# Supplementary material for: Unraveling the Contributions to Spin–Lattice Relaxation in Kramers Single-Molecule Magnets
Source: J Am Chem Soc. 2022 Dec 9;144(50):22965–75. doi: 10.1021/jacs.2c08876 (PMC9782788; doi:10.1021/jacs.2c08876)
Supplement: Supplementary file 2 — ja2c08876_si_002.zip [file ja2c08876_si_002.zip › phonon_Dy/mol-7/mode-1-10/13/Cart_disp.xyz]

         356

 C  -6.5714621332668290        7.7800624513441141        9.2362950700208426     
 C  -6.7634097000890776        6.7851570195337398        10.390752974824013     
 C  -6.0390872987667272        9.1312926519254543        9.7528550674234449     
 C  -5.5867417084735704        7.2057320433380081        8.1941499276385237     
 P  -8.1556394741053087        8.0127096297296188        8.3365967056797370     
 H  -7.3709626744603236        7.2083672144781561        11.201882016976942     
 H  -5.7847446548762251        6.5201916985832806        10.810568092191135     
 H  -7.2331563175985156        5.8564459038043362        10.045341454246238     
 H  -5.0363484995029753        8.9819621506818930        10.182321660408469     
 H  -6.6741332484362479        9.5546607638883128        10.543361854739029     
 H  -5.9533397612038490        9.8634836659816827        8.9391711442137218     
 H  -5.9283012056640132        6.2464726170586404        7.7840098811634943     
 H  -4.6154204752702146        7.0365867892938052        8.6801570047596783     
 H  -5.4299915526006526        7.8979849499558421        7.3580428288776245     
 N  -9.2603147280827454        8.6005516146976095        9.4000648190001517     
 N  -8.7462796966166305        6.5700184422936783        7.7795151848446276     
 O  -7.8606607648682365        8.8915898019777533        7.1139726058808863     
 C  -10.570206800417639        9.1350857823825784        8.9412284261708006     
 H  -8.9361414612696279        8.9626910792660830        10.305397498498783     
 C  -9.7542673475178319        5.6985477819972639        8.4096406829563755     
 H  -8.4947572738349422        6.3467311789807992        6.8128437407730980     
 Dy  -8.0038934649143538        9.0034662725272039        4.9016908377872266     
 H  -10.704781235120738        8.7767238260182179        7.9097857159389919     
 C  -10.566277668826322        10.666786912316724        8.9235507557503233     
 C  -11.699679067983471        8.5841391053414924        9.8170902858671560     
 H  -9.9288122091063968        6.1270560010987465        9.4044001067446068     
 C  -9.2311181101437825        4.2649193277534660        8.5757874684241990     
 C  -11.069029190544516        5.7132222758086595        7.6203427707597067     
 O  -8.3238960955673420        9.0318160591257719        2.7082976627356441     
 O  -7.4781764517626392        6.6639295776907943        4.9053644110413721     
 O  -5.6617965411828850        8.8145511102883152        4.6682484211827093     
 O  -7.1678909775116235        11.274453657381729        4.7538491942361967     
 O  -9.8041648649842514        10.494599974051397        5.2410795468052864     
 O  -9.9973005504637271        7.6616593319845858        4.9387637272620646     
 H  -9.7708965050581842        11.054910409539339        8.2744518334178156     
 H  -10.412579972013088        11.066554212921213        9.9361934899027240     
 H  -11.526776811636768        11.048003173963698        8.5478399452667198     
 H  -11.576264468730130        8.9266737041701116        10.853680831560327     
 H  -11.712891556287961        7.4872701603716294        9.8224691282484091     
 H  -12.673583635543453        8.9382729755993733        9.4505414991750794     
 H  -8.2898065168809705        4.2444461934637125        9.1394338342734027     
 H  -9.0490912754914170        3.7993817486441182        7.5984038834000218     
 H  -9.9669695403372138        3.6465522231383942        9.1103007988149756     
 H  -10.914030389010465        5.3300613866093585        6.6020662031890351     
 H  -11.478946898961969        6.7265530790560444        7.5318211636788712     
 H  -11.819145534976299        5.0754285770647209        8.1094098043599576     
 P  -8.4752016953183276        9.8956137695211979        1.4491432062046745     
 H  -8.0339334057327552        6.0425626499584890        4.3663497166094105     
 H  -6.5110397075755131        6.3705399216928456        4.7728219021402722     
 H  -5.0449198463719158        9.5773313748104361        4.8733118287102091     
 H  -5.1710688069051534        7.9456086299019244        4.6039041697870591     
 H  -7.6170739022731038        12.014259346371679        5.2409054710010841     
 H  -6.1700785967959231        11.393540615481026        4.8939612695593926     
 H  -9.7603671689557814        11.429534812785112        5.5830358832642411     
 H  -10.758907832352982        10.305780714633560        5.0355823036890213     
 H  -10.899422840024206        8.0732986774722306        4.8539733054986556     
 H  -10.040180294055062        6.8229542924936792        4.4076525535650930     
 C  -6.9864863419355698        9.6126912385864323       0.41713675191805694     
 N  -8.6496346108605380        11.444991410251919        1.9841151038849285     
 N  -9.7551139004566103        9.6198840551211084       0.46338642018481963     
 C  -5.7840853741908953        10.063789082021867        1.2680607285051897     
 C  -6.8732467862273801        8.1060021465317291       0.11423379322530976     
 C  -7.0584507064732183        10.409619387280404      -0.89387081170794114     
 C  -9.2046820634760191        12.589711531777683        1.2484604708319735     
 H  -8.2171035121871068        11.649696693353565        2.8892055612599719     
 C  -11.157515936614384        9.5387404730163077       0.93999637852869644     
 H  -9.5804658631636173        9.0856676020485061      -0.39520315620111512     
 H  -5.8206347089917276        11.136551266419945        1.5043111426251494     
 H  -4.8646400762100654        9.8733501086224447       0.70057976132364286     
 H  -5.7187605076872430        9.5062770278192001        2.2119411637503807     
 H  -5.9315560078106406        7.9038097552452431      -0.41634448138644664     
 H  -7.6870357553898687        7.7566901107123734      -0.53446125802015221     
 H  -6.8853075161987523        7.5138881647442206        1.0377067032351970     
 H  -7.8958236957282040        10.086077323645467       -1.5248140148756020     
 H  -6.1351567027507921        10.246391572229159       -1.4661264280883579     
 H  -7.1573065140878764        11.489453655657833      -0.72325868974643526     
 H  -9.5547427713622834        12.189444002200441       0.28759759930891132     
 C  -10.390268747334728        13.181998002275124        2.0150195121460799     
 C  -8.1363189539388348        13.652421545889137       0.99231439928148846     
 H  -11.180847579018934        9.9713700604713331        1.9498983735957702     
 C  -12.065599316158984        10.358371849427549        1.6731334112337348E-002
 C  -11.593229671012773        8.0762607254680763        1.0175776653485737     
 H  -10.066474832544312        13.566613609199894        2.9935854241266120     
 H  -11.168156320557785        12.428176236050540        2.1937900987861294     
 H  -10.836262433592751        14.016830861368030        1.4562304086319939     
 H  -7.2815143493492114        13.242672677572946       0.44067817855887048     
 H  -7.7621822553862900        14.060875297509799        1.9415793102311860     
 H  -8.5469030771069097        14.487071521762545       0.40968529358045058     
 H  -11.988788850508456        9.9889420146723200       -1.0155024730622964     
 H  -11.792223350256473        11.420404991541178        1.8973976732225315E-002
 H  -13.112420289811400        10.273261983039442       0.33837874790069927     
 H  -10.933974367501166        7.5047819286517443        1.6849004776767587     
 H  -11.550341404750696        7.6209954241237963        1.9087069023761366E-002
 H  -12.620485743721455        7.9910145840875302        1.3964785591232158     
 C  -7.6322722155542335        5.1073554201954821        16.804248477864622     
 C  -8.6210128895634099        6.1960037254687679        17.256201587678166     
 C  -8.1716953189248951        3.6987325432133482        17.123353099970711     
 C  -6.2779429413546834        5.3170199067554611        17.511671526139732     
 P  -7.3234508278177852        5.2233594038794937        14.988560600195884     
 H  -8.6905575394481005        6.1841030311361322        18.355056462260919     
 H  -9.6311053256295498        6.0306403869811049        16.859139384616668     
 H  -8.2842485825545573        7.1953674172269677        16.949398792451106     
 H  -8.3343621535213739        3.6049660734745568        18.207221801338690     
 H  -7.4519085059028907        2.9256872707502097        16.827890425157612     
 H  -9.1309185368902579        3.4962035955544546        16.629413688713196     
 H  -5.8935775248690714        6.3325678130262943        17.356712057859728     
 H  -5.5171175676221393        4.6022739648889566        17.170852351870302     
 H  -6.4038585055603399        5.1740981810823135        18.595220547280004     
 N  -6.6100775208230527        6.6588928961390996        14.570090904382939     
 N  -8.8096110866892854        5.2596935324310250        14.288918376013683     
 O  -6.4027029693333208        4.0726181645900574        14.568366787770087     
 C  -5.1625145396784990        6.9551190003513943        14.621609871489223     
 H  -7.2262036297949868        7.4159863011380054        14.256155363611878     
 C  -9.0036508043284549        4.9588873854476345        12.849973218367854     
 H  -9.6309714430808135        5.0259008996465138        14.864749789056871     
 H  -4.6986119042279562        6.1994919907629367        15.269299545733338     
 C  -4.9133186769223549        8.3269408593005672        15.250931950838035     
 C  -4.4967118700952771        6.8719198492277469        13.244636072563916     
 H  -8.0912640130137330        5.2902057967428995        12.334372308114858     
 C  -10.197647175240453        5.7641616513201246        12.339547166805135     
 C  -9.1975755715902494        3.4572442194205677        12.617684838147328     
 H  -5.4136611041322249        9.1200734224408695        14.677007822722135     
 H  -3.8364013127506160        8.5426696644214157        15.260680334632257     
 H  -5.2771308135621178        8.3705286715984091        16.283816762453927     
 H  -4.6932036409125484        5.9045297144512592        12.766887517495066     
 H  -3.4080386989476184        6.9820368235533943        13.356827334725486     
 H  -4.8642946119482797        7.6704879743297258        12.585813991469509     
 H  -11.089159413685294        5.5074076172513831        12.927941847592420     
 H  -10.408102756162181        5.5201833968638541        11.289955557573821     
 H  -10.015020541291426        6.8437542196953265        12.422555077140043     
 H  -8.3437539720559748        2.8918327258238570        13.008687505900104     
 H  -9.2963237926176294        3.2357423388924293        11.544594488677596     
 H  -10.106832783097957        3.0966048981640397        13.119681056612785     
 C   4.4979062300896686       -1.4182067632166380        12.240887112261719     
 C   4.3097503827503196        8.6506565040857908E-002   11.967025852934841     
 C   3.1548034673324166       -2.1702687846878117        12.161147551136366     
 C   5.4823614839167520       -1.9868229663317076        11.196783670754012     
 P   5.2960913974001667       -1.6501184512950426        13.895893637217590     
 H   5.2715607900051920       0.61420810851016849        11.993128439165428     
 H   3.6243673989899596       0.56387528372964657        12.678540668859570     
 H   3.8806886880603253       0.22135605176401893        10.962077716988233     
 H   2.3977469779930289       -1.7427284956814590        12.832043897453127     
 H   3.2707783325731001       -3.2355493040815619        12.405607934704511     
 H   2.7605937196328858       -2.1054554631985600        11.135180946829800     
 H   5.0905769697596295       -1.7828023360730192        10.189015617139635     
 H   5.6031312235817285       -3.0718499243296886        11.290146187004051     
 H   6.4733697353374611       -1.5194871822617522        11.271042174284016     
 N   5.6505292259688762       -3.2308431990088651        14.238257692838546     
 N   4.1441288187754459       -1.3105236559632496        15.020708140840183     
 O   6.5887498784261416      -0.83452231754397499        13.905682128171810     
 C   6.8112137252368310       -4.0150467346724898        13.763120470710767     
 H   4.8889629881860142       -3.7840781286286322        14.629486175796220     
 C   4.4073065429823641       -1.2846471234299559        16.480564105421369     
 H   3.3687149151730429      -0.70043532101916106        14.731610640455756     
 H   7.4080294149515256       -3.3500438612572587        13.121916922037013     
 C   7.6714812913648576       -4.4661101262141161        14.946013315512245     
 C   6.3196710046481384       -5.2181519269617009        12.954816508572453     
 H   5.3821321354976988       -1.7702622586663170        16.632748913095028     
 C   4.4808874962337182       0.15706621772959076        16.994653219269118     
 C   3.3290620100982018       -2.0956491376063768        17.207000127332169     
 H   7.9789832265660303       -3.6032619324068778        15.551971537028750     
 H   8.5779991096861892       -4.9828973337216516        14.598466239611660     
 H   7.0966187361687565       -5.1550502034798633        15.579215382177079     
 H   5.7376550103861002       -5.8920002923005717        13.602624102969180     
 H   7.1641253495133972       -5.7892219733977246        12.551496471440004     
 H   5.6822364732739530       -4.9134340937627128        12.116237432818261     
 H   5.2792097055770704       0.71040401273664078        16.485980016672499     
 H   4.6790314078423236       0.17595797826660831        18.075432939146310     
 H   3.5324891139823915       0.68114022384382822        16.815756572174621     
 H   2.3299842196248957       -1.7137001281500914        16.955626753992192     
 H   3.4519715161241931       -2.0213124150571335        18.295883775629715     
 H   3.3701485666625293       -3.1558453407565783        16.928742238134422     
 I   1.4486918999809375       0.97980469772320822        14.622006056990212     
 I  -1.6151064742352084        5.5133475216749321        16.128716401111831     
 I  -8.6629465499203189        9.5828121292700903        13.034397000837465     
 O   1.9498920918482576        4.4564613740602841        15.595540203078224     
 H   1.7612921293832895        3.5147963854051749        15.391883180063115     
 H   1.0667955434674996        4.8542540580871893        15.749250883417254     
 C   8.3393576847947060        2.5401307425723783        10.024522504310594     
 C   8.5149120444535011        3.5399486698589491        8.8719923901458273     
 C   7.7726681761885326        1.1987959953773253        9.5177442203222569     
 C   7.3925010807643128        3.1249977239138813        11.093501224487630     
 P   9.9398593581265864        2.2735441187277843        10.881884755520742     
 H   9.1152606733701607        3.1257899856040439        8.0506309035695161     
 H   7.5292207228812780        3.8014300136432864        8.4663147172877782     
 H   8.9837490806560893        4.4686628160632260        9.2182349376335448     
 H   6.7606860250215899        1.3654247646254689        9.1188881752725699     
 H   8.3776554802545782       0.76705442304030458        8.7086986203534167     
 H   7.6991788315876164       0.46551397179726922        10.331699572229470     
 H   7.7614167269776528        4.0734735808388018        11.504144005156048     
 H   6.4126329320511921        3.3168994796707811        10.635338348711542     
 H   7.2447417853504161        2.4288293285454139        11.927348374350000     
 N   10.991979007240511        1.6350448627093637        9.7987396374203453     
 N   10.590448368107518        3.7050186315467046        11.401783374528476     
 O   9.6575005402239089        1.4179048176938733        12.123959192513425     
 C   12.274788662500255        1.0283469848465578        10.241075292162904     
 H   10.641574607374821        1.2971654058470308        8.8934316173218306     
 C   11.638573449756477        4.5046507347433957        10.742341476348692     
 H   10.387990219174366        3.9396784799168847        12.377035197604165     
 Dy   9.9231029265420094        1.3207118667241944        14.323627966660336     
 H   12.445284572463063        1.3802637050113826        11.269058217111775     
 C   12.179877662216693      -0.49973630395102769        10.263931883590013     
 C   13.422592567086982        1.5084796138250196        9.3486842463814721     
 H   11.797147817572395        4.0259682867210174        9.7685257039868798     
 C   11.179659951579570        5.9509762444108008        10.509963458731274     
 C   12.952052880043423        4.4646619750982079        11.533222015273846     
 O   10.367530260802001        1.3676819770192334        16.500494350864777     
 O   9.4193046033298593        3.6613548206653399        14.308685246845172     
 O   7.5781829360689228        1.5090657933116345        14.604916200320799     
 O   9.0796674179595094      -0.94202895935047271        14.560873968406923     
 O   11.697347758897831      -0.17687274497590980        13.859601396363278     
 O   11.920070354176824        2.6525156911389827        14.191477915483421     
 H   11.364270708346602      -0.83772651972854828        10.915725952982690     
 H   12.001210884633025      -0.89249986991387398        9.2529568297206701     
 H   13.116914834587359      -0.93525783990946798        10.640178832206560     
 H   13.262192239298038        1.1760293688388499        8.3141395921485302     
 H   13.505231890905160        2.6026193382052294        9.3438734774461167     
 H   14.377185992096654        1.0930660513031156        9.7012094884013909     
 H   10.259481255591544        5.9874036644032360        9.9130422671947684     
 H   10.983536584177886        6.4576463800453103        11.463589124494735     
 H   11.956536946774364        6.5212294247850648        9.9795586935002856     
 H   12.820930495536428        4.9016815034889873        12.532589332390828     
 H   13.314335022932548        3.4380495644510440        11.667963732253362     
 H   13.729113032493219        5.0426545689683939        11.012865107281424     
 P   10.538404235929255       0.50798686071614385        17.760694506246189     
 H   9.9619660412765789        4.2503101040282196        14.896211679394670     
 H   8.4486808659206876        3.9582937383716681        14.408729404123498     
 H   6.9830350350408752       0.75893896413005102        14.316318564416921     
 H   7.0995902581116379        2.3860586395602521        14.594685896058023     
 H   9.5304403431359006       -1.6916922443006124        14.085379680514530     
 H   8.0900490906423475       -1.0487413559803695        14.359489533794106     
 H   11.622447906617071       -1.1225020749365118        13.554133824344930     
 H   12.652664408469720       -1.9335436760300154E-002   14.092139817828020     
 H   12.816086973330616        2.2244238809627390        14.260035487175218     
 H   11.971962388260616        3.4392204113952287        14.798374842982211     
 C   9.0657255265747789       0.79566394188966172        18.813405859618921     
 N   10.709948412067936       -1.0370788056095019        17.211842964672915     
 N   11.824943465648790       0.77996396304337656        18.739179332511867     
 C   7.8436292031993222       0.40507311034579363        17.961605691954251     
 C   8.9982746210809399        2.2943737092196455        19.164426024693785     
 C   9.1211778629910150       -4.9198216124050273E-002   20.094127272561519     
 C   11.251725458810940       -2.1968855130020724        17.932034951367005     
 H   10.221238044115305       -1.2437703436110277        16.336331626774726     
 C   13.231474078393820       0.85716279241958870        18.276601235648304     
 H   11.646371560135629        1.2860506843833610        19.612510286037868     
 H   7.8642099764155162      -0.65220166944550484        17.664384587246882     
 H   6.9366562424064906       0.56847162032786502        18.556176044888197     
 H   7.7649022466014648        1.0139217651628496        17.053197313342178     
 H   8.0572481681641790        2.5103403490068481        19.690514973555427     
 H   9.8133712862414555        2.5957336277282326        19.834966492393455     
 H   9.0425489485164086        2.9164694482010822        18.261769174927974     
 H   9.9703282917954770       0.22118589394759774        20.733181172148704     
 H   8.2056212636321870       0.12463067476686289        20.675037279610802     
 H   9.1800591531869014       -1.1237558590483414        19.882418238646920     
 H   11.584285530909000       -1.8219292769648294        18.908378752436668     
 C   12.449930575456456       -2.7737755872211256        17.172363832131872     
 C   10.172731454278416       -3.2588755057292986        18.135816573031768     
 H   13.259322192787947       0.43953933641401555        17.260473517543033     
 C   14.125188965334349        1.9469088996183007E-002   19.196898407086994     
 C   13.680966978199304        2.3163622849914938        18.223085091001689     
 H   12.136913732853714       -3.1453954387927698        16.185524839303000     
 H   13.225277464145087       -2.0137178186533924        17.012830366100051     
 H   12.894292299604539       -3.6135286864972107        17.725458125380737     
 H   9.3120059784501255       -2.8594255579780476        18.685407150413791     
 H   9.8125301520403294       -3.6323444098838076        17.166852563881093     
 H   10.566224752887624       -4.1156453041517320        18.696748704423324     
 H   14.038951572060416       0.37357523589716668        20.233833046575157     
 H   13.848044013749774       -1.0412606695898918        19.176385652176705     
 H   15.175701330663056       0.10574676368113704        18.888501293723305     
 H   13.025168376797964        2.9072272083104180        17.569232448900880     
 H   13.648622491910473        2.7558858582980132        19.229452572627295     
 H   14.708438730991153        2.3985642164995218        17.843716260333508     
 C   9.6872112479476993        5.3140100800938592        2.3381434523784894     
 C   10.749465215556315        4.2851347357451806        1.9012195179516929     
 C   10.166091501503516        6.7581231641743349        2.0747480117573409     
 C   8.3702577088863261        5.0428280271956183        1.5785347097615094     
 P   9.3076569509313991        5.1444226047478043        4.1333633305559108     
 H   10.852406479204454        4.3230492532141591       0.80612251753057462     
 H   11.738004654134601        4.4962340370925062        2.3336918715037327     
 H   10.452883709812294        3.2624721339300957        2.1758314984960978     
 H   10.399241282201409        6.8787124892814164        1.0054183294110848     
 H   9.3813913736390013        7.4860605408187162        2.3322868499113132     
 H   11.077822586025835        7.0091590302500055        2.6398314057109187     
 H   8.0417527971153042        4.0013978448927947        1.7056077214257137     
 H   7.5562086032338467        5.7067411921456763        1.9082200406172161     
 H   8.5232457960792054        5.2133425000772178       0.50269752166083348     
 N   8.6234587608847502        3.6725553295884654        4.4656104107465948     
 N   10.758711228809020        5.1329776327338292        4.9017229614089599     
 O   8.3389793839615347        6.2594489159206201        4.5436731995410540     
 C   7.1767693592530772        3.3733186732319189        4.4760113311980039     
 H   9.2381862010284301        2.9513982284081033        4.8590237980155964     
 C   10.864151336617963        5.4226987709575294        6.3505124924207550     
 H   11.614312293228590        5.3486040486586148        4.3714571209383255     
 H   6.6890078923925094        4.1197250482231986        3.8348498062287155     
 C   6.9083417721884945        1.9902479466121994        3.8816666540673279     
 C   6.5720398501368038        3.4696105545953668        5.8791088226274910     
 H   9.9238605222208847        5.0856277494195599        6.8104749162080918     
 C   12.027562699827246        4.6133540057612308        6.9210653634897632     
 C   11.034952232395600        6.9236839382076543        6.6013649621768264     
 H   7.4456231782758939        1.2125756982229980        4.4447988275402670     
 H   5.8341856208778253        1.7641178244699398        3.9330414268375544     
 H   7.2192449083988306        1.9340923543737845        2.8318576311415207     
 H   6.7931446914773268        4.4392694029581712        6.3414622317304099     
 H   5.4800067741356395        3.3605178543104630        5.8156044393502606     
 H   6.9686569132171385        2.6740538943488379        6.5237145388364635     
 H   12.945132103646182        4.8533329818838880        6.3672105453224948     
 H   12.196850437646825        4.8676881162893988        7.9752583595463555     
 H   11.836169302340513        3.5345576635226323        6.8404992186142284     
 H   10.196623204224865        7.4840624928107768        6.1701533360024916     
 H   11.077962013681072        7.1418254616710133        7.6780332028520792     
 H   11.963956074216243        7.2919977773545144        6.1442512915362029     
 C  -2.5789496474445661        11.784540994308195        6.8970838841718498     
 C  -2.3733538454605729        10.278577862972616        7.1493833373409883     
 C  -1.2488020056633315        12.556519805669566        7.0087239172835840     
 C  -3.5851337852187717        12.316023494103705        7.9407419366856535     
 P  -3.3574495179517099        12.031123733341033        5.2341420946585364     
 H  -3.3304092445596600        9.7419836761649368        7.1191525092059003     
 H  -1.6861488752714586        9.8160092994660992        6.4299640625997281     
 H  -1.9397002094973388        10.134526630455211        8.1509853189790782     
 H -0.47264651696384941        12.150468216599446        6.3456094408656654     
 H  -1.3758566271638804        13.623621153279409        6.7763073082901322     
 H -0.87086232529123109        12.484209805837974        8.0400849150869007     
 H  -3.2013875604917326        12.095655092851786        8.9480253964868464     
 H  -3.7225224849314356        13.400959188153328        7.8699939924513398     
 H  -4.5677066685491932        11.833082196170961        7.8463589419321647     
 N  -3.7831826933626194        13.602505871556794        4.9353034567525018     
 N  -2.1663879478291754        11.766404787689883        4.1262377110233226     
 O  -4.6198043686945960        11.169657290146340        5.1735307683481544     
 C  -5.0096674197380562        14.279481623307319        5.4148742311271185     
 H  -3.0546911057770587        14.222598798086844        4.5810361886567135     
 C  -2.4049821862394678        11.740518851181880        2.6609585604095862     
 H  -1.3909165465581641        11.159280410142772        4.4204341525631277     
 H  -5.5588479415154213        13.550382953671262        6.0279666675048489     
 C  -5.8914264745980276        14.696568870600274        4.2349836917529169     
 C  -4.6324404983708929        15.489991601301755        6.2709319009781117     
 H  -3.3909176266457277        12.200107437723533        2.4953823265766708     
 C  -2.4269340733974656        10.300443613004546        2.1353578170764775     
 C  -1.3364407096351614        12.583720714607576        1.9568319411483250     
 H  -6.1156095539579010        13.831546033379583        3.5960461150276841     
 H  -6.8416479616441315        15.122982729648205        4.5885203363115048     
 H  -5.3701481850996027        15.451303452581259        3.6324033796631392     
 H  -4.0966385107989707        16.228730713748799        5.6572752706921685     
 H  -5.5299860993518353        15.971221635819099        6.6765011238308611     
 H  -3.9830372152838875        15.213671855895640        7.1101052941463632     
 H  -3.2035372777369440        9.7113435515530071        2.6394237021125191     
 H  -2.6241761411564934        10.286867931337683        1.0544824167657909     
 H  -1.4595892409253342        9.8084891020371288        2.3088626320659338     
 H -0.32968276772258481        12.248471120193695        2.2473779803413025     
 H  -1.4192444561626347        12.481342019650741       0.86653095086229992     
 H  -1.4314399411983025        13.647440898154136        2.2120164943191649     
 I  0.44768276189588468        9.3106560885096652        4.5353329806866487     
 I   3.5626306252825493        4.6201641381548795        3.2947803697351623     
 I   10.408013913971592       0.70028052197525081        6.2392266449941696     
 O   5.0849532306680767E-002   5.8301316580241451        3.6602803509803121     
 H  0.23297331933287352        6.7806607716202079        3.8286206928877400     
 H  0.93606053434992365        5.4200174255143079        3.5560449705922927     
         356

 C  -6.5668010691484868        7.7805282704119083        9.2338365689547999     
 C  -6.7583247555596246        6.7856789890020526        10.388414582787812     
 C  -6.0327756130383907        9.1312783591541820        9.7498824832022724     
 C  -5.5836743741698918        7.2053743681311069        8.1907768355365960     
 P  -8.1515982382350440        8.0147179600981371        8.3357703472557496     
 H  -7.3653527708673074        7.2089068082592478        11.199923296573095     
 H  -5.7794331031024138        6.5206047525791169        10.807645636536577     
 H  -7.2283694393185902        5.8570363193891195        10.043237536408926     
 H  -5.0296634628828265        8.9811128464427981        10.178059441308045     
 H  -6.6664832507944354        9.5550503392238983        10.541189384242077     
 H  -5.9474632308036570        9.8634891461625980        8.9361752959130349     
 H  -5.9264756511308132        6.2464859875607086        7.7808975029303191     
 H  -4.6120538157167044        7.0352998375691147        8.6757558035466946     
 H  -5.4271320549556199        7.8975054259530495        7.3545511699887429     
 N  -9.2542529328436078        8.6041093943577280        9.4002740979601445     
 N  -8.7446173487207979        6.5726762956689946        7.7797376834573964     
 O  -7.8572091267048245        8.8929597458588656        7.1125370797118421     
 C  -10.563862831076756        9.1400895174684482        8.9426262473722602     
 H  -8.9289490141861467        8.9655108726077799        10.305454615293844     
 C  -9.7533124280819408        5.7030266618874004        8.4110622211585575     
 H  -8.4947115453281956        6.3490194858267595        6.8127951938444431     
 Dy  -8.0041380295636362        9.0042316057508440        4.9005414268828655     
 H  -10.699961624359700        8.7815599791423065        7.9114867730170424     
 C  -10.558081312740006        10.671683698335887        8.9242930210078057     
 C  -11.693074393629297        8.5909167259144184        9.8197772377787977     
 H  -9.9268679391360770        6.1326735934338092        9.4054422351473779     
 C  -9.2317507220265931        4.2690382462307932        8.5783938804229880     
 C  -11.068469289647290        5.7185366873082266        7.6224259393317215     
 O  -8.3270206920939760        9.0304266713394821        2.7074765223138617     
 O  -7.4778891682345074        6.6650667311962550        4.9047318907293036     
 O  -5.6619233532137407        8.8160595966238997        4.6651982589585739     
 O  -7.1688560486960426        11.275415298002642        4.7513775003993866     
 O  -9.8049236053450386        10.494369610938827        5.2418988399850219     
 O  -9.9968626750955405        7.6615666644053562        4.9397485754739616     
 H  -9.7627569058952748        11.058559685252371        8.2744590844669244     
 H  -10.403239155612434        11.071704606935153        9.9366262995925876     
 H  -11.518343611359930        11.053848387315513        8.5490397048233842     
 H  -11.568046885398623        8.9333537929566056        10.856165561142312     
 H  -11.707909398938561        7.4941199336180473        9.8253294277909884     
 H  -12.666778880161280        8.9464177992194038        9.4542159871563243     
 H  -8.2908082027819230        4.2479874353505274        9.1426070750547321     
 H  -9.0496419915218471        3.8027441740869121        7.6014283610150208     
 H  -9.9685076072753542        3.6517583145764743        9.1128328428342265     
 H  -10.914670316789941        5.3339813161388898        6.6045637838545828     
 H  -11.477117722768870        6.7322491045782424        7.5329230888499277     
 H  -11.819095263262485        5.0823743366064846        8.1126869879119603     
 P  -8.4799190090274124        9.8942056044201383        1.4485153660094408     
 H  -8.0329993585261175        6.0440573313955639        4.3647303290289399     
 H  -6.5105217580867381        6.3717931656232034        4.7735592707532586     
 H  -5.0460515827133197        9.5786273701549156        4.8732180811646986     
 H  -5.1712217747248959        7.9470839387568279        4.6035483715527059     
 H  -7.6185608187244487        12.015256689628096        5.2379942815010292     
 H  -6.1713746424661275        11.394425687041975        4.8933592435314228     
 H  -9.7611935908129919        11.429649374290856        5.5828972691610286     
 H  -10.759662170515332        10.305131579746883        5.0368770140095700     
 H  -10.899275652967995        8.0727443289986187        4.8562424126687231     
 H  -10.039700564862310        6.8240284846889949        4.4069013601518376     
 C  -6.9920769405737913        9.6121098378621106       0.41507667930715408     
 N  -8.6548032650625100        11.443285375569323        1.9842115043956821     
 N  -9.7603610320987801        9.6180390267650537       0.46357820301557862     
 C  -5.7888298698263512        10.061118957055774        1.2658052169749301     
 C  -6.8799380289010106        8.1058772204151417       0.10983974627404426     
 C  -7.0642346697345575        10.411239306341384      -0.89450788730754416     
 C  -9.2095420393322183        12.588467866198799        1.2490709186153750     
 H  -8.2208039558727517        11.648064267435887        2.8885133346619734     
 C  -11.162642563663665        9.5363923329404923       0.94037659539726159     
 H  -9.5857733525804374        9.0846249166710802      -0.39547373612105935     
 H  -5.8248697452271410        11.133295765098946        1.5043566880538919     
 H  -4.8699393585295621        9.8717832477963228       0.69714774291246073     
 H  -5.7228211879278810        9.5016702169882397        2.2083432886628618     
 H  -5.9384760115751085        7.9038724766679813      -0.42119343966212430     
 H  -7.6939809324053750        7.7580308920117549      -0.53925890075414451     
 H  -6.8922619658738142        7.5123822585020097        1.0323680878134371     
 H  -7.9022587418267944        10.089620655263193       -1.5254517043568219     
 H  -6.1414341410632529        10.248102227567701       -1.4675506298339400     
 H  -7.1618336458534824        11.490792994344941      -0.72197460963411342     
 H  -9.5583649516941698        12.189168347455418       0.28741467216346578     
 C  -10.396181921357993        13.179606355661369        2.0148503644637756     
 C  -8.1411195191018919        13.651622148589679       0.99554798825241408     
 H  -11.185977845162988        9.9690463049727658        1.9502746614459816     
 C  -12.070975086966035        10.355627531141170        1.7038846556720479E-002
 C  -11.597944880957135        8.0737960134146718        1.0180713700361450     
 H  -10.073452466277097        13.563734802644900        2.9939222166202812     
 H  -11.173742048584895        12.425230753883012        2.1924095452118233     
 H  -10.842193474003114        14.014493496934628        1.4561492356153942     
 H  -7.2856034918167509        13.242706643924299       0.44445464597592699     
 H  -7.7682280932369761        14.058872453224309        1.9457743346746268     
 H  -8.5511628587965642        14.486943220524417       0.41356913029642806     
 H  -11.993849215703033        9.9861604768237040       -1.0151510985041814     
 H  -11.797992235848650        11.417760659324118        1.9187820835614051E-002
 H  -13.117801320660829        10.270089245497470       0.33852012879066434     
 H  -10.938261621091108        7.5024185819391569        1.6850387357779208     
 H  -11.555439983908162        7.6185279561226062        1.9559177622573296E-002
 H  -12.625023655150382        7.9882740582981544        1.3973865939520551     
 C  -7.6360143095665221        5.1029867771107078        16.805633050251391     
 C  -8.6244615442052392        6.1917090270503294        17.258017542334258     
 C  -8.1763179495836500        3.6943692023526808        17.122954988437176     
 C  -6.2819863451169491        5.3113236574226885        17.513942074692746     
 P  -7.3255767519718953        5.2207331062505196        14.990452281761090     
 H  -8.6949808751506961        6.1785394898643258        18.356749883227874     
 H  -9.6342685621530730        6.0275237320020496        16.859866366165836     
 H  -8.2867048032518298        7.1911326450056192        16.952723321488552     
 H  -8.3399166551603052        3.5996111957858292        18.206570710721753     
 H  -7.4566330491877455        2.9213040367076992        16.827303185344732     
 H  -9.1351685466407435        3.4926998601517321        16.628008561177538     
 H  -5.8969558884006181        6.3267250848249796        17.359796828501739     
 H  -5.5214706620610325        4.5963576878695083        17.172928673041785     
 H  -6.4085025484073226        5.1677688552381973        18.597313313166005     
 N  -6.6122276508868998        6.6569253186371444        14.574592502953791     
 N  -8.8108294612698206        5.2578054671644736        14.289190267787999     
 O  -6.4043136015066544        4.0704993584705544        14.569995464631582     
 C  -5.1646329396095743        6.9526973061988242        14.624559427799763     
 H  -7.2280339166852370        7.4136031840511052        14.259204886911284     
 C  -9.0027635616870327        4.9592472412152526        12.849670109079462     
 H  -9.6332889773267727        5.0248983555941882        14.863666229819028     
 H  -4.7002994600615580        6.1966248450747896        15.271362585751671     
 C  -4.9142632786362368        8.3240952026005388        15.254191012626134     
 C  -4.5006794643805135        6.8701848175463596        13.246747195455720     
 H  -8.0895840594330455        5.2910926253607551        12.335910542269115     
 C  -10.195752137398431        5.7656814030741179        12.338899269484877     
 C  -9.1965778122257369        3.4580616521495391        12.614921088334961     
 H  -5.4145143896856132        9.1176888223188257        14.680855599636027     
 H  -3.8372152188480850        8.5390370010603451        15.263255214775644     
 H  -5.2773711847590121        8.3674674856034894        16.287313453671231     
 H  -4.6978581540669211        5.9030636301536958        12.768760831660313     
 H  -3.4119131889952374        6.9802910520907249        13.357534280784211     
 H  -4.8692163345058663        7.6691057772882392        12.588954608671035     
 H  -11.087913068136031        5.5089562340238132        12.926252759677798     
 H  -10.405397570124071        5.5228171971856614        11.288943164725131     
 H  -10.012520944726855        6.8450565236055603        12.423094312063039     
 H  -8.3434747390981769        2.8919674392126642        13.006440710930098     
 H  -9.2937086691467492        3.2380652587678078        11.541482676118717     
 H  -10.106577860133060        3.0969820489708377        13.115077985117146     
 C   4.4982338124201853       -1.4185913912358061        12.241743563053634     
 C   4.3114859427778036        8.6394334728814998E-002   11.968599775283097     
 C   3.1545731423157957       -2.1695336652734212        12.161225088524548     
 C   5.4824624134459148       -1.9873895057551223        11.197553282531311     
 P   5.2956824195151579       -1.6519079903252905        13.896901920696710     
 H   5.2737971080149322       0.61313505557466008        11.994858759842158     
 H   3.6266543614204614       0.56410978889316421        12.680383547581592     
 H   3.8824692706173090       0.22213836723581798        10.963771462208822     
 H   2.3974983156533778       -1.7414942253623862        12.831764995660471     
 H   3.2695024230994454       -3.2349343156124837        12.405589240269284     
 H   2.7609307151562414       -2.1042878128636322        11.135085279608310     
 H   5.0911535705016480       -1.7823336173293682        10.189841140557654     
 H   5.6022186012376416       -3.0725574065832042        11.290209041148849     
 H   6.4738440584205881       -1.5209723624686646        11.272334857114815     
 N   5.6508793322954318       -3.2326960391834221        14.237889875821619     
 N   4.1427849996416732       -1.3135997662350871        15.021188831183174     
 O   6.5882542377798341      -0.83622237975677627        13.908192656468220     
 C   6.8128564320149891       -4.0145249401938656        13.762204873760229     
 H   4.8897356349467138       -3.7873828288522007        14.627702251926410     
 C   4.4050245229732461       -1.2883046876484581        16.481234538925300     
 H   3.3679721373393909      -0.70283966239320295        14.731984231482967     
 H   7.4083134813489497       -3.3480159007093957        13.121452435095161     
 C   7.6742077252566148       -4.4648863091884108        14.944568804431633     
 C   6.3234352809907310       -5.2176201139836156        12.952840803173830     
 H   5.3794612116828135       -1.7745192802480012        16.633900113495276     
 C   4.4789782029470322       0.15321565033311121        16.995711147335662     
 C   3.3258283284582917       -2.0988185455960577        17.206715250830563     
 H   7.9797808406327295       -3.6020869486215337        15.551428101532313     
 H   8.5817501037068791       -4.9791979845955687        14.596408529146078     
 H   7.1010861121803188       -5.1556910695658695        15.577106120508226     
 H   5.7427531590267957       -5.8930320774455431        13.600021520680722     
 H   7.1688030360527275       -5.7866236023678379        12.548856735703003     
 H   5.6852965011652561       -4.9132996565695777        12.114684107882347     
 H   5.2778913544132164       0.70625320262480873        16.487689510883875     
 H   4.6763930805352070       0.17176305972327782        18.076612343478995     
 H   3.5309848145432721       0.67781171736663681        16.816264250730889     
 H   2.3271476464336507       -1.7165527233475868        16.954343687927583     
 H   3.4476949027329833       -2.0242950345792772        18.295677750038230     
 H   3.3667996408144027       -3.1590575620537495        16.928677409747699     
 I   1.4509138360468905       0.98393490481204782        14.620581267285703     
 I  -1.6172414269434481        5.5183517062411855        16.123146817916240     
 I  -8.6541772854243035        9.5837452075165857        13.034204296080592     
 O   1.9468189016008448        4.4596631056572704        15.593892496144312     
 H   1.7585308424441251        3.5178499903799159        15.390571374794959     
 H   1.0635947166641246        4.8575705717128299        15.746439281666392     
 C   8.3424096862099706        2.5394085890787590        10.024601049210066     
 C   8.5183098775058266        3.5388918367060018        8.8718170629285371     
 C   7.7758340911941053        1.1980163936434589        9.5179066182011454     
 C   7.3952311955960974        3.1245705041581870        11.093133266993249     
 P   9.9427392851452563        2.2730772187563950        10.882446146164705     
 H   9.1185096025266521        3.1242626239188414        8.0505994199760398     
 H   7.5327296366772138        3.8005977688961221        8.4660099039883896     
 H   8.9874502474532836        4.4675702677150646        9.2177517287118675     
 H   6.7639283861805097        1.3645533374741956        9.1188133630539419     
 H   8.3809948565268488       0.76628498139828927        8.7089981823407445     
 H   7.7022093781832357       0.46480016969740573        10.331904011832997     
 H   7.7639985365337703        4.0732253569468613        11.503484450713247     
 H   6.4154923618036328        3.3162403216322422        10.634592337200965     
 H   7.2472337399228959        2.4287254132131433        11.927216870997499     
 N   10.995486903608485        1.6355661589938955        9.7992569793043280     
 N   10.592631039547143        3.7045283338593693        11.403076415617051     
 O   9.6604191126877144        1.4169512020791797        12.124189411727754     
 C   12.279351117765243        1.0310333366742299        10.241281186324759     
 H   10.645267550256079        1.2971763971046792        8.8941133602657381     
 C   11.639459837968651        4.5059234634812251        10.743907772156257     
 H   10.389347097210647        3.9389820772310404        12.378173654548958     
 Dy   9.9231827418049079        1.3196318879179847        14.324269331377320     
 H   12.449541736189911        1.3834571595008134        11.269133131161187     
 C   12.187135803180858      -0.49712448165847634        10.264569212480511     
 C   13.426006470907632        1.5129188152887687        9.3484569337273982     
 H   11.797868347413775        4.0286007209949668        9.7694317919925364     
 C   11.178903347190591        5.9519650109252611        10.513630644714711     
 C   12.953381884836253        4.4663830215832974        11.534075041645155     
 O   10.364066605406901        1.3649735094132718        16.501679453721540     
 O   9.4178322221333666        3.6598975356170729        14.309098544622913     
 O   7.5782647801104766        1.5071853244810529        14.604622292644759     
 O   9.0807638137765334      -0.94376753696294913        14.558149930091577     
 O   11.699226175707940      -0.17670037731211435        13.864497663320114     
 O   11.919264161117983        2.6525672912420335        14.194463379954250     
 H   11.372582428089272      -0.83635263591212083        10.916957956528556     
 H   12.008592701101374      -0.89051706572318035        9.2538266488446368     
 H   13.125101645012991      -0.93087227320899468        10.640360662576231     
 H   13.265886828978136        1.1800314244419075        8.3140160570161044     
 H   13.506780190484902        2.6071235457199680        9.3434147435688111     
 H   14.381358282006822        1.0992259681329599        9.7007430391813205     
 H   10.258057228041967        5.9881419654430736        9.9177718808500295     
 H   10.983351219913990        6.4573345814430443        11.468017417389998     
 H   11.954638084050645        6.5235533749258119        9.9831183081702708     
 H   12.822235191154608        4.9020899199745385        12.533975785526287     
 H   13.316793315735922        3.4400584856484917        11.667481467925693     
 H   13.729606520278557        5.0457535448349740        11.014115633417353     
 P   10.535647389957791       0.50501275599533668        17.761570419168880     
 H   9.9604896745927487        4.2501150971168089        14.895202576664936     
 H   8.4471445570246537        3.9565073464680847        14.409419964462323     
 H   6.9830171093438311       0.75665191594354841        14.317221507311075     
 H   7.0991264834810561        2.3838338874672393        14.595461336935122     
 H   9.5320275194941058       -1.6929674998905817        14.082559049878803     
 H   8.0910867075552293       -1.0510162052613512        14.357866202914400     
 H   11.625905627901219       -1.1221451595096863        13.558195583062684     
 H   12.654524900926233       -1.7213325897285157E-002   14.095136416701619     
 H   12.815912754669085        2.2258030079596018        14.262373204456457     
 H   11.970707756957585        3.4406719969954676        14.799354845088100     
 C   9.0630736266660392       0.79157941911017859        18.814723731047977     
 N   10.707777445644538       -1.0399411266390268        17.212594914409269     
 N   11.822441463816350       0.77757306913620772        18.739534587541272     
 C   7.8411042563093565       0.40012457439350396        17.963140789461541     
 C   8.9944621693218920        2.2902150056586632        19.165752133894095     
 C   9.1195566169064648       -5.3164852167847804E-002   20.095481333563445     
 C   11.249912454420393       -2.1994997128319689        17.932980091798655     
 H   10.220380863924539       -1.2465684876354763        16.336398773935990     
 C   13.228613392584128       0.85549980443360929        18.275968113205888     
 H   11.644182388703847        1.2842416815541928        19.612617570850972     
 H   7.8619491637847405      -0.65732347393322965        17.666606425639539     
 H   6.9340666357211660       0.56376032050647173        18.557540509983788     
 H   7.7623771138163917        1.0083984341897070        17.054334620290071     
 H   8.0536613500009686        2.5052889820815056        19.692576087322653     
 H   9.8097823307193828        2.5924707682968209        19.835577750353782     
 H   9.0373490037755886        2.9122341249810280        18.263027477551574     
 H   9.9687949592507028       0.21789982303021785        20.734120413621270     
 H   8.2041278185655777       0.12002718323851971        20.676781002970262     
 H   9.1791520520625554       -1.1276949954709243        19.883840573609575     
 H   11.582118026408549       -1.8242965935615880        18.909360015859836     
 C   12.448534219548632       -2.7759801114000693        17.173709863460278     
 C   10.171386675549495       -3.2619768315028335        18.136709696095178     
 H   13.256174298788549       0.43711301899831473        17.260148707060882     
 C   14.123369302502631        1.9105716956373812E-002   19.196413519272646     
 C   13.676987892329338        2.3149853936119191        18.221125759221604     
 H   12.136040879561028       -3.1477104338281312        16.186759201642850     
 H   13.223689415662832       -2.0156806577807229        17.014467237350051     
 H   12.892986686454311       -3.6155742035323502        17.726958651956700     
 H   9.3102441816976196       -2.8628644907741454        18.685871148138105     
 H   9.8117379297033125       -3.6359559193846169        17.167753722202040     
 H   10.565188376853243       -4.1183341626941452        18.698047261247158     
 H   14.037346940122395       0.37399692508230831        20.233080612251399     
 H   13.846824873807286       -1.0417935658153974        19.176907285407868     
 H   15.173680016804905       0.10577987261708016        18.887454978032139     
 H   13.020539034923067        2.9047890589948970        17.567013173730835     
 H   13.644571949134949        2.7552805167381127        19.227131561685933     
 H   14.704242732166595        2.3976248395045459        17.841290854386830     
 C   9.6840282525403136        5.3130938426041663        2.3401536756295651     
 C   10.742298928478499        4.2811464354429223        1.9020480684441081     
 C   10.166804315458339        6.7554238765856187        2.0757116445444739     
 C   8.3654928952520091        5.0462914751158374        1.5823003707584340     
 P   9.3064349104998296        5.1444715598154138        4.1358981288631158     
 H   10.844535867649233        4.3190221942284515       0.80688539077904586     
 H   11.731633745922871        4.4887718262678806        2.3338321411235459     
 H   10.442706545301681        3.2595952864535906        2.1767710623512930     
 H   10.397334700276339        6.8756392937573452        1.0059009961655305     
 H   9.3854565902270508        7.4856415817627804        2.3353355458407479     
 H   11.080549947564544        7.0031888759125049        2.6382160475053729     
 H   8.0335408628195406        4.0063015236531552        1.7099831047894281     
 H   7.5544173539821546        5.7129676666183924        1.9127376225963553     
 H   8.5177047938952466        5.2160383832733563       0.50624919198779172     
 N   8.6208169472005132        3.6737622589190422        4.4698728490742656     
 N   10.758356613148569        5.1310422094121382        4.9024117305235118     
 O   8.3396391885984578        6.2607800413295891        4.5469516617940009     
 C   7.1740474882104239        3.3751507545453232        4.4787891299531033     
 H   9.2352950188820078        2.9512350517826982        4.8607859037298162     
 C   10.866153734942065        5.4190575581496523        6.3512842272197174     
 H   11.613322984487160        5.3467369290056848        4.3712060225464091     
 H   6.6870382421578833        4.1224587143220388        3.8381894770272798     
 C   6.9053604500240695        1.9930583196515894        3.8824225983889615     
 C   6.5681645857699635        3.4701437047655985        5.8814384527611159     
 H   9.9264732712948405        5.0817484974685811        6.8122042828426874     
 C   12.030092052720885        4.6087505403681694        6.9191573242052753     
 C   11.038014905360820        6.9196151065622713        6.6036692395379850     
 H   7.4407152330820985        1.2141547493018481        4.4454991661232537     
 H   5.8309327739139345        1.7682500554964429        3.9314714048956767     
 H   7.2181614628588893        1.9377247461100953        2.8332085381194445     
 H   6.7887665501434604        4.4394248804352632        6.3447735628838888     
 H   5.4762017539638572        3.3610329301349400        5.8169399584927470     
 H   6.9642852785412810        2.6740868994363960        6.5257292034746408     
 H   12.947005723253874        4.8495401005946936        6.3646138814413700     
 H   12.200634369409483        4.8614437291749288        7.9734862976590373     
 H   11.838531456613488        3.5301323676715004        6.8372799194835174     
 H   10.199626035463622        7.4809321522952379        6.1739657604173672     
 H   11.082217461607017        7.1364180243524622        7.6805054039744753     
 H   11.966767597070431        7.2879811280317890        6.1461338079493926     
 C  -2.5795191608573380        11.782372984027784        6.8997600943182569     
 C  -2.3762157623575444        10.276185018713987        7.1523324815539393     
 C  -1.2481665317601649        12.552230123421088        7.0106602725644054     
 C  -3.5844133717228330        12.315828835513519        7.9435396346563705     
 P  -3.3582252356541242        12.029722376663981        5.2370579987706094     
 H  -3.3340126656616773        9.7410051650716891        7.1220995656506050     
 H  -1.6896406549528857        9.8125681598527930        6.4330260400647417     
 H  -1.9428603337974717        10.131634387197451        8.1539820910701231     
 H -0.47292870029065698        12.144635112899474        6.3475147362223820     
 H  -1.3736139004956864        13.619372097165439        6.7777852465806250     
 H -0.87000993600666965        12.479813687136076        8.0419326439875540     
 H  -3.2007818677821458        12.095150005099196        8.9507861078475042     
 H  -3.7199324936698641        13.400917642080660        7.8724568686837735     
 H  -4.5677882757917336        11.834614885917414        7.8495695070755565     
 N  -3.7811153393444883        13.601660654198954        4.9374964972698772     
 N  -2.1681613717927166        11.762570820820388        4.1288521425571565     
 O  -4.6220151033398666        11.170477584154023        5.1773981630657469     
 C  -5.0055453502961536        14.281638761441954        5.4175142967907624     
 H  -3.0513822265582058        14.219860054647501        4.5828137674838780     
 C  -2.4070190570974943        11.737268623262786        2.6636509863141069     
 H  -1.3932868578852560        11.154640851400634        4.4229108609649712     
 H  -5.5557352574396504        13.554222462237698        6.0315559699796060     
 C  -5.8873779850681265        14.699823481280260        4.2380896437052709     
 C  -4.6246198285673490        15.491703585411667        6.2722859125442056     
 H  -3.3920207820684412        12.198732175402355        2.4982466787728375     
 C  -2.4318743213975922        10.297304171664319        2.1382279038876537     
 C  -1.3370447886334034        12.578405179157198        1.9593958219209087     
 H  -6.1138518323800062        13.835007904725604        3.5998544096713001     
 H  -6.8364096298869246        15.128269533205795        4.5920267799209293     
 H  -5.3651858326646229        15.453168340877196        3.6346642109849823     
 H  -4.0878717584440221        16.228783234886357        5.6575458496375601     
 H  -5.5203707535042437        15.975360238013142        6.6785168013893177     
 H  -3.9750465613046932        15.214288234915857        7.1109312804640448     
 H  -3.2101398210950971        9.7102609810003564        2.6418618104168932     
 H  -2.6284228101236686        10.283807862115799        1.0572337290075013     
 H  -1.4658651699440675        9.8032523170752732        2.3125577671126374     
 H -0.33106618967645551        12.240526859184012        2.2490074646142375     
 H  -1.4207763722695030        12.477242981083204       0.86908390958418491     
 H  -1.4292675980983875        13.641989623141429        2.2155201190832066     
 I  0.44648167724609034        9.3079080728041816        4.5393677962173165     
 I   3.5632882353534221        4.6241702916521348        3.2897639536234040     
 I   10.407838779598013       0.70100724187648833        6.2363886754244611     
 O   4.9680408601346676E-002   5.8285053813479379        3.6595019162162967     
 H  0.23182940867622984        6.7787265217441970        3.8293227617383532     
 H  0.93491117169742732        5.4188606538335922        3.5540505393176782     
         356

 C  -6.5621400050301455        7.7809940894797025        9.2313780678887589     
 C  -6.7532398110301708        6.7862009584703662        10.386076190751611     
 C  -6.0264639273100542        9.1312640663829079        9.7469098989810998     
 C  -5.5806070398662140        7.2050166929242065        8.1874037434346700     
 P  -8.1475570023647776        8.0167262904666572        8.3349439888317622     
 H  -7.3597428672742913        7.2094464020403404        11.197964576169248     
 H  -5.7741215513286024        6.5210178065749531        10.804723180882020     
 H  -7.2235825610386648        5.8576267349739028        10.041133618571614     
 H  -5.0229784262626778        8.9802635422037032        10.173797222207622     
 H  -6.6588332531526229        9.5554399145594822        10.539016913745126     
 H  -5.9415867004034641        9.8634946263435150        8.9331794476123498     
 H  -5.9246500965976123        6.2464993580627768        7.7777851246971448     
 H  -4.6086871561631932        7.0340128858444251        8.6713546023337109     
 H  -5.4242725573105872        7.8970259019502578        7.3510595110998613     
 N  -9.2481911376044703        8.6076671740178483        9.4004833769201355     
 N  -8.7429550008249670        6.5753341490443100        7.7799601820701652     
 O  -7.8537574885414134        8.8943296897399780        7.1111015535427979     
 C  -10.557518861735874        9.1450932525543198        8.9440240685737198     
 H  -8.9217565671026655        8.9683306659494750        10.305511732088904     
 C  -9.7523575086460479        5.7075055417775378        8.4124837593607378     
 H  -8.4946658168214473        6.3513077926727197        6.8127466469157882     
 Dy  -8.0043825942129185        9.0049969389744842        4.8993920159785045     
 H  -10.695142013598664        8.7863961322663950        7.9131878300950929     
 C  -10.549884956653690        10.676580484355052        8.9250352862652900     
 C  -11.686469719275124        8.5976943464873425        9.8224641896904412     
 H  -9.9249236691657572        6.1382911857688711        9.4064843635501472     
 C  -9.2323833339094037        4.2731571647081195        8.5810002924217788     
 C  -11.067909388750063        5.7238510988077937        7.6245091079037364     
 O  -8.3301452886206082        9.0290372835531940        2.7066553818920793     
 O  -7.4776018847063757        6.6662038847017149        4.9040993704172351     
 O  -5.6620501652445965        8.8175680829594842        4.6621480967344384     
 O  -7.1698211198804609        11.276376938623557        4.7489058065625773     
 O  -9.8056823457058258        10.494139247826258        5.2427181331647574     
 O  -9.9964247997273539        7.6614739968261265        4.9407334236858578     
 H  -9.7546173067323654        11.062208960965405        8.2744663355160348     
 H  -10.393898339211779        11.076855000949092        9.9370591092824512     
 H  -11.509910411083091        11.059693600667329        8.5502394643800468     
 H  -11.559829302067117        8.9400338817431013        10.858650290724295     
 H  -11.702927241589164        7.5009697068644661        9.8281897273335694     
 H  -12.659974124779106        8.9545626228394362        9.4578904751375710     
 H  -8.2918098886828737        4.2515286772373413        9.1457803158360615     
 H  -9.0501927075522755        3.8061065995297061        7.6044528386300190     
 H  -9.9700456742134929        3.6569644060145547        9.1153648868534791     
 H  -10.915310244569419        5.3379012456684221        6.6070613645201313     
 H  -11.475288546575772        6.7379451301004405        7.5340250140209841     
 H  -11.819044991548669        5.0893200961482483        8.1159641714639612     
 P  -8.4846363227364954        9.8927974393190787        1.4478875258142070     
 H  -8.0320653113194798        6.0455520128326397        4.3631109414484692     
 H  -6.5100038085979621        6.3730464095535613        4.7742966393662449     
 H  -5.0471833190547244        9.5799233654993934        4.8731243336191881     
 H  -5.1713747425446384        7.9485592476117324        4.6031925733183536     
 H  -7.6200477351757936        12.016254032884511        5.2350830920009752     
 H  -6.1726706881363311        11.395310758602923        4.8927572175034530     
 H  -9.7620200126702024        11.429763935796601        5.5827586550578161     
 H  -10.760416508677684        10.304482444860204        5.0381717243301196     
 H  -10.899128465911787        8.0721899805250068        4.8585115198387898     
 H  -10.039220835669557        6.8251026768843115        4.4061501667385832     
 C  -6.9976675392120127        9.6115284371377889       0.41301660669625129     
 N  -8.6599719192644837        11.441579340886728        1.9843079049064356     
 N  -9.7656081637409482        9.6161939984089972       0.46376998584633766     
 C  -5.7935743654618062        10.058448832089681        1.2635497054446707     
 C  -6.8866292715746420        8.1057522942985560       0.10544569932277878     
 C  -7.0700186329958967        10.412859225402364      -0.89514496290714707     
 C  -9.2144020151884174        12.587224200619914        1.2496813663987762     
 H  -8.2245043995583966        11.646431841518210        2.8878211080639749     
 C  -11.167769190712946        9.5340441928646769       0.94075681226582675     
 H  -9.5910808419972557        9.0835822312936561      -0.39574431604100363     
 H  -5.8291047814625552        11.130040263777950        1.5044022334826344     
 H  -4.8752386408490587        9.8702163869701991       0.69371572450127861     
 H  -5.7268818681685190        9.4970634061572792        2.2047454135753424     
 H  -5.9453960153395764        7.9039351980907187      -0.42604239793780196     
 H  -7.7009261094208821        7.7593716733111355      -0.54405654348813692     
 H  -6.8992164155488771        7.5108763522597979        1.0270294723916773     
 H  -7.9086937879253840        10.093163986880921       -1.5260893938380418     
 H  -6.1477115793757129        10.249812882906243       -1.4689748315795221     
 H  -7.1663607776190892        11.492132333032050      -0.72069052952179169     
 H  -9.5619871320260561        12.188892692710397       0.28723174501802018     
 C  -10.402095095381256        13.177214709047611        2.0146812167814718     
 C  -8.1459200842649508        13.650822751290223       0.99878157722333971     
 H  -11.191108111307040        9.9667225494741984        1.9506509492961932     
 C  -12.076350857773086        10.352883212854794        1.7346359001103612E-002
 C  -11.602660090901496        8.0713313013612691        1.0185650747237163     
 H  -10.080430100009881        13.560855996089904        2.9942590091139509     
 H  -11.179327776612006        12.422285271715486        2.1910289916375167     
 H  -10.848124514413476        14.012156132501227        1.4560680625987945     
 H  -7.2896926342842905        13.242740610275652       0.44823111339298344     
 H  -7.7742739310876612        14.056869608938820        1.9499693591180673     
 H  -8.5554226404862188        14.486814919286291       0.41745296701240553     
 H  -11.998909580897610        9.9833789389750880       -1.0147997239460667     
 H  -11.803761121440825        11.415116327107059        1.9401664939002784E-002
 H  -13.123182351510259        10.266916507955498       0.33866150968062936     
 H  -10.942548874681050        7.5000552352265695        1.6851769938790828     
 H  -11.560538563065627        7.6160604881214162        2.0031286221385228E-002
 H  -12.629561566579310        7.9855335325087777        1.3982946287808942     
 C  -7.6397564035788106        5.0986181340259336        16.807017622638160     
 C  -8.6279101988470686        6.1874143286318910        17.259833496990350     
 C  -8.1809405802424049        3.6900058614920135        17.122556876903641     
 C  -6.2860297488792156        5.3056274080899151        17.516212623245760     
 P  -7.3277026761260062        5.2181068086215445        14.992343963326295     
 H  -8.6994042108532899        6.1729759485925193        18.358443304194825     
 H  -9.6374317986765945        6.0244070770229943        16.860593347715003     
 H  -8.2891610239491005        7.1868978727842707        16.956047850525994     
 H  -8.3454711567992366        3.5942563180971012        18.205919620104819     
 H  -7.4613575924726012        2.9169208026651887        16.826715945531852     
 H  -9.1394185563912309        3.4891961247490095        16.626603433641876     
 H  -5.9003342519321649        6.3208823566236640        17.362881599143755     
 H  -5.5258237564999257        4.5904414108500609        17.175004994213271     
 H  -6.4131465912543053        5.1614395293940820        18.599406079052002     
 N  -6.6143777809507478        6.6549577411351892        14.579094101524644     
 N  -8.8120478358503576        5.2559174018979222        14.289462159562316     
 O  -6.4059242336799889        4.0683805523510514        14.571624141493077     
 C  -5.1667513395406495        6.9502756120462550        14.627508984110301     
 H  -7.2298642035754881        7.4112200669642050        14.262254410210691     
 C  -9.0018763190456106        4.9596070969828716        12.849366999791069     
 H  -9.6356065115727318        5.0238958115418626        14.862582670581185     
 H  -4.7019870158951598        6.1937576993866426        15.273425625770004     
 C  -4.9152078803501196        8.3212495459005105        15.257450074414232     
 C  -4.5046470586657499        6.8684497858649722        13.248858318347525     
 H  -8.0879041058523597        5.2919794539786098        12.337448776423372     
 C  -10.193857099556409        5.7672011548281121        12.338251372164621     
 C  -9.1955800528612244        3.4588790848785109        12.612157338522595     
 H  -5.4153676752390023        9.1153042221967819        14.684703376549921     
 H  -3.8380291249455545        8.5354043376992745        15.265830094919030     
 H  -5.2776115559559056        8.3644062996085680        16.290810144888535     
 H  -4.7025126672212938        5.9015975458561325        12.770634145825561     
 H  -3.4157876790428565        6.9785452806280546        13.358241226842937     
 H  -4.8741380570634520        7.6677235802467534        12.592095225872558     
 H  -11.086666722586765        5.5105048507962442        12.924563671763178     
 H  -10.402692384085963        5.5254509975074679        11.287930771876439     
 H  -10.010021348162283        6.8463588275157941        12.423633546986038     
 H  -8.3431955061403773        2.8921021526014710        13.004193915960094     
 H  -9.2910935456758672        3.2403881786431863        11.538370863559837     
 H  -10.106322937168162        3.0973591997776353        13.110474913621507     
 C   4.4985613947507019       -1.4189760192549741        12.242600013845546     
 C   4.3132215028052876        8.6282104416772074E-002   11.970173697631356     
 C   3.1543428172991748       -2.1687985458590306        12.161302625912729     
 C   5.4825633429750766       -1.9879560451785370        11.198322894308612     
 P   5.2952734416301501       -1.6536975293555383        13.897910204175831     
 H   5.2760334260246724       0.61206200263915167        11.996589080518886     
 H   3.6289413238509636       0.56434429405668185        12.682226426303613     
 H   3.8842498531742926       0.22292068270761700        10.965465207429411     
 H   2.3972496533137262       -1.7402599550433131        12.831486093867815     
 H   3.2682265136257902       -3.2343193271434059        12.405570545834060     
 H   2.7612677106795971       -2.1031201625287039        11.134989612386821     
 H   5.0917301712436664       -1.7818648985857173        10.190666663975673     
 H   5.6013059788935555       -3.0732648888367198        11.290271895293646     
 H   6.4743183815037151       -1.5224575426755769        11.273627539945615     
 N   5.6512294386219883       -3.2345488793579786        14.237522058804691     
 N   4.1414411805079006       -1.3166758765069246        15.021669521526166     
 O   6.5877585971335275      -0.83792244196957755        13.910703184764630     
 C   6.8144991387931473       -4.0140031457152414        13.761289276809689     
 H   4.8905082817074135       -3.7906875290757691        14.625918328056597     
 C   4.4027425029641272       -1.2919622518669602        16.481904972429231     
 H   3.3672293595057385      -0.70524400376724494        14.732357822510179     
 H   7.4085975477463730       -3.3459879401615327        13.120987948153312     
 C   7.6769341591483720       -4.4636624921627046        14.943124293351021     
 C   6.3271995573333237       -5.2170883010055302        12.950865097775207     
 H   5.3767902878679292       -1.7787763018296854        16.635051313895527     
 C   4.4770689096603462       0.14936508293663170        16.996769075402206     
 C   3.3225946468183816       -2.1019879535857391        17.206430374328953     
 H   7.9805784546994278       -3.6009119648361900        15.550884666035873     
 H   8.5855010977275690       -4.9754986354694868        14.594350818680494     
 H   7.1055534881918812       -5.1563319356518766        15.574996858839372     
 H   5.7478513076674904       -5.8940638625905146        13.597418938392263     
 H   7.1734807225920569       -5.7840252313379521        12.546216999966003     
 H   5.6883565290565583       -4.9131652193764417        12.113130782946435     
 H   5.2765730032493634       0.70210239251297668        16.489399005095247     
 H   4.6737547532280912       0.16756814117994739        18.077791747811677     
 H   3.5294805151041522       0.67448321088944541        16.816771929287157     
 H   2.3243110732424057       -1.7194053185450824        16.953060621862974     
 H   3.4434182893417735       -2.0272776541014204        18.295471724446745     
 H   3.3634507149662762       -3.1622697833509203        16.928612581360980     
 I   1.4531357721128435       0.98806511190088731        14.619156477581191     
 I  -1.6193763796516876        5.5233558908074389        16.117577234720649     
 I  -8.6454080209282864        9.5846782857630810        13.034011591323720     
 O   1.9437457113534318        4.4628648372542559        15.592244789210401     
 H   1.7557695555049604        3.5209035953546572        15.389259569526804     
 H   1.0603938898607497        4.8608870853384705        15.743627679915528     
 C   8.3454616876252352        2.5386864355851402        10.024679594109536     
 C   8.5217077105581520        3.5378350035530546        8.8716417357112451     
 C   7.7790000061996789        1.1972367919095928        9.5180690160800321     
 C   7.3979613104278812        3.1241432844024932        11.092765309498867     
 P   9.9456192121639280        2.2726103187850057        10.883007536808668     
 H   9.1217585316831435        3.1227352622336393        8.0505679363825635     
 H   7.5362385504731497        3.7997655241489579        8.4657050906890010     
 H   8.9911514142504796        4.4664777193669032        9.2172685197901902     
 H   6.7671707473394305        1.3636819103229221        9.1187385508353138     
 H   8.3843342327991213       0.76551553975627407        8.7092977443280741     
 H   7.7052399247788550       0.46408636759754224        10.332108451436524     
 H   7.7665803460898877        4.0729771330549216        11.502824896270443     
 H   6.4183517915560726        3.3155811635937034        10.633846325690389     
 H   7.2497256944953747        2.4286214978808727        11.927085367645001     
 N   10.998994799976460        1.6360874552784272        9.7997743211883108     
 N   10.594813710986767        3.7040380361720340        11.404369456705627     
 O   9.6633376851515180        1.4159975864644858        12.124419630942082     
 C   12.283913573030230        1.0337196885019022        10.241487080486614     
 H   10.648960493137340        1.2971873883623275        8.8947951032096473     
 C   11.640346226180828        4.5071961922190553        10.745474067963823     
 H   10.390703975246929        3.9382856745451962        12.379312111493748     
 Dy   9.9232625570678081        1.3185519091117748        14.324910696094303     
 H   12.453798899916757        1.3866506139902441        11.269208045210599     
 C   12.194393944145023      -0.49451265936592498        10.265206541371011     
 C   13.429420374728283        1.5173580167525176        9.3482296210733242     
 H   11.798588877255154        4.0312331552689162        9.7703378799981930     
 C   11.178146742801612        5.9529537774397205        10.517297830698146     
 C   12.954710889629082        4.4681040680683868        11.534928068016463     
 O   10.360602950011801        1.3622650418073101        16.502864556578299     
 O   9.4163598409368738        3.6584402505688058        14.309511842400655     
 O   7.5783466241520303        1.5053048556504711        14.604328384968719     
 O   9.0818602095935592      -0.94550611457542555        14.555425891776231     
 O   11.701104592518048      -0.17652800964831888        13.869393930276949     
 O   11.918457968059142        2.6526188913450843        14.197448844425079     
 H   11.380894147831942      -0.83497875209569339        10.918189960074422     
 H   12.015974517569722      -0.88853426153248660        9.2546964679686035     
 H   13.133288455438624      -0.92648670650852127        10.640542492945904     
 H   13.269581418658234        1.1840334800449650        8.3138925218836786     
 H   13.508328490064644        2.6116277532347061        9.3429560096915054     
 H   14.385530571916989        1.1053858849628042        9.7002765899612520     
 H   10.256633200492388        5.9888802664829122        9.9225014945052905     
 H   10.983165855650096        6.4570227828407791        11.472445710285260     
 H   11.952739221326928        6.5258773250665589        9.9866779228402560     
 H   12.823539886772785        4.9024983364600887        12.535362238661746     
 H   13.319251608539293        3.4420674068459398        11.666999203598026     
 H   13.730100008063896        5.0488525207015540        11.015366159553283     
 P   10.532890543986328       0.50203865127452951        17.762446332091571     
 H   9.9590133079089203        4.2499200902053982        14.894193473935204     
 H   8.4456082481286199        3.9547209545645012        14.410110524801150     
 H   6.9829991836467871       0.75436486775704581        14.318124450205229     
 H   7.0986627088504735        2.3816091353742270        14.596236777812221     
 H   9.5336146958523109       -1.6942427554805513        14.079738419243077     
 H   8.0921243244681111       -1.0532910545423326        14.356242872034695     
 H   11.629363349185365       -1.1217882440828606        13.562257341780438     
 H   12.656385393382749       -1.5091215034270161E-002   14.098133015575218     
 H   12.815738536007554        2.2271821349564651        14.264710921737697     
 H   11.969453125654555        3.4421235825957059        14.800334847193989     
 C   9.0604217267573013       0.78749489633069547        18.816041602477032     
 N   10.705606479221142       -1.0428034476685517        17.213346864145624     
 N   11.819939461983910       0.77518217522903887        18.739889842570680     
 C   7.8385793094193899       0.39517603844121429        17.964675886968827     
 C   8.9906497175628459        2.2860563020976810        19.167078243094409     
 C   9.1179353708219129       -5.7131488211645320E-002   20.096835394565367     
 C   11.248099450029846       -2.2021139126618650        17.933925232230305     
 H   10.219523683733774       -1.2493666316599250        16.336465921097254     
 C   13.225752706774438       0.85383681644762988        18.275334990763472     
 H   11.641993217272066        1.2824326787250249        19.612724855664080     
 H   7.8596883511539639      -0.66244527842095435        17.668828264032193     
 H   6.9314770290358414       0.55904902068507845        18.558904975079376     
 H   7.7598519810313178        1.0028751032165646        17.055471927237960     
 H   8.0500745318377600        2.5002376151561632        19.694637201089883     
 H   9.8061933751973083        2.5892079088654092        19.836189008314108     
 H   9.0321490590347686        2.9079988017609737        18.264285780175179     
 H   9.9672616267059286       0.21461375211283795        20.735059655093831     
 H   8.2026343734989666       0.11542369171017654        20.678524726329723     
 H   9.1782449509382111       -1.1316341318935073        19.885262908572226     
 H   11.579950521908099       -1.8266639101583466        18.910341279283003     
 C   12.447137863640810       -2.7781846355790130        17.175055894788684     
 C   10.170041896820575       -3.2650781572763687        18.137602819158591     
 H   13.253026404789152       0.43468670158261391        17.259823896578730     
 C   14.121549639670913        1.8742344916564617E-002   19.195928631458298     
 C   13.673008806459373        2.3136085022323445        18.219166427441518     
 H   12.135168026268342       -3.1500254288634926        16.187993563982701     
 H   13.222101367180578       -2.0176434969080534        17.016104108600047     
 H   12.891681073304085       -3.6176197205674896        17.728459178532663     
 H   9.3084823849451137       -2.8663034235702431        18.686335145862415     
 H   9.8109457073662956       -3.6395674288854267        17.168654880522986     
 H   10.564152000818861       -4.1210230212365584        18.699345818070991     
 H   14.035742308184375       0.37441861426744993        20.232328177927641     
 H   13.845605733864797       -1.0423264620409027        19.177428918639034     
 H   15.171658702946752       0.10581298155302328        18.886408662340976     
 H   13.015909693048167        2.9023509096793765        17.564793898560794     
 H   13.640521406359426        2.7546751751782121        19.224810550744568     
 H   14.700046733342038        2.3966854625095695        17.838865448440156     
 C   9.6808452571329298        5.3121776051144733        2.3421638988806408     
 C   10.735132641400682        4.2771581351406631        1.9028766189365236     
 C   10.167517129413165        6.7527245889969016        2.0766752773316068     
 C   8.3607280816176939        5.0497549230360566        1.5860660317553585     
 P   9.3052128700682584        5.1445205148830233        4.1384329271703200     
 H   10.836665256094010        4.3149951352427438       0.80764826402751710     
 H   11.725262837711140        4.4813096154432559        2.3339724107433595     
 H   10.432529380791065        3.2567184389770860        2.1777106262064878     
 H   10.395428118351267        6.8725660982332748        1.0063836629199763     
 H   9.3895218068151003        7.4852226227068446        2.3383842417701821     
 H   11.083277309103252        6.9972187215750044        2.6366006892998270     
 H   8.0253289285237752        4.0112052024135156        1.7143584881531422     
 H   7.5526261047304617        5.7191941410911094        1.9172552045754943     
 H   8.5121637917112860        5.2187342664694958       0.50980086231475008     
 N   8.6181751335162744        3.6749691882496189        4.4741352874019356     
 N   10.758001997488119        5.1291067860904462        4.9031004996380636     
 O   8.3402989932353808        6.2621111667385581        4.5502301240469487     
 C   7.1713256171677697        3.3769828358587271        4.4815669287082036     
 H   9.2324038367355872        2.9510718751572931        4.8625480094440361     
 C   10.868156133266167        5.4154163453417761        6.3520559620186798     
 H   11.612333675745731        5.3448698093527538        4.3709549241544927     
 H   6.6850685919232582        4.1251923804208790        3.8415291478258440     
 C   6.9023791278596445        1.9958686926909794        3.8831785427105947     
 C   6.5642893214031233        3.4706768549358302        5.8837680828947416     
 H   9.9290860203687963        5.0778692455176033        6.8139336494772831     
 C   12.032621405614522        4.6041470749751081        6.9172492849207865     
 C   11.041077578326039        6.9155462749168892        6.6059735168991436     
 H   7.4358072878883039        1.2157338003806981        4.4461995047062404     
 H   5.8276799269500428        1.7723822865229459        3.9299013829537990     
 H   7.2170780173189479        1.9413571378464061        2.8345594450973683     
 H   6.7843884088095940        4.4395803579123543        6.3480848940373686     
 H   5.4723967337920758        3.3615480059594169        5.8182754776352343     
 H   6.9599136438654243        2.6741199045239541        6.5277438681128173     
 H   12.948879342861565        4.8457472193054993        6.3620172175602452     
 H   12.204418301172142        4.8551993420604589        7.9717142357717199     
 H   11.840893610886463        3.5257070718203689        6.8340606203528056     
 H   10.202628866702378        7.4778018117796998        6.1777781848322419     
 H   11.086472909532963        7.1310105870339120        7.6829776050968714     
 H   11.969579119924619        7.2839644787090636        6.1480163243625823     
 C  -2.5800886742701095        11.780204973747376        6.9024363044646648     
 C  -2.3790776792545159        10.273792174455355        7.1552816257668894     
 C  -1.2475310578569982        12.547940441172610        7.0125966278452259     
 C  -3.5836929582268944        12.315634176923334        7.9463373326270874     
 P  -3.3590009533565390        12.028321019986929        5.2399739028826824     
 H  -3.3376160867636941        9.7400266539784432        7.1250466220953097     
 H  -1.6931324346343126        9.8091270202394885        6.4360880175297552     
 H  -1.9460204580976048        10.128742143939689        8.1569788631611697     
 H -0.47321088361746455        12.138802009199502        6.3494200315790987     
 H  -1.3713711738274923        13.615123041051469        6.7792631848711187     
 H -0.86915754672210821        12.475417568434176        8.0437803728882091     
 H  -3.2001761750725595        12.094644917346608        8.9535468192081620     
 H  -3.7173425024082922        13.400876096007995        7.8749197449162063     
 H  -4.5678698830342741        11.836147575663865        7.8527800722189482     
 N  -3.7790479853263572        13.600815436841113        4.9396895377872516     
 N  -2.1699347957562583        11.758736853950895        4.1314665740909904     
 O  -4.6242258379851364        11.171297878161706        5.1812655577833384     
 C  -5.0014232808542500        14.283795899576587        5.4201543624544062     
 H  -3.0480733473393529        14.217121311208160        4.5845913463110426     
 C  -2.4090559279555208        11.734018395343693        2.6663434122186276     
 H  -1.3956571692123478        11.150001292658494        4.4253875693668148     
 H  -5.5526225733638794        13.558061970804134        6.0351452724543639     
 C  -5.8833294955382254        14.703078091960247        4.2411955956576248     
 C  -4.6167991587638042        15.493415569521579        6.2736399241103005     
 H  -3.3931239374911550        12.197356913081180        2.5011110309690037     
 C  -2.4368145693977188        10.294164730324091        2.1410979906988299     
 C  -1.3376488676316454        12.573089643706817        1.9619597026934925     
 H  -6.1120941108021114        13.838469776071625        3.6036627043149156     
 H  -6.8311712981297177        15.133556336763386        4.5955332235303539     
 H  -5.3602234802296431        15.455033229173132        3.6369250423068249     
 H  -4.0791050060890743        16.228835756023919        5.6578164285829518     
 H  -5.5107554076566521        15.979498840207187        6.6805324789477751     
 H  -3.9670559073254985        15.214904613936076        7.1117572667817264     
 H  -3.2167423644532498        9.7091784104477057        2.6442999187212672     
 H  -2.6326694790908438        10.280747792893914        1.0599850412492118     
 H  -1.4721410989628008        9.7980155321134159        2.3162529021593405     
 H -0.33244961163032627        12.232582598174327        2.2506369488871725     
 H  -1.4223082883763714        12.473143942515666       0.87163686830607001     
 H  -1.4270952549984723        13.636538348128722        2.2190237438472487     
 I  0.44528059259629599        9.3051600570986981        4.5434026117479833     
 I   3.5639458454242945        4.6281764451493910        3.2847475375116462     
 I   10.407663645224433       0.70173396177772573        6.2335507058547526     
 O   4.8511284896012599E-002   5.8268791046717308        3.6587234814522809     
 H  0.23068549801958618        6.7767922718681870        3.8300248305889659     
 H  0.93376180904493100        5.4177038821528765        3.5520561080430633     
         356

 C  -6.5574789409118042        7.7814599085474967        9.2289195668227162     
 C  -6.7481548665007169        6.7867229279386789        10.383737798715410     
 C  -6.0201522415817177        9.1312497736116356        9.7439373147599273     
 C  -5.5775397055625353        7.2046590177173062        8.1840306513327441     
 P  -8.1435157664945130        8.0187346208351755        8.3341176304077766     
 H  -7.3541329636812751        7.2099859958214321        11.196005855765401     
 H  -5.7688099995547910        6.5214308605707885        10.801800725227464     
 H  -7.2187956827587385        5.8582171505586862        10.039029700734302     
 H  -5.0162933896425290        8.9794142379646082        10.169535003107200     
 H  -6.6511832555108104        9.5558294898950660        10.536844443248174     
 H  -5.9357101700032722        9.8635001065244303        8.9301835993116629     
 H  -5.9228245420644114        6.2465127285648450        7.7746727464639696     
 H  -4.6053204966096830        7.0327259341197346        8.6669534011207272     
 H  -5.4214130596655545        7.8965463779474652        7.3475678522109806     
 N  -9.2421293423653328        8.6112249536779686        9.4006926558801283     
 N  -8.7412926529291362        6.5779920024196263        7.7801826806829331     
 O  -7.8503058503780014        8.8956996336210903        7.1096660273737537     
 C  -10.551174892394993        9.1500969876401914        8.9454218897751794     
 H  -8.9145641200191825        8.9711504592911719        10.305568848883965     
 C  -9.7514025892101568        5.7119844216676743        8.4139052975629198     
 H  -8.4946200883147007        6.3535960995186791        6.8126980999871334     
 Dy  -8.0046271588622009        9.0057622721981225        4.8982426050741426     
 H  -10.690322402837626        8.7912322853904854        7.9148888871731433     
 C  -10.541688600567374        10.681477270374215        8.9257775515227742     
 C  -11.679865044920950        8.6044719670602685        9.8251511416020829     
 H  -9.9229793991954374        6.1439087781039339        9.4075264919529165     
 C  -9.2330159457922161        4.2772760831854466        8.5836067044205695     
 C  -11.067349487852839        5.7291655103073609        7.6265922764757512     
 O  -8.3332698851472404        9.0276478957669060        2.7058342414702974     
 O  -7.4773146011782439        6.6673410382071756        4.9034668501051666     
 O  -5.6621769772754522        8.8190765692950688        4.6590979345103030     
 O  -7.1707861910648800        11.277338579244470        4.7464341127257672     
 O  -9.8064410860666129        10.493908884713687        5.2435374263444938     
 O  -9.9959869243591690        7.6613813292468977        4.9417182718977548     
 H  -9.7464777075694560        11.065858236678437        8.2744735865651435     
 H  -10.384557522811125        11.082005394963032        9.9374919189723148     
 H  -11.501477210806254        11.065538814019144        8.5514392239367112     
 H  -11.551611718735611        8.9467139705295953        10.861135020306278     
 H  -11.697945084239766        7.5078194801108848        9.8310500268761487     
 H  -12.653169369396934        8.9627074464594667        9.4615649631188177     
 H  -8.2928115745838245        4.2550699191241561        9.1489535566173927     
 H  -9.0507434235827056        3.8094690249725005        7.6074773162450180     
 H  -9.9715837411516333        3.6621704974526352        9.1178969308727300     
 H  -10.915950172348895        5.3418211751979543        6.6095589451856798     
 H  -11.473459370382674        6.7436411556226377        7.5351269391920406     
 H  -11.818994719834855        5.0962658556900120        8.1192413550159639     
 P  -8.4893536364455784        9.8913892742180192        1.4472596856189732     
 H  -8.0311312641128421        6.0470466942697154        4.3614915538679986     
 H  -6.5094858591091862        6.3742996534839182        4.7750340079792313     
 H  -5.0483150553961282        9.5812193608438712        4.8730305860736776     
 H  -5.1715277103643809        7.9500345564666359        4.6028367750840005     
 H  -7.6215346516271385        12.017251376140928        5.2321719025009212     
 H  -6.1739667338065347        11.396195830163872        4.8921551914754833     
 H  -9.7628464345274129        11.429878497302346        5.5826200409546045     
 H  -10.761170846840034        10.303833309973527        5.0394664346506683     
 H  -10.898981278855576        8.0716356320513967        4.8607806270088574     
 H  -10.038741106476804        6.8261768690796272        4.4053989733253287     
 C  -7.0032581378502341        9.6109470364134673       0.41095653408534838     
 N  -8.6651405734664575        11.439873306204131        1.9844043054171892     
 N  -9.7708552953831180        9.6143489700529425       0.46396176867709665     
 C  -5.7983188610972611        10.055778707123588        1.2612941939144111     
 C  -6.8933205142482725        8.1056273681819686       0.10105165237151328     
 C  -7.0758025962572360        10.414479144463344      -0.89578203850674998     
 C  -9.2192619910446165        12.585980535041031        1.2502918141821775     
 H  -8.2282048432440416        11.644799415600531        2.8871288814659759     
 C  -11.172895817762226        9.5316960527888615       0.94113702913439190     
 H  -9.5963883314140759        9.0825395459162301      -0.39601489596094785     
 H  -5.8333398176979685        11.126784762456952        1.5044477789113770     
 H  -4.8805379231685553        9.8686495261440772       0.69028370609009648     
 H  -5.7309425484091561        9.4924565953263205        2.2011475384878234     
 H  -5.9523160191040443        7.9039979195134569      -0.43089135621347963     
 H  -7.7078712864363883        7.7607124546105171      -0.54885418622212934     
 H  -6.9061708652239391        7.5093704460175870        1.0216908569699175     
 H  -7.9151288340239736        10.096707318498646       -1.5267270833192617     
 H  -6.1539890176881737        10.251523538244786       -1.4703990333251042     
 H  -7.1708879093846951        11.493471671719158      -0.71940644940946996     
 H  -9.5656093123579407        12.188617037965374       0.28704881787257464     
 C  -10.408008269404521        13.174823062433855        2.0145120690991676     
 C  -8.1507206494280080        13.650023353990766        1.0020151661942651     
 H  -11.196238377451094        9.9643987939756329        1.9510272371464046     
 C  -12.081726628580137        10.350138894568417        1.7653871445486746E-002
 C  -11.607375300845858        8.0688665893078646        1.0190587794112875     
 H  -10.087407733742666        13.557977189534910        2.9945958016076202     
 H  -11.184913504639116        12.419339789547958        2.1896484380632102     
 H  -10.854055554823837        14.009818768067825        1.4559868895821948     
 H  -7.2937817767518300        13.242774576627005       0.45200758081003989     
 H  -7.7803197689383472        14.054866764653330        1.9541643835615081     
 H  -8.5596824221758734        14.486686618048163       0.42133680372838300     
 H  -12.003969946092187        9.9805974011264720       -1.0144483493879519     
 H  -11.809530007033002        11.412471994890002        1.9615509042391517E-002
 H  -13.128563382359689        10.263743770413527       0.33880289057059443     
 H  -10.946836128270991        7.4976918885139821        1.6853152519802450     
 H  -11.565637142223091        7.6135930201202262        2.0503394820197161E-002
 H  -12.634099478008237        7.9827930067194011        1.3992026636097334     
 C  -7.6434984975910991        5.0942494909411593        16.808402195024929     
 C  -8.6313588534888979        6.1831196302134526        17.261649451646441     
 C  -8.1855632109011616        3.6856425206313457        17.122158765370102     
 C  -6.2900731526414813        5.2999311587571425        17.518483171798771     
 P  -7.3298286002801172        5.2154805109925695        14.994235644891502     
 H  -8.7038275465558854        6.1674124073207128        18.360136725161780     
 H  -9.6405950352001177        6.0212904220439389        16.861320329264171     
 H  -8.2916172446463730        7.1826631005629222        16.959372379563440     
 H  -8.3510256584381679        3.5889014404083732        18.205268529487885     
 H  -7.4660821357574569        2.9125375686226782        16.826128705718972     
 H  -9.1436685661417183        3.4856923893462866        16.625198306106217     
 H  -5.9037126154637107        6.3150396284223493        17.365966369785767     
 H  -5.5301768509388181        4.5845251338306134        17.177081315384754     
 H  -6.4177906341012889        5.1551102035499659        18.601498844938003     
 N  -6.6165279110145949        6.6529901636332349        14.583595700095499     
 N  -8.8132662104308928        5.2540293366313708        14.289734051336630     
 O  -6.4075348658533224        4.0662617462315485        14.573252818354574     
 C  -5.1688697394717247        6.9478539178936849        14.630458540420840     
 H  -7.2316944904657383        7.4088369498773048        14.265303933510097     
 C  -9.0009890764041867        4.9599669527504897        12.849063890502675     
 H  -9.6379240458186910        5.0228932674895370        14.861499111343340     
 H  -4.7036745717287625        6.1908905536984955        15.275488665788338     
 C  -4.9161524820640015        8.3184038892004821        15.260709136202330     
 C  -4.5086146529509863        6.8667147541835849        13.250969441239329     
 H  -8.0862241522716722        5.2928662825964645        12.338987010577629     
 C  -10.191962061714385        5.7687209065821055        12.337603474844364     
 C  -9.1945822934967119        3.4596965176074823        12.609393588710230     
 H  -5.4162209607923906        9.1129196220747382        14.688551153463814     
 H  -3.8388430310430235        8.5317716743382039        15.268404975062419     
 H  -5.2778519271527999        8.3613451136136483        16.294306836105839     
 H  -4.7071671803756665        5.9001314615585700        12.772507459990807     
 H  -3.4196621690904756        6.9767995091653852        13.358948172901663     
 H  -4.8790597796210387        7.6663413832052667        12.595235843074084     
 H  -11.085420377037501        5.5120534675686752        12.922874583848557     
 H  -10.399987198047853        5.5280847978292753        11.286918379027748     
 H  -10.007521751597713        6.8476611314260278        12.424172781909036     
 H  -8.3429162731825794        2.8922368659902782        13.001947120990089     
 H  -9.2884784222049852        3.2427110985185648        11.535259051000956     
 H  -10.106068014203263        3.0977363505844333        13.105871842125868     
 C   4.4988889770812177       -1.4193606472741422        12.243456464637461     
 C   4.3149570628327716        8.6169874104729163E-002   11.971747619979615     
 C   3.1541124922825543       -2.1680634264446401        12.161380163300910     
 C   5.4826642725042394       -1.9885225846019516        11.199092506085911     
 P   5.2948644637451414       -1.6554870683857863        13.898918487654951     
 H   5.2782697440344126       0.61098894970364315        11.998319401195614     
 H   3.6312282862814658       0.56457879922019949        12.684069305025634     
 H   3.8860304357312767       0.22370299817941605        10.967158952649999     
 H   2.3970009909740746       -1.7390256847242402        12.831207192075158     
 H   3.2669506041521350       -3.2337043386743276        12.405551851398833     
 H   2.7616047062029527       -2.1019525121937761        11.134893945165331     
 H   5.0923067719856849       -1.7813961798420663        10.191492187393690     
 H   5.6003933565494686       -3.0739723710902354        11.290334749438443     
 H   6.4747927045868421       -1.5239427228824893        11.274920222776414     
 N   5.6515795449485449       -3.2364017195325356        14.237154241787763     
 N   4.1400973613741288       -1.3197519867787624        15.022150211869155     
 O   6.5872629564872200      -0.83962250418237883        13.913213713061038     
 C   6.8161418455713063       -4.0134813512366163        13.760373679859152     
 H   4.8912809284681122       -3.7939922292993375        14.624134404186787     
 C   4.4004604829550091       -1.2956198160854626        16.482575405933162     
 H   3.3664865816720861      -0.70764834514128683        14.732731413537392     
 H   7.4088816141437972       -3.3439599796136701        13.120523461211461     
 C   7.6796605930401292       -4.4624386751369984        14.941679782270409     
 C   6.3309638336759173       -5.2165564880274458        12.948889392376584     
 H   5.3741193640530440       -1.7830333234113696        16.636202514295775     
 C   4.4751596163736602       0.14551451554015216        16.997827003468750     
 C   3.3193609651784710       -2.1051573615754204        17.206145497827343     
 H   7.9813760687661262       -3.5997369810508459        15.550341230539436     
 H   8.5892520917482607       -4.9717992863434040        14.592293108214912     
 H   7.1100208642034426       -5.1569728017378837        15.572887597170517     
 H   5.7529494563081851       -5.8950956477354861        13.594816356103804     
 H   7.1781584091313873       -5.7814268603080654        12.543577264229002     
 H   5.6914165569478605       -4.9130307821833066        12.111577458010522     
 H   5.2752546520855095       0.69795158240114452        16.491108499306623     
 H   4.6711164259209754       0.16337322263661691        18.078971152144362     
 H   3.5279762156650323       0.67115470441225400        16.817279607843428     
 H   2.3214745000511607       -1.7222579137425778        16.951777555798362     
 H   3.4391416759505637       -2.0302602736235635        18.295265698855257     
 H   3.3601017891181493       -3.1654820046480916        16.928547752974257     
 I   1.4553577081787963       0.99219531898972690        14.617731687876681     
 I  -1.6215113323599273        5.5283600753736923        16.112007651525058     
 I  -8.6366387564322711        9.5856113640095764        13.033818886566847     
 O   1.9406725211060187        4.4660665688512413        15.590597082276490     
 H   1.7530082685657959        3.5239572003293986        15.387947764258648     
 H   1.0571930630573747        4.8642035989641110        15.740816078164666     
 C   8.3485136890404998        2.5379642820915214        10.024758139009005     
 C   8.5251055436104757        3.5367781704001069        8.8714664084939532     
 C   7.7821659212052525        1.1964571901757266        9.5182314139589188     
 C   7.4006914252596658        3.1237160646467990        11.092397352004484     
 P   9.9484991391825979        2.2721434188136165        10.883568927452631     
 H   9.1250074608396368        3.1212079005484372        8.0505364527890890     
 H   7.5397474642690856        3.7989332794017936        8.4654002773896107     
 H   8.9948525810476756        4.4653851710187418        9.2167853108685129     
 H   6.7704131084983512        1.3628104831716485        9.1186637386166858     
 H   8.3876736090713919       0.76474609811425887        8.7095973063154037     
 H   7.7082704713744743       0.46337256549767880        10.332312891040049     
 H   7.7691621556460051        4.0727289091629810        11.502165341827641     
 H   6.4212112213085133        3.3149220055551640        10.633100314179810     
 H   7.2522176490678536        2.4285175825486016        11.926953864292500     
 N   11.002502696344434        1.6366087515629590        9.8002916630722936     
 N   10.596996382426390        3.7035477384846986        11.405662497794204     
 O   9.6662562576153217        1.4150439708497922        12.124649850156411     
 C   12.288476028295218        1.0364060403295743        10.241692974648469     
 H   10.652653436018598        1.2971983796199760        8.8954768461535547     
 C   11.641232614393004        4.5084689209568856        10.747040363771386     
 H   10.392060853283210        3.9375892718593519        12.380450568438540     
 Dy   9.9233423723307066        1.3174719303055651        14.325552060811285     
 H   12.458056063643603        1.3898440684796751        11.269282959260009     
 C   12.201652085109188      -0.49190083707337362        10.265843870261511     
 C   13.432834278548933        1.5217972182162667        9.3480023084192503     
 H   11.799309407096535        4.0338655895428648        9.7712439680038479     
 C   11.177390138412635        5.9539425439541809        10.520965016681583     
 C   12.956039894421910        4.4698251145534771        11.535781094387771     
 O   10.357139294616701        1.3595565742013485        16.504049659435061     
 O   9.4148874597403811        3.6569829655205388        14.309925140178397     
 O   7.5784284681935841        1.5034243868198893        14.604034477292679     
 O   9.0829566054105833      -0.94724469218790186        14.552701853460885     
 O   11.702983009328157      -0.17635564198452341        13.874290197233785     
 O   11.917651775000300        2.6526704914481352        14.200434308895908     
 H   11.389205867574612      -0.83360486827926605        10.919421963620287     
 H   12.023356334038072      -0.88655145734179297        9.2555662870925701     
 H   13.141475265864255      -0.92210113980804786        10.640724323315576     
 H   13.273276008338334        1.1880355356480223        8.3137689867512510     
 H   13.509876789644386        2.6161319607494447        9.3424972758141998     
 H   14.389702861827157        1.1115458017926483        9.6998101407411816     
 H   10.255209172942811        5.9896185675227507        9.9272311081605533     
 H   10.982980491386202        6.4567109842385140        11.476874003180525     
 H   11.950840358603209        6.5282012752073051        9.9902375375102430     
 H   12.824844582390964        4.9029067529456398        12.536748691797204     
 H   13.321709901342667        3.4440763280433875        11.666516939270357     
 H   13.730593495849234        5.0519514965681340        11.016616685689211     
 P   10.530133698014865       0.49906454655372234        17.763322245014262     
 H   9.9575369412250918        4.2497250832939866        14.893184371205470     
 H   8.4440719392325843        3.9529345626609178        14.410801085139974     
 H   6.9829812579497439       0.75207781957054320        14.319027393099383     
 H   7.0981989342198917        2.3793843832812143        14.597012218689320     
 H   9.5352018722105161       -1.6955180110705206        14.076917788607350     
 H   8.0931619413809948       -1.0555659038233141        14.354619541154989     
 H   11.632821070469511       -1.1214313286560351        13.566319100498191     
 H   12.658245885839262       -1.2969104171255158E-002   14.101129614448817     
 H   12.815564317346023        2.2285612619533279        14.267048639018935     
 H   11.968198494351524        3.4435751681959443        14.801314849299878     
 C   9.0577698268485616       0.78341037355121224        18.817359473906084     
 N   10.703435512797745       -1.0456657686980766        17.214098813881979     
 N   11.817437460151471       0.77279128132187003        18.740245097600088     
 C   7.8360543625294241       0.39022750248892463        17.966210984476113     
 C   8.9868372658037980        2.2818975985366983        19.168404352294719     
 C   9.1163141247373627       -6.1098124255442851E-002   20.098189455567290     
 C   11.246286445639297       -2.2047281124917615        17.934870372661955     
 H   10.218666503543009       -1.2521647756843737        16.336533068258518     
 C   13.222892020964746       0.85217382846165046        18.274701868321056     
 H   11.639804045840284        1.2806236758958567        19.612832140477188     
 H   7.8574275385231882      -0.66756708290867917        17.671050102424850     
 H   6.9288874223505168       0.55433772086368527        18.560269440174967     
 H   7.7573268482462447       0.99735177224342209        17.056609234185853     
 H   8.0464877136745514        2.4951862482308207        19.696698314857112     
 H   9.8026044196752355        2.5859450494339975        19.836800266274437     
 H   9.0269491142939469        2.9037634785409199        18.265544082798780     
 H   9.9657282941611545       0.21132768119545803        20.735998896566397     
 H   8.2011409284323573       0.11082020018183336        20.680268449689180     
 H   9.1773378498138651       -1.1355732683160902        19.886685243534881     
 H   11.577783017407649       -1.8290312267551050        18.911322542706170     
 C   12.445741507732988       -2.7803891597579571        17.176401926117091     
 C   10.168697118091654       -3.2681794830499036        18.138495942222004     
 H   13.249878510789754       0.43226038416691309        17.259499086096579     
 C   14.119729976839196        1.8378972876755426E-002   19.195443743643946     
 C   13.669029720589407        2.3122316108527698        18.217207095661436     
 H   12.134295172975657       -3.1523404238988544        16.189227926322552     
 H   13.220513318698323       -2.0196063360353835        17.017740979850043     
 H   12.890375460153857       -3.6196652376026290        17.729959705108627     
 H   9.3067205881926078       -2.8697423563663409        18.686799143586725     
 H   9.8101534850292786       -3.6431789383862361        17.169556038843929     
 H   10.563115624784480       -4.1237118797789716        18.700644374894825     
 H   14.034137676246354       0.37484030345259151        20.231575743603884     
 H   13.844386593922309       -1.0428593582664081        19.177950551870200     
 H   15.169637389088599       0.10584609048896640        18.885362346649810     
 H   13.011280351173269        2.8999127603638555        17.562574623390748     
 H   13.636470863583902        2.7540698336183116        19.222489539803203     
 H   14.695850734517480        2.3957460855145936        17.836440042493482     
 C   9.6776622617255441        5.3112613676247804        2.3441741221317161     
 C   10.727966354322866        4.2731698348384040        1.9037051694289389     
 C   10.168229943367988        6.7500253014081846        2.0776389101187398     
 C   8.3559632679833769        5.0532183709562757        1.5898316927522831     
 P   9.3039908296366889        5.1445694699506337        4.1409677254775241     
 H   10.828794644538787        4.3109680762570353       0.80841113727598846     
 H   11.718891929499412        4.4738474046186303        2.3341126803631727     
 H   10.422352216280450        3.2538415915005809        2.1786501900616830     
 H   10.393521536426197        6.8694929027092035        1.0068663296744220     
 H   9.3935870234031498        7.4848036636509088        2.3414329376996164     
 H   11.086004670641961        6.9912485672375047        2.6349853310942808     
 H   8.0171169942280098        4.0161088811738761        1.7187338715168565     
 H   7.5508348554787696        5.7254206155638254        1.9217727865546335     
 H   8.5066227895273254        5.2214301496656352       0.51335253264170844     
 N   8.6155333198320374        3.6761761175801957        4.4783977257296055     
 N   10.757647381827667        5.1271713627687552        4.9037892687526154     
 O   8.3409587978723039        6.2634422921475270        4.5535085862998956     
 C   7.1686037461251155        3.3788149171721309        4.4843447274633030     
 H   9.2295126545891648        2.9509086985318875        4.8643101151582560     
 C   10.870158531590269        5.4117751325338999        6.3528276968176414     
 H   11.611344367004302        5.3430026896998228        4.3707038257625763     
 H   6.6830989416886331        4.1279260465197192        3.8448688186244082     
 C   6.8993978056952203        1.9986790657303695        3.8839344870322283     
 C   6.5604140570362830        3.4712100051060619        5.8860977130283674     
 H   9.9316987694427521        5.0739899935666255        6.8156630161118779     
 C   12.035150758508159        4.5995436095820459        6.9153412456362986     
 C   11.044140251291259        6.9114774432715063        6.6082777942603022     
 H   7.4308993426945094        1.2173128514595484        4.4468998432892271     
 H   5.8244270799861519        1.7765145175494488        3.9283313610119213     
 H   7.2159945717790066        1.9449895295827166        2.8359103520752926     
 H   6.7800102674757277        4.4397358353894454        6.3513962251908485     
 H   5.4685917136202935        3.3620630817838935        5.8196109967777216     
 H   6.9555420091895677        2.6741529096115122        6.5297585327509937     
 H   12.950752962469256        4.8419543380163050        6.3594205536791204     
 H   12.208202232934802        4.8489549549459889        7.9699421738844016     
 H   11.843255765159437        3.5212817759692374        6.8308413212220946     
 H   10.205631697941136        7.4746714712641609        6.1815906092471176     
 H   11.090728357458911        7.1256031497153609        7.6854498062192667     
 H   11.972390642778809        7.2799478293863373        6.1498988407757720     
 C  -2.5806581876828814        11.778036963466965        6.9051125146110728     
 C  -2.3819395961514873        10.271399330196724        7.1582307699798404     
 C  -1.2468955839538318        12.543650758924132        7.0145329831260463     
 C  -3.5829725447309557        12.315439518333148        7.9491350305978052     
 P  -3.3597766710589534        12.026919663309878        5.2428898069947554     
 H  -3.3412195078657114        9.7390481428851956        7.1279936785400153     
 H  -1.6966242143157397        9.8056858806261840        6.4391499949947688     
 H  -1.9491805823977379        10.125849900681930        8.1599756352522164     
 H -0.47349306694427212        12.132968905499528        6.3513253269358154     
 H  -1.3691284471592984        13.610873984937497        6.7807411231616124     
 H -0.86830515743754666        12.471021449732278        8.0456281017888642     
 H  -3.1995704823629727        12.094139829594019        8.9563075305688198     
 H  -3.7147525111467208        13.400834549935329        7.8773826211486391     
 H  -4.5679514902768146        11.837680265410318        7.8559906373623400     
 N  -3.7769806313082266        13.599970219483275        4.9418825783046270     
 N  -2.1717082197197994        11.754902887081400        4.1340810056248243     
 O  -4.6264365726304071        11.172118172169389        5.1851329525009309     
 C  -4.9973012114123474        14.285953037711222        5.4227944281180509     
 H  -3.0447644681205004        14.214382567768817        4.5863689251382072     
 C  -2.4110927988135473        11.730768167424598        2.6690358381231483     
 H  -1.3980274805394397        11.145361733916356        4.4278642777686583     
 H  -5.5495098892881076        13.561901479370572        6.0387345749291210     
 C  -5.8792810060083243        14.706332702640232        4.2443015476099797     
 C  -4.6089784889602594        15.495127553631491        6.2749939356763944     
 H  -3.3942270929138685        12.195981650760002        2.5039753831651703     
 C  -2.4417548173978454        10.291025288983864        2.1439680775100061     
 C  -1.3382529466298874        12.567774108256438        1.9645235834660761     
 H  -6.1103363892242157        13.841931647417645        3.6074709989585316     
 H  -6.8259329663725108        15.138843140320976        4.5990396671397784     
 H  -5.3552611277946625        15.456898117469070        3.6391858736286680     
 H  -4.0703382537341257        16.228888277161481        5.6580870075283425     
 H  -5.5011400618090605        15.983637442401232        6.6825481565062317     
 H  -3.9590652533463042        15.215520992956295        7.1125832530994080     
 H  -3.2233449078114025        9.7080958398950550        2.6467380270256413     
 H  -2.6369161480580190        10.277687723672031        1.0627363534909222     
 H  -1.4784170279815341        9.7927787471515604        2.3199480372060437     
 H -0.33383303358419703        12.224638337164642        2.2522664331601070     
 H  -1.4238402044832397        12.469044903948129       0.87418982702795500     
 H  -1.4249229118985574        13.631087073116015        2.2225273686112903     
 I  0.44407950794650164        9.3024120413932145        4.5474374272786511     
 I   3.5646034554951669        4.6321825986466472        3.2797311213998879     
 I   10.407488510850854       0.70246068167896314        6.2307127362850441     
 O   4.7342161190678508E-002   5.8252528279955236        3.6579450466882655     
 H  0.22954158736294253        6.7748580219921761        3.8307268994395791     
 H  0.93261244639243468        5.4165471104721616        3.5500616767684487     
         356

 C  -6.5528178767934628        7.7819257276152909        9.2264610657566735     
 C  -6.7430699219712631        6.7872448974069925        10.381399406679211     
 C  -6.0138405558533812        9.1312354808403633        9.7409647305387548     
 C  -5.5744723712588566        7.2043013425104059        8.1806575592308182     
 P  -8.1394745306242484        8.0207429512036956        8.3332912719837893     
 H  -7.3485230600882590        7.2105255896025247        11.194047135361554     
 H  -5.7634984477809805        6.5218439145666247        10.798878269572906     
 H  -7.2140088044788131        5.8588075661434686        10.036925782896990     
 H  -5.0096083530223803        8.9785649337255151        10.165272784006776     
 H  -6.6435332578689978        9.5562190652306498        10.534671972751223     
 H  -5.9298336396030793        9.8635055867053456        8.9271877510109761     
 H  -5.9209989875312106        6.2465260990669131        7.7715603682307952     
 H  -4.6019538370561719        7.0314389823950441        8.6625521999077417     
 H  -5.4185535620205227        7.8960668539446734        7.3440761933220990     
 N  -9.2360675471261953        8.6147827333380871        9.4009019348401210     
 N  -8.7396303050333035        6.5806498557949427        7.7804051792957019     
 O  -7.8468542122145895        8.8970695775022026        7.1082305012047096     
 C  -10.544830923054111        9.1551007227260612        8.9468197109766390     
 H  -8.9073716729357013        8.9739702526328671        10.305625965679026     
 C  -9.7504476697742657        5.7164633015578108        8.4153268357651001     
 H  -8.4945743598079542        6.3558844063646394        6.8126495530584785     
 Dy  -8.0048717235114832        9.0065276054217627        4.8970931941697815     
 H  -10.685502792076591        8.7960684385145740        7.9165899442511938     
 C  -10.533492244481058        10.686374056393380        8.9265198167802584     
 C  -11.673260370566776        8.6112495876331945        9.8278380935137246     
 H  -9.9210351292251175        6.1495263704389966        9.4085686203556858     
 C  -9.2336485576750267        4.2813950016627729        8.5862131164193585     
 C  -11.066789586955613        5.7344799218069280        7.6286754450477652     
 O  -8.3363944816738744        9.0262585079806179        2.7050131010485150     
 O  -7.4770273176501121        6.6684781917126355        4.9028343297930981     
 O  -5.6623037893063080        8.8205850556306533        4.6560477722861675     
 O  -7.1717512622492992        11.278300219865383        4.7439624188889571     
 O  -9.8071998264274001        10.493678521601117        5.2443567195242293     
 O  -9.9955490489909824        7.6612886616676681        4.9427031201096518     
 H  -9.7383381084065466        11.069507512391471        8.2744808376142522     
 H  -10.375216706410471        11.087155788976970        9.9379247286621784     
 H  -11.493044010529415        11.071384027370959        8.5526389834933756     
 H  -11.543394135404103        8.9533940593160892        10.863619749888262     
 H  -11.692962926890369        7.5146692533573027        9.8339103264187280     
 H  -12.646364614014761        8.9708522700794990        9.4652394511000626     
 H  -8.2938132604847770        4.2586111610109700        9.1521267973987221     
 H  -9.0512941396131339        3.8128314504152945        7.6105017938600170     
 H  -9.9731218080897719        3.6673765888907153        9.1204289748919809     
 H  -10.916590100128371        5.3457411047274865        6.6120565258512274     
 H  -11.471630194189574        6.7493371811448357        7.5362288643630970     
 H  -11.818944448121039        5.1032116152317766        8.1225185385679666     
 P  -8.4940709501546614        9.8899811091169578        1.4466318454237395     
 H  -8.0301972169062044        6.0485413757067912        4.3598721662875288     
 H  -6.5089679096204112        6.3755528974142761        4.7757713765922176     
 H  -5.0494467917375330        9.5825153561883489        4.8729368385281671     
 H  -5.1716806781841225        7.9515098653215395        4.6024809768496473     
 H  -7.6230215680784834        12.018248719397343        5.2292607130008664     
 H  -6.1752627794767392        11.397080901724820        4.8915531654475135     
 H  -9.7636728563846251        11.429993058808089        5.5824814268513920     
 H  -10.761925185002386        10.303184175086848        5.0407611449712171     
 H  -10.898834091799365        8.0710812835777848        4.8630497341789241     
 H  -10.038261377284051        6.8272510612749429        4.4046477799120742     
 C  -7.0088487364884555        9.6103656356891456       0.40889646147444558     
 N  -8.6703092276684295        11.438167271521536        1.9845007059279427     
 N  -9.7761024270252879        9.6125039416968860       0.46415355150785570     
 C  -5.8030633567327170        10.053108582157494        1.2590386823841517     
 C  -6.9000117569219039        8.1055024420653830        9.6657605420247802E-002
 C  -7.0815865595185752        10.416099063524324      -0.89641911410635289     
 C  -9.2241219669008157        12.584736869462146        1.2509022619655790     
 H  -8.2319052869296865        11.643166989682852        2.8864366548679774     
 C  -11.178022444811507        9.5293479127130460       0.94151724600295705     
 H  -9.6016958208308942        9.0814968605388042      -0.39628547588089208     
 H  -5.8375748539333818        11.123529261135955        1.5044933243401195     
 H  -4.8858372054880519        9.8670826653179553       0.68685168767891436     
 H  -5.7350032286497941        9.4878497844953600        2.1975496634003044     
 H  -5.9592360228685122        7.9040606409361942      -0.43574031448915729     
 H  -7.7148164634518945        7.7620532359098986      -0.55365182895612164     
 H  -6.9131253148990019        7.5078645397753760        1.0163522415481576     
 H  -7.9215638801225632        10.100250650116372       -1.5273647728004816     
 H  -6.1602664560006337        10.253234193583328       -1.4718232350706864     
 H  -7.1754150411503010        11.494811010406266      -0.71812236929714812     
 H  -9.5692314926898270        12.188341383220353       0.28686589072712904     
 C  -10.413921443427784        13.172431415820100        2.0143429214168638     
 C  -8.1555212145910669        13.649223956691309        1.0052487551651907     
 H  -11.201368643595147        9.9620750384770655        1.9514035249966162     
 C  -12.087102399387188        10.347394576282039        1.7961383889869877E-002
 C  -11.612090510790219        8.0664018772544601        1.0195524840988590     
 H  -10.094385367475450        13.555098382979915        2.9949325941012894     
 H  -11.190499232666227        12.416394307380431        2.1882678844889036     
 H  -10.859986595234201        14.007481403634424        1.4559057165655951     
 H  -7.2978709192193687        13.242808542978358       0.45578404822709639     
 H  -7.7863656067890323        14.052863920367839        1.9583594080049489     
 H  -8.5639422038655262        14.486558316810035       0.42522064044436048     
 H  -12.009030311286764        9.9778158632778560       -1.0140969748298370     
 H  -11.815298892625178        11.409827662672942        1.9829353145780250E-002
 H  -13.133944413209118        10.260571032871553       0.33894427146055944     
 H  -10.951123381860933        7.4953285418013946        1.6854535100814070     
 H  -11.570735721380556        7.6111255521190362        2.0975503419009091E-002
 H  -12.638637389437164        7.9800524809300253        1.4001106984385727     
 C  -7.6472405916033868        5.0898808478563851        16.809786767411698     
 C  -8.6348075081307272        6.1788249317950141        17.263465406302533     
 C  -8.1901858415599165        3.6812791797706783        17.121760653836567     
 C  -6.2941165564037469        5.2942349094243690        17.520753720351784     
 P  -7.3319545244342281        5.2128542133635953        14.996127326456707     
 H  -8.7082508822584810        6.1618488660489064        18.361830146128735     
 H  -9.6437582717236410        6.0181737670648836        16.862047310813335     
 H  -8.2940734653436454        7.1784283283415737        16.962696908600886     
 H  -8.3565801600770993        3.5835465627196457        18.204617438870951     
 H  -7.4708066790423118        2.9081543345801677        16.825541465906088     
 H  -9.1479185758922057        3.4821886539435640        16.623793178570558     
 H  -5.9070909789952575        6.3091969002210346        17.369051140427782     
 H  -5.5345299453777113        4.5786088568111651        17.179157636556241     
 H  -6.4224346769482716        5.1487808777058506        18.603591610824004     
 N  -6.6186780410784420        6.6510225861312797        14.588097298666352     
 N  -8.8144845850114280        5.2521412713648195        14.290005943110947     
 O  -6.4091454980266569        4.0641429401120455        14.574881495216069     
 C  -5.1709881394027990        6.9454322237411148        14.633408096731378     
 H  -7.2335247773559894        7.4064538327904046        14.268353456809502     
 C  -9.0001018337627645        4.9603268085181078        12.848760781214283     
 H  -9.6402415800646502        5.0218907234372114        14.860415552105497     
 H  -4.7053621275623643        6.1880234080103484        15.277551705806671     
 C  -4.9170970837778842        8.3155582325004538        15.263968197990428     
 C  -4.5125822472362227        6.8649797225021976        13.253080564131134     
 H  -8.0845441986909865        5.2937531112143201        12.340525244731886     
 C  -10.190067023872363        5.7702406583360997        12.336955577524108     
 C  -9.1935845341321993        3.4605139503364541        12.606629838897863     
 H  -5.4170742463457797        9.1105350219526962        14.692398930377708     
 H  -3.8396569371404929        8.5281390109771333        15.270979855205805     
 H  -5.2780922983496943        8.3582839276187286        16.297803527323143     
 H  -4.7118216935300392        5.8986653772610067        12.774380774156054     
 H  -3.4235366591380947        6.9750537377027158        13.359655118960388     
 H  -4.8839815021786244        7.6649591861637800        12.598376460275608     
 H  -11.084174031488237        5.5136020843411062        12.921185495933935     
 H  -10.397282012009745        5.5307185981510827        11.285905986179056     
 H  -10.005022155033140        6.8489634353362607        12.424712016832034     
 H  -8.3426370402247798        2.8923715793790854        12.999700326020083     
 H  -9.2858632987341032        3.2450340183939432        11.532147238442077     
 H  -10.105813091238366        3.0981135013912313        13.101268770630229     
 C   4.4992165594117344       -1.4197452752933104        12.244312915429376     
 C   4.3166926228602556        8.6057643792686239E-002   11.973321542327872     
 C   3.1538821672659334       -2.1673283070302496        12.161457700689093     
 C   5.4827652020334012       -1.9890891240253661        11.199862117863210     
 P   5.2944554858601336       -1.6572766074160341        13.899926771134071     
 H   5.2805060620441537       0.60991589676813474        12.000049721872344     
 H   3.6335152487119675       0.56481330438371713        12.685912183747655     
 H   3.8878110182882604       0.22448531365121507        10.968852697870586     
 H   2.3967523286344230       -1.7377914144051674        12.830928290282502     
 H   3.2656746946784803       -3.2330893502052493        12.405533156963608     
 H   2.7619417017263084       -2.1007848618588483        11.134798277943840     
 H   5.0928833727277034       -1.7809274610984154        10.192317710811709     
 H   5.5994807342053825       -3.0746798533437509        11.290397603583241     
 H   6.4752670276699691       -1.5254279030894018        11.276212905607213     
 N   5.6519296512751014       -3.2382545597070922        14.236786424770836     
 N   4.1387535422403561       -1.3228280970505999        15.022630902212146     
 O   6.5867673158409135      -0.84132256639518010        13.915724241357449     
 C   6.8177845523494645       -4.0129595567579921        13.759458082908614     
 H   4.8920535752288119       -3.7972969295229060        14.622350480316976     
 C   4.3981784629458911       -1.2992773803039648        16.483245839437092     
 H   3.3657438038384337      -0.71005268651532882        14.733105004564605     
 H   7.4091656805412205       -3.3419320190658071        13.120058974269609     
 C   7.6823870269318855       -4.4612148581112931        14.940235271189797     
 C   6.3347281100185100       -5.2160246750493604        12.946913686977961     
 H   5.3714484402381597       -1.7872903449930537        16.637353714696022     
 C   4.4732503230869742       0.14166394814367261        16.998884931535294     
 C   3.3161272835385609       -2.1083267695651013        17.205860621325737     
 H   7.9821736828328245       -3.5985619972655023        15.549797795042998     
 H   8.5930030857689506       -4.9680999372173211        14.590235397749328     
 H   7.1144882402150049       -5.1576136678238909        15.570778335501664     
 H   5.7580476049488807       -5.8961274328804576        13.592213773815345     
 H   7.1828360956707176       -5.7788284892781796        12.540937528492002     
 H   5.6944765848391627       -4.9128963449901706        12.110024133074608     
 H   5.2739363009216564       0.69380077228931247        16.492817993517999     
 H   4.6684780986138588       0.15917830409328645        18.080150556477047     
 H   3.5264719162259128       0.66782619793506248        16.817787286399696     
 H   2.3186379268599158       -1.7251105089400731        16.950494489733753     
 H   3.4348650625593540       -2.0332428931457072        18.295059673263772     
 H   3.3567528632700228       -3.1686942259452628        16.928482924587538     
 I   1.4575796442447493       0.99632552607856639        14.616306898172171     
 I  -1.6236462850681670        5.5333642599399457        16.106438068329464     
 I  -8.6278694919362557        9.5865444422560717        13.033626181809973     
 O   1.9375993308586057        4.4692683004482276        15.588949375342580     
 H   1.7502469816266315        3.5270108053041396        15.386635958990492     
 H   1.0539922362539997        4.8675201125897516        15.738004476413803     
 C   8.3515656904557645        2.5372421285979025        10.024836683908475     
 C   8.5285033766628011        3.5357213372471596        8.8712910812766630     
 C   7.7853318362108253        1.1956775884418602        9.5183938118378055     
 C   7.4034215400914505        3.1232888448911051        11.092029394510103     
 P   9.9513790662012678        2.2716765188422272        10.884130318096593     
 H   9.1282563899961282        3.1196805388632347        8.0505049691956128     
 H   7.5432563780650215        3.7981010346546289        8.4650954640902221     
 H   8.9985537478448716        4.4642926226705812        9.2163021019468356     
 H   6.7736554696572711        1.3619390560203752        9.1185889263980560     
 H   8.3910129853436626       0.76397665647224355        8.7098968683027334     
 H   7.7113010179700936       0.46265876339781531        10.332517330643576     
 H   7.7717439652021216        4.0724806852710413        11.501505787384838     
 H   6.4240706510609540        3.3142628475166251        10.632354302669233     
 H   7.2547096036403325        2.4284136672163310        11.926822360939999     
 N   11.006010592712409        1.6371300478474908        9.8008090049562764     
 N   10.599179053866015        3.7030574407973633        11.406955538882780     
 O   9.6691748300791271        1.4140903552350985        12.124880069370739     
 C   12.293038483560204        1.0390923921572464        10.241898868810322     
 H   10.656346378899856        1.2972093708776244        8.8961585890974639     
 C   11.642119002605181        4.5097416496947158        10.748606659578952     
 H   10.393417731319492        3.9368928691735077        12.381589025383333     
 Dy   9.9234221875936068        1.3163919514993554        14.326193425528269     
 H   12.462313227370451        1.3930375229691059        11.269357873309421     
 C   12.208910226073355      -0.48928901478082226        10.266481199152009     
 C   13.436248182369583        1.5262364196800158        9.3477749957651763     
 H   11.800029936937916        4.0364980238168142        9.7721500560095045     
 C   11.176633534023656        5.9549313104686403        10.524632202665019     
 C   12.957368899214739        4.4715461610385665        11.536634120759077     
 O   10.353675639221601        1.3568481065953866        16.505234762291824     
 O   9.4134150785438866        3.6555256804722722        14.310338437956137     
 O   7.5785103122351378        1.5015439179893075        14.603740569616638     
 O   9.0840530012276073      -0.94898326980037828        14.549977815145539     
 O   11.704861426138265      -0.17618327432072797        13.879186464190623     
 O   11.916845581941459        2.6527220915511860        14.203419773366736     
 H   11.397517587317282      -0.83223098446283861        10.920653967166151     
 H   12.030738150506421      -0.88456865315109923        9.2564361062165368     
 H   13.149662076289887      -0.91771557310757446        10.640906153685249     
 H   13.276970598018432        1.1920375912510799        8.3136454516188252     
 H   13.511425089224126        2.6206361682641832        9.3420385419368923     
 H   14.393875151737324        1.1177057186224926        9.6993436915211131     
 H   10.253785145393234        5.9903568685625883        9.9319607218158144     
 H   10.982795127122307        6.4563991856362479        11.481302296075787     
 H   11.948941495879490        6.5305252253480521        9.9937971521802282     
 H   12.826149278009144        4.9033151694311901        12.538135144932662     
 H   13.324168194146038        3.4460852492408351        11.666034674942690     
 H   13.731086983634572        5.0550504724347149        11.017867211825140     
 P   10.527376852043403       0.49609044183291512        17.764198157936953     
 H   9.9560605745412616        4.2495300763825758        14.892175268475736     
 H   8.4425356303365504        3.9511481707573344        14.411491645478799     
 H   6.9829633322526998       0.74979077138404060        14.319930335993536     
 H   7.0977351595893099        2.3771596311882015        14.597787659566418     
 H   9.5367890485687212       -1.6967932666604899        14.074097157971623     
 H   8.0941995582938766       -1.0578407531042957        14.352996210275284     
 H   11.636278791753657       -1.1210744132292096        13.570380859215945     
 H   12.660106378295776       -1.0846993308240162E-002   14.104126213322417     
 H   12.815390098684492        2.2299403889501912        14.269386356300174     
 H   11.966943863048492        3.4450267537961832        14.802294851405769     
 C   9.0551179269398236       0.77932585077172911        18.818677345335139     
 N   10.701264546374349       -1.0485280897276015        17.214850763618333     
 N   11.814935458319031       0.77040038741470118        18.740600352629492     
 C   7.8335294156394584       0.38527896653663496        17.967746081983403     
 C   8.9830248140447519        2.2777388949757160        19.169730461495028     
 C   9.1146928786528107       -6.5064760299240368E-002   20.099543516569216     
 C   11.244473441248751       -2.2073423123216580        17.935815513093605     
 H   10.217809323352244       -1.2549629197088221        16.336600215419782     
 C   13.220031335155054       0.85051084047567105        18.274068745878644     
 H   11.637614874408502        1.2788146730666887        19.612939425290293     
 H   7.8551667258924125      -0.67268888739640387        17.673271940817507     
 H   6.9262978156651931       0.54962642104229198        18.561633905270558     
 H   7.7548017154611717       0.99182844127027958        17.057746541133742     
 H   8.0429008955113410        2.4901348813054782        19.698759428624342     
 H   9.7990154641531628        2.5826821900025858        19.837411524234764     
 H   9.0217491695531269        2.8995281553208656        18.266802385422380     
 H   9.9641949616163803       0.20804161027807813        20.736938138038962     
 H   8.1996474833657480       0.10621670865349019        20.682012173048641     
 H   9.1764307486895209       -1.1395124047386733        19.888107578497536     
 H   11.575615512907198       -1.8313985433518636        18.912303806129334     
 C   12.444345151825164       -2.7825936839369008        17.177747957445497     
 C   10.167352339362733       -3.2712808088234389        18.139389065285414     
 H   13.246730616790357       0.42983406675121227        17.259174275614427     
 C   14.117910314007478        1.8015600836946231E-002   19.194958855829597     
 C   13.665050634719442        2.3108547194731948        18.215247763881351     
 H   12.133422319682971       -3.1546554189342157        16.190462288662403     
 H   13.218925270216069       -2.0215691751627141        17.019377851100042     
 H   12.889069847003631       -3.6217107546377685        17.731460231684590     
 H   9.3049587914401002       -2.8731812891624386        18.687263141311035     
 H   9.8093612626922635       -3.6467904478870459        17.170457197164875     
 H   10.562079248750100       -4.1264007383213857        18.701942931718659     
 H   14.032533044308334       0.37526199263773313        20.230823309280126     
 H   13.843167453979820       -1.0433922544919136        19.178472185101363     
 H   15.167616075230447       0.10587919942490952        18.884316030958644     
 H   13.006651009298370        2.8974746110483345        17.560355348220703     
 H   13.632420320808379        2.7534644920584110        19.220168528861837     
 H   14.691654735692923        2.3948067085196176        17.834014636546804     
 C   9.6744792663181585        5.3103451301350875        2.3461843453827917     
 C   10.720800067245051        4.2691815345361448        1.9045337199213543     
 C   10.168942757322812        6.7473260138194675        2.0786025429058728     
 C   8.3511984543490616        5.0566818188764948        1.5935973537492076     
 P   9.3027687892051194        5.1446184250182432        4.1435025237847292     
 H   10.820924032983564        4.3069410172713276       0.80917401052445970     
 H   11.712521021287682        4.4663851937940047        2.3342529499829863     
 H   10.412175051769836        3.2509647440240763        2.1795897539168783     
 H   10.391614954501126        6.8664197071851332        1.0073489964288680     
 H   9.3976522399911993        7.4843847045949730        2.3444816336290506     
 H   11.088732032180669        6.9852784129000041        2.6333699728887350     
 H   8.0089050599322444        4.0210125599342357        1.7231092548805709     
 H   7.5490436062270767        5.7316470900365415        1.9262903685337727     
 H   8.5010817873433648        5.2241260328617738       0.51690420296866679     
 N   8.6128915061478004        3.6773830469107724        4.4826601640572763     
 N   10.757292766167216        5.1252359394470632        4.9044780378671673     
 O   8.3416186025092269        6.2647734175564960        4.5567870485528434     
 C   7.1658818750824622        3.3806469984855352        4.4871225262184034     
 H   9.2266214724427424        2.9507455219064824        4.8660722208724767     
 C   10.872160929914370        5.4081339197260228        6.3535994316166038     
 H   11.610355058262872        5.3411355700468919        4.3704527273706599     
 H   6.6811292914540079        4.1306597126185585        3.8482084894229724     
 C   6.8964164835307953        2.0014894387697595        3.8846904313538619     
 C   6.5565387926694427        3.4717431552762936        5.8884273431619922     
 H   9.9343115185167079        5.0701107416156477        6.8173923827464735     
 C   12.037680111401798        4.5949401441889846        6.9134332063518107     
 C   11.047202924256478        6.9074086116261233        6.6105820716214607     
 H   7.4259913975007148        1.2188919025383984        4.4476001818722137     
 H   5.8211742330222602        1.7806467485759518        3.9267613390700435     
 H   7.2149111262390644        1.9486219213190275        2.8372612590532165     
 H   6.7756321261418604        4.4398913128665374        6.3547075563443274     
 H   5.4647866934485112        3.3625781576083704        5.8209465159202081     
 H   6.9511703745137101        2.6741859146990703        6.5317731973891711     
 H   12.952626582076947        4.8381614567271107        6.3568238897979956     
 H   12.211986164697461        4.8427105678315190        7.9681701119970842     
 H   11.845617919432412        3.5168564801181055        6.8276220220913828     
 H   10.208634529179893        7.4715411307486219        6.1854030336619932     
 H   11.094983805384857        7.1201957123968107        7.6879220073416628     
 H   11.975202165632997        7.2759311800636119        6.1517813571889617     
 C  -2.5812277010956532        11.775868953186555        6.9077887247574798     
 C  -2.3848015130484588        10.269006485938094        7.1611799141927905     
 C  -1.2462601100506652        12.539361076675654        7.0164693384068677     
 C  -3.5822521312350171        12.315244859742965        7.9519327285685222     
 P  -3.3605523887613677        12.025518306632826        5.2458057111068292     
 H  -3.3448229289677283        9.7380696317919497        7.1309407349847200     
 H  -1.7001159939971666        9.8022447410128795        6.4422119724597824     
 H  -1.9523407066978709        10.122957657424170        8.1629724073432612     
 H -0.47377525027107975        12.127135801799556        6.3532306222925321     
 H  -1.3668857204911045        13.606624928823527        6.7822190614521052     
 H -0.86745276815298522        12.466625331030379        8.0474758306895193     
 H  -3.1989647896533859        12.093634741841429        8.9590682419294776     
 H  -3.7121625198851489        13.400793003862661        7.8798454973810719     
 H  -4.5680330975193542        11.839212955156770        7.8592012025057318     
 N  -3.7749132772900955        13.599125002125435        4.9440756188220014     
 N  -2.1734816436833406        11.751068920211907        4.1366954371586582     
 O  -4.6286473072756777        11.172938466177072        5.1890003472185233     
 C  -4.9931791419704448        14.288110175845855        5.4254344937816947     
 H  -3.0414555889016475        14.211643824329474        4.5881465039653708     
 C  -2.4131296696715738        11.727517939505505        2.6717282640276689     
 H  -1.4003977918665316        11.140722175174218        4.4303409861705019     
 H  -5.5463972052123367        13.565740987937009        6.0423238774038790     
 C  -5.8752325164784232        14.709587313320219        4.2474074995623337     
 C  -4.6011578191567146        15.496839537741403        6.2763479472424892     
 H  -3.3953302483365819        12.194606388438826        2.5068397353613365     
 C  -2.4466950653979724        10.287885847643636        2.1468381643211822     
 C  -1.3388570256281294        12.562458572806060        1.9670874642386600     
 H  -6.1085786676463210        13.845393518763666        3.6112792936021472     
 H  -6.8206946346153048        15.144129943878564        4.6025461107492038     
 H  -5.3502987753596827        15.458763005765007        3.6414467049505110     
 H  -4.0615715013791771        16.228940798299039        5.6583575864737341     
 H  -5.4915247159614688        15.987776044595277        6.6845638340646891     
 H  -3.9510745993671099        15.216137371976512        7.1134092394170896     
 H  -3.2299474511695556        9.7070132693424043        2.6491761353300154     
 H  -2.6411628170251946        10.274627654450146        1.0654876657326326     
 H  -1.4846929570002674        9.7875419621897031        2.3236431722527473     
 H -0.33521645553806778        12.216694076154957        2.2538959174330420     
 H  -1.4253721205901078        12.464945865380592       0.87674278574983999     
 H  -1.4227505687986424        13.625635798103309        2.2260309933753319     
 I  0.44287842329670735        9.2996640256877310        4.5514722428093188     
 I   3.5652610655660397        4.6361887521439034        3.2747147052881300     
 I   10.407313376477275       0.70318740158020066        6.2278747667153356     
 O   4.6173037485344424E-002   5.8236265513193164        3.6571666119242496     
 H  0.22839767670629885        6.7729237721161661        3.8314289682901919     
 H  0.93146308373993836        5.4153903387914459        3.5480672454938342     
         356

 C  -6.5481568126751215        7.7823915466830851        9.2240025646906325     
 C  -6.7379849774418092        6.7877668668753053        10.379061014643010     
 C  -6.0075288701250447        9.1312211880690910        9.7379921463175840     
 C  -5.5714050369551780        7.2039436673035055        8.1772844671288922     
 P  -8.1354332947539820        8.0227512815722140        8.3324649135598019     
 H  -7.3429131564952428        7.2110651833836172        11.192088414957706     
 H  -5.7581868960071692        6.5222569685624610        10.795955813918351     
 H  -7.2092219261988877        5.8593979817282520        10.034821865059678     
 H  -5.0029233164022315        8.9777156294864202        10.161010564906352     
 H  -6.6358832602271853        9.5566086405662336        10.532499502254272     
 H  -5.9239571092028864        9.8635110668862627        8.9241919027102909     
 H  -5.9191734329980106        6.2465394695689813        7.7684479899976209     
 H  -4.5985871775026617        7.0301520306703544        8.6581509986947580     
 H  -5.4156940643754901        7.8955873299418817        7.3405845344332175     
 N  -9.2300057518870577        8.6183405129982074        9.4011112138001138     
 N  -8.7379679571374727        6.5833077091702590        7.7806276779084707     
 O  -7.8434025740511775        8.8984395213833150        7.1067949750356654     
 C  -10.538486953713228        9.1601044578119328        8.9482175321781003     
 H  -8.9001792258522201        8.9767900459745622        10.305683082474086     
 C  -9.7494927503383728        5.7209421814479482        8.4167483739672821     
 H  -8.4945286313012076        6.3581727132105996        6.8126010061298237     
 Dy  -8.0051162881607656        9.0072929386454028        4.8959437832654205     
 H  -10.680683181315553        8.8009045916386626        7.9182910013292442     
 C  -10.525295888394741        10.691270842412543        8.9272620820377426     
 C  -11.666655696212603        8.6180272082061187        9.8305250454253663     
 H  -9.9190908592547977        6.1551439627740594        9.4096107487584550     
 C  -9.2342811695578373        4.2855139201401000        8.5888195284181492     
 C  -11.066229686058387        5.7397943333064951        7.6307586136197800     
 O  -8.3395190782005066        9.0248691201943299        2.7041919606267331     
 O  -7.4767400341219803        6.6696153452180962        4.9022018094810287     
 O  -5.6624306013371637        8.8220935419662379        4.6529976100620321     
 O  -7.1727163334337174        11.279261860486296        4.7414907250521470     
 O  -9.8079585667881890        10.493448158488548        5.2451760127039648     
 O  -9.9951111736227958        7.6611959940884384        4.9436879683215480     
 H  -9.7301985092436372        11.073156788104503        8.2744880886633627     
 H  -10.365875890009816        11.092306182990910        9.9383575383520437     
 H  -11.484610810252576        11.077229240722774        8.5538387430500400     
 H  -11.535176552072597        8.9600741481025832        10.866104479470247     
 H  -11.687980769540969        7.5215190266037215        9.8367706259613072     
 H  -12.639559858632589        8.9789970936995296        9.4689139390813093     
 H  -8.2948149463857277        4.2621524028977849        9.1553000381800516     
 H  -9.0518448556435640        3.8161938758580884        7.6135262714750160     
 H  -9.9746598750279105        3.6725826803287958        9.1229610189112318     
 H  -10.917230027907848        5.3496610342570188        6.6145541065167759     
 H  -11.469801017996476        6.7550332066670338        7.5373307895341535     
 H  -11.818894176407225        5.1101573747735403        8.1257957221199675     
 P  -8.4987882638637462        9.8885729440158983        1.4460040052285057     
 H  -8.0292631696995667        6.0500360571438661        4.3582527787070582     
 H  -6.5084499601316352        6.3768061413446340        4.7765087452052040     
 H  -5.0505785280789368        9.5838113515328285        4.8728430909826574     
 H  -5.1718336460038650        7.9529851741764439        4.6021251786152941     
 H  -7.6245084845298283        12.019246062653760        5.2263495235008124     
 H  -6.1765588251469428        11.397965973285769        4.8909511394195437     
 H  -9.7644992782418356        11.430107620313834        5.5823428127481804     
 H  -10.762679523164737        10.302535040200171        5.0420558552917658     
 H  -10.898686904743155        8.0705269351041728        4.8653188413489916     
 H  -10.037781648091297        6.8283252534702594        4.4038965864988198     
 C  -7.0144393351266769        9.6097842349648239       0.40683638886354273     
 N  -8.6754778818704033        11.436461236838939        1.9845971064386962     
 N  -9.7813495586674577        9.6106589133408313       0.46434533433861469     
 C  -5.8078078523681720        10.050438457191401        1.2567831708538924     
 C  -6.9067029995955345        8.1053775159487955        9.2263558468982321E-002
 C  -7.0873705227799144        10.417718982585304      -0.89705618970595580     
 C  -9.2289819427570148        12.583493203883263        1.2515127097489802     
 H  -8.2356057306153314        11.641534563765173        2.8857444282699789     
 C  -11.183149071860788        9.5269997726372306       0.94189746287152232     
 H  -9.6070033102477126        9.0804541751613783      -0.39655605580083636     
 H  -5.8418098901687960        11.120273759814959        1.5045388697688620     
 H  -4.8911364878075485        9.8655158044918334       0.68341966926773212     
 H  -5.7390639088904321        9.4832429736643995        2.1939517883127855     
 H  -5.9661560266329809        7.9041233623589324      -0.44058927276483495     
 H  -7.7217616404674017        7.7633940172092801      -0.55844947169011405     
 H  -6.9200797645740639        7.5063586335331651        1.0110136261263978     
 H  -7.9279989262211528        10.103793981734100       -1.5280024622817014     
 H  -6.1665438943130937        10.254944848921870       -1.4732474368162685     
 H  -7.1799421729159070        11.496150349093375      -0.71683828918482639     
 H  -9.5728536730217133        12.188065728475330       0.28668296358168349     
 C  -10.419834617451047        13.170039769206344        2.0141737737345600     
 C  -8.1603217797541241        13.648424559391852        1.0084823441361164     
 H  -11.206498909739201        9.9597512829785000        1.9517798128468276     
 C  -12.092478170194239        10.344650257995662        1.8268896334253010E-002
 C  -11.616805720734581        8.0639371652010574        1.0200461887864303     
 H  -10.101363001208234        13.552219576424921        2.9952693865949591     
 H  -11.196084960693337        12.413448825212905        2.1868873309145971     
 H  -10.865917635644562        14.005144039201022        1.4558245435489954     
 H  -7.3019600616869083        13.242842509329710       0.45956051564415290     
 H  -7.7924114446397175        14.050861076082350        1.9625544324483895     
 H  -8.5682019855551808        14.486430015571909       0.42910447716033795     
 H  -12.014090676481342        9.9750343254292400       -1.0137456002717222     
 H  -11.821067778217355        11.407183330455883        2.0043197249168986E-002
 H  -13.139325444058549        10.257398295329581       0.33908565235052446     
 H  -10.955410635450875        7.4929651950888081        1.6855917681825692     
 H  -11.575834300538022        7.6086580841178471        2.1447612017821024E-002
 H  -12.643175300866092        7.9773119551406486        1.4010187332674118     
 C  -7.6509826856156753        5.0855122047716108        16.811171339798467     
 C  -8.6382561627725565        6.1745302333765757        17.265281360958625     
 C  -8.1948084722186714        3.6769158389100109        17.121362542303032     
 C  -6.2981599601660125        5.2885386600915965        17.523024268904798     
 P  -7.3340804485883391        5.2102279157346203        14.998019008021913     
 H  -8.7126742179610766        6.1562853247770999        18.363523567095690     
 H  -9.6469215082471624        6.0150571120858283        16.862774292362502     
 H  -8.2965296860409179        7.1741935561202252        16.966021437638329     
 H  -8.3621346617160306        3.5781916850309177        18.203966348254017     
 H  -7.4755312223271675        2.9037711005376572        16.824954226093208     
 H  -9.1521685856426931        3.4786849185408411        16.622388051034896     
 H  -5.9104693425268033        6.3033541720197199        17.372135911069794     
 H  -5.5388830398166045        4.5726925797917168        17.181233957727724     
 H  -6.4270787197952544        5.1424515518617344        18.605684376710002     
 N  -6.6208281711422901        6.6490550086293254        14.592598897237204     
 N  -8.8157029595919632        5.2502532060982690        14.290277834885263     
 O  -6.4107561301999905        4.0620241339925434        14.576510172077565     
 C  -5.1731065393338742        6.9430105295885447        14.636357653041918     
 H  -7.2353550642462396        7.4040707157035044        14.271402980108908     
 C  -8.9992145911213424        4.9606866642857259        12.848457671925891     
 H  -9.6425591143106093        5.0208881793848859        14.859331992867654     
 H  -4.7070496833959661        6.1851562623222014        15.279614745825004     
 C  -4.9180416854917661        8.3127125758004254        15.267227259778528     
 C  -4.5165498415214582        6.8632446908208102        13.255191687022936     
 H  -8.0828642451102990        5.2946399398321748        12.342063478886145     
 C  -10.188171986030341        5.7717604100900930        12.336307680203850     
 C  -9.1925867747676868        3.4613313830654255        12.603866089085496     
 H  -5.4179275318991680        9.1081504218306524        14.696246707291600     
 H  -3.8404708432379620        8.5245063476160627        15.273554735349192     
 H  -5.2783326695465886        8.3552227416238072        16.301300218540447     
 H  -4.7164762066844119        5.8971992929634443        12.776254088321300     
 H  -3.4274111491857138        6.9733079662400455        13.360362065019114     
 H  -4.8889032247362101        7.6635769891222942        12.601517077477132     
 H  -11.082927685938971        5.5151507011135372        12.919496408019315     
 H  -10.394576825971635        5.5333523984728901        11.284893593330366     
 H  -10.002522558468570        6.8502657392464945        12.425251251755032     
 H  -8.3423578072669820        2.8925062927678926        12.997453531050079     
 H  -9.2832481752632230        3.2473569382693217        11.529035425883198     
 H  -10.105558168273468        3.0984906521980293        13.096665699134590     
 C   4.4995441417422510       -1.4201299033124786        12.245169366221289     
 C   4.3184281828877396        8.5945413480643315E-002   11.974895464676131     
 C   3.1536518422493125       -2.1665931876158591        12.161535238077274     
 C   5.4828661315625631       -1.9896556634487808        11.200631729640509     
 P   5.2940465079751249       -1.6590661464462819        13.900935054613191     
 H   5.2827423800538940       0.60884284383262632        12.001780042549072     
 H   3.6358022111424697       0.56504780954723488        12.687755062469677     
 H   3.8895916008452440       0.22526762912301410        10.970546443091175     
 H   2.3965036662947714       -1.7365571440860943        12.830649388489846     
 H   3.2643987852048251       -3.2324743617361715        12.405514462528382     
 H   2.7622786972496640       -2.0996172115239200        11.134702610722350     
 H   5.0934599734697219       -1.7804587423547644        10.193143234229726     
 H   5.5985681118612964       -3.0753873355972665        11.290460457728038     
 H   6.4757413507530961       -1.5269130832963143        11.277505588438013     
 N   5.6522797576016570       -3.2401073998816488        14.236418607753910     
 N   4.1374097231065834       -1.3259042073224374        15.023111592555138     
 O   6.5862716751946060      -0.84302262860798138        13.918234769653857     
 C   6.8194272591276235       -4.0124377622793679        13.758542485958076     
 H   4.8928262219895107       -3.8006016297464744        14.620566556447166     
 C   4.3958964429367722       -1.3029349445224669        16.483916272941027     
 H   3.3650010260047818      -0.71245702788937071        14.733478595591816     
 H   7.4094497469386447       -3.3399040585179440        13.119594487327760     
 C   7.6851134608236427       -4.4599910410855870        14.938790760109184     
 C   6.3384923863611027       -5.2154928620712759        12.944937981579338     
 H   5.3687775164232745       -1.7915473665747379        16.638504915096270     
 C   4.4713410298002882       0.13781338074719307        16.999942859601838     
 C   3.3128936018986508       -2.1114961775547827        17.205575744824127     
 H   7.9829712968995228       -3.5973870134801582        15.549254359546561     
 H   8.5967540797896405       -4.9644005880912392        14.588177687283746     
 H   7.1189556162265673       -5.1582545339098971        15.568669073832810     
 H   5.7631457535895754       -5.8971592180254291        13.589611191526886     
 H   7.1875137822100479       -5.7762301182482929        12.538297792755003     
 H   5.6975366127304650       -4.9127619077970346        12.108470808138696     
 H   5.2726179497578025       0.68964996217748042        16.494527487729375     
 H   4.6658397713067430       0.15498338554995600        18.081329960809732     
 H   3.5249676167867929       0.66449769145787108        16.818294964955964     
 H   2.3158013536686712       -1.7279631041375687        16.949211423669144     
 H   3.4305884491681442       -2.0362255126678503        18.294853647672287     
 H   3.3534039374218962       -3.1719064472424336        16.928418096200815     
 I   1.4598015803107023        1.0004557331674060        14.614882108467659     
 I  -1.6257812377764067        5.5383684445061991        16.100868485133873     
 I  -8.6191002274402404        9.5874775205025671        13.033433477053100     
 O   1.9345261406111927        4.4724700320452131        15.587301668408667     
 H   1.7474856946874671        3.5300644102788810        15.385324153722337     
 H   1.0507914094506248        4.8708366262153922        15.735192874662941     
 C   8.3546176918710291        2.5365199751042833        10.024915228807945     
 C   8.5319012097151248        3.5346645040942124        8.8711157540593710     
 C   7.7884977512163989        1.1948979867079941        9.5185562097166940     
 C   7.4061516549232342        3.1228616251354109        11.091661437015722     
 P   9.9542589932199395        2.2712096188708379        10.884691708740556     
 H   9.1315053191526196        3.1181531771780326        8.0504734856021365     
 H   7.5467652918609573        3.7972687899074646        8.4647906507908335     
 H   9.0022549146420676        4.4632000743224198        9.2158188930251583     
 H   6.7768978308161918        1.3610676288691017        9.1185141141794279     
 H   8.3943523616159350       0.76320721483022835        8.7101964302900612     
 H   7.7143315645657129       0.46194496129795182        10.332721770247103     
 H   7.7743257747582390        4.0722324613791008        11.500846232942036     
 H   6.4269300808133938        3.3136036894780863        10.631608291158656     
 H   7.2572015582128113        2.4283097518840604        11.926690857587500     
 N   11.009518489080383        1.6376513441320226        9.8013263468402592     
 N   10.601361725305638        3.7025671431100280        11.408248579971355     
 O   9.6720934025429308        1.4131367396204049        12.125110288585068     
 C   12.297600938825191        1.0417787439849184        10.242104762972177     
 H   10.660039321781117        1.2972203621352729        8.8968403320413731     
 C   11.643005390817356        4.5110143784325460        10.750172955386518     
 H   10.394774609355775        3.9361964664876634        12.382727482328123     
 Dy   9.9235020028565053        1.3153119726931457        14.326834790245252     
 H   12.466570391097298        1.3962309774585366        11.269432787358831     
 C   12.216168367037520      -0.48667719248827090        10.267118528042509     
 C   13.439662086190234        1.5306756211437647        9.3475476831111042     
 H   11.800750466779295        4.0391304580907637        9.7730561440151593     
 C   11.175876929634677        5.9559200769831007        10.528299388648454     
 C   12.958697904007568        4.4732672075236559        11.537487147130385     
 O   10.350211983826501        1.3541396389894249        16.506419865148583     
 O   9.4119426973473939        3.6540683954240052        14.310751735733879     
 O   7.5785921562766916        1.4996634491587257        14.603446661940598     
 O   9.0851493970446331      -0.95072184741285470        14.547253776830191     
 O   11.706739842948373      -0.17601090665693250        13.884082731147458     
 O   11.916039388882618        2.6527736916542368        14.206405237837565     
 H   11.405829307059951      -0.83085710064641116        10.921885970712017     
 H   12.038119966974769      -0.88258584896040548        9.2573059253405034     
 H   13.157848886715520      -0.91333000640710105        10.641087984054920     
 H   13.280665187698530        1.1960396468541372        8.3135219164863976     
 H   13.512973388803868        2.6251403757789218        9.3415798080595867     
 H   14.398047441647490        1.1238656354523369        9.6988772423010428     
 H   10.252361117843657        5.9910951696024268        9.9366903354710754     
 H   10.982609762858413        6.4560873870339828        11.485730588971052     
 H   11.947042633155773        6.5328491754887983        9.9973567668502135     
 H   12.827453973627321        4.9037235859167412        12.539521598068120     
 H   13.326626486949412        3.4480941704382828        11.665552410615021     
 H   13.731580471419912        5.0581494483012950        11.019117737961068     
 P   10.524620006071940       0.49311633711210795        17.765074070859644     
 H   9.9545842078574331        4.2493350694711651        14.891166165746002     
 H   8.4409993214405166        3.9493617788537509        14.412182205817624     
 H   6.9829454065556558       0.74750372319753799        14.320833278887690     
 H   7.0972713849587281        2.3749348790951892        14.598563100443517     
 H   9.5383762249269246       -1.6980685222504595        14.071276527335897     
 H   8.0952371752067585       -1.0601156023852771        14.351372879395580     
 H   11.639736513037803       -1.1207174978023839        13.574442617933698     
 H   12.661966870752289       -8.7248824452251655E-003   14.107122812196016     
 H   12.815215880022961        2.2313195159470540        14.271724073581414     
 H   11.965689231745461        3.4464783393964216        14.803274853511658     
 C   9.0524660270310839       0.77524132799224599        18.819995216764191     
 N   10.699093579950953       -1.0513904107571266        17.215602713354688     
 N   11.812433456486591       0.76800949350753245        18.740955607658901     
 C   7.8310044687494917       0.38033043058434524        17.969281179490689     
 C   8.9792123622857041        2.2735801914147338        19.171056570695338     
 C   9.1130716325682606       -6.9031396343037899E-002   20.100897577571139     
 C   11.242660436858204       -2.2099565121515545        17.936760653525251     
 H   10.216952143161478       -1.2577610637332708        16.336667362581046     
 C   13.217170649345364       0.84884785248969163        18.273435623436228     
 H   11.635425702976722        1.2770056702375205        19.613046710103401     
 H   7.8529059132616368      -0.67781069188412868        17.675493779210161     
 H   6.9237082089798685       0.54491512122089869        18.562998370366149     
 H   7.7522765826760986       0.98630511029713708        17.058883848081635     
 H   8.0393140773481324        2.4850835143801357        19.700820542391568     
 H   9.7954265086310901        2.5794193305711741        19.838022782195090     
 H   9.0165492248123069        2.8952928321008113        18.268060688045981     
 H   9.9626616290716079       0.20475553936069824        20.737877379511527     
 H   8.1981540382991387       0.10161321712514701        20.683755896408101     
 H   9.1755236475651749       -1.1434515411612562        19.889529913460191     
 H   11.573448008406748       -1.8337658599486222        18.913285069552501     
 C   12.442948795917342       -2.7847982081158444        17.179093988773904     
 C   10.166007560633812       -3.2743821345969737        18.140282188348827     
 H   13.243582722790959       0.42740774933551146        17.258849465132275     
 C   14.116090651175760        1.7652228797137039E-002   19.194473968015249     
 C   13.661071548849478        2.3094778280936201        18.213288432101265     
 H   12.132549466390286       -3.1569704139695771        16.191696651002250     
 H   13.217337221733816       -2.0235320142900446        17.021014722350039     
 H   12.887764233853403       -3.6237562716729079        17.732960758260553     
 H   9.3031969946875943       -2.8766202219585360        18.687727139035346     
 H   9.8085690403552466       -3.6504019573878557        17.171358355485822     
 H   10.561042872715719       -4.1290895968637988        18.703241488542492     
 H   14.030928412370312       0.37568368182287476        20.230070874956368     
 H   13.841948314037330       -1.0439251507174190        19.178993818332529     
 H   15.165594761372294       0.10591230836085264        18.883269715267478     
 H   13.002021667423472        2.8950364617328135        17.558136073050662     
 H   13.628369778032855        2.7528591504985100        19.217847517920472     
 H   14.687458736868365        2.3938673315246413        17.831589230600130     
 C   9.6712962709107746        5.3094288926453945        2.3481945686338674     
 C   10.713633780167235        4.2651932342338856        1.9053622704137696     
 C   10.169655571277636        6.7446267262307513        2.0795661756930057     
 C   8.3464336407147446        5.0601452667967139        1.5973630147461320     
 P   9.3015467487735499        5.1446673800858527        4.1460373220919333     
 H   10.813053421428341        4.3029139582856191       0.80993688377293094     
 H   11.706150113075951        4.4589229829693799        2.3343932196027994     
 H   10.401997887259220        3.2480878965475712        2.1805293177720735     
 H   10.389708372576056        6.8633465116610619        1.0078316631833137     
 H   9.4017174565792505        7.4839657455390372        2.3475303295584848     
 H   11.091459393719376        6.9793082585625035        2.6317546146831892     
 H   8.0006931256364791        4.0259162386945961        1.7274846382442852     
 H   7.5472523569753847        5.7378735645092576        1.9308079505129119     
 H   8.4955407851594043        5.2268219160579132       0.52045587329562504     
 N   8.6102496924635616        3.6785899762413492        4.4869226023849462     
 N   10.756938150506764        5.1233005161253722        4.9051668069817200     
 O   8.3422784071461500        6.2661045429654649        4.5600655108057904     
 C   7.1631600040398080        3.3824790797989390        4.4899003249735028     
 H   9.2237302902963219        2.9505823452810773        4.8678343265866966     
 C   10.874163328238472        5.4044927069181465        6.3543711664155662     
 H   11.609365749521443        5.3392684503939609        4.3702016289787444     
 H   6.6791596412193819        4.1333933787173986        3.8515481602215367     
 C   6.8934351613663702        2.0042998118091493        3.8854463756754956     
 C   6.5526635283026025        3.4722763054465249        5.8907569732956180     
 H   9.9369242675906637        5.0662314896646699        6.8191217493810692     
 C   12.040209464295435        4.5903366787959232        6.9115251670673219     
 C   11.050265597221697        6.9033397799807403        6.6128863489826202     
 H   7.4210834523069202        1.2204709536172487        4.4483005204552004     
 H   5.8179213860583694        1.7847789796024549        3.9251913171281658     
 H   7.2138276806991231        1.9522543130553383        2.8386121660311403     
 H   6.7712539848079940        4.4400467903436285        6.3580188874978072     
 H   5.4609816732767298        3.3630932334328474        5.8222820350626954     
 H   6.9467987398378535        2.6742189197866284        6.5337878620273475     
 H   12.954500201684638        4.8343685754379155        6.3542272259168708     
 H   12.215770096460119        4.8364661807170490        7.9663980501097660     
 H   11.847980073705385        3.5124311842669740        6.8244027229606710     
 H   10.211637360418649        7.4684107902330830        6.1892154580768688     
 H   11.099239253310802        7.1147882750782596        7.6903942084640589     
 H   11.978013688487184        7.2719145307408857        6.1536638736021523     
 C  -2.5817972145084247        11.773700942906146        6.9104649349038869     
 C  -2.3876634299454302        10.266613641679463        7.1641290584057415     
 C  -1.2456246361474985        12.535071394427174        7.0184056936876882     
 C  -3.5815317177390789        12.315050201152779        7.9547304265392400     
 P  -3.3613281064637826        12.024116949955774        5.2487216152189022     
 H  -3.3484263500697455        9.7370911206987021        7.1338877914294248     
 H  -1.7036077736785937        9.7988036013995750        6.4452739499247960     
 H  -1.9555008309980040        10.120065414166408        8.1659691794343079     
 H -0.47405743359788732        12.121302698099583        6.3551359176492488     
 H  -1.3646429938229103        13.602375872709557        6.7836969997425989     
 H -0.86660037886842367        12.462229212328481        8.0493235595901744     
 H  -3.1983590969437992        12.093129654088839        8.9618289532901354     
 H  -3.7095725286235774        13.400751457789996        7.8823083736135056     
 H  -4.5681147047618946        11.840745644903221        7.8624117676491236     
 N  -3.7728459232719644        13.598279784767595        4.9462686593393759     
 N  -2.1752550676468818        11.747234953342412        4.1393098686924921     
 O  -4.6308580419209475        11.173758760184755        5.1928677419361158     
 C  -4.9890570725285421        14.290267313980490        5.4280745594453386     
 H  -3.0381467096827945        14.208905080890133        4.5899240827925354     
 C  -2.4151665405296008        11.724267711586410        2.6744206899321896     
 H  -1.4027681031936234        11.136082616432079        4.4328176945723454     
 H  -5.5432845211365658        13.569580496503447        6.0459131798786361     
 C  -5.8711840269485220        14.712841924000205        4.2505134515146876     
 C  -4.5933371493531707        15.498551521851317        6.2777019588085832     
 H  -3.3964334037592958        12.193231126117649        2.5097040875575032     
 C  -2.4516353133980990        10.284746406303409        2.1497082511323580     
 C  -1.3394611046263711        12.557143037355681        1.9696513450112438     
 H  -6.1068209460684262        13.848855390109687        3.6150875882457632     
 H  -6.8154563028580979        15.149416747436154        4.6060525543586284     
 H  -5.3453364229247029        15.460627894060943        3.6437075362723541     
 H  -4.0528047490242285        16.228993319436601        5.6586281654191257     
 H  -5.4819093701138764        15.991914646789322        6.6865795116231457     
 H  -3.9430839453879156        15.216753750996730        7.1142352257347712     
 H  -3.2365499945277083        9.7059306987897553        2.6516142436343895     
 H  -2.6454094859923698        10.271567585228262        1.0682389779743431     
 H  -1.4909688860190007        9.7823051772278475        2.3273383072994505     
 H -0.33659987749193854        12.208749815145271        2.2555254017059769     
 H  -1.4269040366969761        12.460846826813055       0.87929574447172498     
 H  -1.4205782256987272        13.620184523090602        2.2295346181393736     
 I  0.44167733864691300        9.2969160099822492        4.5555070583399866     
 I   3.5659186756369121        4.6401949056411596        3.2696982891763717     
 I   10.407138242103693       0.70391412148143806        6.2250367971456271     
 O   4.5003913780010341E-002   5.8220002746431092        3.6563881771602342     
 H  0.22725376604965519        6.7709895222401553        3.8321310371408051     
 H  0.93031372108744204        5.4142335671107302        3.5460728142192197     
         356

 C  -6.5434957485567802        7.7828573657508793        9.2215440636245898     
 C  -6.7329000329123554        6.7882888363436180        10.376722622606810     
 C  -6.0012171843967090        9.1312068952978169        9.7350195620964115     
 C  -5.5683377026514993        7.2035859920966052        8.1739113750269663     
 P  -8.1313920588837174        8.0247596119407341        8.3316385551358163     
 H  -7.3373032529022266        7.2116047771647089        11.190129694553859     
 H  -5.7528753442333578        6.5226700225582963        10.793033358263793     
 H  -7.2044350479189614        5.8599883973130353        10.032717947222366     
 H  -4.9962382797820828        8.9768663252473253        10.156748345805928     
 H  -6.6282332625853737        9.5569982159018192        10.530327031757320     
 H  -5.9180805788026944        9.8635165470671780        8.9211960544096041     
 H  -5.9173478784648097        6.2465528400710486        7.7653356117644456     
 H  -4.5952205179491505        7.0288650789456639        8.6537497974817743     
 H  -5.4128345667304574        7.8951078059390891        7.3370928755443368     
 N  -9.2239439566479220        8.6218982926583259        9.4013204927601066     
 N  -8.7363056092416418        6.5859655625455744        7.7808501765212394     
 O  -7.8399509358877664        8.8998094652644273        7.1053594488666203     
 C  -10.532142984372346        9.1651081928978044        8.9496153533795599     
 H  -8.8929867787687389        8.9796098393162591        10.305740199269149     
 C  -9.7485378309024817        5.7254210613380847        8.4181699121694642     
 H  -8.4944829027944593        6.3604610200565599        6.8125524592011688     
 Dy  -8.0053608528100479        9.0080582718690430        4.8947943723610594     
 H  -10.675863570554515        8.8057407447627511        7.9199920584072947     
 C  -10.517099532308425        10.696167628431706        8.9280043472952269     
 C  -11.660051021858429        8.6248048287790446        9.8332119973370098     
 H  -9.9171465892844779        6.1607615551091222        9.4106528771612261     
 C  -9.2349137814406479        4.2896328386174263        8.5914259404169400     
 C  -11.065669785161161        5.7451087448060623        7.6328417821917949     
 O  -8.3426436747271406        9.0234797324080418        2.7033708202049507     
 O  -7.4764527505938485        6.6707524987235569        4.9015692891689602     
 O  -5.6625574133680194        8.8236020283018224        4.6499474478378966     
 O  -7.1736814046181365        11.280223501107210        4.7390190312153377     
 O  -9.8087173071489762        10.493217795375978        5.2459953058837003     
 O  -9.9946732982546092        7.6611033265092097        4.9446728165334450     
 H  -9.7220589100807295        11.076806063817537        8.2744953397124714     
 H  -10.356535073609162        11.097456577004849        9.9387903480419073     
 H  -11.476177609975737        11.083074454074589        8.5550385026067044     
 H  -11.526958968741091        8.9667542368890789        10.868589209052230     
 H  -11.682998612191572        7.5283687998501394        9.8396309255038865     
 H  -12.632755103250416        8.9871419173195619        9.4725884270625542     
 H  -8.2958166322866784        4.2656936447845988        9.1584732789613810     
 H  -9.0523955716739923        3.8195563013008824        7.6165507490900151     
 H  -9.9761979419660509        3.6777887717668758        9.1254930629304827     
 H  -10.917869955687324        5.3535809637865501        6.6170516871823244     
 H  -11.467971841803378        6.7607292321892318        7.5384327147052099     
 H  -11.818843904693411        5.1171031343153039        8.1290729056719702     
 P  -8.5035055775728292        9.8871647789148387        1.4453761650332722     
 H  -8.0283291224929290        6.0515307385809418        4.3566333911265875     
 H  -6.5079320106428593        6.3780593852749918        4.7772461138181903     
 H  -5.0517102644203415        9.5851073468773063        4.8727493434371469     
 H  -5.1719866138236075        7.9544604830313475        4.6017693803809419     
 H  -7.6259954009811732        12.020243405910175        5.2234383340007584     
 H  -6.1778548708171472        11.398851044846719        4.8903491133915749     
 H  -9.7653257000990461        11.430222181819577        5.5822041986449680     
 H  -10.763433861327087        10.301885905313492        5.0433505656123154     
 H  -10.898539717686944        8.0699725866305609        4.8675879485190592     
 H  -10.037301918898544        6.8293994456655751        4.4031453930855653     
 C  -7.0200299337648984        9.6092028342405023       0.40477631625263988     
 N  -8.6806465360723770        11.434755202156344        1.9846935069494500     
 N  -9.7865966903096275        9.6088138849847766       0.46453711716937368     
 C  -5.8125523480036279        10.047768332225308        1.2545276593236327     
 C  -6.9133942422691659        8.1052525898322099        8.7869511517716825E-002
 C  -7.0931544860412536        10.419338901646285      -0.89769326530555882     
 C  -9.2338419186132139        12.582249538304378        1.2521231575323815     
 H  -8.2393061743009746        11.639902137847496        2.8850522016719804     
 C  -11.188275698910068        9.5246516325614152       0.94227767974008747     
 H  -9.6123107996645327        9.0794114897839542      -0.39682663572078059     
 H  -5.8460449264042094        11.117018258493960        1.5045844151976047     
 H  -4.8964357701270460        9.8639489436657115       0.67998765085655000     
 H  -5.7431245891310700        9.4786361628334390        2.1903539132252665     
 H  -5.9730760303974488        7.9041860837816706      -0.44543823104051267     
 H  -7.7287068174829079        7.7647347985086608      -0.56324711442410647     
 H  -6.9270342142491268        7.5048527272909542        1.0056750107046377     
 H  -7.9344339723197423        10.107337313351826       -1.5286401517629213     
 H  -6.1728213326255545        10.256655504260412       -1.4746716385618506     
 H  -7.1844693046815138        11.497489687780483      -0.71555420907250467     
 H  -9.5764758533535979        12.187790073730309       0.28650003643623795     
 C  -10.425747791474311        13.167648122592587        2.0140046260522557     
 C  -8.1651223449171830        13.647625162092396        1.0117159331070420     
 H  -11.211629175883255        9.9574275274799326        1.9521561006970392     
 C  -12.097853941001290        10.341905939709285        1.8576408778636144E-002
 C  -11.621520930678942        8.0614724531476529        1.0205398934740015     
 H  -10.108340634941019        13.549340769869927        2.9956061790886284     
 H  -11.201670688720450        12.410503343045377        2.1855067773402905     
 H  -10.871848676054926        14.002806674767621        1.4557433705323957     
 H  -7.3060492041544478        13.242876475681063       0.46333698306120935     
 H  -7.7984572824904035        14.048858231796860        1.9667494568918302     
 H  -8.5724617672448353        14.486301714333781       0.43298831387631542     
 H  -12.019151041675919        9.9722527875806239       -1.0133942257136075     
 H  -11.826836663809530        11.404538998238824        2.0257041352557719E-002
 H  -13.144706474907979        10.254225557787610       0.33922703324048953     
 H  -10.959697889040816        7.4906018483762207        1.6857300262837311     
 H  -11.580932879695487        7.6061906161166570        2.1919720616632957E-002
 H  -12.647713212295020        7.9745714293512728        1.4019267680962511     
 C  -7.6547247796279638        5.0811435616868366        16.812555912185235     
 C  -8.6417048174143858        6.1702355349581373        17.267097315614716     
 C  -8.1994311028774263        3.6725524980493431        17.120964430769497     
 C  -6.3022033639282791        5.2828424107588230        17.525294817457812     
 P  -7.3362063727424500        5.2076016181056461        14.999910689587120     
 H  -8.7170975536636703        6.1507217835052925        18.365216988062642     
 H  -9.6500847447706857        6.0119404571067729        16.863501273911670     
 H  -8.2989859067381904        7.1699587838988768        16.969345966675775     
 H  -8.3676891633549619        3.5728368073421897        18.203315257637083     
 H  -7.4802557656120232        2.8993878664951467        16.824366986280328     
 H  -9.1564185953931805        3.4751811831381185        16.620982923499238     
 H  -5.9138477060583501        6.2975114438184052        17.375220681711809     
 H  -5.5432361342554977        4.5667763027722694        17.183310278899210     
 H  -6.4317227626422380        5.1361222260176191        18.607777142596003     
 N  -6.6229783012061372        6.6470874311273702        14.597100495808057     
 N  -8.8169213341725001        5.2483651408317176        14.290549726659577     
 O  -6.4123667623733249        4.0599053278730404        14.578138848939060     
 C  -5.1752249392649494        6.9405888354359755        14.639307209352456     
 H  -7.2371853511364908        7.4016875986166042        14.274452503408314     
 C  -8.9983273484799184        4.9610465200533440        12.848154562637498     
 H  -9.6448766485565702        5.0198856353325603        14.858248433629809     
 H  -4.7087372392295688        6.1822891166340552        15.281677785843337     
 C  -4.9189862872056480        8.3098669191003971        15.270486321566626     
 C  -4.5205174358066946        6.8615096591394229        13.257302809914741     
 H  -8.0811842915296133        5.2955267684500296        12.343601713040401     
 C  -10.186276948188317        5.7732801618440872        12.335659782883594     
 C  -9.1915890154031743        3.4621488157943974        12.601102339273130     
 H  -5.4187808174525571        9.1057658217086086        14.700094484205493     
 H  -3.8412847493354314        8.5208736842549921        15.276129615492579     
 H  -5.2785730407434821        8.3521615556288875        16.304796909757751     
 H  -4.7211307198387837        5.8957332086658809        12.778127402486547     
 H  -3.4312856392333329        6.9715621947773760        13.361069011077840     
 H  -4.8938249472937967        7.6621947920808076        12.604657694678657     
 H  -11.081681340389707        5.5166993178859673        12.917807320104693     
 H  -10.391871639933527        5.5359861987946974        11.283881200481675     
 H  -10.000022961903998        6.8515680431567283        12.425790486678030     
 H  -8.3420785743091823        2.8926410061566998        12.995206736080073     
 H  -9.2806330517923410        3.2496798581447002        11.525923613324318     
 H  -10.105303245308571        3.0988678030048273        13.092062627638951     
 C   4.4998717240727677       -1.4205145313316465        12.246025817013203     
 C   4.3201637429152235        8.5833183168600405E-002   11.976469387024387     
 C   3.1534215172326916       -2.1658580682014681        12.161612775465455     
 C   5.4829670610917258       -1.9902222028721954        11.201401341417808     
 P   5.2936375300901162       -1.6608556854765297        13.901943338092313     
 H   5.2849786980636342       0.60776979089711780        12.003510363225800     
 H   3.6380891735729719       0.56528231471075252        12.689597941191698     
 H   3.8913721834022281       0.22604994459481315        10.972240188311764     
 H   2.3962550039551203       -1.7353228737670214        12.830370486697189     
 H   3.2631228757311699       -3.2318593732670933        12.405495768093157     
 H   2.7626156927730197       -2.0984495611889922        11.134606943500861     
 H   5.0940365742117404       -1.7799900236111135        10.193968757647745     
 H   5.5976554895172095       -3.0760948178507821        11.290523311872835     
 H   6.4762156738362222       -1.5283982635032265        11.278798271268812     
 N   5.6526298639282135       -3.2419602400562058        14.236050790736982     
 N   4.1360659039728116       -1.3289803175942749        15.023592282898129     
 O   6.5857760345482994      -0.84472269082078266        13.920745297950267     
 C   6.8210699659057816       -4.0119159678007428        13.757626889007536     
 H   4.8935988687502103       -3.8039063299700429        14.618782632577354     
 C   4.3936144229276541       -1.3065925087409691        16.484586706444958     
 H   3.3642582481711294      -0.71486136926341270        14.733852186619028     
 H   7.4097338133360680       -3.3378760979700810        13.119130000385908     
 C   7.6878398947153999       -4.4587672240598817        14.937346249028572     
 C   6.3422566627036963       -5.2149610490931906        12.942962276180715     
 H   5.3661065926083893       -1.7958043881564221        16.639656115496521     
 C   4.4694317365136031       0.13396281335071356        17.001000787668382     
 C   3.3096599202587402       -2.1146655855444636        17.205290868322518     
 H   7.9837689109662211       -3.5962120296948146        15.548710924050123     
 H   8.6005050738103304       -4.9607012389651564        14.586119976818162     
 H   7.1234229922381296       -5.1588953999959042        15.566559812163955     
 H   5.7682439022302701       -5.8981910031704006        13.587008609238426     
 H   7.1921914687493782       -5.7736317472184071        12.535658057018003     
 H   5.7005966406217672       -4.9126274706038995        12.106917483202782     
 H   5.2712995985939486       0.68549915206564838        16.496236981940751     
 H   4.6632014439996263       0.15078846700662552        18.082509365142418     
 H   3.5234633173476735       0.66116918498067967        16.818802643512235     
 H   2.3129647804774263       -1.7308156993350641        16.947928357604535     
 H   3.4263118357769344       -2.0392081321899940        18.294647622080802     
 H   3.3500550115737697       -3.1751186685396049        16.928353267814096     
 I   1.4620235163766553        1.0045859402562456        14.613457318763150     
 I  -1.6279161904846462        5.5433726290724525        16.095298901938282     
 I  -8.6103309629442233        9.5884105987490624        13.033240772296226     
 O   1.9314529503637796        4.4756717636421994        15.585653961474756     
 H   1.7447244077483026        3.5331180152536223        15.384012348454180     
 H   1.0475905826472498        4.8741531398410327        15.732381272912079     
 C   8.3576696932862955        2.5357978216106645        10.024993773707417     
 C   8.5352990427674502        3.5336076709412647        8.8709404268420791     
 C   7.7916636662219725        1.1941183849741277        9.5187186075955807     
 C   7.4088817697550189        3.1224344053797166        11.091293479521340     
 P   9.9571389202386094        2.2707427188994487        10.885253099384519     
 H   9.1347542483091111        3.1166258154928306        8.0504420020086602     
 H   7.5502742056568932        3.7964365451603004        8.4644858374914449     
 H   9.0059560814392619        4.4621075259742584        9.2153356841034810     
 H   6.7801401919751116        1.3601962017178284        9.1184393019607999     
 H   8.3976917378882057       0.76243777318821315        8.7104959922773908     
 H   7.7173621111613322       0.46123115919808838        10.332926209850630     
 H   7.7769075843143565        4.0719842374871611        11.500186678499233     
 H   6.4297895105658345        3.3129445314395469        10.630862279648079     
 H   7.2596935127852902        2.4282058365517898        11.926559354235000     
 N   11.013026385448356        1.6381726404165544        9.8018436887242419     
 N   10.603544396745262        3.7020768454226927        11.409541621059931     
 O   9.6750119750067363        1.4121831240057112        12.125340507799397     
 C   12.302163394090179        1.0444650958125905        10.242310657134032     
 H   10.663732264662375        1.2972313533929212        8.8975220749852806     
 C   11.643891779029532        4.5122871071703763        10.751739251194083     
 H   10.396131487392056        3.9355000638018192        12.383865939272916     
 Dy   9.9235818181194055        1.3142319938869360        14.327476154962234     
 H   12.470827554824146        1.3994244319479676        11.269507701408243     
 C   12.223426508001685      -0.48406537019571949        10.267755856933009     
 C   13.443075990010884        1.5351148226075138        9.3473203704570302     
 H   11.801470996620676        4.0417628923647122        9.7739622320208159     
 C   11.175120325245699        5.9569088434975601        10.531966574631891     
 C   12.960026908800398        4.4749882540087453        11.538340173501693     
 O   10.346748328431399        1.3514311713834632        16.507604968005346     
 O   9.4104703161509011        3.6526111103757382        14.311165033511621     
 O   7.5786740003182445        1.4977829803281442        14.603152754264558     
 O   9.0862457928616571      -0.95246042502533101        14.544529738514845     
 O   11.708618259758483      -0.17583853899313703        13.888978998104294     
 O   11.915233195823776        2.6528252917572877        14.209390702308395     
 H   11.414141026802621      -0.82948321682998372        10.923117974257883     
 H   12.045501783443118      -0.88060304476971174        9.2581757444644701     
 H   13.166035697141153      -0.90894443970662775        10.641269814424593     
 H   13.284359777378627        1.2000417024571948        8.3133983813539718     
 H   13.514521688383610        2.6296445832936604        9.3411210741822810     
 H   14.402219731557658        1.1300255522821809        9.6984107930809724     
 H   10.250937090294078        5.9918334706422653        9.9414199491263364     
 H   10.982424398594519        6.4557755884317176        11.490158881866314     
 H   11.945143770432054        6.5351731256295453        10.000916381520200     
 H   12.828758669245500        4.9041320024022914        12.540908051203578     
 H   13.329084779752783        3.4501030916357309        11.665070146287354     
 H   13.732073959205250        5.0612484241678750        11.020368264096998     
 P   10.521863160100477       0.49014223239130073        17.765949983782335     
 H   9.9531078411736047        4.2491400625597535        14.890157063016268     
 H   8.4394630125444809        3.9475753869501675        14.412872766156449     
 H   6.9829274808586126       0.74521667501103539        14.321736221781844     
 H   7.0968076103281463        2.3727101270021764        14.599338541320616     
 H   9.5399634012851298       -1.6993437778404288        14.068455896700170     
 H   8.0962747921196421       -1.0623904516662588        14.349749548515874     
 H   11.643194234321950       -1.1203605823755585        13.578504376651452     
 H   12.663827363208803       -6.6027715822101658E-003   14.110119411069613     
 H   12.815041661361430        2.2326986429439173        14.274061790862653     
 H   11.964434600442431        3.4479299249966600        14.804254855617547     
 C   9.0498141271223460       0.77115680521276286        18.821313088193246     
 N   10.696922613527555       -1.0542527317866515        17.216354663091039     
 N   11.809931454654151       0.76561859960036360        18.741310862688309     
 C   7.8284795218595260       0.37538189463205557        17.970816276997976     
 C   8.9753999105266580        2.2694214878537511        19.172382679895652     
 C   9.1114503864837104       -7.2998032386835415E-002   20.102251638573065     
 C   11.240847432467657       -2.2125707119814506        17.937705793956901     
 H   10.216094962970713       -1.2605592077577195        16.336734509742310     
 C   13.214309963535673       0.84718486450371211        18.272802500993812     
 H   11.633236531544940        1.2751966674083526        19.613153994916505     
 H   7.8506451006308611      -0.68293249637185338        17.677715617602818     
 H   6.9211186022945439       0.54020382139950551        18.564362835461736     
 H   7.7497514498910256       0.98078177932399457        17.060021155029524     
 H   8.0357272591849238        2.4800321474547933        19.702881656158798     
 H   9.7918375531090174        2.5761564711397624        19.838634040155416     
 H   9.0113492800714869        2.8910575088807575        18.269318990669582     
 H   9.9611282965268337       0.20146946844331831        20.738816620984093     
 H   8.1966605932325294        9.7009725596803834E-002   20.685499619767562     
 H   9.1746165464408307       -1.1473906775838392        19.890952248422845     
 H   11.571280503906298       -1.8361331765453808        18.914266332975668     
 C   12.441552440009520       -2.7870027322947881        17.180440020102310     
 C   10.164662781904891       -3.2774834603705090        18.141175311412237     
 H   13.240434828791562       0.42498143191981064        17.258524654650124     
 C   14.114270988344044        1.7288856757327845E-002   19.193989080200897     
 C   13.657092462979511        2.3081009367140455        18.211329100321183     
 H   12.131676613097600       -3.1592854090049389        16.192931013342100     
 H   13.215749173251561       -2.0254948534173747        17.022651593600038     
 H   12.886458620703177       -3.6258017887080474        17.734461284836517     
 H   9.3014351979350884       -2.8800591547546337        18.688191136759656     
 H   9.8077768180182296       -3.6540134668886650        17.172259513806765     
 H   10.560006496681337       -4.1317784554062120        18.704540045366326     
 H   14.029323780432291       0.37610537100801639        20.229318440632611     
 H   13.840729174094841       -1.0444580469429243        19.179515451563692     
 H   15.163573447514143       0.10594541729679575        18.882223399576315     
 H   12.997392325548574        2.8925983124172925        17.555916797880617     
 H   13.624319235257332        2.7522538089386095        19.215526506979110     
 H   14.683262738043808        2.3929279545296653        17.829163824653456     
 C   9.6681132755033889        5.3085126551557016        2.3502047918849427     
 C   10.706467493089420        4.2612049339316265        1.9061908209061851     
 C   10.170368385232461        6.7419274386420343        2.0805298084801387     
 C   8.3416688270804293        5.0636087147169331        1.6011286757430565     
 P   9.3003247083419787        5.1447163351534630        4.1485721203991375     
 H   10.805182809873118        4.2988868992999114       0.81069975702140218     
 H   11.699779204864221        4.4514607721447543        2.3345334892226131     
 H   10.391820722748605        3.2452110490710666        2.1814688816272683     
 H   10.387801790650984        6.8602733161369915        1.0083143299377595     
 H   9.4057826731673000        7.4835467864831013        2.3505790254879191     
 H   11.094186755258084        6.9733381042250038        2.6301392564776434     
 H   7.9924811913407137        4.0308199174549566        1.7318600216079996     
 H   7.5454611077236917        5.7441000389819736        1.9353255324920511     
 H   8.4899997829754454        5.2295177992540518       0.52400754362258339     
 N   8.6076078787793247        3.6797969055719260        4.4911850407126161     
 N   10.756583534846314        5.1213650928036802        4.9058555760962719     
 O   8.3429382117830730        6.2674356683744339        4.5633439730587382     
 C   7.1604381329971538        3.3843111611123429        4.4926781237286022     
 H   9.2208391081498995        2.9504191686556722        4.8695964323009164     
 C   10.876165726562574        5.4008514941102703        6.3551429012145286     
 H   11.608376440780013        5.3374013307410300        4.3699505305868280     
 H   6.6771899909847567        4.1361270448162388        3.8548878310201009     
 C   6.8904538392019461        2.0071101848485395        3.8862023199971292     
 C   6.5487882639357622        3.4728094556167566        5.8930866034292437     
 H   9.9395370166646195        5.0623522377136920        6.8208511160156640     
 C   12.042738817189074        4.5857332134028619        6.9096171277828340     
 C   11.053328270186919        6.8992709483353583        6.6151906263437787     
 H   7.4161755071131257        1.2220500046960987        4.4490008590381871     
 H   5.8146685390944777        1.7889112106289580        3.9236212951862881     
 H   7.2127442351591817        1.9558867047916491        2.8399630730090646     
 H   6.7668758434741276        4.4402022678207196        6.3613302186512870     
 H   5.4571766531049475        3.3636083092573243        5.8236175542051818     
 H   6.9424271051619959        2.6742519248741861        6.5358025266655240     
 H   12.956373821292329        4.8305756941487212        6.3516305620357461     
 H   12.219554028222777        4.8302217936025782        7.9646259882224486     
 H   11.850342227978359        3.5080058884158425        6.8211834238299600     
 H   10.214640191657406        7.4652804497175449        6.1930278824917444     
 H   11.103494701236750        7.1093808377597094        7.6928664095864550     
 H   11.980825211341372        7.2678978814181603        6.1555463900153420     
 C  -2.5823667279211966        11.771532932625735        6.9131411450502949     
 C  -2.3905253468424017        10.264220797420831        7.1670782026186917     
 C  -1.2449891622443319        12.530781712178696        7.0203420489685087     
 C  -3.5808113042431402        12.314855542562594        7.9575281245099569     
 P  -3.3621038241661969        12.022715593278722        5.2516375193309752     
 H  -3.3520297711717624        9.7361126096054562        7.1368348478741295     
 H  -1.7070995533600206        9.7953624617862687        6.4483359273898095     
 H  -1.9586609552981371        10.117173170908648        8.1689659515253545     
 H -0.47433961692469490        12.115469594399611        6.3570412130059655     
 H  -1.3624002671547164        13.598126816595586        6.7851749380330926     
 H -0.86574798958386223        12.457833093626583        8.0511712884908295     
 H  -3.1977534042342128        12.092624566336250        8.9645896646507932     
 H  -3.7069825373620056        13.400709911717328        7.8847712498459384     
 H  -4.5681963120044351        11.842278334649674        7.8656223327925154     
 N  -3.7707785692538338        13.597434567409755        4.9484616998567512     
 N  -2.1770284916104230        11.743400986472917        4.1419243002263260     
 O  -4.6330687765662182        11.174579054192439        5.1967351366537082     
 C  -4.9849350030866395        14.292424452115123        5.4307146251089824     
 H  -3.0348378304639416        14.206166337450790        4.5917016616196999     
 C  -2.4172034113876273        11.721017483667316        2.6771131158367103     
 H  -1.4051384145207151        11.131443057689941        4.4352944029741890     
 H  -5.5401718370607949        13.573420005069883        6.0495024823533941     
 C  -5.8671355374186209        14.716096534680192        4.2536194034670416     
 C  -4.5855164795496259        15.500263505961229        6.2790559703746780     
 H  -3.3975365591820093        12.191855863796473        2.5125684397536698     
 C  -2.4565755613982256        10.281606964963181        2.1525783379435341     
 C  -1.3400651836246131        12.551827501905302        1.9722152257838275     
 H  -6.1050632244905314        13.852317261455708        3.6188958828893787     
 H  -6.8102179711008910        15.154703550993744        4.6095589979680529     
 H  -5.3403740704897222        15.462492782356881        3.6459683675941972     
 H  -4.0440379966692808        16.229045840574159        5.6588987443645173     
 H  -5.4722940242662848        15.996053248983365        6.6885951891816031     
 H  -3.9350932914087213        15.217370130016947        7.1150612120524537     
 H  -3.2431525378858610        9.7048481282371046        2.6540523519387635     
 H  -2.6496561549595450        10.268507516006379        1.0709902902160535     
 H  -1.4972448150377340        9.7770683922659902        2.3310334423461536     
 H -0.33798329944580929        12.200805554135586        2.2571548859789119     
 H  -1.4284359528038444        12.456747788245519       0.88184870319360997     
 H  -1.4184058825988122        13.614733248077895        2.2330382429034157     
 I  0.44047625399711865        9.2941679942767657        4.5595418738706543     
 I   3.5665762857077850        4.6442010591384157        3.2646818730646134     
 I   10.406963107730114       0.70464084138267546        6.2221988275759186     
 O   4.3834790074676250E-002   5.8203739979669020        3.6556097423962184     
 H  0.22610985539301154        6.7690552723641453        3.8328331059914178     
 H  0.92916435843494571        5.4130767954300154        3.5440783829446048     
         356

 C  -6.5388346844384388        7.7833231848186735        9.2190855625585471     
 C  -6.7278150883829015        6.7888108058119316        10.374384230570609     
 C  -5.9949054986683725        9.1311926025265446        9.7320469778752390     
 C  -5.5652703683478206        7.2032283168897040        8.1705382829250404     
 P  -8.1273508230134510        8.0267679423092524        8.3308121967118289     
 H  -7.3316933493092105        7.2121443709458015        11.188170974150012     
 H  -5.7475637924595464        6.5230830765541326        10.790110902609237     
 H  -7.1996481696390360        5.8605788128978178        10.030614029385054     
 H  -4.9895532431619340        8.9760170210082304        10.152486126705504     
 H  -6.6205832649435612        9.5573877912374030        10.528154561260369     
 H  -5.9122040484025016        9.8635220272480932        8.9182002061089189     
 H  -5.9155223239316088        6.2465662105731168        7.7622232335312713     
 H  -4.5918538583956394        7.0275781272209734        8.6493485962687906     
 H  -5.4099750690854247        7.8946282819362974        7.3336012166554552     
 N  -9.2178821614087845        8.6254560723184461        9.4015297717200976     
 N  -8.7346432613458092        6.5886234159208907        7.7810726751340082     
 O  -7.8364992977243544        8.9011794091455396        7.1039239226975761     
 C  -10.525799015031465        9.1701119279836760        8.9510131745810195     
 H  -8.8857943316852577        8.9824296326579542        10.305797316064210     
 C  -9.7475829114665906        5.7298999412282212        8.4195914503716445     
 H  -8.4944371742877127        6.3627493269025202        6.8125039122725140     
 Dy  -8.0056054174593303        9.0088236050926813        4.8936449614566975     
 H  -10.671043959793479        8.8105768978868415        7.9216931154853452     
 C  -10.508903176222109        10.701064414450871        8.9287466125527093     
 C  -11.653446347504255        8.6315824493519706        9.8358989492486515     
 H  -9.9152023193141581        6.1663791474441849        9.4116950055639954     
 C  -9.2355463933234585        4.2937517570947534        8.5940323524157289     
 C  -11.065109884263935        5.7504231563056294        7.6349249507638097     
 O  -8.3457682712537729        9.0220903446217520        2.7025496797831687     
 O  -7.4761654670657167        6.6718896522290168        4.9009367688568917     
 O  -5.6626842253988752        8.8251105146374069        4.6468972856137611     
 O  -7.1746464758025557        11.281185141728123        4.7365473373785276     
 O  -9.8094760475097633        10.492987432263408        5.2468145990634358     
 O  -9.9942354228864225        7.6610106589299800        4.9456576647453421     
 H  -9.7139193109178201        11.080455339530570        8.2745025907615801     
 H  -10.347194257208507        11.102606971018789        9.9392231577317709     
 H  -11.467744409698900        11.088919667426405        8.5562382621633670     
 H  -11.518741385409584        8.9734343256755729        10.871073938634213     
 H  -11.678016454842174        7.5352185730965582        9.8424912250464658     
 H  -12.625950347868244        8.9952867409395925        9.4762629150438009     
 H  -8.2968183181876309        4.2692348866714136        9.1616465197427122     
 H  -9.0529462877044224        3.8229187267436768        7.6195752267050141     
 H  -9.9777360089041895        3.6829948632049563        9.1280251069497353     
 H  -10.918509883466802        5.3575008933160824        6.6195492678478729     
 H  -11.466142665610279        6.7664252577114290        7.5395346398762664     
 H  -11.818793632979595        5.1240488938570685        8.1323500892239728     
 P  -8.5082228912819122        9.8857566138137791        1.4447483248380384     
 H  -8.0273950752862913        6.0530254200180176        4.3550140035461169     
 H  -6.5074140611540843        6.3793126292053497        4.7779834824311767     
 H  -5.0528420007617454        9.5864033422217840        4.8726555958916364     
 H  -5.1721395816433500        7.9559357918862510        4.6014135821465887     
 H  -7.6274823174325181        12.021240749166592        5.2205271445007035     
 H  -6.1791509164873508        11.399736116407666        4.8897470873636051     
 H  -9.7661521219562566        11.430336743325322        5.5820655845417564     
 H  -10.764188199489439        10.301236770426815        5.0446452759328642     
 H  -10.898392530630735        8.0694182381569490        4.8698570556891259     
 H  -10.036822189705791        6.8304736378608917        4.4023941996723099     
 C  -7.0256205324031198        9.6086214335161806       0.40271624364173703     
 N  -8.6858151902743490        11.433049167473747        1.9847899074602036     
 N  -9.7918438219517974        9.6069688566287201       0.46472890000013273     
 C  -5.8172968436390828        10.045098207259215        1.2522721477933734     
 C  -6.9200854849427964        8.1051276637156242        8.3475464566451330E-002
 C  -7.0989384493025929        10.420958820707265      -0.89833034090516173     
 C  -9.2387018944694113        12.581005872725495        1.2527336053157829     
 H  -8.2430066179866195        11.638269711929818        2.8843599750739819     
 C  -11.193402325959349        9.5223034924855998       0.94265789660865262     
 H  -9.6176182890813511        9.0783688044065283      -0.39709721564072481     
 H  -5.8502799626396227        11.113762757172964        1.5046299606263471     
 H  -4.9017350524465426        9.8623820828395878       0.67655563244536787     
 H  -5.7471852693717080        9.4740293520024803        2.1867560381377475     
 H  -5.9799960341619167        7.9042488052044080      -0.45028718931619033     
 H  -7.7356519944984141        7.7660755798080423      -0.56804475715809888     
 H  -6.9339886639241888        7.5033468210487433        1.0003363952828779     
 H  -7.9408690184183328        10.110880644969553       -1.5292778412441412     
 H  -6.1790987709380145        10.258366159598953       -1.4760958403074327     
 H  -7.1889964364471197        11.498829026467591      -0.71427012896018294     
 H  -9.5800980336854842        12.187514418985286       0.28631710929079235     
 C  -10.431660965497574        13.165256475978831        2.0138354783699519     
 C  -8.1699229100802402        13.646825764792938        1.0149495220779674     
 H  -11.216759442027307        9.9551037719813671        1.9525323885472505     
 C  -12.103229711808339        10.339161621422907        1.8883921223019275E-002
 C  -11.626236140623302        8.0590077410942502        1.0210335981615728     
 H  -10.115318268673803        13.546461963314931        2.9959429715822976     
 H  -11.207256416747560        12.407557860877851        2.1841262237659844     
 H  -10.877779716465287        14.000469310334219        1.4556621975157962     
 H  -7.3101383466219874        13.242910442032416       0.46711345047826580     
 H  -7.8045031203410886        14.046855387511370        1.9709444813352710     
 H  -8.5767215489344899        14.486173413095655       0.43687215059229290     
 H  -12.024211406870496        9.9694712497320079       -1.0130428511554925     
 H  -11.832605549401707        11.401894666021766        2.0470885455946452E-002
 H  -13.150087505757408        10.251052820245636       0.33936841413045454     
 H  -10.963985142630758        7.4882385016636333        1.6858682843848931     
 H  -11.586031458852952        7.6037231481154670        2.2391829215444886E-002
 H  -12.652251123723946        7.9718309035618962        1.4028348029250903     
 C  -7.6584668736402524        5.0767749186020623        16.813940484572004     
 C  -8.6451534720562151        6.1659408365396997        17.268913270270808     
 C  -8.2040537335361829        3.6681891571886758        17.120566319235962     
 C  -6.3062467676905447        5.2771461614260495        17.527565366010826     
 P  -7.3383322968965610        5.2049753204766711        15.001802371152325     
 H  -8.7215208893662659        6.1451582422334861        18.366910409029597     
 H  -9.6532479812942089        6.0088238021277167        16.864228255460834     
 H  -8.3014421274354611        7.1657240116775283        16.972670495713221     
 H  -8.3732436649938933        3.5674819296534621        18.202664167020149     
 H  -7.4849803088968789        2.8950046324526362        16.823779746467448     
 H  -9.1606686051436679        3.4716774477353955        16.619577795963579     
 H  -5.9172260695898959        6.2916687156170896        17.378305452353821     
 H  -5.5475892286943909        4.5608600257528220        17.185386600070697     
 H  -6.4363668054892207        5.1297929001735039        18.609869908482004     
 N  -6.6251284312699852        6.6451198536254150        14.601602094378910     
 N  -8.8181397087530353        5.2464770755651662        14.290821618433894     
 O  -6.4139773945466585        4.0577865217535374        14.579767525800555     
 C  -5.1773433391960246        6.9381671412834054        14.642256765662994     
 H  -7.2390156380267410        7.3993044815297040        14.277502026707721     
 C  -8.9974401058384963        4.9614063758209621        12.847851453349104     
 H  -9.6471941828025294        5.0188830912802338        14.857164874391966     
 H  -4.7104247950631706        6.1794219709459082        15.283740825861670     
 C  -4.9199308889195308        8.3070212624003688        15.273745383354724     
 C  -4.5244850300919310        6.8597746274580356        13.259413932806545     
 H  -8.0795043379489258        5.2964135970678852        12.345139947194658     
 C  -10.184381910346294        5.7747999135980805        12.335011885563338     
 C  -9.1905912560386618        3.4629662485233688        12.598338589460763     
 H  -5.4196341030059463        9.1033812215865648        14.703942261119387     
 H  -3.8420986554329004        8.5172410208939198        15.278704495635967     
 H  -5.2788134119403765        8.3491003696339661        16.308293600975052     
 H  -4.7257852329931564        5.8942671243683176        12.780000716651793     
 H  -3.4351601292809519        6.9698164233147066        13.361775957136565     
 H  -4.8987466698513824        7.6608125950393218        12.607798311880181     
 H  -11.080434994840441        5.5182479346583984        12.916118232190072     
 H  -10.389166453895417        5.5386199991165048        11.282868807632983     
 H  -9.9975233653394273        6.8528703470669621        12.426329721601027     
 H  -8.3417993413513845        2.8927757195455066        12.992959941110067     
 H  -9.2780179283214590        3.2520027780200786        11.522811800765437     
 H  -10.105048322343674        3.0992449538116253        13.087459556143312     
 C   4.5001993064032844       -1.4208991593508147        12.246882267805118     
 C   4.3218993029427075        8.5720952856557481E-002   11.978043309372646     
 C   3.1531911922160707       -2.1651229487870776        12.161690312853638     
 C   5.4830679906208877       -1.9907887422956099        11.202170953195109     
 P   5.2932285522051084       -1.6626452245067778        13.902951621571432     
 H   5.2872150160733753       0.60669673796160939        12.005240683902528     
 H   3.6403761360034737       0.56551681987427016        12.691440819913719     
 H   3.8931527659592118       0.22683226006661217        10.973933933532352     
 H   2.3960063416154687       -1.7340886034479486        12.830091584904533     
 H   3.2618469662575151       -3.2312443847980155        12.405477073657933     
 H   2.7629526882963753       -2.0972819108540643        11.134511276279371     
 H   5.0946131749537589       -1.7795213048674625        10.194794281065763     
 H   5.5967428671731234       -3.0768023001042977        11.290586166017633     
 H   6.4766899969193492       -1.5298834437101390        11.280090954099611     
 N   5.6529799702547701       -3.2438130802307623        14.235682973720055     
 N   4.1347220848390389       -1.3320564278661127        15.024072973241118     
 O   6.5852803939019919      -0.84642275303358394        13.923255826246676     
 C   6.8227126726839407       -4.0113941733221186        13.756711292056998     
 H   4.8943715155109091       -3.8072110301936108        14.616998708707543     
 C   4.3913324029185361       -1.3102500729594715        16.485257139948889     
 H   3.3635154703374770      -0.71726571063745470        14.734225777646241     
 H   7.4100178797334921       -3.3358481374222180        13.118665513444059     
 C   7.6905663286071571       -4.4575434070341755        14.935901737947960     
 C   6.3460209390462889       -5.2144292361151061        12.940986570782092     
 H   5.3634356687935050       -1.8000614097381062        16.640807315896769     
 C   4.4675224432269172       0.13011224595423401        17.002058715734925     
 C   3.3064262386188301       -2.1178349935341449        17.205005991820912     
 H   7.9845665250329203       -3.5950370459094705        15.548167488553686     
 H   8.6042560678310220       -4.9570018898390735        14.584062266352580     
 H   7.1278903682496919       -5.1595362660819113        15.564450550495101     
 H   5.7733420508709656       -5.8992227883153721        13.584406026949967     
 H   7.1968691552887085       -5.7710333761885204        12.533018321281002     
 H   5.7036566685130694       -4.9124930334107635        12.105364158266870     
 H   5.2699812474300956       0.68134834195381622        16.497946476152123     
 H   4.6605631166925106       0.14659354846329509        18.083688769475099     
 H   3.5219590179085536       0.65784067850348815        16.819310322068503     
 H   2.3101282072861813       -1.7336682945325594        16.946645291539927     
 H   3.4220352223857247       -2.0421907517121372        18.294441596489314     
 H   3.3467060857256428       -3.1783308898367757        16.928288439427373     
 I   1.4642454524426083        1.0087161473450852        14.612032529058638     
 I  -1.6300511431928859        5.5483768136387059        16.089729318742691     
 I  -8.6015616984482079        9.5893436769955578        13.033048067539353     
 O   1.9283797601163666        4.4788734952391849        15.584006254540846     
 H   1.7419631208091382        3.5361716202283633        15.382700543186024     
 H   1.0443897558438748        4.8774696534666733        15.729569671161215     
 C   8.3607216947015601        2.5350756681170457        10.025072318606886     
 C   8.5386968758197757        3.5325508377883175        8.8707650996247889     
 C   7.7948295812275452        1.1933387832402615        9.5188810054744675     
 C   7.4116118845868035        3.1220071856240228        11.090925522026959     
 P   9.9600188472572793        2.2702758189280594        10.885814490028482     
 H   9.1380031774656043        3.1150984538076285        8.0504105184151857     
 H   7.5537831194528291        3.7956043004131361        8.4641810241920563     
 H   9.0096572482364579        4.4610149776260970        9.2148524751818037     
 H   6.7833825531340324        1.3593247745665549        9.1183644897421718     
 H   8.4010311141604763       0.76166833154619784        8.7107955542647204     
 H   7.7203926577569506       0.46051735709822489        10.333130649454155     
 H   7.7794893938704730        4.0717360135952214        11.499527124056431     
 H   6.4326489403182752        3.3122853734010080        10.630116268137503     
 H   7.2621854673577699        2.4281019212195192        11.926427850882499     
 N   11.016534281816330        1.6386939367010862        9.8023610306082247     
 N   10.605727068184887        3.7015865477353573        11.410834662148508     
 O   9.6779305474705399        1.4112295083910176        12.125570727013725     
 C   12.306725849355166        1.0471514476402626        10.242516551295887     
 H   10.667425207543634        1.2972423446505696        8.8982038179291898     
 C   11.644778167241709        4.5135598359082065        10.753305547001649     
 H   10.397488365428337        3.9348036611159749        12.385004396217708     
 Dy   9.9236616333823058        1.3131520150807263        14.328117519679218     
 H   12.475084718550992        1.4026178864373984        11.269582615457654     
 C   12.230684648965850      -0.48145354790316813        10.268393185823507     
 C   13.446489893831535        1.5395540240712626        9.3470930578029563     
 H   11.802191526462055        4.0443953266386616        9.7748683200264708     
 C   11.174363720856720        5.9578976100120205        10.535633760615328     
 C   12.961355913593225        4.4767093004938348        11.539193199873001     
 O   10.343284673036299        1.3487227037775016        16.508790070862105     
 O   9.4089979349544084        3.6511538253274711        14.311578331289361     
 O   7.5787558443597982        1.4959025114975624        14.602858846588520     
 O   9.0873421886786812      -0.95419900263780744        14.541805700199498     
 O   11.710496676568591      -0.17566617132934159        13.893875265061130     
 O   11.914427002764935        2.6528768918603389        14.212376166779224     
 H   11.422452746545291      -0.82810933301355638        10.924349977803749     
 H   12.052883599911466      -0.87862024057901811        9.2590455635884368     
 H   13.174222507566784      -0.90455887300615434        10.641451644794264     
 H   13.288054367058725        1.2040437580602523        8.3132748462215442     
 H   13.516069987963352        2.6341487908083989        9.3406623403049753     
 H   14.406392021467825        1.1361854691120252        9.6979443438609039     
 H   10.249513062744501        5.9925717716821030        9.9461495627815992     
 H   10.982239034330624        6.4554637898294516        11.494587174761577     
 H   11.943244907708335        6.5374970757702924        10.004475996190186     
 H   12.830063364863678        4.9045404188878416        12.542294504339038     
 H   13.331543072556157        3.4521120128331786        11.664587881959685     
 H   13.732567446990590        5.0643474000344550        11.021618790232926     
 P   10.519106314129015       0.48716812767049356        17.766825896705026     
 H   9.9516314744897745        4.2489450556483428        14.889147960286536     
 H   8.4379267036484471        3.9457889950465841        14.413563326495275     
 H   6.9829095551615685       0.74292962682453290        14.322639164675998     
 H   7.0963438356975637        2.3704853749091637        14.600113982197716     
 H   9.5415505776433349       -1.7006190334303983        14.065635266064444     
 H   8.0973124090325239       -1.0646653009472402        14.348126217636169     
 H   11.646651955606096       -1.1200036669487330        13.582566135369206     
 H   12.665687855665318       -4.4806607191951661E-003   14.113116009943212     
 H   12.814867442699899        2.2340777699407801        14.276399508143891     
 H   11.963179969139400        3.4493815105968988        14.805234857723438     
 C   9.0471622272136063       0.76707228243327963        18.822630959622302     
 N   10.694751647104159       -1.0571150528161763        17.217106612827394     
 N   11.807429452821712       0.76322770569319476        18.741666117717713     
 C   7.8259545749695594       0.37043335867976590        17.972351374505262     
 C   8.9715874587676101        2.2652627842927688        19.173708789095961     
 C   9.1098291403991585       -7.6964668430632932E-002   20.103605699574988     
 C   11.239034428077108       -2.2151849118113471        17.938650934388551     
 H   10.215237782779948       -1.2633573517821681        16.336801656903571     
 C   13.211449277725981       0.84552187651773270        18.272169378551396     
 H   11.631047360113158        1.2733876645791844        19.613261279729613     
 H   7.8483842880000854      -0.68805430085957819        17.679937455995475     
 H   6.9185289956092193       0.53549252157811222        18.565727300557327     
 H   7.7472263171059517       0.97525844835085207        17.061158461977417     
 H   8.0321404410217134        2.4749807805294508        19.704942769926028     
 H   9.7882485975869447        2.5728936117083507        19.839245298115745     
 H   9.0061493353306652        2.8868221856607033        18.270577293293183     
 H   9.9595949639820596       0.19818339752593842        20.739755862456658     
 H   8.1951671481659201        9.2406234068460658E-002   20.687243343127022     
 H   9.1737094453164847       -1.1513298140064221        19.892374583385497     
 H   11.569112999405847       -1.8385004931421394        18.915247596398835     
 C   12.440156084101696       -2.7892072564737318        17.181786051430716     
 C   10.163318003175970       -3.2805847861440443        18.142068434475650     
 H   13.237286934792165       0.42255511450410982        17.258199844167972     
 C   14.112451325512327        1.6925484717518653E-002   19.193504192386548     
 C   13.653113377109547        2.3067240453344704        18.209369768541098     
 H   12.130803759804914       -3.1616004040403003        16.194165375681951     
 H   13.214161124769307       -2.0274576925447052        17.024288464850034     
 H   12.885153007552949       -3.6278473057431868        17.735961811412480     
 H   9.2996734011825826       -2.8834980875507314        18.688655134483966     
 H   9.8069845956812127       -3.6576249763894748        17.173160672127711     
 H   10.558970120646956       -4.1344673139486252        18.705838602190159     
 H   14.027719148494270       0.37652706019315801        20.228566006308853     
 H   13.839510034152353       -1.0449909431684297        19.180037084794858     
 H   15.161552133655990       0.10597852623273887        18.881177083885149     
 H   12.992762983673675        2.8901601631017715        17.553697522710571     
 H   13.620268692481808        2.7516484673787089        19.213205496037745     
 H   14.679066739219250        2.3919885775346894        17.826738418706778     
 C   9.6649302800960051        5.3075964176660086        2.3522150151360184     
 C   10.699301206011604        4.2572166336293673        1.9070193713986003     
 C   10.171081199187284        6.7392281510533172        2.0814934412672716     
 C   8.3369040134461123        5.0670721626371522        1.6048943367399811     
 P   9.2991026679104092        5.1447652902210725        4.1511069187063425     
 H   10.797312198317897        4.2948598403142029       0.81146263026987342     
 H   11.693408296652491        4.4439985613201287        2.3346737588424262     
 H   10.381643558237991        3.2423342015945620        2.1824084454824635     
 H   10.385895208725914        6.8572001206129203        1.0087969966922052     
 H   9.4098478897553495        7.4831278274271655        2.3536277214173538     
 H   11.096914116796793        6.9673679498875032        2.6285238982720971     
 H   7.9842692570449483        4.0357235962153171        1.7362354049717139     
 H   7.5436698584719997        5.7503265134546897        1.9398431144711903     
 H   8.4844587807914849        5.2322136824501912       0.52755921394954175     
 N   8.6049660650950877        3.6810038349025027        4.4954474790402870     
 N   10.756228919185862        5.1194296694819892        4.9065443452108237     
 O   8.3435980164199961        6.2687667937834028        4.5666224353116851     
 C   7.1577162619545005        3.3861432424257472        4.4954559224837025     
 H   9.2179479260034789        2.9502559920302671        4.8713585380151372     
 C   10.878168124886676        5.3972102813023941        6.3559146360134910     
 H   11.607387132038584        5.3355342110880999        4.3696994321949116     
 H   6.6752203407501316        4.1388607109150790        3.8582275018186651     
 C   6.8874725170375211        2.0099205578879293        3.8869582643187628     
 C   6.5449129995689219        3.4733426057869883        5.8954162335628686     
 H   9.9421497657385753        5.0584729857627133        6.8225804826502596     
 C   12.045268170082711        4.5811297480097997        6.9077090884983461     
 C   11.056390943152138        6.8952021166899753        6.6174949037049373     
 H   7.4112675619193311        1.2236290557749487        4.4497011976211738     
 H   5.8114156921305868        1.7930434416554608        3.9220512732444099     
 H   7.2116607896192404        1.9595190965279599        2.8413139799869884     
 H   6.7624977021402612        4.4403577452978116        6.3646415498047659     
 H   5.4533716329331661        3.3641233850818009        5.8249530733476691     
 H   6.9380554704861392        2.6742849299617442        6.5378171913037013     
 H   12.958247440900019        4.8267828128595269        6.3490338981546213     
 H   12.223337959985436        4.8239774064881082        7.9628539263351303     
 H   11.852704382251334        3.5035805925647105        6.8179641246992482     
 H   10.217643022896162        7.4621501092020059        6.1968403069066191     
 H   11.107750149162696        7.1039734004411583        7.6953386107088511     
 H   11.983636734195560        7.2638812320954349        6.1574289064285317     
 C  -2.5829362413339680        11.769364922345327        6.9158173551967028     
 C  -2.3933872637393732        10.261827953162202        7.1700273468316427     
 C  -1.2443536883411652        12.526492029930218        7.0222784042493300     
 C  -3.5800908907472015        12.314660883972408        7.9603258224806739     
 P  -3.3628795418686113        12.021314236601670        5.2545534234430482     
 H  -3.3556331922737797        9.7351340985122086        7.1397819043188351     
 H  -1.7105913330414477        9.7919213221729642        6.4513979048548231     
 H  -1.9618210795982700        10.114280927650887        8.1719627236164012     
 H -0.47462180025150247        12.109636490699639        6.3589465083626822     
 H  -1.3601575404865225        13.593877760481616        6.7866528763235854     
 H -0.86489560029930068        12.453436974924683        8.0530190173914846     
 H  -3.1971477115246261        12.092119478583660        8.9673503760114510     
 H  -3.7043925461004341        13.400668365644663        7.8872341260783712     
 H  -4.5682779192469756        11.843811024396125        7.8688328979359072     
 N  -3.7687112152357027        13.596589350051914        4.9506547403741257     
 N  -2.1788019155739646        11.739567019603424        4.1445387317601599     
 O  -4.6352795112114880        11.175399348200122        5.2006025313713007     
 C  -4.9808129336447369        14.294581590249757        5.4333546907726271     
 H  -3.0315289512450887        14.203427594011449        4.5934792404468645     
 C  -2.4192402822456538        11.717767255748223        2.6798055417412310     
 H  -1.4075087258478070        11.126803498947803        4.4377711113760325     
 H  -5.5370591529850239        13.577259513636321        6.0530917848281520     
 C  -5.8630870478887198        14.719351145360179        4.2567253554193956     
 C  -4.5776958097460811        15.501975490071141        6.2804099819407719     
 H  -3.3986397146047227        12.190480601475295        2.5154327919498360     
 C  -2.4615158093983522        10.278467523622956        2.1554484247547103     
 C  -1.3406692626228551        12.546511966454924        1.9747791065564113     
 H  -6.1033055029126366        13.855779132801729        3.6227041775329947     
 H  -6.8049796393436841        15.159990354551333        4.6130654415774774     
 H  -5.3354117180547425        15.464357670652818        3.6482291989160403     
 H  -4.0352712443143322        16.229098361711721        5.6591693233099090     
 H  -5.4626786784186931        16.000191851177412        6.6906108667400597     
 H  -3.9271026374295266        15.217986509037166        7.1158871983701353     
 H  -3.2497550812440137        9.7037655576844539        2.6564904602431376     
 H  -2.6539028239267202        10.265447446784494        1.0737416024577642     
 H  -1.5035207440564671        9.7718316073041347        2.3347285773928572     
 H -0.33936672139968005        12.192861293125903        2.2587843702518469     
 H  -1.4299678689107125        12.452648749677982       0.88440166191549496     
 H  -1.4162335394988970        13.609281973065189        2.2365418676674573     
 I  0.43927516934732436        9.2914199785712821        4.5635766894013212     
 I   3.5672338957786573        4.6482072126356710        3.2596654569528556     
 I   10.406787973356534       0.70536756128391287        6.2193608580062101     
 O   4.2665666369342173E-002   5.8187477212906948        3.6548313076322030     
 H  0.22496594473636788        6.7671210224881344        3.8335351748420310     
 H  0.92801499578244939        5.4119200237492997        3.5420839516699902     
         356

 C  -6.5341736203200975        7.7837890038864677        9.2166270614925061     
 C  -6.7227301438534477        6.7893327752802444        10.372045838534408     
 C  -5.9885938129400360        9.1311783097552723        9.7290743936540665     
 C  -5.5622030340441420        7.2028706416828037        8.1671651908231144     
 P  -8.1233095871431864        8.0287762726777725        8.3299858382878416     
 H  -7.3260834457161943        7.2126839647268941        11.186212253746165     
 H  -5.7422522406857359        6.5234961305499688        10.787188446954680     
 H  -7.1948612913591097        5.8611692284826011        10.028510111547742     
 H  -4.9828682065417853        8.9751677167691355        10.148223907605082     
 H  -6.6129332673017487        9.5577773665729868        10.525982090763417     
 H  -5.9063275180023096        9.8635275074290103        8.9152043578082321     
 H  -5.9136967693984088        6.2465795810751850        7.7591108552980961     
 H  -4.5884871988421292        7.0262911754962829        8.6449473950558069     
 H  -5.4071155714403920        7.8941487579335048        7.3301095577665745     
 N  -9.2118203661696469        8.6290138519785664        9.4017390506800904     
 N  -8.7329809134499783        6.5912812692962071        7.7812951737467762     
 O  -7.8330476595609424        8.9025493530266520        7.1024883965285319     
 C  -10.519455045690583        9.1751156630695458        8.9524109957824791     
 H  -8.8786018846017765        8.9852494259996494        10.305854432859270     
 C  -9.7466279920306995        5.7343788211183586        8.4210129885738265     
 H  -8.4943914457809662        6.3650376337484795        6.8124553653438591     
 Dy  -8.0058499821086109        9.0095889383163215        4.8924955505523364     
 H  -10.666224349032442        8.8154130510109301        7.9233941725633956     
 C  -10.500706820135793        10.705961200470034        8.9294888778101935     
 C  -11.646841673150082        8.6383600699248948        9.8385859011602932     
 H  -9.9132580493438383        6.1719967397792477        9.4127371339667647     
 C  -9.2361790052062691        4.2978706755720797        8.5966387644145197     
 C  -11.064549983366710        5.7557375678051956        7.6370081193358237     
 O  -8.3488928677804068        9.0207009568354639        2.7017285393613863     
 O  -7.4758781835375840        6.6730268057344775        4.9003042485448232     
 O  -5.6628110374297309        8.8266190009729897        4.6438471233896257     
 O  -7.1756115469869739        11.282146782349036        4.7340756435417175     
 O  -9.8102347878705505        10.492757069150837        5.2476338922431722     
 O  -9.9937975475182359        7.6609179913507504        4.9466425129572391     
 H  -9.7057797117549107        11.084104615243604        8.2745098418106888     
 H  -10.337853440807853        11.107757365032727        9.9396559674216345     
 H  -11.459311209422061        11.094764880778220        8.5574380217200314     
 H  -11.510523802078078        8.9801144144620668        10.873558668216196     
 H  -11.673034297492775        7.5420683463429770        9.8453515245890451     
 H  -12.619145592486070        9.0034315645596230        9.4799374030250476     
 H  -8.2978200040885817        4.2727761285582275        9.1648197605240416     
 H  -9.0534970037348508        3.8262811521864708        7.6225997043200131     
 H  -9.9792740758423282        3.6882009546430363        9.1305571509689862     
 H  -10.919149811246278        5.3614208228456146        6.6220468485134205     
 H  -11.464313489417181        6.7721212832336271        7.5406365650473228     
 H  -11.818743361265781        5.1309946533988322        8.1356272727759755     
 P  -8.5129402049909952        9.8843484487127178        1.4441204846428046     
 H  -8.0264610280796518        6.0545201014550925        4.3533946159656463     
 H  -6.5068961116653083        6.3805658731357067        4.7787208510441630     
 H  -5.0539737371031501        9.5876993375662618        4.8725618483461259     
 H  -5.1722925494630925        7.9574111007411554        4.6010577839122355     
 H  -7.6289692338838631        12.022238092423008        5.2176159550006496     
 H  -6.1804469621575544        11.400621187968616        4.8891450613356353     
 H  -9.7669785438134671        11.430451304831067        5.5819269704385439     
 H  -10.764942537651789        10.300587635540136        5.0459399862534129     
 H  -10.898245343574525        8.0688638896833389        4.8721261628591934     
 H  -10.036342460513039        6.8315478300562074        4.4016430062590555     
 C  -7.0312111310413412        9.6080400327918589       0.40065617103083417     
 N  -8.6909838444763228        11.431343132791151        1.9848863079709571     
 N  -9.7970909535939672        9.6051238282726654       0.46492068283089172     
 C  -5.8220413392745378        10.042428082293121        1.2500166362631138     
 C  -6.9267767276164278        8.1050027375990368        7.9081417615185848E-002
 C  -7.1047224125639321        10.422578739768245      -0.89896741650476464     
 C  -9.2435618703256104        12.579762207146610        1.2533440530991842     
 H  -8.2467070616722644        11.636637286012139        2.8836677484759830     
 C  -11.198528953008630        9.5199553524097826       0.94303811347721778     
 H  -9.6229257784981694        9.0773261190291024      -0.39736779556066909     
 H  -5.8545149988750369        11.110507255851967        1.5046755060550896     
 H  -4.9070343347660392        9.8608152220134659       0.67312361403418575     
 H  -5.7512459496123460        9.4694225411715198        2.1831581630502286     
 H  -5.9869160379263846        7.9043115266271462      -0.45513614759186799     
 H  -7.7425971715139204        7.7674163611074238      -0.57284239989209118     
 H  -6.9409431135992516        7.5018409148065324       0.99499777986111815     
 H  -7.9473040645169224        10.114423976587279       -1.5299155307253614     
 H  -6.1853762092504745        10.260076814937495       -1.4775200420530148     
 H  -7.1935235682127256        11.500168365154700      -0.71298604884786110     
 H  -9.5837202140173705        12.187238764240265       0.28613418214534680     
 C  -10.437574139520839        13.162864829365075        2.0136663306876477     
 C  -8.1747234752432991        13.646026367493482        1.0181831110488930     
 H  -11.221889708171361        9.9527800164827998        1.9529086763974621     
 C  -12.108605482615390        10.336417303136530        1.9191433667402408E-002
 C  -11.630951350567663        8.0565430290408457        1.0215273028491443     
 H  -10.122295902406588        13.543583156759937        2.9962797640759669     
 H  -11.212842144774671        12.404612378710324        2.1827456701916779     
 H  -10.883710756875649        13.998131945900818        1.4555810244991965     
 H  -7.3142274890895260        13.242944408383767       0.47088991789532231     
 H  -7.8105489581917737        14.044852543225881        1.9751395057787118     
 H  -8.5809813306241445        14.486045111857527       0.44075598730827037     
 H  -12.029271772065073        9.9666897118833919       -1.0126914765973778     
 H  -11.838374434993884        11.399250333804707        2.0684729559335188E-002
 H  -13.155468536606838        10.247880082703665       0.33950979502041956     
 H  -10.968272396220700        7.4858751549510458        1.6860065424860553     
 H  -11.591130038010418        7.6012556801142770        2.2863937814256819E-002
 H  -12.656789035152874        7.9690903777725195        1.4037428377539294     
 C  -7.6622089676525409        5.0724062755172890        16.815325056958773     
 C  -8.6486021266980462        6.1616461381212613        17.270729224926900     
 C  -8.2086763641949378        3.6638258163280084        17.120168207702427     
 C  -6.3102901714528103        5.2714499120932770        17.529835914563840     
 P  -7.3404582210506719        5.2023490228476961        15.003694052717531     
 H  -8.7259442250688615        6.1395947009616796        18.368603829996552     
 H  -9.6564112178177304        6.0057071471486614        16.864955237010001     
 H  -8.3038983481327335        7.1614892394561798        16.975995024750663     
 H  -8.3787981666328246        3.5621270519647341        18.202013076403215     
 H  -7.4897048521817338        2.8906213984101257        16.823192506654568     
 H  -9.1649186148941553        3.4681737123326730        16.618172668427917     
 H  -5.9206044331214427        6.2858259874157749        17.381390222995837     
 H  -5.5519423231332832        4.5549437487333737        17.187462921242179     
 H  -6.4410108483362034        5.1234635743293877        18.611962674368002     
 N  -6.6272785613338323        6.6431522761234607        14.606103692949763     
 N  -8.8193580833335705        5.2445890102986148        14.291093510208208     
 O  -6.4155880267199930        4.0556677156340344        14.581396202662052     
 C  -5.1794617391270998        6.9357454471308353        14.645206321973534     
 H  -7.2408459249169912        7.3969213644428038        14.280551550007127     
 C  -8.9965528631970724        4.9617662315885802        12.847548344060712     
 H  -9.6495117170484885        5.0178805472279082        14.856081315154123     
 H  -4.7121123508967733        6.1765548252577611        15.285803865880004     
 C  -4.9208754906334127        8.3041756057003404        15.277004445142822     
 C  -4.5284526243771674        6.8580395957766482        13.261525055698350     
 H  -8.0778243843682400        5.2973004256857399        12.346678181348915     
 C  -10.182486872504272        5.7763196653520748        12.334363988243080     
 C  -9.1895934966741493        3.4637836812523402        12.595574839648396     
 H  -5.4204873885593345        9.1009966214645210        14.707790038033281     
 H  -3.8429125615303699        8.5136083575328492        15.281279375779354     
 H  -5.2790537831372708        8.3460391836390464        16.311790292192356     
 H  -4.7304397461475292        5.8928010400707551        12.781874030817040     
 H  -3.4390346193285710        6.9680706518520363        13.362482903195293     
 H  -4.9036683924089690        7.6594303979978351        12.610938929081705     
 H  -11.079188649291178        5.5197965514308294        12.914429144275452     
 H  -10.386461267857308        5.5412537994383122        11.281856414784292     
 H  -9.9950237687748569        6.8541726509771959        12.426868956524025     
 H  -8.3415201083935848        2.8929104329343138        12.990713146140063     
 H  -9.2754028048505788        3.2543256978954571        11.519699988206558     
 H  -10.104793399378774        3.0996221046184234        13.082856484647671     
 C   4.5005268887338001       -1.4212837873699828        12.247738718597031     
 C   4.3236348629701915        8.5608722544514557E-002   11.979617231720905     
 C   3.1529608671994498       -2.1643878293726870        12.161767850241819     
 C   5.4831689201500504       -1.9913552817190245        11.202940564972408     
 P   5.2928195743200996       -1.6644347635370256        13.903959905050552     
 H   5.2894513340831155       0.60562368502610098        12.006971004579258     
 H   3.6426630984339758       0.56575132503778780        12.693283698635740     
 H   3.8949333485161954       0.22761457553841122        10.975627678752941     
 H   2.3957576792758171       -1.7328543331288755        12.829812683111877     
 H   3.2605710567838599       -3.2306293963289372        12.405458379222706     
 H   2.7632896838197309       -2.0961142605191361        11.134415609057880     
 H   5.0951897756957765       -1.7790525861238116        10.195619804483782     
 H   5.5958302448290373       -3.0775097823578133        11.290649020162430     
 H   6.4771643200024762       -1.5313686239170514        11.281383636930411     
 N   5.6533300765813257       -3.2456659204053189        14.235315156703127     
 N   4.1333782657052662       -1.3351325381379502        15.024553663584109     
 O   6.5847847532556845      -0.84812281524638522        13.925766354543086     
 C   6.8243553794620988       -4.0108723788434943        13.755795695106460     
 H   4.8951441622716088       -3.8105157304171793        14.615214784837733     
 C   4.3890503829094172       -1.3139076371779737        16.485927573452820     
 H   3.3627726925038246      -0.71967005201149659        14.734599368673454     
 H   7.4103019461309154       -3.3338201768743554        13.118201026502208     
 C   7.6932927624989143       -4.4563195900084702        14.934457226867348     
 C   6.3497852153888825       -5.2138974231370208        12.939010865383469     
 H   5.3607647449786198       -1.8043184313197904        16.641958516297017     
 C   4.4656131499402312       0.12626167855775450        17.003116643801469     
 C   3.3031925569789200       -2.1210044015238259        17.204721115319302     
 H   7.9853641390996186       -3.5938620621241264        15.547624053057248     
 H   8.6080070618517119       -4.9533025407129916        14.582004555886996     
 H   7.1323577442612534       -5.1601771321679175        15.562341288826248     
 H   5.7784401995116603       -5.9002545734603435        13.581803444661508     
 H   7.2015468418280388       -5.7684350051586346        12.530378585544002     
 H   5.7067166964043716       -4.9123585962176275        12.103810833330957     
 H   5.2686628962662416       0.67719753184198417        16.499655970363499     
 H   4.6579247893853939       0.14239862991996460        18.084868173807784     
 H   3.5204547184694337       0.65451217202629675        16.819818000624771     
 H   2.3072916340949363       -1.7365208897300550        16.945362225475314     
 H   3.4177586089945149       -2.0451733712342803        18.294235570897829     
 H   3.3433571598775162       -3.1815431111339469        16.928223611040654     
 I   1.4664673885085613        1.0128463544339246        14.610607739354128     
 I  -1.6321860959011256        5.5533809982049593        16.084159735547100     
 I  -8.5927924339521926        9.5902767552420531        13.032855362782479     
 O   1.9253065698689535        4.4820752268361703        15.582358547606933     
 H   1.7392018338699737        3.5392252252031047        15.381388737917868     
 H   1.0411889290404999        4.8807861670923138        15.726758069410353     
 C   8.3637736961168248        2.5343535146234264        10.025150863506356     
 C   8.5420947088720993        3.5314940046353698        8.8705897724074969     
 C   7.7979954962331188        1.1925591815063952        9.5190434033533542     
 C   7.4143419994185873        3.1215799658683285        11.090557564532578     
 P   9.9628987742759509        2.2698089189566701        10.886375880672444     
 H   9.1412521066220958        3.1135710921224260        8.0503790348217095     
 H   7.5572920332487650        3.7947720556659714        8.4638762108926660     
 H   9.0133584150336539        4.4599224292779356        9.2143692662601264     
 H   6.7866249142929531        1.3584533474152813        9.1182896775235420     
 H   8.4043704904327470       0.76089888990418264        8.7110951162520500     
 H   7.7234232043525699       0.45980355499836145        10.333335089057682     
 H   7.7820712034265904        4.0714877897032808        11.498867569613628     
 H   6.4355083700707159        3.3116262153624687        10.629370256626926     
 H   7.2646774219302488        2.4279980058872481        11.926296347530000     
 N   11.020042178184305        1.6392152329856180        9.8028783724922075     
 N   10.607909739624510        3.7010962500480225        11.412127703237084     
 O   9.6808491199343454        1.4102758927763239        12.125800946228054     
 C   12.311288304620154        1.0498377994679347        10.242722445457742     
 H   10.671118150424894        1.2972533359082181        8.8988855608730990     
 C   11.645664555453886        4.5148325646460368        10.754871842809214     
 H   10.398845243464619        3.9341072584301311        12.386142853162500     
 Dy   9.9237414486452042        1.3120720362745166        14.328758884396201     
 H   12.479341882277838        1.4058113409268291        11.269657529507064     
 C   12.237942789930017      -0.47884172561061678        10.269030514714007     
 C   13.449903797652185        1.5439932255350117        9.3468657451488824     
 H   11.802912056303436        4.0470277609126111        9.7757744080321274     
 C   11.173607116467743        5.9588863765264799        10.539300946598765     
 C   12.962684918386055        4.4784303469789251        11.540046226244309     
 O   10.339821017641199        1.3460142361715399        16.509975173718868     
 O   9.4075255537579157        3.6496965402792041        14.311991629067103     
 O   7.5788376884013520        1.4940220426669806        14.602564938912479     
 O   9.0884385844957070      -0.95593758025028386        14.539081661884152     
 O   11.712375093378698      -0.17549380366554612        13.898771532017966     
 O   11.913620809706094        2.6529284919633898        14.215361631250053     
 H   11.430764466287961      -0.82673544919712894        10.925581981349614     
 H   12.060265416379815      -0.87663743638832436        9.2599153827124017     
 H   13.182409317992416      -0.90017330630568093        10.641633475163937     
 H   13.291748956738823        1.2080458136633097        8.3131513110891184     
 H   13.517618287543094        2.6386529983231375        9.3402036064276697     
 H   14.410564311377993        1.1423453859418693        9.6974778946408335     
 H   10.248089035194925        5.9933100727219415        9.9508791764368603     
 H   10.982053670066730        6.4551519912271864        11.499015467656841     
 H   11.941346044984616        6.5398210259110385        10.008035610860171     
 H   12.831368060481857        4.9049488353733928        12.543680957474496     
 H   13.334001365359528        3.4541209340306263        11.664105617632018     
 H   13.733060934775928        5.0674463759010360        11.022869316368855     
 P   10.516349468157552       0.48419402294968639        17.767701809627713     
 H   9.9501551078059460        4.2487500487369321        14.888138857556802     
 H   8.4363903947524133        3.9440026031430007        14.414253886834100     
 H   6.9828916294645245       0.74064257863803029        14.323542107570152     
 H   7.0958800610669819        2.3682606228161514        14.600889423074815     
 H   9.5431377540015401       -1.7018942890203677        14.062814635428717     
 H   8.0983500259454075       -1.0669401502282219        14.346502886756463     
 H   11.650109676890242       -1.1196467515219073        13.586627894086957     
 H   12.667548348121832       -2.3585498561801699E-003   14.116112608816811     
 H   12.814693224038368        2.2354568969376434        14.278737225425131     
 H   11.961925337836369        3.4508330961971372        14.806214859829327     
 C   9.0445103273048684       0.76298775965379650        18.823948831051354     
 N   10.692580680680761       -1.0599773738457012        17.217858562563748     
 N   11.804927450989272       0.76083681178602591        18.742021372747121     
 C   7.8234296280795936       0.36548482272747623        17.973886472012552     
 C   8.9677750070085640        2.2611040807317866        19.175034898296271     
 C   9.1082078943146083       -8.0931304474430463E-002   20.104959760576911     
 C   11.237221423686561       -2.2177991116412437        17.939596074820201     
 H   10.214380602589182       -1.2661554958066166        16.336868804064835     
 C   13.208588591916289       0.84385888853175328        18.271536256108980     
 H   11.628858188681377        1.2715786617500164        19.613368564542721     
 H   7.8461234753693097      -0.69317610534730290        17.682159294388129     
 H   6.9159393889238947       0.53078122175671894        18.567091765652918     
 H   7.7447011843208786       0.96973511737770957        17.062295768925306     
 H   8.0285536228585048        2.4699294136041083        19.707003883693254     
 H   9.7846596420648719        2.5696307522769390        19.839856556076072     
 H   9.0009493905898452        2.8825868624406490        18.271835595916784     
 H   9.9580616314372854       0.19489732660855852        20.740695103929223     
 H   8.1936737030993108        8.7802742540117482E-002   20.688987066486479     
 H   9.1728023441921405       -1.1552689504290050        19.893796918348151     
 H   11.566945494905397       -1.8408678097388980        18.916228859822002     
 C   12.438759728193874       -2.7914117806526755        17.183132082759123     
 C   10.161973224447049       -3.2836861119175791        18.142961557539060     
 H   13.234139040792767       0.42012879708840900        17.257875033685821     
 C   14.110631662680609        1.6562112677709458E-002   19.193019304572196     
 C   13.649134291239580        2.3053471539548958        18.207410436761013     
 H   12.129930906512229       -3.1639153990756617        16.195399738021802     
 H   13.212573076287052       -2.0294205316720353        17.025925336100030     
 H   12.883847394402723       -3.6298928227783263        17.737462337988443     
 H   9.2979116044300767       -2.8869370203468292        18.689119132208276     
 H   9.8061923733441976       -3.6612364858902846        17.174061830448657     
 H   10.557933744612575       -4.1371561724910393        18.707137159013996     
 H   14.026114516556250       0.37694874937829959        20.227813571985095     
 H   13.838290894209864       -1.0455238393939352        19.180558718026024     
 H   15.159530819797837       0.10601163516868199        18.880130768193983     
 H   12.988133641798777        2.8877220137862509        17.551478247540526     
 H   13.616218149706285        2.7510431258188084        19.210884485096379     
 H   14.674870740394692        2.3910492005397135        17.824313012760104     
 C   9.6617472846886194        5.3066801801763157        2.3542252383870936     
 C   10.692134918933789        4.2532283333271081        1.9078479218910158     
 C   10.171794013142108        6.7365288634646010        2.0824570740544046     
 C   8.3321391998117971        5.0705356105573713        1.6086599977369056     
 P   9.2978806274788397        5.1448142452886820        4.1536417170135467     
 H   10.789441586762674        4.2908327813284952       0.81222550351834477     
 H   11.687037388440761        4.4365363504955040        2.3348140284622394     
 H   10.371466393727376        3.2394573541180569        2.1833480093376587     
 H   10.383988626800843        6.8541269250888499        1.0092796634466510     
 H   9.4139131063433990        7.4827088683712297        2.3566764173467880     
 H   11.099641478335501        6.9613977955500026        2.6269085400665513     
 H   7.9760573227491829        4.0406272749756766        1.7406107883354283     
 H   7.5418786092203067        5.7565529879274058        1.9443606964503295     
 H   8.4789177786075243        5.2349095656463307       0.53111088427650011     
 N   8.6023242514108507        3.6822107642330795        4.4997099173679569     
 N   10.755874303525411        5.1174942461602972        4.9072331143253756     
 O   8.3442578210569192        6.2700979191923718        4.5699008975646329     
 C   7.1549943909118463        3.3879753237391510        4.4982337212388019     
 H   9.2150567438570565        2.9500928154048620        4.8731206437293570     
 C   10.880170523210777        5.3935690684945170        6.3566863708124526     
 H   11.606397823297154        5.3336670914351689        4.3694483338029952     
 H   6.6732506905155056        4.1415943770139192        3.8615671726172294     
 C   6.8844911948730960        2.0127309309273196        3.8877142086403964     
 C   6.5410377352020816        3.4738757559572200        5.8977458636964943     
 H   9.9447625148125312        5.0545937338117355        6.8243098492848553     
 C   12.047797522976348        4.5765262826167383        6.9058010492138582     
 C   11.059453616117358        6.8911332850445923        6.6197991810660959     
 H   7.4063596167255366        1.2252081068537990        4.4504015362041596     
 H   5.8081628451666951        1.7971756726819639        3.9204812513025322     
 H   7.2105773440792982        1.9631514882642707        2.8426648869649123     
 H   6.7581195608063949        4.4405132227749027        6.3679528809582457     
 H   5.4495666127613838        3.3646384609062778        5.8262885924901564     
 H   6.9336838358102826        2.6743179350493023        6.5398318559418778     
 H   12.960121060507710        4.8229899315703326        6.3464372342734965     
 H   12.227121891748094        4.8177330193736383        7.9610818644478130     
 H   11.855066536524308        3.4991552967135791        6.8147448255685372     
 H   10.220645854134919        7.4590197686864670        6.2006527313214947     
 H   11.112005597088642        7.0985659631226081        7.6978108118312472     
 H   11.986448257049748        7.2598645827727086        6.1593114228417214     
 C  -2.5835057547467399        11.767196912064916        6.9184935653431099     
 C  -2.3962491806363446        10.259435108903570        7.1729764910445928     
 C  -1.2437182144379988        12.522202347681739        7.0242147595301505     
 C  -3.5793704772512629        12.314466225382223        7.9631235204513917     
 P  -3.3636552595710261        12.019912879924618        5.2574693275551212     
 H  -3.3592366133757965        9.7341555874189627        7.1427289607635398     
 H  -1.7140831127228746        9.7884801825596597        6.4544598823198367     
 H  -1.9649812038984031        10.111388684393127        8.1749594957074461     
 H -0.47490398357831004        12.103803386999667        6.3608518037193988     
 H  -1.3579148138183283        13.589628704367646        6.7881308146140791     
 H -0.86404321101473924        12.449040856222785        8.0548667462921397     
 H  -3.1965420188150393        12.091614390831070        8.9701110873721088     
 H  -3.7018025548388622        13.400626819571997        7.8896970023108040     
 H  -4.5683595264895160        11.845343714142578        7.8720434630792990     
 N  -3.7666438612175717        13.595744132694076        4.9528477808915010     
 N  -2.1805753395375058        11.735733052733929        4.1471531632939937     
 O  -4.6374902458567586        11.176219642207805        5.2044699260888923     
 C  -4.9766908642028342        14.296738728384391        5.4359947564362709     
 H  -3.0282200720262362        14.200688850572107        4.5952568192740282     
 C  -2.4212771531036803        11.714517027829128        2.6824979676457517     
 H  -1.4098790371748988        11.122163940205663        4.4402478197778761     
 H  -5.5339464689092530        13.581099022202757        6.0566810873029091     
 C  -5.8590385583588178        14.722605756040164        4.2598313073717504     
 C  -4.5698751399425364        15.503687474181053        6.2817639935068668     
 H  -3.3997428700274366        12.189105339154120        2.5182971441460027     
 C  -2.4664560573984793        10.275328082282728        2.1583185115658865     
 C  -1.3412733416210971        12.541196431004545        1.9773429873289949     
 H  -6.1015477813347410        13.859241004147750        3.6265124721766102     
 H  -6.7997413075864772        15.165277158108923        4.6165718851869029     
 H  -5.3304493656197627        15.466222558948756        3.6504900302378833     
 H  -4.0265044919593835        16.229150882849282        5.6594399022553006     
 H  -5.4530633325711015        16.004330453371455        6.6926265442985162     
 H  -3.9191119834503323        15.218602888057385        7.1167131846878169     
 H  -3.2563576246021668        9.7026829871318032        2.6589285685475117     
 H  -2.6581494928938953        10.262387377562609        1.0764929146994746     
 H  -1.5097966730752004        9.7665948223422774        2.3384237124395604     
 H -0.34075014335355081        12.184917032116218        2.2604138545247814     
 H  -1.4314997850175808        12.448549711110445       0.88695462063737995     
 H  -1.4140611963989820        13.603830698052482        2.2400454924314990     
 I  0.43807408469753001        9.2886719628657985        4.5676115049319890     
 I   3.5678915058495302        4.6522133661329272        3.2546490408410973     
 I   10.406612838982955       0.70609428118515039        6.2165228884365016     
 O   4.1496542664008082E-002   5.8171214446144868        3.6540528728681871     
 H  0.22382203407972420        6.7651867726121244        3.8342372436926437     
 H  0.92686563312995307        5.4107632520685849        3.5400895203953757     
         356

 C  -6.5295125562017562        7.7842548229542619        9.2141685604264634     
 C  -6.7176451993239938        6.7898547447485580        10.369707446498207     
 C  -5.9822821272116995        9.1311640169840000        9.7261018094328939     
 C  -5.5591356997404633        7.2025129664759033        8.1637920987211867     
 P  -8.1192683512729200        8.0307846030462908        8.3291594798638560     
 H  -7.3204735421231781        7.2132235585079858        11.184253533342318     
 H  -5.7369406889119245        6.5239091845458050        10.784265991300122     
 H  -7.1900744130791843        5.8617596440673845        10.026406193710431     
 H  -4.9761831699216366        8.9743184125300424        10.143961688504659     
 H  -6.6052832696599362        9.5581669419085706        10.523809620266466     
 H  -5.9004509876021167        9.8635329876099256        8.9122085095075469     
 H  -5.9118712148652079        6.2465929515772531        7.7559984770649217     
 H  -4.5851205392886181        7.0250042237715933        8.6405461938428232     
 H  -5.4042560737953593        7.8936692339307131        7.3266178988776929     
 N  -9.2057585709305094        8.6325716316386849        9.4019483296400832     
 N  -8.7313185655541474        6.5939391226715234        7.7815176723595449     
 O  -7.8295960213975304        8.9039192969077643        7.1010528703594877     
 C  -10.513111076349700        9.1801193981554174        8.9538088169839405     
 H  -8.8714094375182952        8.9880692193413463        10.305911549654331     
 C  -9.7456730725948066        5.7388577010084951        8.4224345267760068     
 H  -8.4943457172742196        6.3673259405944398        6.8124068184152042     
 Dy  -8.0060945467578932        9.0103542715399616        4.8913461396479754     
 H  -10.661404738271406        8.8202492041350187        7.9250952296414461     
 C  -10.492510464049477        10.710857986489199        8.9302311430676777     
 C  -11.640236998795908        8.6451376904978208        9.8412728530719367     
 H  -9.9113137793735184        6.1776143321143095        9.4137792623695340     
 C  -9.2368116170890797        4.3019895940494068        8.5992451764133087     
 C  -11.063990082469484        5.7610519793047628        7.6390912879078385     
 O  -8.3520174643070391        9.0193115690491759        2.7009073989396040     
 O  -7.4755909000094523        6.6741639592399373        4.8996717282327547     
 O  -5.6629378494605866        8.8281274873085742        4.6407969611654902     
 O  -7.1765766181713930        11.283108422969951        4.7316039497049083     
 O  -9.8109935282313376        10.492526706038268        5.2484531854229077     
 O  -9.9933596721500493        7.6608253237715216        4.9476273611691353     
 H  -9.6976401125920013        11.087753890956636        8.2745170928597993     
 H  -10.328512624407200        11.112907759046667        9.9400887771114981     
 H  -11.450878009145223        11.100610094130035        8.5586377812766958     
 H  -11.502306218746572        8.9867945032485608        10.876043397798181     
 H  -11.668052140143377        7.5489181195893948        9.8482118241316243     
 H  -12.612340837103899        9.0115763881796553        9.4836118910062925     
 H  -8.2988216899895342        4.2763173704450423        9.1679930013053710     
 H  -9.0540477197652809        3.8296435776292648        7.6256241819350121     
 H  -9.9808121427804686        3.6934070460811168        9.1330891949882371     
 H  -10.919789739025756        5.3653407523751468        6.6245444291789690     
 H  -11.462484313224083        6.7778173087558251        7.5417384902183793     
 H  -11.818693089551966        5.1379404129405959        8.1389044563279764     
 P  -8.5176575187000783        9.8829402836116582        1.4434926444475709     
 H  -8.0255269808730141        6.0560147828921682        4.3517752283851756     
 H  -6.5063781621765324        6.3818191170660645        4.7794582196571493     
 H  -5.0551054734445540        9.5889953329107396        4.8724681008006154     
 H  -5.1724455172828341        7.9588864095960590        4.6007019856778824     
 H  -7.6304561503352080        12.023235435679425        5.2147047655005956     
 H  -6.1817430078277589        11.401506259529564        4.8885430353076655     
 H  -9.7678049656706794        11.430565866336810        5.5817883563353323     
 H  -10.765696875814141        10.299938500653459        5.0472346965739616     
 H  -10.898098156518314        8.0683095412097270        4.8743952700292601     
 H  -10.035862731320284        6.8326220222515239        4.4008918128458010     
 C  -7.0368017296795626        9.6074586320675373       0.39859609841993132     
 N  -8.6961524986782965        11.429637098108556        1.9849827084817107     
 N  -9.8023380852361353        9.6032787999166089       0.46511246566165076     
 C  -5.8267858349099937        10.039757957327028        1.2477611247328544     
 C  -6.9334679702900583        8.1048778114824511        7.4687370663920366E-002
 C  -7.1105063758252713        10.424198658829225      -0.89960449210436755     
 C  -9.2484218461818095        12.578518541567727        1.2539545008825854     
 H  -8.2504075053579093        11.635004860094460        2.8829755218779844     
 C  -11.203655580057911        9.5176072123339672       0.94341833034578304     
 H  -9.6282332679149896        9.0762834336516782      -0.39763837548061332     
 H  -5.8587500351104502        11.107251754530969        1.5047210514838323     
 H  -4.9123336170855358        9.8592483611873440       0.66969159562300362     
 H  -5.7553066298529840        9.4648157303405593        2.1795602879627092     
 H  -5.9938360416908525        7.9043742480498835      -0.45998510586754565     
 H  -7.7495423485294275        7.7687571424068054      -0.57764004262608359     
 H  -6.9478975632743136        7.5003350085643214       0.98965916443935820     
 H  -7.9537391106155120        10.117967308205007       -1.5305532202065812     
 H  -6.1916536475629353        10.261787470276037       -1.4789442437985969     
 H  -7.1980506999783325        11.501507703841808      -0.71170196873553937     
 H  -9.5873423943492551        12.186963109495242       0.28595125499990121     
 C  -10.443487313544102        13.160473182751318        2.0134971830053439     
 C  -8.1795240404063563        13.645226970194026        1.0214167000198187     
 H  -11.227019974315414        9.9504562609842324        1.9532849642476735     
 C  -12.113981253422441        10.333672984850153        1.9498946111785542E-002
 C  -11.635666560512025        8.0540783169874430        1.0220210075367155     
 H  -10.129273536139372        13.540704350204942        2.9966165565696365     
 H  -11.218427872801781        12.401666896542796        2.1813651166173713     
 H  -10.889641797286012        13.995794581467417        1.4554998514825968     
 H  -7.3183166315570656        13.242978374735120       0.47466638531237881     
 H  -7.8165947960424598        14.042849698940390        1.9793345302221523     
 H  -8.5852411123137991        14.485916810619399       0.44463982402424784     
 H  -12.034332137259650        9.9639081740347759       -1.0123401020392631     
 H  -11.844143320586060        11.396606001587648        2.0898573662723921E-002
 H  -13.160849567456269        10.244707345161693       0.33965117591038463     
 H  -10.972559649810641        7.4835118082384584        1.6861448005872173     
 H  -11.596228617167883        7.5987882121130879        2.3336046413068752E-002
 H  -12.661326946581802        7.9663498519831437        1.4046508725827687     
 C  -7.6659510616648285        5.0680376324325147        16.816709629345542     
 C  -8.6520507813398755        6.1573514397028228        17.272545179582991     
 C  -8.2132989948536927        3.6594624754673406        17.119770096168892     
 C  -6.3143335752150760        5.2657536627605035        17.532106463116854     
 P  -7.3425841452047820        5.1997227252187219        15.005585734282736     
 H  -8.7303675607714570        6.1340311596898731        18.370297250963507     
 H  -9.6595744543412536        6.0025904921696061        16.865682218559169     
 H  -8.3063545688300060        7.1572544672348313        16.979319553788109     
 H  -8.3843526682717560        3.5567721742760061        18.201361985786278     
 H  -7.4944293954665895        2.8862381643676152        16.822605266841688     
 H  -9.1691686246446409        3.4646699769299505        16.616767540892258     
 H  -5.9239827966529894        6.2799832592144602        17.384474993637848     
 H  -5.5562954175721764        4.5490274717139254        17.189539242413666     
 H  -6.4456548911831861        5.1171342484852724        18.614055440254003     
 N  -6.6294286913976794        6.6411846986215055        14.610605291520615     
 N  -8.8205764579141057        5.2427009450320634        14.291365401982524     
 O  -6.4171986588933265        4.0535489095145314        14.583024879523547     
 C  -5.1815801390581742        6.9333237529782652        14.648155878284072     
 H  -7.2426762118072423        7.3945382473559036        14.283601073306532     
 C  -8.9956656205556502        4.9621260873561992        12.847245234772320     
 H  -9.6518292512944477        5.0168780031755826        14.854997755916280     
 H  -4.7137999067303751        6.1736876795696141        15.287866905898337     
 C  -4.9218200923472954        8.3013299490003121        15.280263506930920     
 C  -4.5324202186624030        6.8563045640952609        13.263636178590154     
 H  -8.0761444307875525        5.2981872543035946        12.348216415503172     
 C  -10.180591834662248        5.7778394171060681        12.333716090922824     
 C  -9.1885957373096367        3.4646011139813120        12.592811089836029     
 H  -5.4213406741127237        9.0986120213424773        14.711637814947174     
 H  -3.8437264676278389        8.5099756941717786        15.283854255922741     
 H  -5.2792941543341652        8.3429779976441250        16.315286983409660     
 H  -4.7350942593019019        5.8913349557731918        12.783747344982286     
 H  -3.4429091093761901        6.9663248803893669        13.363189849254018     
 H  -4.9085901149665547        7.6580482009563484        12.614079546283230     
 H  -11.077942303741912        5.5213451682032604        12.912740056360830     
 H  -10.383756081819199        5.5438875997601187        11.280844021935600     
 H  -9.9925241722102847        6.8554749548874288        12.427408191447023     
 H  -8.3412408754357870        2.8930451463231210        12.988466351170057     
 H  -9.2727876813796968        3.2566486177708356        11.516588175647678     
 H  -10.104538476413877        3.0999992554252209        13.078253413152032     
 C   4.5008544710643168       -1.4216684153891508        12.248595169388945     
 C   4.3253704229976755        8.5496492232471646E-002   11.981191154069162     
 C   3.1527305421828289       -2.1636527099582965        12.161845387630001     
 C   5.4832698496792123       -1.9919218211424392        11.203710176749707     
 P   5.2924105964350918       -1.6662243025672734        13.904968188529672     
 H   5.2916876520928557       0.60455063209059245        12.008701325255986     
 H   3.6449500608644780       0.56598583020130555        12.695126577357762     
 H   3.8967139310731795       0.22839689101021024        10.977321423973528     
 H   2.3955090169361655       -1.7316200628098026        12.829533781319221     
 H   3.2592951473102048       -3.2300144078598594        12.405439684787481     
 H   2.7636266793430866       -2.0949466101842082        11.134319941836390     
 H   5.0957663764377950       -1.7785838673801606        10.196445327901801     
 H   5.5949176224849504       -3.0782172646113288        11.290711874307227     
 H   6.4776386430856032       -1.5328538041239637        11.282676319761210     
 N   5.6536801829078822       -3.2475187605798759        14.234947339686201     
 N   4.1320344465714944       -1.3382086484097877        15.025034353927101     
 O   6.5842891126093779      -0.84982287745918650        13.928276882839496     
 C   6.8259980862402569       -4.0103505843648692        13.754880098155922     
 H   4.8959168090323084       -3.8138204306407477        14.613430860967920     
 C   4.3867683629002991       -1.3175652013964758        16.486598006956754     
 H   3.3620299146701722      -0.72207439338553858        14.734972959700666     
 H   7.4105860125283396       -3.3317922163264924        13.117736539560358     
 C   7.6960191963906706       -4.4550957729827640        14.933012715786735     
 C   6.3535494917314752       -5.2133656101589354        12.937035159984847     
 H   5.3580938211637354       -1.8085754529014746        16.643109716697264     
 C   4.4637038566535452       0.12241111116127495        17.004174571868013     
 C   3.2999588753390094       -2.1241738095135072        17.204436238817692     
 H   7.9861617531663169       -3.5926870783387828        15.547080617560811     
 H   8.6117580558724018       -4.9496031915869088        14.579946845421414     
 H   7.1368251202728157       -5.1608179982539246        15.560232027157394     
 H   5.7835383481523550       -5.9012863586053150        13.579200862373050     
 H   7.2062245283673692       -5.7658366341287479        12.527738849807001     
 H   5.7097767242956738       -4.9122241590244924        12.102257508395043     
 H   5.2673445451023886       0.67304672173015212        16.501365464574874     
 H   4.6552864620782781       0.13820371137663415        18.086047578140469     
 H   3.5189504190303142       0.65118366554910534        16.820325679181042     
 H   2.3044550609036918       -1.7393734849275504        16.944079159410705     
 H   3.4134819956033051       -2.0481559907564240        18.294029545306344     
 H   3.3400082340293897       -3.1847553324311182        16.928158782653931     
 I   1.4686893245745143        1.0169765615227642        14.609182949649616     
 I  -1.6343210486093651        5.5583851827712127        16.078590152351506     
 I  -8.5840231694561755        9.5912098334885485        13.032662658025606     
 O   1.9222333796215405        4.4852769584331567        15.580710840673023     
 H   1.7364405469308093        3.5422788301778461        15.380076932649713     
 H   1.0379881022371249        4.8841026807179544        15.723946467659490     
 C   8.3668256975320894        2.5336313611298076        10.025229408405826     
 C   8.5454925419244248        3.5304371714824225        8.8704144451902049     
 C   7.8011614112386924        1.1917795797725290        9.5192058012322409     
 C   7.4170721142503719        3.1211527461126347        11.090189607038196     
 P   9.9657787012946208        2.2693420189852809        10.886937271316407     
 H   9.1445010357785872        3.1120437304372239        8.0503475512282332     
 H   7.5608009470447008        3.7939398109188072        8.4635713975932774     
 H   9.0170595818308499        4.4588298809297742        9.2138860573384491     
 H   6.7898672754518730        1.3575819202640080        9.1182148653049140     
 H   8.4077098667050194       0.76012944826216744        8.7113946782393796     
 H   7.7264537509481892       0.45908975289849796        10.333539528661209     
 H   7.7846530129827078        4.0712395658113412        11.498208015170826     
 H   6.4383677998231557        3.3109670573239298        10.628624245116349     
 H   7.2671693765027277        2.4278940905549775        11.926164844177499     
 N   11.023550074552279        1.6397365292701498        9.8033957143761903     
 N   10.610092411064134        3.7006059523606871        11.413420744325661     
 O   9.6837676923981491        1.4093222771616301        12.126031165442383     
 C   12.315850759885141        1.0525241512956069        10.242928339619597     
 H   10.674811093306152        1.2972643271658666        8.8995673038170064     
 C   11.646550943666062        4.5161052933838670        10.756438138616780     
 H   10.400202121500900        3.9334108557442868        12.387281310107291     
 Dy   9.9238212639081045        1.3109920574683067        14.329400249113183     
 H   12.483599046004686        1.4090047954162601        11.269732443556476     
 C   12.245200930894182      -0.47622990331806542        10.269667843604507     
 C   13.453317701472836        1.5484324269987608        9.3466384324948102     
 H   11.803632586144815        4.0496601951865605        9.7766804960377840     
 C   11.172850512078764        5.9598751430409402        10.542968132582200     
 C   12.964013923178884        4.4801513934640145        11.540899252615615     
 O   10.336357362246099        1.3433057685655783        16.511160276575630     
 O   9.4060531725614211        3.6482392552309375        14.312404926844843     
 O   7.5789195324429057        1.4921415738363988        14.602271031236439     
 O   9.0895349803127310      -0.95767615786276028        14.536357623568806     
 O   11.714253510188808      -0.17532143600175065        13.903667798974803     
 O   11.912814616647251        2.6529800920664406        14.218347095720882     
 H   11.439076186030631      -0.82536156538070149        10.926813984895478     
 H   12.067647232848163      -0.87465463219763062        9.2607852018363683     
 H   13.190596128418049      -0.89578773960520752        10.641815305533608     
 H   13.295443546418921        1.2120478692663672        8.3130277759566926     
 H   13.519166587122836        2.6431572058378756        9.3397448725503640     
 H   14.414736601288160        1.1485053027717136        9.6970114454207632     
 H   10.246665007645348        5.9940483737617800        9.9556087900921213     
 H   10.981868305802836        6.4548401926249213        11.503443760552104     
 H   11.939447182260899        6.5421449760517856        10.011595225530156     
 H   12.832672756100036        4.9053572518589430        12.545067410609954     
 H   13.336459658162902        3.4561298552280744        11.663623353304349     
 H   13.733554422561266        5.0705453517676160        11.024119842504783     
 P   10.513592622186088       0.48121991822887922        17.768577722550404     
 H   9.9486787411221158        4.2485550418255214        14.887129754827068     
 H   8.4348540858563794        3.9422162112394172        14.414944447172925     
 H   6.9828737037674813       0.73835553045152769        14.324445050464305     
 H   7.0954162864364001        2.3660358707231386        14.601664863951912     
 H   9.5447249303597452       -1.7031695446103370        14.059994004792991     
 H   8.0993876428582894       -1.0692149995092033        14.344879555876759     
 H   11.653567398174390       -1.1192898360950818        13.590689652804711     
 H   12.669408840578345       -2.3643899316517017E-004   14.119109207690411     
 H   12.814519005376837        2.2368360239345062        14.281074942706370     
 H   11.960670706533339        3.4522846817973756        14.807194861935216     
 C   9.0418584273961287       0.75890323687431338        18.825266702480409     
 N   10.690409714257365       -1.0628396948752261        17.218610512300103     
 N   11.802425449156832       0.75844591787885718        18.742376627776526     
 C   7.8209046811896279       0.36053628677518651        17.975421569519838     
 C   8.9639625552495161        2.2569453771708039        19.176361007496581     
 C   9.1065866482300564       -8.4897940518227979E-002   20.106313821578837     
 C   11.235408419296014       -2.2204133114711397        17.940541215251852     
 H   10.213523422398417       -1.2689536398310652        16.336935951226099     
 C   13.205727906106599       0.84219590054577387        18.270903133666568     
 H   11.626669017249595        1.2697696589208483        19.613475849355826     
 H   7.8438626627385339      -0.69829790983502771        17.684381132780786     
 H   6.9133497822385701       0.52606992193532576        18.568456230748509     
 H   7.7421760515358056       0.96421178640456717        17.063433075873199     
 H   8.0249668046952962        2.4648780466787659        19.709064997460484     
 H   9.7810706865427992        2.5663678928455274        19.840467814036398     
 H   8.9957494458490252        2.8783515392205952        18.273093898540388     
 H   9.9565282988925112       0.19161125569117859        20.741634345401785     
 H   8.1921802580326997        8.3199251011774306E-002   20.690730789845940     
 H   9.1718952430677945       -1.1592080868515882        19.895219253310806     
 H   11.564777990404947       -1.8432351263356566        18.917210123245169     
 C   12.437363372286052       -2.7936163048316192        17.184478114087529     
 C   10.160628445718128       -3.2867874376911144        18.143854680602473     
 H   13.230991146793370       0.41770247967270813        17.257550223203669     
 C   14.108811999848891        1.6198740637900264E-002   19.192534416757848     
 C   13.645155205369615        2.3039702625753211        18.205451104980931     
 H   12.129058053219543       -3.1662303941110235        16.196634100361649     
 H   13.210985027804798       -2.0313833707993658        17.027562207350030     
 H   12.882541781252495       -3.6319383398134657        17.738962864564407     
 H   9.2961498076775690       -2.8903759531429265        18.689583129932586     
 H   9.8054001510071807       -3.6648479953910940        17.174962988769600     
 H   10.556897368578195       -4.1398450310334525        18.708435715837830     
 H   14.024509884618228       0.37737043856344121        20.227061137661337     
 H   13.837071754267376       -1.0460567356194406        19.181080351257187     
 H   15.157509505939684       0.10604474410462511        18.879084452502816     
 H   12.983504299923878        2.8852838644707299        17.549258972370485     
 H   13.612167606930761        2.7504377842589074        19.208563474155014     
 H   14.670674741570135        2.3901098235447371        17.821887606813430     
 C   9.6585642892812338        5.3057639426866228        2.3562354616381693     
 C   10.684968631855973        4.2492400330248499        1.9086764723834311     
 C   10.172506827096932        6.7338295758758839        2.0834207068415376     
 C   8.3273743861774800        5.0739990584775905        1.6124256587338301     
 P   9.2966585870472702        5.1448632003562924        4.1561765153207508     
 H   10.781570975207451        4.2868057223427876       0.81298837676681601     
 H   11.680666480229030        4.4290741396708784        2.3349542980820530     
 H   10.361289229216762        3.2365805066415523        2.1842875731928539     
 H   10.382082044875773        6.8510537295647786        1.0097623302010967     
 H   9.4179783229314484        7.4822899093152939        2.3597251132762223     
 H   11.102368839874210        6.9554276412125020        2.6252931818610055     
 H   7.9678453884534175        4.0455309537360371        1.7449861716991424     
 H   7.5400873599686147        5.7627794624001227        1.9488782784294687     
 H   8.4733767764235637        5.2376054488424693       0.53466255460345846     
 N   8.5996824377266119        3.6834176935636562        4.5039723556956268     
 N   10.755519687864961        5.1155588228386062        4.9079218834399283     
 O   8.3449176256938422        6.2714290446013408        4.5731793598175798     
 C   7.1522725198691930        3.3898074050525553        4.5010115199939023     
 H   9.2121655617106342        2.9499296387794569        4.8748827494435769     
 C   10.882172921534879        5.3899278556866408        6.3574581056114150     
 H   11.605408514555725        5.3317999717822380        4.3691972354110789     
 H   6.6712810402808804        4.1443280431127594        3.8649068434157936     
 C   6.8815098727086719        2.0155413039667094        3.8884701529620300     
 C   6.5371624708352414        3.4744089061274517        5.9000754938301201     
 H   9.9473752638864870        5.0507144818607577        6.8260392159194510     
 C   12.050326875869986        4.5719228172236770        6.9038930099293694     
 C   11.062516289082577        6.8870644533992094        6.6221034584272545     
 H   7.4014516715317420        1.2267871579326490        4.4511018747871463     
 H   5.8049099982028043        1.8013079037084669        3.9189112293606545     
 H   7.2094938985393568        1.9667838800005815        2.8440157939428365     
 H   6.7537414194725276        4.4406687002519938        6.3712642121117256     
 H   5.4457615925896015        3.3651535367307548        5.8276241116326428     
 H   6.9293122011344250        2.6743509401368604        6.5418465205800542     
 H   12.961994680115401        4.8191970502811383        6.3438405703923717     
 H   12.230905823510753        4.8114886322591683        7.9593098025604947     
 H   11.857428690797283        3.4947300008624476        6.8115255264378254     
 H   10.223648685373675        7.4558894281709280        6.2044651557363704     
 H   11.116261045014589        7.0931585258040570        7.7002830129536433     
 H   11.989259779903936        7.2558479334499832        6.1611939392549111     
 C  -2.5840752681595118        11.765028901784508        6.9211697754895170     
 C  -2.3991110975333161        10.257042264644939        7.1759256352575438     
 C  -1.2430827405348321        12.517912665433261        7.0261511148109710     
 C  -3.5786500637553247        12.314271566792037        7.9659212184221087     
 P  -3.3644309772734404        12.018511523247566        5.2603852316671951     
 H  -3.3628400344778138        9.7331770763257150        7.1456760172082445     
 H  -1.7175748924043017        9.7850390429463552        6.4575218597848494     
 H  -1.9681413281985360        10.108496441135367        8.1779562677984927     
 H -0.47518616690511767        12.097970283299695        6.3627570990761155     
 H  -1.3556720871501344        13.585379648253676        6.7896087529045728     
 H -0.86319082173017780        12.444644737520886        8.0567144751927948     
 H  -3.1959363261054525        12.091109303078481        8.9728717987327666     
 H  -3.6992125635772908        13.400585273499329        7.8921598785432368     
 H  -4.5684411337320565        11.846876403889029        7.8752540282226908     
 N  -3.7645765071994410        13.594898915336236        4.9550408214088755     
 N  -2.1823487635010470        11.731899085864436        4.1497675948278276     
 O  -4.6397009805020284        11.177039936215488        5.2083373208064847     
 C  -4.9725687947609316        14.298895866519025        5.4386348220999148     
 H  -3.0249111928073833        14.197950107132764        4.5970343981011927     
 C  -2.4233140239617073        11.711266799910035        2.6851903935502723     
 H  -1.4122493485019907        11.117524381463525        4.4427245281797196     
 H  -5.5308337848334821        13.584938530769193        6.0602703897776671     
 C  -5.8549900688289167        14.725860366720150        4.2629372593241044     
 C  -4.5620544701389916        15.505399458290965        6.2831180050729607     
 H  -3.4008460254501500        12.187730076832942        2.5211614963421689     
 C  -2.4713963053986059        10.272188640942501        2.1611885983770627     
 C  -1.3418774206193389        12.535880895554167        1.9799068681015788     
 H  -6.0997900597568462        13.862702875493770        3.6303207668202262     
 H  -6.7945029758292712        15.170563961666513        4.6200783287963274     
 H  -5.3254870131847820        15.468087447244692        3.6527508615597264     
 H  -4.0177377396044349        16.229203403986840        5.6597104812006922     
 H  -5.4434479867235099        16.008469055565499        6.6946422218569737     
 H  -3.9111213294711380        15.219219267077602        7.1175391710054985     
 H  -3.2629601679603195        9.7016004165791543        2.6613666768518858     
 H  -2.6623961618610710        10.259327308340726        1.0792442269411850     
 H  -1.5160726020939337        9.7613580373804218        2.3421188474862635     
 H -0.34213356530742151        12.176972771106533        2.2620433387977164     
 H  -1.4330317011244491        12.444450672542908       0.88950757935926494     
 H  -1.4118888532990670        13.598379423039775        2.2435491171955406     
 I  0.43687300004773566        9.2859239471603150        4.5716463204626567     
 I   3.5685491159204026        4.6562195196301834        3.2496326247293394     
 I   10.406437704609376       0.70682100108638779        6.2136849188667931     
 O   4.0327418958673998E-002   5.8154951679382796        3.6532744381041717     
 H  0.22267812342308055        6.7632525227361135        3.8349393125432569     
 H  0.92571627047745675        5.4096064803878692        3.5380950891207612     
         356

 C  -6.5248514920834149        7.7847206420220560        9.2117100593604206     
 C  -6.7125602547945400        6.7903767142168707        10.367369054462007     
 C  -5.9759704414833630        9.1311497242127260        9.7231292252117214     
 C  -5.5560683654367846        7.2021552912690030        8.1604190066192608     
 P  -8.1152271154026554        8.0327929334148092        8.3283331214398686     
 H  -7.3148636385301620        7.2137631522890784        11.182294812938471     
 H  -5.7316291371381132        6.5243222385416404        10.781343535645567     
 H  -7.1852875347992589        5.8623500596521678        10.024302275873119     
 H  -4.9694981333014878        8.9734691082909475        10.139699469404235     
 H  -6.5976332720181237        9.5585565172441544        10.521637149769514     
 H  -5.8945744572019247        9.8635384677908409        8.9092126612068601     
 H  -5.9100456603320071        6.2466063220793213        7.7528860988317465     
 H  -4.5817538797351078        7.0237172720469028        8.6361449926298395     
 H  -5.4013965761503266        7.8931897099279205        7.3231262399888113     
 N  -9.1996967756913719        8.6361294112988052        9.4021576086000760     
 N  -8.7296562176583148        6.5965969760468388        7.7817401709723137     
 O  -7.8261443832341193        8.9052892407888766        7.0996173441904435     
 C  -10.506767107008818        9.1851231332412890        8.9552066381854001     
 H  -8.8642169904348140        8.9908890126830414        10.305968666449392     
 C  -9.7447181531589155        5.7433365808986316        8.4238560649781888     
 H  -8.4942999887674713        6.3696142474404001        6.8123582714865494     
 Dy  -8.0063391114071756        9.0111196047636017        4.8901967287436134     
 H  -10.656585127510368        8.8250853572591090        7.9267962867194965     
 C  -10.484314107963161        10.715754772508362        8.9309734083251620     
 C  -11.633632324441734        8.6519153110707467        9.8439598049835784     
 H  -9.9093695094031986        6.1832319244493723        9.4148213907723033     
 C  -9.2374442289718921        4.3061085125267331        8.6018515884120994     
 C  -11.063430181572258        5.7663663908043299        7.6411744564798534     
 O  -8.3551420608336731        9.0179221812628878        2.7000862585178220     
 O  -7.4753036164813205        6.6753011127453981        4.8990392079206861     
 O  -5.6630646614914424        8.8296359736441588        4.6377467989413548     
 O  -7.1775416893558122        11.284070063590864        4.7291322558680982     
 O  -9.8117522685921248        10.492296342925698        5.2492724786026432     
 O  -9.9929217967818627        7.6607326561922919        4.9486122093810323     
 H  -9.6895005134290919        11.091403166669670        8.2745243439089080     
 H  -10.319171808006544        11.118058153060607        9.9405215868013617     
 H  -11.442444808868384        11.106455307481850        8.5598375408333602     
 H  -11.494088635415064        8.9934745920350565        10.878528127380164     
 H  -11.663069982793980        7.5557678928358136        9.8510721236742054     
 H  -12.605536081721725        9.0197212117996859        9.4872863789875392     
 H  -8.2998233758904849        4.2798586123318563        9.1711662420867004     
 H  -9.0545984357957092        3.8330060030720587        7.6286486595500103     
 H  -9.9823502097186072        3.6986131375191968        9.1356212390074880     
 H  -10.920429666805232        5.3692606819046791        6.6270420098445175     
 H  -11.460655137030985        6.7835133342780232        7.5428404153894357     
 H  -11.818642817838152        5.1448861724823596        8.1421816398799791     
 P  -8.5223748324091630        9.8815321185105987        1.4428648042523371     
 H  -8.0245929336663764        6.0575094643292440        4.3501558408047059     
 H  -6.5058602126877574        6.3830723609964224        4.7801955882701357     
 H  -5.0562372097859578        9.5902913282552191        4.8723743532551049     
 H  -5.1725984851025766        7.9603617184509625        4.6003461874435301     
 H  -7.6319430667865520        12.024232778935840        5.2117935760005407     
 H  -6.1830390534979625        11.402391331090513        4.8879410092796958     
 H  -9.7686313875278898        11.430680427842555        5.5816497422321198     
 H  -10.766451213976492        10.299289365766780        5.0485294068945112     
 H  -10.897950969462103        8.0677551927361151        4.8766643771993277     
 H  -10.035383002127531        6.8336962144468396        4.4001406194325465     
 C  -7.0423923283177841        9.6068772313432156       0.39653602580902847     
 N  -8.7013211528802685        11.427931063425959        1.9850791089924642     
 N  -9.8075852168783051        9.6014337715605542       0.46530424849240976     
 C  -5.8315303305454487        10.037087832360935        1.2455056132025948     
 C  -6.9401592129636898        8.1047528853658637        7.0293323712654870E-002
 C  -7.1162903390866106        10.425818577890205      -0.90024156770397057     
 C  -9.2532818220380086        12.577274875988842        1.2545649486659869     
 H  -8.2541079490435543        11.633372434176783        2.8822832952799859     
 C  -11.208782207107191        9.5152590722581518       0.94379854721434819     
 H  -9.6335407573318079        9.0752407482742523      -0.39790895540055754     
 H  -5.8629850713458644        11.103996253209973        1.5047665969125747     
 H  -4.9176328994050325        9.8576815003612221       0.66625957721182150     
 H  -5.7593673100936211        9.4602089195095989        2.1759624128751902     
 H  -6.0007560454553204        7.9044369694726218      -0.46483406414322331     
 H  -7.7564875255449337        7.7700979237061860      -0.58243768536007601     
 H  -6.9548520129493765        7.4988291023221096       0.98432054901759836     
 H  -7.9601741567141016        10.121510639822732       -1.5311909096878011     
 H  -6.1979310858753953        10.263498125614580       -1.4803684455441790     
 H  -7.2025778317439384        11.502847042528916      -0.71041788862321764     
 H  -9.5909645746811414        12.186687454750221       0.28576832785445566     
 C  -10.449400487567367        13.158081536137562        2.0133280353230396     
 C  -8.1843246055694152        13.644427572894568        1.0246502889907443     
 H  -11.232150240459468        9.9481325054856669        1.9536612520978851     
 C  -12.119357024229492        10.330928666563775        1.9806458556168673E-002
 C  -11.640381770456386        8.0516136049340385        1.0225147122242868     
 H  -10.136251169872157        13.537825543649948        2.9969533490633058     
 H  -11.224013600828892        12.398721414375270        2.1799845630430648     
 H  -10.895572837696374        13.993457217034015        1.4554186784659970     
 H  -7.3224057740246051        13.243012341086473       0.47844285272943526     
 H  -7.8226406338931449        14.040846854654900        1.9835295546655931     
 H  -8.5895008940034536        14.485788509381273       0.44852366074022532     
 H  -12.039392502454227        9.9611266361861599       -1.0119887274811481     
 H  -11.849912206178237        11.393961669370588        2.1112417766112654E-002
 H  -13.166230598305699        10.241534607619721       0.33979255680034964     
 H  -10.976846903400583        7.4811484615258710        1.6862830586883795     
 H  -11.601327196325348        7.5963207441118978        2.3808155011880681E-002
 H  -12.665864858010730        7.9636093261937670        1.4055589074116079     
 C  -7.6696931556771171        5.0636689893477405        16.818094201732311     
 C  -8.6554994359817048        6.1530567412843844        17.274361134239083     
 C  -8.2179216255124476        3.6550991346066732        17.119371984635354     
 C  -6.3183769789773425        5.2600574134277309        17.534377011669864     
 P  -7.3447100693588929        5.1970964275897469        15.007477415847942     
 H  -8.7347908964740508        6.1284676184180666        18.371990671930458     
 H  -9.6627376908647769        5.9994738371905507        16.866409200108336     
 H  -8.3088107895272785        7.1530196950134828        16.982644082825555     
 H  -8.3899071699106873        3.5514172965872786        18.200710895169344     
 H  -7.4991539387514452        2.8818549303251046        16.822018027028808     
 H  -9.1734186343951283        3.4611662415272275        16.615362413356596     
 H  -5.9273611601845353        6.2741405310131455        17.387559764279864     
 H  -5.5606485120110696        4.5431111946944780        17.191615563585149     
 H  -6.4502989340301697        5.1108049226411563        18.616148206140004     
 N  -6.6315788214615274        6.6392171211195503        14.615106890091470     
 N  -8.8217948324946427        5.2408128797655120        14.291637293756841     
 O  -6.4188092910666610        4.0514301033950284        14.584653556385042     
 C  -5.1836985389892494        6.9309020588256960        14.651105434594610     
 H  -7.2445064986974925        7.3921551302690034        14.286650596605938     
 C  -8.9947783779142281        4.9624859431238173        12.846942125483928     
 H  -9.6541467855404068        5.0158754591232571        14.853914196678435     
 H  -4.7154874625639769        6.1708205338814670        15.289929945916670     
 C  -4.9227646940611773        8.2984842923002837        15.283522568719018     
 C  -4.5363878129476394        6.8545695324138736        13.265747301481959     
 H  -8.0744644772068668        5.2990740829214502        12.349754649657429     
 C  -10.178696796820226        5.7793591688600623        12.333068193602568     
 C  -9.1875979779451242        3.4654185467102834        12.590047340023665     
 H  -5.4221939596661120        9.0962274212204335        14.715485591861066     
 H  -3.8445403737253083        8.5063430308107080        15.286429136066127     
 H  -5.2795345255310586        8.3399168116492053        16.318783674626964     
 H  -4.7397487724562746        5.8898688714756293        12.785620659147533     
 H  -3.4467835994238092        6.9645791089266975        13.363896795312744     
 H  -4.9135118375241413        7.6566660039148626        12.617220163484754     
 H  -11.076695958192648        5.5228937849756914        12.911050968446210     
 H  -10.381050895781090        5.5465214000819261        11.279831629086910     
 H  -9.9900245756457142        6.8567772587976625        12.427947426370022     
 H  -8.3409616424779873        2.8931798597119283        12.986219556200052     
 H  -9.2701725579088148        3.2589715376462141        11.513476363088799     
 H  -10.104283553448980        3.1003764062320189        13.073650341656393     
 C   4.5011820533948335       -1.4220530434083190        12.249451620180860     
 C   4.3271059830251595        8.5384261920428722E-002   11.982765076417421     
 C   3.1525002171662080       -2.1629175905439060        12.161922925018182     
 C   5.4833707792083750       -1.9924883605658539        11.204479788527006     
 P   5.2920016185500831       -1.6680138415975212        13.905976472008794     
 H   5.2939239701025960       0.60347757915508404        12.010431645932714     
 H   3.6472370232949798       0.56622033536482319        12.696969456079783     
 H   3.8984945136301632       0.22917920648200929        10.979015169194117     
 H   2.3952603545965143       -1.7303857924907298        12.829254879526564     
 H   3.2580192378365500       -3.2293994193907811        12.405420990352255     
 H   2.7639636748664422       -2.0937789598492804        11.134224274614901     
 H   5.0963429771798134       -1.7781151486365097        10.197270851319818     
 H   5.5940050001408643       -3.0789247468648444        11.290774728452025     
 H   6.4781129661687302       -1.5343389843308761        11.283969002592009     
 N   5.6540302892344387       -3.2493716007544324        14.234579522669273     
 N   4.1306906274377218       -1.3412847586816252        15.025515044270092     
 O   6.5837934719630704      -0.85152293967198789        13.930787411135904     
 C   6.8276407930184160       -4.0098287898862450        13.753964501205383     
 H   4.8966894557930072       -3.8171251308643162        14.611646937098110     
 C   4.3844863428911811       -1.3212227656149780        16.487268440460685     
 H   3.3612871368365203      -0.72447873475958047        14.735346550727877     
 H   7.4108700789257629       -3.3297642557786293        13.117272052618507     
 C   7.6987456302824278       -4.4538719559570588        14.931568204706123     
 C   6.3573137680740679       -5.2128337971808509        12.935059454586224     
 H   5.3554228973488502       -1.8128324744831588        16.644260917097515     
 C   4.4617945633668592       0.11856054376479543        17.005232499934557     
 C   3.2967251936990993       -2.1273432175031881        17.204151362316086     
 H   7.9869593672330153       -3.5915120945534387        15.546537182064373     
 H   8.6155090498930935       -4.9459038424608259        14.577889134955830     
 H   7.1412924962843780       -5.1614588643399317        15.558122765488539     
 H   5.7886364967930506       -5.9023181437502865        13.576598280084591     
 H   7.2109022149066986       -5.7632382630988621        12.525099114070001     
 H   5.7128367521869761       -4.9120897218313564        12.100704183459131     
 H   5.2660261939385347       0.66889591161832007        16.503074958786250     
 H   4.6526481347711615       0.13400879283330369        18.087226982473155     
 H   3.5174461195911944       0.64785515907191382        16.820833357737310     
 H   2.3016184877124468       -1.7422260801250458        16.942796093346097     
 H   3.4092053822120958       -2.0511386102785671        18.293823519714859     
 H   3.3366593081812632       -3.1879675537282890        16.928093954267212     
 I   1.4709112606404673        1.0211067686116038        14.607758159945107     
 I  -1.6364560013176048        5.5633893673374661        16.073020569155915     
 I  -8.5752539049601602        9.5921429117350439        13.032469953268734     
 O   1.9191601893741275        4.4884786900301421        15.579063133739112     
 H   1.7336792599916448        3.5453324351525870        15.378765127381557     
 H   1.0347872754337499        4.8874191943435950        15.721134865908628     
 C   8.3698776989473540        2.5329092076361888        10.025307953305298     
 C   8.5488903749767502        3.5293803383294753        8.8702391179729148     
 C   7.8043273262442652        1.1909999780386626        9.5193681991111294     
 C   7.4198022290821566        3.1207255263569404        11.089821649543815     
 P   9.9686586283132925        2.2688751190138916        10.887498661960370     
 H   9.1477499649350786        3.1105163687520219        8.0503160676347569     
 H   7.5643098608406367        3.7931075661716429        8.4632665842938888     
 H   9.0207607486280441        4.4577373325816128        9.2134028484167718     
 H   6.7931096366107937        1.3567104931127345        9.1181400530862859     
 H   8.4110492429772901       0.75936000662015213        8.7116942402267075     
 H   7.7294842975438085       0.45837595079863447        10.333743968264736     
 H   7.7872348225388253        4.0709913419194006        11.497548460728025     
 H   6.4412272295755963        3.3103078992853909        10.627878233605770     
 H   7.2696613310752065        2.4277901752227069        11.926033340824999     
 N   11.027057970920254        1.6402578255546816        9.8039130562601731     
 N   10.612275082503759        3.7001156546733518        11.414713785414236     
 O   9.6866862648619545        1.4083686615469364        12.126261384656711     
 C   12.320413215150129        1.0552105031232790        10.243134233781452     
 H   10.678504036187412        1.2972753184235148        8.9002490467609157     
 C   11.647437331878237        4.5173780221216973        10.758004434424345     
 H   10.401558999537182        3.9327144530584426        12.388419767052083     
 Dy   9.9239010791710029        1.3099120786620970        14.330041613830167     
 H   12.487856209731532        1.4121982499056909        11.269807357605886     
 C   12.252459071858347      -0.47361808102551406        10.270305172495005     
 C   13.456731605293486        1.5528716284625097        9.3464111198407362     
 H   11.804353115986196        4.0522926294605091        9.7775865840434388     
 C   11.172093907689785        5.9608639095553997        10.546635318565636     
 C   12.965342927971712        4.4818724399491039        11.541752278986923     
 O   10.332893706850999        1.3405973009596164        16.512345379432389     
 O   9.4045807913649284        3.6467819701826705        14.312818224622585     
 O   7.5790013764844595        1.4902611050058172        14.601977123560399     
 O   9.0906313761297550      -0.95941473547523659        14.533633585253460     
 O   11.716131926998916      -0.17514906833795521        13.908564065931639     
 O   11.912008423588411        2.6530316921694914        14.221332560191710     
 H   11.447387905773301      -0.82398768156427415        10.928045988441344     
 H   12.075029049316512      -0.87267182800693699        9.2616550209603350     
 H   13.198782938843681      -0.89140217290473411        10.641997135903281     
 H   13.299138136099019        1.2160499248694248        8.3129042408242650     
 H   13.520714886702578        2.6476614133526142        9.3392861386730583     
 H   14.418908891198328        1.1546652196015579        9.6965449962006947     
 H   10.245240980095769        5.9947866748016176        9.9603384037473823     
 H   10.981682941538940        6.4545283940226552        11.507872053447366     
 H   11.937548319537180        6.5444689261925326        10.015154840200143     
 H   12.833977451718214        4.9057656683444941        12.546453863745413     
 H   13.338917950966275        3.4581387764255220        11.663141088976682     
 H   13.734047910346606        5.0736443276341960        11.025370368640713     
 P   10.510835776214625       0.47824581350807199        17.769453635473095     
 H   9.9472023744382874        4.2483600349141097        14.886120652097334     
 H   8.4333177769603438        3.9404298193358338        14.415635007511749     
 H   6.9828557780704372       0.73606848226502508        14.325347993358459     
 H   7.0949525118058183        2.3638111186301258        14.602440304829011     
 H   9.5463121067179504       -1.7044448002003065        14.057173374157264     
 H   8.1004252597711712       -1.0714898487901849        14.343256224997052     
 H   11.657025119458536       -1.1189329206682563        13.594751411522465     
 H   12.671269333034859        1.8856718698498295E-003   14.122105806564010     
 H   12.814344786715308        2.2382151509313695        14.283412659987610     
 H   11.959416075230308        3.4537362673976144        14.808174864041105     
 C   9.0392065274873907       0.75481871409483026        18.826584573909461     
 N   10.688238747833967       -1.0657020159047510        17.219362462036457     
 N   11.799923447324392       0.75605502397168833        18.742731882805934     
 C   7.8183797342996613       0.35558775082289684        17.976956667027125     
 C   8.9601501034904700        2.2527866736098217        19.177687116696895     
 C   9.1049654021455062       -8.8864576562025510E-002   20.107667882580760     
 C   11.233595414905468       -2.2230275113010363        17.941486355683502     
 H   10.212666242207652       -1.2717517838555139        16.337003098387363     
 C   13.202867220296907       0.84053291255979445        18.270270011224152     
 H   11.624479845817813        1.2679606560916803        19.613583134168934     
 H   7.8416018501077582      -0.70341971432275241        17.686602971173443     
 H   6.9107601755532455       0.52135862211393247        18.569820695844097     
 H   7.7396509187507325       0.95868845543142467        17.064570382821088     
 H   8.0213799865320858        2.4598266797534234        19.711126111227713     
 H   9.7774817310207265        2.5631050334141157        19.841079071996727     
 H   8.9905495011082053        2.8741162160005409        18.274352201163989     
 H   9.9549949663477371       0.18832518477379870        20.742573586874350     
 H   8.1906868129660904        7.8595759483431143E-002   20.692474513205401     
 H   9.1709881419434502       -1.1631472232741711        19.896641588273461     
 H   11.562610485904496       -1.8456024429324149        18.918191386668337     
 C   12.435967016378228       -2.7958208290105633        17.185824145415936     
 C   10.159283666989207       -3.2898887634646492        18.144747803665883     
 H   13.227843252793972       0.41527616225700731        17.257225412721517     
 C   14.106992337017173        1.5835368598091072E-002   19.192049528943500     
 C   13.641176119499649        2.3025933711957465        18.203491773200845     
 H   12.128185199926858       -3.1685453891463848        16.197868462701500     
 H   13.209396979322543       -2.0333462099266963        17.029199078600026     
 H   12.881236168102269       -3.6339838568486051        17.740463391140370     
 H   9.2943880109250632       -2.8938148859390243        18.690047127656896     
 H   9.8046079286701637       -3.6684595048919038        17.175864147090547     
 H   10.555860992543813       -4.1425338895758657        18.709734272661663     
 H   14.022905252680207       0.37779212774858284        20.226308703337580     
 H   13.835852614324887       -1.0465896318449459        19.181601984488353     
 H   15.155488192081531       0.10607785304056823        18.878038136811654     
 H   12.978874958048980        2.8828457151552089        17.547039697200439     
 H   13.608117064155238        2.7498324426990068        19.206242463213648     
 H   14.666478742745577        2.3891704465497612        17.819462200866752     
 C   9.6553812938738499        5.3048477051969298        2.3582456848892450     
 C   10.677802344778158        4.2452517327225907        1.9095050228758463     
 C   10.173219641051757        6.7311302882871669        2.0843843396286705     
 C   8.3226095725431630        5.0774625063978096        1.6161913197307547     
 P   9.2954365466156990        5.1449121554239019        4.1587113136279559     
 H   10.773700363652228        4.2827786633570790       0.81375125001528725     
 H   11.674295572017300        4.4216119288462528        2.3350945677018662     
 H   10.351112064706147        3.2337036591650472        2.1852271370480487     
 H   10.380175462950701        6.8479805340407083        1.0102449969555425     
 H   9.4220435395194979        7.4818709502593581        2.3627738092056565     
 H   11.105096201412918        6.9494574868750023        2.6236778236554597     
 H   7.9596334541576521        4.0504346324963976        1.7493615550628567     
 H   7.5382961107169217        5.7690059368728388        1.9533958604086079     
 H   8.4678357742396031        5.2403013320386087       0.53821422493041671     
 N   8.5970406240423749        3.6846246228942330        4.5082347940232976     
 N   10.755165072204509        5.1136233995169151        4.9086106525544801     
 O   8.3455774303307653        6.2727601700103106        4.5764578220705268     
 C   7.1495506488265388        3.3916394863659591        4.5037893187490017     
 H   9.2092743795642136        2.9497664621540514        4.8766448551577977     
 C   10.884175319858981        5.3862866428787646        6.3582298404103774     
 H   11.604419205814295        5.3299328521293070        4.3689461370191625     
 H   6.6693113900462553        4.1470617092115996        3.8682465142143574     
 C   6.8785285505442468        2.0183516770060996        3.8892260972836636     
 C   6.5332872064684011        3.4749420562976834        5.9024051239637449     
 H   9.9499880129604428        5.0468352299097798        6.8277685825540457     
 C   12.052856228763623        4.5673193518306157        6.9019849706448815     
 C   11.065578962047796        6.8829956217538273        6.6244077357884130     
 H   7.3965437263379474        1.2283662090114991        4.4518022133701329     
 H   5.8016571512389126        1.8054401347349700        3.9173412074187768     
 H   7.2084104529994155        1.9704162717368920        2.8453667009207604     
 H   6.7493632781386612        4.4408241777290858        6.3745755432652045     
 H   5.4419565724178200        3.3656686125552318        5.8289596307751301     
 H   6.9249405664585684        2.6743839452244185        6.5438611852182316     
 H   12.963868299723092        4.8154041689919440        6.3412439065112469     
 H   12.234689755273413        4.8052442451446984        7.9575377406731773     
 H   11.859790845070258        3.4903047050113156        6.8083062273071144     
 H   10.226651516612433        7.4527590876553900        6.2082775801512460     
 H   11.120516492940535        7.0877510884855059        7.7027552140760394     
 H   11.992071302758125        7.2518312841272579        6.1630764556681008     
 C  -2.5846447815722833        11.762860891504097        6.9238459856359249     
 C  -2.4019730144302875        10.254649420386309        7.1788747794704939     
 C  -1.2424472666316655        12.513622983184783        7.0280874700917924     
 C  -3.5779296502593860        12.314076908201853        7.9687189163928256     
 P  -3.3652066949758548        12.017110166570514        5.2633011357792681     
 H  -3.3664434555798310        9.7321985652324674        7.1486230736529501     
 H  -1.7210666720857288        9.7815979033330507        6.4605838372498630     
 H  -1.9713014524986692        10.105604197877605        8.1809530398895394     
 H -0.47546835023192524        12.092137179599723        6.3646623944328322     
 H  -1.3534293604819405        13.581130592139704        6.7910866911950656     
 H -0.86233843244561625        12.440248618818988        8.0585622040934499     
 H  -3.1953306333958662        12.090604215325893        8.9756325100934244     
 H  -3.6966225723157189        13.400543727426664        7.8946227547756704     
 H  -4.5685227409745970        11.848409093635482        7.8784645933660826     
 N  -3.7625091531813100        13.594053697978396        4.9572338619262499     
 N  -2.1841221874645882        11.728065118994941        4.1523820263616615     
 O  -4.6419117151472991        11.177860230223171        5.2122047155240772     
 C  -4.9684467253190290        14.301053004653658        5.4412748877635586     
 H  -3.0216023135885304        14.195211363693423        4.5988119769283573     
 C  -2.4253508948197338        11.708016571990941        2.6878828194547930     
 H  -1.4146196598290826        11.112884822721387        4.4452012365815632     
 H  -5.5277211007577112        13.588778039335631        6.0638596922524242     
 C  -5.8509415792990156        14.729114977400137        4.2660432112764584     
 C  -4.5542338003354477        15.507111442400877        6.2844720166390555     
 H  -3.4019491808728635        12.186354814511766        2.5240258485383356     
 C  -2.4763365533987325        10.269049199602273        2.1640586851882389     
 C  -1.3424814996175809        12.530565360103786        1.9824707488741624     
 H  -6.0980323381789514        13.866164746839791        3.6341290614638422     
 H  -6.7892646440720643        15.175850765224103        4.6235847724057519     
 H  -5.3205246607498022        15.469952335540629        3.6550116928815695     
 H  -4.0089709872494872        16.229255925124402        5.6599810601460838     
 H  -5.4338326408759183        16.012607657759546        6.6966578994154302     
 H  -3.9031306754919437        15.219835646097820        7.1183651573231801     
 H  -3.2695627113184722        9.7005178460265036        2.6638047851562598     
 H  -2.6666428308282462        10.256267239118841        1.0819955391828955     
 H  -1.5223485311126670        9.7561212524185645        2.3458139825329671     
 H -0.34351698726129226        12.169028510096847        2.2636728230706513     
 H  -1.4345636172313174        12.440351633975371       0.89206053808114993     
 H  -1.4097165101991518        13.592928148027069        2.2470527419595827     
 I  0.43567191539794131        9.2831759314548314        4.5756811359933245     
 I   3.5692067259912754        4.6602256731274396        3.2446162086175812     
 I   10.406262570235796       0.70754772098762519        6.2108469492970846     
 O   3.9158295253339914E-002   5.8138688912620724        3.6524960033401563     
 H  0.22153421276643689        6.7613182728601027        3.8356413813938697     
 H  0.92456690782496054        5.4084497087071535        3.5361006578461462     
         356

 C  -6.5201904279650735        7.7851864610898502        9.2092515582943797     
 C  -6.7074753102650861        6.7908986836851835        10.365030662425806     
 C  -5.9696587557550265        9.1311354314414537        9.7201566409905507     
 C  -5.5530010311331059        7.2017976160621027        8.1570459145173349     
 P  -8.1111858795323890        8.0348012637833293        8.3275067630158812     
 H  -7.3092537349371458        7.2143027460701701        11.180336092534624     
 H  -5.7263175853643027        6.5247352925374766        10.778421079991009     
 H  -7.1805006565193326        5.8629404752369503        10.022198358035807     
 H  -4.9628130966813391        8.9726198040518526        10.135437250303811     
 H  -6.5899832743763112        9.5589460925797383        10.519464679272563     
 H  -5.8886979268017319        9.8635439479717579        8.9062168129061750     
 H  -5.9082201057988062        6.2466196925813895        7.7497737205985722     
 H  -4.5783872201815967        7.0224303203222123        8.6317437914168558     
 H  -5.3985370785052940        7.8927101859251287        7.3196345810999306     
 N  -9.1936349804522344        8.6396871909589237        9.4023668875600688     
 N  -8.7279938697624839        6.5992548294221551        7.7819626695850825     
 O  -7.8226927450707073        8.9066591846699890        7.0981818180213994     
 C  -10.500423137667937        9.1901268683271606        8.9566044593868597     
 H  -8.8570245433513328        8.9937088060247383        10.306025783244452     
 C  -9.7437632337230244        5.7478154607887690        8.4252776031803691     
 H  -8.4942542602607247        6.3719025542863603        6.8123097245578945     
 Dy  -8.0065836760564579        9.0118849379872401        4.8890473178392524     
 H  -10.651765516749332        8.8299215103831976        7.9284973437975470     
 C  -10.476117751876844        10.720651558527525        8.9317156735826462     
 C  -11.627027650087561        8.6586929316436709        9.8466467568952201     
 H  -9.9074252394328770        6.1888495167844351        9.4158635191750726     
 C  -9.2380768408547027        4.3102274310040603        8.6044580004108902     
 C  -11.062870280675032        5.7716808023038970        7.6432576250518673     
 O  -8.3582666573603053        9.0165327934765997        2.6992651180960396     
 O  -7.4750163329531887        6.6764382662508588        4.8984066876086176     
 O  -5.6631914735222981        8.8311444599797433        4.6346966367172193     
 O  -7.1785067605402304        11.285031704211777        4.7266605620312880     
 O  -9.8125110089529137        10.492065979813129        5.2500917717823787     
 O  -9.9924839214136760        7.6606399886130623        4.9495970575929293     
 H  -9.6813609142661825        11.095052442382702        8.2745315949580167     
 H  -10.309830991605891        11.123208547074546        9.9409543964912253     
 H  -11.434011608591547        11.112300520833665        8.5610373003900246     
 H  -11.485871052083558        9.0001546808215505        10.881012856962148     
 H  -11.658087825444582        7.5626176660822315        9.8539324232167846     
 H  -12.598731326339554        9.0278660354197182        9.4909608669687859     
 H  -8.3008250617914356        4.2833998542186711        9.1743394828680316     
 H  -9.0551491518261393        3.8363684285148532        7.6316731371650093     
 H  -9.9838882766567476        3.7038192289572773        9.1381532830267389     
 H  -10.921069594584710        5.3731806114342113        6.6295395905100651     
 H  -11.458825960837887        6.7892093598002203        7.5439423405604922     
 H  -11.818592546124336        5.1518319320241241        8.1454588234319818     
 P  -8.5270921461182461        9.8801239534095391        1.4422369640571033     
 H  -8.0236588864597387        6.0590041457663197        4.3485364532242352     
 H  -6.5053422631989815        6.3843256049267803        4.7809329568831220     
 H  -5.0573689461273625        9.5915873235996969        4.8722806057095944     
 H  -5.1727514529223191        7.9618370273058661        4.5999903892091769     
 H  -7.6334299832378969        12.025230122192257        5.2088823865004867     
 H  -6.1843350991681669        11.403276402651462        4.8873389832517260     
 H  -9.7694578093851003        11.430794989348300        5.5815111281289083     
 H  -10.767205552138842        10.298640230880103        5.0498241172150600     
 H  -10.897803782405893        8.0672008442625032        4.8789334843693952     
 H  -10.034903272934779        6.8347704066421553        4.3993894260192921     
 C  -7.0479829269560055        9.6062958306188939       0.39447595319812562     
 N  -8.7064898070822423        11.426225028743364        1.9851755095032178     
 N  -9.8128323485204749        9.5995887432044995       0.46549603132316875     
 C  -5.8362748261809045        10.034417707394843        1.2432501016723354     
 C  -6.9468504556373203        8.1046279592492780        6.5899276761389389E-002
 C  -7.1220743023479498        10.427438496951183      -0.90087864330357348     
 C  -9.2581417978942078        12.576031210409958        1.2551753964493881     
 H  -8.2578083927291992        11.631740008259104        2.8815910686819874     
 C  -11.213908834156472        9.5129109321823364       0.94417876408291335     
 H  -9.6388482467486281        9.0741980628968264      -0.39817953532050182     
 H  -5.8672201075812778        11.100740751888974        1.5048121423413172     
 H  -4.9229321817245300        9.8561146395351003       0.66282755880063926     
 H  -5.7634279903342591        9.4556021086786401        2.1723645377876712     
 H  -6.0076760492197891        7.9044996908953600      -0.46968302241890098     
 H  -7.7634327025604399        7.7714387050055675      -0.58723532809406831     
 H  -6.9618064626244385        7.4973231960798987       0.97898193359583852     
 H  -7.9666092028126911        10.125053971440460       -1.5318285991690210     
 H  -6.2042085241878562        10.265208780953122       -1.4817926472897611     
 H  -7.2071049635095443        11.504186381216025      -0.70913380851089580     
 H  -9.5945867550130277        12.186411800005198       0.28558540070901012     
 C  -10.455313661590630        13.155689889523806        2.0131588876407358     
 C  -8.1891251707324724        13.643628175595111        1.0278838779616697     
 H  -11.237280506603522        9.9458087499870995        1.9540375399480965     
 C  -12.124732795036543        10.328184348277398        2.0113971000551806E-002
 C  -11.645096980400748        8.0491488928806341        1.0230084169118583     
 H  -10.143228803604940        13.534946737094954        2.9972901415569750     
 H  -11.229599328856002        12.395775932207743        2.1786040094687582     
 H  -10.901503878106737        13.991119852600614        1.4553375054493973     
 H  -7.3264949164921447        13.243046307437826       0.48221932014649171     
 H  -7.8286864717438309        14.038844010369411        1.9877245791090339     
 H  -8.5937606756931082        14.485660208143145       0.45240749745620273     
 H  -12.044452867648804        9.9583450983375439       -1.0116373529230334     
 H  -11.855681091770412        11.391317337153531        2.1326261869501387E-002
 H  -13.171611629155128        10.238361870077748       0.33993393769031471     
 H  -10.981134156990525        7.4787851148132845        1.6864213167895414     
 H  -11.606425775482814        7.5938532761107078        2.4280263610692614E-002
 H  -12.670402769439656        7.9608688004043904        1.4064669422404470     
 C  -7.6734352496894056        5.0593003462629662        16.819478774119080     
 C  -8.6589480906235341        6.1487620428659460        17.276177088895174     
 C  -8.2225442561712043        3.6507357937460059        17.118973873101819     
 C  -6.3224203827396082        5.2543611640949575        17.536647560222878     
 P  -7.3468359935130039        5.1944701299607727        15.009369097413147     
 H  -8.7392142321766464        6.1229040771462602        18.373684092897413     
 H  -9.6659009273882983        5.9963571822114954        16.867136181657500     
 H  -8.3112670102245509        7.1487849227921343        16.985968611862997     
 H  -8.3954616715496186        3.5460624188985506        18.200059804552410     
 H  -7.5038784820363009        2.8774716962825941        16.821430787215924     
 H  -9.1776686441456157        3.4576625061245050        16.613957285820938     
 H  -5.9307395237160820        6.2682978028118308        17.390644534921876     
 H  -5.5650016064499628        4.5371949176750306        17.193691884756635     
 H  -6.4549429768771525        5.1044755967970410        18.618240972026001     
 N  -6.6337289515253746        6.6372495436175960        14.619608488662323     
 N  -8.8230132070751779        5.2389248144989606        14.291909185531155     
 O  -6.4204199232399946        4.0493112972755254        14.586282233246539     
 C  -5.1858169389203246        6.9284803646731259        14.654054990905149     
 H  -7.2463367855877436        7.3897720131821032        14.289700119905344     
 C  -8.9938911352728041        4.9628457988914354        12.846639016195534     
 H  -9.6564643197863660        5.0148729150709315        14.852830637440592     
 H  -4.7171750183975796        6.1679533881933200        15.291992985935002     
 C  -4.9237092957750592        8.2956386356002554        15.286781630507116     
 C  -4.5403554072328758        6.8528345007324862        13.267858424373761     
 H  -8.0727845236261793        5.2999609115393049        12.351292883811686     
 C  -10.176801758978204        5.7808789206140556        12.332420296282312     
 C  -9.1866002185806117        3.4662359794392552        12.587283590211298     
 H  -5.4230472452195011        9.0938428210983915        14.719333368774960     
 H  -3.8453542798227773        8.5027103674496374        15.289004016209516     
 H  -5.2797748967279530        8.3368556256542838        16.322280365844268     
 H  -4.7444032856106473        5.8884027871780660        12.787493973312779     
 H  -3.4506580894714283        6.9628333374640272        13.364603741371470     
 H  -4.9184335600817271        7.6552838068733760        12.620360780686280     
 H  -11.075449612643382        5.5244424017481224        12.909361880531590     
 H  -10.378345709742980        5.5491552004037334        11.278819236238219     
 H  -9.9875249790811420        6.8580795627078963        12.428486661293020     
 H  -8.3406824095201895        2.8933145731007355        12.983972761230048     
 H  -9.2675574344379328        3.2612944575215925        11.510364550529918     
 H  -10.104028630484082        3.1007535570388169        13.069047270160754     
 C   4.5015096357253501       -1.4224376714274871        12.250308070972773     
 C   4.3288415430526435        8.5272031608385812E-002   11.984338998765677     
 C   3.1522698921495871       -2.1621824711295154        12.162000462406365     
 C   5.4834717087375369       -1.9930548999892683        11.205249400304305     
 P   5.2915926406650753       -1.6698033806277692        13.906984755487914     
 H   5.2961602881123371       0.60240452621957563        12.012161966609442     
 H   3.6495239857254820       0.56645484052834083        12.698812334801806     
 H   3.9002750961871469       0.22996152195380831        10.980708914414706     
 H   2.3950116922568627       -1.7291515221716567        12.828975977733908     
 H   3.2567433283628948       -3.2287844309217033        12.405402295917030     
 H   2.7643006703897979       -2.0926113095143521        11.134128607393411     
 H   5.0969195779218319       -1.7776464298928587        10.198096374737837     
 H   5.5930923777967774       -3.0796322291183600        11.290837582596822     
 H   6.4785872892518572       -1.5358241645377886        11.285261685422807     
 N   5.6543803955609953       -3.2512244409289894        14.234211705652346     
 N   4.1293468083039491       -1.3443608689534630        15.025995734613081     
 O   6.5832978313167638      -0.85322300188478917        13.933297939432315     
 C   6.8292834997965741       -4.0093069954076208        13.753048904254845     
 H   4.8974621025537068       -3.8204298310878846        14.609863013228299     
 C   4.3822043228820622       -1.3248803298334804        16.487938873964616     
 H   3.3605443590028679      -0.72688307613362246        14.735720141755090     
 H   7.4111541453231871       -3.3277362952307663        13.116807565676655     
 C   7.7014720641741850       -4.4526481389313526        14.930123693625511     
 C   6.3610780444166615       -5.2123019842027656        12.933083749187603     
 H   5.3527519735339650       -1.8170894960648429        16.645412117497763     
 C   4.4598852700801732       0.11470997636831590        17.006290428001101     
 C   3.2934915120591892       -2.1305126254928695        17.203866485814476     
 H   7.9877569812997136       -3.5903371107680950        15.545993746567936     
 H   8.6192600439137834       -4.9422044933347440        14.575831424490248     
 H   7.1457598722959403       -5.1620997304259388        15.556013503819687     
 H   5.7937346454337453       -5.9033499288952571        13.573995697796132     
 H   7.2155799014460289       -5.7606398920689754        12.522459378333002     
 H   5.7158967800782783       -4.9119552846382213        12.099150858523219     
 H   5.2647078427746807       0.66474510150648791        16.504784452997626     
 H   4.6500098074640457       0.12981387428997324        18.088406386805840     
 H   3.5159418201520749       0.64452665259472242        16.821341036293578     
 H   2.2987819145212018       -1.7450786753225411        16.941513027281488     
 H   3.4049287688208860       -2.0541212298007108        18.293617494123371     
 H   3.3333103823331363       -3.1911797750254602        16.928029125880489     
 I   1.4731331967064203        1.0252369757004434        14.606333370240597     
 I  -1.6385909540258445        5.5683935519037195        16.067450985960324     
 I  -8.5664846404641448        9.5930759899815392        13.032277248511861     
 O   1.9160869991267144        4.4916804216271276        15.577415426805201     
 H   1.7309179730524804        3.5483860401273284        15.377453322113402     
 H   1.0315864486303750        4.8907357079692355        15.718323264157764     
 C   8.3729297003626186        2.5321870541425699        10.025386498204767     
 C   8.5522882080290739        3.5283235051765276        8.8700637907556228     
 C   7.8074932412498388        1.1902203763047965        9.5195305969900161     
 C   7.4225323439139403        3.1202983066012462        11.089453692049434     
 P   9.9715385553319624        2.2684082190425023        10.888060052604333     
 H   9.1509988940915719        3.1089890070668198        8.0502845840412824     
 H   7.5678187746365735        3.7922753214244782        8.4629617709945002     
 H   9.0244619154252401        4.4566447842334522        9.2129196394950945     
 H   6.7963519977697135        1.3558390659614612        9.1180652408676561     
 H   8.4143886192495607       0.75859056497813693        8.7119938022140371     
 H   7.7325148441394278       0.45766214869877103        10.333948407868261     
 H   7.7898166320949418        4.0707431180274609        11.496888906285221     
 H   6.4440866593280370        3.3096487412468516        10.627132222095193     
 H   7.2721532856476854        2.4276862598904363        11.925901837472500     
 N   11.030565867288228        1.6407791218392134        9.8044303981441558     
 N   10.614457753943382        3.6996253569860165        11.416006826502812     
 O   9.6896048373257582        1.4074150459322428        12.126491603871040     
 C   12.324975670415116        1.0578968549509511        10.243340127943307     
 H   10.682196979068671        1.2972863096811633        8.9009307897048231     
 C   11.648323720090414        4.5186507508595275        10.759570730231911     
 H   10.402915877573465        3.9320180503725983        12.389558223996875     
 Dy   9.9239808944339032        1.3088320998558873        14.330682978547150     
 H   12.492113373458379        1.4153917043951216        11.269882271655298     
 C   12.259717212822514      -0.47100625873296265        10.270942501385505     
 C   13.460145509114138        1.5573108299262588        9.3461838071866623     
 H   11.805073645827576        4.0549250637344585        9.7784926720490954     
 C   11.171337303300806        5.9618526760698600        10.550302504549073     
 C   12.966671932764541        4.4835934864341933        11.542605305358231     
 O   10.329430051455899        1.3378888333536547        16.513530482289152     
 O   9.4031084101684357        3.6453246851344034        14.313231522400327     
 O   7.5790832205260132        1.4883806361752354        14.601683215884359     
 O   9.0917277719467808      -0.96115331308771301        14.530909546938114     
 O   11.718010343809025      -0.17497670067415974        13.913460332888475     
 O   11.911202230529570        2.6530832922725422        14.224318024662539     
 H   11.455699625515972      -0.82261379774784671        10.929277991987210     
 H   12.082410865784862      -0.87068902381624325        9.2625248400843017     
 H   13.206969749269312      -0.88701660620426070        10.642178966272953     
 H   13.302832725779117        1.2200519804724821        8.3127807056918392     
 H   13.522263186282318        2.6521656208673527        9.3388274047957527     
 H   14.423081181108493        1.1608251364314019        9.6960785469806243     
 H   10.243816952546192        5.9955249758414562        9.9650680174026451     
 H   10.981497577275046        6.4542165954203901        11.512300346342631     
 H   11.935649456813461        6.5467928763332788        10.018714454870128     
 H   12.835282147336393        4.9061740848300444        12.547840316880871     
 H   13.341376243769647        3.4601476976229697        11.662658824649013     
 H   13.734541398131944        5.0767433035007770        11.026620894776642     
 P   10.508078930243164       0.47527170878726482        17.770329548395786     
 H   9.9457260077544589        4.2481650280026990        14.885111549367601     
 H   8.4317814680643099        3.9386434274322504        14.416325567850574     
 H   6.9828378523733932       0.73378143407852248        14.326250936252613     
 H   7.0944887371752365        2.3615863665371135        14.603215745706111     
 H   9.5478992830761538       -1.7057200557902759        14.054352743521537     
 H   8.1014628766840548       -1.0737646980711664        14.341632894117348     
 H   11.660482840742683       -1.1185760052414306        13.598813170240218     
 H   12.673129825491372        4.0077827328648258E-003   14.125102405437609     
 H   12.814170568053777        2.2395942779282323        14.285750377268847     
 H   11.958161443927278        3.4551878529978528        14.809154866146995     
 C   9.0365546275786510       0.75073419131534702        18.827902445338516     
 N   10.686067781410571       -1.0685643369342761        17.220114411772812     
 N   11.797421445491953       0.75366413006451949        18.743087137835342     
 C   7.8158547874096955       0.35063921487060717        17.978491764534414     
 C   8.9563376517314222        2.2486279700488394        19.179013225897204     
 C   9.1033441560609543       -9.2831212605823027E-002   20.109021943582686     
 C   11.231782410514919       -2.2256417111309328        17.942431496115152     
 H   10.211809062016888       -1.2745499278799626        16.337070245548627     
 C   13.200006534487216       0.83886992457381493        18.269636888781736     
 H   11.622290674386033        1.2661516532625121        19.613690418982042     
 H   7.8393410374769825      -0.70854151881047722        17.688824809566096     
 H   6.9081705688679209       0.51664732229253918        18.571185160939688     
 H   7.7371257859656595       0.95316512445828216        17.065707689768981     
 H   8.0177931683688772        2.4547753128280809        19.713187224994943     
 H   9.7738927754986538        2.5598421739827040        19.841690329957054     
 H   8.9853495563673835        2.8698808927804866        18.275610503787590     
 H   9.9534616338029647       0.18503911385641880        20.743512828346915     
 H   8.1891933678994810        7.3992267955087954E-002   20.694218236564861     
 H   9.1700810408191042       -1.1670863596967540        19.898063923236116     
 H   11.560442981404046       -1.8479697595291735        18.919172650091500     
 C   12.434570660470406       -2.7980253531895070        17.187170176744342     
 C   10.157938888260286       -3.2929900892381845        18.145640926729296     
 H   13.224695358794575       0.41284984484130649        17.256900602239366     
 C   14.105172674185456        1.5471996558281877E-002   19.191564641129148     
 C   13.637197033629684        2.3012164798161714        18.201532441420760     
 H   12.127312346634172       -3.1708603841817462        16.199102825041351     
 H   13.207808930840290       -2.0353090490540264        17.030835949850026     
 H   12.879930554952042       -3.6360293738837446        17.741963917716330     
 H   9.2926262141725573       -2.8972538187351220        18.690511125381207     
 H   9.8038157063331486       -3.6720710143927131        17.176765305411493     
 H   10.554824616509432       -4.1452227481182797        18.711032829485497     
 H   14.021300620742187       0.37821381693372447        20.225556269013822     
 H   13.834633474382398       -1.0471225280704515        19.182123617719515     
 H   15.153466878223378       0.10611096197651136        18.876991821120487     
 H   12.974245616174082        2.8804075658396879        17.544820422030394     
 H   13.604066521379714        2.7492271011391063        19.203921452272283     
 H   14.662282743921020        2.3882310695547853        17.817036794920078     
 C   9.6521982984664643        5.3039314677072369        2.3602559081403203     
 C   10.670636057700342        4.2412634324203315        1.9103335733682618     
 C   10.173932455006581        6.7284310006984498        2.0853479724158035     
 C   8.3178447589088478        5.0809259543180287        1.6199569807276792     
 P   9.2942145061841295        5.1449611104915114        4.1612461119351600     
 H   10.765829752097005        4.2787516043713714       0.81451412326375849     
 H   11.667924663805570        4.4141497180216280        2.3352348373216798     
 H   10.340934900195531        3.2308268116885426        2.1861667009032439     
 H   10.378268881025631        6.8449073385166370        1.0107276637099882     
 H   9.4261087561075474        7.4814519912034223        2.3658225051350907     
 H   11.107823562951626        6.9434873325375017        2.6220624654499134     
 H   7.9514215198618876        4.0553383112567580        1.7537369384265711     
 H   7.5365048614652297        5.7752324113455549        1.9579134423877471     
 H   8.4622947720556425        5.2429972152347473       0.54176589525737506     
 N   8.5943988103581379        3.6858315522248097        4.5124972323509676     
 N   10.754810456544059        5.1116879761952232        4.9092994216690320     
 O   8.3462372349676883        6.2740912954192796        4.5797362843234746     
 C   7.1468287777838846        3.3934715676793630        4.5065671175041020     
 H   9.2063831974177912        2.9496032855286463        4.8784069608720175     
 C   10.886177718183083        5.3826454300708884        6.3590015752093398     
 H   11.603429897072866        5.3280657324763760        4.3686950386272470     
 H   6.6673417398116301        4.1497953753104388        3.8715861850129216     
 C   6.8755472283798218        2.0211620500454894        3.8899820416052973     
 C   6.5294119421015608        3.4754752064679146        5.9047347540973707     
 H   9.9526007620343986        5.0429559779588020        6.8294979491886414     
 C   12.055385581657262        4.5627158864375534        6.9000769313603936     
 C   11.068641635013016        6.8789267901084443        6.6267120131495716     
 H   7.3916357811441529        1.2299452600903493        4.4525025519531196     
 H   5.7984043042750217        1.8095723657614728        3.9157711854768991     
 H   7.2073270074594733        1.9740486634732028        2.8467176078986842     
 H   6.7449851368047948        4.4409796552061769        6.3778868744186843     
 H   5.4381515522460377        3.3661836883797083        5.8302951499176165     
 H   6.9205689317827108        2.6744169503119766        6.5458758498564080     
 H   12.965741919330783        4.8116112877027497        6.3386472426301221     
 H   12.238473687036072        4.7989998580302284        7.9557656787858591     
 H   11.862152999343232        3.4858794091601841        6.8050869281764026     
 H   10.229654347851190        7.4496287471398510        6.2120900045661216     
 H   11.124771940866481        7.0823436511669557        7.7052274151984355     
 H   11.994882825612313        7.2478146348045316        6.1649589720812905     
 C  -2.5852142949850552        11.760692881223687        6.9265221957823329     
 C  -2.4048349313272586        10.252256576127678        7.1818239236834449     
 C  -1.2418117927284988        12.509333300936305        7.0300238253726128     
 C  -3.5772092367634474        12.313882249611668        7.9715166143635434     
 P  -3.3659824126782691        12.015708809893463        5.2662170398913410     
 H  -3.3700468766818479        9.7312200541392215        7.1515701300976549     
 H  -1.7245584517671557        9.7781567637197462        6.4636458147148765     
 H  -1.9744615767988023        10.102711954619846        8.1839498119805860     
 H -0.47575053355873281        12.086304075899751        6.3665676897895489     
 H  -1.3511866338137464        13.576881536025734        6.7925646294855593     
 H -0.86148604316105482        12.435852500117088        8.0604099329941050     
 H  -3.1947249406862794        12.090099127573303        8.9783932214540823     
 H  -3.6940325810541474        13.400502181353996        7.8970856310081032     
 H  -4.5686043482171366        11.849941783381933        7.8816751585094744     
 N  -3.7604417991631789        13.593208480620556        4.9594269024436253     
 N  -2.1858956114281294        11.724231152125446        4.1549964578954945     
 O  -4.6441224497925697        11.178680524230854        5.2160721102416696     
 C  -4.9643246558771263        14.303210142788293        5.4439149534272033     
 H  -3.0182934343696775        14.192472620254080        4.6005895557555210     
 C  -2.4273877656777603        11.704766344071846        2.6905752453593137     
 H  -1.4169899711561744        11.108245263979247        4.4476779449834067     
 H  -5.5246084166819402        13.592617547902067        6.0674489947271821     
 C  -5.8468930897691145        14.732369588080124        4.2691491632288123     
 C  -4.5464131305319029        15.508823426510791        6.2858260282051495     
 H  -3.4030523362955774        12.184979552190589        2.5268902007345018     
 C  -2.4812768013988595        10.265909758262046        2.1669287719994150     
 C  -1.3430855786158229        12.525249824653407        1.9850346296467463     
 H  -6.0962746166010566        13.869626618185810        3.6379373561074577     
 H  -6.7840263123148574        15.181137568781692        4.6270912160151774     
 H  -5.3155623083148225        15.471817223836567        3.6572725242034125     
 H  -4.0002042348945386        16.229308446261960        5.6602516390914754     
 H  -5.4242172950283258        16.016746259953589        6.6986735769738877     
 H  -3.8951400215127494        15.220452025118037        7.1191911436408617     
 H  -3.2761652546766249        9.6994352754738529        2.6662428934606339     
 H  -2.6708894997954213        10.253207169896957        1.0847468514246059     
 H  -1.5286244601314003        9.7508844674567090        2.3495091175796703     
 H -0.34490040921516302        12.161084249087162        2.2653023073435863     
 H  -1.4360955333381855        12.436252595407835       0.89461349680303492     
 H  -1.4075441670992368        13.587476873014362        2.2505563667236244     
 I  0.43447083074814702        9.2804279157493497        4.5797159515239922     
 I   3.5698643360621478        4.6642318266246958        3.2395997925058229     
 I   10.406087435862217       0.70827444088886271        6.2080089797273761     
 O   3.7989171548005830E-002   5.8122426145858652        3.6517175685761405     
 H  0.22039030210979321        6.7593840229840927        3.8363434502444829     
 H  0.92341754517246422        5.4072929370264387        3.5341062265715317     
         356

 C  -6.5155293638467322        7.7856522801576444        9.2067930572283370     
 C  -6.7023903657356323        6.7914206531534971        10.362692270389605     
 C  -5.9633470700266900        9.1311211386701814        9.7171840567693781     
 C  -5.5499336968294273        7.2014399408552014        8.1536728224154089     
 P  -8.1071446436621244        8.0368095941518476        8.3266804045918956     
 H  -7.3036438313441296        7.2148423398512627        11.178377372130777     
 H  -5.7210060335904913        6.5251483465333129        10.775498624336453     
 H  -7.1757137782394071        5.8635308908217336        10.020094440198495     
 H  -4.9561280600611903        8.9717704998127576        10.131175031203387     
 H  -6.5823332767344995        9.5593356679153239        10.517292208775611     
 H  -5.8828213964015399        9.8635494281526732        8.9032209646054881     
 H  -5.9063945512656062        6.2466330630834568        7.7466613423653978     
 H  -4.5750205606280865        7.0211433685975226        8.6273425902038721     
 H  -5.3956775808602613        7.8922306619223370        7.3161429222110490     
 N  -9.1875731852130986        8.6432449706190440        9.4025761665200598     
 N  -8.7263315218666531        6.6019126827974715        7.7821851681978513     
 O  -7.8192411069072953        8.9080291285511013        7.0967462918523543     
 C  -10.494079168327055        9.1951306034130305        8.9580022805883193     
 H  -8.8498320962678516        8.9965285993664335        10.306082900039513     
 C  -9.7428083142871316        5.7522943406789055        8.4266991413825512     
 H  -8.4942085317539782        6.3741908611323206        6.8122611776292397     
 Dy  -8.0068282407057403        9.0126502712108802        4.8878979069348913     
 H  -10.646945905988295        8.8347576635072862        7.9301984008755975     
 C  -10.467921395790528        10.725548344546690        8.9324579388401286     
 C  -11.620422975733387        8.6654705522165969        9.8493337088068635     
 H  -9.9054809694625572        6.1944671091194978        9.4169056475778437     
 C  -9.2387094527375133        4.3143463494813865        8.6070644124096791     
 C  -11.062310379777806        5.7769952138034641        7.6453407936238822     
 O  -8.3613912538869375        9.0151434056903099        2.6984439776742577     
 O  -7.4747290494250569        6.6775754197563186        4.8977741672965491     
 O  -5.6633182855531539        8.8326529463153278        4.6316464744930839     
 O  -7.1794718317246495        11.285993344832692        4.7241888681944788     
 O  -9.8132697493137009        10.491835616700559        5.2509110649621142     
 O  -9.9920460460454894        7.6605473210338326        4.9505819058048255     
 H  -9.6732213151032749        11.098701718095736        8.2745388460071272     
 H  -10.300490175205235        11.128358941088486        9.9413872061810888     
 H  -11.425578408314708        11.118145734185481        8.5622370599466873     
 H  -11.477653468752052        9.0068347696080444        10.883497586544131     
 H  -11.653105668095183        7.5694674393286503        9.8567927227593639     
 H  -12.591926570957380        9.0360108590397488        9.4946353549500309     
 H  -8.3018267476923882        4.2869410961054850        9.1775127236493610     
 H  -9.0556998678565677        3.8397308539576471        7.6346976147800083     
 H  -9.9854263435948862        3.7090253203953578        9.1406853270459898     
 H  -10.921709522364186        5.3771005409637427        6.6320371711756136     
 H  -11.456996784644788        6.7949053853224184        7.5450442657315486     
 H  -11.818542274410522        5.1587776915658878        8.1487360069839827     
 P  -8.5318094598273291        9.8787157883084795        1.4416091238618698     
 H  -8.0227248392531010        6.0604988272033946        4.3469170656437646     
 H  -6.5048243137102055        6.3855788488571381        4.7816703254961084     
 H  -5.0585006824687664        9.5928833189441747        4.8721868581640839     
 H  -5.1729044207420616        7.9633123361607705        4.5996345909748237     
 H  -7.6349168996892418        12.026227465448672        5.2059711970004328     
 H  -6.1856311448383705        11.404161474212410        4.8867369572237571     
 H  -9.7702842312423108        11.430909550854043        5.5813725140256958     
 H  -10.767959890301194        10.297991095993424        5.0511188275356087     
 H  -10.897656595349682        8.0666464957888913        4.8812025915394619     
 H  -10.034423543742026        6.8358445988374719        4.3986382326060367     
 C  -7.0535735255942278        9.6057144298945722       0.39241588058722277     
 N  -8.7116584612842161        11.424518994060767        1.9852719100139713     
 N  -9.8180794801626448        9.5977437148484430       0.46568781415392779     
 C  -5.8410193218163595        10.031747582428750        1.2409945901420758     
 C  -6.9535416983109517        8.1045030331326906        6.1505229810123893E-002
 C  -7.1278582656092890        10.429058416012163      -0.90151571890317639     
 C  -9.2630017737504069        12.574787544831073        1.2557858442327894     
 H  -8.2615088364148423        11.630107582341425        2.8808988420839889     
 C  -11.219035461205753        9.5105627921065210       0.94455898095147850     
 H  -9.6441557361654464        9.0731553775194023      -0.39845011524044605     
 H  -5.8714551438166911        11.097485250567978        1.5048576877700597     
 H  -4.9282314640440266        9.8545477787089784       0.65939554038945714     
 H  -5.7674886705748971        9.4509952978476797        2.1687666627001523     
 H  -6.0145960529842570        7.9045624123180973      -0.47453198069457864     
 H  -7.7703778795759471        7.7727794863049491      -0.59203297082806072     
 H  -6.9687609122995013        7.4958172898376878       0.97364331817407868     
 H  -7.9730442489112816        10.128597303058186       -1.5324662886502409     
 H  -6.2104859625003161        10.266919436291664       -1.4832168490353430     
 H  -7.2116320952751511        11.505525719903133      -0.70784972839857407     
 H  -9.5982089353449123        12.186136145260177       0.28540247356356452     
 C  -10.461226835613894        13.153298242910049        2.0129897399584316     
 C  -8.1939257358955313        13.642828778295655        1.0311174669325953     
 H  -11.242410772747576        9.9434849944885340        1.9544138277983081     
 C  -12.130108565843594        10.325440029991022        2.0421483444934940E-002
 C  -11.649812190345109        8.0466841808272314        1.0235021215994295     
 H  -10.150206437337724        13.532067930539959        2.9976269340506447     
 H  -11.235185056883115        12.392830450040217        2.1772234558944521     
 H  -10.907434918517099        13.988782488167212        1.4552563324327976     
 H  -7.3305840589596842        13.243080273789179       0.48599578756354822     
 H  -7.8347323095945161        14.036841166083921        1.9919196035524744     
 H  -8.5980204573827628        14.485531906905019       0.45629133417218021     
 H  -12.049513232843381        9.9555635604889279       -1.0112859783649186     
 H  -11.861449977362589        11.388673004936472        2.1540105972890123E-002
 H  -13.176992660004558        10.235189132535776       0.34007531858027973     
 H  -10.985421410580466        7.4764217681006970        1.6865595748907036     
 H  -11.611524354640279        7.5913858081095178        2.4752372209504547E-002
 H  -12.674940680868584        7.9581282746150146        1.4073749770692863     
 C  -7.6771773437016941        5.0549317031781920        16.820863346505849     
 C  -8.6623967452653634        6.1444673444475075        17.277993043551266     
 C  -8.2271668868299592        3.6463724528853385        17.118575761568284     
 C  -6.3264637865018738        5.2486649147621849        17.538918108775892     
 P  -7.3489619176671148        5.1918438323317977        15.011260778978354     
 H  -8.7436375678792420        6.1173405358744528        18.375377513864368     
 H  -9.6690641639118216        5.9932405272324401        16.867863163206668     
 H  -8.3137232309218234        7.1445501505707867        16.989293140900443     
 H  -8.4010161731885500        3.5407075412098226        18.199408713935476     
 H  -7.5086030253211558        2.8730884622400836        16.820843547403044     
 H  -9.1819186538961031        3.4541587707217820        16.612552158285279     
 H  -5.9341178872476279        6.2624550746105152        17.393729305563891     
 H  -5.5693547008888560        4.5312786406555823        17.195768205928118     
 H  -6.4595870197241352        5.0981462709529248        18.620333737912002     
 N  -6.6358790815892226        6.6352819661156408        14.624110087233175     
 N  -8.8242315816557131        5.2370367492324092        14.292181077305472     
 O  -6.4220305554133290        4.0471924911560224        14.587910910108034     
 C  -5.1879353388513998        6.9260586705205558        14.657004547215688     
 H  -7.2481670724779939        7.3873888960952021        14.292749643204750     
 C  -8.9930038926313820        4.9632056546590535        12.846335906907141     
 H  -9.6587818540323251        5.0138703710186059        14.851747078202749     
 H  -4.7188625742311814        6.1650862425051738        15.294056025953335     
 C  -4.9246538974889420        8.2927929789002270        15.290040692295214     
 C  -4.5443230015181122        6.8510994690510989        13.269969547265566     
 H  -8.0711045700454935        5.3008477401571596        12.352831117965943     
 C  -10.174906721136182        5.7823986723680498        12.331772398962054     
 C  -9.1856024592160992        3.4670534121682266        12.584519840398931     
 H  -5.4239005307728894        9.0914582209763477        14.723181145688853     
 H  -3.8461681859202468        8.4990777040885668        15.291578896352902     
 H  -5.2800152679248473        8.3337944396593642        16.325777057061572     
 H  -4.7490577987650191        5.8869367028805035        12.789367287478026     
 H  -3.4545325795190474        6.9610875660013578        13.365310687430195     
 H  -4.9233552826393128        7.6539016098318902        12.623501397887804     
 H  -11.074203267094118        5.5259910185205525        12.907672792616967     
 H  -10.375640523704872        5.5517890007255408        11.277806843389527     
 H  -9.9850253825165716        6.8593818666181301        12.429025896216016     
 H  -8.3404031765623898        2.8934492864895427        12.981725966260042     
 H  -9.2649423109670526        3.2636173773969706        11.507252737971038     
 H  -10.103773707519185        3.1011307078456150        13.064444198665115     
 C   4.5018372180558668       -1.4228222994466551        12.251164521764688     
 C   4.3305771030801274        8.5159801296342888E-002   11.985912921113936     
 C   3.1520395671329662       -2.1614473517151249        12.162077999794546     
 C   5.4835726382666987       -1.9936214394126830        11.206019012081605     
 P   5.2911836627800666       -1.6715929196580170        13.907993038967033     
 H   5.2983966061220773       0.60133147328406711        12.013892287286172     
 H   3.6518109481559842       0.56668934569185847        12.700655213523827     
 H   3.9020556787441305       0.23074383742560733        10.982402659635294     
 H   2.3947630299172111       -1.7279172518525838        12.828697075941252     
 H   3.2554674188892396       -3.2281694424526250        12.405383601481804     
 H   2.7646376659131535       -2.0914436591794243        11.134032940171920     
 H   5.0974961786638504       -1.7771777111492078        10.198921898155854     
 H   5.5921797554526913       -3.0803397113718756        11.290900436741621     
 H   6.4790616123349842       -1.5373093447447008        11.286554368253606     
 N   5.6547305018875509       -3.2530772811035460        14.233843888635418     
 N   4.1280029891701773       -1.3474369792253005        15.026476424956073     
 O   6.5828021906704564      -0.85492306409759045        13.935808467728723     
 C   6.8309262065747332       -4.0087852009289966        13.752133307304307     
 H   4.8982347493144056       -3.8237345313114530        14.608079089358487     
 C   4.3799223028729442       -1.3285378940519825        16.488609307468547     
 H   3.3598015811692155      -0.72928741750766435        14.736093732782303     
 H   7.4114382117206103       -3.3257083346829033        13.116343078734806     
 C   7.7041984980659421       -4.4514243219056464        14.928679182544899     
 C   6.3648423207592542       -5.2117701712246811        12.931108043788980     
 H   5.3500810497190807       -1.8213465176465271        16.646563317898011     
 C   4.4579759767934881       0.11085940897183635        17.007348356067645     
 C   3.2902578304192787       -2.1336820334825508        17.203581609312867     
 H   7.9885545953664128       -3.5891621269827509        15.545450311071498     
 H   8.6230110379344733       -4.9385051442086612        14.573773714024664     
 H   7.1502272483075027       -5.1627405965119451        15.553904242150832     
 H   5.7988327940744400       -5.9043817140402286        13.571393115507671     
 H   7.2202575879853592       -5.7580415210390896        12.519819642596001     
 H   5.7189568079695805       -4.9118208474450853        12.097597533587304     
 H   5.2633894916108277       0.66059429139465586        16.506493947208998     
 H   4.6473714801569299       0.12561895574664278        18.089585791138525     
 H   3.5144375207129550       0.64119814611753101        16.821848714849846     
 H   2.2959453413299569       -1.7479312705200367        16.940229961216879     
 H   3.4006521554296762       -2.0571038493228540        18.293411468531886     
 H   3.3299614564850097       -3.1943919963226315        16.927964297493769     
 I   1.4753551327723733        1.0293671827892830        14.604908580536085     
 I  -1.6407259067340840        5.5733977364699729        16.061881402764733     
 I  -8.5577153759681277        9.5940090682280346        13.032084543754987     
 O   1.9130138088793014        4.4948821532241139        15.575767719871289     
 H   1.7281566861133160        3.5514396451020698        15.376141516845246     
 H   1.0283856218270000        4.8940522215948761        15.715511662406902     
 C   8.3759817017778833        2.5314649006489507        10.025465043104237     
 C   8.5556860410813993        3.5272666720235804        8.8698884635383308     
 C   7.8106591562554124        1.1894407745709303        9.5196929948689029     
 C   7.4252624587457250        3.1198710868455524        11.089085734555052     
 P   9.9744184823506323        2.2679413190711135        10.888621443248296     
 H   9.1542478232480633        3.1074616453816173        8.0502531004478062     
 H   7.5713276884325094        3.7914430766773140        8.4626569576951116     
 H   9.0281630822224361        4.4555522358852908        9.2124364305734172     
 H   6.7995943589286343        1.3549676388101877        9.1179904286490281     
 H   8.4177279955218332       0.75782112333612173        8.7122933642013667     
 H   7.7355453907350471       0.45694834659890754        10.334152847471788     
 H   7.7923984416510592        4.0704948941355203        11.496229351842420     
 H   6.4469460890804768        3.3089895832083127        10.626386210584617     
 H   7.2746452402201651        2.4275823445581657        11.925770334119999     
 N   11.034073763656203        1.6413004181237452        9.8049477400281386     
 N   10.616640425383006        3.6991350592986811        11.417299867591389     
 O   9.6925234097895618        1.4064614303175491        12.126721823085369     
 C   12.329538125680102        1.0605832067786232        10.243546022105162     
 H   10.685889921949929        1.2972973009388118        8.9016125326487323     
 C   11.649210108302590        4.5199234795973577        10.761137026039476     
 H   10.404272755609746        3.9313216476867541        12.390696680941666     
 Dy   9.9240607096968017        1.3077521210496776        14.331324343264134     
 H   12.496370537185227        1.4185851588845526        11.269957185704708     
 C   12.266975353786679      -0.46839443644041129        10.271579830276005     
 C   13.463559412934789        1.5617500313900077        9.3459564945325884     
 H   11.805794175668956        4.0575574980084079        9.7793987600547503     
 C   11.170580698911827        5.9628414425843204        10.553969690532508     
 C   12.968000937557370        4.4853145329192827        11.543458331729539     
 O   10.325966396060799        1.3351803657476931        16.514715585145911     
 O   9.4016360289719429        3.6438674000861364        14.313644820178068     
 O   7.5791650645675670        1.4865001673446536        14.601389308208319     
 O   9.0928241677638049      -0.96289189070018943        14.528185508622768     
 O   11.719888760619133      -0.17480433301036427        13.918356599845310     
 O   11.910396037470729        2.6531348923755931        14.227303489133369     
 H   11.464011345258642      -0.82123991393141926        10.930509995533075     
 H   12.089792682253210      -0.86870621962554950        9.2633946592082683     
 H   13.215156559694945      -0.88263103950378741        10.642360796642624     
 H   13.306527315459215        1.2240540360755396        8.3126571705594117     
 H   13.523811485862060        2.6566698283820913        9.3383686709184470     
 H   14.427253471018661        1.1669850532612462        9.6956120977605540     
 H   10.242392924996615        5.9962632768812947        9.9697976310579062     
 H   10.981312213011153        6.4539047968181249        11.516728639237893     
 H   11.933750594089744        6.5491168264740258        10.022274069540114     
 H   12.836586842954571        4.9065825013155955        12.549226770016331     
 H   13.343834536573020        3.4621566188204178        11.662176560321345     
 H   13.735034885917283        5.0798422793673570        11.027871420912570     
 P   10.505322084271700       0.47229760406645765        17.771205461318477     
 H   9.9442496410706287        4.2479700210912883        14.884102446637867     
 H   8.4302451591682761        3.9368570355286669        14.417016128189401     
 H   6.9828199266763491       0.73149438589201987        14.327153879146765     
 H   7.0940249625446539        2.3593616144441008        14.603991186583210     
 H   9.5494864594343589       -1.7069953113802454        14.051532112885811     
 H   8.1025004935969367       -1.0760395473521478        14.340009563237642     
 H   11.663940562026829       -1.1182190898146052        13.602874928957972     
 H   12.674990317947886        6.1298935958798255E-003   14.128099004311208     
 H   12.813996349392246        2.2409734049250956        14.288088094550087     
 H   11.956906812624247        3.4566394385980912        14.810134868252884     
 C   9.0339027276699131       0.74664966853586390        18.829220316767568     
 N   10.683896814987174       -1.0714266579638010        17.220866361509167     
 N   11.794919443659513       0.75127323615735064        18.743442392864747     
 C   7.8133298405197289       0.34569067891831751        17.980026862041701     
 C   8.9525251999723761        2.2444692664878567        19.180339335097514     
 C   9.1017229099764041       -9.6797848649620544E-002   20.110376004584609     
 C   11.229969406124372       -2.2282559109608289        17.943376636546802     
 H   10.210951881826123       -1.2773480719044112        16.337137392709892     
 C   13.197145848677525       0.83720693658783552        18.269003766339321     
 H   11.620101502954251        1.2643426504333442        19.613797703795147     
 H   7.8370802248462068      -0.71366332329820192        17.691046647958753     
 H   6.9055809621825963       0.51193602247114600        18.572549626035279     
 H   7.7346006531805864       0.94764179348513966        17.066844996716870     
 H   8.0142063502056686        2.4497239459027389        19.715248338762169     
 H   9.7703038199765810        2.5565793145512923        19.842301587917380     
 H   8.9801496116265636        2.8656455695604328        18.276868806411191     
 H   9.9519283012581905       0.18175304293903891        20.744452069819481     
 H   8.1876999228328717        6.9388776426744792E-002   20.695961959924322     
 H   9.1691739396947600       -1.1710254961193369        19.899486258198770     
 H   11.558275476903596       -1.8503370761259321        18.920153913514667     
 C   12.433174304562584       -2.8002298773684506        17.188516208072748     
 C   10.156594109531365       -3.2960914150117193        18.146534049792709     
 H   13.221547464795179       0.41042352742560567        17.256575791757214     
 C   14.103353011353738        1.5108624518472684E-002   19.191079753314799     
 C   13.633217947759720        2.2998395884365967        18.199573109640674     
 H   12.126439493341486       -3.1731753792171080        16.200337187381201     
 H   13.206220882358036       -2.0372718881813570        17.032472821100022     
 H   12.878624941801814       -3.6380748909188840        17.743464444292293     
 H   9.2908644174200514       -2.9006927515312197        18.690975123105517     
 H   9.8030234839961317       -3.6756825238935229        17.177666463732439     
 H   10.553788240475050       -4.1479116066606929        18.712331386309330     
 H   14.019695988804166       0.37863550611886609        20.224803834690061     
 H   13.833414334439910       -1.0476554242959568        19.182645250950682     
 H   15.151445564365227       0.10614407091245448        18.875945505429321     
 H   12.969616274299183        2.8779694165241669        17.542601146860353     
 H   13.600015978604191        2.7486217595792057        19.201600441330921     
 H   14.658086745096462        2.3872916925598089        17.814611388973404     
 C   9.6490153030590804        5.3030152302175440        2.3622661313913960     
 C   10.663469770622527        4.2372751321180724        1.9111621238606771     
 C   10.174645268961404        6.7257317131097336        2.0863116052029365     
 C   8.3130799452745308        5.0843894022382479        1.6237226417246038     
 P   9.2929924657525600        5.1450100655591218        4.1637809102423642     
 H   10.757959140541784        4.2747245453856628       0.81527699651222973     
 H   11.661553755593840        4.4066875071970024        2.3353751069414930     
 H   10.330757735684918        3.2279499642120375        2.1871062647584392     
 H   10.376362299100562        6.8418341429925666        1.0112103304644340     
 H   9.4301739726955969        7.4810330321474865        2.3688712010645254     
 H   11.110550924490335        6.9375171782000011        2.6204471072443676     
 H   7.9432095855661222        4.0602419900171185        1.7581123217902854     
 H   7.5347136122135367        5.7814588858182709        1.9624310243668863     
 H   8.4567537698716837        5.2456930984308867       0.54531756558433342     
 N   8.5917569966738991        3.6870384815553860        4.5167596706786375     
 N   10.754455840883606        5.1097525528735321        4.9099881907835838     
 O   8.3468970396046114        6.2754224208282485        4.5830147465764215     
 C   7.1441069067412313        3.3953036489927673        4.5093449162592014     
 H   9.2034920152713706        2.9494401089032412        4.8801690665862374     
 C   10.888180116507185        5.3790042172630113        6.3597733100083023     
 H   11.602440588331437        5.3261986128234460        4.3684439402353306     
 H   6.6653720895770041        4.1525290414092790        3.8749258558114859     
 C   6.8725659062153968        2.0239724230848797        3.8907379859269309     
 C   6.5255366777347206        3.4760083566381463        5.9070643842309964     
 H   9.9552135111083544        5.0390767260078233        6.8312273158232371     
 C   12.057914934550899        4.5581124210444921        6.8981688920759048     
 C   11.071704307978235        6.8748579584630614        6.6290162905107302     
 H   7.3867278359503583        1.2315243111691994        4.4532028905361063     
 H   5.7951514573111300        1.8137045967879759        3.9142011635350213     
 H   7.2062435619195320        1.9776810552095136        2.8480685148766081     
 H   6.7406069954709285        4.4411351326832680        6.3811982055721641     
 H   5.4343465320742554        3.3666987642041852        5.8316306690601039     
 H   6.9161972971068542        2.6744499553995342        6.5478905144945845     
 H   12.967615538938475        4.8078184064135554        6.3360505787489974     
 H   12.242257618798730        4.7927554709157585        7.9539936168985417     
 H   11.864515153616207        3.4814541133090526        6.8018676290456916     
 H   10.232657179089946        7.4464984066243121        6.2159024289809972     
 H   11.129027388792428        7.0769362138484047        7.7076996163208316     
 H   11.997694348466501        7.2437979854818062        6.1668414884944802     
 C  -2.5857838083978266        11.758524870943278        6.9291984059287399     
 C  -2.4076968482242300        10.249863731869047        7.1847730678963959     
 C  -1.2411763188253322        12.505043618687827        7.0319601806534333     
 C  -3.5764888232675087        12.313687591021482        7.9743143123342604     
 P  -3.3667581303806839        12.014307453216411        5.2691329440034140     
 H  -3.3736502977838652        9.7302415430459739        7.1545171865423596     
 H  -1.7280502314485828        9.7747156241064399        6.4667077921798901     
 H  -1.9776217010989352        10.099819711362084        8.1869465840716309     
 H -0.47603271688554039        12.080470972199779        6.3684729851462656     
 H  -1.3489439071455525        13.572632479911764        6.7940425677760530     
 H -0.86063365387649327        12.431456381415190        8.0622576618947601     
 H  -3.1941192479766927        12.089594039820714        8.9811539328147401     
 H  -3.6914425897925756        13.400460635281330        7.8995485072405360     
 H  -4.5686859554596770        11.851474473128386        7.8848857236528662     
 N  -3.7583744451450478        13.592363263262715        4.9616199429609997     
 N  -2.1876690353916706        11.720397185255953        4.1576108894293284     
 O  -4.6463331844378395        11.179500818238537        5.2199395049592621     
 C  -4.9602025864352237        14.305367280922926        5.4465550190908472     
 H  -3.0149845551508245        14.189733876814739        4.6023671345826855     
 C  -2.4294246365357868        11.701516116152753        2.6932676712638344     
 H  -1.4193602824832663        11.103605705237110        4.4501546533852503     
 H  -5.5214957326061693        13.596457056468505        6.0710382972019392     
 C  -5.8428446002392134        14.735624198760110        4.2722551151811663     
 C  -4.5385924607283581        15.510535410620703        6.2871800397712443     
 H  -3.4041554917182908        12.183604289869413        2.5297545529306684     
 C  -2.4862170493989861        10.262770316921818        2.1697988588105912     
 C  -1.3436896576140649        12.519934289203029        1.9875985104193301     
 H  -6.0945168950231619        13.873088489531831        3.6417456507510737     
 H  -6.7787879805576505        15.186424372339282        4.6305976596246019     
 H  -5.3105999558798427        15.473682112132503        3.6595333555252556     
 H  -3.9914374825395900        16.229360967399522        5.6605222180368671     
 H  -5.4146019491807342        16.020884862147636        6.7006892545323442     
 H  -3.8871493675335547        15.221068404138256        7.1200171299585442     
 H  -3.2827677980347780        9.6983527049212022        2.6686810017650080     
 H  -2.6751361687625965        10.250147100675072        1.0874981636663164     
 H  -1.5349003891501336        9.7456476824948517        2.3532042526263734     
 H -0.34628383116903377        12.153139988077479        2.2669317916165213     
 H  -1.4376274494450538        12.432153556840298       0.89716645552491991     
 H  -1.4053718239993216        13.582025598001655        2.2540599914876660     
 I  0.43326974609835267        9.2776799000438661        4.5837507670546591     
 I   3.5705219461330202        4.6682379801219511        3.2345833763940650     
 I   10.405912301488637       0.70900116079010012        6.2051710101576676     
 O   3.6820047842671746E-002   5.8106163379096580        3.6509391338121251     
 H  0.21924639145314956        6.7574497731080818        3.8370455190950956     
 H  0.92226818251996789        5.4061361653457229        3.5321117952969172     
         356

 C  -6.5108682997283909        7.7861180992254395        9.2043345561622942     
 C  -6.6973054212061784        6.7919426226218098        10.360353878353404     
 C  -5.9570353842983534        9.1311068458989091        9.7142114725482056     
 C  -5.5468663625257486        7.2010822656483011        8.1502997303134830     
 P  -8.1031034077918580        8.0388179245203677        8.3258540461679083     
 H  -7.2980339277511135        7.2153819336323552        11.176418651726930     
 H  -5.7156944818166799        6.5255614005291482        10.772576168681896     
 H  -7.1709268999594817        5.8641213064065170        10.017990522361183     
 H  -4.9494430234410425        8.9709211955736645        10.126912812102965     
 H  -6.5746832790926870        9.5597252432509077        10.515119738278660     
 H  -5.8769448660013470        9.8635549083335903        8.9002251163048030     
 H  -5.9045689967324053        6.2466464335855250        7.7435489641322226     
 H  -4.5716539010745754        7.0198564168728321        8.6229413889908884     
 H  -5.3928180832152286        7.8917511379195444        7.3126512633221674     
 N  -9.1815113899739611        8.6468027502791642        9.4027854454800526     
 N  -8.7246691739708204        6.6045705361727878        7.7824076668106192     
 O  -7.8157894687438834        8.9093990724322136        7.0953107656833101     
 C  -10.487735198986172        9.2001343384989021        8.9594001017897789     
 H  -8.8426396491843704        8.9993483927081286        10.306140016834574     
 C  -9.7418533948512405        5.7567732205690429        8.4281206795847314     
 H  -8.4941628032472316        6.3764791679782800        6.8122126307005839     
 Dy  -8.0070728053550226        9.0134156044345204        4.8867484960305294     
 H  -10.642126295227259        8.8395938166313766        7.9318994579536470     
 C  -10.459725039704212        10.730445130565853        8.9332002040976128     
 C  -11.613818301379213        8.6722481727895211        9.8520206607185052     
 H  -9.9035366994922374        6.2000847014545606        9.4179477759806129     
 C  -9.2393420646203239        4.3184652679587137        8.6096708244084699     
 C  -11.061750478880581        5.7823096253030313        7.6474239621958970     
 O  -8.3645158504135715        9.0137540179040219        2.6976228372524753     
 O  -7.4744417658969251        6.6787125732617794        4.8971416469844806     
 O  -5.6634450975840096        8.8341614326509124        4.6285963122689484     
 O  -7.1804369029090687        11.286954985453605        4.7217171743576687     
 O  -9.8140284896744880        10.491605253587988        5.2517303581418506     
 O  -9.9916081706773028        7.6604546534546039        4.9515667540167225     
 H  -9.6650817159403655        11.102350993808768        8.2745460970562359     
 H  -10.291149358804581        11.133509335102424        9.9418200158709524     
 H  -11.417145208037869        11.123990947537294        8.5634368195033517     
 H  -11.469435885420545        9.0135148583945384        10.885982316126114     
 H  -11.648123510745785        7.5763172125750691        9.8596530223019432     
 H  -12.585121815575208        9.0441556826597811        9.4983098429312776     
 H  -8.3028284335933389        4.2904823379922998        9.1806859644306904     
 H  -9.0562505838869978        3.8430932794004411        7.6377220923950073     
 H  -9.9869644105330249        3.7142314118334379        9.1432173710652425     
 H  -10.922349450143663        5.3810204704932749        6.6345347518411621     
 H  -11.455167608451690        6.8006014108446164        7.5461461909026051     
 H  -11.818492002696706        5.1657234511076515        8.1520131905359854     
 P  -8.5365267735364121        9.8773076232074182        1.4409812836666360     
 H  -8.0217907920464633        6.0619935086404704        4.3452976780632939     
 H  -6.5043063642214305        6.3868320927874951        4.7824076941090947     
 H  -5.0596324188101711        9.5941793142886524        4.8720931106185734     
 H  -5.1730573885618041        7.9647876450156740        4.5992787927404706     
 H  -7.6364038161405867        12.027224808705089        5.2030600075003779     
 H  -6.1869271905085741        11.405046545773359        4.8861349311957873     
 H  -9.7711106530995231        11.431024112359788        5.5812338999224842     
 H  -10.768714228463544        10.297341961106747        5.0524135378561574     
 H  -10.897509408293473        8.0660921473152811        4.8834716987095295     
 H  -10.033943814549273        6.8369187910327875        4.3978870391927822     
 C  -7.0591641242324492        9.6051330291702524       0.39035580797631991     
 N  -8.7168271154861880        11.422812959378172        1.9853683105247248     
 N  -9.8233266118048146        9.5958986864923883       0.46587959698468678     
 C  -5.8457638174518145        10.029077457462655        1.2387390786118164     
 C  -6.9602329409845822        8.1043781070161049        5.7111182858858411E-002
 C  -7.1336422288706274        10.430678335073143      -0.90215279450277930     
 C  -9.2678617496066060        12.573543879252190        1.2563962920161909     
 H  -8.2652092801004873        11.628475156423747        2.8802066154859900     
 C  -11.224162088255033        9.5082146520307056       0.94493919782004365     
 H  -9.6494632255822648        9.0721126921419764      -0.39872069516039033     
 H  -5.8756901800521053        11.094229749246981        1.5049032331988024     
 H  -4.9335307463635232        9.8529809178828547       0.65596352197827501     
 H  -5.7715493508155351        9.4463884870167192        2.1651687876126333     
 H  -6.0215160567487249        7.9046251337408355      -0.47938093897025630     
 H  -7.7773230565914533        7.7741202676043306      -0.59683061356205314     
 H  -6.9757153619745633        7.4943113835954769       0.96830470275231884     
 H  -7.9794792950098712        10.132140634675913       -1.5331039781314608     
 H  -6.2167634008127761        10.268630091630206       -1.4846410507809251     
 H  -7.2161592270407571        11.506865058590241      -0.70656564828625235     
 H  -9.6018311156767986        12.185860490515154       0.28521954641811897     
 C  -10.467140009637157        13.150906596296293        2.0128205922761278     
 C  -8.1987263010585885        13.642029380996197        1.0343510559035209     
 H  -11.247541038891628        9.9411612389899666        1.9547901156485195     
 C  -12.135484336650645        10.322695711704643        2.0728995889318071E-002
 C  -11.654527400289471        8.0442194687738269        1.0239958262870008     
 H  -10.157184071070509        13.529189123984963        2.9979637265443140     
 H  -11.240770784910225        12.389884967872689        2.1758429023201455     
 H  -10.913365958927461        13.986445123733811        1.4551751594161979     
 H  -7.3346732014272229        13.243114240140532       0.48977225498060473     
 H  -7.8407781474452012        14.034838321798430        1.9961146279959152     
 H  -8.6022802390724173        14.485403605666891       0.46017517088815768     
 H  -12.054573598037958        9.9527820226403136       -1.0109346038068037     
 H  -11.867218862954765        11.386028672719412        2.1753950076278856E-002
 H  -13.182373690853987        10.232016394993805       0.34021669947024474     
 H  -10.989708664170408        7.4740584213881096        1.6866978329918656     
 H  -11.616622933797744        7.5889183401083278        2.5224480808316477E-002
 H  -12.679478592297512        7.9553877488256379        1.4082830118981253     
 C  -7.6809194377139827        5.0505630600934177        16.822247918892618     
 C  -8.6658453999071927        6.1401726460290691        17.279808998207358     
 C  -8.2317895174887141        3.6420091120246707        17.118177650034749     
 C  -6.3305071902641394        5.2429686654294114        17.541188657328906     
 P  -7.3510878418212258        5.1892175347028227        15.013152460543559     
 H  -8.7480609035818375        6.1117769946026463        18.377070934831323     
 H  -9.6722274004353430        5.9901238722533847        16.868590144755835     
 H  -8.3161794516190941        7.1403153783494382        16.992617669937886     
 H  -8.4065706748274813        3.5353526635210950        18.198757623318542     
 H  -7.5133275686060115        2.8687052281975731        16.820256307590164     
 H  -9.1861686636465905        3.4506550353190595        16.611147030749617     
 H  -5.9374962507791746        6.2566123464092005        17.396814076205903     
 H  -5.5737077953277483        4.5253623636361340        17.197844527099605     
 H  -6.4642310625711188        5.0918169451088096        18.622426503798000     
 N  -6.6380292116530697        6.6333143886136856        14.628611685804028     
 N  -8.8254499562362483        5.2351486839658579        14.292452969079788     
 O  -6.4236411875866626        4.0450736850365194        14.589539586969529     
 C  -5.1900537387824750        6.9236369763679857        14.659954103526227     
 H  -7.2499973593682450        7.3850057790083019        14.295799166504157     
 C  -8.9921166499899599        4.9635655104266716        12.846032797618749     
 H  -9.6610993882782843        5.0128678269662803        14.850663518964904     
 H  -4.7205501300647832        6.1622190968170267        15.296119065971668     
 C  -4.9255984992028239        8.2899473222001987        15.293299754083312     
 C  -4.5482905958033486        6.8493644373697116        13.272080670157370     
 H  -8.0694246164648060        5.3017345687750153        12.354369352120200     
 C  -10.173011683294158        5.7839184241220432        12.331124501641797     
 C  -9.1846046998515867        3.4678708448971984        12.581756090586564     
 H  -5.4247538163262785        9.0890736208543039        14.727028922602747     
 H  -3.8469820920177158        8.4954450407274962        15.294153776496289     
 H  -5.2802556391217417        8.3307332536644427        16.329273748278876     
 H  -4.7537123119193918        5.8854706185829402        12.791240601643272     
 H  -3.4584070695666664        6.9593417945386875        13.366017633488921     
 H  -4.9282770051968994        7.6525194127904035        12.626642015089327     
 H  -11.072956921544852        5.5275396352929835        12.905983704702347     
 H  -10.372935337666762        5.5544228010473482        11.276794450540836     
 H  -9.9825257859519994        6.8606841705283630        12.429565131139015     
 H  -8.3401239436045920        2.8935839998783495        12.979479171290036     
 H  -9.2623271874961706        3.2659402972723490        11.504140925412159     
 H  -10.103518784554286        3.1015078586524130        13.059841127169475     
 C   4.5021648003863826       -1.4232069274658232        12.252020972556600     
 C   4.3323126631076114        8.5047570984299964E-002   11.987486843462195     
 C   3.1518092421163453       -2.1607122323007344        12.162155537182727     
 C   5.4836735677958615       -1.9941879788360977        11.206788623858905     
 P   5.2907746848950588       -1.6733824586882649        13.909001322446153     
 H   5.3006329241318175       0.60025842034855870        12.015622607962900     
 H   3.6540979105864859       0.56692385085537611        12.702498092245849     
 H   3.9038362613011146       0.23152615289740638        10.984096404855883     
 H   2.3945143675775595       -1.7266829815335110        12.828418174148593     
 H   3.2541915094155849       -3.2275544539835472        12.405364907046579     
 H   2.7649746614365087       -2.0902760088444965        11.133937272950430     
 H   5.0980727794058689       -1.7767089924055568        10.199747421573873     
 H   5.5912671331086052       -3.0810471936253911        11.290963290886419     
 H   6.4795359354181112       -1.5387945249516133        11.287847051084405     
 N   5.6550806082141074       -3.2549301212781026        14.233476071618490     
 N   4.1266591700364046       -1.3505130894971380        15.026957115299064     
 O   6.5823065500241498      -0.85662312631039172        13.938318996025133     
 C   6.8325689133528913       -4.0082634064503715        13.751217710353769     
 H   4.8990073960751053       -3.8270392315350215        14.606295165488676     
 C   4.3776402828638252       -1.3321954582704847        16.489279740972478     
 H   3.3590588033355631      -0.73169175888170634        14.736467323809515     
 H   7.4117222781180345       -3.3236803741350407        13.115878591792955     
 C   7.7069249319576993       -4.4502005048799411        14.927234671464287     
 C   6.3686065971018468       -5.2112383582465958        12.929132338390357     
 H   5.3474101259041955       -1.8256035392282113        16.647714518298258     
 C   4.4560666835068021       0.10700884157535683        17.008406284134193     
 C   3.2870241487793685       -2.1368514414722317        17.203296732811260     
 H   7.9893522094331111       -3.5879871431974073        15.544906875575061     
 H   8.6267620319551650       -4.9348057950825783        14.571716003559082     
 H   7.1546946243190641       -5.1633814625979522        15.551794980481978     
 H   5.8039309427151355       -5.9054134991852001        13.568790533219213     
 H   7.2249352745246895       -5.7554431500092029        12.517179906859001     
 H   5.7220168358608827       -4.9116864102519493        12.096044208651392     
 H   5.2620711404469738       0.65644348128282382        16.508203441420374     
 H   4.6447331528498133       0.12142403720331230        18.090765195471207     
 H   3.5129332212738351       0.63786963964033949        16.822356393406118     
 H   2.2931087681387119       -1.7507838657175321        16.938946895152267     
 H   3.3963755420384665       -2.0600864688449971        18.293205442940401     
 H   3.3266125306368832       -3.1976042176198023        16.927899469107047     
 I   1.4775770688383263        1.0334973898781223        14.603483790831575     
 I  -1.6428608594423237        5.5784019210362263        16.056311819569142     
 I  -8.5489461114721124        9.5949421464745317        13.031891838998114     
 O   1.9099406186318884        4.4980838848210993        15.574120012937378     
 H   1.7253953991741515        3.5544932500768107        15.374829711577091     
 H   1.0251847950236250        4.8973687352205166        15.712700060656038     
 C   8.3790337031931479        2.5307427471553319        10.025543588003707     
 C   8.5590838741337247        3.5262098388706331        8.8697131363210406     
 C   7.8138250712609851        1.1886611728370640        9.5198553927477896     
 C   7.4279925735775096        3.1194438670898581        11.088717777060671     
 P   9.9772984093693040        2.2674744190997242        10.889182833892260     
 H   9.1574967524045547        3.1059342836964152        8.0502216168543299     
 H   7.5748366022284452        3.7906108319301497        8.4623521443957213     
 H   9.0318642490196321        4.4544596875371294        9.2119532216517399     
 H   6.8028367200875550        1.3540962116589141        9.1179156164304000     
 H   8.4210673717941038       0.75705168169410642        8.7125929261886963     
 H   7.7385759373306664       0.45623454449904405        10.334357287075315     
 H   7.7949802512071766        4.0702466702435807        11.495569797399616     
 H   6.4498055188329175        3.3083304251697738        10.625640199074040     
 H   7.2771371947926440        2.4274784292258946        11.925638830767499     
 N   11.037581660024177        1.6418217144082770        9.8054650819121214     
 N   10.618823096822631        3.6986447616113458        11.418592908679965     
 O   9.6954419822533673        1.4055078147028555        12.126952042299699     
 C   12.334100580945091        1.0632695586062952        10.243751916267017     
 H   10.689582864831189        1.2973082921964603        8.9022942755926415     
 C   11.650096496514767        4.5211962083351880        10.762703321847042     
 H   10.405629633646027        3.9306252450009098        12.391835137886458     
 Dy   9.9241405249597019        1.3066721422434679        14.331965707981116     
 H   12.500627700912073        1.4217786133739834        11.270032099754120     
 C   12.274233494750844      -0.46578261414785993        10.272217159166503     
 C   13.466973316755439        1.5661892328537568        9.3457291818785144     
 H   11.806514705510336        4.0601899322823565        9.7803048480604069     
 C   11.169824094522850        5.9638302090987798        10.557636876515945     
 C   12.969329942350198        4.4870355794043730        11.544311358100845     
 O   10.322502740665700        1.3324718981417314        16.515900688002674     
 O   9.4001636477754502        3.6424101150378694        14.314058117955810     
 O   7.5792469086091208        1.4846196985140718        14.601095400532278     
 O   9.0939205635808289      -0.96463046831266575        14.525461470307421     
 O   11.721767177429241      -0.17463196534656883        13.923252866802146     
 O   11.909589844411887        2.6531864924786439        14.230288953604198     
 H   11.472323065001312      -0.81986603011499193        10.931741999078939     
 H   12.097174498721559      -0.86672341543485587        9.2642644783322350     
 H   13.223343370120578      -0.87824547280331400        10.642542627012297     
 H   13.310221905139313        1.2280560916785972        8.3125336354269859     
 H   13.525359785441802        2.6611740358968299        9.3379099370411414     
 H   14.431425760928828        1.1731449700910905        9.6951456485404854     
 H   10.240968897447038        5.9970015779211323        9.9745272447131672     
 H   10.981126848747257        6.4535929982158589        11.521156932133156     
 H   11.931851731366026        6.5514407766147729        10.025833684210101     
 H   12.837891538572750        4.9069909178011457        12.550613223151789     
 H   13.346292829376392        3.4641655400178655        11.661694295993676     
 H   13.735528373702621        5.0829412552339370        11.029121947048498     
 P   10.502565238300237       0.46932349934565043        17.772081374241168     
 H   9.9427732743868003        4.2477750141798767        14.883093343908135     
 H   8.4287088502722405        3.9350706436250835        14.417706688528225     
 H   6.9828020009793059       0.72920733770551727        14.328056822040919     
 H   7.0935611879140721        2.3571368623510884        14.604766627460307     
 H   9.5510736357925641       -1.7082705669702147        14.048711482250084     
 H   8.1035381105098185       -1.0783143966331294        14.338386232357937     
 H   11.667398283310975       -1.1178621743877797        13.606936687675725     
 H   12.676850810404401        8.2520044588948235E-003   14.131095603184807     
 H   12.813822130730715        2.2423525319219584        14.290425811831327     
 H   11.955652181321216        3.4580910241983300        14.811114870358773     
 C   9.0312508277611734       0.74256514575638077        18.830538188196623     
 N   10.681725848563778       -1.0742889789933259        17.221618311245521     
 N   11.792417441827073       0.74888234225018180        18.743797647894155     
 C   7.8108048936297632       0.34074214296602778        17.981561959548987     
 C   8.9487127482133282        2.2403105629268745        19.181665444297824     
 C   9.1001016638918522      -0.10076448469341807        20.111730065586531     
 C   11.228156401733825       -2.2308701107907254        17.944321776978452     
 H   10.210094701635358       -1.2801462159288597        16.337204539871156     
 C   13.194285162867834       0.83554394860185610        18.268370643896905     
 H   11.617912331522469        1.2625336476041760        19.613904988608255     
 H   7.8348194122154311      -0.71878512778592674        17.693268486351407     
 H   6.9029913554972717       0.50722472264975271        18.573914091130870     
 H   7.7320755203955125       0.94211846251199716        17.067982303664763     
 H   8.0106195320424600        2.4446725789773964        19.717309452529399     
 H   9.7667148644545083        2.5533164551198801        19.842912845877709     
 H   8.9749496668857436        2.8614102463403785        18.278127109034791     
 H   9.9503949687134163       0.17846697202165898        20.745391311292046     
 H   8.1862064777662624        6.4785284898401602E-002   20.697705683283779     
 H   9.1682668385704140       -1.1749646325419201        19.900908593161422     
 H   11.556107972403147       -1.8527043927226907        18.921135176937835     
 C   12.431777948654760       -2.8024344015473943        17.189862239401155     
 C   10.155249330802445       -3.2991927407852546        18.147427172856119     
 H   13.218399570795782       0.40799721000990485        17.256250981275063     
 C   14.101533348522020        1.4745252478663491E-002   19.190594865500451     
 C   13.629238861889753        2.2984626970570221        18.197613777860592     
 H   12.125566640048801       -3.1754903742524694        16.201571549721052     
 H   13.204632833875781       -2.0392347273086875        17.034109692350018     
 H   12.877319328651588       -3.6401204079540235        17.744964970868256     
 H   9.2891026206675456       -2.9041316843273175        18.691439120829827     
 H   9.8022312616591147       -3.6792940333943327        17.178567622053382     
 H   10.552751864440671       -4.1506004652031061        18.713629943133164     
 H   14.018091356866146       0.37905719530400767        20.224051400366303     
 H   13.832195194497421       -1.0481883205214622        19.183166884181848     
 H   15.149424250507074       0.10617717984839760        18.874899189738155     
 H   12.964986932424285        2.8755312672086464        17.540381871690307     
 H   13.595965435828667        2.7480164180193052        19.199279430389556     
 H   14.653890746271905        2.3863523155648330        17.812185983026726     
 C   9.6458323076516947        5.3020989927278510        2.3642763546424717     
 C   10.656303483544711        4.2332868318158132        1.9119906743530926     
 C   10.175358082916228        6.7230324255210165        2.0872752379900694     
 C   8.3083151316402155        5.0878528501584661        1.6274883027215283     
 P   9.2917704253209905        5.1450590206267313        4.1663157085495692     
 H   10.750088528986561        4.2706974863999552       0.81603986976070109     
 H   11.655182847382109        4.3992252963723777        2.3355153765613066     
 H   10.320580571174302        3.2250731167355329        2.1880458286136344     
 H   10.374455717175490        6.8387609474684954        1.0116929972188797     
 H   9.4342391892836464        7.4806140730915507        2.3719198969939597     
 H   11.113278286029043        6.9315470238625014        2.6188317490388218     
 H   7.9349976512703568        4.0651456687774781        1.7624877051539998     
 H   7.5329223629618447        5.7876853602909870        1.9669486063460255     
 H   8.4512127676877231        5.2483889816270262       0.54886923591129178     
 N   8.5891151829896621        3.6882454108859628        4.5210221090063083     
 N   10.754101225223156        5.1078171295518402        4.9106769598981357     
 O   8.3475568442415362        6.2767535462372175        4.5862932088293693     
 C   7.1413850356985771        3.3971357303061711        4.5121227150143017     
 H   9.2006008331249483        2.9492769322778360        4.8819311723004581     
 C   10.890182514831286        5.3753630044551350        6.3605450448072638     
 H   11.601451279590007        5.3243314931705150        4.3681928418434142     
 H   6.6634024393423790        4.1552627075081192        3.8782655266100501     
 C   6.8695845840509726        2.0267827961242695        3.8914939302485645     
 C   6.5216614133678803        3.4765415068083780        5.9093940143646213     
 H   9.9578262601823102        5.0351974740568455        6.8329566824578318     
 C   12.060444287444536        4.5535089556514308        6.8962608527914169     
 C   11.074766980943455        6.8707891268176784        6.6313205678718887     
 H   7.3818198907565638        1.2331033622480494        4.4539032291190930     
 H   5.7918986103472392        1.8178368278144790        3.9126311415931436     
 H   7.2051601163795906        1.9813134469458245        2.8494194218545323     
 H   6.7362288541370612        4.4412906101603600        6.3845095367256430     
 H   5.4305415119024740        3.3672138400286622        5.8329661882025912     
 H   6.9118256624309975        2.6744829604870923        6.5499051791327618     
 H   12.969489158546166        4.8040255251243611        6.3334539148678726     
 H   12.246041550561388        4.7865110838012885        7.9522215550112234
[truncated: 1,937,054 more chars]
