# Supplementary material for: Unraveling the Contributions to Spin–Lattice Relaxation in Kramers Single-Molecule Magnets
Source: J Am Chem Soc. 2022 Dec 9;144(50):22965–75. doi: 10.1021/jacs.2c08876 (PMC9782788; doi:10.1021/jacs.2c08876)
Supplement: Supplementary file 2 — ja2c08876_si_002.zip [file ja2c08876_si_002.zip › phonon_Dy/mol-7/mode-1-10/4/Cart_disp.xyz]

         356

 C  -6.5252556958758623        7.7741548634381168        9.1485013102122519     
 C  -6.6907879591730426        6.8038294978350420        10.327586450706374     
 C  -5.9639206701782639        9.1316449217800333        9.6187602097116152     
 C  -5.5796752660865296        7.1679393385345556        8.0899270444545124     
 P  -8.1340086062404708        8.0103374327940422        8.2953045822353868     
 H  -7.2720013004617128        7.2470823175032750        11.147645010550114     
 H  -5.7014053852754456        6.5418926758968716        10.723836195648067     
 H  -7.1759895282604989        5.8709634201697254        10.014422376549614     
 H  -4.9469007831973588        8.9839922566232460        10.013516218571223     
 H  -6.5657381038974858        9.5762659212069998        10.423144006413002     
 H  -5.9039628237518462        9.8460428817878718        8.7865783075471189     
 H  -5.9466088894442892        6.2086113375883887        7.7031539650159813     
 H  -4.5982254008187899        6.9898444947727034        8.5507474218297084     
 H  -5.4347260510626798        7.8450702997544237        7.2396212340078048     
 N  -9.1948077057113355        8.6299175894772446        9.3847048804346471     
 N  -8.7682625031427985        6.5712981714754681        7.7805394569183148     
 O  -7.8667011526993083        8.8635734799248738        7.0486192760804798     
 C  -10.495149741753798        9.2054181042240035        8.9491232904643301     
 H  -8.8309012257152002        9.0079505796907657        10.268602066132498     
 C  -9.7812723506025456        5.7307658360402991        8.4418746776928568     
 H  -8.5390120248258548        6.3233946158477492        6.8148217692315143     
 Dy  -8.0237736048463120        8.9034600111911573        4.8343824396869293     
 H  -10.670932137934441        8.8334873277581849        7.9289918537176476     
 C  -10.432343392061723        10.733863563838057        8.9026822100827196     
 C  -11.620278043844159        8.7154057786229515        9.8640574189518109     
 H  -9.9346267844857543        6.1816070759152186        9.4297264714907740     
 C  -9.2758621336310387        4.2941391852927548        8.6260783094817963     
 C  -11.107551836959718        5.7515848246483134        7.6709337055022555     
 O  -8.3258258083632022        8.9067162505769559        2.6379561629457609     
 O  -7.4860801735591886        6.5707475058192015        4.8983898446623009     
 O  -5.6745633449232953        8.7309669672608479        4.5889417232948322     
 O  -7.1871989227645683        11.180269776639225        4.7269691769056470     
 O  -9.8455686318849214        10.387541929920452        5.1381600695307865     
 O  -9.9980637016771912        7.5453688282894147        4.8929246061172318     
 H  -9.6369264511031485        11.080100246883392        8.2311092616979753     
 H  -10.243476264183544        11.144895799170103        9.9046155013696069     
 H  -11.384099826971980        11.146035314646760        8.5385265756026989     
 H  -11.448814960433872        9.0605280238585308        10.892716719248655     
 H  -11.684774187827115        7.6205660572614455        9.8800106649181121     
 H  -12.587418242840469        9.1121188773957051        9.5252060500331819     
 H  -8.3402894477104699        4.2693618305130983        9.1989442152176366     
 H  -9.0888083143802749        3.8202601527387809        7.6539294471456660     
 H  -10.023253431271291        3.6872352412955376        9.1567861776559827     
 H  -10.978010898252389        5.3354050967794668        6.6625458741952661     
 H  -11.497445801309134        6.7704426417292511        7.5592593389976805     
 H  -11.863118089998663        5.1450991759472382        8.1895608811036062     
 P  -8.5165349326217772        9.8048410954597802        1.4070726411181167     
 H  -8.0315274631445934        5.9443973616709211        4.3563763194851637     
 H  -6.5143914437876225        6.2801785270155959        4.7858645166964902     
 H  -5.0788520378344115        9.4813814738704263        4.8783142832018429     
 H  -5.1875570490470553        7.8593558668373698        4.5756170644820910     
 H  -7.6518513813762477        11.909859775323465        5.2168305590974642     
 H  -6.1988248104940853        11.288862725216473        4.9245701705574660     
 H  -9.8120234927925090        11.315111298504551        5.5021744931915517     
 H  -10.801416725819069        10.177274456065707        4.9642064918358280     
 H  -10.911286749513881        7.9386596896309873        4.8464147060178941     
 H  -10.043364798381688        6.7176106631235033        4.3446687867853013     
 C  -7.0381860001083574        9.5909069269551850       0.34465354280586186     
 N  -8.7221615501645910        11.330663127155869        1.9971968867596526     
 N  -9.8052951567941538        9.5274770977599612       0.43534739392806604     
 C  -5.8313278222839067        10.020926198678058        1.2000047262417166     
 C  -6.9097215619595449        8.1005084757338057       -2.3318578850065472E-002
 C  -7.1320728987777429        10.446596297678788      -0.92717765501634009     
 C  -9.2887230663783953        12.489158581142236        1.2934892718315179     
 H  -8.2637505346235152        11.525608495088154        2.8908440393782873     
 C  -11.198478256775950        9.4036667586510525       0.92864066015723223     
 H  -9.6334653079297006        9.0455940813213189      -0.45476546028723119     
 H  -5.8792717573545481        11.081489137585692        1.4821041681388512     
 H  -4.9170768042675643        9.8685141282409461       0.61398683203687077     
 H  -5.7474457251491176        9.4252037298215274        2.1173847216154473     
 H  -5.9772223085736655        7.9333325121178797      -0.58155278353090401     
 H  -7.7311767142651551        7.7653126044417728      -0.66904852702181061     
 H  -6.8946619270342566        7.4711891288253458       0.87485402871974982     
 H  -7.9760666452956954        10.151256651406065       -1.5618623198005228     
 H  -6.2150735670537722        10.312548579494573       -1.5172349377734999     
 H  -7.2304252238166837        11.516529209975893      -0.70493766487597576     
 H  -9.6121330096276001        12.118793083269480       0.31219875805026531     
 C  -10.500371547735304        13.031346959329406        2.0564932862285406     
 C  -8.2338191586337395        13.576780062291956        1.1009832627494436     
 H  -11.214906105128401        9.8016296673029917        1.9537742648110197     
 C  -12.132018444485073        10.241022262842737        4.6126335051872844E-002
 C  -11.606273326076224        7.9302213624694176       0.96528075614846165     
 H  -10.199223776631465        13.401942804559537        3.0471820281177191     
 H  -11.258877197931335        12.252613198328428        2.2075507672229326     
 H  -10.962296983124556        13.865570146921600        1.5094469251654099     
 H  -7.3573141501958768        13.199048504431296       0.56146534833383821     
 H  -7.8939262074773291        13.959818382252351        2.0732785758761545     
 H  -8.6431802852440764        14.422415093123865       0.53467190716642987     
 H  -12.060820806953101        9.9091290680058641      -0.99981072669178328     
 H  -11.873082604660141        11.306728627769258        8.0271348815609392E-002
 H  -13.173584691341141        10.129854759809778       0.37714999138244798     
 H  -10.927743834179772        7.3512882188642941        1.6068371034847031     
 H  -11.568835047988536        7.5037149415781856       -4.6878804774483807E-002
 H  -12.626762708899266        7.8140412156441466        1.3552946554674528     
 C  -7.5992020535890763        5.0359809687327397        16.821660963987913     
 C  -8.5734073162119273        6.0958109753644578        17.370975233814701     
 C  -8.1314491457935265        3.6082421113989995        17.055926685896583     
 C  -6.2272841135291381        5.1962869233236413        17.507329464502686     
 P  -7.3278633614857247        5.2775604909647891        15.011509875527672     
 H  -8.6293106161596764        5.9988027420868599        18.468011912581265     
 H  -9.5896598889130420        5.9728107165544397        16.974603621136030     
 H  -8.2273273653994252        7.1113563205507511        17.136076390861316     
 H  -8.2831350591553790        3.4414030101048381        18.134335775146294     
 H  -7.4096012603602404        2.8588646463238687        16.704056293383285     
 H  -9.0927091430408691        3.4307533867388975        16.556649286694494     
 H  -5.8460729505745546        6.2199555151523898        17.403925667753768     
 H  -5.4762875661747490        4.5023627197860767        17.101246775913260     
 H  -6.3264381604680144        4.9856877212996515        18.584406143874972     
 N  -6.6328502983993856        6.7511223033056229        14.703179130765076     
 N  -8.8205265857348962        5.3541008514078321        14.330390504017680     
 O  -6.4116358378456395        4.1594229414661141        14.489677564015071     
 C  -5.1807696064785249        7.0247322964640269        14.658366570800558     
 H  -7.2462505696236699        7.4897982333656890        14.344910716646712     
 C  -9.0157691910181299        5.1215828489882966        12.879849451797838     
 H  -9.6491230753389079        5.1339209684809717        14.900631550785963     
 H  -4.6893766804877899        6.2575227344612454        15.270658713009698     
 C  -4.8675218698301341        8.3845512449714814        15.282907280862515     
 C  -4.6107735823685410        6.9480285237696604        13.238721099518301     
 H  -8.0980805169045222        5.4627522337837364        12.380660028917507     
 C  -10.195786622324793        5.9682837876388302        12.406679944962736     
 C  -9.2244458514113834        3.6346121980818302        12.580495447775601     
 H  -5.3876623574717231        9.1917987031405541        14.747107460608744     
 H  -3.7868938725989598        8.5763570640331519        15.225351707678026     
 H  -5.1634406007317244        8.4227239699115994        16.338677118868542     
 H  -4.8411870648378148        5.9833639418506541        12.770368580707336     
 H  -3.5168969711348907        7.0601320962825422        13.275642994395028     
 H  -5.0250140869736111        7.7500361723119005        12.612547212126717     
 H  -11.090425271288410        5.7062153811011509        12.987307019116123     
 H  -10.413567439294296        5.7730533784328504        11.348255720810284     
 H  -9.9912996871882296        7.0398108166568090        12.531336711086603     
 H  -8.3758234359845183        3.0458542522209178        12.948551797635474     
 H  -9.3226786616404116        3.4612430898979718        11.499261506186564     
 H  -10.136822053541920        3.2622406787741109        13.066941117540011     
 C   4.4819672958929182       -1.2858130297432500        12.313139347548544     
 C   4.3088268091863533       0.22384773155674301        12.058528548401533     
 C   3.1299415229080942       -2.0228282111594234        12.237003043761986     
 C   5.4511561463434983       -1.8501701625591098        11.251204637539436     
 P   5.2918540710282960       -1.5496807321176895        13.959005209949195     
 H   5.2780299821366929       0.73816764087612141        12.074429357168327     
 H   3.6420931596176533       0.70287361134132642        12.786437839802728     
 H   3.8650247175878607       0.37526909939981012        11.062326827530097     
 H   2.3815448635481284       -1.5897805149351110        12.914019211860287     
 H   3.2339806488331515       -3.0901914844047718        12.477129162716043     
 H   2.7294339283317361       -1.9508091881915854        11.213876460107326     
 H   5.0549427595560195       -1.6218843426251910        10.250808353466002     
 H   5.5577809884711629       -2.9380977148614238        11.322719940168636     
 H   6.4486267656063561       -1.3969936727787233        11.325168224282567     
 N   5.6599902274593976       -3.1356895819446913        14.257778440010782     
 N   4.1415769373726654       -1.2405392421387276        15.095132799600616     
 O   6.5859219413405503      -0.73641851708816097        13.979882556364306     
 C   6.8279112038499008       -3.8787166201864207        13.736129644896840     
 H   4.9093758394223084       -3.7166319105248635        14.627827079713944     
 C   4.3876636127454365       -1.2900420586778676        16.559312244035116     
 H   3.3743266766557500      -0.61140865424505919        14.826606302910514     
 H   7.3833757165705522       -3.1862698660565800        13.088095495555194     
 C   7.7410095242604466       -4.3184542775797423        14.884165129675647     
 C   6.3446028578527542       -5.0769617864852421        12.916618308761667     
 H   5.3868246141299911       -1.7339894404228704        16.693293634633534     
 C   4.3798064994820027       0.12530880530266922        17.155158962289143     
 C   3.3445619939722051       -2.1961909441786545        17.233182191530421     
 H   8.0275728192797491       -3.4558989006860648        15.499475695077740     
 H   8.6581723965928603       -4.7874650536829018        14.501649175926751     
 H   7.2163834195474701       -5.0423937579771483        15.520083817772994     
 H   5.8031932339130998       -5.7801776962975424        13.566056760074980     
 H   7.1892158549521445       -5.6125939811091135        12.470128202805446     
 H   5.6692131947009559       -4.7717507841051852        12.107918317324129     
 H   5.1504879729600690       0.75028689230847834        16.681930604126258     
 H   4.5693207156914015        9.1410077166848319E-002   18.237712773629333     
 H   3.4048090124715418       0.61088702265740435        17.000110948198159     
 H   2.3263029620703342       -1.8692096452770681        16.973578521687518     
 H   3.4377748350509809       -2.1504845253279674        18.326837395723576     
 H   3.4594344601060922       -3.2453385999462587        16.922819165677879     
 I   1.5213219311588562        1.2107631033702950        14.730735676456996     
 I  -1.6413088582210782        5.7476678623630528        15.985653769943463     
 I  -8.4423106694321284        9.7330757992718535        12.989828572917412     
 O   1.9389416844576413        4.6553928000758926        15.685459033395563     
 H   1.7566471889373678        3.7093696631449533        15.492664043361716     
 H   1.0494904340587003        5.0640646537548752        15.760936572008289     
 C   8.3966185416999757        2.5542378846196998        10.042713091531068     
 C   8.5670724550299298        3.5279582167730874        8.8673771409787427     
 C   7.8417098067899387        1.1974525382159564        9.5637362342317953     
 C   7.4428678291575450        3.1539900220591246        11.097304885711177     
 P   10.000353747965342        2.3172022001592301        10.905532507342688     
 H   9.1577583406193703        3.0900160273821586        8.0513759439531203     
 H   7.5799929123144310        3.7857589788122343        8.4627173119800680     
 H   9.0447308863963318        4.4622188607620830        9.1870701719969841     
 H   6.8264445612888407        1.3449014752271891        9.1648763263595736     
 H   8.4482112638403972       0.75736490476088758        8.7603404722459555     
 H   7.7791389639053445       0.47906108522800417        10.391979852857954     
 H   7.8029368144306908        4.1138814640369752        11.488786462375435     
 H   6.4621557721506404        3.3283340822088934        10.633315591379663     
 H   7.2980738861178969        2.4746022767276039        11.945698221684600     
 N   11.061040976036447        1.6921248172418744        9.8190115411652119     
 N   10.636506593303061        3.7567178402930907        11.418607401676763     
 O   9.7240347605690403        1.4696925319515637        12.153837035244974     
 C   12.359795620317820        1.1105394770475858        10.250306967080641     
 H   10.698516690294392        1.3210635090614578        8.9320695939079435     
 C   11.664019350844155        4.5827376029211964        10.761517626640170     
 H   10.405350383821704        4.0059995485442181        12.383988192366276     
 Dy   9.9538002548879110        1.4178202953104484        14.364007548290173     
 H   12.531206227254154        1.4644156468136043        11.277444910378726     
 C   12.294767168037559      -0.41833283271826904        10.268893382270130     
 C   13.489551396178348        1.6127348335006282        9.3475882876443190     
 H   11.825939307316952        4.1186497520935523        9.7813937316818205     
 C   11.174015120512641        6.0211860220920927        10.551756154684826     
 C   12.981260614909125        4.5603866360300023        11.547644810164538     
 O   10.305261398298020        1.3525129394046129        16.552918651021049     
 O   9.4175930243225991        3.7499807465368766        14.299074944177987     
 O   7.6057078383057100        1.5941244886462436        14.655486450626041     
 O   9.1278179107976936      -0.85840496576968950        14.456809726424853     
 O   11.779613084306403       -3.4800905147650663E-002   13.933332948210980     
 O   11.929003552922124        2.7654795721126919        14.291585542016145     
 H   11.496102511980267      -0.77490720589148032        10.930649774824976     
 H   12.109454477622652      -0.81031836078755082        9.2586226037736878     
 H   13.244127950061580      -0.83880946153708091        10.629960013317344     
 H   13.322291400593668        1.2821856523772626        8.3134682195978300     
 H   13.556411425970300        2.7075204284541980        9.3471602185508953     
 H   14.454521288514504        1.2096997656955124        9.6853943223565651     
 H   10.245732717824890        6.0465763851924006        9.9670585203573747     
 H   10.980000025173236        6.5107659434820215        11.514544449883829     
 H   11.933215520350542        6.6135419554803692        10.021396022312402     
 H   12.845248053451449        4.9922499294465483        12.548755208029803     
 H   13.359447845011450        3.5391763921787862        11.678025018748244     
 H   13.748084409777736        5.1521882813041042        11.028264048028321     
 P   10.483701267077940       0.44211595746328236        17.777447884824277     
 H   9.9530915490993834        4.3807076082374845        14.846843149558483     
 H   8.4428957647259093        4.0467568421990157        14.371454290986192     
 H   7.0094589392258735       0.83815343515876872        14.381331860792930     
 H   7.1242912793200119        2.4701161897122184        14.608471534601888     
 H   9.5837215871058579       -1.5871526607276152        13.957115825695761     
 H   8.1343174895054435      -0.97327359129514557        14.294739426203988     
 H   11.737073662345701      -0.97403379313637017        13.604411049440575     
 H   12.726013963871285       0.14494937360903326        14.181689604341061     
 H   12.836977361393645        2.3650372433114182        14.377397650272945     
 H   11.966111414965550        3.6032111966072340        14.826440353787321     
 C   8.9909692249650099       0.63397605256376155        18.826857227133953     
 N   10.713829327612988       -1.0753157496734054        17.169356700313898     
 N   11.753496370718940       0.71407306227273848        18.775446253839501     
 C   7.7964407334221573       0.19111828933871691        17.959878755018988     
 C   8.8414130119213858        2.1222960727774627        19.201321511022520     
 C   9.0844844209228430      -0.22308193527993941        20.098456888037251     
 C   11.234996846473122       -2.2462881229487213        17.889893544716635     
 H   10.258754884378989       -1.2633708555450760        16.272409393404416     
 C   13.157770878557519       0.83381801172480507        18.315274052253127     
 H   11.564158199413168        1.1989465861320414        19.660283077643989     
 H   7.8641031667738233      -0.86626542118513428        17.667715404841520     
 H   6.8748765410479500       0.32183973344209243        18.540529848174611     
 H   7.7078292713570198       0.79393687013533931        17.047643829524301     
 H   7.8997104530291518        2.2749802799443493        19.748956676951376     
 H   9.6510595574287859        2.4633761402920951        19.859257459306242     
 H   8.8293528691147465        2.7575347826326326        18.307443985345390     
 H   9.9196641884216401        8.1787514374769693E-002   20.740890473120018     
 H   8.1608017108800972       -9.9320288664692891E-002   20.680519178082928     
 H   9.1963916579583689       -1.2922521575237711        19.877181037228532     
 H   11.532048250754004       -1.8837478473232714        18.883108069718681     
 C   12.462425443093235       -2.8053046457343904        17.166090526785993     
 C   10.157495511079508       -3.3191829841961762        18.043796104047296     
 H   13.197256797773509       0.43541932320683618        17.291118626409734     
 C   14.066129806856695       -4.7375441852889055E-003   19.220976373427629     
 C   13.569001540297274        2.3063685965445377        18.288921714535885     
 H   12.187259409265749       -3.1647398799022448        16.163474991718971     
 H   13.238641550794283       -2.0384118212842663        17.045865844687970     
 H   12.891347634182784       -3.6503718011774620        17.723453272568293     
 H   9.2628262272804989       -2.9272292299158531        18.543870261196965     
 H   9.8536658684487719       -3.7050119654152200        17.059441543544562     
 H   10.532228594360207       -4.1655971400403802        18.633731300719539     
 H   13.978003364452935       0.33407793472023906        20.263049783004984     
 H   13.798537892266673       -1.0682865967432655        19.187532762346116     
 H   15.114549097221762        9.6077576430977266E-002   18.909879354178106     
 H   12.909805521090155        2.8836301095650612        17.626303919196516     
 H   13.502532006221948        2.7334280880650219        19.299744644643663     
 H   14.600441937130025        2.4220299274573298        17.928166198701621     
 C   9.6075679296227747        5.1978094882111527        2.3493267176073052     
 C   10.588289136944216        4.1076137578457397        1.8862097835212370     
 C   10.164523745179981        6.6072266882394244        2.0706629689468645     
 C   8.2601250955047689        5.0176098731464602        1.6235211796208562     
 P   9.2689147932233400        5.0364473144413662        4.1536093649283519     
 H   10.683910666147165        4.1523259319766357       0.79067968644542452     
 H   11.590784684775393        4.2404622435763217        2.3120656663574302     
 H   10.223796119452155        3.1077722514337696        2.1542136566837882     
 H   10.349824894236589        6.7232627876678155       0.99251494398132589     
 H   9.4433626385802665        7.3785334657633150        2.3677718622395698     
 H   11.113451506357855        6.7946171134788695        2.5890804278599160     
 H   7.8625876062800053        4.0048581431198729        1.7602255895321643     
 H   7.5051693372480583        5.7356025568216866        1.9700708523067956     
 H   8.3994639408895573        5.1764077984618826       0.54403362116671294     
 N   8.5647879257285489        3.5804482113073113        4.5109596122852711     
 N   10.738006830977751        4.9906161422924562        4.8821997991225201     
 O   8.3336265397735634        6.1704715951890652        4.5878117624868571     
 C   7.1159824514239238        3.2935589125811839        4.5227095595124238     
 H   9.1775589971539802        2.8407950307151988        4.8683520952206365     
 C   10.888955903843451        5.2386735779468117        6.3333970025944986     
 H   11.583014036472120        5.1998189854094354        4.3332644784071670     
 H   6.6319442449422725        4.0509425197524660        3.8925964631280707     
 C   6.8318580057491127        1.9228332688722698        3.9083254097493558     
 C   6.5153379260586277        3.3779270751961863        5.9285955486576585     
 H   9.9607189553023705        4.8935144391858154        6.8094623738653013     
 C   12.062119369650485        4.4066076849525277        6.8458666883348505     
 C   11.077300924738626        6.7299005561017378        6.6241415874467826     
 H   7.3478607748448033        1.1285519861904520        4.4664583463387046     
 H   5.7534332836104589        1.7187065808099915        3.9422867285213927     
 H   7.1542439269005307        1.8746209559221318        2.8619254603840387     
 H   6.7296736615755748        4.3478537844283522        6.3934283069449176     
 H   5.4237792833167591        3.2592505230911204        5.8697499657827752     
 H   6.9213516087817784        2.5835156576902873        6.5692845018414960     
 H   12.967926454381095        4.6672878641992153        6.2824330255614624     
 H   12.254236304260541        4.6177800757419849        7.9052112068583291     
 H   11.867249308600364        3.3323288243147182        6.7297501809963700     
 H   10.235908798356222        7.3097169761141236        6.2274364789504855     
 H   11.144441326277507        6.9142982496085876        7.7052235657215133     
 H   11.999712789042537        7.1047243965478337        6.1600060877382683     
 C  -2.5586721508951182        11.642424439963659        6.9590301762704012     
 C  -2.3826056384908125        10.137699637916466        7.2420856925225312     
 C  -1.2066277962141039        12.381750185655186        7.0150918547725221     
 C  -3.5229894095205210        12.227979643707119        8.0136539391939277     
 P  -3.3762210023234003        11.874889266009507        5.3119038387273338     
 H  -3.3503323970932719        9.6200161405301756        7.2353966942983439     
 H  -1.7149421280965380        9.6471818283058237        6.5227583636023958     
 H  -1.9377566418826175        10.006399931798351        8.2409199289797357     
 H -0.46124373717737205        11.938586520086716        6.3413272525322419     
 H  -1.3125556421871101        13.445166991321313        6.7582255386342771     
 H -0.80072021775986268        12.326459805838397        8.0373301024853809     
 H  -3.1189321848581701        12.026775623818592        9.0172291387975125     
 H  -3.6341669725282295        13.313659559007851        7.9148313160795043     
 H  -4.5194029578200139        11.769092544339657        7.9572079614239666     
 N  -3.7524782275196134        13.453738943175406        4.9870609868774443     
 N  -2.2272367452769166        11.550995810435619        4.1777135153590850     
 O  -4.6672373651818990        11.055164264791420        5.3109607618245240     
 C  -4.9371734439919406        14.194190101553446        5.4719558731603488     
 H  -3.0055536541271755        14.033986141277969        4.6080508535316778     
 C  -2.4821207941341248        11.570805019301394        2.7152422148158419     
 H  -1.4599438366077373        10.925557437725091        4.4536149148117561     
 H  -5.4995589214311966        13.506549138759201        6.1190224109578475     
 C  -5.8291469793550013        14.609425081391395        4.2985200973447704     
 C  -4.4857815570967796        15.411295898620256        6.2809263853337161     
 H  -3.4774797242928064        12.020774191370089        2.5769106637146280     
 C  -2.4909558532677956        10.145550130608116        2.1491541925475226     
 C  -1.4364097401649218        12.452438833061867        2.0174815990628634     
 H  -6.0988822313586590        13.735977637557999        3.6908809558223825     
 H  -6.7556993871671720        15.078978929421353        4.6566822225347284     
 H  -5.2963518730734940        15.327201335374356        3.6623099307502995     
 H  -3.9329919504158379        16.107508502743062        5.6337313314696900     
 H  -5.3475252443900549        15.946876936777445        6.6922000485459687     
 H  -3.8316394421208382        15.127941179731689        7.1139452658784172     
 H  -3.2646642971234705        9.5375651393541414        2.6369525128612423     
 H  -2.6868952073303776        10.160586060606885        1.0679312542032064     
 H  -1.5200664157641015        9.6548632689630587        2.3099903885870412     
 H -0.41933526552980616        12.119427240539457        2.2733229727626965     
 H  -1.5419808737527307        12.389992413981782       0.92599158476199528     
 H  -1.5371739912185254        13.506499262034295        2.3108205880391233     
 I  0.39585389284750816        9.0960831272547491        4.5672646648781097     
 I   3.5620768810561105        4.5465739199926292        3.2176048600381373     
 I   10.371094561846089       0.58674687770715517        6.2069112949651482     
 O   1.2454950727784294E-002   5.6549504541476958        3.5890040955256732     
 H  0.19671504264394724        6.5991392155628592        3.7876173276178595     
 H  0.89897549637001850        5.2468188900784201        3.4900024962216079     
         356

 C  -6.5229049536270693        7.7749160619012114        9.1504324971366398     
 C  -6.6893341016893908        6.8034178433882904        10.328406384876056     
 C  -5.9613673158793503        9.1316130155160327        9.6224923683760348     
 C  -5.5769612539022031        7.1694712985678271        8.0917650965117875     
 P  -8.1310489137634470        8.0124643730093403        8.2965428299836166     
 H  -7.2713394655686274        7.2456861561331118        11.148398140467608     
 H  -5.7002607969816736        6.5412206810270277        10.725250334820663     
 H  -7.1740609894474732        5.8708279599362392        10.013864412597133     
 H  -4.9446881323924909        8.9830414470870839        10.017694271562663     
 H  -6.5635078634826112        9.5755752386766488        10.426982428332352     
 H  -5.9005551402242533        9.8469204011784779        8.7912121010797630     
 H  -5.9438679507220744        6.2105177720639695        7.7040843825901817     
 H  -4.5957184949878505        6.9908946577740680        8.5528166997632216     
 H  -5.4316298284945459        7.8472365082617026        7.2420506548624148     
 N  -9.1920212615907690        8.6320070703983838        9.3856821563229147     
 N  -8.7655010149206589        6.5738920383916950        7.7807107419273995     
 O  -7.8629474951443425        8.8663442399086296        7.0504514164014553     
 C  -10.492558625346108        9.2069052232178024        8.9501263684511141     
 H  -8.8289707904094410        9.0085073980112274        10.270498954545873     
 C  -9.7789671810124190        5.7336338132282840        8.4416845161582135     
 H  -8.5367535587695613        6.3268497508503616        6.8146743208799379     
 Dy  -8.0230241624989969        8.9092256574815991        4.8365984486875826     
 H  -10.667804982032720        8.8354853057952756        7.9297326039067650     
 C  -10.430843749813636        10.735406517281154        8.9044679026235851     
 C  -11.617643420696952        8.7156200655318035        9.8643960142092197     
 H  -9.9323917857464661        6.1844971145094583        9.4295022816562355     
 C  -9.2742575443394877        4.2967971108931176        8.6261701794277048     
 C  -11.105065803741732        5.7549811087058975        7.6704873273371428     
 O  -8.3288539192500437        8.9115818532181077        2.6406520975134731     
 O  -7.4853977039412296        6.5765437629182415        4.8981060526691858     
 O  -5.6740518167671308        8.7366546607478046        4.5898568959650898     
 O  -7.1871985966863399        11.185940611297264        4.7258414839353646     
 O  -9.8442571839006749        10.392664469014429        5.1441253365742474     
 O  -9.9975876687483307        7.5510906858949438        4.8962014103863707     
 H  -9.6354853546379911        11.082490030729222        8.2332836413330774     
 H  -10.242590633174366        11.146129113871597        9.9066272104861266     
 H  -11.382800475928381        11.146978920964422        8.5401920036425629     
 H  -11.446969852517178        9.0605153966606036        10.893249654446223     
 H  -11.681197898900759        7.6207510356633730        9.8799938876272062     
 H  -12.584921757093445        9.1115714059259201        9.5251473104715227     
 H  -8.3387669870699472        4.2716572905474441        9.1991419369517544     
 H  -9.0873731784662599        3.8225786579768419        7.6541776465733831     
 H  -10.021977303662727        3.6904071818257607        9.1569939527331847     
 H  -10.975451800569770        5.3390578408004936        6.6620194713105034     
 H  -11.494691679998677        6.7739441891177892        7.5589893554027965     
 H  -11.860869190533728        5.1485614055448758        8.1888305108184269     
 P  -8.5191855844656885        9.8079715640617913        1.4085483291772110     
 H  -8.0307137130673638        5.9508003075223748        4.3552556017609056     
 H  -6.5137059074882417        6.2859498406798160        4.7859497545816652     
 H  -5.0782871646026910        9.4874749642619065        4.8779704129317505     
 H  -5.1868856047597021        7.8651438138455010        4.5766756215129867     
 H  -7.6515994238724350        11.916077097132291        5.2151231151925908     
 H  -6.1986835454793807        11.294981691290650        4.9224376994795929     
 H  -9.8102670984578833        11.320947035724322        5.5060789485919743     
 H  -10.800045619308115        10.183050634107421        4.9690699927490360     
 H  -10.910546366983187        7.9448372905494384        4.8490617431619993     
 H  -10.042725843972603        6.7239520367873284        4.3470667817110362     
 C  -7.0411916158379393        9.5914147418124251       0.34621763065056876     
 N  -8.7237038574013610        11.334673506628075        1.9966391981266698     
 N  -9.8080332256194467        9.5302524172719636       0.43694112807166274     
 C  -5.8337101955147119        10.020399217879156        1.2011520148246309     
 C  -6.9145890658465676        8.1006582331571160       -2.0835007197562195E-002
 C  -7.1341757524238556        10.446367371219850      -0.92614938845052308     
 C  -9.2893809920894750        12.492942563095124        1.2918482795649420     
 H  -8.2651186271873396        11.530180479083745        2.8900698888743728     
 C  -11.201556767817152        9.4080723042934995       0.92958866294437059     
 H  -9.6361228251082149        9.0465550719802543      -0.45205792500286962     
 H  -5.8805749411718216        11.080986742706408        1.4832600622919085     
 H  -4.9197542501841864        9.8671890664338981       0.61488446009002728     
 H  -5.7500721445166620        9.4246505838904504        2.1185146686346750     
 H  -5.9818589972999821        7.9319190956969861      -0.57814132669935892     
 H  -7.7359148433368974        7.7662222610546836      -0.66711680630572001     
 H  -6.9011486561675435        7.4718181743790781       0.87765804702376238     
 H  -7.9784895439159111        10.151541016635761       -1.5606475940354967     
 H  -6.2173551621510832        10.310951384469844       -1.5161037140348250     
 H  -7.2312964200958492        11.516514770947099      -0.70456963600717704     
 H  -9.6128856780462204        12.122049974471006       0.31078577296775206     
 C  -10.500779581738540        13.036487864862936        2.0542504498421135     
 C  -8.2337447135620518        13.579762739172358        1.0987834085469714     
 H  -11.218333444966982        9.8077929314628420        1.9539567581004686     
 C  -12.134073258875819        10.244145423885600        4.4964097449279206E-002
 C  -11.610336353267412        7.9350586185659466       0.96838930629603859     
 H  -10.199563963159891        13.407297538236561        3.0448389904118334     
 H  -11.259926882089768        12.258445868047007        2.2054821802267863     
 H  -10.961926296058328        13.870795818210521        1.5067049263221395     
 H  -7.3576133026210826        13.201263679439732       0.55920245726214635     
 H  -7.8933848477234623        13.962868383729734        2.0708886370373469     
 H  -8.6426262065268720        14.425519613317672       0.53230641320310834     
 H  -12.062279574325446        9.9103381774905710       -1.0002439394521940     
 H  -11.874808527532133        11.309768113740796        7.7420324314828926E-002
 H  -13.175907502114084        10.133852383429289       0.37535281009832561     
 H  -10.932342614435784        7.3565995576410792        1.6108785302954678     
 H  -11.573008944984108        7.5071114977042761       -4.3108402485759617E-002
 H  -12.630986772069303        7.8201493582769395        1.3582618854790800     
 C  -7.6045976556996226        5.0351810482211024        16.822174912068519     
 C  -8.5792362495213315        6.0965259144512345        17.367052506163965     
 C  -8.1380840851088490        3.6084032921290494        17.058899895066755     
 C  -6.2338604586826811        5.1966273231624598        17.509817116137551     
 P  -7.3297686589564384        5.2722241389815494        15.012254093326289     
 H  -8.6367962980266935        6.0025042152675168        18.464057561032199     
 H  -9.5948953972723903        5.9725855450967176        16.969557390859229     
 H  -8.2326296469544538        7.1113221031632134        17.130067039978250     
 H  -8.2912509155126113        3.4442262855845960        18.137328985838980     
 H  -7.4164411659222287        2.8578225435026750        16.709660760159121     
 H  -9.0988696224838250        3.4305221617769526        16.558882379259771     
 H  -5.8518265428208274        6.2197434018447701        17.404649757901080     
 H  -5.4826821606860117        4.5014420050217732        17.106803375882599     
 H  -6.3349532205696137        4.9887789184446687        18.587039629931223     
 N  -6.6338617895844161        6.7445432554453415        14.701026318016821     
 N  -8.8211991853631524        5.3474924201924408        14.328588789391796     
 O  -6.4127998265933570        4.1529638965028086        14.495240702064317     
 C  -5.1819752530695986        7.0188299375058252        14.659478292145529     
 H  -7.2470785095224866        7.4837245196674047        14.343522472294376     
 C  -9.0142760290422235        5.1138079315788820        12.878052530837946     
 H  -9.6505330279719619        5.1275174209869228        14.897753903461664     
 H  -4.6915259975083998        6.2517540515881835        15.272653794664214     
 C  -4.8707563118986279        8.3788250689879078        15.284567576149390     
 C  -4.6090380910401141        6.9424880583611772        13.241127971062385     
 H  -8.0960597381292967        5.4550117405495495        12.379883877031633     
 C  -10.193984612128553        5.9595974325768886        12.402675408734600     
 C  -9.2221045780558146        3.6265612318777385        12.579591167481821     
 H  -5.3898155803581371        9.1858278389835260        14.747450255628307     
 H  -3.7901831507040118        8.5710400306914938        15.229693019169124     
 H  -5.1693654825701385        8.4170530190010187        16.339430792265116     
 H  -4.8384424067959237        5.9779561461831214        12.772067841711969     
 H  -3.5153285475731462        7.0544815611834153        13.280409157470276     
 H  -5.0218998357799300        7.7446765653713054        12.614351168295380     
 H  -11.089115632858990        5.6978236096810928        12.982649672625318     
 H  -10.410589019099580        5.7630436796762075        11.344328319799770     
 H  -9.9899861333288182        7.0313102907189684        12.526436864312272     
 H  -8.3739407298302933        3.0382878892898719        12.949311788078701     
 H  -9.3187457947183905        3.4522909722230732        11.498416342752234     
 H  -10.135067667054823        3.2543360405504052        13.064975042998011     
 C   4.4830918249332719       -1.2928173444360875        12.310383186576118     
 C   4.3106085478920360       0.21686844291890583        12.055527335976457     
 C   3.1309542951126894       -2.0294651204214524        12.233287806518888     
 C   5.4528173427513229       -1.8575693421711543        11.249253200977464     
 P   5.2916569594618812       -1.5564921571068049        13.956857914791735     
 H   5.2799428405398583       0.73089661132231531        12.072094631944911     
 H   3.6434938340167706       0.69615820012426011        12.782885859977592     
 H   3.8675884986684679       0.36835576248981960        11.059008117223591     
 H   2.3821063069307220       -1.5961936436533555        12.909641544347272     
 H   3.2345446235464941       -3.0968443869195332        12.473534406880241     
 H   2.7313289134201493       -1.9573738516070063        11.209846017221960     
 H   5.0573010708082187       -1.6294615235539314        10.248544240067703     
 H   5.5591358778826052       -2.9454928075883524        11.321154106655204     
 H   6.4503382371760383       -1.4046035284597871        11.323754604613439     
 N   5.6598672837114279       -3.1423001029724569        14.256434585635242     
 N   4.1403607123090316       -1.2471145731017912        15.091892257005586     
 O   6.5855676975485222      -0.74302376932375302        13.978683063251090     
 C   6.8287190366974055       -3.8850113314321000        13.736563589236997     
 H   4.9091278436211931       -3.7233089216536204        14.626126110648245     
 C   4.3863637392481643       -1.2934298761339742        16.556045270608362     
 H   3.3733033107479624      -0.61826432895780625        14.822230110814989     
 H   7.3848924678870249       -3.1924306052687510        13.089322079937434     
 C   7.7402595465074242       -4.3246132529857553        14.885813027886865     
 C   6.3471205415351157       -5.0834894805309805        12.916552513353583     
 H   5.3839190663834913       -1.7400601029167269        16.691417598956857     
 C   4.3829512560329027       0.12304610852753575        17.148191603204683     
 C   3.3405533131385945       -2.1943332618397218        17.231588211818899     
 H   8.0259409537107604       -3.4620920684867613        15.501557051678853     
 H   8.6579147262682170       -4.7935373185587569        14.504432318645414     
 H   7.2148625613900972       -5.0486674463382908        15.520931134324343     
 H   5.8050144713774445       -5.7868006112426649        13.565282544931232     
 H   7.1926390162195375       -5.6188270096936579        12.471556880500174     
 H   5.6729243865209078       -4.7787005123949262        12.106780948162923     
 H   5.1556057084270659       0.74414193821805441        16.673842568964947     
 H   4.5721679229918308        9.1442553678505858E-002   18.230778186237867     
 H   3.4096887181079643       0.61107117623953411        16.991400907953249     
 H   2.3236504517568175       -1.8642867646182146        16.971397867238142     
 H   3.4342080557134316       -2.1470085393365692        18.325083689127400     
 H   3.4516212395857875       -3.2440761582839457        16.923050490913987     
 I   1.5199123656659133        1.2033453901767803        14.723874405779146     
 I  -1.6421336917300244        5.7409560298949005        15.987237318306290     
 I  -8.4445731989605211        9.7264956940182614        12.991864289556542     
 O   1.9364160145797591        4.6486479603720978        15.679315384945784     
 H   1.7541181490204993        3.7026946042327058        15.486313194928629     
 H   1.0471548627257654        5.0568906375971316        15.757540685827875     
 C   8.3968075002699774        2.5528103740237147        10.041882107069513     
 C   8.5678622675534317        3.5275009062744331        8.8674325762198070     
 C   7.8414236402654414        1.1967401093401586        9.5615990314152040     
 C   7.4430796065696683        3.1521131873961683        11.096746745155619     
 P   10.000208955492074        2.3145523961162686        10.904911510395554     
 H   9.1588823864134028        3.0902773636080507        8.0513072083404644     
 H   7.5809632166387093        3.7857102858066223        8.4625923689460638     
 H   9.0453829629065154        4.4614485101789789        9.1881452013571341     
 H   6.8263989956343991        1.3450562125458296        9.1625021065865955     
 H   8.4480228509333770       0.75707993903284321        8.7580579416386577     
 H   7.7781715038850781       0.47766992745660397        10.389170278430058     
 H   7.8034426196141560        4.1116128459851264        11.488894785071663     
 H   6.4625390598981083        3.3271031940434490        10.632670717735680     
 H   7.2978992356520020        2.4722097139862234        11.944649225965369     
 N   11.061095773964626        1.6897921157997806        9.8185152878619508     
 N   10.636386353482907        3.7536425821684358        11.419059241407924     
 O   9.7236266220155887        1.4661495306239856        12.152573362322725     
 C   12.360107727691929        1.1091162042652065        10.250051277496610     
 H   10.699362529029672        1.3198795951583848        8.9308194380225476     
 C   11.663633444001947        4.5801059882501365        10.762125114933161     
 H   10.405839253625619        4.0019870924270071        12.384778999572962     
 Dy   9.9523452037335147        1.4118848950749259        14.362629933925664     
 H   12.531167308241447        1.4634015042129240        11.277100489764790     
 C   12.296280833710680      -0.41979118398735560        10.269282636226624     
 C   13.489617358544431        1.6119612739805969        9.3474157729271017     
 H   11.825220262671104        4.1166481130988748        9.7816564183027293     
 C   11.173540757677008        6.0186642997224880        10.553333705870585     
 C   12.981129232958668        4.5573214494685024        11.547776696791312     
 O   10.304911186028120        1.3505629236793824        16.551482538869998     
 O   9.4162062220764700        3.7440921651950325        14.299968757089086     
 O   7.6044134372354240        1.5879910850489314        14.652664030434741     
 O   9.1265067819728092      -0.86432474306120510        14.459288900208609     
 O   11.777378234846083       -4.1732129475268165E-002   13.934542637575431     
 O   11.927750699926017        2.7598829781670573        14.289565625160337     
 H   11.497822641541253      -0.77667428776690639        10.931135587278728     
 H   12.111424114441519      -0.81244463205317330        9.2592091341950038     
 H   13.245954104713503      -0.83924631375522685        10.630652784631478     
 H   13.322981032208984        1.2808798938033994        8.3133782530929388     
 H   13.555400748796785        2.7067795814564879        9.3465371476183510     
 H   14.454826813603779        1.2100279968057368        9.6857186314387373     
 H   10.244996117163645        6.0443560501927802        9.9690873213545057     
 H   10.979991488859573        6.5077981667079206        11.516424976509636     
 H   11.932482728948015        6.6112502790863505        10.022863770541782     
 H   12.845336871173878        4.9881299246342214        12.549333367383312     
 H   13.359650496710877        3.5361289719898470        11.677039690095832     
 H   13.747629328698848        5.1498105715538989        11.028744627126907     
 P   10.483679569549043       0.44243539790511827        17.777486128818065     
 H   9.9520589070244139        4.3739927261156097        14.848302473320558     
 H   8.4416487108896145        4.0405472951040649        14.374008606981882     
 H   7.0081198183195799       0.83190566342083028        14.378984138868283     
 H   7.1225924536290108        2.4636885601116076        14.608557693551793     
 H   9.5826447012655649       -1.5936548954962344        13.960708387800972     
 H   8.1331416864751720      -0.97932182881038832        14.296353600703789     
 H   11.734800095843415      -0.98110029179955172        13.605958946903547     
 H   12.724206978557721       0.13885724395358157        14.180208713889009     
 H   12.835758623328962        2.3593857021908473        14.373867259399297     
 H   11.965149332327272        3.5964632429468724        14.826017080352955     
 C   8.9920551401367597       0.63797592425057337        18.827502530187253     
 N   10.711464315412337       -1.0762662234997351        17.172232963268204     
 N   11.754566723632994       0.71497671340410163        18.773988162802524     
 C   7.7962752100210491       0.19686749443678109        17.961500199373038     
 C   8.8454436406203172        2.1267412510385895        19.200802845906395     
 C   9.0846978469417010      -0.21835438536594248        20.099594468265387     
 C   11.234020272699466       -2.2464321922812851        17.892945755480802     
 H   10.256021862175041       -1.2651889739728222        16.275672652234196     
 C   13.158595352739644       0.83332226277356491        18.312707288980469     
 H   11.566079696017509        1.2014927882154391        19.658001722876790     
 H   7.8618476946251317      -0.86068403808587757        17.669770702354445     
 H   6.8753759194305522       0.32946002796498780        18.542676623105880     
 H   7.7081577873341685       0.79941278391357229        17.049058810663084     
 H   7.9040005206226933        2.2816969164721317        19.748095705548810     
 H   9.6555861883473462        2.4667311552324902        19.858654168920928     
 H   8.8348127283440085        2.7612461926910008        18.306418547448121     
 H   9.9206640610455583        8.5471362436031192E-002   20.741444249544017     
 H   8.1615492434510912       -9.2726232021458271E-002   20.681988806518781     
 H   9.1946679315954505       -1.2877664790225827        19.878865232262108     
 H   11.532492610261304       -1.8830242354021078        18.885352867277746     
 C   12.460404343803573       -2.8059327169876709        17.167750223381692     
 C   10.156912529510533       -3.3192689360463672        18.049290250559931     
 H   13.197212173524832       0.43319900645149434        17.289261560484249     
 C   14.067263101948861       -3.8905845660245041E-003   19.219287587296250     
 C   13.570620726322410        2.3054913895873108        18.283670551579092     
 H   12.183869272152462       -3.1660876528821325        16.165811846438022     
 H   13.236385297979568       -2.0391399602800528        17.045850942008570     
 H   12.890189254303644       -3.6505751624785887        17.725054041784876     
 H   9.2635234180864749       -2.9272779791150607        18.551411103382119     
 H   9.8508168602913333       -3.7049900971394587        17.065713252882333     
 H   10.532892026252197       -4.1657884067883613        18.638180727728564     
 H   13.979446142895288       0.33647448896422705        20.260836511859733     
 H   13.799794058398339       -1.0674681966111021        19.187497040068809     
 H   15.115585395035675        9.6594144729428372E-002   18.907764135464198     
 H   12.910944322000647        2.8823718151868079        17.621231070511691     
 H   13.505785987730849        2.7339456350167710        19.293909030101482     
 H   14.601645777998524        2.4199172649144631        17.921518295836538     
 C   9.6083671001316375        5.2027032803155944        2.3507777775969401     
 C   10.589181653797004        4.1125015064384529        1.8877888207351752     
 C   10.165314946950980        6.6120722244474530        2.0718308538745216     
 C   8.2608669125395302        5.0223342287691368        1.6250375171248133     
 P   9.2696298606771741        5.0418950340242983        4.1551318615169341     
 H   10.684464845244808        4.1568350390528037       0.79221470124815330     
 H   11.591774775031624        4.2457886224275061        2.3132872462345588     
 H   10.225073334459546        3.1126303980820809        2.1562341126295985     
 H   10.350389131709759        6.7279620772244249       0.99364278000725959     
 H   9.4443292919212531        7.3834908604601495        2.3690463075525909     
 H   11.114397421879961        6.7993740549799258        2.5900026185469205     
 H   7.8633339315260056        4.0095888069688792        1.7618700794905562     
 H   7.5059300512956550        5.7403859630606027        1.9714958937014557     
 H   8.4001120314650795        5.1809504167387885       0.54551848651837731     
 N   8.5650796538021226        3.5862604965519456        4.5129545905360073     
 N   10.738687435208863        4.9957987934928330        4.8838647263513941     
 O   8.3345539866198841        6.1762515866346126        4.5888832965925141     
 C   7.1162999257727275        3.2993789819271249        4.5231524468518023     
 H   9.1776991752012815        2.8461620139744386        4.8696477860746041     
 C   10.889718073806279        5.2442336247894712        6.3350245118847743     
 H   11.583589640568514        5.2053911189189632        4.3349230121418092     
 H   6.6328277770801591        4.0571153122748429        3.8930488010816675     
 C   6.8327008719066571        1.9290143757986564        3.9077484162868883     
 C   6.5142977578956964        3.3830443993363768        5.9284508424897755     
 H   9.9614887827222525        4.8992408527465248        6.8112423676170364     
 C   12.062920889052961        4.4123415355999009        6.8477185828081080     
 C   11.078246163086694        6.7355208935616506        6.6253070335444439     
 H   7.3478409498225634        1.1343322228709294        4.4660757089817702     
 H   5.7542180535099359        1.7251093740194918        3.9402544414953229     
 H   7.1564105304355037        1.8812269175810252        2.8617729758998367     
 H   6.7284690717367965        4.3525800428319350        6.3941413343376716     
 H   5.4227856376859211        3.2648289654765645        5.8683782086036365     
 H   6.9193452393276900        2.5880755746107726        6.5690206683294212     
 H   12.968660356452039        4.6727972387942547        6.2840752376683895     
 H   12.255150942692513        4.6240310906548858        7.9069415026054122     
 H   11.868057462560346        3.3380149704239823        6.7320683337465512     
 H   10.236947349888410        7.3153039114334177        6.2283847462179613     
 H   11.145372808573631        6.9202671728931584        7.7063362487004383     
 H   12.000736476155410        7.1100714162654421        6.1611008643413543     
 C  -2.5602555391353623        11.647362257400475        6.9586090718118818     
 C  -2.3850049657362717        10.142350704910642        7.2403997189764047     
 C  -1.2081010327833985        12.386198984407427        7.0167098131788963     
 C  -3.5253762148094951        12.232187177636764        8.0128060370392298     
 P  -3.3760581458072303        11.881299632699031        5.3109316556359669     
 H  -3.3529396605686084        9.6251360062186677        7.2325315414884264     
 H  -1.7169942451367111        9.6521820622505334        6.5211806260172764     
 H  -1.9410139445634866        10.009914023473433        8.2394199705707489     
 H -0.46209605949350346        11.943347501212379        6.3434466573056305     
 H  -1.3134779647677548        13.449840643305247        6.7606075654075637     
 H -0.80337493385186964        12.329951187136476        8.0393155720161111     
 H  -3.1224492609302619        12.029714509517662        9.0165296630426379     
 H  -3.6359947568868178        13.317982994392459        7.9150523261305290     
 H  -4.5218997505990135        11.773824716677673        7.9548760755927681     
 N  -3.7519460967936329        13.460332072236636        4.9866661508885723     
 N  -2.2259677293680711        11.557932292428838        4.1777541566761309     
 O  -4.6670764500028037        11.061709210066848        5.3079566568682974     
 C  -4.9366760733373436        14.200611815775773        5.4717418567223310     
 H  -3.0047016474908168        14.040678030679071        4.6084776991150944     
 C  -2.4803007345974182        11.576040482976325        2.7152204580000499     
 H  -1.4588627834323504        10.932604027603837        4.4544325851011681     
 H  -5.4994106883596370        13.512580338071240        6.1180589262599554     
 C  -5.8282124645872511        14.617036881531826        4.2984492290175318     
 C  -4.4852938343569404        15.416942667864243        6.2817806726820304     
 H  -3.4742547748331658        12.028365591366585        2.5756985990538968     
 C  -2.4926950122744058        10.150155363387711        2.1513344605851468     
 C  -1.4320153676366758        12.453687391688774        2.0170129969397204     
 H  -6.0979608759107258        13.744217928695100        3.6899475084262634     
 H  -6.7547584841338137        15.086465922990286        4.6567805718329920     
 H  -5.2950793362398194        15.335271329530640        3.6630754345177845     
 H  -3.9324075260800462        16.113622134430912        5.6351791073762056     
 H  -5.3470329412905517        15.952232773923571        6.6934307798686703     
 H  -3.8312186767997960        15.132844092560104        7.1145792536094969     
 H  -3.2682104895122972        9.5451714894114339        2.6395141806281806     
 H  -2.6880059229888587        10.163840084921542        1.0700101245730462     
 H  -1.5233184860408964        9.6573077756549051        2.3136291358076888     
 H -0.41623606259331580        12.117935173512485        2.2736552074145617     
 H  -1.5373759689800941        12.390460855697693       0.92557151178889552     
 H  -1.5297149456175991        13.508095068827579        2.3093840081171670     
 I  0.39724425165013266        9.1040637596120106        4.5697028961992041     
 I   3.5627621783383052        4.5542595843979976        3.2164472194112306     
 I   10.372765395078785       0.59315027982179735        6.2056890928968906     
 O   1.3205556101395031E-002   5.6620832376653114        3.5917894735343894     
 H  0.19738404582174990        6.6062810434897168        3.7903695647319666     
 H  0.89968038561651742        5.2543220451694985        3.4913101886655276     
         356

 C  -6.5205542113782755        7.7756772603643052        9.1523636840610276     
 C  -6.6878802442057390        6.8030061889415379        10.329226319045736     
 C  -5.9588139615804376        9.1315811092520303        9.6262245270404545     
 C  -5.5742472417178766        7.1710032586010994        8.0936031485690609     
 P  -8.1280892212864231        8.0145913132246385        8.2977810777318481     
 H  -7.2706776306755412        7.2442899947629478        11.149151270385103     
 H  -5.6991162086879017        6.5405486861571847        10.726664473993260     
 H  -7.1721324506344484        5.8706924997027530        10.013306448644654     
 H  -4.9424754815876231        8.9820906375509217        10.021872324554101     
 H  -6.5612776230677374        9.5748845561462996        10.430820850251701     
 H  -5.8971474566966613        9.8477979205690858        8.7958458946124072     
 H  -5.9411270119998605        6.2124242065395503        7.7050148001643830     
 H  -4.5932115891569110        6.9919448207754336        8.5548859776967365     
 H  -5.4285336059264120        7.8494027167689815        7.2444800757170240     
 N  -9.1892348174702025        8.6340965513195211        9.3866594322111823     
 N  -8.7627395266985193        6.5764859053079219        7.7808820269364833     
 O  -7.8591938375893777        8.8691149998923855        7.0522835567224318     
 C  -10.489967508938419        9.2083923422116030        8.9511294464378963     
 H  -8.8270403551036800        9.0090642163316890        10.272395842959249     
 C  -9.7766620114222924        5.7365017904162690        8.4414943546235719     
 H  -8.5344950927132697        6.3303048858529740        6.8145268725283623     
 Dy  -8.0222747201516800        8.9149913037720427        4.8388144576882359     
 H  -10.664677826130998        8.8374832838323663        7.9304733540958825     
 C  -10.429344107565550        10.736949470724252        8.9062535951644488     
 C  -11.615008797549743        8.7158343524406572        9.8647346094666304     
 H  -9.9301567870071796        6.1873871531036970        9.4292780918216970     
 C  -9.2726529550479349        4.2994550364934794        8.6262620493736151     
 C  -11.102579770523747        5.7583773927634825        7.6700409491720301     
 O  -8.3318820301368834        8.9164474558592612        2.6433480320811849     
 O  -7.4847152343232697        6.5823400200172815        4.8978222606760715     
 O  -5.6735402886109663        8.7423423542347631        4.5907720686353484     
 O  -7.1871982706081115        11.191611445955303        4.7247137909650823     
 O  -9.8429457359164285        10.397787008108407        5.1500906036177083     
 O  -9.9971116358194720        7.5568125435004729        4.8994782146555087     
 H  -9.6340442581728336        11.084879814575054        8.2354580209681778     
 H  -10.241705002165190        11.147362428573093        9.9086389196026463     
 H  -11.381501124884782        11.147922527282084        8.5418574316824287     
 H  -11.445124744600484        9.0605027694626781        10.893782589643790     
 H  -11.677621609974404        7.6209360140653004        9.8799771103363021     
 H  -12.582425271346422        9.1110239344561350        9.5250885709098636     
 H  -8.3372445264294228        4.2739527505817891        9.1993396586858740     
 H  -9.0859380425522467        3.8248971632149029        7.6544258460010992     
 H  -10.020701176054162        3.6935791223559837        9.1572017278103850     
 H  -10.972892702887151        5.3427105848215204        6.6614930684257398     
 H  -11.491937558688221        6.7774457365063263        7.5587193718079124     
 H  -11.858620291068796        5.1520236351425144        8.1881001405332459     
 P  -8.5218362363095981        9.8111020326638023        1.4100240172363050     
 H  -8.0298999629901324        5.9572032533738293        4.3541348840366476     
 H  -6.5130203711888610        6.2917211543440361        4.7860349924668411     
 H  -5.0777222913709705        9.4935684546533849        4.8776265426616581     
 H  -5.1862141604723497        7.8709317608536331        4.5777341785438823     
 H  -7.6513474663686232        11.922294418941117        5.2134156712877173     
 H  -6.1985422804646770        11.301100657364826        4.9203052284017197     
 H  -9.8085107041232575        11.326782772944094        5.5099834039923969     
 H  -10.798674512797161        10.188826812149136        4.9739334936622450     
 H  -10.909805984452493        7.9510148914678886        4.8517087803061045     
 H  -10.042086889563519        6.7302934104511536        4.3494647766367711     
 C  -7.0441972315675212        9.5919225566696653       0.34778171849527567     
 N  -8.7252461646381327        11.338683886100283        1.9960815094936872     
 N  -9.8107712944447396        9.5330277367839642       0.43853486221525945     
 C  -5.8360925687455163        10.019872237080254        1.2022993034075449     
 C  -6.9194565697335904        8.1008079905804244       -1.8351435545058924E-002
 C  -7.1362786060699692        10.446138444760910      -0.92512112188470608     
 C  -9.2900389178005547        12.496726545048013        1.2902072872983661     
 H  -8.2664867197511640        11.534752463079338        2.8892957383704587     
 C  -11.204635278858353        9.4124778499359465       0.93053666573150906     
 H  -9.6387803422867293        9.0475160626391880      -0.44935038971850805     
 H  -5.8818781249890941        11.080484347827122        1.4844159564449662     
 H  -4.9224316961008077        9.8658640046268520       0.61578208814318369     
 H  -5.7526985638842056        9.4240974379593734        2.1196446156539026     
 H  -5.9864956860262986        7.9305056792760915      -0.57472986986781360     
 H  -7.7406529724086397        7.7671319176675953      -0.66518508558962952     
 H  -6.9076353853008312        7.4724472199328105       0.88046206532777482     
 H  -7.9809124425361260        10.151825381865459       -1.5594328682704706     
 H  -6.2196367572483950        10.309354189445115       -1.5149724902961501     
 H  -7.2321676163750155        11.516500331918303      -0.70420160713837820     
 H  -9.6136383464648407        12.125306865672533       0.30937278788523881     
 C  -10.501187615741774        13.041628770396466        2.0520076134556864     
 C  -8.2336702684903660        13.582745416052761        1.0965835543444993     
 H  -11.221760784805561        9.8139561956226924        1.9541392513899176     
 C  -12.136128073266567        10.247268584928463        4.3801859846685560E-002
 C  -11.614399380458600        7.9398958746624766       0.97149785644361553     
 H  -10.199904149688317        13.412652271913585        3.0424959527059472     
 H  -11.260976566248202        12.264278537765584        2.2034135932306396     
 H  -10.961555608992100        13.876021489499440        1.5039629274788691     
 H  -7.3579124550462884        13.203478854448166       0.55693956619045437     
 H  -7.8928434879695955        13.965918385207116        2.0684986981985389     
 H  -8.6420721278096675        14.428624133511478       0.52994091923978692     
 H  -12.063738341697791        9.9115472869752779       -1.0006771522126050     
 H  -11.876534450404126        11.312807599712333        7.4569299814048445E-002
 H  -13.178230312887028        10.137850007048801       0.37355562881420318     
 H  -10.936941394691795        7.3619108964178652        1.6149199571062327     
 H  -11.577182841979683        7.5105080538303666       -3.9338000197035428E-002
 H  -12.635210835239340        7.8262575009097324        1.3612291154907075     
 C  -7.6099932578101690        5.0343811277094659        16.822688860149121     
 C  -8.5850651828307356        6.0972408535380120        17.363129778513230     
 C  -8.1447190244241732        3.6085644728590993        17.061873104236923     
 C  -6.2404368038362241        5.1969677230012774        17.512304767772417     
 P  -7.3316739564271520        5.2668877869983106        15.012998311124905     
 H  -8.6442819798937087        6.0062056884481736        18.460103209483137     
 H  -9.6001309056317385        5.9723603736389954        16.964511160582425     
 H  -8.2379319285094823        7.1112878857756758        17.124057689095185     
 H  -8.2993667718698418        3.4470495610643543        18.140322196531667     
 H  -7.4232810714842161        2.8567804406814816        16.715265226934957     
 H  -9.1050301019267827        3.4302909368150076        16.561115471825048     
 H  -5.8575801350670993        6.2195312885371505        17.405373848048391     
 H  -5.4890767551972734        4.5005212902574687        17.112359975851934     
 H  -6.3434682806712130        4.9918701155896859        18.589673115987477     
 N  -6.6348732807694475        6.7379642075850601        14.698873505268567     
 N  -8.8218717849914068        5.3408839889770494        14.326787074765912     
 O  -6.4139638153410754        4.1465048515395022        14.500803840113564     
 C  -5.1831808996606723        7.0129275785476235        14.660590013490502     
 H  -7.2479064494213032        7.4776508059691196        14.342134227942040     
 C  -9.0127828670663170        5.1060330141694665        12.876255609878054     
 H  -9.6519429806050177        5.1211138734928747        14.894876256137367     
 H  -4.6936753145290107        6.2459853687151208        15.274648876318729     
 C  -4.8739907539671208        8.3730988930043342        15.286227871436264     
 C  -4.6073025997116863        6.9369475929526940        13.243534842606470     
 H  -8.0940389593540711        5.4472712473153626        12.379107725145756     
 C  -10.192182601932313        5.9509110775149470        12.398670872506463     
 C  -9.2197633047002459        3.6185102656736472        12.578686887188042     
 H  -5.3919688032445512        9.1798569748264995        14.747793050647870     
 H  -3.7934724288090642        8.5657229973498357        15.234034330660224     
 H  -5.1752903644085517        8.4113820680904396        16.340184465661689     
 H  -4.8356977487540327        5.9725483505155887        12.773767102716603     
 H  -3.5137601240114016        7.0488310260842884        13.285175320545525     
 H  -5.0187855845862499        7.7393169584307104        12.616155124464045     
 H  -11.087805994429569        5.6894318382610356        12.977992326134510     
 H  -10.407610598904867        5.7530339809195645        11.340400918789255     
 H  -9.9886725794694069        7.0228097647811278        12.521537017537941     
 H  -8.3720580236760664        3.0307215263588261        12.950071778521927     
 H  -9.3148129277963694        3.4433388545481742        11.497571179317907     
 H  -10.133313280567727        3.2464314023266998        13.063008968456010     
 C   4.4842163539736255       -1.2998216591289249        12.307627025603690     
 C   4.3123902865977186       0.20988915428106866        12.052526123551379     
 C   3.1319670673172846       -2.0361020296834811        12.229572569275788     
 C   5.4544785391591484       -1.8649685217831988        11.247301764415493     
 P   5.2914598478954664       -1.5633035820959205        13.954710619634275     
 H   5.2818556989430236       0.72362558176850922        12.069759906721494     
 H   3.6448945084158879       0.68944278890719368        12.779333880152455     
 H   3.8701522797490751       0.36144242557982909        11.055689406917088     
 H   2.3826677503133156       -1.6026067723716000        12.905263876834258     
 H   3.2351085982598362       -3.1034972894342947        12.469939651044438     
 H   2.7332238985085624       -1.9639385150224271        11.205815574336594     
 H   5.0596593820604170       -1.6370387044826720        10.246280126669403     
 H   5.5604907672940467       -2.9528879003152815        11.319588273141772     
 H   6.4520497087457205       -1.4122133841408511        11.322340984944312     
 N   5.6597443399634582       -3.1489106240002225        14.255090731259703     
 N   4.1391444872453986       -1.2536899040648550        15.088651714410556     
 O   6.5852134537564950      -0.74962902155934497        13.977483570137876     
 C   6.8295268695449112       -3.8913060426777788        13.736997533577156     
 H   4.9088798478200770       -3.7299859327823772        14.624425141582549     
 C   4.3850638657508920       -1.2968176935900808        16.552778297181607     
 H   3.3722799448401748      -0.62512000367055331        14.817853918719463     
 H   7.3864092192034967       -3.1985913444809220        13.090548664319675     
 C   7.7395095687544018       -4.3307722283917682        14.887460926098083     
 C   6.3496382252174781       -5.0900171745767180        12.916486717945499     
 H   5.3810135186369923       -1.7461307654105833        16.689541563280180     
 C   4.3860960125838027       0.12078341175240230        17.141224244120227     
 C   3.3365446323049843       -2.1924755795007891        17.229994232107376     
 H   8.0243090881417736       -3.4682852362874583        15.503638408279965     
 H   8.6576570559435737       -4.7996095834346120        14.507215461364074     
 H   7.2133417032327234       -5.0549411346994333        15.521778450875694     
 H   5.8068357088417901       -5.7934235261877882        13.564508329787483     
 H   7.1960621774869304       -5.6250600382782023        12.472985558194901     
 H   5.6766355783408597       -4.7856502406846673        12.105643579001717     
 H   5.1607234438940619       0.73799698412763037        16.665754533803632     
 H   4.5750151302922610        9.1475030190163398E-002   18.223843598846400     
 H   3.4145684237443872       0.61125532982166386        16.982690867708342     
 H   2.3209979414433008       -1.8593638839593614        16.969217212788767     
 H   3.4306412763758827       -2.1435325533451710        18.323329982531220     
 H   3.4438080190654827       -3.2428137166216326        16.923281816150091     
 I   1.5185028001729703        1.1959276769832654        14.717013135101297     
 I  -1.6429585252389707        5.7342441974267482        15.988820866669117     
 I  -8.4468357284889155        9.7199155887646675        12.993900006195672     
 O   1.9338903447018769        4.6419031206683030        15.673171736496007     
 H   1.7515891091036311        3.6960195453204578        15.479962346495544     
 H   1.0448192913928303        5.0497166214393880        15.754144799647460     
 C   8.3969964588399773        2.5513828634277296        10.041051122607961     
 C   8.5686520800769355        3.5270435957757789        8.8674880114608694     
 C   7.8411374737409441        1.1960276804643608        9.5594618285986144     
 C   7.4432913839817907        3.1502363527332120        11.096188604600059     
 P   10.000064163018807        2.3119025920733072        10.904290513448419     
 H   9.1600064322074335        3.0905386998339428        8.0512384727278086     
 H   7.5819335209629877        3.7856615928010107        8.4624674259120614     
 H   9.0460350394166991        4.4606781595958749        9.1892202307172859     
 H   6.8263534299799566        1.3452109498644700        9.1601278868136173     
 H   8.4478344380263586       0.75679497330479883        8.7557754110313599     
 H   7.7772040438648107       0.47627876968520377        10.386360704002159     
 H   7.8039484247976212        4.1093442279332777        11.489003107767893     
 H   6.4629223476455770        3.3258723058780042        10.632025844091697     
 H   7.2977245851861063        2.4698171512448432        11.943600230246140     
 N   11.061150571892803        1.6874594143576869        9.8180190345586897     
 N   10.636266113662755        3.7505673240437813        11.419511081139085     
 O   9.7232184834621354        1.4626065292964072        12.151309689400478     
 C   12.360419835066040        1.1076929314828272        10.249795587912578     
 H   10.700208367764953        1.3186956812553119        8.9295692821371500     
 C   11.663247537159739        4.5774743735790766        10.762732603226153     
 H   10.406328123429534        3.9979746363097961        12.385569806779648     
 Dy   9.9508901525791185        1.4059494948394036        14.361252319561155     
 H   12.531128389228739        1.4623873616122438        11.276756069150855     
 C   12.297794499383803      -0.42124953525644215        10.269671890183117     
 C   13.489683320910512        1.6111877144605655        9.3472432582098861     
 H   11.824501218025256        4.1146464741041973        9.7819191049236380     
 C   11.173066394841376        6.0161425773528832        10.554911257056343     
 C   12.980997851008212        4.5542562629070016        11.547908583418085     
 O   10.304560973758218        1.3486129079541516        16.550046426718943     
 O   9.4148194198303390        3.7382035838531888        14.300862570000188     
 O   7.6031190361651380        1.5818576814516192        14.649841610243438     
 O   9.1251956531479248      -0.87024452035272060        14.461768073992367     
 O   11.775143385385762       -4.8663353802885653E-002   13.935752326939882     
 O   11.926497846929911        2.7542863842214227        14.287545708304531     
 H   11.499542771102240      -0.77844136964233235        10.931621399732478     
 H   12.113393751260386      -0.81457090331879578        9.2597956646163198     
 H   13.247780259365424      -0.83968316597337278        10.631345555945609     
 H   13.323670663824302        1.2795741352295362        8.3132882865880475     
 H   13.554390071623269        2.7060387344587782        9.3459140766858066     
 H   14.455132338693055        1.2103562279159612        9.6860429405209079     
 H   10.244259516502400        6.0421357151931607        9.9711161223516367     
 H   10.979982952545912        6.5048303899338196        11.518305503135446     
 H   11.931749937545488        6.6089586026923319        10.024331518771161     
 H   12.845425688896304        4.9840099198218937        12.549911526736823     
 H   13.359853148410306        3.5330815518009078        11.676054361443420     
 H   13.747174247619961        5.1474328618036935        11.029225206225490     
 P   10.483657872020146       0.44275483834695412        17.777524372811850     
 H   9.9510262649494443        4.3672778439937359        14.849761797082634     
 H   8.4404016570533198        4.0343377480091140        14.376562922977573     
 H   7.0067806974132862       0.82565789168289183        14.376636416943636     
 H   7.1208936279380106        2.4572609305109965        14.608643852501698     
 H   9.5815678154252719       -1.6001571302648538        13.964300949906185     
 H   8.1319658834448987      -0.98537006632563107        14.297967775203588     
 H   11.732526529341131      -0.98816679046273315        13.607506844366519     
 H   12.722399993244156       0.13276511429812993        14.178727823436954     
 H   12.834539885264281        2.3537341610702764        14.370336868525650     
 H   11.964187249688994        3.5897152892865107        14.825593806918588     
 C   8.9931410553085094       0.64197579593738519        18.828147833240557     
 N   10.709099303211689       -1.0772166973260648        17.175109226222510     
 N   11.755637076547046       0.71588036453546466        18.772530071765548     
 C   7.7961096866199409       0.20261669953484523        17.963121643727089     
 C   8.8494742693192467        2.1311864292997162        19.200284180790266     
 C   9.0849112729605590      -0.21362683545194555        20.100732048493526     
 C   11.233043698925810       -2.2465762616138489        17.895997966244973     
 H   10.253288839971091       -1.2670070924005683        16.278935911063975     
 C   13.159419826921768       0.83282651382232464        18.310140525707812     
 H   11.568001192621850        1.2040389902988371        19.655720368109591     
 H   7.8595922224764410      -0.85510265498662086        17.671825999867369     
 H   6.8758752978131552       0.33708032248788317        18.544823398037149     
 H   7.7084863033113180       0.80488869769180527        17.050473791801871     
 H   7.9082905882162358        2.2884135529999146        19.747234734146240     
 H   9.6601128192659083        2.4700861701728853        19.858050878535618     
 H   8.8402725875732724        2.7649576027493694        18.305393109550852     
 H   9.9216639336694765        8.9155210497292692E-002   20.741998025968016     
 H   8.1622967760220870       -8.6132175378223666E-002   20.683458434954638     
 H   9.1929442052325321       -1.2832808005213940        19.880549427295680     
 H   11.532936969768603       -1.8823006234809443        18.887597664836811     
 C   12.458383244513911       -2.8065607882409513        17.169409919977394     
 C   10.156329547941558       -3.3193548878965586        18.054784397072567     
 H   13.197167549276157       0.43097868969615249        17.287404494558761     
 C   14.068396397041026       -3.0436249467601026E-003   19.217598801164868     
 C   13.572239912347547        2.3046141826300839        18.278419388622297     
 H   12.180479135039175       -3.1674354258620205        16.168148701157076     
 H   13.234129045164854       -2.0398680992758393        17.045836039329174     
 H   12.889030874424506       -3.6507785237797159        17.726654811001463     
 H   9.2642206088924492       -2.9273267283142679        18.558951945567269     
 H   9.8479678521338947       -3.7049682288636978        17.071984962220107     
 H   10.533555458144185       -4.1659796735363424        18.642630154737585     
 H   13.980888921337641       0.33887104320821509        20.258623240714485     
 H   13.801050224530005       -1.0666497964789390        19.187461317791502     
 H   15.116621692849586        9.7110713027879478E-002   18.905648916750295     
 H   12.912083122911138        2.8811135208085550        17.616158221826865     
 H   13.509039969239753        2.7344631819685197        19.288073415559296     
 H   14.602849618867022        2.4178046023715969        17.914870392971459     
 C   9.6091662706404986        5.2075970724200369        2.3522288375865745     
 C   10.590074170649794        4.1173892550311662        1.8893678579491133     
 C   10.166106148721981        6.6169177606554825        2.0729987388021782     
 C   8.2616087295742933        5.0270585843918143        1.6265538546287706     
 P   9.2703449281310064        5.0473427536072295        4.1566543581055164     
 H   10.685019024342449        4.1613441461289717       0.79374971605088207     
 H   11.592764865287855        4.2511150012786896        2.3145088261116871     
 H   10.226350549466940        3.1174885447303926        2.1582545685754093     
 H   10.350953369182930        6.7326613667810342       0.99477061603319328     
 H   9.4452959452622398        7.3884482551569839        2.3703207528656125     
 H   11.115343337402068        6.8041309964809829        2.5909248092339245     
 H   7.8640802567720050        4.0143194708178855        1.7635145694489478     
 H   7.5066907653432517        5.7451693692995178        1.9729209350961161     
 H   8.4007601220406016        5.1854930350156945       0.54700335187004168     
 N   8.5653713818756945        3.5920727817965803        4.5149495687867445     
 N   10.739368039439976        5.0009814446932106        4.8855296535802681     
 O   8.3354814334662066        6.1820315780801591        4.5899548306981712     
 C   7.1166174001215312        3.3051990512730653        4.5235953341911808     
 H   9.1778393532485829        2.8515289972336788        4.8709434769285727     
 C   10.890480243769106        5.2497936716321307        6.3366520211750492     
 H   11.584165244664907        5.2109632524284919        4.3365815458764505     
 H   6.6337113092180457        4.0632881047972198        3.8935011390352638     
 C   6.8335437380642015        1.9351954827250428        3.9071714228244203     
 C   6.5132575897327651        3.3881617234765673        5.9283061363218925     
 H   9.9622586101421344        4.9049672663072341        6.8130223613687715     
 C   12.063722408455437        4.4180753862472750        6.8495704772813655     
 C   11.079191401434763        6.7411412310215644        6.6264724796421044     
 H   7.3478211248003236        1.1401124595514067        4.4656930716248349     
 H   5.7550028234094128        1.7315121672289924        3.9382221544692531     
 H   7.1585771339704776        1.8878328792399186        2.8616204914156351     
 H   6.7272644818980174        4.3573063012355169        6.3948543617304265     
 H   5.4217919920550832        3.2704074078620082        5.8670064514244977     
 H   6.9173388698736007        2.5926354915312584        6.5687568348173464     
 H   12.969394258522986        4.6783066133892932        6.2857174497753165     
 H   12.256065581124487        4.6302821055677859        7.9086717983524961     
 H   11.868865616520328        3.3437011165332464        6.7343864864967333     
 H   10.237985901420600        7.3208908467527118        6.2293330134854372     
 H   11.146304290869756        6.9262360961777283        7.7074489316793624     
 H   12.001760163268283        7.1154184359830506        6.1621956409444412     
 C  -2.5618389273756064        11.652300074837292        6.9581879673533615     
 C  -2.3874042929817314        10.147001771904819        7.2387137454302781     
 C  -1.2095742693526934        12.390647783159668        7.0183277715852697     
 C  -3.5277630200984689        12.236394711566406        8.0119581348845337     
 P  -3.3758952892910603        11.887709999388555        5.3099594725446000     
 H  -3.3555469240439448        9.6302558719071580        7.2296663886785089     
 H  -1.7190463621768841        9.6571822961952414        6.5196028884321562     
 H  -1.9442712472443557        10.013428115148516        8.2379200121617622     
 H -0.46294838180963493        11.948108482338043        6.3455660620790182     
 H  -1.3144002873483993        13.454514295289183        6.7629895921808494     
 H -0.80602964994387649        12.333442568434556        8.0413010415468431     
 H  -3.1259663370023532        12.032653395216734        9.0158301872877615     
 H  -3.6378225412454066        13.322306429777067        7.9152733361815546     
 H  -4.5243965433780122        11.778556889015691        7.9525441897615696     
 N  -3.7514139660676520        13.466925201297865        4.9862713148996995     
 N  -2.2246987134592251        11.564868774422056        4.1777947979931769     
 O  -4.6669155348237092        11.068254155342277        5.3049525519120717     
 C  -4.9361787026827466        14.207033529998100        5.4715278402843133     
 H  -3.0038496408544582        14.047369920080174        4.6089045446985102     
 C  -2.4784806750607120        11.581275946651255        2.7151987011842578     
 H  -1.4577817302569636        10.939650617482583        4.4552502553905802     
 H  -5.4992624552880773        13.518611537383281        6.1170954415620633     
 C  -5.8272779498195018        14.624648681672255        4.2983783606902932     
 C  -4.4848061116171021        15.422589437108231        6.2826349600303448     
 H  -3.4710298253735257        12.035956991363079        2.5744865343931655     
 C  -2.4944341712810161        10.154760596167305        2.1535147286227705     
 C  -1.4276209951084295        12.454935950315681        2.0165443948165773     
 H  -6.0970395204627925        13.752458219832199        3.6890140610301443     
 H  -6.7538175811004546        15.093952916559218        4.6568789211312556     
 H  -5.2938067994061448        15.343341323686921        3.6638409382852695     
 H  -3.9318231017442544        16.119735766118758        5.6366268832827213     
 H  -5.3465406381910494        15.957588611069699        6.6946615111913719     
 H  -3.8307979114787543        15.137747005388519        7.1152132413405758     
 H  -3.2717566819011239        9.5527778394687282        2.6420758483951183     
 H  -2.6891166386473397        10.167094109236197        1.0720889949428858     
 H  -1.5265705563176912        9.6597522823467532        2.3172678830283369     
 H -0.41313685965682551        12.116443106485512        2.2739874420664270     
 H  -1.5327710642074575        12.390929297413605       0.92515143881579576     
 H  -1.5222559000166731        13.509690875620866        2.3079474281952108     
 I  0.39863461045275711        9.1120443919692740        4.5721411275202986     
 I   3.5634474756204995        4.5619452488033660        3.2152895787843239     
 I   10.374436228311479       0.59955368193643965        6.2044668908286331     
 O   1.3956161475005771E-002   5.6692160211829270        3.5945748515431060     
 H  0.19805304899955253        6.6134228714165735        3.7931218018460737     
 H  0.90038527486301634        5.2618252002605779        3.4926178811094473     
         356

 C  -6.5182034691294826        7.7764384588273989        9.1542948709854137     
 C  -6.6864263867220872        6.8025945344947862        10.330046253215418     
 C  -5.9562606072815241        9.1315492029880296        9.6299566857048742     
 C  -5.5715332295335500        7.1725352186343718        8.0954412006263361     
 P  -8.1251295288094010        8.0167182534399366        8.2990193254800779     
 H  -7.2700157957824558        7.2428938333927846        11.149904400302596     
 H  -5.6979716203941297        6.5398766912873407        10.728078613165856     
 H  -7.1702039118214236        5.8705570394692668        10.012748484692173     
 H  -4.9402628307827552        8.9811398280147596        10.026050377545539     
 H  -6.5590473826528628        9.5741938736159486        10.434659272171052     
 H  -5.8937397731690693        9.8486754399596919        8.8004796881450513     
 H  -5.9383860732776457        6.2143306410151311        7.7059452177385843     
 H  -4.5907046833259715        6.9929949837767982        8.5569552556302515     
 H  -5.4254373833582781        7.8515689252762604        7.2469094965716341     
 N  -9.1864483733496360        8.6361860322406585        9.3876367080994498     
 N  -8.7599780384763797        6.5790797722241479        7.7810533119455680     
 O  -7.8554401800344120        8.8718857598761431        7.0541156970434074     
 C  -10.487376392530729        9.2098794612054018        8.9521325244246803     
 H  -8.8251099197979208        9.0096210346521506        10.274292731372624     
 C  -9.7743568418321640        5.7393697676042539        8.4413041930889285     
 H  -8.5322366266569762        6.3337600208555864        6.8143794241767868     
 Dy  -8.0215252778043649        8.9207569500624846        4.8410304666888901     
 H  -10.661550670229277        8.8394812618694569        7.9312141042850000     
 C  -10.427844465317465        10.738492424167349        8.9080392877053125     
 C  -11.612374174402536        8.7160486393495091        9.8650732047240393     
 H  -9.9279217882678914        6.1902771916979358        9.4290539019871584     
 C  -9.2710483657563838        4.3021129620938421        8.6263539193195253     
 C  -11.100093737305761        5.7617736768210666        7.6695945710069173     
 O  -8.3349101410237232        8.9213130585004130        2.6460439666488971     
 O  -7.4840327647053106        6.5881362771163214        4.8975384686829564     
 O  -5.6730287604548018        8.7480300477217217        4.5916872413056069     
 O  -7.1871979445298830        11.197282280613340        4.7235860979947999     
 O  -9.8416342879321821        10.402909547202384        5.1560558706611683     
 O  -9.9966356028906116        7.5625344011060021        4.9027550189246476     
 H  -9.6326031617076762        11.087269598420884        8.2376324006032799     
 H  -10.240819371156013        11.148595743274587        9.9106506287191660     
 H  -11.380201773841183        11.148866133599745        8.5435228597222945     
 H  -11.443279636683791        9.0604901422647508        10.894315524841357     
 H  -11.674045321048048        7.6211209924672279        9.8799603330453962     
 H  -12.579928785599400        9.1104764629863499        9.5250298313482045     
 H  -8.3357220657889002        4.2762482106161341        9.1995373804199918     
 H  -9.0845029066382335        3.8272156684529639        7.6546740454288162     
 H  -10.019425048445598        3.6967510628862068        9.1574095028875853     
 H  -10.970333605204532        5.3463633288425463        6.6609666655409763     
 H  -11.489183437377765        6.7809472838948635        7.5584493882130284     
 H  -11.856371391603863        5.1554858647401520        8.1873697702480648     
 P  -8.5244868881535094        9.8142325012658134        1.4114997052953993     
 H  -8.0290862129129028        5.9636061992252829        4.3530141663123896     
 H  -6.5123348348894794        6.2974924680082562        4.7861202303520169     
 H  -5.0771574181392500        9.4996619450448634        4.8772826723915665     
 H  -5.1855427161849965        7.8767197078617643        4.5787927355747780     
 H  -7.6510955088648105        11.928511740749945        5.2117082273828448     
 H  -6.1984010154499725        11.307219623439003        4.9181727573238456     
 H  -9.8067543097886336        11.332618510163867        5.5138878593928187     
 H  -10.797303406286209        10.194602990190850        4.9787969945754540     
 H  -10.909065601921800        7.9571924923863389        4.8543558174502097     
 H  -10.041447935154435        6.7366347841149778        4.3518627715625060     
 C  -7.0472028472971031        9.5924303715269073       0.34934580633998258     
 N  -8.7267884718749027        11.342694265572488        1.9955238208607047     
 N  -9.8135093632700308        9.5358030562959666       0.44012859635885609     
 C  -5.8384749419763216        10.019345256281349        1.2034465919904591     
 C  -6.9243240736206131        8.1009577480037347       -1.5867863892555647E-002
 C  -7.1383814597160820        10.445909518301971      -0.92409285531888907     
 C  -9.2906968435116362        12.500510527000900        1.2885662950317900     
 H  -8.2678548123149884        11.539324447074931        2.8885215878665442     
 C  -11.207713789899556        9.4168833955783935       0.93148466851864742     
 H  -9.6414378594652455        9.0484770532981216      -0.44664285443414653     
 H  -5.8831813088063667        11.079981952947838        1.4855718505980235     
 H  -4.9251091420174298        9.8645389428198040       0.61667971619634021     
 H  -5.7553249832517501        9.4235442920282981        2.1207745626731302     
 H  -5.9911323747526160        7.9290922628551979      -0.57131841303626840     
 H  -7.7453911014803820        7.7680415742805069      -0.66325336487353892     
 H  -6.9141221144341181        7.4730762654865437       0.88326608363178738     
 H  -7.9833353411563417        10.152109747095155       -1.5582181425054444     
 H  -6.2219183523457060        10.307756994420387       -1.5138412665574750     
 H  -7.2330388126541809        11.516485892889509      -0.70383357826957937     
 H  -9.6143910148834610        12.128563756874058       0.30795980280272550     
 C  -10.501595649745010        13.046769675929996        2.0497647770692593     
 C  -8.2335958234186783        13.585728092933163        1.0943837001420269     
 H  -11.225188124644141        9.8201194597825427        1.9543217446793668     
 C  -12.138182887657313        10.250391745971326        4.2639622244091915E-002
 C  -11.618462407649789        7.9447331307590057       0.97460640659119246     
 H  -10.200244336216745        13.418007005590608        3.0401529150000615     
 H  -11.262026250406636        12.270111207484163        2.2013450062344928     
 H  -10.961184921925874        13.881247160788361        1.5012209286355984     
 H  -7.3582116074714952        13.205694029456602       0.55467667511876251     
 H  -7.8923021282157295        13.968968386684500        2.0661087593597314     
 H  -8.6415180490924648        14.431728653705285       0.52757542527646539     
 H  -12.065197109070136        9.9127563964599847       -1.0011103649730158     
 H  -11.878260373276119        11.315847085683870        7.1718275313267979E-002
 H  -13.180553123659969        10.141847630668311       0.37175844753008080     
 H  -10.941540174947805        7.3672222351946504        1.6189613839169976     
 H  -11.581356738975256        7.5139046099564570       -3.5567597908311238E-002
 H  -12.639434898409377        7.8323656435425253        1.3641963455023347     
 C  -7.6153888599207153        5.0335812071978285        16.823202808229727     
 C  -8.5908941161401380        6.0979557926247887        17.359207050862494     
 C  -8.1513539637394974        3.6087256535891492        17.064846313407095     
 C  -6.2470131489897671        5.1973081228400950        17.514792419407282     
 P  -7.3335792538978657        5.2615514350150709        15.013742528923521     
 H  -8.6517676617607258        6.0099071616288313        18.456148857934075     
 H  -9.6053664139910850        5.9721352021812733        16.959464930305625     
 H  -8.2432342100645108        7.1112536683881382        17.118048338212120     
 H  -8.3074826282270724        3.4498728365441123        18.143315407224350     
 H  -7.4301209770462044        2.8557383378602883        16.720869693710792     
 H  -9.1111905813697387        3.4300597118530627        16.563348564390321     
 H  -5.8633337273133712        6.2193191752295309        17.406097938195703     
 H  -5.4954713497085361        4.4996005754931652        17.117916575821273     
 H  -6.3519833407728123        4.9949613127347039        18.592306602043728     
 N  -6.6358847719544780        6.7313851597247796        14.696720692520314     
 N  -8.8225443846196629        5.3342755577616572        14.324985360140028     
 O  -6.4151278040887938        4.1400458065761967        14.506366978162809     
 C  -5.1843865462517460        7.0070252195894218        14.661701734835473     
 H  -7.2487343893201199        7.4715770922708353        14.340745983589704     
 C  -9.0112897050904106        5.0982580967600519        12.874458688918162     
 H  -9.6533529332380716        5.1147103259988258        14.891998608813068     
 H  -4.6958246315496206        6.2402166858420589        15.276643957973244     
 C  -4.8772251960356137        8.3673727170207606        15.287888166723139     
 C  -4.6055671083832594        6.9314071275442117        13.245941714150556     
 H  -8.0920181805788438        5.4395307540811766        12.378331573259882     
 C  -10.190380591736073        5.9422247224530054        12.394666336278327     
 C  -9.2174220313446771        3.6104592994695555        12.577782606894260     
 H  -5.3941220261309644        9.1738861106694713        14.748135845667433     
 H  -3.7967617069141162        8.5604059640081793        15.238375642151322     
 H  -5.1812152462469658        8.4057111171798589        16.340938139058263     
 H  -4.8329530907121425        5.9671405548480561        12.775466363721236     
 H  -3.5121917004496574        7.0431804909851605        13.289941483620774     
 H  -5.0156713333925698        7.7339573514901154        12.617959080632708     
 H  -11.086496356000149        5.6810400668409784        12.973334979643704     
 H  -10.404632178710152        5.7430242821629225        11.336473517778741     
 H  -9.9873590256099956        7.0143092388432873        12.516637170763612     
 H  -8.3701753175218414        3.0231551634277798        12.950831768965154     
 H  -9.3108800608743501        3.4343867368732757        11.496726015883578     
 H  -10.131558894080632        3.2385267641029940        13.061042893914010     
 C   4.4853408830139800       -1.3068259738217625        12.304870864631264     
 C   4.3141720253034004       0.20290986564323149        12.049524911126303     
 C   3.1329798395218802       -2.0427389389455102        12.225857332032689     
 C   5.4561397355669730       -1.8723677013952433        11.245350327853521     
 P   5.2912627363290516       -1.5701150070850360        13.952563324476815     
 H   5.2837685573461890       0.71635455221470312        12.067425181498079     
 H   3.6462951828150052       0.68272737769012737        12.775781900327319     
 H   3.8727160608296818       0.35452908866983857        11.052370696610582     
 H   2.3832291936959091       -1.6090199010898445        12.900886209321243     
 H   3.2356725729731788       -3.1101501919490562        12.466344895208636     
 H   2.7351188835969755       -1.9705031784378477        11.201785131451228     
 H   5.0620176933126162       -1.6446158854114123        10.244016013271104     
 H   5.5618456567054890       -2.9602829930422101        11.318022439628340     
 H   6.4537611803154027       -1.4198232398219148        11.320927365275184     
 N   5.6596213962154884       -3.1555211450279876        14.253746876884165     
 N   4.1379282621817648       -1.2602652350279187        15.085411171815524     
 O   6.5848592099644678      -0.75623427379493702        13.976284077024660     
 C   6.8303347023924159       -3.8976007539234576        13.737431477917314     
 H   4.9086318520189618       -3.7366629439111341        14.622724172516852     
 C   4.3837639922536207       -1.3002055110461874        16.549511323754849     
 H   3.3712565789323872      -0.63197567838330038        14.813477726623937     
 H   7.3879259705199694       -3.2047520836930929        13.091775248701914     
 C   7.7387595910013793       -4.3369312037977812        14.889108824309300     
 C   6.3521559088998405       -5.0965448686224564        12.916420922537416     
 H   5.3781079708904924       -1.7522014279044400        16.687665527603507     
 C   4.3892407691347017       0.11852071497726885        17.134256885035771     
 C   3.3325359514713737       -2.1906178971618564        17.228400252395858     
 H   8.0226772225727867       -3.4744784040881549        15.505719764881079     
 H   8.6573993856189304       -4.8056818483104671        14.509998604082737     
 H   7.2118208450753496       -5.0612148230605767        15.522625767427044     
 H   5.8086569463061348       -5.8000464411329107        13.563734114643733     
 H   7.1994853387543234       -5.6312930668627459        12.474414235889629     
 H   5.6803467701608126       -4.7925999689744074        12.104506209840510     
 H   5.1658411793610588       0.73185203003720645        16.657666498642321     
 H   4.5778623375926912        9.1507506701820937E-002   18.216909011454934     
 H   3.4194481293808101       0.61143948340379362        16.973980827463436     
 H   2.3183454311297838       -1.8544410033005079        16.967036558339391     
 H   3.4270744970383333       -2.1400565673537724        18.321576275935040     
 H   3.4359947985451780       -3.2415512749593201        16.923513141386199     
 I   1.5170932346800274        1.1885099637897507        14.710151864423446     
 I  -1.6437833587479167        5.7275323649585950        15.990404415031943     
 I  -8.4490982580173082        9.7133354835110755        12.995935722834799     
 O   1.9313646748239948        4.6351582809645082        15.667028088046228     
 H   1.7490600691867626        3.6893444864082103        15.473611498062457     
 H   1.0424837200598953        5.0425426052816444        15.750748913467046     
 C   8.3971854174099789        2.5499553528317449        10.040220138146408     
 C   8.5694418926004392        3.5265862852771246        8.8675434467019318     
 C   7.8408513072164476        1.1953152515885630        9.5573246257820248     
 C   7.4435031613939131        3.1483595180702557        11.095630464044500     
 P   9.9999193705455394        2.3092527880303453        10.903669516501283     
 H   9.1611304780014642        3.0908000360598349        8.0511697371151527     
 H   7.5829038252872660        3.7856128997953991        8.4623424828780571     
 H   9.0466871159268827        4.4599078090127708        9.1902952600774359     
 H   6.8263078643255142        1.3453656871831106        9.1577536670406374     
 H   8.4476460251193384       0.75651000757675446        8.7534928804240622     
 H   7.7762365838445433       0.47488761191380352        10.383551129574261     
 H   7.8044542299810864        4.1070756098814289        11.489111430464121     
 H   6.4633056353930449        3.3246414177125594        10.631380970447713     
 H   7.2975499347202115        2.4674245885034631        11.942551234526910     
 N   11.061205369820980        1.6851267129155931        9.8175227812554304     
 N   10.636145873842601        3.7474920659191269        11.419962920870248     
 O   9.7228103449086838        1.4590635279688291        12.150046016478228     
 C   12.360731942440149        1.1062696587004479        10.249539898328546     
 H   10.701054206500235        1.3175117673522390        8.9283191262517523     
 C   11.662861630317533        4.5748427589080167        10.763340091519144     
 H   10.406816993233448        3.9939621801925855        12.386360613986335     
 Dy   9.9494351014247240        1.4000140946038810        14.359874705196646     
 H   12.531089470216031        1.4613732190115636        11.276411648536918     
 C   12.299308165056924      -0.42270788652552871        10.270061144139611     
 C   13.489749283276595        1.6104141549405340        9.3470707434926705     
 H   11.823782173379408        4.1126448351095197        9.7821817915445468     
 C   11.172592032005744        6.0136208549832784        10.556488808242102     
 C   12.980866469057755        4.5511910763455017        11.548040470044858     
 O   10.304210761488317        1.3466628922289210        16.548610314567892     
 O   9.4134326175842098        3.7323150025113452        14.301756382911288     
 O   7.6018246350948528        1.5757242778543070        14.647019190052136     
 O   9.1238845243230404      -0.87616429764423620        14.464247247776123     
 O   11.772908535925442       -5.5594578130503142E-002   13.936962016304333     
 O   11.925244993933806        2.7486897902757881        14.285525791448723     
 H   11.501262900663228      -0.78020845151775831        10.932107212186230     
 H   12.115363388079254      -0.81669717458441815        9.2603821950376339     
 H   13.249606414017345      -0.84012001819151882        10.632038327259743     
 H   13.324360295439618        1.2782683766556731        8.3131983200831563     
 H   13.553379394449754        2.7052978874610680        9.3452910057532623     
 H   14.455437863782329        1.2106844590261856        9.6863672496030802     
 H   10.243522915841156        6.0399153801935404        9.9731449233487677     
 H   10.979974416232251        6.5018626131597186        11.520186029761254     
 H   11.931017146142961        6.6066669262983133        10.025799267000542     
 H   12.845514506618732        4.9798899150095659        12.550489686090332     
 H   13.360055800109732        3.5300341316119686        11.675069032791008     
 H   13.746719166541073        5.1450551520534882        11.029705785324074     
 P   10.483636174491249       0.44307427878879002        17.777562616805636     
 H   9.9499936228744748        4.3605629618718620        14.851221120844709     
 H   8.4391546032170233        4.0281282009141632        14.379117238973263     
 H   7.0054415765069926       0.81941011994495339        14.374288695018990     
 H   7.1191948022470095        2.4508333009103858        14.608730011451605     
 H   9.5804909295849789       -1.6066593650334731        13.967893512011397     
 H   8.1307900804146271      -0.99141830384087382        14.299581949703390     
 H   11.730252962838845      -0.99523328912591469        13.609054741829489     
 H   12.720593007930590       0.12667298464267823        14.177246932984902     
 H   12.833321147199598        2.3480826199497056        14.366806477652004     
 H   11.963225167050718        3.5829673356261491        14.825170533484224     
 C   8.9942269704802591       0.64597566762419711        18.828793136293861     
 N   10.706734291011038       -1.0781671711523946        17.177985489176812     
 N   11.756707429461098       0.71678401566682781        18.771071980728575     
 C   7.7959441632188335       0.20836590463290938        17.964743088081139     
 C   8.8535048980181781        2.1356316075608430        19.199765515674141     
 C   9.0851246989794152      -0.20889928553794862        20.101869628721662     
 C   11.232067125152152       -2.2467203309464128        17.899050177009141     
 H   10.250555817767141       -1.2688252108283145        16.282199169893754     
 C   13.160244301103891       0.83233076487108437        18.307573762435158     
 H   11.569922689226193        1.2065851923822350        19.653439013342393     
 H   7.8573367503277494      -0.84952127188736415        17.673881297380294     
 H   6.8763746761957574       0.34470061701077859        18.546970172968418     
 H   7.7088148192884667       0.81036461147003835        17.051888772940654     
 H   7.9125806558097782        2.2951301895276970        19.746373762743669     
 H   9.6646394501844686        2.4734411851132805        19.857447588150304     
 H   8.8457324468025345        2.7686690128077376        18.304367671653583     
 H   9.9226638062933930        9.2839058558554191E-002   20.742551802392015     
 H   8.1630443085930811       -7.9538118734989061E-002   20.684928063390490     
 H   9.1912204788696137       -1.2787951220202056        19.882233622329252     
 H   11.533381329275903       -1.8815770115597807        18.889842462395876     
 C   12.456362145224249       -2.8071888594942318        17.171069616573092     
 C   10.155746566372581       -3.3194408397467496        18.060278543585202     
 H   13.197122925027482       0.42875837294081059        17.285547428633276     
 C   14.069529692133191       -2.1966653274956994E-003   19.215910015033487     
 C   13.573859098372683        2.3037369756728570        18.273168225665504     
 H   12.177088997925887       -3.1687831988419082        16.170485555876127     
 H   13.231872792350140       -2.0405962382716263        17.045821136649774     
 H   12.887872494545366       -3.6509818850808426        17.728255580218047     
 H   9.2649177996984236       -2.9273754775134755        18.566492787752420     
 H   9.8451188439764561       -3.7049463605879369        17.078256671557877     
 H   10.534218890036176       -4.1661709402843234        18.647079581746610     
 H   13.982331699779994       0.34126759745220309        20.256409969569233     
 H   13.802306390661672       -1.0658313963467756        19.187425595514199     
 H   15.117657990663499        9.7627281326330584E-002   18.903533698036387     
 H   12.913221923821631        2.8798552264303017        17.611085373142039     
 H   13.512293950748656        2.7349807289202688        19.282237801017114     
 H   14.604053459735521        2.4156919398287302        17.908222490106379     
 C   9.6099654411493596        5.2124908645244794        2.3536798975762094     
 C   10.590966687502583        4.1222770036238794        1.8909468951630515     
 C   10.166897350492983        6.6217632968635112        2.0741666237298348     
 C   8.2623505466090545        5.0317829400144909        1.6280701921327276     
 P   9.2710599955848387        5.0527904731901616        4.1581768546940987     
 H   10.685573203440091        4.1658532532051398       0.79528473085361084     
 H   11.593754955544084        4.2564413801298739        2.3157304059888157     
 H   10.227627764474331        3.1223466913787039        2.1602750245212201     
 H   10.351517606656101        6.7373606563376427       0.99589845205912697     
 H   9.4462625986032247        7.3934056498538174        2.3715951981786341     
 H   11.116289252924176        6.8088879379820391        2.5918469999209286     
 H   7.8648265820180052        4.0190501346668919        1.7651590594073396     
 H   7.5074514793908484        5.7499527755384339        1.9743459764907763     
 H   8.4014082126161238        5.1900356532926004       0.54848821722170604     
 N   8.5656631099492664        3.5978850670412146        4.5169445470374807     
 N   10.740048643671090        5.0061640958935874        4.8871945808091422     
 O   8.3364088803125291        6.1878115695257057        4.5910263648038283     
 C   7.1169348744703349        3.3110191206190063        4.5240382215305601     
 H   9.1779795312958825        2.8568959804929186        4.8722391677825412     
 C   10.891242413731934        5.2553537184747903        6.3382795304653241     
 H   11.584740848761301        5.2165353859380197        4.3382400796110918     
 H   6.6345948413559324        4.0694608973195958        3.8939534769888602     
 C   6.8343866042217458        1.9413765896514295        3.9065944293619523     
 C   6.5122174215698330        3.3932790476167582        5.9281614301540095     
 H   9.9630284375620146        4.9106936798679435        6.8148023551205057     
 C   12.064523927857913        4.4238092368946482        6.8514223717546230     
 C   11.080136639782831        6.7467615684814772        6.6276379257397657     
 H   7.3478012997780828        1.1458926962318843        4.4653104342678995     
 H   5.7557875933088898        1.7379149604384927        3.9361898674431837     
 H   7.1607437375054506        1.8944388408988122        2.8614680069314331     
 H   6.7260598920592383        4.3620325596390996        6.3955673891231806     
 H   5.4207983464242453        3.2759858502474524        5.8656346942453590     
 H   6.9153325004195114        2.5971954084517441        6.5684930013052716     
 H   12.970128160593930        4.6838159879843326        6.2873596618822427     
 H   12.256980219556459        4.6365331204806868        7.9104020940995792     
 H   11.869673770480309        3.3493872626425101        6.7367046392469145     
 H   10.239024452952789        7.3264777820720060        6.2302812807529131     
 H   11.147235773165880        6.9322050194622991        7.7085616146582865     
 H   12.002783850381157        7.1207654557006590        6.1632904175475280     
 C  -2.5634223156158509        11.657237892274109        6.9577668628948413     
 C  -2.3898036202271906        10.151652838898995        7.2370277718841516     
 C  -1.2110475059219881        12.395096581911908        7.0199457299916439     
 C  -3.5301498253874430        12.240602245496051        8.0111102327298376     
 P  -3.3757324327748903        11.894120366078081        5.3089872894532331     
 H  -3.3581541875192817        9.6353757375956501        7.2268012358685922     
 H  -1.7210984792170572        9.6621825301399511        6.5180251508470368     
 H  -1.9475285499252248        10.016942206823598        8.2364200537527754     
 H -0.46380070412576641        11.952869463463708        6.3476854668524059     
 H  -1.3153226099290438        13.459187947273117        6.7653716189541360     
 H -0.80868436603588345        12.336933949732638        8.0432865110775733     
 H  -3.1294834130744444        12.035592280915804        9.0151307115328869     
 H  -3.6396503256039954        13.326629865161673        7.9154943462325793     
 H  -4.5268933361570118        11.783289061353708        7.9502123039303711     
 N  -3.7508818353416715        13.473518330359095        4.9858764789108276     
 N  -2.2234296975503796        11.571805256415276        4.1778354393102219     
 O  -4.6667546196446139        11.074799100617707        5.3019484469558451     
 C  -4.9356813320281496        14.213455244220428        5.4713138238462964     
 H  -3.0029976342180995        14.054061809481274        4.6093313902819268     
 C  -2.4766606155240058        11.586511410326185        2.7151769443684657     
 H  -1.4567006770815769        10.946697207361328        4.4560679256799922     
 H  -5.4991142222165177        13.524642736695322        6.1161319568641703     
 C  -5.8263434350517516        14.632260481812686        4.2983074923630546     
 C  -4.4843183888772629        15.428236206352217        6.2834892473786583     
 H  -3.4678048759138851        12.043548391359575        2.5732744697324339     
 C  -2.4961733302876263        10.159365828946900        2.1556949966603942     
 C  -1.4232266225801835        12.456184508942588        2.0160757926934338     
 H  -6.0961181650148601        13.760698510969299        3.6880806136340252     
 H  -6.7528766780670963        15.101439910128152        4.6569772704295191     
 H  -5.2925342625724703        15.351411317843203        3.6646064420527544     
 H  -3.9312386774084627        16.125849397806604        5.6380746591892370     
 H  -5.3460483350915462        15.962944448215826        6.6958922425140734     
 H  -3.8303771461577125        15.142649918216936        7.1158472290716546     
 H  -3.2753028742899502        9.5603841895260206        2.6446375161620561     
 H  -2.6902273543058208        10.170348133550853        1.0741678653127256     
 H  -1.5298226265944863        9.6621967890385996        2.3209066302489849     
 H -0.41003765672033515        12.114951039458539        2.2743196767182918     
 H  -1.5281661594348210        12.391397739129514       0.92473136584269600     
 H  -1.5147968544157469        13.511286682414150        2.3065108482732546     
 I  0.40002496925538161        9.1200250243265355        4.5745793588413930     
 I   3.5641327729026941        4.5696309132087345        3.2141319381574167     
 I   10.376107061544175       0.60595708405108184        6.2032446887603756     
 O   1.4706766848616510E-002   5.6763488047005417        3.5973602295518221     
 H  0.19872205217735520        6.6205646993434302        3.7958740389601804     
 H  0.90109016410951526        5.2693283553516563        3.4939255735533665     
         356

 C  -6.5158527268806896        7.7771996572904936        9.1562260579098016     
 C  -6.6849725292384345        6.8021828800480346        10.330866187385098     
 C  -5.9537072529826105        9.1315172967240272        9.6336888443692921     
 C  -5.5688192173492226        7.1740671786676442        8.0972792526836095     
 P  -8.1221698363323771        8.0188451936552347        8.3002575732283095     
 H  -7.2693539608893705        7.2414976720226205        11.150657530220091     
 H  -5.6968270321003569        6.5392046964174968        10.729492752338453     
 H  -7.1682753730083988        5.8704215792357797        10.012190520739692     
 H  -4.9380501799778873        8.9801890184785975        10.030228430536978     
 H  -6.5568171422379891        9.5735031910855994        10.438497694090401     
 H  -5.8903320896414764        9.8495529593502980        8.8051134816776955     
 H  -5.9356451345554309        6.2162370754907110        7.7068756353127847     
 H  -4.5881977774950320        6.9940451467781628        8.5590245335637665     
 H  -5.4223411607901442        7.8537351337835384        7.2493389174262441     
 N  -9.1836619292290695        8.6382755131617959        9.3886139839877174     
 N  -8.7572165502542383        6.5816736391403747        7.7812245969546519     
 O  -7.8516865224794472        8.8746565198598990        7.0559478373643838     
 C  -10.484785276123038        9.2113665801992024        8.9531356024114643     
 H  -8.8231794844921616        9.0101778529726122        10.276189619785999     
 C  -9.7720516722420374        5.7422377447922388        8.4411140315542852     
 H  -8.5299781606006846        6.3372151558581997        6.8142319758252112     
 Dy  -8.0207758354570498        8.9265225963529264        4.8432464756895435     
 H  -10.658423514327554        8.8414792399065476        7.9319548544741174     
 C  -10.426344823069378        10.740035377610445        8.9098249802461762     
 C  -11.609739551255327        8.7162629262583611        9.8654117999814499     
 H  -9.9256867895286032        6.1931672302921745        9.4288297121526199     
 C  -9.2694437764648310        4.3047708876942039        8.6264457892654356     
 C  -11.097607704087775        5.7651699608786506        7.6691481928418046     
 O  -8.3379382519105629        8.9261786611415648        2.6487399012166088     
 O  -7.4833502950873516        6.5939325342153614        4.8972546766898413     
 O  -5.6725172322986364        8.7537177412086784        4.5926024139758654     
 O  -7.1871976184516546        11.202953115271379        4.7224584050245175     
 O  -9.8403228399479374        10.408032086296361        5.1620211377046292     
 O  -9.9961595699617529        7.5682562587115312        4.9060318231937856     
 H  -9.6311620652425187        11.089659382266714        8.2398067802383803     
 H  -10.239933740146835        11.149829057976081        9.9126623378356857     
 H  -11.378902422797584        11.149809739917407        8.5451882877621586     
 H  -11.441434528767097        9.0604775150668253        10.894848460038924     
 H  -11.670469032121693        7.6213059708691562        9.8799435557544903     
 H  -12.577432299852376        9.1099289915165649        9.5249710917865453     
 H  -8.3341996051483758        4.2785436706504791        9.1997351021541096     
 H  -9.0830677707242202        3.8295341736910249        7.6549222448565324     
 H  -10.018148920837033        3.6999230034164299        9.1576172779647873     
 H  -10.967774507521911        5.3500160728635731        6.6604402626562136     
 H  -11.486429316067309        6.7844488312834015        7.5581794046181443     
 H  -11.854122492138931        5.1589480943377897        8.1866393999628855     
 P  -8.5271375399974207        9.8173629698678244        1.4129753933544933     
 H  -8.0282724628356732        5.9700091450767365        4.3518934485881307     
 H  -6.5116492985900987        6.3032637816724764        4.7862054682371920     
 H  -5.0765925449075295        9.5057554354363418        4.8769388021214741     
 H  -5.1848712718976442        7.8825076548698956        4.5798512926056727     
 H  -7.6508435513609987        11.934729062558771        5.2100007834779714     
 H  -6.1982597504352688        11.313338589513179        4.9160402862459724     
 H  -9.8049979154540079        11.338454247383639        5.5177923147932413     
 H  -10.795932299775256        10.200379168232566        4.9836604954886621     
 H  -10.908325219391104        7.9633700933047900        4.8570028545943149     
 H  -10.040808980745350        6.7429761577788030        4.3542607664882409     
 C  -7.0502084630266850        9.5929381863841474       0.35090989418468949     
 N  -8.7283307791116727        11.346704645044694        1.9949661322277219     
 N  -9.8162474320953237        9.5385783758079690       0.44172233050245280     
 C  -5.8408573152071259        10.018818275482447        1.2045938805733734     
 C  -6.9291915775076358        8.1011075054270449       -1.3384292240052376E-002
 C  -7.1404843133621947        10.445680591843031      -0.92306458875307207     
 C  -9.2913547692227159        12.504294508953789        1.2869253027652141     
 H  -8.2692229048788128        11.543896431070522        2.8877474373626297     
 C  -11.210792300940758        9.4212889412208405       0.93243267130578578     
 H  -9.6440953766437598        9.0494380439570552      -0.44393531914978496     
 H  -5.8844844926236393        11.079479558068554        1.4867277447510809     
 H  -4.9277865879340519        9.8632138810127561       0.61757734424949662     
 H  -5.7579514026192946        9.4229911460972211        2.1219045096923579     
 H  -5.9957690634789325        7.9276788464343042      -0.56790695620472320     
 H  -7.7501292305521243        7.7689512308934177      -0.66132164415744843     
 H  -6.9206088435674049        7.4737053110402760       0.88607010193579983     
 H  -7.9857582397765565        10.152394112324853       -1.5570034167404183     
 H  -6.2241999474430170        10.306159799395658       -1.5127100428188001     
 H  -7.2339100089333472        11.516471453860714      -0.70346554940078065     
 H  -9.6151436833020796        12.131820648075584       0.30654681772021225     
 C  -10.502003683748244        13.051910581463526        2.0475219406828322     
 C  -8.2335213783469907        13.588710769813565        1.0921838459395548     
 H  -11.228615464482722        9.8262827239423931        1.9545042379688158     
 C  -12.140237702048060        10.253514907014189        4.1477384641498277E-002
 C  -11.622525434840979        7.9495703868555347       0.97771495673876929     
 H  -10.200584522745171        13.423361739267630        3.0378098772941753     
 H  -11.263075934565070        12.275943877202742        2.1992764192383465     
 H  -10.960814234859646        13.886472832077279        1.4984789297923280     
 H  -7.3585107598967010        13.207909204465038       0.55241378404707064     
 H  -7.8917607684618627        13.972018388161882        2.0637188205209238     
 H  -8.6409639703752603        14.434833173899092       0.52520993131314386     
 H  -12.066655876442480        9.9139655059446916       -1.0015435777334265     
 H  -11.879986296148111        11.318886571655407        6.8867250812487513E-002
 H  -13.182875934432913        10.145845254287822       0.36996126624595838     
 H  -10.946138955203818        7.3725335739714355        1.6230028107277623     
 H  -11.585530635970828        7.5173011660825484       -3.1797195619587049E-002
 H  -12.643658961579414        7.8384737861753182        1.3671635755139622     
 C  -7.6207844620312617        5.0327812866861912        16.823716756310329     
 C  -8.5967230494495421        6.0986707317115663        17.355284323211759     
 C  -8.1579889030548216        3.6088868343191991        17.067819522577267     
 C  -6.2535894941433101        5.1976485226789135        17.517280071042148     
 P  -7.3354845513685802        5.2562150830318313        15.014486746722138     
 H  -8.6592533436277428        6.0136086348094882        18.452194506385009     
 H  -9.6106019223504333        5.9719100307235511        16.954418700028825     
 H  -8.2485364916195394        7.1112194510006006        17.112038987329054     
 H  -8.3155984845843047        3.4526961120238706        18.146308617917036     
 H  -7.4369608826081928        2.8546962350390950        16.726474160486628     
 H  -9.1173510608126946        3.4298284868911182        16.565581656955597     
 H  -5.8690873195596440        6.2191070619219113        17.406822028343015     
 H  -5.5018659442197988        4.4986798607288616        17.123473175790608     
 H  -6.3604984008744117        4.9980525098797211        18.594940088099978     
 N  -6.6368962631395085        6.7248061118644982        14.694567879772059     
 N  -8.8232169842479173        5.3276671265462658        14.323183645514144     
 O  -6.4162917928365113        4.1335867616128912        14.511930116212056     
 C  -5.1855921928428197        7.0011228606312201        14.662813456180444     
 H  -7.2495623292189357        7.4655033785725511        14.339357739237370     
 C  -9.0097965431145042        5.0904831793506373        12.872661767958270     
 H  -9.6547628858711256        5.1083067785047769        14.889120961488770     
 H  -4.6979739485702314        6.2344480029689961        15.278639039627759     
 C  -4.8804596381041074        8.3616465410371852        15.289548462010012     
 C  -4.6038316170548326        6.9258666621357285        13.248348585694639     
 H  -8.0899974018036183        5.4317902608469897        12.377555421374007     
 C  -10.188578581539833        5.9335383673910638        12.390661800050189     
 C  -9.2150807579891065        3.6024083332654642        12.576878326600481     
 H  -5.3962752490173784        9.1679152465124432        14.748478640686995     
 H  -3.8000509850191682        8.5550889306665212        15.242716953642422     
 H  -5.1871401280853799        8.4000401662692799        16.341691812454833     
 H  -4.8302084326702515        5.9617327591805234        12.777165624725869     
 H  -3.5106232768879129        7.0375299558860336        13.294707646696022     
 H  -5.0125570821988887        7.7285977445495204        12.619763036801373     
 H  -11.085186717570728        5.6726482954209203        12.968677633152899     
 H  -10.401653758515437        5.7330145834062796        11.332546116768228     
 H  -9.9860454717505842        7.0058087129054467        12.511737323989282     
 H  -8.3682926113676146        3.0155888004967339        12.951591759408378     
 H  -9.3069471939523289        3.4254346191983771        11.495880852449250     
 H  -10.129804507593535        3.2306221258792887        13.059076819372009     
 C   4.4864654120543337       -1.3138302885146000        12.302114703658836     
 C   4.3159537640090830       0.19593057700539429        12.046523698701225     
 C   3.1339926117264754       -2.0493758482075388        12.222142094789589     
 C   5.4578009319747975       -1.8797668810072878        11.243398891291548     
 P   5.2910656247626369       -1.5769264320741516        13.950416029319355     
 H   5.2856814157493544       0.70908352266089703        12.065090456274662     
 H   3.6476958572141225       0.67601196647306105        12.772229920502182     
 H   3.8752798419102890       0.34761575175984805        11.049051986304077     
 H   2.3837906370785027       -1.6154330298080888        12.896508541808229     
 H   3.2362365476865209       -3.1168030944638176        12.462750139372835     
 H   2.7370138686853887       -1.9770678418532686        11.197754688565860     
 H   5.0643760045648154       -1.6521930663401529        10.241751899872803     
 H   5.5632005461169305       -2.9676780857691392        11.316456606114908     
 H   6.4554726518850849       -1.4274330955029786        11.319513745606054     
 N   5.6594984524675187       -3.1621316660557532        14.252403022508625     
 N   4.1367120371181318       -1.2668405659909823        15.082170629220494     
 O   6.5845049661724397      -0.76283952603052896        13.975084583911444     
 C   6.8311425352399207       -3.9038954651691369        13.737865422257473     
 H   4.9083838562178466       -3.7433399550398909        14.621023203451154     
 C   4.3824641187563484       -1.3035933285022943        16.546244350328095     
 H   3.3702332130245996      -0.63883135309604733        14.809101534528413     
 H   7.3894427218364420       -3.2109128229052639        13.093001833084156     
 C   7.7380096132483569       -4.3430901792037941        14.890756722520518     
 C   6.3546735925822029       -5.1030725626681939        12.916355127129332     
 H   5.3752024231439934       -1.7582720903982965        16.685789491926830     
 C   4.3923855256856017       0.11625801820213538        17.127289525951312     
 C   3.3285272706377635       -2.1887602148229237        17.226806272684335     
 H   8.0210453570037998       -3.4806715718888515        15.507801121482192     
 H   8.6571417152942889       -4.8117541131863222        14.512781746801400     
 H   7.2102999869179767       -5.0674885114217192        15.523473083978395     
 H   5.8104781837704795       -5.8066693560780340        13.562959899499985     
 H   7.2029085000217163       -5.6375260954472903        12.475842913584357     
 H   5.6840579619807645       -4.7995496972641485        12.103368840679304     
 H   5.1709589148280557       0.72570707594678252        16.649578463481006     
 H   4.5807095448931205        9.1539983213478476E-002   18.209974424063468     
 H   3.4243278350172326       0.61162363698592337        16.965270787218525     
 H   2.3156929208162671       -1.8495181226416544        16.964855903890015     
 H   3.4235077177007844       -2.1365805813623742        18.319822569338861     
 H   3.4281815780248732       -3.2402888332970070        16.923744466622303     
 I   1.5156836691870843        1.1810922505962358        14.703290593745598     
 I  -1.6446081922568629        5.7208205324904426        15.991987963394770     
 I  -8.4513607875457026        9.7067553782574834        12.997971439473929     
 O   1.9288390049461126        4.6284134412607134        15.660884439596451     
 H   1.7465310292698941        3.6826694274959624        15.467260649629372     
 H   1.0401481487269604        5.0353685891239000        15.747353027286630     
 C   8.3973743759799806        2.5485278422357598        10.039389153684853     
 C   8.5702317051239429        3.5261289747784703        8.8675988819429943     
 C   7.8405651406919503        1.1946028227127652        9.5551874229654352     
 C   7.4437149388060364        3.1464826834072994        11.095072323488942     
 P   9.9997745780722731        2.3066029839873838        10.903048519554149     
 H   9.1622545237954967        3.0910613722857270        8.0511010015024969     
 H   7.5838741296115444        3.7855642067897870        8.4622175398440547     
 H   9.0473391924370645        4.4591374584296659        9.1913702894375859     
 H   6.8262622986710726        1.3455204245017511        9.1553794472676593     
 H   8.4474576122123182       0.75622504184870998        8.7512103498167644     
 H   7.7752691238242759       0.47349645414240332        10.380741555146363     
 H   7.8049600351645525        4.1048069918295802        11.489219753160349     
 H   6.4636889231405128        3.3234105295471150        10.630736096803730     
 H   7.2973752842543167        2.4650320257620830        11.941502238807679     
 N   11.061260167749158        1.6827940114734994        9.8170265279521693     
 N   10.636025634022447        3.7444168077944724        11.420414760601409     
 O   9.7224022063552322        1.4555205266412510        12.148782343555979     
 C   12.361044049814257        1.1048463859180686        10.249284208744513     
 H   10.701900045235515        1.3163278534491660        8.9270689703663546     
 C   11.662475723475325        4.5722111442369568        10.763947579812136     
 H   10.407305863037363        3.9899497240753745        12.387151421193021     
 Dy   9.9479800502703277        1.3940786943683587        14.358497090832138     
 H   12.531050551203323        1.4603590764108834        11.276067227922981     
 C   12.300821830730047      -0.42416623779461526        10.270450398096104     
 C   13.489815245642676        1.6096405954205026        9.3468982287754550     
 H   11.823063128733562        4.1106431961148422        9.7824444781654556     
 C   11.172117669170111        6.0110991326136736        10.558066359427860     
 C   12.980735087107300        4.5481258897840018        11.548172356671630     
 O   10.303860549218415        1.3447128765036902        16.547174202416837     
 O   9.4120458153380788        3.7264264211695015        14.302650195822389     
 O   7.6005302340245668        1.5695908742569948        14.644196769860834     
 O   9.1225733954981560      -0.88208407493575169        14.466726421559880     
 O   11.770673686465122       -6.2525802458120644E-002   13.938171705668784     
 O   11.923992140937699        2.7430931963301535        14.283505874592915     
 H   11.502983030224215      -0.78197553339318426        10.932593024639981     
 H   12.117333024898121      -0.81882344585004063        9.2609687254589499     
 H   13.251432568669266      -0.84055687040966476        10.632731098573876     
 H   13.325049927054934        1.2769626180818099        8.3131083535782633     
 H   13.552368717276240        2.7045570404633583        9.3446679348207162     
 H   14.455743388871603        1.2110126901364100        9.6866915586852507     
 H   10.242786315179911        6.0376950451939200        9.9751737243459004     
 H   10.979965879918588        6.4988948363856176        11.522066556387063     
 H   11.930284354740433        6.6043752499042947        10.027267015229922     
 H   12.845603324341159        4.9757699101972390        12.551067845443841     
 H   13.360258451809161        3.5269867114230289        11.674083704138596     
 H   13.746264085462187        5.1426774423032837        11.030186364422658     
 P   10.483614476962352       0.44339371923062593        17.777600860799421     
 H   9.9489609807995052        4.3538480797499872        14.852680444606785     
 H   8.4379075493807285        4.0219186538192124        14.381671554968953     
 H   7.0041024556006981       0.81316234820701483        14.371940973094343     
 H   7.1174959765560093        2.4444056713097746        14.608816170401511     
 H   9.5794140437446860       -1.6131615998020923        13.971486074116608     
 H   8.1296142773843538      -0.99746654135611656        14.301196124203191     
 H   11.727979396336561       -1.0022997877890962        13.610602639292461     
 H   12.718786022617026       0.12058085498722657        14.175766042532850     
 H   12.832102409134915        2.3424310788291347        14.363276086778356     
 H   11.962263084412440        3.5762193819657870        14.824747260049858     
 C   8.9953128856520088       0.64997553931100893        18.829438439347161     
 N   10.704369278810390       -1.0791176449787243        17.180861752131118     
 N   11.757777782375152       0.71768766679819085        18.769613889691598     
 C   7.7957786398177253       0.21411510973097353        17.966364532435190     
 C   8.8575355267171094        2.1400767858219698        19.199246850558016     
 C   9.0853381249982732      -0.20417173562395169        20.103007208949801     
 C   11.231090551378497       -2.2468644002789770        17.902102387773308     
 H   10.247822795563192       -1.2706433292560608        16.285462428723534     
 C   13.161068775286015       0.83183501591984410        18.305006999162501     
 H   11.571844185830534        1.2091313944656330        19.651157658575190     
 H   7.8550812781790587      -0.84393988878810744        17.675936594893216     
 H   6.8768740545783595       0.35232091153367395        18.549116947899687     
 H   7.7091433352656162       0.81584052524827133        17.053303754079440     
 H   7.9168707234033207        2.3018468260554794        19.745512791341103     
 H   9.6691660811030289        2.4767962000536756        19.856844297764994     
 H   8.8511923060317965        2.7723804228661058        18.303342233756315     
 H   9.9236636789173112        9.6522906619815690E-002   20.743105578816014     
 H   8.1637918411640769       -7.2944062091754441E-002   20.686397691826343     
 H   9.1894967525066953       -1.2743094435190170        19.883917817362825     
 H   11.533825688783203       -1.8808533996386172        18.892087259954945     
 C   12.454341045934587       -2.8078169307475123        17.172729313168794     
 C   10.155163584803606       -3.3195267915969411        18.065772690097837     
 H   13.197078300778808       0.42653805618546875        17.283690362707787     
 C   14.070662987225356       -1.3497057082312979E-003   19.214221228902105     
 C   13.575478284397819        2.3028597687156300        18.267917062708708     
 H   12.173698860812600       -3.1701309718217958        16.172822410595177     
 H   13.229616539535426       -2.0413243772674128        17.045806233970378     
 H   12.886714114666226       -3.6511852463819694        17.729856349434634     
 H   9.2656149905043996       -2.9274242267126827        18.574033629937574     
 H   9.8422698358190175       -3.7049244923121760        17.084528380895648     
 H   10.534882321928166       -4.1663622070323045        18.651529008755631     
 H   13.983774478222347       0.34366415169619108        20.254196698423986     
 H   13.803562556793338       -1.0650129962146124        19.187389873236892     
 H   15.118694288477410        9.8143849624781690E-002   18.901418479322484     
 H   12.914360724732123        2.8785969320520488        17.606012524457213     
 H   13.515547932257558        2.7354982758720174        19.276402186474932     
 H   14.605257300604022        2.4135792772858640        17.901574587241296     
 C   9.6107646116582206        5.2173846566289219        2.3551309575658443     
 C   10.591859204355373        4.1271647522165917        1.8925259323769896     
 C   10.167688552263984        6.6266088330715398        2.0753345086574919     
 C   8.2630923636438158        5.0365072956371684        1.6295865296366849     
 P   9.2717750630386728        5.0582381927730928        4.1596993512826819     
 H   10.686127382537732        4.1703623602813087       0.79681974565633951     
 H   11.594745045800314        4.2617677589810574        2.3169519858659440     
 H   10.228904979481724        3.1272048380270157        2.1622954804670305     
 H   10.352081844129271        6.7420599458942521       0.99702628808506066     
 H   9.4472292519442114        7.3983630445506519        2.3728696434916556     
 H   11.117235168446284        6.8136448794830953        2.5927691906079331     
 H   7.8655729072640046        4.0237807985158982        1.7668035493657315     
 H   7.5082121934384460        5.7547361817773499        1.9757710178854364     
 H   8.4020563031916460        5.1945782715695055       0.54997308257337041     
 N   8.5659548380228401        3.6036973522858493        4.5189395252882170     
 N   10.740729247902202        5.0113467470939650        4.8888595080380162     
 O   8.3373363271588499        6.1935915609712522        4.5920978989094854     
 C   7.1172523488191395        3.3168391899649472        4.5244811088699386     
 H   9.1781197093431839        2.8622629637521588        4.8735348586365088     
 C   10.892004583694762        5.2609137653174498        6.3399070397555990     
 H   11.585316452857695        5.2221075194475484        4.3398986133457340     
 H   6.6354783734938190        4.0756336898419727        3.8944058149424565     
 C   6.8352294703792902        1.9475576965778159        3.9060174358994848     
 C   6.5111772534069017        3.3983963717569488        5.9280167239861266     
 H   9.9637982649818966        4.9164200934286528        6.8165823488722408     
 C   12.065325447260388        4.4295430875420223        6.8532742662278805     
 C   11.081081878130899        6.7523819059413901        6.6288033718374262     
 H   7.3477814747558430        1.1516729329123616        4.4649277969109642     
 H   5.7565723632083667        1.7443177536479932        3.9341575804171138     
 H   7.1629103410404245        1.9010448025577056        2.8613155224472311     
 H   6.7248553022204591        4.3667588180426815        6.3962804165159346     
 H   5.4198047007934074        3.2815642926328965        5.8642629370662203     
 H   6.9133261309654221        2.6017553253722294        6.5682291677931968     
 H   12.970862062664876        4.6893253625793720        6.2890018739891698     
 H   12.257894857988433        4.6427841353935877        7.9121323898466631     
 H   11.870481924440291        3.3550734087517742        6.7390227919970958     
 H   10.240063004484977        7.3320647173912992        6.2312295480203881     
 H   11.148167255462004        6.9381739427468698        7.7096742976372106     
 H   12.003807537494032        7.1261124754182674        6.1643851941506140     
 C  -2.5650057038560949        11.662175709710926        6.9573457584363210     
 C  -2.3922029474726503        10.156303905893173        7.2353417983380250     
 C  -1.2125207424912829        12.399545380664149        7.0215636883980173     
 C  -3.5325366306764172        12.244809779425696        8.0102623305751415     
 P  -3.3755695762587199        11.900530732767605        5.3080151063618670     
 H  -3.3607614509946182        9.6404956032841405        7.2239360830586747     
 H  -1.7231505962572302        9.6671827640846590        6.5164474132619166     
 H  -1.9507858526060939        10.020456298498681        8.2349200953437887     
 H -0.46465302644189782        11.957630444589372        6.3498048716257935     
 H  -1.3162449325096883        13.463861599257051        6.7677536457274217     
 H -0.81133908212789041        12.340425331030717        8.0452719806083035     
 H  -3.1330004891465362        12.038531166614874        9.0144312357780105     
 H  -3.6414781099625841        13.330953300546280        7.9157153562836040     
 H  -4.5293901289360115        11.788021233691726        7.9478804180991727     
 N  -3.7503497046156906        13.480111459420325        4.9854816429219548     
 N  -2.2221606816415336        11.578741738408494        4.1778760806272679     
 O  -4.6665937044655195        11.081344045893136        5.2989443419996194     
 C  -4.9351839613735526        14.219876958442756        5.4710998074082786     
 H  -3.0021456275817409        14.060753698882376        4.6097582358653426     
 C  -2.4748405559872997        11.591746874001116        2.7151551875526736     
 H  -1.4556196239061900        10.953743797240074        4.4568855959694043     
 H  -5.4989659891449580        13.530673936007361        6.1151684721662782     
 C  -5.8254089202840014        14.639872281953116        4.2982366240358161     
 C  -4.4838306661374236        15.433882975596205        6.2843435347269727     
 H  -3.4645799264542450        12.051139791356071        2.5720624050717027     
 C  -2.4979124892942366        10.163971061726492        2.1578752646980184     
 C  -1.4188322500519375        12.457433067569493        2.0156071905702908     
 H  -6.0951968095669269        13.768938802106399        3.6871471662379061     
 H  -6.7519357750337372        15.108926903697084        4.6570756197277827     
 H  -5.2912617257387957        15.359481311999485        3.6653719458202394     
 H  -3.9306542530726709        16.131963029494454        5.6395224350957518     
 H  -5.3455560319920439        15.968300285361954        6.6971229738367750     
 H  -3.8299563808366703        15.147552831045351        7.1164812168027334     
 H  -3.2788490666787768        9.5679905395833131        2.6471991839289939     
 H  -2.6913380699643015        10.173602157865508        1.0762467356825651     
 H  -1.5330746968712812        9.6646412957304477        2.3245453774696330     
 H -0.40693845378384486        12.113458972431566        2.2746519113701571     
 H  -1.5235612546621844        12.391866180845426       0.92431129286959623     
 H  -1.5073378088148206        13.512882489207435        2.3050742683512984     
 I  0.40141532805800612        9.1280056566837988        4.5770175901624874     
 I   3.5648180701848888        4.5773165776141029        3.2129742975305100     
 I   10.377777894776871       0.61236048616572403        6.2020224866921181     
 O   1.5457372222227247E-002   5.6834815882181573        3.6001456075605387     
 H  0.19939105535515783        6.6277065272702869        3.7986262760742875     
 H  0.90179505335601429        5.2768315104427357        3.4952332659972862     
         356

 C  -6.5135019846318967        7.7779608557535873        9.1581572448341895     
 C  -6.6835186717547828        6.8017712256012821        10.331686121554780     
 C  -5.9511538986836978        9.1314853904600248        9.6374210030337117     
 C  -5.5661052051648960        7.1755991387009157        8.0991173047408846     
 P  -8.1192101438553532        8.0209721338705329        8.3014958209765393     
 H  -7.2686921259962842        7.2401015106524564        11.151410660137586     
 H  -5.6956824438065849        6.5385327015476538        10.730906891511049     
 H  -7.1663468341953740        5.8702861190022935        10.011632556787211     
 H  -4.9358375291730194        8.9792382089424354        10.034406483528418     
 H  -6.5545869018231144        9.5728125085552485        10.442336116009750     
 H  -5.8869244061138843        9.8504304787409041        8.8097472752103396     
 H  -5.9329041958332169        6.2181435099662918        7.7078060528869861     
 H  -4.5856908716640925        6.9950953097795274        8.5610938114972814     
 H  -5.4192449382220103        7.8559013422908173        7.2517683382808533     
 N  -9.1808754851085013        8.6403649940829332        9.3895912598759850     
 N  -8.7544550620320987        6.5842675060566016        7.7813958819637365     
 O  -7.8479328649244815        8.8774272798436549        7.0577799776853594     
 C  -10.482194159715348        9.2128536991930012        8.9541386803982466     
 H  -8.8212490491864006        9.0107346712930738        10.278086508199374     
 C  -9.7697465026519090        5.7451057219802237        8.4409238700196418     
 H  -8.5277196945443912        6.3406702908608121        6.8140845274736357     
 Dy  -8.0200263931097329        8.9322882426433683        4.8454624846901968     
 H  -10.655296358425831        8.8434772179436383        7.9326956046632358     
 C  -10.424845180821292        10.741578331053542        8.9116106727870399     
 C  -11.607104928108120        8.7164772131672130        9.8657503952388588     
 H  -9.9234517907893149        6.1960572688864142        9.4286055223180814     
 C  -9.2678391871732799        4.3074288132945666        8.6265376592113459     
 C  -11.095121670869789        5.7685662449362356        7.6687018146766919     
 O  -8.3409663627974027        8.9310442637827183        2.6514358357843206     
 O  -7.4826678254693917        6.5997287913144014        4.8969708846967261     
 O  -5.6720057041424718        8.7594054346956369        4.5935175866461240     
 O  -7.1871972923734262        11.208623949929418        4.7213307120542352     
 O  -9.8390113919636910        10.413154625390339        5.1679864047480901     
 O  -9.9956835370328925        7.5739781163170603        4.9093086274629245     
 H  -9.6297209687773613        11.092049166112544        8.2419811598734825     
 H  -10.239048109137658        11.151062372677577        9.9146740469522054     
 H  -11.377603071753986        11.150753346235069        8.5468537158020244     
 H  -11.439589420850403        9.0604648878688980        10.895381395236491     
 H  -11.666892743195335        7.6214909492710836        9.8799267784635845     
 H  -12.574935814105352        9.1093815200467798        9.5249123522248862     
 H  -8.3326771445078531        4.2808391306848241        9.1999328238882274     
 H  -9.0816326348102052        3.8318526789290859        7.6551704442842494     
 H  -10.016872793228469        3.7030949439466530        9.1578250530419876     
 H  -10.965215409839292        5.3536688168845998        6.6599138597714500     
 H  -11.483675194756851        6.7879503786719386        7.5579094210232602     
 H  -11.851873592673996        5.1624103239354282        8.1859090296777044     
 P  -8.5297881918413321        9.8204934384698337        1.4144510814135876     
 H  -8.0274587127584436        5.9764120909281901        4.3507727308638726     
 H  -6.5109637622907170        6.3090350953366965        4.7862907061223678     
 H  -5.0760276716758090        9.5118489258278203        4.8765949318513817     
 H  -5.1841998276102910        7.8882956018780277        4.5809098496365683     
 H  -7.6505915938571860        11.940946384367599        5.2082933395730979     
 H  -6.1981184854205642        11.319457555587356        4.9139078151680993     
 H  -9.8032415211193822        11.344289984603412        5.5216967701936639     
 H  -10.794561193264302        10.206155346274279        4.9885239964018711     
 H  -10.907584836860410        7.9695476942232402        4.8596498917384201     
 H  -10.040170026336266        6.7493175314426281        4.3566587614139758     
 C  -7.0532140787562678        9.5934460012413876       0.35247398202939639     
 N  -8.7298730863484444        11.350715024516902        1.9944084435947393     
 N  -9.8189855009206166        9.5413536953199714       0.44331606464604950     
 C  -5.8432396884379312        10.018291294683545        1.2057411691562874     
 C  -6.9340590813946585        8.1012572628503534       -1.0900720587549106E-002
 C  -7.1425871670083074        10.445451665384091      -0.92203632218725506     
 C  -9.2920126949337956        12.508078490906676        1.2852843104986382     
 H  -8.2705909974426373        11.548468415066115        2.8869732868587157     
 C  -11.213870811981961        9.4256944868632875       0.93338067409292413     
 H  -9.6467528938222742        9.0503990346159888      -0.44122778386542338     
 H  -5.8857876764409118        11.078977163189268        1.4878836389041383     
 H  -4.9304640338506731        9.8618888192057099       0.61847497230265314     
 H  -5.7605778219868382        9.4224380001661441        2.1230344567115855     
 H  -6.0004057522052490        7.9262654300134097      -0.56449549937317800     
 H  -7.7548673596238666        7.7698608875063293      -0.65938992344135783     
 H  -6.9270955727006926        7.4743343565940092       0.88887412023981238     
 H  -7.9881811383967714        10.152678477554549       -1.5557886909753922     
 H  -6.2264815425403288        10.304562604370929       -1.5115788190801249     
 H  -7.2347812052125127        11.516457014831920      -0.70309752053198182     
 H  -9.6158963517206999        12.135077539277111       0.30513383263769900     
 C  -10.502411717751478        13.057051486997054        2.0452791042964051     
 C  -8.2334469332753031        13.591693446693967        1.0899839917370826     
 H  -11.232042804321301        9.8324459881022435        1.9546867312582648     
 C  -12.142292516438806        10.256638068057054        4.0315147038904639E-002
 C  -11.626588462032167        7.9544076429520638       0.98082350688634623     
 H  -10.200924709273599        13.428716472944654        3.0354668395882891     
 H  -11.264125618723503        12.281776546921321        2.1972078322421997     
 H  -10.960443547793417        13.891698503366200        1.4957369309490574     
 H  -7.3588099123219068        13.210124379473472       0.55015089297537867     
 H  -7.8912194087079968        13.975068389639265        2.0613288816821158     
 H  -8.6404098916580558        14.437937694092899       0.52284443734982244     
 H  -12.068114643814825        9.9151746154293985       -1.0019767904938375     
 H  -11.881712219020105        11.321926057626944        6.6016226311707046E-002
 H  -13.185198745205856        10.149842877907334       0.36816408496183600     
 H  -10.950737735459828        7.3778449127482206        1.6270442375385272     
 H  -11.589704532966403        7.5206977222086389       -2.8026793330862856E-002
 H  -12.647883024749451        7.8445819288081111        1.3701308055255894     
 C  -7.6261800641418072        5.0319813661745547        16.824230704390935     
 C  -8.6025519827589463        6.0993856707983429        17.351361595561023     
 C  -8.1646238423701440        3.6090480150492490        17.070792731747439     
 C  -6.2601658392968540        5.1979889225177311        17.519767722677013     
 P  -7.3373898488392939        5.2508787310485916        15.015230964520754     
 H  -8.6667390254947581        6.0173101079901450        18.448240154835947     
 H  -9.6158374307097816        5.9716848592658289        16.949372469752021     
 H  -8.2538387731745679        7.1111852336130630        17.106029636445985     
 H  -8.3237143409415353        3.4555193875036285        18.149301828609723     
 H  -7.4438007881701802        2.8536541322179012        16.732078627262464     
 H  -9.1235115402556524        3.4295972619291732        16.567814749520871     
 H  -5.8748409118059159        6.2188949486142917        17.407546118490327     
 H  -5.5082605387310615        4.4977591459645572        17.129029775759946     
 H  -6.3690134609760110        5.0011437070247382        18.597573574156229     
 N  -6.6379077543245399        6.7182270640042177        14.692415067023806     
 N  -8.8238895838761717        5.3210586953308745        14.321381930888260     
 O  -6.4174557815842297        4.1271277166495857        14.517493254261304     
 C  -5.1867978394338934        6.9952205016730193        14.663925177525417     
 H  -7.2503902691177524        7.4594296648742668        14.337969494885034     
 C  -9.0083033811385960        5.0827082619412227        12.870864846998378     
 H  -9.6561728385041814        5.1019032310107288        14.886243314164473     
 H  -4.7001232655908414        6.2286793200959334        15.280634121282274     
 C  -4.8836940801726003        8.3559203650536116        15.291208757296888     
 C  -4.6020961257264057        6.9203261967272454        13.250755457238725     
 H  -8.0879766230283927        5.4240497676128028        12.376779269488130     
 C  -10.186776571343595        5.9248520123291222        12.386657263822052     
 C  -9.2127394846335378        3.5943573670613724        12.575974046306701     
 H  -5.3984284719037925        9.1619443823554150        14.748821435706558     
 H  -3.8033402631242201        8.5497718973248631        15.247058265133520     
 H  -5.1930650099237932        8.3943692153586991        16.342445485851407     
 H  -4.8274637746283613        5.9563249635129907        12.778864885730501     
 H  -3.5090548533261683        7.0318794207869066        13.299473809771271     
 H  -5.0094428310052086        7.7232381376089254        12.621566992970036     
 H  -11.083877079141308        5.6642565240008631        12.964020286662093     
 H  -10.398675338320722        5.7230048846496375        11.328618715757713     
 H  -9.9847319178911729        6.9973081869676061        12.506837477214951     
 H  -8.3664099052133896        3.0080224375656881        12.952351749851605     
 H  -9.3030143270303078        3.4164825015234785        11.495035689014921     
 H  -10.128050121106440        3.2227174876555829        13.057110744830007     
 C   4.4875899410946882       -1.3208346032074374        12.299358542686409     
 C   4.3177355027147648       0.18895128836755715        12.043522486276149     
 C   3.1350053839310705       -2.0560127574695679        12.218426857546490     
 C   5.4594621283826230       -1.8871660606193323        11.241447454729578     
 P   5.2908685131962221       -1.5837378570632672        13.948268734161894     
 H   5.2875942741525197       0.70181249310709093        12.062755731051245     
 H   3.6490965316132402       0.66929655525599474        12.768677940677046     
 H   3.8778436229908961       0.34070241484985753        11.045733275997573     
 H   2.3843520804610963       -1.6218461585263333        12.892130874295214     
 H   3.2368005223998635       -3.1234559969785791        12.459155383537032     
 H   2.7389088537738018       -1.9836325052686892        11.193724245680494     
 H   5.0667343158170146       -1.6597702472688933        10.239487786474502     
 H   5.5645554355283720       -2.9750731784960678        11.314890772601476     
 H   6.4571841234547671       -1.4350429511840426        11.318100125936926     
 N   5.6593755087195490       -3.1687421870835184        14.251059168133086     
 N   4.1354958120544980       -1.2734158969540459        15.078930086625462     
 O   6.5841507223804125      -0.76944477826612090        13.973885090798229     
 C   6.8319503680874263       -3.9101901764148157        13.738299366597630     
 H   4.9081358604167313       -3.7500169661686478        14.619322234385457     
 C   4.3811642452590762       -1.3069811459584009        16.542977376901337     
 H   3.3692098471168119      -0.64568702780879439        14.804725342432887     
 H   7.3909594731529138       -3.2170735621174349        13.094228417466395     
 C   7.7372596354953345       -4.3492491546098071        14.892404620731735     
 C   6.3571912762645653       -5.1096002567139323        12.916289331721249     
 H   5.3722968753974936       -1.7643427528921529        16.683913456250153     
 C   4.3955302822365017       0.11399532142700193        17.120322166866856     
 C   3.3245185898041529       -2.1869025324839906        17.225212292972817     
 H   8.0194134914348112       -3.4868647396895485        15.509882478083304     
 H   8.6568840449696456       -4.8178263780621764        14.515564889520062     
 H   7.2087791287606029       -5.0737621997828617        15.524320400529744     
 H   5.8122994212348251       -5.8132922710231565        13.562185684356235     
 H   7.2063316612891084       -5.6437591240318348        12.477271591279084     
 H   5.6877691538007165       -4.8064994255538895        12.102231471518097     
 H   5.1760766502950517       0.71956212185635859        16.641490428319695     
 H   4.5835567521935507        9.1572459725136016E-002   18.203039836672001     
 H   3.4292075406536555       0.61180779056805312        16.956560746973619     
 H   2.3130404105027504       -1.8445952419828011        16.962675249440640     
 H   3.4199409383632351       -2.1331045953709760        18.318068862742681     
 H   3.4203683575045685       -3.2390263916346940        16.923975791858410     
 I   1.5142741036941414        1.1736745374027211        14.696429323067747     
 I  -1.6454330257658090        5.7141087000222894        15.993571511757597     
 I  -8.4536233170740953        9.7001752730038895        13.000007156113059     
 O   1.9263133350682304        4.6216686015569195        15.654740791146672     
 H   1.7440019893530259        3.6759943685837149        15.460909801196287     
 H   1.0378125773940252        5.0281945729661564        15.743957141106216     
 C   8.3975633345499823        2.5471003316397747        10.038558169223300     
 C   8.5710215176474467        3.5256716642798160        8.8676543171840585     
 C   7.8402789741674539        1.1938903938369674        9.5530502201488456     
 C   7.4439267162181588        3.1446058487443431        11.094514182933382     
 P   9.9996297855990051        2.3039531799444224        10.902427522607015     
 H   9.1633785695895273        3.0913227085116191        8.0510322658898410     
 H   7.5848444339358219        3.7855155137841754        8.4620925968100504     
 H   9.0479912689472481        4.4583671078465619        9.1924453187977377     
 H   6.8262167330166301        1.3456751618203917        9.1530052274946812     
 H   8.4472691993052980       0.75594007612066560        8.7489278192094666     
 H   7.7743016638040086       0.47210529637100307        10.377931980718467     
 H   7.8054658403480177        4.1025383737777315        11.489328075856577     
 H   6.4640722108879807        3.3221796413816702        10.630091223159747     
 H   7.2972006337884219        2.4626394630207029        11.940453243088450     
 N   11.061314965677335        1.6804613100314056        9.8165302746489083     
 N   10.635905394202295        3.7413415496698175        11.420866600332571     
 O   9.7219940678017807        1.4519775253136726        12.147518670633730     
 C   12.361356157188366        1.1034231131356893        10.249028519160481     
 H   10.702745883970795        1.3151439395460931        8.9258188144809587     
 C   11.662089816633117        4.5695795295658970        10.764555068105128     
 H   10.407794732841277        3.9859372679581635        12.387942228399707     
 Dy   9.9465249991159332        1.3881432941328362        14.357119476467629     
 H   12.531011632190616        1.4593449338102031        11.275722807309045     
 C   12.302335496403170      -0.42562458906370187        10.270839652052597     
 C   13.489881208008759        1.6088670359004711        9.3467257140582394     
 H   11.822344084087714        4.1086415571201647        9.7827071647863644     
 C   11.171643306334481        6.0085774102440688        10.559643910613620     
 C   12.980603705156843        4.5450607032225019        11.548304243298404     
 O   10.303510336948515        1.3427628607784596        16.545738090265786     
 O   9.4106590130919496        3.7205378398276574        14.303544008733489     
 O   7.5992358329542817        1.5634574706596827        14.641374349669531     
 O   9.1212622666732717      -0.88800385222726730        14.469205595343638     
 O   11.768438837004801       -6.9457026785738146E-002   13.939381395033235     
 O   11.922739287941592        2.7374966023845189        14.281485957737109     
 H   11.504703159785201      -0.78374261526861022        10.933078837093731     
 H   12.119302661716988      -0.82094971711566311        9.2615552558802658     
 H   13.253258723321187      -0.84099372262781069        10.633423869888007     
 H   13.325739558670252        1.2756568595079467        8.3130183870733720     
 H   13.551358040102723        2.7038161934656482        9.3440448638881719     
 H   14.456048913960878        1.2113409212466344        9.6870158677674230     
 H   10.242049714518666        6.0354747101943005        9.9772025253430314     
 H   10.979957343604926        6.4959270596115166        11.523947083012871     
 H   11.929551563337906        6.6020835735102770        10.028734763459301     
 H   12.845692142063587        4.9716499053849112        12.551646004797352     
 H   13.360461103508587        3.5239392912340897        11.673098375486184     
 H   13.745809004383300        5.1402997325530784        11.030666943521242     
 P   10.483592779433454       0.44371315967246183        17.777639104793209     
 H   9.9479283387245356        4.3471331976281133        14.854139768368862     
 H   8.4366604955444320        4.0157091067242616        14.384225870964643     
 H   7.0027633346944045       0.80691457646907638        14.369593251169697     
 H   7.1157971508650082        2.4379780417091639        14.608902329351416     
 H   9.5783371579043930       -1.6196638345707115        13.975078636221820     
 H   8.1284384743540823       -1.0035147788713592        14.302810298702990     
 H   11.725705829834276       -1.0093662864522779        13.612150536755433     
 H   12.716979037303462       0.11448872533177490        14.174285152080795     
 H   12.830883671070234        2.3367795377085634        14.359745695904708     
 H   11.961301001774162        3.5694714283054254        14.824323986615491     
 C   8.9963988008237585       0.65397541099782086        18.830083742400465     
 N   10.702004266609741       -1.0800681188050540        17.183738015085424     
 N   11.758848135289204       0.71859131792955389        18.768155798654625     
 C   7.7956131164166180       0.21986431482903770        17.967985976789240     
 C   8.8615661554160390        2.1445219640830966        19.198728185441890     
 C   9.0855515510171312      -0.19944418570995476        20.104144789177937     
 C   11.230113977604841       -2.2470084696115409        17.905154598537475     
 H   10.245089773359242       -1.2724614476838070        16.288725687553313     
 C   13.161893249468138       0.83133926696860383        18.302440235889843     
 H   11.573765682434875        1.2116775965490310        19.648876303807992     
 H   7.8528258060303671      -0.83835850568885073        17.677991892406141     
 H   6.8773734329609626       0.35994120605656932        18.551263722830960     
 H   7.7094718512427649       0.82131643902650442        17.054718735218223     
 H   7.9211607909968622        2.3085634625832618        19.744651819938532     
 H   9.6736927120215892        2.4801512149940708        19.856241007379680     
 H   8.8566521652610604        2.7760918329244744        18.302316795859046     
 H   9.9246635515412294       0.10020675468107718        20.743659355240013     
 H   8.1645393737350709       -6.6350005448519822E-002   20.687867320262196     
 H   9.1877730261437769       -1.2698237650178286        19.885602012396401     
 H   11.534270048290502       -1.8801297877174536        18.894332057514010     
 C   12.452319946644927       -2.8084450020007927        17.174389009764493     
 C   10.154580603234631       -3.3196127434471321        18.071266836610473     
 H   13.197033676530131       0.42431773943012691        17.281833296782303     
 C   14.071796282317521       -5.0274608896689645E-004   19.212532442770723     
 C   13.577097470422954        2.3019825617584031        18.262665899751916     
 H   12.170308723699312       -3.1714787448016835        16.175159265314228     
 H   13.227360286720712       -2.0420525162631997        17.045791331290978     
 H   12.885555734787088       -3.6513886076830966        17.731457118651218     
 H   9.2663121813103739       -2.9274729759118903        18.581574472122725     
 H   9.8394208276615789       -3.7049026240364151        17.090800090233422     
 H   10.535545753820156       -4.1665534737802847        18.655978435764656     
 H   13.985217256664701       0.34606070594017907        20.251983427278738     
 H   13.804818722925004       -1.0641945960824490        19.187354150959585     
 H   15.119730586291324        9.8660417923232810E-002   18.899303260608576     
 H   12.915499525642614        2.8773386376737955        17.600939675772388     
 H   13.518801913766461        2.7360158228237665        19.270566571932747     
 H   14.606461141472520        2.4114666147429973        17.894926684376216     
 C   9.6115637821670816        5.2222784487333644        2.3565820175554788     
 C   10.592751721208161        4.1320525008093050        1.8941049695909278     
 C   10.168479754034983        6.6314543692795684        2.0765023935851485     
 C   8.2638341806785771        5.0412316512598450        1.6311028671406420     
 P   9.2724901304925051        5.0636859123560249        4.1612218478712641     
 H   10.686681561635375        4.1748714673574767       0.79835476045906828     
 H   11.595735136056545        4.2670941378322418        2.3181735657430727     
 H   10.230182194489116        3.1320629846753270        2.1643159364128413     
 H   10.352646081602440        6.7467592354508614       0.99815412411099436     
 H   9.4481959052851980        7.4033204392474863        2.3741440888046772     
 H   11.118181083968391        6.8184018209841524        2.5936913812949371     
 H   7.8663192325100040        4.0285114623649045        1.7684480393241233     
 H   7.5089729074860427        5.7595195880162651        1.9771960592800966     
 H   8.4027043937671682        5.1991208898464114       0.55145794792503477     
 N   8.5662465660964120        3.6095096375304836        4.5209345035389532     
 N   10.741409852133314        5.0165293982943417        4.8905244352668902     
 O   8.3382637740051724        6.1993715524167996        4.5931694330151425     
 C   7.1175698231679432        3.3226592593108877        4.5249239962093180     
 H   9.1782598873904853        2.8676299470113991        4.8748305494904773     
 C   10.892766753657588        5.2664738121601085        6.3415345490458739     
 H   11.585892056954089        5.2276796529570762        4.3415571470803753     
 H   6.6363619056317047        4.0818064823643496        3.8948581528960533     
 C   6.8360723365368345        1.9537388035042023        3.9054404424370168     
 C   6.5101370852439704        3.4035136958971397        5.9278720178182436     
 H   9.9645680924017785        4.9221465069893622        6.8183623426239759     
 C   12.066126966662864        4.4352769381893955        6.8551261607011380     
 C   11.082027116478967        6.7580022434013030        6.6299688179350875     
 H   7.3477616497336031        1.1574531695928392        4.4645451595540289     
 H   5.7573571331078437        1.7507205468574936        3.9321252933910440     
 H   7.1650769445753975        1.9076507642165990        2.8611630379630291     
 H   6.7236507123816800        4.3714850764462643        6.3969934439086886     
 H   5.4188110551625694        3.2871427350183402        5.8628911798870815     
 H   6.9113197615113338        2.6063152422927152        6.5679653342811219     
 H   12.971595964735821        4.6948347371744115        6.2906440860960968     
 H   12.258809496420405        4.6490351503064886        7.9138626855937462     
 H   11.871290078400273        3.3607595548610383        6.7413409447472770     
 H   10.241101556017167        7.3376516527105933        6.2321778152878640     
 H   11.149098737758129        6.9441428660314406        7.7107869806161355     
 H   12.004831224606905        7.1314594951358758        6.1654799707537009     
 C  -2.5665890920963390        11.667113527147743        6.9569246539778007     
 C  -2.3946022747181099        10.160954972887350        7.2336558247918985     
 C  -1.2139939790605778        12.403994179416390        7.0231816468043915     
 C  -3.5349234359653909        12.249017313355338        8.0094144284204454     
 P  -3.3754067197425499        11.906941099457129        5.3070429232705001     
 H  -3.3633687144699547        9.6456154689726326        7.2210709302487572     
 H  -1.7252027132974033        9.6721829980293688        6.5148696756767963     
 H  -1.9540431552869630        10.023970390173764        8.2334201369348019     
 H -0.46550534875802929        11.962391425715037        6.3519242763991812     
 H  -1.3171672550903328        13.468535251240986        6.7701356725007082     
 H -0.81399379821989737        12.343916712328797        8.0472574501390355     
 H  -3.1365175652186275        12.041470052313944        9.0137317600231359     
 H  -3.6433058943211725        13.335276735930888        7.9159363663346287     
 H  -4.5318869217150102        11.792753406029743        7.9455485322679751     
 N  -3.7498175738897102        13.486704588481553        4.9850868069330829     
 N  -2.2208916657326880        11.585678220401714        4.1779167219443138     
 O  -4.6664327892864241        11.087888991168565        5.2959402370433928     
 C  -4.9346865907189557        14.226298672665083        5.4708857909702617     
 H  -3.0012936209453822        14.067445588283478        4.6101850814487584     
 C  -2.4730204964505935        11.596982337676046        2.7151334307368815     
 H  -1.4545385707308032        10.960790387118820        4.4577032662588163     
 H  -5.4988177560733984        13.536705135319401        6.1142049874683861     
 C  -5.8244744055162521        14.647484082093547        4.2981657557085775     
 C  -4.4833429433975853        15.439529744840192        6.2851978220752871     
 H  -3.4613549769946044        12.058731191352566        2.5708503404109710     
 C  -2.4996516483008469        10.168576294506087        2.1600555327356421     
 C  -1.4144378775236914        12.458681626196400        2.0151385884471478     
 H  -6.0942754541189945        13.777179093243499        3.6862137188417869     
 H  -6.7509948720003790        15.116413897266016        4.6571739690260463     
 H  -5.2899891889051212        15.367551306155768        3.6661374495877248     
 H  -3.9300698287368792        16.138076661182300        5.6409702110022675     
 H  -5.3450637288925416        15.973656122508082        6.6983537051594766     
 H  -3.8295356155156286        15.152455743873766        7.1171152045338131     
 H  -3.2823952590676031        9.5755968896406056        2.6497608516959321     
 H  -2.6924487856227826        10.176856182180165        1.0783256060524049     
 H  -1.5363267671480760        9.6670858024222941        2.3281841246902806     
 H -0.40383925084735456        12.111966905404593        2.2749841460220224     
 H  -1.5189563498895480        12.392334622561338       0.92389121989649647     
 H  -1.4998787632138944        13.514478296000721        2.3036376884293426     
 I  0.40280568686063062        9.1359862890410621        4.5794558214835819     
 I   3.5655033674670831        4.5850022420194723        3.2118166569036033     
 I   10.379448728009567       0.61876388828036633        6.2008002846238606     
 O   1.6207977595837985E-002   5.6906143717357720        3.6029309855692548     
 H  0.20006005853296049        6.6348483551971444        3.8013785131883946     
 H  0.90249994260251321        5.2843346655338150        3.4965409584412059     
         356

 C  -6.5111512423831037        7.7787220542166819        9.1600884317585773     
 C  -6.6820648142711310        6.8013595711545305        10.332506055724462     
 C  -5.9486005443847842        9.1314534841960242        9.6411531616981314     
 C  -5.5633911929805695        7.1771310987341881        8.1009553567981580     
 P  -8.1162504513783293        8.0230990740858310        8.3027340687247708     
 H  -7.2680302911031989        7.2387053492822933        11.152163790055079     
 H  -5.6945378555128130        6.5378607066778098        10.732321030683647     
 H  -7.1644182953823492        5.8701506587688073        10.011074592834730     
 H  -4.9336248783681516        8.9782873994062733        10.038584536519856     
 H  -6.5523566614082398        9.5721218260248992        10.446174537929101     
 H  -5.8835167225862923        9.8513079981315101        8.8143810687429820     
 H  -5.9301632571110021        6.2200499444418726        7.7087364704611865     
 H  -4.5831839658331530        6.9961454727808929        8.5631630894307946     
 H  -5.4161487156538763        7.8580675507980962        7.2541977591354634     
 N  -9.1780890409879348        8.6424544750040724        9.3905685357642525     
 N  -8.7516935738099590        6.5868613729728276        7.7815671669728204     
 O  -7.8441792073695158        8.8801980398274107        7.0596121180063358     
 C  -10.479603043307659        9.2143408181868018        8.9551417583850306     
 H  -8.8193186138806414        9.0112914896135354        10.279983396612749     
 C  -9.7674413330617824        5.7479736991682095        8.4407337084850003     
 H  -8.5254612284880995        6.3441254258634245        6.8139370791220593     
 Dy  -8.0192769507624178        8.9380538889338101        4.8476784936908501     
 H  -10.652169202524110        8.8454751959807290        7.9334363548523532     
 C  -10.423345538573205        10.743121284496640        8.9133963653279036     
 C  -11.604470304960911        8.7166915000760667        9.8660889904962676     
 H  -9.9212167920500285        6.1989473074806529        9.4283813324835410     
 C  -9.2662345978817271        4.3100867388949284        8.6266295291572561     
 C  -11.092635637651803        5.7719625289938197        7.6682554365115783     
 O  -8.3439944736842424        8.9359098664238701        2.6541317703520328     
 O  -7.4819853558514327        6.6055250484134413        4.8966870927036110     
 O  -5.6714941759863073        8.7650931281825937        4.5944327593163825     
 O  -7.1871969662951978        11.214294784587457        4.7202030190839528     
 O  -9.8376999439794446        10.418277164484316        5.1739516717915510     
 O  -9.9952075041040338        7.5796999739225894        4.9125854317320625     
 H  -9.6282798723122038        11.094438949958375        8.2441555395085828     
 H  -10.238162478128482        11.152295687379072        9.9166857560687252     
 H  -11.376303720710387        11.151696952552731        8.5485191438418884     
 H  -11.437744312933710        9.0604522606709708        10.895914330434058     
 H  -11.663316454268980        7.6216759276730111        9.8799100011726786     
 H  -12.572439328358328        9.1088340485769947        9.5248536126632271     
 H  -8.3311546838673287        4.2831345907191691        9.2001305456223452     
 H  -9.0801974988961920        3.8341711841671469        7.6554186437119665     
 H  -10.015596665619904        3.7062668844768765        9.1580328281191878     
 H  -10.962656312156673        5.3573215609056266        6.6593874568866864     
 H  -11.480921073446394        6.7914519260604767        7.5576394374283762     
 H  -11.849624693209064        5.1658725535330658        8.1851786593925251     
 P  -8.5324388436852434        9.8236239070718447        1.4159267694726816     
 H  -8.0266449626812140        5.9828150367796447        4.3496520131396146     
 H  -6.5102782259913363        6.3148064090009166        4.7863759440075428     
 H  -5.0754627984440885        9.5179424162192987        4.8762510615812902     
 H  -5.1835283833229386        7.8940835488861589        4.5819684066674640     
 H  -7.6503396363533733        11.947163706176426        5.2065858956682245     
 H  -6.1979772204058596        11.325576521661532        4.9117753440902261     
 H  -9.8014851267847565        11.350125721823185        5.5256012255940865     
 H  -10.793190086753349        10.211931524315995        4.9933874973150791     
 H  -10.906844454329716        7.9757252951416913        4.8622969288825253     
 H  -10.039531071927181        6.7556589051064524        4.3590567563397107     
 C  -7.0562196944858497        9.5939538160986295       0.35403806987410330     
 N  -8.7314153935852143        11.354725403989107        1.9938507549617568     
 N  -9.8217235697459078        9.5441290148319720       0.44490979878964620     
 C  -5.8456220616687355        10.017764313884642        1.2068884577392016     
 C  -6.9389265852816813        8.1014070202736637       -8.4171489350458283E-003
 C  -7.1446900206544210        10.445222738925153      -0.92100805562143806     
 C  -9.2926706206448770        12.511862472859566        1.2836433182320623     
 H  -8.2719590900064599        11.553040399061707        2.8861991363548012     
 C  -11.216949323023163        9.4301000325057345       0.93432867688006260     
 H  -9.6494104110007903        9.0513600252749242      -0.43852024858106187     
 H  -5.8870908602581844        11.078474768309984        1.4890395330571957     
 H  -4.9331414797672952        9.8605637573986620       0.61937260035580954     
 H  -5.7632042413543827        9.4218848542350688        2.1241644037308132     
 H  -6.0050424409315664        7.9248520135925160      -0.56108404254163280     
 H  -7.7596054886956081        7.7707705441192410      -0.65745820272526734     
 H  -6.9335823018339795        7.4749634021477416       0.89167813854382483     
 H  -7.9906040370169871        10.152962842784245       -1.5545739652103661     
 H  -6.2287631376376398        10.302965409346200       -1.5104475953414500     
 H  -7.2356524014916781        11.516442575803126      -0.70272949166318299     
 H  -9.6166490201393202        12.138334430478636       0.30372084755518575     
 C  -10.502819751754714        13.062192392530584        2.0430362679099781     
 C  -8.2333724882036172        13.594676123574370        1.0877841375346105     
 H  -11.235470144159882        9.8386092522620956        1.9548692245477137     
 C  -12.144347330829552        10.259761229099917        3.9152909436310994E-002
 C  -11.630651489223355        7.9592448990485929       0.98393205703392317     
 H  -10.201264895802025        13.434071206621677        3.0331238018824034     
 H  -11.265175302881936        12.287609216639899        2.1951392452460530     
 H  -10.960072860727189        13.896924174655121        1.4929949321057869     
 H  -7.3591090647471136        13.212339554481908       0.54788800190368681     
 H  -7.8906780489541299        13.978118391116647        2.0589389428433083     
 H  -8.6398558129408531        14.441042214286705       0.52047894338650091     
 H  -12.069573411187170        9.9163837249141054       -1.0024100032542482     
 H  -11.883438141892098        11.324965543598481        6.3165201810926566E-002
 H  -13.187521555978799        10.153840501526844       0.36636690367771357     
 H  -10.955336515715841        7.3831562515250058        1.6310856643492921     
 H  -11.593878429961975        7.5240942783347293       -2.4256391042138666E-002
 H  -12.652107087919488        7.8506900714409040        1.3730980355372169     
 C  -7.6315756662523535        5.0311814456629174        16.824744652471541     
 C  -8.6083809160683504        6.1001006098851205        17.347438867910288     
 C  -8.1712587816854683        3.6092091957792993        17.073765940917607     
 C  -6.2667421844503970        5.1983293223565488        17.522255374311879     
 P  -7.3392951463100076        5.2455423790653528        15.015975182319371     
 H  -8.6742247073617751        6.0210115811708018        18.444285803286885     
 H  -9.6210729390691299        5.9714596878081068        16.944326239475220     
 H  -8.2591410547295965        7.1111510162255254        17.100020285562920     
 H  -8.3318301972987658        3.4583426629833864        18.152295039302405     
 H  -7.4506406937321685        2.8526120293967079        16.737683094038299     
 H  -9.1296720196986083        3.4293660369672283        16.570047842086147     
 H  -5.8805945040521879        6.2186828353066721        17.408270208637635     
 H  -5.5146551332423241        4.4968384312002536        17.134586375729285     
 H  -6.3775285210776103        5.0042349041697562        18.600207060212480     
 N  -6.6389192455095705        6.7116480161439362        14.690262254275552     
 N  -8.8245621835044279        5.3144502641154823        14.319580216262375     
 O  -6.4186197703319481        4.1206686716862793        14.523056392310549     
 C  -5.1880034860249671        6.9893181427148177        14.665036898870389     
 H  -7.2512182090165691        7.4533559511759826        14.336581250532697     
 C  -9.0068102191626895        5.0749333445318072        12.869067926038486     
 H  -9.6575827911372354        5.0954996835166799        14.883365666840174     
 H  -4.7022725826114522        6.2229106372228715        15.282629202936789     
 C  -4.8869285222410941        8.3501941890700380        15.292869052583761     
 C  -4.6003606343979788        6.9147857313187622        13.253162328782810     
 H  -8.0859558442531654        5.4163092743786159        12.376003117602256     
 C  -10.184974561147355        5.9161656572671806        12.382652727593916     
 C  -9.2103982112779690        3.5863064008572811        12.575069766012920     
 H  -5.4005816947902066        9.1559735181983886        14.749164230726121     
 H  -3.8066295412292721        8.5444548639832067        15.251399576624618     
 H  -5.1989898917622073        8.3886982644481183        16.343199159247980     
 H  -4.8247191165864702        5.9509171678454580        12.780564146735134     
 H  -3.5074864297644237        7.0262288856877797        13.304239972846519     
 H  -5.0063285798115285        7.7178785306683304        12.623370949138701     
 H  -11.082567440711887        5.6558647525808050        12.959362940171285     
 H  -10.395696918126006        5.7129951858929946        11.324691314747199     
 H  -9.9834183640317598        6.9888076610297665        12.501937630440622     
 H  -8.3645271990591628        3.0004560746346423        12.953111740294831     
 H  -9.2990814601082885        3.4075303838485795        11.494190525580594     
 H  -10.126295734619344        3.2148128494318771        13.055144670288007     
 C   4.4887144701350419       -1.3278389179002750        12.296602381713981     
 C   4.3195172414204475       0.18197199972971995        12.040521273851073     
 C   3.1360181561356657       -2.0626496667315966        12.214711620303390     
 C   5.4611233247904476       -1.8945652402313768        11.239496018167605     
 P   5.2906714016298073       -1.5905492820523826        13.946121439004434     
 H   5.2895071325556851       0.69454146355328483        12.060421005827829     
 H   3.6504972060123575       0.66258114403892843        12.765125960851909     
 H   3.8804074040715029       0.33378907793986701        11.042414565691068     
 H   2.3849135238436898       -1.6282592872445778        12.887753206782200     
 H   3.2373644971132061       -3.1301088994933406        12.455560627701230     
 H   2.7408038388622149       -1.9901971686841100        11.189693802795128     
 H   5.0690926270692129       -1.6673474281976337        10.237223673076203     
 H   5.5659103249398143       -2.9824682712229968        11.313324939088044     
 H   6.4588955950244493       -1.4426528068651063        11.316686506267798     
 N   5.6592525649715792       -3.1753527081112840        14.249715313757546     
 N   4.1342795869908651       -1.2799912279171097        15.075689544030432     
 O   6.5837964785883853      -0.77605003050171295        13.972685597685015     
 C   6.8327582009349310       -3.9164848876604945        13.738733310937787     
 H   4.9078878646156161       -3.7566939772974046        14.617621265319761     
 C   4.3798643717618049       -1.3103689634145075        16.539710403474583     
 H   3.3681864812090243      -0.65254270252154145        14.800349150337361     
 H   7.3924762244693865       -3.2232343013296059        13.095455001848636     
 C   7.7365096577423120       -4.3554081300158201        14.894052518942955     
 C   6.3597089599469276       -5.1161279507596698        12.916223536313165     
 H   5.3693913276509946       -1.7704134153860094        16.682037420573476     
 C   4.3986750387874016       0.11173262465186848        17.113354807782400     
 C   3.3205099089705423       -2.1850448501450579        17.223618313261294     
 H   8.0177816258658243       -3.4930579074902450        15.511963834684417     
 H   8.6566263746450023       -4.8238986429380315        14.518348032238725     
 H   7.2072582706032291       -5.0800358881440042        15.525167717081095     
 H   5.8141206586991698       -5.8199151859682798        13.561411469212487     
 H   7.2097548225565014       -5.6499921526163792        12.478700268973812     
 H   5.6914803456206684       -4.8134491538436297        12.101094102356891     
 H   5.1811943857620486       0.71341716776593456        16.633402393158381     
 H   4.5864039594939809        9.1604936236793555E-002   18.196105249280535     
 H   3.4340872462900784       0.61199194415018288        16.947850706728712     
 H   2.3103879001892333       -1.8396723613239476        16.960494594991264     
 H   3.4163741590256862       -2.1296286093795773        18.316315156146505     
 H   3.4125551369842637       -3.2377639499723809        16.924207117094515     
 I   1.5128645382011985        1.1662568242092064        14.689568052389898     
 I  -1.6462578592747552        5.7073968675541371        15.995155060120425     
 I  -8.4558858466024898        9.6935951677502974        13.002042872752188     
 O   1.9237876651903481        4.6149237618531247        15.648597142696893     
 H   1.7414729494361574        3.6693193096714674        15.454558952763200     
 H   1.0354770060610903        5.0210205568084127        15.740561254925803     
 C   8.3977522931199839        2.5456728210437896        10.037727184761748     
 C   8.5718113301709504        3.5252143537811618        8.8677097524251209     
 C   7.8399928076429566        1.1931779649611696        9.5509130173322561     
 C   7.4441384936302812        3.1427290140813868        11.093956042377824     
 P   9.9994849931257388        2.3013033759014609        10.901806525659881     
 H   9.1645026153835598        3.0915840447375111        8.0509635302771851     
 H   7.5858147382601002        3.7854668207785638        8.4619676537760480     
 H   9.0486433454574318        4.4575967572634578        9.1935203481578878     
 H   6.8261711673621877        1.3458298991390323        9.1506310077217012     
 H   8.4470807863982795       0.75565511039262123        8.7466452886021688     
 H   7.7733342037837412       0.47071413859960287        10.375122406290568     
 H   7.8059716455314829        4.1002697557258827        11.489436398552805     
 H   6.4644554986354485        3.3209487532162254        10.629446349515764     
 H   7.2970259833225271        2.4602469002793228        11.939404247369220     
 N   11.061369763605512        1.6781286085893119        9.8160340213456490     
 N   10.635785154382141        3.7382662915451630        11.421318440063732     
 O   9.7215859292483273        1.4484345239860945        12.146254997711482     
 C   12.361668264562475        1.1019998403533100        10.248772829576449     
 H   10.703591722706076        1.3139600256430202        8.9245686585955610     
 C   11.661703909790909        4.5669479148948371        10.765162556398119     
 H   10.408283602645191        3.9819248118409529        12.388733035606393     
 Dy   9.9450699479615370        1.3822078938973139        14.355741862103120     
 H   12.530972713177908        1.4583307912095227        11.275378386695108     
 C   12.303849162076292      -0.42708294033278843        10.271228906009091     
 C   13.489947170374840        1.6080934763804398        9.3465531993410220     
 H   11.821625039441866        4.1066399181254862        9.7829698514072732     
 C   11.171168943498849        6.0060556878744649        10.561221461799377     
 C   12.980472323206387        4.5419955166610011        11.548436129925177     
 O   10.303160124678614        1.3408128450532288        16.544301978114735     
 O   9.4092722108458187        3.7146492584858137        14.304437821644589     
 O   7.5979414318839957        1.5573240670623705        14.638551929478229     
 O   9.1199511378483873      -0.89392362951878279        14.471684769127394     
 O   11.766203987544483       -7.6388251113355635E-002   13.940591084397687     
 O   11.921486434945486        2.7319000084388843        14.279466040881301     
 H   11.506423289346188      -0.78550969714403629        10.933564649547483     
 H   12.121272298535857      -0.82307598838128559        9.2621417863015818     
 H   13.255084877973108      -0.84143057484595674        10.634116641202141     
 H   13.326429190285568        1.2743511009340838        8.3129284205684808     
 H   13.550347362929209        2.7030753464679385        9.3434217929556276     
 H   14.456354439050154        1.2116691523568588        9.6873401768495953     
 H   10.241313113857421        6.0332543751946801        9.9792313263401624     
 H   10.979948807291263        6.4929592828374156        11.525827609638680     
 H   11.928818771935379        6.5997918971162584        10.030202511688682     
 H   12.845780959786014        4.9675299005725844        12.552224164150861     
 H   13.360663755208014        3.5208918710451504        11.672113046833770     
 H   13.745353923304412        5.1379220228028730        11.031147522619825     
 P   10.483571081904557       0.44403260011429768        17.777677348786995     
 H   9.9468956966495661        4.3404183155062395        14.855599092130937     
 H   8.4354134417081372        4.0094995596293108        14.386780186960335     
 H   7.0014242137881109       0.80066680473113794        14.367245529245050     
 H   7.1140983251740080        2.4315504121085532        14.608988488301321     
 H   9.5772602720641000       -1.6261660693393309        13.978671198327033     
 H   8.1272626713238107       -1.0095630163866018        14.304424473202792     
 H   11.723432263331990       -1.0164327851154593        13.613698434218403     
 H   12.715172051989898       0.10839659567632322        14.172804261628743     
 H   12.829664933005551        2.3311279965879925        14.356215305031061     
 H   11.960338919135884        3.5627234746450638        14.823900713181125     
 C   8.9974847159955083       0.65797528268463268        18.830729045453769     
 N   10.699639254409091       -1.0810185926313838        17.186614278039730     
 N   11.759918488203256       0.71949496906091703        18.766697707617649     
 C   7.7954475930155098       0.22561351992710185        17.969607421143291     
 C   8.8655967841149703        2.1489671423442234        19.198209520325765     
 C   9.0857649770359892      -0.19471663579595783        20.105282369406076     
 C   11.229137403831183       -2.2471525389441047        17.908206809301646     
 H   10.242356751155294       -1.2742795661115531        16.291988946383093     
 C   13.162717723650262       0.83084351801736356        18.299873472617190     
 H   11.575687179039218        1.2142237986324287        19.646594949040793     
 H   7.8505703338816764      -0.83277712258959402        17.680047189919065     
 H   6.8778728113435648       0.36756150057946468        18.553410497762229     
 H   7.7098003672199136       0.82679235280473740        17.056133716357010     
 H   7.9254508585904047        2.3152800991110443        19.743790848535966     
 H   9.6782193429401495        2.4835062299344659        19.855637716994369     
 H   8.8621120244903224        2.7798032429828425        18.301291357961773     
 H   9.9256634241651476       0.10389060274233869        20.744213131664011     
 H   8.1652869063060667       -5.9755948805285217E-002   20.689336948698049     
 H   9.1860492997808585       -1.2653380865166399        19.887286207429973     
 H   11.534714407797802       -1.8794061757962901        18.896576855073075     
 C   12.450298847355265       -2.8090730732540736        17.176048706360195     
 C   10.153997621665656       -3.3196986952973235        18.076760983123108     
 H   13.196989052281456       0.42209742267478506        17.279976230856814     
 C   14.072929577409687        3.4421353029750676E-004   19.210843656639341     
 C   13.578716656448091        2.3011053548011762        18.257414736795120     
 H   12.166918586586025       -3.1728265177815715        16.177496120033279     
 H   13.225104033905998       -2.0427806552589862        17.045776428611578     
 H   12.884397354907948       -3.6515919689842233        17.733057887867805     
 H   9.2670093721163500       -2.9275217251110974        18.589115314307875     
 H   9.8365718195041403       -3.7048807557606538        17.097071799571193     
 H   10.536209185712146       -4.1667447405282658        18.660427862773677     
 H   13.986660035107054       0.34845726018416706        20.249770156133486     
 H   13.806074889056671       -1.0633761959502859        19.187318428682282     
 H   15.120766884105235        9.9176986221683916E-002   18.897188041894672     
 H   12.916638326553107        2.8760803432955426        17.595866827087562     
 H   13.522055895275363        2.7365333697755156        19.264730957390565     
 H   14.607664982341019        2.4093539522001310        17.888278781511133     
 C   9.6123629526759427        5.2271722408378070        2.3580330775451137     
 C   10.593644238060952        4.1369402494020182        1.8956840068048659     
 C   10.169270955805985        6.6362999054875971        2.0776702785128052     
 C   8.2645759977133384        5.0459560068825224        1.6326192046445993     
 P   9.2732051979463392        5.0691336319389562        4.1627443444598464     
 H   10.687235740733016        4.1793805744336447       0.79988977526179705     
 H   11.596725226312776        4.2724205166834253        2.3193951456202013     
 H   10.231459409496509        3.1369211313236383        2.1663363923586516     
 H   10.353210319075611        6.7514585250074708       0.99928196013692816     
 H   9.4491625586261847        7.4082778339443207        2.3754185341176988     
 H   11.119126999490499        6.8231587624852086        2.5946135719819412     
 H   7.8670655577560042        4.0332421262139118        1.7700925292825149     
 H   7.5097336215336394        5.7643029942551811        1.9786211006747569     
 H   8.4033524843426903        5.2036635081233173       0.55294281327669914     
 N   8.5665382941699839        3.6153219227751179        4.5229294817896895     
 N   10.742090456364426        5.0217120494947194        4.8921893624957642     
 O   8.3391912208514931        6.2051515438623461        4.5942409671207995     
 C   7.1178872975167469        3.3284793286568286        4.5253668835486964     
 H   9.1784000654377849        2.8729969302706388        4.8761262403444450     
 C   10.893528923620416        5.2720338590027680        6.3431620583361488     
 H   11.586467661050484        5.2332517864666048        4.3432156808150175     
 H   6.6372454377695913        4.0879792748867265        3.8953104908496496     
 C   6.8369152026943789        1.9599199104305889        3.9048634489745488     
 C   6.5090969170810391        3.4086310200373302        5.9277273116503606     
 H   9.9653379198216605        4.9278729205500706        6.8201423363757110     
 C   12.066928486065340        4.4410107888367696        6.8569780551743955     
 C   11.082972354827035        6.7636225808612167        6.6311342640327480     
 H   7.3477418247113624        1.1632334062733165        4.4641625221970935     
 H   5.7581419030073206        1.7571233400669941        3.9300930063649746     
 H   7.1672435481103713        1.9142567258754923        2.8610105534788270     
 H   6.7224461225429009        4.3762113348498461        6.3977064713014427     
 H   5.4178174095317315        3.2927211774037843        5.8615194227079428     
 H   6.9093133920572445        2.6108751592132005        6.5677015007690471     
 H   12.972329866806767        4.7003441117694509        6.2922862982030239     
 H   12.259724134852378        4.6552861652193886        7.9155929813408301     
 H   11.872098232360255        3.3664457009703024        6.7436590974974591     
 H   10.242140107549355        7.3432385880298874        6.2331260825553398     
 H   11.150030220054253        6.9501117893160114        7.7118996635950596     
 H   12.005854911719778        7.1368065148534843        6.1665747473567878     
 C  -2.5681724803365831        11.672051344584562        6.9565035495192813     
 C  -2.3970016019635692        10.165606039881526        7.2319698512457720     
 C  -1.2154672156298725        12.408442978168630        7.0247996052107657     
 C  -3.5373102412543651        12.253224847284983        8.0085665262657475     
 P  -3.3752438632263799        11.913351466146654        5.3060707401791332     
 H  -3.3659759779452911        9.6507353346611229        7.2182057774388406     
 H  -1.7272548303375763        9.6771832319740767        6.5132919380916769     
 H  -1.9573004579678321        10.027484481848845        8.2319201785258151     
 H -0.46635767107416076        11.967152406840700        6.3540436811725689     
 H  -1.3180895776709773        13.473208903224920        6.7725176992739939     
 H -0.81664851431190433        12.347408093626877        8.0492429196697657     
 H  -3.1400346412907192        12.044408938013014        9.0130322842682595     
 H  -3.6451336786797612        13.339600171315496        7.9161573763856534     
 H  -4.5343837144940098        11.797485578367759        7.9432166464367766     
 N  -3.7492854431637297        13.493297717542783        4.9846919709442110     
 N  -2.2196226498238421        11.592614702394933        4.1779573632613598     
 O  -4.6662718741073297        11.094433936443995        5.2929361320871671     
 C  -4.9341892200643587        14.232720386887411        5.4706717745322440     
 H  -3.0004416143090236        14.074137477684578        4.6106119270321750     
 C  -2.4712004369138869        11.602217801350976        2.7151116739210894     
 H  -1.4534575175554165        10.967836976997564        4.4585209365482292     
 H  -5.4986695230018379        13.542736334631440        6.1132415027704932     
 C  -5.8235398907485019        14.655095882233976        4.2980948873813389     
 C  -4.4828552206577461        15.445176514084180        6.2860521094236015     
 H  -3.4581300275349642        12.066322591349062        2.5696382757502398     
 C  -2.5013908073074571        10.173181527285681        2.1622358007732658     
 C  -1.4100435049954454        12.459930184823307        2.0146699863240043     
 H  -6.0933540986710613        13.785419384380599        3.6852802714456678     
 H  -6.7500539689670198        15.123900890834948        4.6572723183243099     
 H  -5.2887166520714466        15.375621300312050        3.6669029533552098     
 H  -3.9294854044010874        16.144190292870146        5.6424179869087832     
 H  -5.3445714257930383        15.979011959654208        6.6995844364821782     
 H  -3.8291148501945864        15.157358656702181        7.1177491922648919     
 H  -3.2859414514564298        9.5832032396978999        2.6523225194628699     
 H  -2.6935595012812636        10.180110206494820        1.0804044764222445     
 H  -1.5395788374248709        9.6695303091141405        2.3318228719109286     
 H -0.40074004791086421        12.110474838377620        2.2753163806738876     
 H  -1.5143514451169113        12.392803064277249       0.92347114692339671     
 H  -1.4924197176129681        13.516074102794006        2.3022011085073864     
 I  0.40419604566325512        9.1439669213983237        4.5818940528046772     
 I   3.5661886647492778        4.5926879064248407        3.2106590162766961     
 I   10.381119561242262       0.62516729039500851        6.1995780825556031     
 O   1.6958582969448723E-002   5.6977471552533876        3.6057163635779714     
 H  0.20072906171076316        6.6419901831240011        3.8041307503025017     
 H  0.90320483184901212        5.2918378206248935        3.4978486508851256     
         356

 C  -6.5088005001343108        7.7794832526797757        9.1620196186829634     
 C  -6.6806109567874792        6.8009479167077780        10.333325989894142     
 C  -5.9460471900858707        9.1314215779320218        9.6448853203625511     
 C  -5.5606771807962430        7.1786630587674605        8.1027934088554332     
 P  -8.1132907589013055        8.0252260143011274        8.3039723164730006     
 H  -7.2673684562101135        7.2373091879121292        11.152916919972574     
 H  -5.6933932672190410        6.5371887118079668        10.733735169856242     
 H  -7.1624897565693244        5.8700151985353211        10.010516628882248     
 H  -4.9314122275632837        8.9773365898701112        10.042762589511295     
 H  -6.5501264209933661        9.5714311434945483        10.450012959848451     
 H  -5.8801090390586994        9.8521855175221162        8.8190148622756261     
 H  -5.9274223183887882        6.2219563789174535        7.7096668880353878     
 H  -4.5806770600022135        6.9971956357822576        8.5652323673643096     
 H  -5.4130524930857424        7.8602337593053750        7.2566271799900726     
 N  -9.1753025968673683        8.6445439559252097        9.3915458116525201     
 N  -8.7489320855878194        6.5894552398890545        7.7817384519819051     
 O  -7.8404255498145510        8.8829687998111684        7.0614442583273114     
 C  -10.477011926899969        9.2158279371806024        8.9561448363718146     
 H  -8.8173881785748804        9.0118483079339970        10.281880285026125     
 C  -9.7651361634716558        5.7508416763561945        8.4405435469503569     
 H  -8.5232027624318061        6.3475805608660369        6.8137896307704837     
 Dy  -8.0185275084151026        8.9438195352242520        4.8498945026915043     
 H  -10.649042046622387        8.8474731740178196        7.9341771050414707     
 C  -10.421845896325120        10.744664237939737        8.9151820578687690     
 C  -11.601835681813704        8.7169057869849187        9.8664275857536783     
 H  -9.9189817933107403        6.2018373460748917        9.4281571426490025     
 C  -9.2646300085901760        4.3127446644952911        8.6267213991031664     
 C  -11.090149604433817        5.7753588130514038        7.6678090583464655     
 O  -8.3470225845710821        8.9407754690650219        2.6568277049197446     
 O  -7.4813028862334736        6.6113213055124813        4.8964033007104959     
 O  -5.6709826478301419        8.7707808216695522        4.5953479319866410     
 O  -7.1871966402169694        11.219965619245496        4.7190753261136704     
 O  -9.8363884959951982        10.423399703578294        5.1799169388350110     
 O  -9.9947314711751734        7.5854218315281186        4.9158622360012005     
 H  -9.6268387758470464        11.096828733804205        8.2463299191436850     
 H  -10.237276847119304        11.153529002080566        9.9186974651852449     
 H  -11.375004369666788        11.152640558870393        8.5501845718817542     
 H  -11.435899205017016        9.0604396334730453        10.896447265631625     
 H  -11.659740165342624        7.6218609060749385        9.8798932238817727     
 H  -12.569942842611304        9.1082865771072097        9.5247948731015679     
 H  -8.3296322232268061        4.2854300507535141        9.2003282673564648     
 H  -9.0787623629821788        3.8364896894052078        7.6556668431396826     
 H  -10.014320538011340        3.7094388250070995        9.1582406031963899     
 H  -10.960097214474054        5.3609743049266534        6.6588610540019229     
 H  -11.478166952135938        6.7949534734490138        7.5573694538334921     
 H  -11.847375793744131        5.1693347831307044        8.1844482891073440     
 P  -8.5350894955291530        9.8267543756738558        1.4174024575317759     
 H  -8.0258312126039844        5.9892179826310983        4.3485312954153565     
 H  -6.5095926896919547        6.3205777226651367        4.7864611818927187     
 H  -5.0748979252123680        9.5240359066107771        4.8759071913111978     
 H  -5.1828569390355854        7.8998714958942902        4.5830269636983596     
 H  -7.6500876788495615        11.953381027985252        5.2048784517633511     
 H  -6.1978359553911559        11.331695487735708        4.9096428730123529     
 H  -9.7997287324501308        11.355961459042957        5.5295056809945082     
 H  -10.791818980242395        10.217707702357709        4.9982509982282881     
 H  -10.906104071799023        7.9819028960601415        4.8649439660266314     
 H  -10.038892117518097        6.7620002787702775        4.3614547512654456     
 C  -7.0592253102154316        9.5944616309558697       0.35560215771881021     
 N  -8.7329577008219843        11.358735783461315        1.9932930663287740     
 N  -9.8244616385712007        9.5469043343439743       0.44650353293324291     
 C  -5.8480044348995399        10.017237333085740        1.2080357463221159     
 C  -6.9437940891687040        8.1015567776969739       -5.9335772825425577E-003
 C  -7.1467928743005338        10.444993812466214      -0.91997978905562106     
 C  -9.2933285463559567        12.515646454812453        1.2820023259654865     
 H  -8.2733271825702843        11.557612383057299        2.8854249858508867     
 C  -11.220027834064366        9.4345055781481832       0.93527667966720096     
 H  -9.6520679281793047        9.0523210159338579      -0.43581271329670029     
 H  -5.8883940440754570        11.077972373430701        1.4901954272102533     
 H  -4.9358189256839173        9.8592386955916140       0.62027022840896606     
 H  -5.7658306607219263        9.4213317083039918        2.1252943507500408     
 H  -6.0096791296578829        7.9234385971716224      -0.55767258571008760     
 H  -7.7643436177673504        7.7716802007321517      -0.65552648200917685     
 H  -6.9400690309672672        7.4755924477014748       0.89448215684783727     
 H  -7.9930269356372019        10.153247208013942       -1.5533592394453399     
 H  -6.2310447327349516        10.301368214321473       -1.5093163716027749     
 H  -7.2365235977708444        11.516428136774330      -0.70236146279438427     
 H  -9.6174016885579405        12.141591321680162       0.30230786247267244     
 C  -10.503227785757948        13.067333298064113        2.0407934315235514     
 C  -8.2332980431319296        13.597658800454772        1.0855842833321383     
 H  -11.238897483998462        9.8447725164219460        1.9550517178371627     
 C  -12.146402145220298        10.262884390142780        3.7990671833717349E-002
 C  -11.634714516414544        7.9640821551451220       0.98704060718150011     
 H  -10.201605082330452        13.439425940298701        3.0307807641765172     
 H  -11.266224987040369        12.293441886358478        2.1930706582499062     
 H  -10.959702173660961        13.902149845944040        1.4902529332625165     
 H  -7.3594082171723194        13.214554729490343       0.54562511083199483     
 H  -7.8901366892002640        13.981168392594029        2.0565490040045002     
 H  -8.6393017342236487        14.444146734480512       0.51811344942317938     
 H  -12.071032178559514        9.9175928343988122       -1.0028432160146592     
 H  -11.885164064764091        11.328005029570019        6.0314177310146100E-002
 H  -13.189844366751741        10.157838125146355       0.36456972239359120     
 H  -10.959935295971851        7.3884675903017909        1.6351270911600571     
 H  -11.598052326957548        7.5274908344608198       -2.0485988753414477E-002
 H  -12.656331151089525        7.8567982140736961        1.3760652655488441     
 C  -7.6369712683628999        5.0303815251512800        16.825258600552143     
 C  -8.6142098493777528        6.1008155489718980        17.343516140259553     
 C  -8.1778937210007925        3.6093703765093492        17.076739150087779     
 C  -6.2733185296039400        5.1986697221953673        17.524743025946744     
 P  -7.3412004437807212        5.2402060270821131        15.016719400117987     
 H  -8.6817103892287903        6.0247130543514587        18.440331451737823     
 H  -9.6263084474284781        5.9712345163503846        16.939280009198420     
 H  -8.2644433362846250        7.1111167988379878        17.094010934679854     
 H  -8.3399460536559964        3.4611659384631448        18.155288249995092     
 H  -7.4574805992941560        2.8515699265755146        16.743287560814135     
 H  -9.1358324991415643        3.4291348120052834        16.572280934651424     
 H  -5.8863480962984607        6.2184707219990525        17.408994298784947     
 H  -5.5210497277535868        4.4959177164359501        17.140142975698620     
 H  -6.3860435811792096        5.0073261013147734        18.602840546268734     
 N  -6.6399307366946010        6.7050689682836557        14.688109441527299     
 N  -8.8252347831326823        5.3078418329000909        14.317778501636491     
 O  -6.4197837590796656        4.1142096267229737        14.528619530359796     
 C  -5.1892091326160408        6.9834157837566160        14.666148620215361     
 H  -7.2520461489153849        7.4472822374776975        14.335193006180361     
 C  -9.0053170571867831        5.0671584271223926        12.867271005078594     
 H  -9.6589927437702894        5.0890961360226319        14.880488019515875     
 H  -4.7044218996320630        6.2171419543498088        15.284624284591304     
 C  -4.8901629643095870        8.3444680130864626        15.294529347870636     
 C  -4.5986251430695519        6.9092452659102790        13.255569200326896     
 H  -8.0839350654779398        5.4085687811444290        12.375226965716379     
 C  -10.183172550951115        5.9074793022052399        12.378648191365778     
 C  -9.2080569379224002        3.5782554346531894        12.574165485719140     
 H  -5.4027349176766197        9.1500026540413604        14.749507025745682     
 H  -3.8099188193343241        8.5391378306415486        15.255740888115717     
 H  -5.2049147736006205        8.3830273135375393        16.343952832644554     
 H  -4.8219744585445792        5.9455093721779253        12.782263407739768     
 H  -3.5059180062026791        7.0205783505886528        13.309006135921768     
 H  -5.0032143286178474        7.7125189237277354        12.625174905307366     
 H  -11.081257802282467        5.6474729811607478        12.954705593680480     
 H  -10.392718497931293        5.7029854871363526        11.320763913736684     
 H  -9.9821048101723484        6.9803071350919259        12.497037783666292     
 H  -8.3626444929049377        2.9928897117035964        12.953871730738058     
 H  -9.2951485931862674        3.3985782661736810        11.493345362146266     
 H  -10.124541348132249        3.2069082112081717        13.053178595746006     
 C   4.4898389991753964       -1.3348432325931125        12.293846220741553     
 C   4.3212989801261292       0.17499271109188280        12.037520061425996     
 C   3.1370309283402609       -2.0692865759936256        12.210996383060291     
 C   5.4627845211982731       -1.9019644198434214        11.237544581605633     
 P   5.2904742900633925       -1.5973607070414981        13.943974143846976     
 H   5.2914199909588504       0.68727043399947874        12.058086280604412     
 H   3.6518978804114748       0.65586573282186211        12.761573981026773     
 H   3.8829711851521100       0.32687574102987649        11.039095855384563     
 H   2.3854749672262834       -1.6346724159628223        12.883375539269187     
 H   3.2379284718265482       -3.1367618020081021        12.451965871865427     
 H   2.7426988239506280       -1.9967618320995308        11.185663359909762     
 H   5.0714509383214121       -1.6749246091263741        10.234959559677902     
 H   5.5672652143512558       -2.9898633639499255        11.311759105574613     
 H   6.4606070665941315       -1.4502626625461703        11.315272886598670     
 N   5.6591296212236095       -3.1819632291390496        14.248371459382009     
 N   4.1330633619272312       -1.2865665588801733        15.072449001435400     
 O   6.5834422347963573      -0.78265528273730489        13.971486104571799     
 C   6.8335660337824358       -3.9227795989061738        13.739167255277946     
 H   4.9076398688145000       -3.7633709884261615        14.615920296254062     
 C   4.3785644982645326       -1.3137567808706141        16.536443430047825     
 H   3.3671631153012367      -0.65939837723428851        14.795972958241835     
 H   7.3939929757858591       -3.2293950405417768        13.096681586230876     
 C   7.7357596799892896       -4.3615671054218330        14.895700417154172     
 C   6.3622266436292891       -5.1226556448054081        12.916157740905081     
 H   5.3664857799044947       -1.7764840778798658        16.680161384896799     
 C   4.4018197953383016       0.10946992787673503        17.106387448697941     
 C   3.3165012281369322       -2.1831871678061252        17.222024333549772     
 H   8.0161497602968375       -3.4992510752909420        15.514045191285529     
 H   8.6563687043203590       -4.8299709078138866        14.521131174957388     
 H   7.2057374124458553       -5.0863095765051467        15.526015033632445     
 H   5.8159418961635145       -5.8265381009134023        13.560637254068737     
 H   7.2131779838238943       -5.6562251812009237        12.480128946668540     
 H   5.6951915374406212       -4.8203988821333708        12.099956733195684     
 H   5.1863121212290446       0.70727221367551063        16.625314357997070     
 H   4.5892511667944111        9.1637412748451094E-002   18.189170661889065     
 H   3.4389669519265009       0.61217609773231263        16.939140666483802     
 H   2.3077353898757167       -1.8347494806650944        16.958313940541888     
 H   3.4128073796881369       -2.1261526233881791        18.314561449550325     
 H   3.4047419164639585       -3.2365015083100683        16.924438442330622     
 I   1.5114549727082556        1.1588391110156915        14.682706781712048     
 I  -1.6470826927837015        5.7006850350859848        15.996738608483250     
 I  -8.4581483761308842        9.6870150624967053        13.004078589391318     
 O   1.9212619953124659        4.6081789221493299        15.642453494247116     
 H   1.7389439095192891        3.6626442507592194        15.448208104330115     
 H   1.0331414347281553        5.0138465406506691        15.737165368745387     
 C   8.3979412516899856        2.5442453104478044        10.036896200300193     
 C   8.5726011426944524        3.5247570432825071        8.8677651876661834     
 C   7.8397066411184593        1.1924655360853718        9.5487758145156665     
 C   7.4443502710424045        3.1408521794184310        11.093397901822264     
 P   9.9993402006524708        2.2986535718584995        10.901185528712746     
 H   9.1656266611775905        3.0918453809634032        8.0508947946645293     
 H   7.5867850425843786        3.7854181277729517        8.4618427107420437     
 H   9.0492954219676154        4.4568264066803538        9.1945953775180396     
 H   6.8261256017077461        1.3459846364576729        9.1482567879487231     
 H   8.4468923734912593       0.75537014466457686        8.7443627579948711     
 H   7.7723667437634747       0.46932298082820267        10.372312831862670     
 H   7.8064774507149481        4.0980011376740340        11.489544721249032     
 H   6.4648387863829164        3.3197178650507810        10.628801475871780     
 H   7.2968513328566322        2.4578543375379422        11.938355251649989     
 N   11.061424561533689        1.6757959071472182        9.8155377680423879     
 N   10.635664914561989        3.7351910334205085        11.421770279794895     
 O   9.7211777906948758        1.4448915226585162        12.144991324789233     
 C   12.361980371936584        1.1005765675709307        10.248517139992417     
 H   10.704437561441356        1.3127761117399472        8.9233185027101634     
 C   11.661318002948700        4.5643163002237772        10.765770044691111     
 H   10.408772472449106        3.9779123557237419        12.389523842813080     
 Dy   9.9436148968071407        1.3762724936617914        14.354364247738610     
 H   12.530933794165200        1.4573166486088425        11.275033966081171     
 C   12.305362827749414      -0.42854129160187499        10.271618159965584     
 C   13.490013132740923        1.6073199168604084        9.3463806846238064     
 H   11.820905994796018        4.1046382791308087        9.7832325380281819     
 C   11.170694580663216        6.0035339655048601        10.562799012985137     
 C   12.980340941255930        4.5389303300995012        11.548568016551950     
 O   10.302809912408712        1.3388628293279983        16.542865865963680     
 O   9.4078854085996895        3.7087606771439701        14.305331634555690     
 O   7.5966470308137097        1.5511906634650583        14.635729509286927     
 O   9.1186400090235011      -0.89984340681029840        14.474163942911153     
 O   11.763969138084162       -8.3319475440973137E-002   13.941800773762138     
 O   11.920233581949379        2.7263034144932496        14.277446124025495     
 H   11.508143418907174      -0.78727677901946225        10.934050462001235     
 H   12.123241935354724      -0.82520225964690797        9.2627283167228978     
 H   13.256911032625029      -0.84186742706410267        10.634809412516274     
 H   13.327118821900884        1.2730453423602206        8.3128384540635896     
 H   13.549336685755692        2.7023344994702283        9.3427987220230815     
 H   14.456659964139428        1.2119973834670832        9.6876644859317658     
 H   10.240576513196176        6.0310340401950606        9.9812601273372934     
 H   10.979940270977602        6.4899915060633138        11.527708136264488     
 H   11.928085980532851        6.5975002207222397        10.031670259918060     
 H   12.845869777508442        4.9634098957602566        12.552802323504372     
 H   13.360866406907443        3.5178444508562112        11.671127718181358     
 H   13.744898842225526        5.1355443130526677        11.031628101718409     
 P   10.483549384375660       0.44435204055613359        17.777715592780780     
 H   9.9458630545745983        4.3337034333843647        14.857058415893013     
 H   8.4341663878718407        4.0032900125343600        14.389334502956025     
 H   7.0000850928818172       0.79441903299319938        14.364897807320403     
 H   7.1123994994830069        2.4251227825079420        14.609074647251227     
 H   9.5761833862238070       -1.6326683041079502        13.982263760432245     
 H   8.1260868682935374       -1.0156112539018447        14.306038647702593     
 H   11.721158696829706       -1.0234992837786407        13.615246331681375     
 H   12.713365066676333       0.10230446602087155        14.171323371176690     
 H   12.828446194940868        2.3254764554674217        14.352684914157415     
 H   11.959376836497608        3.5559755209847022        14.823477439746759     
 C   8.9985706311672580       0.66197515437144450        18.831374348507069     
 N   10.697274242208442       -1.0819690664577135        17.189490540994033     
 N   11.760988841117310       0.72039862019228007        18.765239616580676     
 C   7.7952820696144025       0.23136272502516603        17.971228865497341     
 C   8.8696274128139017        2.1534123206053501        19.197690855209636     
 C   9.0859784030548472      -0.18998908588196087        20.106419949634212     
 C   11.228160830057528       -2.2472966082766686        17.911259020065813     
 H   10.239623728951344       -1.2760976845392995        16.295252205212872     
 C   13.163542197832387       0.83034776906612340        18.297306709344532     
 H   11.577608675643559        1.2167700007158266        19.644313594273594     
 H   7.8483148617329848      -0.82719573949033731        17.682102487431987     
 H   6.8783721897261669       0.37518179510236005        18.555557272693498     
 H   7.7101288831970631       0.83226826658297037        17.057548697495793     
 H   7.9297409261839471        2.3219967356388267        19.742929877133395     
 H   9.6827459738587098        2.4868612448748610        19.855034426609055     
 H   8.8675718837195845        2.7835146530412112        18.300265920064504     
 H   9.9266632967890658       0.10757445080360017        20.744766908088010     
 H   8.1660344388770607       -5.3161892162050597E-002   20.690806577133905     
 H   9.1843255734179401       -1.2608524080154515        19.888970402463546     
 H   11.535158767305100       -1.8786825638751266        18.898821652632144     
 C   12.448277748065603       -2.8097011445073541        17.177708402955894     
 C   10.153414640096679       -3.3197846471475145        18.082255129635744     
 H   13.196944428032781       0.41987710591944322        17.278119164931329     
 C   14.074062872501852        1.1911731495619082E-003   19.209154870507959     
 C   13.580335842473227        2.3002281478439492        18.252163573838327     
 H   12.163528449472738       -3.1741742907614592        16.179832974752333     
 H   13.222847781091284       -2.0435087942547732        17.045761525932182     
 H   12.883238975028810       -3.6517953302853501        17.734658657084388     
 H   9.2677065629223243       -2.9275704743103050        18.596656156493029     
 H   9.8337228113467017       -3.7048588874848929        17.103343508908964     
 H   10.536872617604136       -4.1669360072762469        18.664877289782702     
 H   13.988102813549407       0.35085381442815505        20.247556884988239     
 H   13.807331055188337       -1.0625577958181225        19.187282706404975     
 H   15.121803181919148        9.9693554520135022E-002   18.895072823180769     
 H   12.917777127463600        2.8748220489172898        17.590793978402736     
 H   13.525309876784267        2.7370509167272643        19.258895342848383     
 H   14.608868823209518        2.4072412896572644        17.881630878646053     
 C   9.6131621231848037        5.2320660329422495        2.3594841375347486     
 C   10.594536754913740        4.1418279979947306        1.8972630440188041     
 C   10.170062157576986        6.6411454416956257        2.0788381634404622     
 C   8.2653178147480997        5.0506803625051990        1.6341355421485564     
 P   9.2739202654001716        5.0745813515218883        4.1642668410484287     
 H   10.687789919830658        4.1838896815098128       0.80142479006452583     
 H   11.597715316569005        4.2777468955346096        2.3206167254973296     
 H   10.232736624503900        3.1417792779719500        2.1683568483044624     
 H   10.353774556548782        6.7561578145640802        1.0004097961628617     
 H   9.4501292119671714        7.4132352286411551        2.3766929794307203     
 H   11.120072915012607        6.8279157039862648        2.5955357626689457     
 H   7.8678118830020036        4.0379727900629181        1.7717370192409068     
 H   7.5104943355812370        5.7690864004940963        1.9800461420694171     
 H   8.4040005749182125        5.2082061264002233       0.55442767862836351     
 N   8.5668300222435576        3.6211342080197526        4.5249244600404257     
 N   10.742771060595539        5.0268947006950961        4.8938542897246382     
 O   8.3401186676978156        6.2109315353078927        4.5953125012264566     
 C   7.1182047718655506        3.3342993980027691        4.5258097708880758     
 H   9.1785402434850862        2.8783639135298791        4.8774219311984135     
 C   10.894291093583243        5.2775939058454275        6.3447895676264245     
 H   11.587043265146878        5.2388239199761326        4.3448742145496588     
 H   6.6381289699074779        4.0941520674091025        3.8957628288032460     
 C   6.8377580688519233        1.9661010173569753        3.9042864555120813     
 C   6.5080567489181078        3.4137483441775207        5.9275826054824776     
 H   9.9661077472415407        4.9335993341107800        6.8219223301274461     
 C   12.067730005467816        4.4467446394841428        6.8588299496476530     
 C   11.083917593175103        6.7692429183211296        6.6322997101304084     
 H   7.3477219996891225        1.1690136429537938        4.4637798848401582     
 H   5.7589266729067985        1.7635261332764944        3.9280607193389048     
 H   7.1694101516453443        1.9208626875343857        2.8608580689946250     
 H   6.7212415327041226        4.3809375932534289        6.3984194986941967     
 H   5.4168237639008927        3.2982996197892285        5.8601476655288041     
 H   6.9073070226031552        2.6154350761336862        6.5674376672569723     
 H   12.973063768877712        4.7058534863644894        6.2939285103099500     
 H   12.260638773284350        4.6615371801322896        7.9173232770879132     
 H   11.872906386320237        3.3721318470795665        6.7459772502476403     
 H   10.243178659081545        7.3488255233491815        6.2340743498228157     
 H   11.150961702350378        6.9560807126005813        7.7130123465739837     
 H   12.006878598832651        7.1421535345710918        6.1676695239598738     
 C  -2.5697558685768271        11.676989162021378        6.9560824450607610     
 C  -2.3994009292090288        10.170257106875702        7.2302838776996454     
 C  -1.2169404521991674        12.412891776920871        7.0264175636171391     
 C  -3.5396970465433388        12.257432381214628        8.0077186241110514     
 P  -3.3750810067102099        11.919761832836178        5.3050985570877662     
 H  -3.3685832414206276        9.6558552003496150        7.2153406246289231     
 H  -1.7293069473777494        9.6821834659187864        6.5117142005065567     
 H  -1.9605577606487012        10.030998573523927        8.2304202201168284     
 H -0.46720999339029218        11.971913387966366        6.3561630859459575     
 H  -1.3190119002516218        13.477882555208854        6.7748997260472805     
 H -0.81930323040391118        12.350899474924958        8.0512283892004977     
 H  -3.1435517173628105        12.047347823712084        9.0123328085133831     
 H  -3.6469614630383500        13.343923606700104        7.9163783864366781     
 H  -4.5368805072730094        11.802217750705777        7.9408847606055781     
 N  -3.7487533124377488        13.499890846604012        4.9842971349553382     
 N  -2.2183536339149961        11.599551184388151        4.1779980045784049     
 O  -4.6661109589282352        11.100978881719422        5.2899320271309405     
 C  -4.9336918494097617        14.239142101109739        5.4704577580942262     
 H  -2.9995896076726649        14.080829367085681        4.6110387726155908     
 C  -2.4693803773771807        11.607453265025907        2.7150899171052969     
 H  -1.4523764643800297        10.974883566876310        4.4593386068376413     
 H  -5.4985212899302782        13.548767533943481        6.1122780180726011     
 C  -5.8226053759807517        14.662707682374407        4.2980240190541004     
 C  -4.4823674979179069        15.450823283328166        6.2869063967719150     
 H  -3.4549050780753241        12.073913991345558        2.5684262110895082     
 C  -2.5031299663140674        10.177786760065276        2.1644160688108900     
 C  -1.4056491324671994        12.461178743450214        2.0142013842008613     
 H  -6.0924327432231289        13.793659675517699        3.6843468240495487     
 H  -6.7491130659336607        15.131387884403880        4.6573706676225735     
 H  -5.2874441152377720        15.383691294468331        3.6676684571226947     
 H  -3.9289009800652956        16.150303924557992        5.6438657628152988     
 H  -5.3440791226935360        15.984367796800337        6.7008151678048797     
 H  -3.8286940848735447        15.162261569530598        7.1183831799959707     
 H  -3.2894876438452560        9.5908095897551924        2.6548841872298077     
 H  -2.6946702169397447        10.183364230809476        1.0824833467920842     
 H  -1.5428309077016660        9.6719748158059886        2.3354616191315767     
 H -0.39764084497437391        12.108982771350647        2.2756486153257529     
 H  -1.5097465403442749        12.393271505993159       0.92305107395029695     
 H  -1.4849606720120418        13.517669909587292        2.3007645285854301     
 I  0.40558640446587957        9.1519475537555870        4.5843322841257717     
 I   3.5668739620314724        4.6003735708302091        3.2095013756497894     
 I   10.382790394474958       0.63157069250965070        6.1983558804873455     
 O   1.7709188343059463E-002   5.7048799387710023        3.6085017415866876     
 H  0.20139806488856579        6.6491320110508578        3.8068829874166084     
 H  0.90390972109551104        5.2993409757159728        3.4991563433290453     
         356

 C  -6.5064497578855178        7.7802444511428694        9.1639508056073513     
 C  -6.6791570993038265        6.8005362622610264        10.334145924063824     
 C  -5.9434938357869580        9.1313896716680194        9.6486174790269690     
 C  -5.5579631686119164        7.1801950188007320        8.1046314609127066     
 P  -8.1103310664242834        8.0273529545164255        8.3052105642212322     
 H  -7.2667066213170273        7.2359130265419651        11.153670049890069     
 H  -5.6922486789252682        6.5365167169381229        10.735149309028840     
 H  -7.1605612177562996        5.8698797383018348        10.009958664929769     
 H  -4.9291995767584158        8.9763857803339473        10.046940642502735     
 H  -6.5478961805784914        9.5707404609641991        10.453851381767800     
 H  -5.8767013555311074        9.8530630369127241        8.8236486558082703     
 H  -5.9246813796665734        6.2238628133930334        7.7105973056095882     
 H  -4.5781701541712740        6.9982457987836222        8.5673016452978246     
 H  -5.4099562705176085        7.8623999678126539        7.2590566008446826     
 N  -9.1725161527468018        8.6466334368463471        9.3925230875407877     
 N  -8.7461705973656798        6.5920491068052813        7.7819097369909889     
 O  -7.8366718922595853        8.8857395597949242        7.0632763986482878     
 C  -10.474420810492278        9.2173150561744013        8.9571479143585986     
 H  -8.8154577432691212        9.0124051262544587        10.283777173439500     
 C  -9.7628309938815274        5.7537096535441794        8.4403533854157136     
 H  -8.5209442963755144        6.3510356958686494        6.8136421824189082     
 Dy  -8.0177780660677875        8.9495851815146938        4.8521105116921577     
 H  -10.645914890720665        8.8494711520549103        7.9349178552305881     
 C  -10.420346254077034        10.746207191382835        8.9169677504096327     
 C  -11.599201058666495        8.7171200738937706        9.8667661810110872     
 H  -9.9167467945714520        6.2047273846691313        9.4279329528144640     
 C  -9.2630254192986232        4.3154025900956530        8.6268132690490766     
 C  -11.087663571215831        5.7787550971089878        7.6673626801813528     
 O  -8.3500506954579219        8.9456410717061754        2.6595236394874564     
 O  -7.4806204166155137        6.6171175626115213        4.8961195087173808     
 O  -5.6704711196739774        8.7764685151565089        4.5962631046568996     
 O  -7.1871963141387409        11.225636453903535        4.7179476331433881     
 O  -9.8350770480109517        10.428522242672271        5.1858822058784719     
 O  -9.9942554382463147        7.5911436891336477        4.9191390402703394     
 H  -9.6253976793818889        11.099218517650035        8.2485042987787853     
 H  -10.236391216110126        11.154762316782062        9.9207091743017646     
 H  -11.373705018623189        11.153584165188056        8.5518499999216200     
 H  -11.434054097100322        9.0604270062751180        10.896980200829192     
 H  -11.656163876416269        7.6220458844768659        9.8798764465908668     
 H  -12.567446356864281        9.1077391056374228        9.5247361335399088     
 H  -8.3281097625862817        4.2877255107878591        9.2005259890905826     
 H  -9.0773272270681655        3.8388081946432684        7.6559150425673996     
 H  -10.013044410402776        3.7126107655373226        9.1584483782735902     
 H  -10.957538116791435        5.3646270489476802        6.6583346511171602     
 H  -11.475412830825482        6.7984550208375509        7.5570994702386081     
 H  -11.845126894279199        5.1727970127283420        8.1837179188221647     
 P  -8.5377401473730643        9.8298848442758668        1.4188781455908699     
 H  -8.0250174625267547        5.9956209284825519        4.3474105776910985     
 H  -6.5089071533925740        6.3263490363293577        4.7865464197778937     
 H  -5.0743330519806475        9.5301293970022556        4.8755633210411053     
 H  -5.1821854947482331        7.9056594429024223        4.5840855207292552     
 H  -7.6498357213457489        11.959598349794080        5.2031710078584776     
 H  -6.1976946903764514        11.337814453809884        4.9075104019344797     
 H  -9.7979723381155051        11.361797196262728        5.5334101363949308     
 H  -10.790447873731441        10.223483880399424        5.0031144991414971     
 H  -10.905363689268329        7.9880804969785926        4.8675910031707366     
 H  -10.038253163109013        6.7683416524341018        4.3638527461911805     
 C  -7.0622309259450136        9.5949694458131116       0.35716624556351712     
 N  -8.7345000080587543        11.362746162933520        1.9927353776957915     
 N  -9.8271997073964936        9.5496796538559767       0.44809726707683956     
 C  -5.8503868081303452        10.016710352286836        1.2091830349050301     
 C  -6.9486615930557267        8.1017065351202842       -3.4500056300392837E-003
 C  -7.1488957279466465        10.444764886007274      -0.91895152248980405     
 C  -9.2939864720670364        12.519430436765342        1.2803613336989106     
 H  -8.2746952751341087        11.562184367052891        2.8846508353469722     
 C  -11.223106345105569        9.4389111237906302       0.93622468245433932     
 H  -9.6547254453578191        9.0532820065927915      -0.43310517801233872     
 H  -5.8896972278927295        11.077469978551415        1.4913513213633107     
 H  -4.9384963716005386        9.8579136337845679       0.62116785646212247     
 H  -5.7684570800894708        9.4207785623729166        2.1264242977692684     
 H  -6.0143158183841994        7.9220251807507278      -0.55426112887854240     
 H  -7.7690817468390927        7.7725898573450634      -0.65359476129308625     
 H  -6.9465557601005541        7.4762214932552071       0.89728617515184983     
 H  -7.9954498342574167        10.153531573243638       -1.5521445136803138     
 H  -6.2333263278322626        10.299771019296744       -1.5081851478641000     
 H  -7.2373947940500098        11.516413697745536      -0.70199343392558544     
 H  -9.6181543569765608        12.144848212881689       0.30089487739015919     
 C  -10.503635819761184        13.072474203597643        2.0385505951371243     
 C  -8.2332235980602420        13.600641477335174        1.0833844291296661     
 H  -11.242324823837041        9.8509357805817963        1.9552342111266119     
 C  -12.148456959611044        10.266007551185643        3.6828434231123711E-002
 C  -11.638777543605734        7.9689194112416510       0.99014915732907705     
 H  -10.201945268858879        13.444780673975723        3.0284377264706315     
 H  -11.267274671198802        12.299274556077057        2.1910020712537599     
 H  -10.959331486594733        13.907375517232961        1.4875109344192459     
 H  -7.3597073695975253        13.216769904498777       0.54336221976030297     
 H  -7.8895953294463972        13.984218394071412        2.0541590651656927     
 H  -8.6387476555064460        14.447251254674319       0.51574795545985797     
 H  -12.072490945931861        9.9188019438835191       -1.0032764287750700     
 H  -11.886889987636083        11.331044515541555        5.7463152809365634E-002
 H  -13.192167177524684        10.161835748765867       0.36277254110946877     
 H  -10.964534076227864        7.3937789290785760        1.6391685179708217     
 H  -11.602226223953121        7.5308873905869111       -1.6715586464690287E-002
 H  -12.660555214259562        7.8629063567064890        1.3790324955604716     
 C  -7.6423668704734462        5.0295816046396435        16.825772548632749     
 C  -8.6200387826871570        6.1015304880586747        17.339593412608821     
 C  -8.1845286603161167        3.6095315572393991        17.079712359257950     
 C  -6.2798948747574830        5.1990101220341849        17.527230677581610     
 P  -7.3431057412514349        5.2348696750988735        15.017463617916603     
 H  -8.6891960710958074        6.0284145275321164        18.436377100188757     
 H  -9.6315439557878264        5.9710093448926624        16.934233778921620     
 H  -8.2697456178396553        7.1110825814504501        17.088001583796789     
 H  -8.3480619100132287        3.4639892139429027        18.158281460687778     
 H  -7.4643205048561443        2.8505278237543208        16.748892027589971     
 H  -9.1419929785845220        3.4289035870433384        16.574514027216697     
 H  -5.8921016885447326        6.2182586086914329        17.409718388932259     
 H  -5.5274443222648495        4.4949970016716456        17.145699575667958     
 H  -6.3945586412808089        5.0104172984597906        18.605474032324985     
 N  -6.6409422278796324        6.6984899204233743        14.685956628779044     
 N  -8.8259073827609367        5.3012334016846987        14.315976787010607     
 O  -6.4209477478273840        4.1077505817596682        14.534182668409043     
 C  -5.1904147792071145        6.9775134247984143        14.667260341560333     
 H  -7.2528740888142016        7.4412085237794132        14.333804761828025     
 C  -9.0038238952108767        5.0593835097129780        12.865474084118702     
 H  -9.6604026964033451        5.0826925885285830        14.877610372191578     
 H  -4.7065712166526730        6.2113732714767469        15.286619366245819     
 C  -4.8933974063780807        8.3387418371028890        15.296189643157510     
 C  -4.5968896517411251        6.9037048005017967        13.257976071870980     
 H  -8.0819142867027143        5.4008282879102421        12.374450813830505     
 C  -10.181370540754875        5.8987929471432983        12.374643655137643     
 C  -9.2057156645668297        3.5702044684490981        12.573261205425361     
 H  -5.4048881405630338        9.1440317898843322        14.749849820765245     
 H  -3.8132080974393761        8.5338207972998905        15.260082199606815     
 H  -5.2108396554390346        8.3773563626269585        16.344706506041128     
 H  -4.8192298005026890        5.9401015765103926        12.783962668744401     
 H  -3.5043495826409345        7.0149278154895249        13.313772298997018     
 H  -5.0001000774241673        7.7071593167871404        12.626978861476029     
 H  -11.079948163853047        5.6390812097406906        12.950048247189674     
 H  -10.389740077736578        5.6929757883797096        11.316836512726169     
 H  -9.9807912563129371        6.9718066091540853        12.492137936891961     
 H  -8.3607617867507109        2.9853233487725506        12.954631721181284     
 H  -9.2912157262642463        3.3896261484987824        11.492500198711937     
 H  -10.122786961645152        3.1990035729844659        13.051212521204006     
 C   4.4909635282157501       -1.3418475472859499        12.291090059769127     
 C   4.3230807188318119       0.16801342245404560        12.034518849000920     
 C   3.1380437005448565       -2.0759234852556543        12.207281145817191     
 C   5.4644457176060977       -1.9093635994554659        11.235593145043662     
 P   5.2902771784969778       -1.6041721320306137        13.941826848689516     
 H   5.2933328493620166       0.67999940444567264        12.055751555380997     
 H   3.6532985548105921       0.64915032160479580        12.758022001201637     
 H   3.8855349662327168       0.31996240411988597        11.035777145078058     
 H   2.3860364106088769       -1.6410855446810668        12.878997871756171     
 H   3.2384924465398908       -3.1434147045228631        12.448371116029625     
 H   2.7445938090390412       -2.0033264955149517        11.181632917024396     
 H   5.0738092495736113       -1.6825017900551147        10.232695446279601     
 H   5.5686201037626981       -2.9972584566768541        11.310193272061181     
 H   6.4623185381638137       -1.4578725182272341        11.313859266929541     
 N   5.6590066774756389       -3.1885737501668148        14.247027605006469     
 N   4.1318471368635983       -1.2931418898432370        15.069208458840370     
 O   6.5830879910043301      -0.78926053497289683        13.970286611458583     
 C   6.8343738666299405       -3.9290743101518526        13.739601199618104     
 H   4.9073918730133848       -3.7700479995549179        14.614219327188366     
 C   4.3772646247672604       -1.3171445983267207        16.533176456621071     
 H   3.3661397493934491      -0.66625405194703546        14.791596766146309     
 H   7.3955097271023318       -3.2355557797539478        13.097908170613117     
 C   7.7350097022362672       -4.3677260808278460        14.897348315365390     
 C   6.3647443273116515       -5.1291833388511456        12.916091945496998     
 H   5.3635802321579957       -1.7825547403737225        16.678285349220122     
 C   4.4049645518892016       0.10720723110160157        17.099420089613485     
 C   3.3124925473033215       -2.1813294854671925        17.220430353838253     
 H   8.0145178947278488       -3.5054442430916386        15.516126547886643     
 H   8.6561110339957157       -4.8360431726897417        14.523914317676050     
 H   7.2042165542884824       -5.0925832648662892        15.526862350183796     
 H   5.8177631336278601       -5.8331610158585256        13.559863038924988     
 H   7.2166011450912873       -5.6624582097854681        12.481557624363267     
 H   5.6989027292605732       -4.8273486104231109        12.098819364034478     
 H   5.1914298566960415       0.70112725958508670        16.617226322835755     
 H   4.5920983740948405        9.1669889260108620E-002   18.182236074497599     
 H   3.4438466575629239       0.61236025131444238        16.930430626238895     
 H   2.3050828795621996       -1.8298266000062409        16.956133286092513     
 H   3.4092406003505880       -2.1226766373967809        18.312807742954146     
 H   3.3969286959436538       -3.2352390666477553        16.924669767566726     
 I   1.5100454072153124        1.1514213978221768        14.675845511034199     
 I  -1.6479075262926475        5.6939732026178316        15.998322156846077     
 I  -8.4604109056592769        9.6804349572431114        13.006114306030447     
 O   1.9187363254345837        4.6014340824455351        15.636309845797337     
 H   1.7364148696024206        3.6559691918469719        15.441857255897029     
 H   1.0308058633952202        5.0066725244929255        15.733769482564973     
 C   8.3981302102599855        2.5428177998518198        10.036065215838640     
 C   8.5733909552179561        3.5242997327838528        8.8678206229072458     
 C   7.8394204745939629        1.1917531072095739        9.5466386116990769     
 C   7.4445620484545270        3.1389753447554747        11.092839761266706     
 P   9.9991954081792045        2.2960037678155376        10.900564531765612     
 H   9.1667507069716212        3.0921067171892953        8.0508260590518717     
 H   7.5877553469086569        3.7853694347673401        8.4617177677080413     
 H   9.0499474984777990        4.4560560560972498        9.1956704068781896     
 H   6.8260800360533036        1.3461393737763134        9.1458825681757450     
 H   8.4467039605842391       0.75508517893653249        8.7420802273875733     
 H   7.7713992837432073       0.46793182305680242        10.369503257434774     
 H   7.8069832558984134        4.0957325196221852        11.489653043945260     
 H   6.4652220741303843        3.3184869768853362        10.628156602227797     
 H   7.2966766823907365        2.4554617747965621        11.937306255930761     
 N   11.061479359461867        1.6734632057051244        9.8150415147391268     
 N   10.635544674741835        3.7321157752958540        11.422222119526056     
 O   9.7207696521414242        1.4413485213309380        12.143727651866984     
 C   12.362292479310693        1.0991532947885514        10.248261450408386     
 H   10.705283400176636        1.3115921978368743        8.9220683468247675     
 C   11.660932096106492        4.5616846855527173        10.766377532984102     
 H   10.409261342253021        3.9738998996065309        12.390314650019766     
 Dy   9.9421598456527462        1.3703370934262691        14.352986633374103     
 H   12.530894875152493        1.4563025060081622        11.274689545467234     
 C   12.306876493422536      -0.42999964287096154        10.272007413922077     
 C   13.490079095107005        1.6065463573403769        9.3462081699065909     
 H   11.820186950150170        4.1026366401361312        9.7834952246490925     
 C   11.170220217827584        6.0010122431352553        10.564376564170894     
 C   12.980209559305475        4.5358651435380013        11.548699903178724     
 O   10.302459700138812        1.3369128136027675        16.541429753812629     
 O   9.4064986063535585        3.7028720958021264        14.306225447466790     
 O   7.5953526297434246        1.5450572598677461        14.632907089095625     
 O   9.1173288801986168      -0.90576318410181389        14.476643116694909     
 O   11.761734288623842       -9.0250699768590625E-002   13.943010463126589     
 O   11.918980728953274        2.7207068205476150        14.275426207169687     
 H   11.509863548468161      -0.78904386089488820        10.934536274454985     
 H   12.125211572173590      -0.82732853091253045        9.2633148471442119     
 H   13.258737187276949      -0.84230427928224860        10.635502183830408     
 H   13.327808453516202        1.2717395837863574        8.3127484875586983     
 H   13.548326008582178        2.7015936524725186        9.3421756510905372     
 H   14.456965489228702        1.2123256145773074        9.6879887950139381     
 H   10.239839912534933        6.0288137051954402        9.9832889283344244     
 H   10.979931734663941        6.4870237292892128        11.529588662890298     
 H   11.927353189130324        6.5952085443282211        10.033138008147441     
 H   12.845958595230869        4.9592898909479288        12.553380482857881     
 H   13.361069058606869        3.5147970306672720        11.670142389528946     
 H   13.744443761146638        5.1331666033024623        11.032108680816993     
 P   10.483527686846763       0.44467148099796949        17.777753836774568     
 H   9.9448304124996287        4.3269885512624908        14.858517739655088     
 H   8.4329193340355459        3.9970804654394092        14.391888818951715     
 H   6.9987459719755236       0.78817126125526094        14.362550085395757     
 H   7.1107006737920067        2.4186951529073313        14.609160806201134     
 H   9.5751065003835141       -1.6391705388765694        13.985856322537456     
 H   8.1249110652632659       -1.0216594914170873        14.307652822202392     
 H   11.718885130327420       -1.0305657824418224        13.616794229144345     
 H   12.711558081362769        9.6212336365419870E-002   14.169842480724636     
 H   12.827227456876185        2.3198249143468508        14.349154523283767     
 H   11.958414753859330        3.5492275673243401        14.823054166312392     
 C   8.9996565463390059       0.66597502605825643        18.832019651560373     
 N   10.694909230007793       -1.0829195402840432        17.192366803948339     
 N   11.762059194031362       0.72130227132364311        18.763781525543699     
 C   7.7951165462132943       0.23711193012323017        17.972850309851392     
 C   8.8736580415128312        2.1578574988664769        19.197172190093511     
 C   9.0861918290737034      -0.18526153596796394        20.107557529862351     
 C   11.227184256283870       -2.2474406776092328        17.914311230829981     
 H   10.236890706747394       -1.2779158029670457        16.298515464042652     
 C   13.164366672014509       0.82985202011488313        18.294739946071875     
 H   11.579530172247900        1.2193162027992246        19.642032239506396     
 H   7.8460593895842941      -0.82161435639108060        17.684157784944912     
 H   6.8788715681087700       0.38280208962525542        18.557704047624767     
 H   7.7104573991742118       0.83774418036120346        17.058963678634580     
 H   7.9340309937774887        2.3287133721666091        19.742068905730825     
 H   9.6872726047772701        2.4902162598152562        19.854431136223745     
 H   8.8730317429488483        2.7872260630995793        18.299240482167235     
 H   9.9276631694129840       0.11125829886486167        20.745320684512009     
 H   8.1667819714480565       -4.6567835518815992E-002   20.692276205569758     
 H   9.1826018470550199       -1.2563667295142629        19.890654597497122     
 H   11.535603126812401       -1.8779589519539630        18.901066450191209     
 C   12.446256648775941       -2.8103292157606345        17.179368099551596     
 C   10.152831658527704       -3.3198705989977060        18.087749276148379     
 H   13.196899803784104       0.41765678916410132        17.276262099005841     
 C   14.075196167594017        2.0381327688263114E-003   19.207466084376577     
 C   13.581955028498363        2.2993509408867223        18.246912410881531     
 H   12.160138312359450       -3.1755220637413468        16.182169829471384     
 H   13.220591528276570       -2.0442369332505597        17.045746623252782     
 H   12.882080595149670       -3.6519986915864768        17.736259426300975     
 H   9.2684037537283004       -2.9276192235095122        18.604196998678180     
 H   9.8308738031892631       -3.7048370192091320        17.109615218246738     
 H   10.537536049496126       -4.1671272740242280        18.669326716791726     
 H   13.989545591991760       0.35325036867214304        20.245343613842991     
 H   13.808587221320003       -1.0617393956859593        19.187246984127668     
 H   15.122839479733059       0.10021012281858613        18.892957604466861     
 H   12.918915928374091        2.8735637545390365        17.585721129717911     
 H   13.528563858293170        2.7375684636790134        19.253059728306198     
 H   14.610072664078016        2.4051286271143981        17.874982975780974     
 C   9.6139612936936647        5.2369598250466920        2.3609351975243831     
 C   10.595429271766530        4.1467157465874438        1.8988420812327422     
 C   10.170853359347987        6.6459909779036543        2.0800060483681189     
 C   8.2660596317828627        5.0554047181278765        1.6356518796525137     
 P   9.2746353328540039        5.0800290711048195        4.1657893376370110     
 H   10.688344098928299        4.1883987885859808       0.80295980486725460     
 H   11.598705406825236        4.2830732743857931        2.3218383053744582     
 H   10.234013839511293        3.1466374246202613        2.1703773042502728     
 H   10.354338794021952        6.7608571041206895        1.0015376321887954     
 H   9.4510958653081580        7.4181926233379887        2.3779674247437419     
 H   11.121018830534714        6.8326726454873210        2.5964579533559498     
 H   7.8685582082480030        4.0427034539119244        1.7733815091992986     
 H   7.5112550496288337        5.7738698067330123        1.9814711834640772     
 H   8.4046486654937347        5.2127487446771292       0.55591254398002776     
 N   8.5671217503171295        3.6269464932643869        4.5269194382911628     
 N   10.743451664826651        5.0320773518954738        4.8955192169535122     
 O   8.3410461145441364        6.2167115267534392        4.5963840353321146     
 C   7.1185222462143543        3.3401194673487100        4.5262526582274543     
 H   9.1786804215323876        2.8837308967891193        4.8787176220523811     
 C   10.895053263546071        5.2831539526880871        6.3464170769166994     
 H   11.587618869243272        5.2443960534856604        4.3465327482843001     
 H   6.6390125020453645        4.1003248599314794        3.8962151667568423     
 C   6.8386009350094676        1.9722821242833619        3.9037094620496133     
 C   6.5070165807551756        3.4188656683177117        5.9274378993145946     
 H   9.9668775746614227        4.9393257476714894        6.8237023238791803     
 C   12.068531524870291        4.4524784901315160        6.8606818441209105     
 C   11.084862831523173        6.7748632557810424        6.6334651562280698     
 H   7.3477021746668827        1.1747938796342714        4.4633972474832229     
 H   5.7597114428062754        1.7699289264859948        3.9260284323128349     
 H   7.1715767551803182        1.9274686491932791        2.8607055845104234     
 H   6.7200369428653435        4.3856638516570108        6.3991325260869507     
 H   5.4158301182700548        3.3038780621746722        5.8587759083496653     
 H   6.9053006531490668        2.6199949930541719        6.5671738337448975     
 H   12.973797670948658        4.7113628609595288        6.2955707224168771     
 H   12.261553411716324        4.6677881950451905        7.9190535728349971     
 H   11.873714540280218        3.3778179931888306        6.7482954029978215     
 H   10.244217210613733        7.3544124586684756        6.2350226170902916     
 H   11.151893184646504        6.9620496358851520        7.7141250295529087     
 H   12.007902285945525        7.1475005542887002        6.1687643005629607     
 C  -2.5713392568170712        11.681926979458195        6.9556613406022407     
 C  -2.4018002564544880        10.174908173869881        7.2285979041535189     
 C  -1.2184136887684620        12.417340575673112        7.0280355220235133     
 C  -3.5420838518323130        12.261639915144272        8.0068707219563553     
 P  -3.3749181501940400        11.926172199525702        5.3041263739964002     
 H  -3.3711905048959641        9.6609750660381053        7.2124754718190065     
 H  -1.7313590644179224        9.6871836998634944        6.5101364629214373     
 H  -1.9638150633295703        10.034512665199010        8.2289202617078416     
 H -0.46806231570642365        11.976674369092029        6.3582824907193451     
 H  -1.3199342228322664        13.482556207192788        6.7772817528205662     
 H -0.82195794649591813        12.354390856223038        8.0532138587312279     
 H  -3.1470687934349018        12.050286709411155        9.0116333327585085     
 H  -3.6487892473969383        13.348247042084710        7.9165993964877028     
 H  -4.5393773000520081        11.806949923043794        7.9385528747743797     
 N  -3.7482211817117683        13.506483975665242        4.9839022989664663     
 N  -2.2170846180061505        11.606487666381371        4.1780386458954508     
 O  -4.6659500437491399        11.107523826994852        5.2869279221747139     
 C  -4.9331944787551647        14.245563815332066        5.4702437416562093     
 H  -2.9987376010363063        14.087521256486783        4.6114656181990066     
 C  -2.4675603178404746        11.612688728700837        2.7150681602895048     
 H  -1.4512954112046428        10.981930156755055        4.4601562771270533     
 H  -5.4983730568587186        13.554798733255520        6.1113145333747090     
 C  -5.8216708612130024        14.670319482514836        4.2979531507268618     
 C  -4.4818797751780686        15.456470052572154        6.2877606841202294     
 H  -3.4516801286156835        12.081505391342054        2.5672141464287770     
 C  -2.5048691253206772        10.182391992844870        2.1665963368485137     
 C  -1.4012547599389533        12.462427302077119        2.0137327820777182     
 H  -6.0915113877751956        13.801899966654799        3.6834133766534296     
 H  -6.7481721629003024        15.138874877972812        4.6574690169208370     
 H  -5.2861715784040966        15.391761288624615        3.6684339608901797     
 H  -3.9283165557295039        16.156417556245842        5.6453135387218136     
 H  -5.3435868195940328        15.989723633946463        6.7020458991275813     
 H  -3.8282733195525029        15.167164482359013        7.1190171677270495     
 H  -3.2930338362340827        9.5984159398124849        2.6574458549967455     
 H  -2.6957809325982258        10.186618255124131        1.0845622171619240     
 H  -1.5460829779784608        9.6744193224978350        2.3391003663522247     
 H -0.39454164203788356        12.107490704323673        2.2759808499776177     
 H  -1.5051416355716383        12.393739947709070       0.92263100097719719     
 H  -1.4775016264111156        13.519265716380577        2.2993279486634739     
 I  0.40697676326850407        9.1599281861128485        4.5867705154468661     
 I   3.5675592593136667        4.6080592352355776        3.2083437350228823     
 I   10.384461227707654       0.63797409462429289        6.1971336784190889     
 O   1.8459793716670201E-002   5.7120127222886179        3.6112871195954037     
 H  0.20206706806636845        6.6562738389777154        3.8096352245307155     
 H  0.90461461034200996        5.3068441308070522        3.5004640357729646     
         356

 C  -6.5040990156367240        7.7810056496059641        9.1658819925317392     
 C  -6.6777032418201747        6.8001246078142739        10.334965858233504     
 C  -5.9409404814880444        9.1313577654040188        9.6523496376913887     
 C  -5.5552491564275899        7.1817269788340043        8.1064695129699817     
 P  -8.1073713739472595        8.0294798947317236        8.3064488119694619     
 H  -7.2660447864239419        7.2345168651718019        11.154423179807562     
 H  -5.6911040906314962        6.5358447220682798        10.736563448201435     
 H  -7.1586326789432748        5.8697442780683486        10.009400700977288     
 H  -4.9269869259535479        8.9754349707977852        10.051118695494173     
 H  -6.5456659401636177        9.5700497784338481        10.457689803687151     
 H  -5.8732936720035154        9.8539405563033302        8.8282824493409144     
 H  -5.9219404409443595        6.2257692478686142        7.7115277231837895     
 H  -4.5756632483403346        6.9992959617849868        8.5693709232313395     
 H  -5.4068600479494746        7.8645661763199328        7.2614860216992918     
 N  -9.1697297086262353        8.6487229177674845        9.3935003634290553     
 N  -8.7434091091435402        6.5946429737215073        7.7820810220000736     
 O  -7.8329182347046205        8.8885103197786801        7.0651085389692634     
 C  -10.471829694084589        9.2188021751682019        8.9581509923453808     
 H  -8.8135273079633620        9.0129619445749203        10.285674061852875     
 C  -9.7605258242914008        5.7565776307321643        8.4401632238810720     
 H  -8.5186858303192210        6.3544908308712627        6.8134947340673326     
 Dy  -8.0170286237204706        8.9553508278051357        4.8543265206928110     
 H  -10.642787734818944        8.8514691300920010        7.9356586054197065     
 C  -10.418846611828947        10.747750144825931        8.9187534429504964     
 C  -11.596566435519287        8.7173343608026226        9.8671047762684960     
 H  -9.9145117958321638        6.2076174232633701        9.4277087629799254     
 C  -9.2614208300070722        4.3180605156960157        8.6269051389949869     
 C  -11.085177537997845        5.7821513811665728        7.6669163020162401     
 O  -8.3530788063447634        8.9505066743473272        2.6622195740551686     
 O  -7.4799379469975547        6.6229138197105613        4.8958357167242657     
 O  -5.6699595915178129        8.7821562086434675        4.5971782773271572     
 O  -7.1871959880605125        11.231307288561574        4.7168199401731057     
 O  -9.8337656000267071        10.433644781766249        5.1918474729219328     
 O  -9.9937794053174542        7.5968655467391768        4.9224158445394774     
 H  -9.6239565829167315        11.101608301495865        8.2506786784138875     
 H  -10.235505585100949        11.155995631483556        9.9227208834182843     
 H  -11.372405667579590        11.154527771505718        8.5535154279614840     
 H  -11.432208989183628        9.0604143790771925        10.897513136026760     
 H  -11.652587587489913        7.6222308628787943        9.8798596692999610     
 H  -12.564949871117257        9.1071916341676378        9.5246773939782496     
 H  -8.3265873019457590        4.2900209708222041        9.2007237108247004     
 H  -9.0758920911541523        3.8411266998813294        7.6561632419951158     
 H  -10.011768282794211        3.7157827060675457        9.1586561533507904     
 H  -10.954979019108814        5.3682797929687069        6.6578082482323966     
 H  -11.472658709515025        6.8019565682260890        7.5568294866437240     
 H  -11.842877994814266        5.1762592423259806        8.1829875485369836     
 P  -8.5403907992169756        9.8330153128778779        1.4203538336499641     
 H  -8.0242037124495251        6.0020238743340064        4.3462898599668405     
 H  -6.5082216170931932        6.3321203499935779        4.7866316576630696     
 H  -5.0737681787489270        9.5362228873937358        4.8752194507710138     
 H  -5.1815140504608799        7.9114473899105535        4.5851440777601500     
 H  -7.6495837638419371        11.965815671602906        5.2014635639536042     
 H  -6.1975534253617477        11.343933419884060        4.9053779308566066     
 H  -9.7962159437808793        11.367632933482501        5.5373145917953535     
 H  -10.789076767220488        10.229260058441138        5.0079780000547052     
 H  -10.904623306737635        7.9942580978970428        4.8702380403148418     
 H  -10.037614208699928        6.7746830260979269        4.3662507411169154     
 C  -7.0652365416745964        9.5954772606703518       0.35873033340822402     
 N  -8.7360423152955260        11.366756542405728        1.9921776890628089     
 N  -9.8299377762217848        9.5524549733679791       0.44969100122043626     
 C  -5.8527691813611495        10.016183371487934        1.2103303234879441     
 C  -6.9535290969427495        8.1018562925435926       -9.6643397753600965E-004
 C  -7.1509985815927593        10.444535959548334      -0.91792325592398705     
 C  -9.2946443977781179        12.523214418718229        1.2787203414323347     
 H  -8.2760633676979332        11.566756351048484        2.8838766848430581     
 C  -11.226184856146771        9.4433166694330772       0.93717268524147768     
 H  -9.6573829625363352        9.0542429972517251      -0.43039764272797715     
 H  -5.8910004117100021        11.076967583672131        1.4925072155163681     
 H  -4.9411738175171607        9.8565885719775199       0.62206548451527899     
 H  -5.7710834994570153        9.4202254164418395        2.1275542447884961     
 H  -6.0189525071105168        7.9206117643298342      -0.55084967204699720     
 H  -7.7738198759108350        7.7734995139579750      -0.65166304057699576     
 H  -6.9530424892338409        7.4768505388089395       0.90009019345586228     
 H  -7.9978727328776325        10.153815938473336       -1.5509297879152877     
 H  -6.2356079229295736        10.298173824272014       -1.5070539241254250     
 H  -7.2382659903291762        11.516399258716740      -0.70162540505678672     
 H  -9.6189070253951794        12.148105104083214       0.29948189230764594     
 C  -10.504043853764419        13.077615109131173        2.0363077587506972     
 C  -8.2331491529885543        13.603624154215575        1.0811845749271940     
 H  -11.245752163675622        9.8570990447416467        1.9554167044160609     
 C  -12.150511774001792        10.269130712228506        3.5666196628530066E-002
 C  -11.642840570796922        7.9737566673381801       0.99325770747665398     
 H  -10.202285455387305        13.450135407652747        3.0260946887647453     
 H  -11.268324355357235        12.305107225795636        2.1889334842576131     
 H  -10.958960799528505        13.912601188521879        1.4847689355759754     
 H  -7.3600065220227320        13.218985079507213       0.54109932868861099     
 H  -7.8890539696925304        13.987268395548794        2.0517691263268851     
 H  -8.6381935767892415        14.450355774868125       0.51338246149653644     
 H  -12.073949713304206        9.9200110533682260       -1.0037096415354807     
 H  -11.888615910508078        11.334084001513093        5.4612128308585167E-002
 H  -13.194489988297628        10.165833372385379       0.36097535982534640     
 H  -10.969132856483874        7.3990902678553612        1.6432099447815867     
 H  -11.606400120948695        7.5342839467130016       -1.2945184175966091E-002
 H  -12.664779277429599        7.8690144993392819        1.3819997255720988     
 C  -7.6477624725839926        5.0287816841280062        16.826286496713351     
 C  -8.6258677159965611        6.1022454271454523        17.335670684958085     
 C  -8.1911635996314409        3.6096927379694490        17.082685568428122     
 C  -6.2864712199110260        5.1993505218730025        17.529718329216475     
 P  -7.3450110387221494        5.2295333231156338        15.018207835715220     
 H  -8.6966817529628244        6.0321160007127732        18.432422748639695     
 H  -9.6367794641471747        5.9707841734349403        16.929187548644816     
 H  -8.2750478993946839        7.1110483640629125        17.081992232913723     
 H  -8.3561777663704593        3.4668124894226611        18.161274671380461     
 H  -7.4711604104181326        2.8494857209331275        16.754496494365807     
 H  -9.1481534580274779        3.4286723620813939        16.576747119781974     
 H  -5.8978552807910045        6.2180464953838133        17.410442479079570     
 H  -5.5338389167761113        4.4940762869073421        17.151256175637293     
 H  -6.4030737013824082        5.0135084956048077        18.608107518381235     
 N  -6.6419537190646629        6.6919108725630929        14.683803816030791     
 N  -8.8265799823891928        5.2946249704693074        14.314175072384723     
 O  -6.4221117365751024        4.1012915367963627        14.539745806458289     
 C  -5.1916204257981882        6.9716110658402135        14.668372062905306     
 H  -7.2537020287130183        7.4351348100811290        14.332416517475691     
 C  -9.0023307332349702        5.0516085923035625        12.863677163158810     
 H  -9.6618126490363991        5.0762890410345340        14.874732724867279     
 H  -4.7087205336732838        6.2056045886036841        15.288614447900335     
 C  -4.8966318484465736        8.3330156611193154        15.297849938444385     
 C  -4.5951541604126982        6.8981643350933135        13.260382943415065     
 H  -8.0798935079274870        5.3930877946760551        12.373674661944628     
 C  -10.179568530558635        5.8901065920813567        12.370639118909505     
 C  -9.2033743912112609        3.5621535022450064        12.572356925131579     
 H  -5.4070413634494479        9.1380609257273040        14.750192615784808     
 H  -3.8164973755444280        8.5285037639582342        15.264423511097915     
 H  -5.2167645372774487        8.3716854117163795        16.345460179437698     
 H  -4.8164851424607980        5.9346937808428599        12.785661929749034     
 H  -3.5027811590791900        7.0092772803903980        13.318538462072265     
 H  -4.9969858262304871        7.7017997098465454        12.628782817644694     
 H  -11.078638525423624        5.6306894383206325        12.945390900698868     
 H  -10.386761657541863        5.6829660896230667        11.312909111715655     
 H  -9.9794777024535257        6.9633060832162448        12.487238090117632     
 H  -8.3588790805964859        2.9777569858415047        12.955391711624511     
 H  -9.2872828593422270        3.3806740308238838        11.491655035277610     
 H  -10.121032575158056        3.1910989347607606        13.049246446662005     
 C   4.4920880572561037       -1.3488518619787875        12.288333898796699     
 C   4.3248624575374945       0.16103413381620846        12.031517636575844     
 C   3.1390564727494517       -2.0825603945176834        12.203565908574092     
 C   5.4661069140139222       -1.9167627790675104        11.233641708481690     
 P   5.2900800669305630       -1.6109835570197293        13.939679553532056     
 H   5.2952457077651820       0.67272837489186654        12.053416830157580     
 H   3.6546992292097094       0.64243491038772937        12.754470021376498     
 H   3.8880987473133239       0.31304906720989545        11.032458434771554     
 H   2.3865978539914705       -1.6474986733993111        12.874620204243158     
 H   3.2390564212532329       -3.1500676070376246        12.444776360193824     
 H   2.7464887941274543       -2.0098911589303721        11.177602474139029     
 H   5.0761675608258097       -1.6900789709838551        10.230431332881302     
 H   5.5699749931741396       -3.0046535494037832        11.308627438547749     
 H   6.4640300097334960       -1.4654823739082978        11.312445647260413     
 N   5.6588837337276692       -3.1951842711945804        14.245683750630930     
 N   4.1306309117999644       -1.2997172208063006        15.065967916245340     
 O   6.5827337472123029      -0.79586578720848888        13.969087118345367     
 C   6.8351816994774461       -3.9353690213975314        13.740035143958263     
 H   4.9071438772122695       -3.7767250106836747        14.612518358122669     
 C   4.3759647512699891       -1.3205324157828273        16.529909483194317     
 H   3.3651163834856614      -0.67310972665978253        14.787220574050783     
 H   7.3970264784188036       -3.2417165189661188        13.099134754995356     
 C   7.7342597244832447       -4.3738850562338580        14.898996213576607     
 C   6.3672620109940139       -5.1357110328968840        12.916026150088914     
 H   5.3606746844114959       -1.7886254028675790        16.676409313543445     
 C   4.4081093084401015       0.10494453432646811        17.092452730529029     
 C   3.3084838664697114       -2.1794718031282598        17.218836374126731     
 H   8.0128860291588619       -3.5116374108923356        15.518207904487754     
 H   8.6558533636710724       -4.8421154375655968        14.526697460394713     
 H   7.2026956961311086       -5.0988569532274317        15.527709666735147     
 H   5.8195843710922048       -5.8397839308036481        13.559088823781240     
 H   7.2200243063586802       -5.6686912383700125        12.482986302057995     
 H   5.7026139210805251       -4.8342983387128520        12.097681994873271     
 H   5.1965475921630375       0.69498230549466278        16.609138287674444     
 H   4.5949455813952707        9.1702365771766159E-002   18.175301487106132     
 H   3.4487263631993468       0.61254440489657214        16.921720585993988     
 H   2.3024303692486829       -1.8249037193473876        16.953952631643137     
 H   3.4056738210130386       -2.1192006514053823        18.311054036357966     
 H   3.3891154754233490       -3.2339766249854422        16.924901092802834     
 I   1.5086358417223695        1.1440036846286619        14.668984240356348     
 I  -1.6487323598015937        5.6872613701496793        15.999905705208905     
 I  -8.4626734351876713        9.6738548519895193        13.008150022669577     
 O   1.9162106555567016        4.5946892427417412        15.630166197347560     
 H   1.7338858296855524        3.6492941329347239        15.435506407463944     
 H   1.0284702920622852        4.9994985083351819        15.730373596384558     
 C   8.3983191688299872        2.5413902892558347        10.035234231377087     
 C   8.5741807677414599        3.5238424222851985        8.8678760581483083     
 C   7.8391343080694655        1.1910406783337761        9.5445014088824873     
 C   7.4447738258666494        3.1370985100925184        11.092281620711148     
 P   9.9990506157059365        2.2933539637725762        10.899943534818478     
 H   9.1678747527656537        3.0923680534151874        8.0507573234392158     
 H   7.5887256512329353        3.7853207417617285        8.4615928246740371     
 H   9.0505995749879826        4.4552857055141457        9.1967454362383414     
 H   6.8260344703988611        1.3462941110949540        9.1435083484027651     
 H   8.4465155476772189       0.75480021320848811        8.7397976967802755     
 H   7.7704318237229399       0.46654066528540222        10.366693683006876     
 H   7.8074890610818786        4.0934639015703365        11.489761366641488     
 H   6.4656053618778531        3.3172560887198914        10.627511728583814     
 H   7.2965020319248417        2.4530692120551820        11.936257260211530     
 N   11.061534157390044        1.6711305042630307        9.8145452614358675     
 N   10.635424434921681        3.7290405171711996        11.422673959257217     
 O   9.7203615135879708        1.4378055200033599        12.142463978944736     
 C   12.362604586684801        1.0977300220061721        10.248005760824354     
 H   10.706129238911917        1.3104082839338014        8.9208181909393698     
 C   11.660546189264284        4.5590530708816583        10.766985021277094     
 H   10.409750212056936        3.9698874434893199        12.391105457226452     
 Dy   9.9407047944983500        1.3644016931907466        14.351609019009594     
 H   12.530855956139785        1.4552883634074820        11.274345124853300     
 C   12.308390159095659      -0.43145799414004815        10.272396667878571     
 C   13.490145057473088        1.6057727978203455        9.3460356551893753     
 H   11.819467905504322        4.1006350011414536        9.7837579112700013     
 C   11.169745854991952        5.9984905207656505        10.565954115356654     
 C   12.980078177355018        4.5327999569765014        11.548831789805496     
 O   10.302109487868911        1.3349627978775369        16.539993641661578     
 O   9.4051118041074293        3.6969835144602827        14.307119260377892     
 O   7.5940582286731386        1.5389238562704339        14.630084668904322     
 O   9.1160177513737324      -0.91168296139332949        14.479122290478667     
 O   11.759499439163521       -9.7181924096208128E-002   13.944220152491040     
 O   11.917727875957167        2.7151102266019804        14.273406290313879     
 H   11.511583678029147      -0.79081094277031416        10.935022086908736     
 H   12.127181208992457      -0.82945480217815293        9.2639013775655279     
 H   13.260563341928870      -0.84274113150039465        10.636194955144539     
 H   13.328498085131518        1.2704338252124943        8.3126585210538071     
 H   13.547315331408662        2.7008528054748084        9.3415525801579928     
 H   14.457271014317977        1.2126538456875318        9.6883131040961086     
 H   10.239103311873688        6.0265933701958199        9.9853177293315554     
 H   10.979923198350278        6.4840559525151118        11.531469189516105     
 H   11.926620397727797        6.5929168679342025        10.034605756376822     
 H   12.846047412953297        4.9551698861356019        12.553958642211390     
 H   13.361271710306298        3.5117496104783323        11.669157060876534     
 H   13.743988680067751        5.1307888935522570        11.032589259915577     
 P   10.483505989317866       0.44499092143980534        17.777792080768354     
 H   9.9437977704246592        4.3202736691406161        14.859977063417166     
 H   8.4316722801992512        3.9908709183444584        14.394443134947405     
 H   6.9974068510692300       0.78192348951732249        14.360202363471110     
 H   7.1090018481010055        2.4122675233067201        14.609246965151039     
 H   9.5740296145432211       -1.6456727736451886        13.989448884642668     
 H   8.1237352622329926       -1.0277077289323302        14.309266996702194     
 H   11.716611563825136       -1.0376322811050038        13.618342126607317     
 H   12.709751096049205        9.0120206709968204E-002   14.168361590272584     
 H   12.826008718811504        2.3141733732262799        14.345624132410119     
 H   11.957452671221052        3.5424796136639785        14.822630892878026     
 C   9.0007424615107556       0.66997489774506824        18.832664954613673     
 N   10.692544217807143       -1.0838700141103730        17.195243066902645     
 N   11.763129546945414       0.72220592245500626        18.762323434506726     
 C   7.7949510228121861       0.24286113522129432        17.974471754205442     
 C   8.8776886702117626        2.1623026771276037        19.196653524977386     
 C   9.0864052550925614      -0.18053398605396700        20.108695110090487     
 C   11.226207682510214       -2.2475847469417967        17.917363441594148     
 H   10.234157684543444       -1.2797339213947918        16.301778722872431     
 C   13.165191146196634       0.82935627116364286        18.292173182799221     
 H   11.581451668852242        1.2218624048826225        19.639750884739193     
 H   7.8438039174356025      -0.81603297329182389        17.686213082457837     
 H   6.8793709464913722       0.39042238414815078        18.559850822556037     
 H   7.7107859151513614       0.84322009413943644        17.060378659773363     
 H   7.9383210613710311        2.3354300086943920        19.741207934328258     
 H   9.6917992356958322        2.4935712747556513        19.853827845838431     
 H   8.8784916021781104        2.7909374731579475        18.298215044269966     
 H   9.9286630420369022       0.11494214692612317        20.745874460936008     
 H   8.1675295040190505       -3.9973778875581373E-002   20.693745834005611     
 H   9.1808781206921015       -1.2518810510130745        19.892338792530694     
 H   11.536047486319701       -1.8772353400327995        18.903311247750274     
 C   12.444235549486280       -2.8109572870139150        17.181027796147294     
 C   10.152248676958729       -3.3199565508478970        18.093243422661015     
 H   13.196855179535429       0.41543647240875947        17.274405033080356     
 C   14.076329462686182        2.8850923880907129E-003   19.205777298245199     
 C   13.583574214523498        2.2984737339294954        18.241661247924739     
 H   12.156748175246163       -3.1768698367212345        16.184506684190435     
 H   13.218335275461856       -2.0449650722463462        17.045731720573386     
 H   12.880922215270530       -3.6522020528876040        17.737860195517559     
 H   9.2691009445342747       -2.9276679727087198        18.611737840863331     
 H   9.8280247950318245       -3.7048151509333711        17.115886927584508     
 H   10.538199481388116       -4.1673185407722091        18.673776143800747     
 H   13.990988370434113       0.35564692291613104        20.243130342697739     
 H   13.809843387451670       -1.0609209955537959        19.187211261850365     
 H   15.123875777546973       0.10072669111703723        18.890842385752958     
 H   12.920054729284583        2.8723054601607836        17.580648281033081     
 H   13.531817839802072        2.7380860106307621        19.247224113764016     
 H   14.611276504946515        2.4030159645715314        17.868335072915890     
 C   9.6147604642025275        5.2418536171511336        2.3623862575140180     
 C   10.596321788619319        4.1516034951801570        1.9004211184466804     
 C   10.171644561118987        6.6508365141116830        2.0811739332957755     
 C   8.2668014488176240        5.0601290737505531        1.6371682171564708     
 P   9.2753504003078380        5.0854767906877516        4.1673118342255933     
 H   10.688898278025942        4.1929078956621488       0.80449481966998337     
 H   11.599695497081466        4.2883996532369775        2.3230598852515865     
 H   10.235291054518685        3.1514955712685730        2.1723977601960835     
 H   10.354903031495121        6.7655563936772989        1.0026654682147291     
 H   9.4520625186491447        7.4231500180348231        2.3792418700567630     
 H   11.121964746056820        6.8374295869883781        2.5973801440429538     
 H   7.8693045334940033        4.0474341177609308        1.7750259991576904     
 H   7.5120157636764304        5.7786532129719284        1.9828962248587376     
 H   8.4052967560692569        5.2172913629540352       0.55739740933169213     
 N   8.5674134783907014        3.6327587785090212        4.5289144165418991     
 N   10.744132269057763        5.0372600030958505        4.8971841441823862     
 O   8.3419735613904589        6.2224915181989866        4.5974555694377717     
 C   7.1188397205631579        3.3459395366946509        4.5266955455668327     
 H   9.1788205995796872        2.8890978800483591        4.8800133129063497     
 C   10.895815433508897        5.2887139995307466        6.3480445862069743     
 H   11.588194473339666        5.2499681869951891        4.3481912820189423     
 H   6.6398960341832503        4.1064976524538563        3.8966675047104387     
 C   6.8394438011670120        1.9784632312097483        3.9031324685871454     
 C   6.5059764125922444        3.4239829924579022        5.9272931931467117     
 H   9.9676474020813046        4.9450521612321987        6.8254823176309154     
 C   12.069333044272767        4.4582123407788901        6.8625337385941672     
 C   11.085808069871241        6.7804835932409553        6.6346306023257302     
 H   7.3476823496446420        1.1805741163147487        4.4630146101262875     
 H   5.7604962127057524        1.7763317196954953        3.9239961452867655     
 H   7.1737433587152912        1.9340746108521725        2.8605531000262214     
 H   6.7188323530265643        4.3903901100605935        6.3998455534797047     
 H   5.4148364726392169        3.3094565045601163        5.8574041511705266     
 H   6.9032942836949776        2.6245549099746572        6.5669100002328227     
 H   12.974531573019602        4.7168722355545682        6.2972129345238042     
 H   12.262468050148296        4.6740392099580914        7.9207838685820802     
 H   11.874522694240200        3.3835041392980947        6.7506135557480036     
 H   10.245255762145922        7.3599993939877688        6.2359708843577675     
 H   11.152824666942628        6.9680185591697228        7.7152377125318328     
 H   12.008925973058398        7.1528475740063087        6.1698590771660466     
 C  -2.5729226450573153        11.686864796895012        6.9552402361437204     
 C  -2.4041995836999477        10.179559240864057        7.2269119306073923     
 C  -1.2198869253377569        12.421789374425352        7.0296534804298867     
 C  -3.5444706571212867        12.265847449073915        8.0060228198016592     
 P  -3.3747552936778700        11.932582566215228        5.3031541909050333     
 H  -3.3737977683713005        9.6660949317265974        7.2096103190090890     
 H  -1.7334111814580953        9.6921839338082041        6.5085587253363171     
 H  -1.9670723660104394        10.038026756874093        8.2274203032988549     
 H -0.46891463802255512        11.981435350217692        6.3604018954927328     
 H  -1.3208565454129109        13.487229859176724        6.7796637795938528     
 H -0.82461266258792509        12.357882237521117        8.0551993282619581     
 H  -3.1505858695069935        12.053225595110225        9.0109338570036321     
 H  -3.6506170317555271        13.352570477469317        7.9168204065387275     
 H  -4.5418740928310077        11.811682095381812        7.9362209889431812     
 N  -3.7476890509857874        13.513077104726472        4.9835074629775935     
 N  -2.2158156020973045        11.613424148374589        4.1780792872124968     
 O  -4.6657891285700455        11.114068772270281        5.2839238172184881     
 C  -4.9326971081005677        14.251985529554394        5.4700297252181915     
 H  -2.9978855943999476        14.094213145887883        4.6118924637824232     
 C  -2.4657402583037684        11.617924192375767        2.7150464034737127     
 H  -1.4502143580292561        10.988976746633801        4.4609739474164654     
 H  -5.4982248237871589        13.560829932567561        6.1103510486768160     
 C  -5.8207363464452522        14.677931282655267        4.2978822823996241     
 C  -4.4813920524382294        15.462116821816140        6.2886149714685438     
 H  -3.4484551791560434        12.089096791338548        2.5660020817680453     
 C  -2.5066082843272874        10.186997225624465        2.1687766048861374     
 C  -1.3968603874107073        12.463675860704026        2.0132641799545747     
 H  -6.0905900323272633        13.810140257791899        3.6824799292573105     
 H  -6.7472312598669433        15.146361871541744        4.6575673662191006     
 H  -5.2848990415704220        15.399831282780896        3.6691994646576647     
 H  -3.9277321313937121        16.162531187933688        5.6467613146283293     
 H  -5.3430945164945305        15.995079471092591        6.7032766304502829     
 H  -3.8278525542314608        15.172067395187428        7.1196511554581283     
 H  -3.2965800286229090        9.6060222898697774        2.6600075227636837     
 H  -2.6968916482567069        10.189872279438786        1.0866410875317636     
 H  -1.5493350482552557        9.6768638291896831        2.3427391135728728     
 H -0.39144243910139326        12.105998637296702        2.2763130846294830     
 H  -1.5005367307990018        12.394208389424982       0.92221092800409743     
 H  -1.4700425808101896        13.520861523173862        2.2978913687415177     
 I  0.40836712207112857        9.1679088184701119        4.5892087467679605     
 I   3.5682445565958614        4.6157448996409460        3.2071860943959756     
 I   10.386132060940350       0.64437749673893518        6.1959114763508314     
 O   1.9210399090280939E-002   5.7191455058062326        3.6140724976041203     
 H  0.20273607124417109        6.6634156669045721        3.8123874616448226     
 H  0.90531949958850899        5.3143472858981307        3.5017717282168843     
         356

 C  -6.5017482733879310        7.7817668480690578        9.1678131794561271     
 C  -6.6762493843365229        6.7997129533675222        10.335785792403186     
 C  -5.9383871271891309        9.1313258591400164        9.6560817963558083     
 C  -5.5525351442432633        7.1832589388672767        8.1083075650272569     
 P  -8.1044116814702356        8.0316068349470218        8.3076870597176935     
 H  -7.2653829515308566        7.2331207038016379        11.155176309725057     
 H  -5.6899595023377243        6.5351727271984359        10.737977587374033     
 H  -7.1567041401302500        5.8696088178348624        10.008842737024807     
 H  -4.9247742751486800        8.9744841612616231        10.055296748485612     
 H  -6.5434356997487431        9.5693590959034989        10.461528225606500     
 H  -5.8698859884759225        9.8548180756939363        8.8329162428735586     
 H  -5.9191995022221446        6.2276756823441950        7.7124581407579900     
 H  -4.5731563425093951        7.0003461247863523        8.5714402011648545     
 H  -5.4037638253813407        7.8667323848272117        7.2639154425539019     
 N  -9.1669432645056688        8.6508123986886236        9.3944776393173228     
 N  -8.7406476209213988        6.5972368406377342        7.7822523070091574     
 O  -7.8291645771496547        8.8912810797624360        7.0669406792902398     
 C  -10.469238577676899        9.2202892941620007        8.9591540703321648     
 H  -8.8115968726576011        9.0135187628953819        10.287570950266250     
 C  -9.7582206547012724        5.7594456079201493        8.4399730623464286     
 H  -8.5164273642629276        6.3579459658738751        6.8133472857157571     
 Dy  -8.0162791813731555        8.9611164740955775        4.8565425296934643     
 H  -10.639660578917221        8.8534671081290917        7.9363993556088239     
 C  -10.417346969580860        10.749293098269028        8.9205391354913601     
 C  -11.593931812372078        8.7175486477114763        9.8674433715259067     
 H  -9.9122767970928773        6.2105074618576088        9.4274845731453869     
 C  -9.2598162407155193        4.3207184412963775        8.6269970089408972     
 C  -11.082691504779859        5.7855476652241569        7.6664699238511274     
 O  -8.3561069172316031        8.9553722769884789        2.6649155086228804     
 O  -7.4792554773795956        6.6287100768096021        4.8955519247311505     
 O  -5.6694480633616475        8.7878439021304242        4.5980934499974158     
 O  -7.1871956619822841        11.236978123219611        4.7156922472028233     
 O  -9.8324541520424606        10.438767320860226        5.1978127399653937     
 O  -9.9933033723885938        7.6025874043447059        4.9256926488086163     
 H  -9.6225154864515741        11.103998085341697        8.2528530580489878     
 H  -10.234619954091773        11.157228946185050        9.9247325925348040     
 H  -11.371106316535991        11.155471377823380        8.5551808560013498     
 H  -11.430363881266935        9.0604017518792652        10.898046071224327     
 H  -11.649011298563558        7.6224158412807217        9.8798428920090569     
 H  -12.562453385370235        9.1066441626978527        9.5246186544165905     
 H  -8.3250648413052346        4.2923164308565491        9.2009214325588182     
 H  -9.0744569552401373        3.8434452051193904        7.6564114414228328     
 H  -10.010492155185647        3.7189546465977688        9.1588639284279925     
 H  -10.952419921426195        5.3719325369897328        6.6572818453476330     
 H  -11.469904588204569        6.8054581156146261        7.5565595030488399     
 H  -11.840629095349332        5.1797214719236182        8.1822571782518043     
 P  -8.5430414510608870        9.8361457814798889        1.4218295217090584     
 H  -8.0233899623722955        6.0084268201854600        4.3451691422425816     
 H  -6.5075360807938116        6.3378916636577980        4.7867168955482446     
 H  -5.0732033055172066        9.5423163777852142        4.8748755805009214     
 H  -5.1808426061735275        7.9172353369186848        4.5862026347910456     
 H  -7.6493318063381244        11.972032993411732        5.1997561200487317     
 H  -6.1974121603470431        11.350052385958238        4.9032454597787325     
 H  -9.7944595494462536        11.373468670702273        5.5412190471957761     
 H  -10.787705660709536        10.235036236482854        5.0128415009679141     
 H  -10.903882924206941        8.0004356988154939        4.8728850774589469     
 H  -10.036975254290844        6.7810243997617521        4.3686487360426502     
 C  -7.0682421574041783        9.5959850755275919       0.36029442125293093     
 N  -8.7375846225322960        11.370766921877934        1.9916200004298261     
 N  -9.8326758450470777        9.5552302928799797       0.45128473536403296     
 C  -5.8551515545919548        10.015656390689031        1.2114776120708584     
 C  -6.9583966008297722        8.1020060499669029        1.5171376749672609E-003
 C  -7.1531014352388729        10.444307033089396      -0.91689498935816993     
 C  -9.2953023234891976        12.526998400671118        1.2770793491657588     
 H  -8.2774314602617576        11.571328335044075        2.8831025343391437     
 C  -11.229263367187974        9.4477222150755242       0.93812068802861615     
 H  -9.6600404797148496        9.0552039879106587      -0.42769010744361557     
 H  -5.8923035955272747        11.076465188792847        1.4936631096694257     
 H  -4.9438512634337828        9.8552635101704720       0.62296311256843540     
 H  -5.7737099188245589        9.4196722705107625        2.1286841918077237     
 H  -6.0235891958368333        7.9191983479089405      -0.54743821521545200     
 H  -7.7785580049825773        7.7744091705708858      -0.64973131986090515     
 H  -6.9595292183671287        7.4774795843626727       0.90289421175987483     
 H  -8.0002956314978473        10.154100303703032       -1.5497150621502616     
 H  -6.2378895180268854        10.296576629247285       -1.5059227003867499     
 H  -7.2391371866083416        11.516384819687946      -0.70125737618798789     
 H  -9.6196596938137997        12.151361995284740       0.29806890722513268     
 C  -10.504451887767654        13.082756014664703        2.0340649223642702     
 C  -8.2330747079168685        13.606606831095979        1.0789847207247216     
 H  -11.249179503514201        9.8632623089014970        1.9555991977055098     
 C  -12.152566588392538        10.272253873271369        3.4503959025936420E-002
 C  -11.646903597988111        7.9785939234347092       0.99636625762423092     
 H  -10.202625641915732        13.455490141329770        3.0237516510588596     
 H  -11.269374039515668        12.310939895514213        2.1868648972614664     
 H  -10.958590112462277        13.917826859810800        1.4820269367327050     
 H  -7.3603056744479378        13.221200254515649       0.53883643761691913     
 H  -7.8885126099386644        13.990318397026178        2.0493791874880771     
 H  -8.6376394980720370        14.453460295061932       0.51101696753321491     
 H  -12.075408480676550        9.9212201628529328       -1.0041428542958917     
 H  -11.890341833380070        11.337123487484629        5.1761103807804687E-002
 H  -13.196812799070569        10.169830996004888       0.35917817854122402     
 H  -10.973731636739886        7.4044016066321463        1.6472513715923516     
 H  -11.610574017944268        7.5376805028390921       -9.1747818872419014E-003
 H  -12.669003340599636        7.8751226419720748        1.3849669555837263     
 C  -7.6531580746945389        5.0279817636163688        16.826800444793957     
 C  -8.6316966493059635        6.1029603662322289        17.331747957307350     
 C  -8.1977985389467634        3.6098539186994989        17.085658777598290     
 C  -6.2930475650645690        5.1996909217118210        17.532205980851341     
 P  -7.3469163361928631        5.2241969711323950        15.018952053513836     
 H  -8.7041674348298397        6.0358174738934300        18.428468397090633     
 H  -9.6420149725065212        5.9705590019772181        16.924141318368015     
 H  -8.2803501809497124        7.1110141466753749        17.075982882030658     
 H  -8.3642936227276898        3.4696357649024190        18.164267882073148     
 H  -7.4780003159801200        2.8484436181119341        16.760100961141642     
 H  -9.1543139374704356        3.4284411371194490        16.578980212347247     
 H  -5.9036088730372773        6.2178343820761937        17.411166569226882     
 H  -5.5402335112873740        4.4931555721430385        17.156812775606632     
 H  -6.4115887614840066        5.0165996927498258        18.610741004437486     
 N  -6.6429652102496934        6.6853318247028124        14.681651003282537     
 N  -8.8272525820174472        5.2880165392539160        14.312373357758839     
 O  -6.4232757253228199        4.0948324918330563        14.545308944507536     
 C  -5.1928260723892619        6.9657087068820118        14.669483784250277     
 H  -7.2545299686118350        7.4290610963828447        14.331028273123355     
 C  -9.0008375712590638        5.0438336748941479        12.861880242198918     
 H  -9.6632226016694531        5.0698854935404860        14.871855077542980     
 H  -4.7108698506938937        6.1998359057306223        15.290609529554850     
 C  -4.8998662905150674        8.3272894851357417        15.299510233731258     
 C  -4.5934186690842713        6.8926238696848303        13.262789814959151     
 H  -8.0778727291522614        5.3853473014418682        12.372898510058754     
 C  -10.177766520362395        5.8814202370194151        12.366634582681369     
 C  -9.2010331178556921        3.5541025360409151        12.571452644837800     
 H  -5.4091945863358619        9.1320900615702776        14.750535410804371     
 H  -3.8197866536494804        8.5231867306165761        15.268764822589013     
 H  -5.2226894191158619        8.3660144608057987        16.346213852834271     
 H  -4.8137404844189069        5.9292859851753272        12.787361190753668     
 H  -3.5012127355174454        7.0036267452912710        13.323304625147514     
 H  -4.9938715750368061        7.6964401029059504        12.630586773813357     
 H  -11.077328886994204        5.6222976669005753        12.940733554208061     
 H  -10.383783237347147        5.6729563908664247        11.308981710705140     
 H  -9.9781641485941144        6.9548055572784042        12.482338243343301     
 H  -8.3569963744422591        2.9701906229104584        12.956151702067737     
 H  -9.2833499924202059        3.3717219131489848        11.490809871843281     
 H  -10.119278188670961        3.1831942965370548        13.047280372120005     
 C   4.4932125862964583       -1.3558561766716251        12.285577737824273     
 C   4.3266441962431763       0.15405484517837126        12.028516424150766     
 C   3.1400692449540468       -2.0891973037797120        12.199850671330992     
 C   5.4677681104217477       -1.9241619586795549        11.231690271919717     
 P   5.2898829553641482       -1.6177949820088446        13.937532258374596     
 H   5.2971585661683473       0.66545734533806045        12.051082104934164     
 H   3.6560999036088266       0.63571949917066306        12.750918041551362     
 H   3.8906625283939311       0.30613573029990487        11.029139724465049     
 H   2.3871592973740636       -1.6539118021175556        12.870242536730142     
 H   3.2396203959665755       -3.1567205095523860        12.441181604358022     
 H   2.7483837792158674       -2.0164558223457929        11.173572031253663     
 H   5.0785258720780089       -1.6976561519125957        10.228167219483002     
 H   5.5713298825855819       -3.0120486421307118        11.307061605034317     
 H   6.4657414813031782       -1.4730922295893616        11.311032027591285     
 N   5.6587607899796994       -3.2017947922223455        14.244339896255390     
 N   4.1294146867363315       -1.3062925517693644        15.062727373650308     
 O   6.5823795034202748      -0.80247103944408082        13.967887625232153     
 C   6.8359895323249509       -3.9416637326432107        13.740469088298420     
 H   4.9068958814111543       -3.7834020218124316        14.610817389056971     
 C   4.3746648777727168       -1.3239202332389339        16.526642509767559     
 H   3.3640930175778738      -0.67996540137252959        14.782844381955258     
 H   7.3985432297352762       -3.2478772581782898        13.100361339377598     
 C   7.7335097467302223       -4.3800440316398710        14.900644111787825     
 C   6.3697796946763763       -5.1422387269426215        12.915960354680831     
 H   5.3577691366649969       -1.7946960653614354        16.674533277866768     
 C   4.4112540649910015       0.10268183755133466        17.085485371444570     
 C   3.3044751856361008       -2.1776141207893271        17.217242394415209     
 H   8.0112541635898751       -3.5178305786930322        15.520289261088868     
 H   8.6555956933464291       -4.8481877024414519        14.529480603113376     
 H   7.2011748379737348       -5.1051306415885742        15.528556983286496     
 H   5.8214056085565495       -5.8464068457487715        13.558314608637490     
 H   7.2234474676260731       -5.6749242669545561        12.484414979752723     
 H   5.7063251129004771       -4.8412480670025930        12.096544625712065     
 H   5.2016653276300344       0.68883735140423874        16.601050252513129     
 H   4.5977927886957008        9.1734842283423698E-002   18.168366899714666     
 H   3.4536060688357693       0.61272855847870189        16.913010545749078     
 H   2.2997778589351663       -1.8199808386885341        16.951771977193761     
 H   3.4021070416754897       -2.1157246654139841        18.309300329761790     
 H   3.3813022549030443       -3.2327141833231292        16.925132418038942     
 I   1.5072262762294266        1.1365859714351472        14.662122969678498     
 I  -1.6495571933105397        5.6805495376815269        16.001489253571730     
 I  -8.4649359647160640        9.6672747467359272        13.010185739308707     
 O   1.9136849856788194        4.5879444030379464        15.624022548897781     
 H   1.7313567897686839        3.6426190740224764        15.429155559030857     
 H   1.0261347207293503        4.9923244921774383        15.726977710204144     
 C   8.3985081273999889        2.5399627786598495        10.034403246915533     
 C   8.5749705802649636        3.5233851117865442        8.8679314933893725     
 C   7.8388481415449682        1.1903282494579783        9.5423642060658977     
 C   7.4449856032787727        3.1352216754295621        11.091723480155588     
 P   9.9989058232326684        2.2907041597296147        10.899322537871344     
 H   9.1689987985596844        3.0926293896410795        8.0506885878265599     
 H   7.5896959555572137        3.7852720487561164        8.4614678816400346     
 H   9.0512516514981662        4.4545153549310417        9.1978204655984914     
 H   6.8259889047444195        1.3464488484135946        9.1411341286297869     
 H   8.4463271347702005       0.75451524748044363        8.7375151661729777     
 H   7.7694643637026726       0.46514950751400197        10.363884108578977     
 H   7.8079948662653438        4.0911952835184877        11.489869689337718     
 H   6.4659886496253209        3.3160252005544470        10.626866854939832     
 H   7.2963273814589469        2.4506766493138019        11.935208264492299     
 N   11.061588955318221        1.6687978028209369        9.8140490081326064     
 N   10.635304195101529        3.7259652590465446        11.423125798988380     
 O   9.7199533750345193        1.4342625186757816        12.141200306022487     
 C   12.362916694058912        1.0963067492237928        10.247750071240320     
 H   10.706975077647197        1.3092243700307284        8.9195680350539721     
 C   11.660160282422078        4.5564214562105985        10.767592509570084     
 H   10.410239081860851        3.9658749873721089        12.391896264433138     
 Dy   9.9392497433439537        1.3584662929552240        14.350231404645085     
 H   12.530817037127077        1.4542742208068018        11.274000704239363     
 C   12.309903824768780      -0.43291634540913471        10.272785921835066     
 C   13.490211019839171        1.6049992383003140        9.3458631404721597     
 H   11.818748860858474        4.0986333621467761        9.7840205978909101     
 C   11.169271492156319        5.9959687983960457        10.567531666542413     
 C   12.979946795404562        4.5297347704150006        11.548963676432269     
 O   10.301759275599009        1.3330127821523063        16.538557529510523     
 O   9.4037250018612983        3.6910949331184386        14.308013073288992     
 O   7.5927638276028526        1.5327904526731218        14.627262248713020     
 O   9.1147066225488480      -0.91760273868484499        14.481601464262424     
 O   11.757264589703201      -0.10411314842382563        13.945429841855491     
 O   11.916475022961061        2.7095136326563458        14.271386373458073     
 H   11.513303807590134      -0.79257802464574023        10.935507899362486     
 H   12.129150845811326      -0.83158107344377541        9.2644879079868439     
 H   13.262389496580791      -0.84317798371854058        10.636887726458673     
 H   13.329187716746834        1.2691280666386311        8.3125685545489141     
 H   13.546304654235147        2.7001119584770987        9.3409295092254485     
 H   14.457576539407253        1.2129820767977562        9.6886374131782809     
 H   10.238366711212443        6.0243730351962004        9.9873465303286864     
 H   10.979914662036617        6.4810881757410108        11.533349716141913     
 H   11.925887606325270        6.5906251915401839        10.036073504606200     
 H   12.846136230675725        4.9510498813232742        12.554536801564900     
 H   13.361474362005724        3.5087021902893931        11.668171732224122     
 H   13.743533598988863        5.1284111838020516        11.033069839014161     
 P   10.483484291788969       0.44531036188164125        17.777830324762139     
 H   9.9427651283496896        4.3135587870187422        14.861436387179241     
 H   8.4304252263629547        3.9846613712495076        14.396997450943097     
 H   6.9960677301629364       0.77567571777938393        14.357854641546464     
 H   7.1073030224100053        2.4058398937061094        14.609333124100944     
 H   9.5729527287029281       -1.6521750084138080        13.993041446747881     
 H   8.1225594592027210       -1.0337559664475728        14.310881171201995     
 H   11.714337997322851       -1.0446987797681855        13.619890024070289     
 H   12.707944110735641        8.4028077054516537E-002   14.166880699820531     
 H   12.824789980746822        2.3085218321057090        14.342093741536472     
 H   11.956490588582774        3.5357316600036168        14.822207619443661     
 C   9.0018283766825054       0.67397476943188006        18.833310257666977     
 N   10.690179205606494       -1.0848204879367027        17.198119329856951     
 N   11.764199899859468       0.72310957358636929        18.760865343469749     
 C   7.7947854994110788       0.24861034031935847        17.976093198559493     
 C   8.8817192989106939        2.1667478553887305        19.196134859861260     
 C   9.0866186811114193      -0.17580643613997007        20.109832690318626     
 C   11.225231108736558       -2.2477288162743605        17.920415652358319     
 H   10.231424662339496       -1.2815520398225380        16.305041981702210     
 C   13.166015620378758       0.82886052221240258        18.289606419526564     
 H   11.583373165456583        1.2244086069660205        19.637469529971995     
 H   7.8415484452869118      -0.81045159019256718        17.688268379970761     
 H   6.8798703248739743       0.39804267867104615        18.561997597487306     
 H   7.7111144311285100       0.84869600791766953        17.061793640912150     
 H   7.9426111289645736        2.3421466452221744        19.740346962925688     
 H   9.6963258666143926        2.4969262896960465        19.853224555453121     
 H   8.8839514614073725        2.7946488832163161        18.297189606372697     
 H   9.9296629146608186       0.11862599498738467        20.746428237360007     
 H   8.1682770365900463       -3.3379722232346754E-002   20.695215462441464     
 H   9.1791543943291831       -1.2473953725118860        19.894022987564266     
 H   11.536491845826999       -1.8765117281116361        18.905556045309339     
 C   12.442214450196618       -2.8115853582671955        17.182687492742996     
 C   10.151665695389754       -3.3200425026980880        18.098737569173647     
 H   13.196810555286755       0.41321615565341763        17.272547967154868     
 C   14.077462757778346        3.7320520073551161E-003   19.204088512113817     
 C   13.585193400548635        2.2975965269722685        18.236410084967943     
 H   12.153358038132875       -3.1782176097011225        16.186843538909486     
 H   13.216079022647142       -2.0456932112421331        17.045716817893986     
 H   12.879763835391392       -3.6524054141887308        17.739460964734146     
 H   9.2697981353402508       -2.9277167219079270        18.619278683048485     
 H   9.8251757868743859       -3.7047932826576098        17.122158636922283     
 H   10.538862913280104       -4.1675098075201902        18.678225570809772     
 H   13.992431148876467       0.35804347716011903        20.240917071552492     
 H   13.811099553583336       -1.0601025954216328        19.187175539573058     
 H   15.124912075360884       0.10124325941548834        18.888727167039050     
 H   12.921193530195076        2.8710471657825303        17.575575432348256     
 H   13.535071821310975        2.7386035575825112        19.241388499221834     
 H   14.612480345815014        2.4009033020286652        17.861687170050811     
 C   9.6155596347113885        5.2467474092555761        2.3638373175036524     
 C   10.597214305472107        4.1564912437728703        1.9020001556606185     
 C   10.172435762889988        6.6556820503197116        2.0823418182234326     
 C   8.2675432658523853        5.0648534293732297        1.6386845546604281     
 P   9.2760654677616703        5.0909245102706828        4.1688343308141755     
 H   10.689452457123584        4.1974170027383169       0.80602983447271215     
 H   11.600685587337697        4.2937260320881609        2.3242814651287151     
 H   10.236568269526078        3.1563537179168843        2.1744182161418939     
 H   10.355467268968292        6.7702556832339074        1.0037933042406628     
 H   9.4530291719901296        7.4281074127316575        2.3805163153697846     
 H   11.122910661578928        6.8421865284894343        2.5983023347299583     
 H   7.8700508587400027        4.0521647816099371        1.7766704891160821     
 H   7.5127764777240271        5.7834366192108435        1.9843212662533978     
 H   8.4059448466447790        5.2218339812309411       0.55888227468335649     
 N   8.5677052064642751        3.6385710637536559        4.5309093947926353     
 N   10.744812873288875        5.0424426542962282        4.8988490714112602     
 O   8.3429010082367796        6.2282715096445331        4.5985271035434288     
 C   7.1191571949119616        3.3517596060405914        4.5271384329062121     
 H   9.1789607776269886        2.8944648633075993        4.8813090037603173     
 C   10.896577603471725        5.2942740463734062        6.3496720954972492     
 H   11.588770077436060        5.2555403205047169        4.3498498157535836     
 H   6.6407795663211369        4.1126704449762332        3.8971198426640354     
 C   6.8402866673245564        1.9846443381361349        3.9025554751246778     
 C   6.5049362444293131        3.4291003165980927        5.9271484869788287     
 H   9.9684172295011866        4.9507785747929081        6.8272623113826505     
 C   12.070134563675243        4.4639461914262633        6.8643856330674247     
 C   11.086753308219309        6.7861039307008690        6.6357960484233915     
 H   7.3476625246224021        1.1863543529952261        4.4626319727693522     
 H   5.7612809826052294        1.7827345129049956        3.9219638582606957     
 H   7.1759099622502651        1.9406805725110658        2.8604006155420194     
 H   6.7176277631877852        4.3951163684641763        6.4005585808724588     
 H   5.4138428270083789        3.3150349469455604        5.8560323939913879     
 H   6.9012879142408883        2.6291148268951430        6.5666461667207479     
 H   12.975265475090549        4.7223816101496077        6.2988551466307312     
 H   12.263382688580270        4.6802902248709914        7.9225141643291641     
 H   11.875330848200182        3.3891902854073588        6.7529317084981848     
 H   10.246294313678112        7.3655863293070629        6.2369191516252425     
 H   11.153756149238752        6.9739874824542936        7.7163503955107569     
 H   12.009949660171271        7.1581945937239171        6.1709538537691335     
 C  -2.5745060332975593        11.691802614331829        6.9548191316852011     
 C  -2.4065989109454069        10.184210307858233        7.2252259570612658     
 C  -1.2213601619070515        12.426238173177593        7.0312714388362609     
 C  -3.5468574624102609        12.270054983003559        8.0051749176469631     
 P  -3.3745924371617000        11.938992932904751        5.3021820078136663     
 H  -3.3764050318466370        9.6712147974150877        7.2067451661991715     
 H  -1.7354632984982683        9.6971841677529138        6.5069809877511977     
 H  -1.9703296686913085        10.041540848549175        8.2259203448898681     
 H -0.46976696033868653        11.986196331343358        6.3625213002661205     
 H  -1.3217788679935554        13.491903511160658        6.7820458063671385     
 H -0.82726737867993205        12.361373618819197        8.0571847977926900     
 H  -3.1541029455790848        12.056164480809295        9.0102343812487575     
 H  -3.6524448161141159        13.356893912853925        7.9170414165897522     
 H  -4.5443708856100073        11.816414267719829        7.9338891031119827     
 N  -3.7471569202598070        13.519670233787702        4.9831126269887216     
 N  -2.2145465861884590        11.620360630367809        4.1781199285295427     
 O  -4.6656282133909501        11.120613717545710        5.2809197122622615     
 C  -4.9321997374459707        14.258407243776722        5.4698157087801738     
 H  -2.9970335877635885        14.100905035288985        4.6123193093658390     
 C  -2.4639201987670623        11.623159656050698        2.7150246466579206     
 H  -1.4491333048538693        10.996023336512547        4.4617916177058774     
 H  -5.4980765907155993        13.566861131879600        6.1093875639789239     
 C  -5.8198018316775020        14.685543082795698        4.2978114140723855     
 C  -4.4809043296983910        15.467763591060129        6.2894692588168581     
 H  -3.4452302296964028        12.096688191335044        2.5647900171073141     
 C  -2.5083474433338977        10.191602458404057        2.1709568729237616     
 C  -1.3924660148824610        12.464924419330933        2.0127955778314317     
 H  -6.0896686768793300        13.818380548928999        3.6815464818611914     
 H  -6.7462903568335850        15.153848865110676        4.6576657155173642     
 H  -5.2836265047367474        15.407901276937178        3.6699649684251496     
 H  -3.9271477070579204        16.168644819621534        5.6482090905348450     
 H  -5.3426022133950273        16.000435308238718        6.7045073617729845     
 H  -3.8274317889104190        15.176970308015845        7.1202851431892080     
 H  -3.3001262210117357        9.6136286399270716        2.6625691905306215     
 H  -2.6980023639151880        10.193126303753443        1.0887199579016034     
 H  -1.5525871185320506        9.6793083358815295        2.3463778607935204     
 H -0.38834323616490296        12.104506570269729        2.2766453192813483     
 H  -1.4959318260263652        12.394676831140892       0.92179085503099756     
 H  -1.4625835352092633        13.522457329967148        2.2964547888195614     
 I  0.40975748087375308        9.1758894508273734        4.5916469780890550     
 I   3.5689298538780561        4.6234305640463145        3.2060284537690689     
 I   10.387802894173044       0.65078089885357737        6.1946892742825739     
 O   1.9961004463891679E-002   5.7262782893238482        3.6168578756128364     
 H  0.20340507442197375        6.6705574948314288        3.8151396987589297     
 H  0.90602438883500791        5.3218504409892100        3.5030794206608040     
         356

 C  -6.4993975311391381        7.7825280465321525        9.1697443663805132     
 C  -6.6747955268528703        6.7993012989207697        10.336605726572868     
 C  -5.9358337728902182        9.1312939528760158        9.6598139550202262     
 C  -5.5498211320589368        7.1847908989005491        8.1101456170845303     
 P  -8.1014519889932117        8.0337337751623199        8.3089253074659233     
 H  -7.2647211166377703        7.2317245424314747        11.155929439642550     
 H  -5.6888149140439515        6.5345007323285920        10.739391726546629     
 H  -7.1547756013172252        5.8694733576013753        10.008284773072326     
 H  -4.9225616243438122        8.9735333517254610        10.059474801477050     
 H  -6.5412054593338684        9.5686684133731479        10.465366647525849     
 H  -5.8664783049483304        9.8556955950845424        8.8375500364062027     
 H  -5.9164585634999307        6.2295821168197758        7.7133885583321913     
 H  -4.5706494366784556        7.0013962877877169        8.5735094790983695     
 H  -5.4006676028132059        7.8688985933344906        7.2663448634085119     
 N  -9.1641568203851005        8.6529018796097610        9.3954549152055922     
 N  -8.7378861326992592        6.5998307075539611        7.7824235920182421     
 O  -7.8254109195946890        8.8940518397461936        7.0687728196112154     
 C  -10.466647461269208        9.2217764131558013        8.9601571483189488     
 H  -8.8096664373518419        9.0140755812158435        10.289467838679625     
 C  -9.7559154851111458        5.7623135851081342        8.4397829008117853     
 H  -8.5141688982066359        6.3614011008764875        6.8131998373641816     
 Dy  -8.0155297390258404        8.9668821203860194        4.8587585386941186     
 H  -10.636533423015500        8.8554650861661823        7.9371401057979414     
 C  -10.415847327332775        10.750836051712126        8.9223248280322238     
 C  -11.591297189224871        8.7177629346203283        9.8677819667833155     
 H  -9.9100417983535891        6.2133975004518476        9.4272603833108484     
 C  -9.2582116514239683        4.3233763668967402        8.6270888788868074     
 C  -11.080205471561873        5.7889439492817409        7.6660235456860146     
 O  -8.3591350281184429        8.9602378796296325        2.6676114431905926     
 O  -7.4785730077616357        6.6345063339086421        4.8952681327380354     
 O  -5.6689365352054830        8.7935315956173827        4.5990086226676743     
 O  -7.1871953359040557        11.242648957877650        4.7145645542325409     
 O  -9.8311427040582142        10.443889859954202        5.2037780070088537     
 O  -9.9928273394597351        7.6083092619502350        4.9289694530777544     
 H  -9.6210743899864166        11.106387869187527        8.2550274376840900     
 H  -10.233734323082595        11.158462260886546        9.9267443016513237     
 H  -11.369806965492392        11.156414984141042        8.5568462840412138     
 H  -11.428518773350241        9.0603891246813379        10.898579006421896     
 H  -11.645435009637200        7.6226008196826491        9.8798261147181510     
 H  -12.559956899623211        9.1060966912280676        9.5245599148549314     
 H  -8.3235423806647120        4.2946118908908941        9.2011191542929360     
 H  -9.0730218193261241        3.8457637103574513        7.6566596408505498     
 H  -10.009216027577082        3.7221265871279918        9.1590717035051927     
 H  -10.949860823743576        5.3755852810107596        6.6567554424628694     
 H  -11.467150466894111        6.8089596630031632        7.5562895194539559     
 H  -11.838380195884399        5.1831837015212567        8.1815268079666232     
 P  -8.5456921029047983        9.8392762500819000        1.4233052097681524     
 H  -8.0225762122950659        6.0148297660369137        4.3440484245183235     
 H  -6.5068505444944309        6.3436629773220181        4.7868021334334205     
 H  -5.0726384322854861        9.5484098681766927        4.8745317102308290     
 H  -5.1801711618861743        7.9230232839268169        4.5872611918219413     
 H  -7.6490798488343117        11.978250315220560        5.1980486761438582     
 H  -6.1972708953323394        11.356171352032414        4.9011129887008593     
 H  -9.7927031551116279        11.379304407922046        5.5451235025961978     
 H  -10.786334554198582        10.240812414524568        5.0177050018811231     
 H  -10.903142541676246        8.0066132997339441        4.8755321146030521     
 H  -10.036336299881759        6.7873657734255763        4.3710467309683860     
 C  -7.0712477731337602        9.5964928903848339       0.36185850909763784     
 N  -8.7391269297690659        11.374777301350141        1.9910623117968436     
 N  -9.8354139138723706        9.5580056123919821       0.45287846950762967     
 C  -5.8575339278227592        10.015129409890129        1.2126249006537726     
 C  -6.9632641047167949        8.1021558073902131        4.0007093274705349E-003
 C  -7.1552042888849856        10.444078106630457      -0.91586672279235293     
 C  -9.2959602492002773        12.530782382624006        1.2754383568991829     
 H  -8.2787995528255820        11.575900319039668        2.8823283838352292     
 C  -11.232341878229176        9.4521277607179712       0.93906869081575450     
 H  -9.6626979968933639        9.0561649785695923      -0.42498257215925406     
 H  -5.8936067793445472        11.075962793913561        1.4948190038224831     
 H  -4.9465287093504040        9.8539384483634258       0.62386074062159191     
 H  -5.7763363381921033        9.4191191245796873        2.1298141388269514     
 H  -6.0282258845631498        7.9177849314880460      -0.54402675838390679     
 H  -7.7832961340543196        7.7753188271837974      -0.64779959914481466     
 H  -6.9660159475004155        7.4781086299164050       0.90569823006388728     
 H  -8.0027185301180630        10.154384668932728       -1.5485003363852354     
 H  -6.2401711131241964        10.294979434222558       -1.5047914766480750     
 H  -7.2400083828875079        11.516370380659152      -0.70088934731918906     
 H  -9.6204123622324200        12.154618886486267       0.29665592214261938     
 C  -10.504859921770889        13.087896920198233        2.0318220859778431     
 C  -8.2330002628451808        13.609589507976381        1.0767848665222495     
 H  -11.252606843352781        9.8694255730613474        1.9557816909949588     
 C  -12.154621402783285        10.275377034314234        3.3341721423342782E-002
 C  -11.650966625179301        7.9834311795312383       0.99947480777180775     
 H  -10.202965828444158        13.460844875006792        3.0214086133529734     
 H  -11.270423723674101        12.316772565232792        2.1847963102653196     
 H  -10.958219425396049        13.923052531099721        1.4792849378894344     
 H  -7.3606048268731437        13.223415429524083       0.53657354654522726     
 H  -7.8879712501847976        13.993368398503559        2.0469892486492696     
 H  -8.6370854193548343        14.456564815255740       0.50865147356989349     
 H  -12.076867248048895        9.9224292723376397       -1.0045760670563024     
 H  -11.892067756252063        11.340162973456167        4.8910079307024221E-002
 H  -13.199135609843513        10.173828619624400       0.35738099725710160     
 H  -10.978330416995897        7.4097129454089314        1.6512927984031163     
 H  -11.614747914939841        7.5410770589651834       -5.4043795985177119E-003
 H  -12.673227403769673        7.8812307846048677        1.3879341855953535     
 C  -7.6585536768050844        5.0271818431047324        16.827314392874563     
 C  -8.6375255826153676        6.1036753053190065        17.327825229656614     
 C  -8.2044334782620876        3.6100150994295488        17.088631986768462     
 C  -6.2996239102181129        5.2000313215506386        17.534693632486206     
 P  -7.3488216336635768        5.2188606191491553        15.019696271312453     
 H  -8.7116531166968567        6.0395189470740869        18.424514045541567     
 H  -9.6472504808658694        5.9703338305194960        16.919095088091215     
 H  -8.2856524625047410        7.1109799292878373        17.069973531147593     
 H  -8.3724094790849222        3.4724590403821769        18.167261092765834     
 H  -7.4848402215421084        2.8474015152907408        16.765705427917478     
 H  -9.1604744169133916        3.4282099121575040        16.581213304912524     
 H  -5.9093624652835492        6.2176222687685732        17.411890659374194     
 H  -5.5466281057986366        4.4922348573787341        17.162369375575967     
 H  -6.4201038215856059        5.0196908898948429        18.613374490493737     
 N  -6.6439767014347249        6.6787527768425310        14.679498190534284     
 N  -8.8279251816457034        5.2814081080385238        14.310571643132954     
 O  -6.4244397140705383        4.0883734468697508        14.550872082556781     
 C  -5.1940317189803356        6.9598063479238101        14.670595505595250     
 H  -7.2553579085106508        7.4229873826845605        14.329640028771019     
 C  -8.9993444092831574        5.0360587574847333        12.860083321239026     
 H  -9.6646325543025089        5.0634819460464371        14.868977430218683     
 H  -4.7130191677145046        6.1940672228575595        15.292604611209365     
 C  -4.9031007325835603        8.3215633091521664        15.301170529018133     
 C  -4.5916831777558444        6.8870834042763471        13.265196686503234     
 H  -8.0758519503770358        5.3776068082076813        12.372122358172879     
 C  -10.175964510166157        5.8727338819574735        12.362630046453232     
 C  -9.1986918445001216        3.5460515698368233        12.570548364544020     
 H  -5.4113478092222751        9.1261191974132494        14.750878205823934     
 H  -3.8230759317545324        8.5178696972749179        15.273106134080111     
 H  -5.2286143009542760        8.3603435098952197        16.346967526230845     
 H  -4.8109958263770167        5.9238781895077945        12.789060451758299     
 H  -3.4996443119557008        6.9979762101921441        13.328070788222764     
 H  -4.9907573238431260        7.6910804959653554        12.632390729982022     
 H  -11.076019248564783        5.6139058954805172        12.936076207717255     
 H  -10.380804817152432        5.6629466921097817        11.305054309694627     
 H  -9.9768505947347030        6.9463050313405637        12.477438396568971     
 H  -8.3551136682880340        2.9626242599794126        12.956911692510964     
 H  -9.2794171254981848        3.3627697954740863        11.489964708408953     
 H  -10.117523802183864        3.1752896583133490        13.045314297578004     
 C   4.4943371153368119       -1.3628604913644624        12.282821576851845     
 C   4.3284259349488590       0.14707555654053411        12.025515211725690     
 C   3.1410820171586420       -2.0958342130417411        12.196135434087893     
 C   5.4694293068295723       -1.9315611382915994        11.229738835357747     
 P   5.2896858437977334       -1.6246064069979602        13.935384963217135     
 H   5.2990714245715127       0.65818631578425446        12.048747379710747     
 H   3.6575005780079444       0.62900408795359675        12.747366061726225     
 H   3.8932263094745378       0.29922239338991435        11.025821014158543     
 H   2.3877207407566572       -1.6603249308358001        12.865864869217129     
 H   3.2401843706799180       -3.1633734120671475        12.437586848522219     
 H   2.7502787643042805       -2.0230204857612137        11.169541588368297     
 H   5.0808841833302081       -1.7052333328413360        10.225903106084703     
 H   5.5726847719970234       -3.0194437348576408        11.305495771520885     
 H   6.4674529528728595       -1.4807020852704256        11.309618407922155     
 N   5.6586378462317297       -3.2084053132501111        14.242996041879852     
 N   4.1281984616726977       -1.3128678827324280        15.059486831055278     
 O   6.5820252596282476      -0.80907629167967288        13.966688132118938     
 C   6.8367973651724556       -3.9479584438888895        13.740903032638577     
 H   4.9066478856100391       -3.7900790329411884        14.609116419991274     
 C   4.3733650042754446       -1.3273080506950405        16.523375536340804     
 H   3.3630696516700858      -0.68682107608527665        14.778468189859732     
 H   7.4000599810517489       -3.2540379973904607        13.101587923759837     
 C   7.7327597689771999       -4.3862030070458840        14.902292009999043     
 C   6.3722973783587387       -5.1487664209883599        12.915894559272747     
 H   5.3548635889184970       -1.8007667278552919        16.672657242190091     
 C   4.4143988215419014       0.10041914077620120        17.078518012360114     
 C   3.3004665048024906       -2.1757564384503945        17.215648414703690     
 H   8.0096222980208864       -3.5240237464937292        15.522370617689981     
 H   8.6553380230217858       -4.8542599673173061        14.532263745832038     
 H   7.1996539798163610       -5.1114043299497167        15.529404299837847     
 H   5.8232268460208951       -5.8530297606938939        13.557540393493742     
 H   7.2268706288934652       -5.6811572955391005        12.485843657447450     
 H   5.7100363047204299       -4.8481977952923332        12.095407256550859     
 H   5.2067830630970304       0.68269239731381481        16.592962217351818     
 H   4.6006399959961310        9.1767318795081237E-002   18.161432312323200     
 H   3.4584857744721922       0.61291271206083164        16.904300505504171     
 H   2.2971253486216492       -1.8150579580296806        16.949591322744382     
 H   3.3985402623379404       -2.1122486794225859        18.307546623165610     
 H   3.3734890343827395       -3.2314517416608166        16.925363743275046     
 I   1.5058167107364837        1.1291682582416325        14.655261699000649     
 I  -1.6503820268194860        5.6738377052133737        16.003072801934557     
 I  -8.4671984942444585        9.6606946414823334        13.012221455947836     
 O   1.9111593158009372        4.5811995633341516        15.617878900448003     
 H   1.7288277498518156        3.6359440151102289        15.422804710597772     
 H   1.0237991493964151        4.9851504760196939        15.723581824023730     
 C   8.3986970859699905        2.5385352680638644        10.033572262453980     
 C   8.5757603927884674        3.5229278012878900        8.8679869286304349     
 C   7.8385619750204718        1.1896158205821805        9.5402270032493082     
 C   7.4451973806908951        3.1333448407666058        11.091165339600030     
 P   9.9987610307594021        2.2880543556866533        10.898701540924209     
 H   9.1701228443537168        3.0928907258669716        8.0506198522139041     
 H   7.5906662598814920        3.7852233557505048        8.4613429386060304     
 H   9.0519037280083499        4.4537450043479376        9.1988954949586432     
 H   6.8259433390899771        1.3466035857322352        9.1387599088568088     
 H   8.4461387218631803       0.75423028175239926        8.7352326355656800     
 H   7.7684969036824052       0.46375834974260177        10.361074534151079     
 H   7.8085006714488090        4.0889266654666390        11.489978012033946     
 H   6.4663719373727888        3.3147943123890022        10.626221981295849     
 H   7.2961527309930521        2.4482840865724218        11.934159268773069     
 N   11.061643753246399        1.6664651013788432        9.8135527548293453     
 N   10.635183955281375        3.7228900009218902        11.423577638719541     
 O   9.7195452364810677        1.4307195173482035        12.139936633100238     
 C   12.363228801433021        1.0948834764414135        10.247494381656288     
 H   10.707820916382477        1.3080404561276555        8.9183178791685744     
 C   11.659774375579870        4.5537898415395386        10.768199997863077     
 H   10.410727951664766        3.9618625312548983        12.392687071639825     
 Dy   9.9377946921895592        1.3525308927197017        14.348853790280577     
 H   12.530778118114370        1.4532600782061216        11.273656283625426     
 C   12.311417490441903      -0.43437469667822126        10.273175175791559     
 C   13.490276982205252        1.6042256787802827        9.3456906257549441     
 H   11.818029816212627        4.0966317231520986        9.7842832845118188     
 C   11.168797129320689        5.9934470760264409        10.569109217728171     
 C   12.979815413454107        4.5266695838535007        11.549095563059042     
 O   10.301409063329109        1.3310627664270755        16.537121417359472     
 O   9.4023381996151691        3.6852063517765949        14.308906886200093     
 O   7.5914694265325675        1.5266570490758096        14.624439828521718     
 O   9.1133954937239636      -0.92352251597636059        14.484080638046182     
 O   11.755029740242881      -0.11104437275144313        13.946639531219942     
 O   11.915222169964954        2.7039170387107117        14.269366456602265     
 H   11.515023937151120      -0.79434510652116619        10.935993711816238     
 H   12.131120482630193      -0.83370734470939778        9.2650744384081598     
 H   13.264215651232712      -0.84361483593668651        10.637580497772806     
 H   13.329877348362151        1.2678223080647679        8.3124785880440228     
 H   13.545293977061633        2.6993711114793886        9.3403064382929024     
 H   14.457882064496527        1.2133103079079806        9.6889617222604532     
 H   10.237630110551198        6.0221527001965800        9.9893753313258173     
 H   10.979906125722954        6.4781203989669098        11.535230242767723     
 H   11.925154814922742        6.5883335151461662        10.037541252835581     
 H   12.846225048398152        4.9469298765109464        12.555114960918409     
 H   13.361677013705153        3.5056547701004539        11.667186403571710     
 H   13.743078517909977        5.1260334740518463        11.033550418112744     
 P   10.483462594260072       0.44562980232347715        17.777868568755924     
 H   9.9417324862747201        4.3068439048968683        14.862895710941316     
 H   8.4291781725266599        3.9784518241545568        14.399551766938787     
 H   6.9947286092566427       0.76942794604144549        14.355506919621817     
 H   7.1056041967190042        2.3994122641054982        14.609419283050849     
 H   9.5718758428626352       -1.6586772431824273        13.996634008853093     
 H   8.1213836561724477       -1.0398042039628157        14.312495345701794     
 H   11.712064430820565       -1.0517652784313669        13.621437921533259     
 H   12.706137125422076        7.7935947399064870E-002   14.165399809368477     
 H   12.823571242682139        2.3028702909851382        14.338563350662826     
 H   11.955528505944498        3.5289837063432552        14.821784346009295     
 C   9.0029142918542551       0.67797464111869199        18.833955560720280     
 N   10.687814193405844       -1.0857709617630324        17.200995592811253     
 N   11.765270252773520       0.72401322471773244        18.759407252432776     
 C   7.7946199760099706       0.25435954541742267        17.977714642913543     
 C   8.8857499276096235        2.1711930336498573        19.195616194745135     
 C   9.0868321071302773      -0.17107888622597314        20.110970270546762     
 C   11.224254534962901       -2.2478728856069248        17.923467863122486     
 H   10.228691640135546       -1.2833701582502843        16.308305240531986     
 C   13.166840094560881       0.82836477326116231        18.287039656253906     
 H   11.585294662060925        1.2269548090494184        19.635188175204796     
 H   7.8392929731382202      -0.80487020709331047        17.690323677483683     
 H   6.8803697032565774       0.40566297319394151        18.564144372418575     
 H   7.7114429471056587       0.85417192169590250        17.063208622050933     
 H   7.9469011965581160        2.3488632817499568        19.739485991523122     
 H   9.7008524975329529        2.5002813046364420        19.852621265067807     
 H   8.8894113206366363        2.7983602932746843        18.296164168475428     
 H   9.9306627872847368       0.12230984304864617        20.746982013784006     
 H   8.1690245691610404       -2.6785665589112141E-002   20.696685090877317     
 H   9.1774306679662647       -1.2429096940106974        19.895707182597839     
 H   11.536936205334300       -1.8757881161904726        18.907800842868408     
 C   12.440193350906958       -2.8122134295204759        17.184347189338695     
 C   10.151082713820777       -3.3201284545482794        18.104231715686282     
 H   13.196765931038080       0.41099583889807578        17.270690901229383     
 C   14.078596052870511        4.5790116266195176E-003   19.202399725982435     
 C   13.586812586573771        2.2967193200150415        18.231158922011151     
 H   12.149967901019588       -3.1795653826810102        16.189180393628536     
 H   13.213822769832428       -2.0464213502379196        17.045701915214586     
 H   12.878605455512252       -3.6526087754898575        17.741061733950730     
 H   9.2704953261462251       -2.9277654711071346        18.626819525233635     
 H   9.8223267787169473       -3.7047714143818489        17.128430346260053     
 H   10.539526345172094       -4.1677010742681713        18.682674997818793     
 H   13.993873927318820       0.36044003140410702        20.238703800407240     
 H   13.812355719715002       -1.0592841952894694        19.187139817295751     
 H   15.125948373174797       0.10175982771393946        18.886611948325147     
 H   12.922332331105567        2.8697888714042774        17.570502583663430     
 H   13.538325802819877        2.7391211045342603        19.235552884679649     
 H   14.613684186683512        2.3987906394857985        17.855039267185727     
 C   9.6163588052202496        5.2516412013600187        2.3652883774932874     
 C   10.598106822324898        4.1613789923655826        1.9035791928745567     
 C   10.173226964660989        6.6605275865277402        2.0835097031510892     
 C   8.2682850828871466        5.0695777849959072        1.6402008921643851     
 P   9.2767805352155026        5.0963722298536149        4.1703568274027587     
 H   10.690006636221225        4.2019261098144858       0.80756484927544092     
 H   11.601675677593926        4.2990524109393453        2.3255030450058438     
 H   10.237845484533469        3.1612118645651957        2.1764386720877047     
 H   10.356031506441463        6.7749549727905167        1.0049211402665967     
 H   9.4539958253311163        7.4330648074284920        2.3817907606828062     
 H   11.123856577101035        6.8469434699904905        2.5992245254169624     
 H   7.8707971839860029        4.0568954454589434        1.7783149790744739     
 H   7.5135371917716247        5.7882200254497596        1.9857463076480579     
 H   8.4065929372203012        5.2263765995078471       0.56036714003502086     
 N   8.5679969345378471        3.6443833489982902        4.5329043730433716     
 N   10.745493477519988        5.0476253054966049        4.9005139986401343     
 O   8.3438284550831021        6.2340515010900797        4.5995986376490858     
 C   7.1194746692607662        3.3575796753865323        4.5275813202455906     
 H   9.1791009556742900        2.8998318465668391        4.8826046946142858     
 C   10.897339773434553        5.2998340932160648        6.3512996047875241     
 H   11.589345681532453        5.2611124540142455        4.3515083494882258     
 H   6.6416630984590235        4.1188432374986093        3.8975721806176318     
 C   6.8411295334821007        1.9908254450625213        3.9019784816622098     
 C   6.5038960762663818        3.4342176407382836        5.9270037808109466     
 H   9.9691870569210668        4.9565049883536174        6.8290423051343856     
 C   12.070936083077719        4.4696800420736373        6.8662375275406822     
 C   11.087698546567378        6.7917242681607819        6.6369614945210520     
 H   7.3476426996001623        1.1921345896757036        4.4622493354124169     
 H   5.7620657525047063        1.7891373061144962        3.9199315712346263     
 H   7.1780765657852381        1.9472865341699592        2.8602481310578174     
 H   6.7164231733490061        4.3998426268677582        6.4012716082652128     
 H   5.4128491813775410        3.3206133893310041        5.8546606368122491     
 H   6.8992815447867990        2.6336747438156287        6.5663823332086730     
 H   12.975999377161493        4.7278909847446471        6.3004973587376574     
 H   12.264297327012242        4.6865412397838924        7.9242444600762472     
 H   11.876139002160166        3.3948764315166229        6.7552498612483660     
 H   10.247332865210300        7.3711732646263570        6.2378674188927183     
 H   11.154687631534877        6.9799564057388643        7.7174630784896809     
 H   12.010973347284144        7.1635416134415255        6.1720486303722204     
 C  -2.5760894215378034        11.696740431768646        6.9543980272266808     
 C  -2.4089982381908666        10.188861374852410        7.2235399835151393     
 C  -1.2228333984763464        12.430686971929834        7.0328893972426352     
 C  -3.5492442676992346        12.274262516933204        8.0043270154922670     
 P  -3.3744295806455300        11.945403299594275        5.3012098247223003     
 H  -3.3790122953219734        9.6763346631035798        7.2038800133892549     
 H  -1.7375154155384414        9.7021844016976218        6.5054032501660775     
 H  -1.9735869713721776        10.045054940224258        8.2244203864808814     
 H -0.47061928265481801        11.990957312469021        6.3646407050395082     
 H  -1.3227011905741999        13.496577163144591        6.7844278331404251     
 H -0.82992209477193901        12.364865000117279        8.0591702673234202     
 H  -3.1576200216511765        12.059103366508365        9.0095349054938811     
 H  -3.6542726004727046        13.361217348238533        7.9172624266407770     
 H  -4.5468676783890061        11.821146440057845        7.9315572172807851     
 N  -3.7466247895338265        13.526263362848931        4.9827177909998488     
 N  -2.2132775702796130        11.627297112361028        4.1781605698465878     
 O  -4.6654672982118557        11.127158662821140        5.2779156073060358     
 C  -4.9317023667913737        14.264828957999049        5.4696016923421569     
 H  -2.9961815811272299        14.107596924690087        4.6127461549492557     
 C  -2.4621001392303561        11.628395119725628        2.7150028898421286     
 H  -1.4480522516784824        11.003069926391291        4.4626092879952894     
 H  -5.4979283576440396        13.572892331191641        6.1084240792810318     
 C  -5.8188673169097527        14.693154882936128        4.2977405457451470     
 C  -4.4804166069585518        15.473410360304115        6.2903235461651716     
 H  -3.4420052802367627        12.104279591331540        2.5635779524465825     
 C  -2.5100866023405080        10.196207691183652        2.1731371409613853     
 C  -1.3880716423542150        12.466172977957839        2.0123269757082887     
 H  -6.0887473214313976        13.826620840066099        3.6806130344650723     
 H  -6.7453494538002259        15.161335858679609        4.6577640648156278     
 H  -5.2823539679030729        15.415971271093460        3.6707304721926350     
 H  -3.9265632827221286        16.174758451309380        5.6496568664413607     
 H  -5.3421099102955250        16.005791145384844        6.7057380930956860     
 H  -3.8270110235893768        15.181873220844260        7.1209191309202868     
 H  -3.3036724134005619        9.6212349899843641        2.6651308582975592     
 H  -2.6991130795736691        10.196380328068098        1.0907988282714429     
 H  -1.5558391888088456        9.6817528425733759        2.3500166080141685     
 H -0.38524403322841261        12.103014503242756        2.2769775539332135     
 H  -1.4913269212537288        12.395145272856803       0.92137078205789780     
 H  -1.4551244896083371        13.524053136760433        2.2950182088976057     
 I  0.41114783967637758        9.1838700831846367        4.5940852094101494     
 I   3.5696151511602503        4.6311162284516829        3.2048708131421617     
 I   10.389473727405740       0.65718430096821956        6.1934670722143164     
 O   2.0711609837502417E-002   5.7334110728414629        3.6196432536215530     
 H  0.20407407759977642        6.6776993227582855        3.8178919358730363     
 H  0.90672927808150683        5.3293535960802885        3.5043871131047237     
         356

 C  -6.4970467888903451        7.7832892449952462        9.1716755533049010     
 C  -6.6733416693692185        6.7988896444740181        10.337425660742548     
 C  -5.9332804185913046        9.1312620466120133        9.6635461136846459     
 C  -5.5471071198746102        7.1863228589338206        8.1119836691418055     
 P  -8.0984922965161878        8.0358607153776180        8.3101635552141548     
 H  -7.2640592817446850        7.2303283810613106        11.156682569560045     
 H  -5.6876703257501795        6.5338287374587489        10.740805865719226     
 H  -7.1528470625042004        5.8693378973678891        10.007726809119845     
 H  -4.9203489735389443        8.9725825421892988        10.063652854468490     
 H  -6.5389752189189947        9.5679777308427969        10.469205069445199     
 H  -5.8630706214207384        9.8565731144751485        8.8421838299388469     
 H  -5.9137176247777159        6.2314885512953566        7.7143189759063926     
 H  -4.5681425308475161        7.0024464507890816        8.5755787570318827     
 H  -5.3975713802450720        7.8710648018417695        7.2687742842631211     
 N  -9.1613703762645340        8.6549913605308983        9.3964321910938597     
 N  -8.7351246444771196        6.6024245744701870        7.7825948770273259     
 O  -7.8216572620397242        8.8968225997299495        7.0706049599321918     
 C  -10.464056344861518        9.2232635321496002        8.9611602263057311     
 H  -8.8077360020460809        9.0146323995363069        10.291364727092999     
 C  -9.7536103155210174        5.7651815622961200        8.4395927392771437     
 H  -8.5119104321503425        6.3648562358790999        6.8130523890126051     
 Dy  -8.0147802966785235        8.9726477666764612        4.8609745476947719     
 H  -10.633406267113777        8.8574630642032748        7.9378808559870588     
 C  -10.414347685084689        10.752379005155223        8.9241105205730893     
 C  -11.588662566077662        8.7179772215291802        9.8681205620407244     
 H  -9.9078067996143009        6.2162875390460872        9.4270361934763098     
 C  -9.2566070621324155        4.3260342924971020        8.6271807488327177     
 C  -11.077719438343888        5.7923402333393259        7.6655771675209019     
 O  -8.3621631390052826        8.9651034822707842        2.6703073777583044     
 O  -7.4778905381436767        6.6403025910076821        4.8949843407449203     
 O  -5.6684250070493185        8.7992192891043413        4.5999237953379328     
 O  -7.1871950098258273        11.248319792535689        4.7134368612622586     
 O  -9.8298312560739678        10.449012399048181        5.2097432740523146     
 O  -9.9923513065308747        7.6140311195557642        4.9322462573468933     
 H  -9.6196332935212610        11.108777653033357        8.2572018173191903     
 H  -10.232848692073418        11.159695575588040        9.9287560107678416     
 H  -11.368507614448793        11.157358590458704        8.5585117120810796     
 H  -11.426673665433547        9.0603764974834125        10.899111941619463     
 H  -11.641858720710845        7.6227857980845766        9.8798093374272451     
 H  -12.557460413876187        9.1055492197582826        9.5245011752932722     
 H  -8.3220199200241876        4.2969073509252391        9.2013168760270556     
 H  -9.0715866834121108        3.8480822155955123        7.6569078402782660     
 H  -10.007939899968518        3.7252985276582149        9.1592794785823930     
 H  -10.947301726060957        5.3792380250317864        6.6562290395781067     
 H  -11.464396345583655        6.8124612103917013        7.5560195358590718     
 H  -11.836131296419467        5.1866459311188944        8.1807964376814422     
 P  -8.5483427547487079        9.8424067186839110        1.4247808978272467     
 H  -8.0217624622178363        6.0212327118883682        4.3429277067940655     
 H  -6.5061650081950493        6.3494342909862382        4.7868873713185964     
 H  -5.0720735590537647        9.5545033585681711        4.8741878399607366     
 H  -5.1794997175988220        7.9288112309349481        4.5883197488528369     
 H  -7.6488278913304999        11.984467637029386        5.1963412322389848     
 H  -6.1971296303176349        11.362290318106590        4.8989805176229861     
 H  -9.7909467607770022        11.385140145141818        5.5490279579966204     
 H  -10.784963447687629        10.246588592566283        5.0225685027943312     
 H  -10.902402159145552        8.0127909006523943        4.8781791517471573     
 H  -10.035697345472675        6.7937071470894015        4.3734447258941209     
 C  -7.0742533888633421        9.5970007052420740       0.36342259694234474     
 N  -8.7406692370058376        11.378787680822347        1.9905046231638610     
 N  -9.8381519826976636        9.5607809319039845       0.45447220365122637     
 C  -5.8599163010535644        10.014602429091227        1.2137721892366866     
 C  -6.9681316086038176        8.1023055648135216        6.4842809799738090E-003
 C  -7.1573071425310983        10.443849180171517      -0.91483845622653592     
 C  -9.2966181749113570        12.534566364576895        1.2737973646326071     
 H  -8.2801676453894064        11.580472303035261        2.8815542333313151     
 C  -11.235420389270379        9.4565333063604182       0.94001669360289286     
 H  -9.6653555140718783        9.0571259692285278      -0.42227503687489248     
 H  -5.8949099631618198        11.075460399034277        1.4959748979755405     
 H  -4.9492061552670261        9.8526133865563779       0.62475836867474832     
 H  -5.7789627575596469        9.4185659786486102        2.1309440858461790     
 H  -6.0328625732894663        7.9163715150671523      -0.54061530155236159     
 H  -7.7880342631260611        7.7762284837967091      -0.64586787842872406     
 H  -6.9725026766337033        7.4787376754701382       0.90850224836789983     
 H  -8.0051414287382769        10.154669034162426       -1.5472856106202093     
 H  -6.2424527082215082        10.293382239197829       -1.5036602529093999     
 H  -7.2408795791666734        11.516355941630357      -0.70052131845039034     
 H  -9.6211650306510403        12.157875777687792       0.29524293706010613     
 C  -10.505267955774123        13.093037825731763        2.0295792495914160     
 C  -8.2329258177734932        13.612572184856782        1.0745850123197773     
 H  -11.256034183191362        9.8755888372211977        1.9559641842844078     
 C  -12.156676217174031        10.278500195357097        3.2179483820749137E-002
 C  -11.655029652370489        7.9882684356277673        1.0025833579193848     
 H  -10.203306014972586        13.466199608683816        3.0190655756470877     
 H  -11.271473407832534        12.322605234951372        2.1827277232691733     
 H  -10.957848738329821        13.928278202388640        1.4765429390461640     
 H  -7.3609039792983504        13.225630604532519       0.53431065547353529     
 H  -7.8874298904309317        13.996418399980943        2.0445993098104620     
 H  -8.6365313406376298        14.459669335449547       0.50628597960657196     
 H  -12.078326015421240        9.9236383818223466       -1.0050092798167134     
 H  -11.893793679124055        11.343202459427705        4.6059054806243754E-002
 H  -13.201458420616456        10.177826243243912       0.35558381597297922     
 H  -10.982929197251908        7.4150242841857166        1.6553342252138812     
 H  -11.618921811935415        7.5444736150912739       -1.6339773097935224E-003
 H  -12.677451466939710        7.8873389272376606        1.3909014156069810     
 C  -7.6639492789156307        5.0263819225930950        16.827828340955165     
 C  -8.6433545159247718        6.1043902444057832        17.323902502005879     
 C  -8.2110684175774118        3.6101762801595987        17.091605195938634     
 C  -6.3062002553716558        5.2003717213894562        17.537181284121075     
 P  -7.3507269311342904        5.2135242671659157        15.020440489111069     
 H  -8.7191387985638720        6.0432204202547437        18.420559693992505     
 H  -9.6524859892252177        5.9701086590617738        16.914048857814411     
 H  -8.2909547440597695        7.1109457119002997        17.063964180264527     
 H  -8.3805253354421527        3.4752823158619353        18.170254303458517     
 H  -7.4916801271040958        2.8463594124695470        16.771309894693314     
 H  -9.1666348963563475        3.4279786871955591        16.583446397477797     
 H  -5.9151160575298212        6.2174101554609535        17.412614749521506     
 H  -5.5530227003098993        4.4913141426144305        17.167925975545305     
 H  -6.4286188816872052        5.0227820870398601        18.616007976549991     
 N  -6.6449881926197554        6.6721737289822505        14.677345377786029     
 N  -8.8285977812739578        5.2747996768231324        14.308769928507070     
 O  -6.4256037028182567        4.0819144019064453        14.556435220606028     
 C  -5.1952373655714092        6.9539039889656085        14.671707226940221     
 H  -7.2561858484094675        7.4169136689862754        14.328251784418683     
 C  -8.9978512473072509        5.0282838400753178        12.858286400279134     
 H  -9.6660425069355629        5.0570783985523891        14.866099782894384     
 H  -4.7151684847351145        6.1882985399844976        15.294599692863880     
 C  -4.9063351746520532        8.3158371331685927        15.302830824305007     
 C  -4.5899476864274176        6.8815429388678639        13.267603558047320     
 H  -8.0738311716018085        5.3698663149734944        12.371346206287003     
 C  -10.174162499969917        5.8640475268955319        12.358625510225096     
 C  -9.1963505711445528        3.5380006036327316        12.569644084250239     
 H  -5.4135010321086892        9.1201483332562212        14.751221000843497     
 H  -3.8263652098595844        8.5125526639332616        15.277447445571211     
 H  -5.2345391827926901        8.3546725589846389        16.347721199627419     
 H  -4.8082511683351257        5.9184703938402619        12.790759712762933     
 H  -3.4980758883939562        6.9923256750930172        13.332836951298011     
 H  -4.9876430726494458        7.6857208890247595        12.634194686150686     
 H  -11.074709610135363        5.6055141240604600        12.931418861226449     
 H  -10.377826396957717        5.6529369933531397        11.301126908684113     
 H  -9.9755370408752917        6.9378045054027231        12.472538549794640     
 H  -8.3532309621338072        2.9550578970483667        12.957671682954190     
 H  -9.2754842585761654        3.3538176777991877        11.489119544974624     
 H  -10.115769415696770        3.1673850200896436        13.043348223036004     
 C   4.4954616443771664       -1.3698648060573000        12.280065415879418     
 C   4.3302076736545407       0.14009626790269691        12.022513999300614     
 C   3.1420947893632372       -2.1024711223037698        12.192420196844793     
 C   5.4710905032373978       -1.9389603179036439        11.227787398795774     
 P   5.2894887322313187       -1.6314178319870758        13.933237668059675     
 H   5.3009842829746781       0.65091528623044836        12.046412654487330     
 H   3.6589012524070617       0.62228867673653043        12.743814081901089     
 H   3.8957900905551450       0.29230905647992383        11.022502303852040     
 H   2.3882821841392508       -1.6667380595540446        12.861487201704113     
 H   3.2407483453932602       -3.1700263145819090        12.433992092686417     
 H   2.7521737493926937       -2.0295851491766346        11.165511145482931     
 H   5.0832424945824064       -1.7128105137700764        10.223638992686402     
 H   5.5740396614084649       -3.0268388275845695        11.303929938007453     
 H   6.4691644244425417       -1.4883119409514893        11.308204788253027     
 N   5.6585149024837600       -3.2150158342778763        14.241652187504313     
 N   4.1269822366090647       -1.3194432136954917        15.056246288460246     
 O   6.5816710158362204      -0.81568154391526482        13.965488639005722     
 C   6.8376051980199613       -3.9542531551345683        13.741336976978737     
 H   4.9063998898089238       -3.7967560440699453        14.607415450925577     
 C   4.3720651307781724       -1.3306958681511472        16.520108562914047     
 H   3.3620462857622981      -0.69367675079802371        14.774091997764206     
 H   7.4015767323682207       -3.2601987366026317        13.102814508142078     
 C   7.7320097912241774       -4.3923619824518969        14.903939908210260     
 C   6.3748150620411002       -5.1552941150340974        12.915828763864663     
 H   5.3519580411719971       -1.8068373903491484        16.670781206513414     
 C   4.4175435780928014        9.8156444001067739E-002   17.071550653275658     
 C   3.2964578239688800       -2.1738987561114618        17.214054434992168     
 H   8.0079904324518996       -3.5302169142944257        15.524451974291093     
 H   8.6550803526971425       -4.8603322321931612        14.535046888550701     
 H   7.1981331216589881       -5.1176780183108592        15.530251616389197     
 H   5.8250480834852398       -5.8596526756390173        13.556766178349992     
 H   7.2302937901608582       -5.6873903241236450        12.487272335142178     
 H   5.7137474965403818       -4.8551475235820742        12.094269887389652     
 H   5.2119007985640273       0.67654744322339089        16.584874182190504     
 H   4.6034872032965604        9.1799795306738777E-002   18.154497724931733     
 H   3.4633654801086151       0.61309686564296140        16.895590465259264     
 H   2.2944728383081325       -1.8101350773708274        16.947410668295007     
 H   3.3949734830003910       -2.1087726934311872        18.305792916569430     
 H   3.3656758138624348       -3.2301892999985036        16.925595068511154     
 I   1.5044071452435408        1.1217505450481176        14.648400428322798     
 I  -1.6512068603284320        5.6671258727452214        16.004656350297385     
 I  -8.4694610237728511        9.6541145362287413        13.014257172586966     
 O   1.9086336459230548        4.5744547236303568        15.611735251998224     
 H   1.7262987099349472        3.6292689561979810        15.416453862164685     
 H   1.0214635780634802        4.9779764598619503        15.720185937843315     
 C   8.3988860445399922        2.5371077574678793        10.032741277992427     
 C   8.5765502053119693        3.5224704907892357        8.8680423638714974     
 C   7.8382758084959745        1.1889033917063827        9.5380898004327186     
 C   7.4454091581030175        3.1314680061036495        11.090607199044470     
 P   9.9986162382861341        2.2854045516436918        10.898080543977075     
 H   9.1712468901477475        3.0931520620928636        8.0505511166012482     
 H   7.5916365642057704        3.7851746627448932        8.4612179955720261     
 H   9.0525558045185335        4.4529746537648336        9.1999705243187933     
 H   6.8258977734355346        1.3467583230508757        9.1363856890838306     
 H   8.4459503089561601       0.75394531602435488        8.7329501049583822     
 H   7.7675294436621387       0.46236719197120152        10.358264959723183     
 H   7.8090064766322742        4.0866580474147902        11.490086334730174     
 H   6.4667552251202567        3.3135634242235574        10.625577107651866     
 H   7.2959780805271572        2.4458915238310412        11.933110273053840     
 N   11.061698551174576        1.6641323999367494        9.8130565015260842     
 N   10.635063715461223        3.7198147427972357        11.424029478450704     
 O   9.7191370979276144        1.4271765160206253        12.138672960177990     
 C   12.363540908807130        1.0934602036590344        10.247238692072257     
 H   10.708666755117758        1.3068565422245826        8.9170677232831785     
 C   11.659388468737662        4.5511582268684787        10.768807486156067     
 H   10.411216821468681        3.9578500751376873        12.393477878846511     
 Dy   9.9363396410351630        1.3465954924841792        14.347476175916068     
 H   12.530739199101664        1.4522459356054411        11.273311863011489     
 C   12.312931156115024      -0.43583304794730782        10.273564429748053     
 C   13.490342944571335        1.6034521192602511        9.3455181110377268     
 H   11.817310771566779        4.0946300841574210        9.7845459711327276     
 C   11.168322766485057        5.9909253536568370        10.570686768913930     
 C   12.979684031503650        4.5236043972920008        11.549227449685816     
 O   10.301058851059208        1.3291127507018450        16.535685305208421     
 O   9.4009513973690382        3.6793177704347513        14.309800699111193     
 O   7.5901750254622815        1.5205236454784974        14.621617408330415     
 O   9.1120843648990792      -0.92944229326787609        14.486559811829938     
 O   11.752794890782562      -0.11797559707906062        13.947849220584391     
 O   11.913969316968847        2.6983204447650770        14.267346539746459     
 H   11.516744066712107      -0.79611218839659215        10.936479524269989     
 H   12.133090119449060      -0.83583361597502026        9.2656609688294758     
 H   13.266041805884633      -0.84405168815483256        10.638273269086937     
 H   13.330566979977467        1.2665165494909048        8.3123886215391316     
 H   13.544283299888116        2.6986302644816789        9.3396833673603581     
 H   14.458187589585801        1.2136385390182050        9.6892860313426237     
 H   10.236893509889953        6.0199323651969605        9.9914041323229483     
 H   10.979897589409292        6.4751526221928088        11.537110769393530     
 H   11.924422023520215        6.5860418387521475        10.039009001064962     
 H   12.846313866120580        4.9428098716986195        12.555693120271920     
 H   13.361879665404579        3.5026073499115147        11.666201074919298     
 H   13.742623436831089        5.1236557643016409        11.034030997211328     
 P   10.483440896731175       0.44594924276531300        17.777906812749713     
 H   9.9406998441997505        4.3001290227749935        14.864355034703392     
 H   8.4279311186903634        3.9722422770596060        14.402106082934477     
 H   6.9933894883503491       0.76318017430350704        14.353159197697169     
 H   7.1039053710280040        2.3929846345048875        14.609505442000755     
 H   9.5707989570223422       -1.6651794779510465        14.000226570958304     
 H   8.1202078531421762       -1.0458524414780583        14.314109520201596     
 H   11.709790864318281       -1.0588317770945486        13.622985818996231     
 H   12.704330140108512        7.1843817743613189E-002   14.163918918916425     
 H   12.822352504617458        2.2972187498645673        14.335032959789178     
 H   11.954566423306220        3.5222357526828936        14.821361072574929     
 C   9.0040002070260048       0.68197451280550381        18.834600863773581     
 N   10.685449181205195       -1.0867214355893624        17.203871855765559     
 N   11.766340605687573       0.72491687584909548        18.757949161395800     
 C   7.7944544526088633       0.26010875051548682        17.979336087267594     
 C   8.8897805563085548        2.1756382119109841        19.195097529629006     
 C   9.0870455331491353      -0.16635133631197621        20.112107850774901     
 C   11.223277961189245       -2.2480169549394886        17.926520073886653     
 H   10.225958617931596       -1.2851882766780305        16.311568499361766     
 C   13.167664568743005       0.82786902430992215        18.284472892981249     
 H   11.587216158665267        1.2295010111328162        19.632906820437597     
 H   7.8370375009895294      -0.79928882399405377        17.692378974996608     
 H   6.8808690816391795       0.41328326771683693        18.566291147349844     
 H   7.7117714630828083       0.85964783547413559        17.064623603189720     
 H   7.9511912641516576        2.3555799182777393        19.738625020120551     
 H   9.7053791284515132        2.5036363195768372        19.852017974682497     
 H   8.8948711798658984        2.8020717033330529        18.295138730578156     
 H   9.9316626599086550       0.12599369110990766        20.747535790208008     
 H   8.1697721017320362       -2.0191608945877529E-002   20.698154719313170     
 H   9.1757069416033463       -1.2384240155095090        19.897391377631415     
 H   11.537380564841598       -1.8750645042693090        18.910045640427473     
 C   12.438172251617296       -2.8128415007737564        17.186006885934397     
 C   10.150499732251802       -3.3202144063984704        18.109725862198918     
 H   13.196721306789403       0.40877552214273394        17.268833835303894     
 C   14.079729347962676        5.4259712458839199E-003   19.200710939851053     
 C   13.588431772598907        2.2958421130578142        18.225907759054355     
 H   12.146577763906301       -3.1809131556608978        16.191517248347591     
 H   13.211566517017713       -2.0471494892337065        17.045687012535190     
 H   12.877447075633112       -3.6528121367909847        17.742662503167317     
 H   9.2711925169521994       -2.9278142203063418        18.634360367418786     
 H   9.8194777705595087       -3.7047495461060880        17.134702055597824     
 H   10.540189777064084       -4.1678923410161524        18.687124424827818     
 H   13.995316705761173       0.36283658564809501        20.236490529261992     
 H   13.813611885846669       -1.0584657951573062        19.187104095018448     
 H   15.126984670988708       0.10227639601239057        18.884496729611239     
 H   12.923471132016060        2.8685305770260241        17.565429734978604     
 H   13.541579784328780        2.7396386514860089        19.229717270137467     
 H   14.614888027552011        2.3966779769429323        17.848391364320648     
 C   9.6171579757291106        5.2565349934644612        2.3667394374829223     
 C   10.598999339177686        4.1662667409582959        1.9051582300884948     
 C   10.174018166431990        6.6653731227357689        2.0846775880787458     
 C   8.2690268999219079        5.0743021406185838        1.6417172296683424     
 P   9.2774956026693367        5.1018199494365462        4.1718793239913410     
 H   10.690560815318868        4.2064352168906538       0.80909986407816969     
 H   11.602665767850157        4.3043787897905288        2.3267246248829720     
 H   10.239122699540861        3.1660700112135074        2.1784591280335155     
 H   10.356595743914633        6.7796542623471261        1.0060489762925304     
 H   9.4549624786721029        7.4380222021253264        2.3830652059958277     
 H   11.124802492623143        6.8517004114915476        2.6001467161039664     
 H   7.8715435092320023        4.0616261093079498        1.7799594690328657     
 H   7.5142979058192214        5.7930034316886747        1.9871713490427183     
 H   8.4072410277958234        5.2309192177847530       0.56185200538668523     
 N   8.5682886626114190        3.6501956342429245        4.5348993512941078     
 N   10.746174081751100        5.0528079566969826        4.9021789258690083     
 O   8.3447559019294246        6.2398314925356262        4.6006701717547429     
 C   7.1197921436095699        3.3633997447324733        4.5280242075849699     
 H   9.1792411337215896        2.9051988298260794        4.8839003854682543     
 C   10.898101943397380        5.3053941400587243        6.3529271140777999     
 H   11.589921285628849        5.2666845875237733        4.3531668832228672     
 H   6.6425466305969101        4.1250160300209862        3.8980245185712281     
 C   6.8419723996396451        1.9970065519889078        3.9014014881997419     
 C   6.5028559081034505        3.4393349648784741        5.9268590746430636     
 H   9.9699568843409487        4.9622314019143259        6.8308222988861207     
 C   12.071737602480194        4.4754138927210105        6.8680894220139397     
 C   11.088643784915446        6.7973446056206948        6.6381269406187133     
 H   7.3476228745779215        1.1979148263561810        4.4618666980554815     
 H   5.7628505224041833        1.7955400993239965        3.9178992842085565     
 H   7.1802431693202120        1.9538924958288526        2.8600956465736154     
 H   6.7152185835102278        4.4045688852713409        6.4019846356579668     
 H   5.4118555357467031        3.3261918317164483        5.8532888796331104     
 H   6.8972751753327106        2.6382346607361140        6.5661184996965982     
 H   12.976733279232439        4.7334003593396865        6.3021395708445844     
 H   12.265211965444216        4.6927922546967933        7.9259747558233311     
 H   11.876947156120147        3.4005625776258870        6.7575680139985481     
 H   10.248371416742488        7.3767601999456511        6.2388156861601942     
 H   11.155619113831001        6.9859253290234351        7.7185757614686059     
 H   12.011997034397018        7.1688886331591339        6.1731434069753064     
 C  -2.5776728097780475        11.701678249205463        6.9539769227681605     
 C  -2.4113975654363262        10.193512441846586        7.2218540099690127     
 C  -1.2243066350456413        12.435135770682075        7.0345073556490085     
 C  -3.5516310729882088        12.278470050862847        8.0034791133375691     
 P  -3.3742667241293600        11.951813666283801        5.3002376416309334     
 H  -3.3816195587973099        9.6814545287920701        7.2010148605793374     
 H  -1.7395675325786144        9.7071846356423315        6.5038255125809581     
 H  -1.9768442740530467        10.048569031899341        8.2229204280718946     
 H -0.47147160497094948        11.995718293594686        6.3667601098128968     
 H  -1.3236235131548444        13.501250815128527        6.7868098599137108     
 H -0.83257681086394597        12.368356381415358        8.0611557368541522     
 H  -3.1611370977232678        12.062042252207435        9.0088354297390065     
 H  -3.6561003848312930        13.365540783623141        7.9174834366918017     
 H  -4.5493644711680057        11.825878612395863        7.9292253314495866     
 N  -3.7460926588078456        13.532856491910161        4.9823229550109769     
 N  -2.2120085543707675        11.634233594354248        4.1782012111636337     
 O  -4.6653063830327604        11.133703608096567        5.2749115023498092     
 C  -4.9312049961367768        14.271250672221377        5.4693876759041391     
 H  -2.9953295744908712        14.114288814091188        4.6131730005326714     
 C  -2.4602800796936495        11.633630583400558        2.7149811330263365     
 H  -1.4469711985030957        11.010116516270037        4.4634269582847024     
 H  -5.4977801245724791        13.578923530503682        6.1074605945831388     
 C  -5.8179328021420025        14.700766683076559        4.2976696774179084     
 C  -4.4799288842187126        15.479057129548103        6.2911778335134860     
 H  -3.4387803307771221        12.111870991328034        2.5623658877858513     
 C  -2.5118257613471182        10.200812923963246        2.1753174089990091     
 C  -1.3836772698259689        12.467421536584746        2.0118583735851456     
 H  -6.0878259659834644        13.834861131203198        3.6796795870689532     
 H  -6.7444085507668676        15.168822852248541        4.6578624141138913     
 H  -5.2810814310693983        15.424041265249743        3.6714959759601200     
 H  -3.9259788583863369        16.180872082997229        5.6511046423478764     
 H  -5.3416176071960226        16.011146982530974        6.7069688244183876     
 H  -3.8265902582683351        15.186776133672675        7.1215531186513656     
 H  -3.3072186057893886        9.6288413400416566        2.6676925260644970     
 H  -2.7002237952321502        10.199634352382754        1.0928776986412827     
 H  -1.5590912590856405        9.6841973492652240        2.3536553552348165     
 H -0.38214483029192231        12.101522436215783        2.2773097885850788     
 H  -1.4867220164810921        12.395613714572715       0.92095070908479804     
 H  -1.4476654440074108        13.525648943553719        2.2935816289756494     
 I  0.41253819847900208        9.1918507155418983        4.5965234407312439     
 I   3.5703004484424450        4.6388018928570514        3.2037131725152550     
 I   10.391144560638436       0.66358770308286186        6.1922448701460588     
 O   2.1462215211113155E-002   5.7405438563590785        3.6224286316302692     
 H  0.20474308077757905        6.6848411506851431        3.8206441729871434     
 H  0.90743416732800575        5.3368567511713678        3.5056948055486434     
         356

 C  -6.4946960466415522        7.7840504434583400        9.1736067402292889     
 C  -6.6718878118855667        6.7984779900272656        10.338245594912230     
 C  -5.9307270642923919        9.1312301403480109        9.6672782723490656     
 C  -5.5443931076902837        7.1878548189670930        8.1138217211990789     
 P  -8.0955326040391657        8.0379876555929162        8.3114018029623846     
 H  -7.2633974468515996        7.2289322196911465        11.157435699477540     
 H  -5.6865257374564075        6.5331567425889050        10.742220004891822     
 H  -7.1509185236911756        5.8692024371344029        10.007168845167365     
 H  -4.9181363227340764        8.9716317326531367        10.067830907459928     
 H  -6.5367449785041201        9.5672870483124477        10.473043491364550     
 H  -5.8596629378931455        9.8574506338657564        8.8468176234714910     
 H  -5.9109766860555020        6.2333949857709365        7.7152493934805930     
 H  -4.5656356250165766        7.0034966137904462        8.5776480349653976     
 H  -5.3944751576769381        7.8732310103490484        7.2712037051177312     
 N  -9.1585839321439675        8.6570808414520357        9.3974094669821273     
 N  -8.7323631562549799        6.6050184413864139        7.7827661620364106     
 O  -7.8179036044847585        8.8995933597137054        7.0724371002531674     
 C  -10.461465228453829        9.2247506511434008        8.9621633042925151     
 H  -8.8058055667403217        9.0151892178567685        10.293261615506374     
 C  -9.7513051459308908        5.7680495394841049        8.4394025777425004     
 H  -8.5096519660940508        6.3683113708817123        6.8129049406610296     
 Dy  -8.0140308543312084        8.9784134129669031        4.8631905566954252     
 H  -10.630279111212054        8.8594610422403655        7.9386216061761763     
 C  -10.412848042836602        10.753921958598319        8.9258962131139530     
 C  -11.586027942930455        8.7181915084380321        9.8684591572981351     
 H  -9.9055718008750127        6.2191775776403260        9.4268120036417713     
 C  -9.2550024728408644        4.3286922180974647        8.6272726187786279     
 C  -11.075233405125902        5.7957365173969100        7.6651307893557892     
 O  -8.3651912498921224        8.9699690849119378        2.6730033123260162     
 O  -7.4772080685257167        6.6460988481067220        4.8947005487518052     
 O  -5.6679134788931531        8.8049069825912980        4.6008389680081914     
 O  -7.1871946837475988        11.253990627193728        4.7123091682919762     
 O  -9.8285198080897231        10.454134938142158        5.2157085410957755     
 O  -9.9918752736020160        7.6197529771612942        4.9355230616160313     
 H  -9.6181921970561035        11.111167436879187        8.2593761969542925     
 H  -10.231963061064240        11.160928890289536        9.9307677198843614     
 H  -11.367208263405194        11.158302196776367        8.5601771401209454     
 H  -11.424828557516856        9.0603638702854852        10.899644876817030     
 H  -11.638282431784489        7.6229707764865040        9.8797925601363392     
 H  -12.554963928129164        9.1050017482884975        9.5244424357316131     
 H  -8.3204974593836649        4.2992028109595841        9.2015145977611734     
 H  -9.0701515474980976        3.8504007208335733        7.6571560397059830     
 H  -10.006663772359953        3.7284704681884380        9.1594872536595950     
 H  -10.944742628378338        5.3828907690528132        6.6557026366933432     
 H  -11.461642224273199        6.8159627577802384        7.5557495522641887     
 H  -11.833882396954534        5.1901081607165329        8.1800660673962629     
 P  -8.5509934065926192        9.8455371872859221        1.4262565858863407     
 H  -8.0209487121406067        6.0276356577398218        4.3418069890698074     
 H  -6.5054794718956686        6.3552056046504584        4.7869726092037714     
 H  -5.0715086858220442        9.5605968489596496        4.8738439696906450     
 H  -5.1788282733114688        7.9345991779430793        4.5893783058837325     
 H  -7.6485759338266872        11.990684958838212        5.1946337883341114     
 H  -6.1969883653029312        11.368409284180766        4.8968480465451130     
 H  -9.7891903664423765        11.390975882361591        5.5529324133970430     
 H  -10.783592341176675        10.252364770607997        5.0274320037075402     
 H  -10.901661776614858        8.0189685015708445        4.8808261888912625     
 H  -10.035058391063592        6.8000485207532266        4.3758427208198558     
 C  -7.0772590045929240        9.5975085200993142       0.36498668478705165     
 N  -8.7422115442426076        11.382798060294554        1.9899469345308782     
 N  -9.8408900515229547        9.5635562514159869       0.45606593779482302     
 C  -5.8622986742843688        10.014075448292322        1.2149194778196009     
 C  -6.9729991124908404        8.1024553222368318        8.9678526324770830E-003
 C  -7.1594099961772111        10.443620253712577      -0.91381018966071892     
 C  -9.2972761006224385        12.538350346529782        1.2721563723660312     
 H  -8.2815357379532308        11.585044287030852        2.8807800828274006     
 C  -11.238498900311582        9.4609388520028652       0.94096469639003122     
 H  -9.6680130312503945        9.0580869598874614      -0.41956750159053091     
 H  -5.8962131469790924        11.074958004154992        1.4971307921285979     
 H  -4.9518836011836473        9.8512883247493299       0.62565599672790484     
 H  -5.7815891769271914        9.4180128327175332        2.1320740328654066     
 H  -6.0374992620157837        7.9149580986462587      -0.53720384472081639     
 H  -7.7927723921978034        7.7771381404096198      -0.64393615771263357     
 H  -6.9789894057669901        7.4793667210238706       0.91130626667191228     
 H  -8.0075643273584927        10.154953399392122       -1.5460708848551832     
 H  -6.2447343033188192        10.291785044173100       -1.5025290291707250     
 H  -7.2417507754458397        11.516341502601563      -0.70015328958159151     
 H  -9.6219176990696589        12.161132668889318       0.29382995197759287     
 C  -10.505675989777359        13.098178731265293        2.0273364132049889     
 C  -8.2328513727018056        13.615554861737184        1.0723851581173052     
 H  -11.259461523029941        9.8817521013810481        1.9561466775738570     
 C  -12.158731031564777        10.281623356399960        3.1017246218155499E-002
 C  -11.659092679561677        7.9931056917242964        1.0056919080669617     
 H  -10.203646201501012        13.471554342360839        3.0167225379412015     
 H  -11.272523091990967        12.328437904669951        2.1806591362730265     
 H  -10.957478051263593        13.933503873677560        1.4738009402028935     
 H  -7.3612031317235562        13.227845779540953       0.53204776440184343     
 H  -7.8868885306770649        13.999468401458325        2.0422093709716540     
 H  -8.6359772619204254        14.462773855643354       0.50392048564325043     
 H  -12.079784782793585        9.9248474913070535       -1.0054424925771241     
 H  -11.895519601996048        11.346241945399241        4.3208030305463281E-002
 H  -13.203781231389398        10.181823866863422       0.35378663468885679     
 H  -10.987527977507920        7.4203356229625017        1.6593756520246461     
 H  -11.623095708930988        7.5478701712173644        2.1364249789306670E-003
 H  -12.681675530109747        7.8934470698704535        1.3938686456186082     
 C  -7.6693448810261771        5.0255820020814586        16.828342289035771     
 C  -8.6491834492341741        6.1051051834925607        17.319979774355144     
 C  -8.2177033568927360        3.6103374608896486        17.094578405108805     
 C  -6.3127766005251988        5.2007121212282748        17.539668935755941     
 P  -7.3526322286050050        5.2081879151826760        15.021184706909684     
 H  -8.7266244804308890        6.0469218934354014        18.416605342443443     
 H  -9.6577214975845660        5.9698834876040516        16.909002627537610     
 H  -8.2962570256147981        7.1109114945127621        17.057954829381462     
 H  -8.3886411917993833        3.4781055913416932        18.173247514151203     
 H  -7.4985200326660841        2.8453173096483537        16.776914361469149     
 H  -9.1727953757993053        3.4277474622336146        16.585679490043074     
 H  -5.9208696497760940        6.2171980421533339        17.413338839668818     
 H  -5.5594172948211620        4.4903934278501261        17.173482575514640     
 H  -6.4371339417888045        5.0258732841848781        18.618641462606242     
 N  -6.6459996838047868        6.6655946811219691        14.675192565037776     
 N  -8.8292703809022122        5.2681912456077411        14.306968213881186     
 O  -6.4267676915659742        4.0754553569431398        14.561998358655275     
 C  -5.1964430121624829        6.9480016300074068        14.672818948285194     
 H  -7.2570137883082841        7.4108399552879911        14.326863540066348     
 C  -8.9963580853313445        5.0205089226659032        12.856489479319242     
 H  -9.6674524595686187        5.0506748510583401        14.863222135570085     
 H  -4.7173178017557253        6.1825298571114349        15.296594774518395     
 C  -4.9095696167205469        8.3101109571850191        15.304491119591882     
 C  -4.5882121950989907        6.8760024734593816        13.270010429591405     
 H  -8.0718103928265830        5.3621258217393075        12.370570054401128     
 C  -10.172360489773677        5.8553611718335903        12.354620973996958     
 C  -9.1940092977889840        3.5299496374286403        12.568739803956460     
 H  -5.4156542549951032        9.1141774690991930        14.751563795863060     
 H  -3.8296544879646364        8.5072356305916035        15.281788757062309     
 H  -5.2404640646311034        8.3490016080740599        16.348474873023989     
 H  -4.8055065102932346        5.9130625981727292        12.792458973767566     
 H  -3.4965074648322116        6.9866751399938893        13.337603114373261     
 H  -4.9845288214557648        7.6803612820841645        12.635998642319350     
 H  -11.073399971705943        5.5971223526404028        12.926761514735643     
 H  -10.374847976763004        5.6429272945964968        11.297199507673598     
 H  -9.9742234870158804        6.9293039794648825        12.467638703020311     
 H  -8.3513482559795822        2.9474915341173209        12.958431673397417     
 H  -9.2715513916541443        3.3448655601242891        11.488274381540297     
 H  -10.114015029209673        3.1594803818659378        13.041382148494003     
 C   4.4965861734175201       -1.3768691207501376        12.277309254906990     
 C   4.3319894123602234       0.13311697926485974        12.019512786875536     
 C   3.1431075615678328       -2.1091080315657988        12.188704959601694     
 C   5.4727516996452223       -1.9463594975156884        11.225835962233804     
 P   5.2892916206649039       -1.6382292569761914        13.931090372902215     
 H   5.3028971413778434       0.64364425667664227        12.044077929263915     
 H   3.6603019268061789       0.61557326551946412        12.740262102075953     
 H   3.8983538716357522       0.28539571956993331        11.019183593545534     
 H   2.3888436275218443       -1.6731511882722891        12.857109534191100     
 H   3.2413123201066028       -3.1766792170966704        12.430397336850616     
 H   2.7540687344811068       -2.0361498125920550        11.161480702597563     
 H   5.0856008058346056       -1.7203876946988170        10.221374879288101     
 H   5.5753945508199072       -3.0342339203114985        11.302364104494021     
 H   6.4708758960122239       -1.4959217966325533        11.306791168583899     
 N   5.6583919587357903       -3.2216263553056419        14.240308333128773     
 N   4.1257660115454309       -1.3260185446585553        15.053005745865216     
 O   6.5813167720441923      -0.82228679615085676        13.964289145892506     
 C   6.8384130308674660       -3.9605478663802476        13.741770921318894     
 H   4.9061518940078077       -3.8034330551987021        14.605714481859879     
 C   4.3707652572809010       -1.3340836856072538        16.516841589487292     
 H   3.3610229198545105      -0.70053242551077066        14.769715805668680     
 H   7.4030934836846933       -3.2663594758148031        13.104041092524318     
 C   7.7312598134711550       -4.3985209578579099        14.905587806421478     
 C   6.3773327457234625       -5.1618218090798358        12.915762968456580     
 H   5.3490524934254982       -1.8129080528430050        16.668905170836737     
 C   4.4206883346437014        9.5893747225934287E-002   17.064583294191198     
 C   3.2924491431352698       -2.1720410737725291        17.212460455280645     
 H   8.0063585668829127       -3.5364100820951228        15.526533330892207     
 H   8.6548226823724992       -4.8664044970690163        14.537830031269364     
 H   7.1966122635016143       -5.1239517066720017        15.531098932940548     
 H   5.8268693209495854       -5.8662755905841397        13.555991963206242     
 H   7.2337169514282511       -5.6936233527081894        12.488701012836906     
 H   5.7174586883603338       -4.8620972518718153        12.093132518228446     
 H   5.2170185340310233       0.67040248913296696        16.576786147029193     
 H   4.6063344105969906        9.1832271818396316E-002   18.147563137540267     
 H   3.4682451857450376       0.61328101922509115        16.886880425014354     
 H   2.2918203279946159       -1.8052121967119739        16.945230013845631     
 H   3.3914067036628421       -2.1052967074397890        18.304039209973251     
 H   3.3578625933421300       -3.2289268583361905        16.925826393747258     
 I   1.5029975797505977        1.1143328318546029        14.641539157644949     
 I  -1.6520316938373782        5.6604140402770691        16.006239898660212     
 I  -8.4717235533012456        9.6475344309751474        13.016292889226095     
 O   1.9061079760451727        4.5677098839265620        15.605591603548447     
 H   1.7237696700180789        3.6225938972857334        15.410103013731600     
 H   1.0191280067305453        4.9708024437042067        15.716790051662901     
 C   8.3990750031099921        2.5356802468718946        10.031910293530872     
 C   8.5773400178354731        3.5220131802905814        8.8680977991125598     
 C   7.8379896419714772        1.1881909628305849        9.5359525976161290     
 C   7.4456209355151408        3.1295911714406932        11.090049058488912     
 P   9.9984714458128678        2.2827547476007299        10.897459547029941     
 H   9.1723709359417782        3.0934133983187557        8.0504823809885924     
 H   7.5926068685300487        3.7851259697392812        8.4610930525380237     
 H   9.0532078810287171        4.4522043031817295        9.2010455536789451     
 H   6.8258522077810930        1.3469130603695163        9.1340114693108507     
 H   8.4457618960491398       0.75366035029631051        8.7306675743510844     
 H   7.7665619836418713       0.46097603419980132        10.355455385295285     
 H   7.8095122818157394        4.0843894293629415        11.490194657426402     
 H   6.4671385128677246        3.3123325360581131        10.624932234007883     
 H   7.2958034300612615        2.4434989610896611        11.932061277334610     
 N   11.061753349102753        1.6617996984946557        9.8125602482228249     
 N   10.634943475641069        3.7167394846725812        11.424481318181865     
 O   9.7187289593741628        1.4236335146930470        12.137409287255741     
 C   12.363853016181238        1.0920369308766551        10.246983002488225     
 H   10.709512593853038        1.3056726283215097        8.9158175673977809     
 C   11.659002561895454        4.5485266121974188        10.769414974449059     
 H   10.411705691272596        3.9538376190204763        12.394268686053197     
 Dy   9.9348845898807667        1.3406600922486569        14.346098561551559     
 H   12.530700280088956        1.4512317930047609        11.272967442397553     
 C   12.314444821788147      -0.43729139921639437        10.273953683704546     
 C   13.490408906937416        1.6026785597402198        9.3453455963205112     
 H   11.816591726920931        4.0926284451627435        9.7848086577536364     
 C   11.167848403649424        5.9884036312872322        10.572264320099688     
 C   12.979552649553193        4.5205392107305009        11.549359336312589     
 O   10.300708638789306        1.3271627349766142        16.534249193057367     
 O   9.3995645951229090        3.6734291890929076        14.310694512022295     
 O   7.5888806243919955        1.5143902418811850        14.618794988139113     
 O   9.1107732360741949      -0.93536207055939169        14.489038985613696     
 O   11.750560041322242      -0.12490682140667811        13.949058909948842     
 O   11.912716463972743        2.6927238508194424        14.265326622890651     
 H   11.518464196273094      -0.79787927027201810        10.936965336723739     
 H   12.135059756267928      -0.83795988724064274        9.2662474992507899     
 H   13.267867960536554      -0.84448854037297849        10.638966040401071     
 H   13.331256611592785        1.2652107909170416        8.3122986550342404     
 H   13.543272622714602        2.6978894174839687        9.3390602964278138     
 H   14.458493114675075        1.2139667701284294        9.6896103404247960     
 H   10.236156909228709        6.0177120301973401        9.9934329333200793     
 H   10.979889053095631        6.4721848454187079        11.538991296019340     
 H   11.923689232117688        6.5837501623581289        10.040476749294340     
 H   12.846402683843007        4.9386898668862917        12.556271279625429     
 H   13.362082317104008        3.4995599297225755        11.665215746266886     
 H   13.742168355752202        5.1212780545514356        11.034511576309912     
 P   10.483419199202277       0.44626868320714891        17.777945056743498     
 H   9.9396672021247809        4.2934141406531197        14.865814358465467     
 H   8.4266840648540686        3.9660327299646552        14.404660398930167     
 H   6.9920503674440555       0.75693240256556849        14.350811475772522     
 H   7.1022065453370029        2.3865570049042764        14.609591600950662     
 H   9.5697220711820492       -1.6716817127196657        14.003819133063516     
 H   8.1190320501119029       -1.0519006789933010        14.315723694701397     
 H   11.707517297815995       -1.0658982757577300        13.624533716459203     
 H   12.702523154794948        6.5751688088161508E-002   14.162438028464370     
 H   12.821133766552775        2.2915672087439964        14.331502568915530     
 H   11.953604340667942        3.5154877990225315        14.820937799140562     
 C   9.0050861221977545       0.68597438449231563        18.835246166826884     
 N   10.683084169004546       -1.0876719094156921        17.206748118719865     
 N   11.767410958601626       0.72582052698045851        18.756491070358827     
 C   7.7942889292077551       0.26585795561355097        17.980957531621645     
 C   8.8938111850074844        2.1800833901721104        19.194578864512881     
 C   9.0872589591679915      -0.16162378639797928        20.113245431003037     
 C   11.222301387415589       -2.2481610242720524        17.929572284650821     
 H   10.223225595727646       -1.2870063951057766        16.314831758191545     
 C   13.168489042925129       0.82737327535868188        18.281906129708595     
 H   11.589137655269608        1.2320472132162141        19.630625465670398     
 H   7.8347820288408379      -0.79370744089479706        17.694434272509532     
 H   6.8813684600217826       0.42090356223973230        18.568437922281113     
 H   7.7120999790599569       0.86512374925236857        17.066038584328503     
 H   7.9554813317452000        2.3622965548055217        19.737764048717981     
 H   9.7099057593700735        2.5069913345172323        19.851414684297183     
 H   8.9003310390951622        2.8057831133914211        18.294113292680887     
 H   9.9326625325325733       0.12967753917116917        20.748089566632007     
 H   8.1705196343030302       -1.3597552302642917E-002   20.699624347749026     
 H   9.1739832152404279       -1.2339383370083203        19.899075572664987     
 H   11.537824924348898       -1.8743408923481455        18.912290437986538     
 C   12.436151152327634       -2.8134695720270368        17.187666582530095     
 C   10.149916750682827       -3.3203003582486619        18.115220008711553     
 H   13.196676682540728       0.40655520538739204        17.266976769378410     
 C   14.080862643054841        6.2729308651483223E-003   19.199022153719671     
 C   13.590050958624044        2.2949649061005872        18.220656596097562     
 H   12.143187626793013       -3.1822609286407855        16.193854103066641     
 H   13.209310264202999       -2.0478776282294930        17.045672109855790     
 H   12.876288695753974       -3.6530154980921115        17.744263272383900     
 H   9.2718897077581754       -2.9278629695055494        18.641901209603940     
 H   9.8166287624020701       -3.7047276778303271        17.140973764935598     
 H   10.540853208956074       -4.1680836077641334        18.691573851836839     
 H   13.996759484203526       0.36523313989208300        20.234277258116744     
 H   13.814868051978335       -1.0576473950251428        19.187068372741141     
 H   15.128020968802621       0.10279296431084167        18.882381510897336     
 H   12.924609932926550        2.8672722826477712        17.560356886293778     
 H   13.544833765837684        2.7401561984377580        19.223881655595282     
 H   14.616091868420510        2.3945653144000656        17.841743461455568     
 C   9.6179571462379716        5.2614287855689037        2.3681904974725567     
 C   10.599891856030476        4.1711544895510091        1.9067372673024330     
 C   10.174809368202991        6.6702186589437975        2.0858454730064029     
 C   8.2697687169566709        5.0790264962412612        1.6432335671722995     
 P   9.2782106701231690        5.1072676690194783        4.1734018205799233     
 H   10.691114994416509        4.2109443239668218       0.81063487888089847     
 H   11.603655858106388        4.3097051686417132        2.3279462047601007     
 H   10.240399914548254        3.1709281578618187        2.1804795839793258     
 H   10.357159981387804        6.7843535519037355        1.0071768123184641     
 H   9.4559291320130896        7.4429795968221599        2.3843396513088493     
 H   11.125748408145251        6.8564573529926038        2.6010689067909709     
 H   7.8722898344780017        4.0663567731569561        1.7816039589912576     
 H   7.5150586198668181        5.7977868379275908        1.9885963904373785     
 H   8.4078891183713456        5.2354618360616589       0.56333687073834959     
 N   8.5685803906849927        3.6560079194875592        4.5368943295448450     
 N   10.746854685982212        5.0579906078973593        4.9038438530978823     
 O   8.3456833487757454        6.2456114839811727        4.6017417058604000     
 C   7.1201096179583736        3.3692198140784138        4.5284670949243484     
 H   9.1793813117688909        2.9105658130853196        4.8851960763222220     
 C   10.898864113360208        5.3109541869013839        6.3545546233680748     
 H   11.590496889725243        5.2722567210333020        4.3548254169575085     
 H   6.6434301627347967        4.1311888225433631        3.8984768565248245     
 C   6.8428152657971886        2.0031876589152944        3.9008244947372743     
 C   6.5018157399405183        3.4444522890186646        5.9267143684751806     
 H   9.9707267117608307        4.9679578154750352        6.8326022926378549     
 C   12.072539121882670        4.4811477433683846        6.8699413164871972     
 C   11.089589023263514        6.8029649430806076        6.6392923867163738     
 H   7.3476030495556817        1.2036950630366583        4.4614840606985462     
 H   5.7636352923036602        1.8019428925334970        3.9158669971824867     
 H   7.1824097728551850        1.9604984574877460        2.8599431620894138     
 H   6.7140139936714487        4.4092951436749228        6.4026976630507209     
 H   5.4108618901158652        3.3317702741018924        5.8519171224539717     
 H   6.8952688058786213        2.6427945776565998        6.5658546661845234     
 H   12.977467181303384        4.7389097339347250        6.3037817829515115     
 H   12.266126603876188        4.6990432696096942        7.9277050515704142
[truncated: 1,937,054 more chars]
