# Supplementary material for: Unraveling the Contributions to Spin–Lattice Relaxation in Kramers Single-Molecule Magnets
Source: J Am Chem Soc. 2022 Dec 9;144(50):22965–75. doi: 10.1021/jacs.2c08876 (PMC9782788; doi:10.1021/jacs.2c08876)
Supplement: Supplementary file 2 — ja2c08876_si_002.zip [file ja2c08876_si_002.zip › phonon_Dy/mol-7/mode-1-10/5/Cart_disp.xyz]

         356

 C  -6.4337489001750328        7.7858741903610600        9.2022148004650948     
 C  -6.6246736459975093        6.7882531883595805        10.354884417324623     
 C  -5.8834351337138200        9.1287052097163990        9.7209994413158451     
 C  -5.4629052028752465        7.2055133613869655        8.1522402440209927     
 P  -8.0234089303155969        8.0440613969178774        8.3184588310962386     
 H  -7.2427565550499580        7.2011903196004594        11.163896960381175     
 H  -5.6451498088527590        6.5345462258246947        10.780992869835757     
 H  -7.0812335305731979        5.8552190863356923        10.003303299432845     
 H  -4.8749138345471064        8.9671270455170866        10.130260128491514     
 H  -6.5000210376871008        9.5502623752249693        10.526554458348960     
 H  -5.8060678058651387        9.8677044351402490        8.9128028666865191     
 H  -5.8160906427507353        6.2533062855086348        7.7364630751583254     
 H  -4.4891835518691057        7.0225073245843621        8.6278794241834191     
 H  -5.3054174158263336        7.8996180727580132        7.3182746543932584     
 N  -9.0922382983701855        8.6715948602416297        9.3937373980267154     
 N  -8.6598337390062916        6.6099238223484527        7.7899733580451453     
 O  -7.7328471990779679        8.9014323847325549        7.0788009198213713     
 C  -10.392705650938463        9.2394416578340621        8.9539482683365925     
 H  -8.7513023380290953        9.0141625121896336        10.299784802995783     
 C  -9.7112164663164595        5.8020992016768398        8.4330886339982065     
 H  -8.4264909208093446        6.3687470290811055        6.8228058201398403     
 Dy  -8.0104097108250158        8.9896219995616740        4.8722113650220775     
 H  -10.545480697900327        8.8956359718626583        7.9203092912749611     
 C  -10.350594386822328        10.769240552288599        8.9521249336907029     
 C  -11.527712707555692        8.7110274255009781        9.8349569910488057     
 H  -9.8922300469548059        6.2830653217382872        9.4020610308834573     
 C  -9.2438077780989065        4.3610518365304412        8.6825930722273927     
 C  -11.009784538617719        5.8276683579720041        7.6161840255718287     
 O  -8.3808588462076248        9.0554106725543573        2.6793509897452230     
 O  -7.4826180889047142        6.6569401159294399        4.9287740783602274     
 O  -5.6672570244908869        8.7969867644074249        4.5660998001833457     
 O  -7.1987336147304291        11.266051703604070        4.7293234594152525     
 O  -9.8377796910321571        10.432276100197480        5.3107540203189485     
 O  -9.9912006362930423        7.6440057462122875        4.9345758469992189     
 H  -9.5510051870762567        11.144483133768370        8.3016494808821673     
 H  -10.182137167812989        11.154090402207363        9.9681003803142438     
 H  -11.302519186608732        11.178041641817197        8.5851360310777203     
 H  -11.383976743698417        9.0375260795011609        10.873837593750721     
 H  -11.576126263803435        7.6156846182948268        9.8282087257714483     
 H  -12.493067462180452        9.0986776271077261        9.4823316319084228     
 H  -8.3301702304734082        4.3350055160458059        9.2909811256637731     
 H  -9.0334765501088494        3.8480509603046262        7.7349672438319690     
 H  -10.022931117804925        3.7900160547884418        9.2088047020661712     
 H  -10.855342408578174        5.3843266206020521        6.6223239981208106     
 H  -11.376639004889682        6.8508827017697742        7.4662623483939106     
 H  -11.793241518096920        5.2485819991154994        8.1254151860809056     
 P  -8.5711920581402037        9.9544374326232923        1.4484378333348047     
 H  -8.0072279561824331        6.0230153394433339        4.3737694507445086     
 H  -6.5051871099810308        6.3520965792148942        4.9008991295543014     
 H  -5.0693598627743404        9.5664773607101026        4.7992215959922664     
 H  -5.1875296178548265        7.9192337572266727        4.6666981967005334     
 H  -7.6436795806414679        12.000350873304228        5.2309774613607605     
 H  -6.1991204245222296        11.388905890769861        4.8521074201891521     
 H  -9.7976491273693647        11.378748220790907        5.6211009546218484     
 H  -10.780338520809547        10.254764620134564        5.0406239880513564     
 H  -10.895500369474906        8.0482006887325550        4.8225546376601720     
 H  -10.021411475958439        6.8005236917918097        4.4075373369218589     
 C  -7.0758250542369314        9.7778449106301561       0.39948389378882121     
 N  -8.8205268976771478        11.473666439578887        2.0445065444070392     
 N  -9.8298164140132034        9.6619400224345870       0.43994011512108311     
 C  -5.8859480911220770        10.217735856111917        1.2742920719212760     
 C  -6.9165481230980372        8.2941480025131309        5.8371209075944036E-003
 C  -7.1755343300581913        10.649149885039309      -0.86271078588328420     
 C  -9.3589680277702545        12.637290249553715        1.3248000979754737     
 H  -8.3741434572376292        11.667280617404073        2.9445724219893794     
 C  -11.241462242877278        9.5384766348317420       0.87665369877902954     
 H  -9.6229197914970062        9.1591047523310003      -0.43034820827603659     
 H  -5.9675851306716226        11.267782789921377        1.5928521313052797     
 H  -4.9616337206611050        10.114829449749861       0.69052040539432136     
 H  -5.7898587542026005        9.5939101496183046        2.1720916086968947     
 H  -5.9621736068418310        8.1511850664284520      -0.52359207788187034     
 H  -7.7108228638999448        7.9601476929827566      -0.67507961524038951     
 H  -6.9210149281153113        7.6450087048024074       0.88985692977432185     
 H  -8.0101633613176197        10.346115112944947       -1.5072090789619981     
 H  -6.2521230845445750        10.537292705793634       -1.4476039522854496     
 H  -7.2925461690192535        11.715743292063440      -0.62877484176383713     
 H  -9.6374668676443065        12.274923000088318       0.32519736786452325     
 C  -10.606292685680158        13.165417628013504        2.0398165284008969     
 C  -8.3026227761672704        13.735977858295666        1.1910789245289410     
 H  -11.303205736978532        9.9547483602709228        1.8923322913879905     
 C  -12.141113239742738        10.349040800337626       -6.1729990719867095E-002
 C  -11.641023854280782        8.0642381209921332       0.91980296938770700     
 H  -10.346194586891317        13.533415253243968        3.0436517031120855     
 H  -11.362186148677967        12.377569846149214        2.1558679761079418     
 H  -11.054982958982453        13.997552780746283        1.4789832437753581     
 H  -7.3956534977607422        13.370784218370263       0.69117903254161694     
 H  -8.0138265222938223        14.118131770718426        2.1827054967176833     
 H  -8.6935079877636436        14.580475977827378       0.60919186302286910     
 H  -12.039543223729675        9.9827257846289239       -1.0930057178966632     
 H  -11.878823880568047        11.413913352485690       -5.2362113430833301E-002
 H  -13.192877516972057        10.251179126702452       0.23922019070473949     
 H  -10.990474835833330        7.5034695913741256        1.6052543926557981     
 H  -11.549715175118038        7.6222162367535180       -8.3231738748792097E-002
 H  -12.679784846023844        7.9456011593577154        1.2600706651889861     
 C  -7.8193156725473090        5.1458416497177906        16.885664910996532     
 C  -8.7797600327092571        6.3081652399347616        17.220395727000465     
 C  -8.4465159654940010        3.7795414189326819        17.243932884962973     
 C  -6.4977473874387979        5.3246962805663385        17.661394914402926     
 P  -7.3886427390590486        5.1727610084685276        15.086673086750583     
 H  -8.9317442732175572        6.3481456167164962        18.314111983829143     
 H  -9.7668020638730120        6.1847539849255941        16.753845080004151     
 H  -8.3644499263158103        7.2748198332195360        16.897459835273356     
 H  -8.6610539091716472        3.7469383099842140        18.326005742975774     
 H  -7.7563047952311495        2.9533356658689334        17.014324975129327     
 H  -9.3942552167917892        3.6053549556153000        16.718892118657923     
 H  -6.0483732161516786        6.3096009579365422        17.468316979641290     
 H  -5.7595221265149270        4.5476216419603057        17.402476620105112     
 H  -6.6937786412256024        5.2531544835756607        18.746343091949651     
 N  -6.6599051800332303        6.5930789560978935        14.642115437044776     
 N  -8.8240134776754378        5.1795224888484075        14.289548628850055     
 O  -6.4341826501992090        4.0063879578554413        14.786203463305714     
 C  -5.2162383118798052        6.8988391180013897        14.709719182213616     
 H  -7.2689055272319889        7.3450301269309506        14.304706814656411     
 C  -8.9134197005481024        4.8845308678296409        12.840912768641275     
 H  -9.6906374310367411        4.9813810038335893        14.809688439387905     
 H  -4.7535922442495417        6.1424122117806732        15.357295772388193     
 C  -4.9814869365084320        8.2708788234166430        15.343723099888811     
 C  -4.5479643745648017        6.8302014354345459        13.333325645241537     
 H  -7.9637254359099305        5.2113104520423086        12.392528716996303     
 C  -10.063620622137915        5.7020981301685181        12.252063701510114     
 C  -9.0976956407748268        3.3846303072191772        12.592539431283846     
 H  -5.4723599099582181        9.0615521566464601        14.758021436171328     
 H  -3.9045899216523772        8.4861686679862931        15.375833739658130     
 H  -5.3690785013669124        8.3141380633384294        16.368394401413905     
 H  -4.7316575732435986        5.8623686232466916        12.850801403144001     
 H  -3.4611595968670739        6.9550897699264471        13.445754266742039     
 H  -4.9295145743404465        7.6267874317391851        12.680604170225088     
 H  -10.990639799331019        5.4663555688638708        12.792788175574778     
 H  -10.217677974894141        5.4483104392139126        11.195175140151042     
 H  -9.8695725540253108        6.7800234166703586        12.335939706079870     
 H  -8.2779180416134732        2.8115824790414452        13.044735174183538     
 H  -9.1204658934419882        3.1630344059543454        11.515236303020650     
 H  -10.042328290624550        3.0314208791268649        13.029495849411527     
 C   4.4771566211139255       -1.4971336414107563        12.172241678824049     
 C   4.2838670574407356        3.5876711118914828E-003   11.876651026628329     
 C   3.1342026126857920       -2.2525185675330834        12.117601190187699     
 C   5.4495136900137693       -2.0805299569495626        11.125918349220111     
 P   5.2923242997866105       -1.7033487168158934        13.823890875881929     
 H   5.2449370691813542       0.53369978268556395        11.885308860379780     
 H   3.6062674003779600       0.49160605693366360        12.588313202713461     
 H   3.8425062715995169       0.12160419436616965        10.874446878672158     
 H   2.3815043720933375       -1.8171355204524293        12.788139595497805     
 H   3.2527726217095871       -3.3141764343184121        12.377282237465872     
 H   2.7302147575599549       -2.2034781196691258        11.094421520775699     
 H   5.0417475549618738       -1.9006276644420110        10.118920252018055     
 H   5.5772787512748812       -3.1632277203208989        11.241841628964975     
 H   6.4391231481932989       -1.6054615065487494        11.176210980716322     
 N   5.6946081650149560       -3.2712386356593424        14.171572784151055     
 N   4.1283493960460786       -1.3843135715482620        14.945842612719883     
 O   6.5687311013838618      -0.85970376775759161        13.822346404932546     
 C   6.9085292863783963       -3.9928729247894759        13.728953738187949     
 H   4.9571314163698039       -3.8605586485281402        14.556322447827950     
 C   4.3992415631793875       -1.3165450692827592        16.404930704548395     
 H   3.3590467870708234      -0.77062622860867624        14.649892536106119     
 H   7.4840583904740328       -3.2945813306955807        13.105470522237120     
 C   7.7621708422179809       -4.4034367323104568        14.932917750592051     
 C   6.5126159388514910       -5.2174681890256487        12.902347008737321     
 H   5.3596180437245895       -1.8268244717548987        16.567915227531302     
 C   4.5156873367357742       0.13951145849850627        16.871793118292661     
 C   3.2996964730174474       -2.0707335665843716        17.162764361794899     
 H   8.0043093621188728       -3.5318428928209902        15.555122714871398     
 H   8.7041263558300486       -4.8640932931622443        14.602661454123329     
 H   7.2129998561553448       -5.1295026806427773        15.545368900596776     
 H   5.9455510110917427       -5.9218121529736214        13.527675105959126     
 H   7.4033634561970656       -5.7373824483152882        12.530902693777675     
 H   5.8893089883128535       -4.9486062687750128        12.040543980688495     
 H   5.3309844263150294       0.65374390020551498        16.346714848400296     
 H   4.7142971681812114       0.18641748284924936        17.951779214777027     
 H   3.5832636780872327       0.68499757896880065        16.674908140117012     
 H   2.3105241536344159       -1.6667465421477485        16.906206313102441     
 H   3.4323073222237528       -1.9634944891128749        18.248654880712664     
 H   3.3064330743745836       -3.1406026752710141        16.917830917384723     
 I   1.4826816238314118        1.0499789611890951        14.535791699108582     
 I  -1.6157891295888969        5.6853606245891912        15.980772511920728     
 I  -8.5066070659803987        9.6033602693780207        13.042919445174356     
 O   1.8598592668502221        4.5257466730453935        15.461476440646264     
 H   1.6687816149674490        3.5823344164495481        15.268585032314316     
 H  0.98033604040239042        4.9338973799404577        15.614139286665790     
 C   8.4580835672849695        2.5233784233724128        10.080049391598070     
 C   8.6439905659383474        3.5063493195976818        8.9144074413107663     
 C   7.8776157083364620        1.1814554155956936        9.5902574325551289     
 C   7.5166754004292775        3.1329009811088313        11.140456499559757     
 P   10.058298262174235        2.2551980602332167        10.938623924877344     
 H   9.2243507849955382        3.0664771519035905        8.0920205884501417     
 H   7.6603669060738442        3.7868630531180241        8.5166233325988170     
 H   9.1387885024288842        4.4287129373481235        9.2425435695152736     
 H   6.8657459772926197        1.3504866690813118        9.1913946677383915     
 H   8.4773704910714152       0.73768429543576231        8.7839785478213859     
 H   7.8006814751589308       0.45780595768747750        10.412651038582819     
 H   7.8984018741594459        4.0819884951062484        11.538184027969780     
 H   6.5417929058348356        3.3325913378456038        10.674688854155951     
 H   7.3549797429207588        2.4495721197153117        11.982645084230045     
 N   11.115801587749683        1.6279338610649161        9.8513700402779367     
 N   10.707904911484269        3.6816699165632287        11.466356084892686     
 O   9.7772395083401875        1.3954471386617902        12.177967471272263     
 C   12.417255192726625        1.0587250375018094        10.289392455351683     
 H   10.758352931267373        1.2642737601822462        8.9596306076255274     
 C   11.714966207250633        4.5251732003293021        10.799434414746555     
 H   10.495816850477951        3.9157404885549312        12.438652964293849     
 Dy   9.9004365534205245        1.2973169361065824        14.389383819154864     
 H   12.598140693953397        1.4492875253490340        11.302121374232737     
 C   12.358622150479638      -0.46907398506472686        10.366550585220942     
 C   13.537460352273634        1.5352850731588579        9.3608764018822672     
 H   11.849897748258316        4.0877964765783847        9.8022192807979440     
 C   11.214934067907588        5.9675856576789936        10.643289389875076     
 C   13.052902067044251        4.4859166754610191        11.549716150145136     
 O   10.171387981910227        1.4300992686798515        16.595812551105329     
 O   9.3789101497780862        3.6362799712919718        14.355565350466261     
 O   7.5545994824078635        1.4566165088793577        14.611601927106999     
 O   9.0580157656392206      -0.97739835551132326        14.538564302905307     
 O   11.699511416963807      -0.21645611896850556        14.147015814236378     
 O   11.886726107546018        2.6467948135146746        14.314383074945349     
 H   11.563584145422576      -0.80412816657572639        11.044813100256631     
 H   12.172606750939821      -0.90268977878600387        9.3734141182843960     
 H   13.311735717129091      -0.86907697410604201        10.740365236533894     
 H   13.361475094616337        1.1745175249165907        8.3378791853098431     
 H   13.599738451381365        2.6300248896790528        9.3278446046884458     
 H   14.506530452282453        1.1455100965448806        9.7017072914853895     
 H   10.268960019336713        6.0068450697685529        10.088090310738616     
 H   11.049592853558352        6.4301959579139085        11.625048174103794     
 H   11.956585323243971        6.5759053646782304        10.106124711520193     
 H   12.938878458054505        4.8821160131004353        12.568230176840729     
 H   13.442898717875869        3.4645069627097658        11.635560614595787     
 H   13.802369036019341        5.1008409497561029        11.032314698737233     
 P   10.400035402444402       0.56373892488654309        17.842584491019103     
 H   9.9330779183876903        4.2476745358190273        14.903946097078309     
 H   8.4094048193641324        3.9158128161826999        14.508666403812850     
 H   6.9599047328824968       0.71523985521678368        14.297713652875309     
 H   7.0656308354118877        2.3265107591284622        14.685742985861074     
 H   9.5328937675135137       -1.7156823805704391        14.072172579030823     
 H   8.0750499296926641       -1.0833722327719271        14.302860454662579     
 H   11.663511406857234       -1.1412409694503320        13.772808236250180     
 H   12.666482776038523        8.5620946128029847E-003   14.257722691557841     
 H   12.800914727309275        2.2530359596834959        14.331572479209125     
 H   11.944069350692432        3.4692930458839339        14.867898240864161     
 C   8.9513204723458131       0.80329222679297951        18.937925222083940     
 N   10.580238331692128      -0.97663378564429226        17.286380622824531     
 N   11.717074083217591       0.86521074907551609        18.771455566172065     
 C   7.7182018565922572       0.40690103535714406        18.105261204641113     
 C   8.8594040687459348        2.2931213187759001        19.314644570078244     
 C   9.0536636559041561       -6.5583466268419197E-002   20.199824021140106     
 C   11.234970980289450       -2.1088137983973190        17.962455876055532     
 H   10.102673914971504       -1.1943709586771263        16.408079720385633     
 C   13.096621875364505       0.99913124607875958        18.238933870422223     
 H   11.563355156583864        1.3514344071359339        19.662291730434511     
 H   7.7359673044570298      -0.65195369257044433        17.813428925521535     
 H   6.8208216883387962       0.57443927030567077        18.713236027314093     
 H   7.6299260030839271        1.0120920853424886        17.194703145368582     
 H   7.9370678682813551        2.4789389877488173        19.883710017502118     
 H   9.6944615768757547        2.6084432319875592        19.952721042163414     
 H   8.8480720351222661        2.9254165510365455        18.418249700625047     
 H   9.9172062436645358       0.20410597283666845        20.819873913567267     
 H   8.1519095084836177        8.1030091769796656E-002   20.810459230765680     
 H   9.1240157902241315       -1.1347145673285934        19.962346889791309     
 H   11.591543455528457       -1.7244070316818716        18.927082164631404     
 C   12.432395217251045       -2.6023672023456905        17.138570377765884     
 C   10.231431190454337       -3.2369166047432651        18.207446138519614     
 H   13.091171137405039       0.58519481617134439        17.220098663917494     
 C   14.067547421576869       0.18947928165472167        19.109139766158052     
 C   13.488410337901890        2.4754342255923643        18.167051580534963     
 H   12.095575296776842       -3.0016023980442101        16.169342247319900     
 H   13.145612369756270       -1.7888017010571273        16.933699547563769     
 H   12.965993922992057       -3.4064777550521153        17.672942985683203     
 H   9.3800694421455315       -2.9018542501670925        18.818304518504299     
 H   9.8365214808835812       -3.6086970438160604        17.250502753064218     
 H   10.710897392955355       -4.0826999200886851        18.723605833829687     
 H   14.010888822733325       0.53003385877888254        20.153206855315961     
 H   13.832467602143897      -0.88215633351084954        19.091257698310034     
 H   15.100229670161045       0.32119614780534333        18.754336512049534     
 H   12.781989469126176        3.0426094999168201        17.543869500224176     
 H   13.483673793060944        2.9155385978708761        19.174252904334082     
 H   14.495128921688211        2.5941980161190692        17.740629869339070     
 C   9.4658657266057027        5.4222536938018679        2.4694389629908251     
 C   10.413277068380268        4.3693128079679235        1.8454939016455616     
 C   10.001478979065320        6.8549862208856878        2.2668631200181721     
 C   8.0661072146794677        5.3023802216950457        1.8235846917260454     
 P   9.2525520556988461        5.1218098702345003        4.2861496996040049     
 H   10.434026079978636        4.5071940533740982       0.74680858580948506     
 H   11.444684374088855        4.4654516685862600        2.2153165545503444     
 H   10.065421081940753        3.3470791752924067        2.0544741055996152     
 H   10.110333128209612        7.0621831560322237        1.1855010344954475     
 H   9.3004074497350615        7.6009533666738500        2.6770480076902974     
 H   10.985102567776696        7.0030133623364215        2.7353914732415014     
 H   7.6796758564380889        4.2770580193408998        1.9004800079725102     
 H   7.3341425160107114        5.9908805179579385        2.2830359044510136     
 H   8.1289450390556546        5.5527564179174380       0.74774196353313815     
 N   8.5572353748373402        3.6409352316068335        4.5635988135076824     
 N   10.764207456382247        5.0129716777084754        4.9287528219813384     
 O   8.3582457270040855        6.2330153365195642        4.8768021861557020     
 C   7.1038502668572585        3.3749416121663733        4.6044236635082747     
 H   9.1697480709266408        2.8928139829982245        4.9029583770827916     
 C   10.996384428905065        5.2325973785160471        6.3790019367366515     
 H   11.579810792202494        5.2406931690821672        4.3413186114224329     
 H   6.6151318588222265        4.1585735261661538        4.0106051484804626     
 C   6.7816399903605111        2.0335043249536815        3.9451501103831133     
 C   6.5329483835693285        3.4241098496763263        6.0243595381126376     
 H   10.083883198315910        4.9028709039164227        6.8965099083962027     
 C   12.174856764650107        4.3653105137271950        6.8223350493998822     
 C   11.233842087960387        6.7148818038023279        6.6834634386854237     
 H   7.2902469519830948        1.2068662117162561        4.4633306092490947     
 H   5.6988905363151376        1.8526031268081664        3.9904974942828080     
 H   7.0841654066727262        2.0186340779029450        2.8905704996864685     
 H   6.7643258336002887        4.3789226183643466        6.5121504441092650     
 H   5.4391436633676156        3.3156807963219435        5.9826199862141358     
 H   6.9441378270535239        2.6086531134275415        6.6353627013636993     
 H   13.060987544412193        4.6160548095075002        6.2232481520705898     
 H   12.418738380424918        4.5530729205785212        7.8779869289688982     
 H   11.952052488429983        3.2972363602096850        6.6973670720773120     
 H   10.385225635767362        7.3164126193381795        6.3347639253671213     
 H   11.355114754964204        6.8809115901863471        7.7647449097009735     
 H   12.142483893122190        7.0769420734802475        6.1808275626015927     
 C  -2.5739323567301660        11.637766735336935        6.8382145874569353     
 C  -2.4129412762379685        10.117539487881043        7.0359102778962503     
 C  -1.2219188902287446        12.367034422204604        6.9731984893102084     
 C  -3.5639217942468178        12.159204318247580        7.9036174221414468     
 P  -3.3456340602884866        11.963367109943194        5.1841311533698651     
 H  -3.3860125456345691        9.6122440067738033        6.9921533502785369     
 H  -1.7428859171331994        9.6599468528400436        6.2969882122871095     
 H  -1.9807549681207539        9.9237118820197630        8.0305273606083070     
 H -0.45828154567393259        11.954231021287073        6.3001663259114418     
 H  -1.3166851840167781        13.442915822950427        6.7669682787196042     
 H -0.84736626866508191        12.258517131132633        8.0033397591146507     
 H  -3.1949754706909030        11.875813573486912        8.9020143024437761     
 H  -3.6594831391394047        13.251662640704588        7.8855857947229637     
 H  -4.5630639999813427        11.718549164799096        7.7827646603562197     
 N  -3.7099757907736395        13.558452615229065        4.9291341789799770     
 N  -2.1698214398272442        11.689777443555105        4.0640410093450887     
 O  -4.6388482881262716        11.152463676540700        5.1035516727615642     
 C  -4.8700216022012413        14.286054314239506        5.4938346271860690     
 H  -2.9564417930715718        14.151067393383796        4.5836034767161138     
 C  -2.4005973890173840        11.728715449960831        2.5969332178192439     
 H  -1.4078511119426302        11.057019523583950        4.3392690480392568     
 H  -5.4216430412216612        13.569361488070854        6.1185257753067210     
 C  -5.7948957058248434        14.779026110327845        4.3752149251508889     
 C  -4.3703138013708873        15.445475742443019        6.3600284306059702     
 H  -3.3783362490537647        12.208564549235378        2.4450618505706783     
 C  -2.4410246489644614        10.308839235550563        2.0202490431688349     
 C  -1.3152382134517528        12.581655564166248        1.9298649304282569     
 H  -6.0878714121167148        13.945073743758982        3.7232226902852457     
 H  -6.7084384904595371        15.231426578698224        4.7876590156116592     
 H  -5.2765085535893581        15.531142141613604        3.7669880884713973     
 H  -3.8429328532957427        16.177269228331081        5.7303173719939249     
 H  -5.2048625041387480        15.961411874577212        6.8517095535104975     
 H  -3.6750362966208714        15.101597400695937        7.1390224271356555     
 H  -3.2398857778218844        9.7233333370519883        2.4904918294031124     
 H  -2.6150160715946540        10.331496501763102       0.93518496427967623     
 H  -1.4888161355009901        9.7909310244704670        2.1967265252744816     
 H -0.31833838540565235        12.212613207596169        2.2063197089122610     
 H  -1.3965237072473673        12.530167684548834       0.83575901243801798     
 H  -1.3871890096584432        13.634189207507967        2.2318925988029434     
 I  0.42732824747832615        9.2088296124073068        4.4242643988282566     
 I   3.5843533563813641        4.6505008739416933        3.2574143343631259     
 I   10.379737234256252       0.65896696926037079        6.2194449543764057     
 O  -1.9000204394834568E-002   5.7399513346281257        3.5342731307506399     
 H  0.16249552000465700        6.6888243058393533        3.7141115273320207     
 H  0.87124895461032070        5.3317601853547671        3.4654850009393776     
         356

 C  -6.4359734977112808        7.7860494224780075        9.2014603128768400     
 C  -6.6265255041726343        6.7886203493866013        10.354339453163393     
 C  -5.8849060562381288        9.1288202890555787        9.7196196384000544     
 C  -5.4660296938514836        7.2051666202776170        8.1509626360999423     
 P  -8.0259792216348167        8.0445021389269851        8.3185393664014278     
 H  -7.2435569574274599        7.2020887581254369        11.163837492807117     
 H  -5.6468179993801204        6.5342415534584601        10.779549175298969     
 H  -7.0840427916445385        5.8558708427939070        10.003301289336203     
 H  -4.8763005311747518        8.9670194965362331        10.128600985986939     
 H  -6.5010766505827462        9.5508718699937205        10.525222357671511     
 H  -5.8075548732318820        9.8674988768632375        8.9111254322621924     
 H  -5.8198756163631984        6.2529779725882033        7.7357280372254094     
 H  -4.4921287384856505        7.0219243460951439        8.6260921019992480     
 H  -5.3087866250200166        7.8990568926151123        7.3167714042285956     
 N  -9.0945803246166772        8.6716004776245477        9.3942630480353788     
 N  -8.6624936889909776        6.6105864067210298        7.7896729479978877     
 O  -7.7357862392040690        8.9023101994759273        7.0791239779553026     
 C  -10.395236739071541        9.2392275991473589        8.9547100974297624     
 H  -8.7533518471076395        9.0144087338851513        10.300122554565993     
 C  -9.7124140909406353        5.8014005105829982        8.4333377746482974     
 H  -8.4298585099538776        6.3699345434220502        6.8222591692428480     
 Dy  -8.0103284631787659        8.9910795464335891        4.8725359277559734     
 H  -10.548626114000310        8.8945265176945245        7.9214841695862130     
 C  -10.353182194836211        10.769014656309169        8.9514384900511690     
 C  -11.529706351222908        8.7114606300659290        9.8367506077013651     
 H  -9.8921148850920666        6.2808824480413730        9.4032201130792838     
 C  -9.2438059065839617        4.3603641295689197        8.6798592040360241     
 C  -11.012186870316834        5.8272604653634037        7.6184751314032377     
 O  -8.3811353052022426        9.0528415540966396        2.6799771829729622     
 O  -7.4821087235194783        6.6584267425229680        4.9269710746822160     
 O  -5.6671108123563423        8.7993734680370537        4.5681570690091782     
 O  -7.1981565540539076        11.267433441913868        4.7280780523194901     
 O  -9.8368576900905502        10.435161930777607        5.3080895898230009     
 O  -9.9910677566333899        7.6447957579216732        4.9357700892242580     
 H  -9.5538601538124439        11.143653773269952        8.3002968495580589     
 H  -10.184318491622340        11.154863986756995        9.9669378454835318     
 H  -11.305298867583296        11.177384931776338        8.5844709863438347     
 H  -11.385373546618498        9.0386635495211038        10.875314485223184     
 H  -11.577982371078264        7.6161136686450854        9.8307820454378749     
 H  -12.495288515466431        9.0988022181523398        9.4844166132530017     
 H  -8.3291537306947383        4.3340187918035156        9.2865770018755835     
 H  -9.0348080024084076        3.8489799251643948        7.7311635534253700     
 H  -10.021671105869679        3.7880489546440197        9.2064115509228639     
 H  -10.858916735379266        5.3855332884319491        6.6238086890397696     
 H  -11.379925223400198        6.8503622461562852        7.4706422143292155     
 H  -11.794486447227074        5.2468700875547238        8.1278921005468607     
 P  -8.5711098537081938        9.9500880843671275        1.4478452617830646     
 H  -8.0076291814533107        6.0254873864061675        4.3717790764572833     
 H  -6.5049617903719792        6.3542719902691500        4.8952326367965870     
 H  -5.0692695982956231        9.5683160567595973        4.8028323600826530     
 H  -5.1868595451270849        7.9220278097153392        4.6632026971205063     
 H  -7.6438362131743940        12.002043640214016        5.2285626723427221     
 H  -6.1989643788061182        11.390022698566368        4.8535980866296944     
 H  -9.7966114513058962        11.381402111896362        5.6190590869507560     
 H  -10.780021324549070        10.256666289972836        5.0416666141537885     
 H  -10.895549305946162        8.0489012396959279        4.8263946782221634     
 H  -10.021870187670517        6.8027194140222189        4.4067919043407660     
 C  -7.0769487172600849        9.7690058263036494       0.39830646408438014     
 N  -8.8171509375382904        11.470526653429943        2.0415833728916875     
 N  -9.8313284199775435        9.6579921957128576       0.44130421320502894     
 C  -5.8855994509109735        10.207368392441321        1.2717249932202124     
 C  -6.9210742989281355        8.2846157835974754        6.8629075722146833E-003
 C  -7.1754641121402827        10.638793279212344      -0.86490586277411996     
 C  -9.3561137054117420        12.633667648086030        1.3215935644017001     
 H  -8.3699919036707477        11.664768995283870        2.9411118523549105     
 C  -11.242391554613414        9.5361416866651556       0.88020104963507806     
 H  -9.6261045844971562        9.1543902094394518      -0.42886153559223478     
 H  -5.9644726458230410        11.257965712425309        1.5884706273000155     
 H  -4.9620833207580501        10.101188621867367       0.68759135477960531     
 H  -5.7903645221174704        9.5849216826973898        2.1704862113620500     
 H  -5.9675627306547394        8.1388790222920289      -0.52307865633277684     
 H  -7.7165786854899476        7.9513155951686185      -0.67284634011337008     
 H  -6.9261840071945455        7.6369467715572874       0.89191080302560577     
 H  -8.0108814241367376        10.336656555097699       -1.5087270152388981     
 H  -6.2525522037673458        10.524458304453953       -1.4499542778211771     
 H  -7.2903113180382908        11.705768148930266      -0.63221495405064532     
 H  -9.6369528431620921        12.270373395448903       0.32313445229129706     
 C  -10.601404662786150        13.163855000112829        2.0384075299058519     
 C  -8.2991081502189061        13.731000645375882        1.1843742872374941     
 H  -11.302218095224605        9.9532556897823774        1.8955868833485912     
 C  -12.142713314370601        10.346763034505745       -5.7499412033873737E-002
 C  -11.643349355061742        8.0623745391625263       0.92518540887332168     
 H  -10.339186232906751        13.532196364486769        3.0414851816564812     
 H  -11.358070385299069        12.377154683476753        2.1563835286675448     
 H  -11.049977973123330        13.996179320343968        1.4777644290015901     
 H  -7.3940356828077043        13.364412607681750       0.68243045725953611     
 H  -8.0072901467991322        14.113266102772505        2.1748442118367990     
 H  -8.6904375239204619        14.575677453786009       0.60310037126672567     
 H  -12.042065870263190        9.9802550582824789       -1.0887791810968301     
 H  -11.880262739644644        11.411593602221405       -4.8581464819291639E-002
 H  -13.194235686463454        10.249110531977328       0.24431949945450251     
 H  -10.991937066006663        7.5011718615254193        1.6093749550080081     
 H  -11.554845065757137        7.6196877281208417       -7.7643689761352497E-002
 H  -12.681357802337653        7.9451313048048302        1.2677990947145368     
 C  -7.8137055937099431        5.1395486951569005        16.882978661726703     
 C  -8.7752713301937941        6.2982624657930240        17.224001974690442     
 C  -8.4373975638243017        3.7711376342860476        17.237505784179824     
 C  -6.4908005688968577        5.3186162125430219        17.656179293542781     
 P  -7.3875090676510959        5.1726646306101012        15.083659143988053     
 H  -8.9241082722316794        6.3343799461656713        18.317852628717688     
 H  -9.7631804634843604        6.1739316500493144        16.759836776783942     
 H  -8.3628960798250187        7.2666124401985588        16.903381312169689     
 H  -8.6502738230280656        3.7344848204700032        18.319415455276985     
 H  -7.7458095240495926        2.9475700120704866        17.004416007817859     
 H  -9.3853383925472009        3.5963936522095348        16.713013069625028     
 H  -6.0440117951190944        6.3049065724897151        17.465821504194228     
 H  -5.7517549930091798        4.5444379810872908        17.392971727864857     
 H  -6.6839266772893220        5.2428723426068773        18.740879730602167     
 N  -6.6595639271365688        6.5944020755979995        14.643015808982536     
 N  -8.8245117327066662        5.1816429757609868        14.289789007982552     
 O  -6.4342192983292481        4.0075806620726695        14.776940306390429     
 C  -5.2156705232008154        6.8992314179663206        14.708263272987935     
 H  -7.2686007192503892        7.3461948185544026        14.305328765403591     
 C  -8.9170440130956976        4.8886085494781586        12.841062681839210     
 H  -9.6899716658849044        4.9826044545719101        14.811357947633510     
 H  -4.7525307830820651        6.1423990550416390        15.354959001073784     
 C  -4.9790231252430104        8.2708362685108110        15.342342604224370     
 C  -4.5493693436265614        6.8305523244428183        13.331002289499459     
 H  -7.9684224111844335        5.2161420478951932        12.391159130706487     
 C  -10.068426911951020        5.7067210579800927        12.255789977454608     
 C  -9.1016918779510849        3.3890784355582184        12.591032951814654     
 H  -5.4702782552203075        9.0620936198141369        14.757818532412761     
 H  -3.9019943973047582        8.4853610544469777        15.372650949550225     
 H  -5.3647214881735668        8.3138964077565074        16.367662210683211     
 H  -4.7343893897814189        5.8630105935093573        12.848479023026801     
 H  -3.4623780420187198        6.9546913511451240        13.442014866199937     
 H  -4.9311752987784248        7.6275902618272262        12.679005278488834     
 H  -10.994319434499468        5.4699567880556774        12.797856771261038     
 H  -10.224494027919434        5.4545378874182173        11.198901768173489     
 H  -9.8743453568240458        6.7845122607318409        12.340809709555877     
 H  -8.2809306051777991        2.8157297047693728        13.040685995799361     
 H  -9.1266436649298885        3.1689927224766281        11.513592399744619     
 H  -10.045298592283324        3.0350572308855215        13.029402038275951     
 C   4.4785216838932298       -1.4935719255202184        12.176530401287847     
 C   4.2868967837336989        7.6213854962968869E-003   11.882743690291914     
 C   3.1350023304015022       -2.2476709589764292        12.119856045623314     
 C   5.4512570092380805       -2.0764111468420845        11.130231227074106     
 P   5.2921036767822800       -1.7024767425700986        13.828499297427832     
 H   5.2485045732322870       0.53665214604128575        11.892430159995790     
 H   3.6094593627390621       0.49545402343698042        12.594667454742787     
 H   3.8461959749795409       0.12737410270786115        10.880522165808550     
 H   2.3820678400486708       -1.8121808988948078        12.790055908802914     
 H   3.2523969977791074       -3.3096300893374919        12.378679827892578     
 H   2.7320707011869567       -2.1974093365106695        11.096363824856914     
 H   5.0447656264437795       -1.8942676792799105        10.123250543692151     
 H   5.5776587525461370       -3.1593663127748539        11.244319711011727     
 H   6.4413098006336345       -1.6026479705413119        11.182245223225506     
 N   5.6927543243892078       -3.2710717040013750        14.174539212568501     
 N   4.1277945480487741       -1.3837001860408489        14.950066579468889     
 O   6.5692363995896681      -0.86014475745971208        13.829023719390918     
 C   6.9053062150994764       -3.9934598208050023        13.729746477863552     
 H   4.9544956417213140       -3.8600393227567333        14.558196710356553     
 C   4.3973627921604184       -1.3186077362086210        16.409382808095977     
 H   3.3587874156422823      -0.76952102460324245        14.654352032350813     
 H   7.4805410080953312       -3.2953264966758016        13.105828355285265     
 C   7.7603627985670816       -4.4053465849799336        14.932128017757448     
 C   6.5067329684839166       -5.2169705629443657        12.902994778330454     
 H   5.3580728244983602       -1.8282533826821539        16.572308112209736     
 C   4.5120380514239855       0.13653862906358097        16.878994051408029     
 C   3.2979310682315748       -2.0751487531251533        17.164691273570156     
 H   8.0038406694079285       -3.5342388610149409        15.554421720482829     
 H   8.7015709875435459       -4.8663341460641316        14.600393982932163     
 H   7.2116481761675777       -5.1314209228706380        15.544951963006936     
 H   5.9402543596971551       -5.9213533450849400        13.528819973521170     
 H   7.3960792374022120       -5.7373760535395233        12.529292646923791     
 H   5.8820153904522110       -4.9467132228312627        12.042775328359070     
 H   5.3270773391142781       0.65242609572023924        16.355387601025281     
 H   4.7098955528571507       0.18169958907678685        17.959141305328174     
 H   3.5792206504428710       0.68147620473536064        16.682458240276159     
 H   2.3086605837426948       -1.6719468166453613        16.907394269082317     
 H   3.4290139185275650       -1.9693680049322311        18.250810299867030     
 H   3.3062699231408543       -3.1445770298424636        16.918311655035485     
 I   1.4832040737048411        1.0506004551046404        14.538677627298153     
 I  -1.6178899495294521        5.6817641540097314        15.982600123184692     
 I  -8.5056547756813785        9.6032659406191190        13.042300618200636     
 O   1.8612877178527110        4.5254841396931242        15.466531921833951     
 H   1.6706458537490765        3.5820111198720710        15.273438134433601     
 H  0.98145818875227087        4.9332317274734354        15.618083264752501     
 C   8.4551992745757207        2.5234938858387919        10.077351592133166     
 C   8.6409344729164292        3.5069724539577978        8.9121113615352279     
 C   7.8755342467346390        1.1815428428509089        9.5867941698223724     
 C   7.5131967992778135        3.1320785984933894        11.137740778311770     
 P   10.055256243990524        2.2556484631865557        10.936348357053477     
 H   9.2221452085707618        3.0679154319034110        8.0899196206126334     
 H   7.6573185107101516        3.7867591563971228        8.5138030885338747     
 H   9.1347376981374389        4.4296178829357178        9.2408449289995094     
 H   6.8637353408379882        1.3503621467072462        9.1876945308964721     
 H   8.4757241168028443       0.73838336017397421        8.7805141134353164     
 H   7.7986368895759846       0.45747755629310360        10.408807904868679     
 H   7.8941344263564730        4.0813145255009360        11.535822472386291     
 H   6.5381943368980933        3.3311475868983234        10.671975317373153     
 H   7.3519597996147210        2.4484310648245464        11.979748745383544     
 N   11.113118355092199        1.6288107074316704        9.8492558620190405     
 N   10.704214755755055        3.6823470546250672        11.464420490463052     
 O   9.7741711323981768        1.3956164069987007        12.175497276548651     
 C   12.414694321480292        1.0598924866967190        10.287182491354100     
 H   10.756206957954003        1.2659293337231339        8.9570024010542504     
 C   11.712032957588102        4.5254198057878368        10.798146063634228     
 H   10.491782396949054        3.9162409854371849        12.436710532904156     
 Dy   9.9016496873394981        1.2974067038312533        14.386737391247120     
 H   12.594755051605727        1.4490297888215822        11.300543130426099     
 C   12.356943067030658      -0.46799527871649055        10.362056979029894     
 C   13.535130866834953        1.5383840016559149        9.3600394814531551     
 H   11.847980781565399        4.0873375013594657        9.8014406899630462     
 C   11.212413757702208        5.9677439535300438        10.640290279301322     
 C   13.049188612487038        4.4865749869279687        11.549744469772879     
 O   10.177731440459716        1.4242699364908589        16.592231743950062     
 O   9.3794574912591813        3.6360764287123732        14.353634643062948     
 O   7.5558604991324705        1.4573585042703898        14.610973733091651     
 O   9.0601947440722608      -0.97736846331575711        14.536955747865042     
 O   11.701281650870616      -0.21430458260508031        14.137541360299558     
 O   11.887587126818717        2.6471324574989410        14.311223281443082     
 H   11.561930193311447      -0.80443420041694014        11.039590746438799     
 H   12.171418774092830      -0.90019747915170367        9.3682610729801770     
 H   13.310181483427638      -0.86800045069573994        10.735537746687198     
 H   13.360205541530519        1.1785951727157611        8.3365686705193500     
 H   13.596561422937297        2.6331588196201001        9.3281873144490230     
 H   14.504235519183331        1.1490478111126365        9.7012159521111201     
 H   10.267062053599878        6.0066113005401247        10.084067522216687     
 H   11.046104675825433        6.4312566804182127        11.621403514518605     
 H   11.954684041696771        6.5754955178243186        10.103356025289182     
 H   12.934285755546782        4.8835027041054140        12.567834587753692     
 H   13.438928825932075        3.4651930139942775        11.636698506150998     
 H   13.799199723628373        5.1010306065832980        11.032592745300372     
 P   10.404196998147182       0.55797721695721592        17.839365904703147     
 H   9.9330459578483055        4.2476113073180759        14.902550273464394     
 H   8.4098323127959258        3.9161504703885650        14.504360114167207     
 H   6.9610433222933716       0.71513776247594441        14.299546841346544     
 H   7.0668650319162936        2.3272634010570390        14.681965572248020     
 H   9.5343582726528382       -1.7157581293469171        14.070012303469282     
 H   8.0768375046530316       -1.0839155382133308        14.304068577739450     
 H   11.664915953129372       -1.1399471092978155        13.765936274372670     
 H   12.667652350116597        9.2893289071628270E-003   14.252440146744949     
 H   12.801499120948812        2.2529844827443211        14.330333346888668     
 H   11.944209371267810        3.4692409997597373        14.865402073075952     
 C   8.9543888251485217       0.79882628976833048        18.933017125389746     
 N   10.584552869287522      -0.98251835767207762        17.283405689653303     
 N   11.719965550506711       0.85855751586674023        18.770197009518462     
 C   7.7219482770326442       0.40186110315428686        18.099613526514059     
 C   8.8625351446036387        2.2890252347371050        19.308459752009330     
 C   9.0554181201739485       -6.8730839804998278E-002   20.195893244713098     
 C   11.233995699824977       -2.1158315839574531        17.961879970252756     
 H   10.107744941237931       -1.1996390719482701        16.404559462866349     
 C   13.100503799706280       0.99036983540982160        18.240184116241110     
 H   11.565316805329671        1.3463562181691371        19.659909943027788     
 H   7.7401186254241789      -0.65708789590192207        17.808198547000458     
 H   6.8240238093568566       0.56942958798538723        18.706747493288386     
 H   7.6341496824747308        1.0066602383603642        17.188765160715150     
 H   7.9394900651122873        2.4754576888863764        19.876111379072011     
 H   9.6968181068219668        2.6045448923431813        19.947444572635245     
 H   8.8525959360511539        2.9207338726747181        18.411683976963793     
 H   9.9183290135263089       0.20167389797483501        20.816478517968903     
 H   8.1531016511744365        7.8606629391306790E-002   20.805431856567395     
 H   9.1259108572479253       -1.1381057683371638        19.959772792196745     
 H   11.589013054797034       -1.7316504605427780        18.927128257444831     
 C   12.431875629253494       -2.6131421457684061        17.141606081812590     
 C   10.227151424916620       -3.2411158755661020        18.204757783308636     
 H   13.096430796174788       0.57548572476777715        17.221792596116618     
 C   14.068609835933024       0.18061539998198553        19.113042810390152     
 C   13.494059084046796        2.4661037371827459        18.167893924278214     
 H   12.096769365288001       -3.0111070451169994        16.171385739258902     
 H   13.148007575993455       -1.8020103460642711        16.939292959740580     
 H   12.961103228672455       -3.4188758186595094        17.677069269244040     
 H   9.3749044722082555       -2.9031717483537380        18.812123647824084     
 H   9.8345296921044021       -3.6134909216202575        17.247221401926005     
 H   10.702627384917587       -4.0870360478342507        18.723561534183204     
 H   14.010687328261659       0.52263261681993833        20.156485730555165     
 H   13.832027282781702      -0.89064444654030717        19.096035729234529     
 H   15.101981939327993       0.31045678753507611        18.759998435442057     
 H   12.789519072634866        3.0334022360209789        17.542918372487964     
 H   13.487870685227897        2.9069506193323322        19.174691876807380     
 H   14.501598413328802        2.5834769491431158        17.743358782942117     
 C   9.4737500072654175        5.4159252756267744        2.4648844107112842     
 C   10.422920188661253        4.3611156040545280        1.8491087329532836     
 C   10.010422419142055        6.8474437804614032        2.2582209973922636     
 C   8.0765499257554936        5.2928660598902937        1.8150978536247431     
 P   9.2540852600289032        5.1229894620277756        4.2810451794588040     
 H   10.447074488384706        4.4939597543803931       0.75053715564401080     
 H   11.452979479879412        4.4595285761869468        2.2213755900178271     
 H   10.074617048823717        3.3399719757477859        2.0614815390996344     
 H   10.122871953984133        7.0499364271706124        1.1769795659956752     
 H   9.3085218625183082        7.5947897663251576        2.6628586457307826     
 H   10.992465930227862        6.9973504913946005        2.7289981116594264     
 H   7.6895677691761843        4.2681786893788543        1.8951117770088848     
 H   7.3434545711201755        5.9829000261400420        2.2688126932384627     
 H   8.1431190747228719        5.5384816052215662       0.73904141176648119     
 N   8.5579047304554745        3.6437231658364917        4.5629618316972982     
 N   10.763578029343135        5.0170365521380518        4.9280900980672717     
 O   8.3579422144888813        6.2356681408985857        4.8634241990779170     
 C   7.1047743504343952        3.3766925465330546        4.6007808456478605     
 H   9.1702787952853093        2.8955800186433134        4.9025237538436519     
 C   10.991775172614812        5.2384612353302451        6.3783491993198185     
 H   11.580546558512369        5.2442215934080592        4.3425744385063112     
 H   6.6168560102661154        4.1593647683678459        4.0051570521664397     
 C   6.7849937572874861        2.0341518790759974        3.9427318818889576     
 C   6.5310276925308619        3.4269180350925099        6.0194266324720056     
 H   10.078494813585113        4.9081294942406011        6.8939375254213919     
 C   12.170021414302603        4.3731092229358355        6.8253635258198884     
 C   11.226960268147367        6.7212530788772114        6.6816627922211529     
 H   7.2931078181039402        1.2087307371204432        4.4631043587466399     
 H   5.7024024435793805        1.8523110927177580        3.9860546689686673     
 H   7.0898359362190897        2.0180393834627979        2.8889857632371450     
 H   6.7613886351602739        4.3820954350711290        6.5069273646438024     
 H   5.4373817987342346        3.3184377250458463        5.9756047280134288     
 H   6.9409921466858480        2.6119561575611643        6.6317949578755142     
 H   13.057068391981582        4.6241258368371252        6.2278496078520602     
 H   12.411427915048671        4.5625592932495955        7.8810784386104533     
 H   11.948620483398484        3.3046771295242010        6.7013043802734469     
 H   10.378798345428995        7.3216647724962707        6.3303458203137657     
 H   11.345512565825993        6.8885498464420296        7.7628815254809247     
 H   12.136369025031081        7.0836782093512349        6.1808812654615126     
 C  -2.5747527346786576        11.642937438005088        6.8438342624390884     
 C  -2.4138238215960701        10.123198562376992        7.0445330750814374     
 C  -1.2226275720973072        12.372219009129374        6.9769111159896982     
 C  -3.5642619802994768        12.166850618450201        7.9082713458393750     
 P  -3.3470005508740623        11.965353584436034        5.1895476045463722     
 H  -3.3868358016828410        9.6177524791501128        7.0014503646696102     
 H  -1.7435408447215393        9.6643088355580407        6.3066989822677542     
 H  -1.9818623544897160        9.9313603761837754        8.0395470306178911     
 H -0.45928197756523603        11.958209777352721        6.3043437770158697     
 H  -1.3174010295059393        13.447702033352906        6.7689131684886243     
 H -0.84768868221182792        12.265405646166002        8.0070247458139185     
 H  -3.1946903824713582        11.886300561702566        8.9070755685065883     
 H  -3.6600451151674349        13.259085922004360        7.8872690808418149     
 H  -4.5633777406522755        11.725808506114141        7.7891549395784088     
 N  -3.7115687818849574        13.559810060687612        4.9316356833859780     
 N  -2.1714231891908824        11.689774843892350        4.0697652759628342     
 O  -4.6401068267999586        11.154143651228665        5.1109180222584856     
 C  -4.8728818236361793        14.287882817827532        5.4925266730467657     
 H  -2.9580453794879933        14.151905220179605        4.5852526911403082     
 C  -2.4028534997365147        11.726055392102788        2.6028269108532816     
 H  -1.4093746950004986        11.057493009169752        4.3458040116672940     
 H  -5.4253906021605784        13.572252069917312        6.1175871223913845     
 C  -5.7956737547336008        14.778157859021452        4.3713093154333444     
 C  -4.3755994664173432        15.449413519495868        6.3569276156906716     
 H  -3.3800684733560766        12.206766431338608        2.4504422265671444     
 C  -2.4452603681862382        10.305280013083035        2.0288745686753931     
 C  -1.3169024172591652        12.576443286237934        1.9337771617368442     
 H  -6.0875005976308794        13.942859229586034        3.7206721561659832     
 H  -6.7098606322615604        15.231291189803313        4.7812085252560763     
 H  -5.2762281827298905        15.529015095457924        3.7625196843528275     
 H  -3.8468513838159559        16.179894823739527        5.7269358458742285     
 H  -5.2115033380518110        15.966040964833351        6.8449648095849724     
 H  -3.6824456885748278        15.107817502476140        7.1384025568038725     
 H  -3.2446708961757902        9.7216512772243888        2.5003765313429569     
 H  -2.6197207440399213        10.326205004019947       0.94390114914569245     
 H  -1.4936307197909406        9.7865721433869428        2.2060284656607574     
 H -0.32028902647536972        12.206461842216360        2.2100021067566482     
 H  -1.3991916607999990        12.523627362736391       0.83985056808111702     
 H  -1.3872292131355211        13.629400517027570        2.2344024183427962     
 I  0.42714488854940974        9.2111729205069413        4.4338526434518437     
 I   3.5839248298972959        4.6529901906496081        3.2542662200199697     
 I   10.380975933868440       0.66175936679735214        6.2175960693375858     
 O  -1.6676841265092890E-002   5.7428340741217188        3.5397950569981083     
 H  0.16487549931442413        6.6914818792523851        3.7205390544604193     
 H  0.87334017094480454        5.3350162756820287        3.4680185681474085     
         356

 C  -6.4381980952475297        7.7862246545949541        9.2007058252885852     
 C  -6.6283773623477584        6.7889875104136221        10.353794489002160     
 C  -5.8863769787624376        9.1289353683947603        9.7182398354842618     
 C  -5.4691541848277216        7.2048198791682685        8.1496850281788937     
 P  -8.0285495129540383        8.0449428809360910        8.3186199017066151     
 H  -7.2443573598049626        7.2029871966504135        11.163778025233057     
 H  -5.6484861899074827        6.5339368810922256        10.778105480762180     
 H  -7.0868520527158783        5.8565225992521226        10.003299279239561     
 H  -4.8776872278023964        8.9669119475553796        10.126941843482363     
 H  -6.5021322634783907        9.5514813647624717        10.523890256994063     
 H  -5.8090419405986253        9.8672933185862242        8.9094479978378676     
 H  -5.8236605899756615        6.2526496596677710        7.7349929992924933     
 H  -4.4950739251021945        7.0213413676059266        8.6243047798150769     
 H  -5.3121558342137005        7.8984957124722115        7.3152681540639328     
 N  -9.0969223508631671        8.6716060950074656        9.3947886980440423     
 N  -8.6651536389756636        6.6112489910936070        7.7893725379506309     
 O  -7.7387252793301711        8.9031880142192996        7.0794470360892339     
 C  -10.397767827204616        9.2390135404606557        8.9554719265229341     
 H  -8.7554013561861854        9.0146549555806708        10.300460306136204     
 C  -9.7136117155648130        5.8007018194891558        8.4335869152983864     
 H  -8.4332260990984107        6.3711220577629950        6.8217125183458558     
 Dy  -8.0102472155325142        8.9925370933055060        4.8728604904898702     
 H  -10.551771530100295        8.8934170635263925        7.9226590478974650     
 C  -10.355770002850095        10.768788760329739        8.9507520464116332     
 C  -11.531699994890122        8.7118938346308799        9.8385442243539245     
 H  -9.8919997232293255        6.2786995743444587        9.4043791952751121     
 C  -9.2438040350690169        4.3596764226073974        8.6771253358446536     
 C  -11.014589202015948        5.8268525727548042        7.6207662372346459     
 O  -8.3814117641968622        9.0502724356389219        2.6806033762007009     
 O  -7.4815993581342433        6.6599133691164960        4.9251680710042054     
 O  -5.6669646002217986        8.8017601716666825        4.5702143378350115     
 O  -7.1975794933773862        11.268815180223664        4.7268326452237277     
 O  -9.8359356891489416        10.438047761357732        5.3054251593270534     
 O  -9.9909348769737374        7.6455857696310581        4.9369643314492970     
 H  -9.5567151205486311        11.142824412771533        8.2989442182339506     
 H  -10.186499815431690        11.155637571306627        9.9657753106528197     
 H  -11.308078548557859        11.176728221735477        8.5838059416099473     
 H  -11.386770349538576        9.0398010195410450        10.876791376695648     
 H  -11.579838478353091        7.6165427189953441        9.8333553651043033     
 H  -12.497509568752408        9.0989268091969535        9.4865015945975806     
 H  -8.3281372309160666        4.3330320675612253        9.2821728780873958     
 H  -9.0361394547079641        3.8499088900241638        7.7273598630187719     
 H  -10.020411093934433        3.7860818544995976        9.2040183997795548     
 H  -10.862491062180357        5.3867399562618470        6.6252933799587295     
 H  -11.383211441910714        6.8498417905427962        7.4750220802645195     
 H  -11.795731376357228        5.2451581759939492        8.1303690150128158     
 P  -8.5710276492761821        9.9457387361109628        1.4472526902313243     
 H  -8.0080304067241901        6.0279594333690012        4.3697887021700579     
 H  -6.5047364707629276        6.3564474013234049        4.8895661440388718     
 H  -5.0691793338169067        9.5701547528090920        4.8064431241730396     
 H  -5.1861894723993434        7.9248218622040056        4.6597071975404800     
 H  -7.6439928457073210        12.003736407123805        5.2261478833246837     
 H  -6.1988083330900068        11.391139506362874        4.8550887530702367     
 H  -9.7955737752424277        11.384056003001817        5.6170172192796635     
 H  -10.779704128288593        10.258567959811108        5.0427092402562206     
 H  -10.895598242417416        8.0496017906593007        4.8302347187841548     
 H  -10.022328899382595        6.8049151362526290        4.4060464717596730     
 C  -7.0780723802832384        9.7601667419771410       0.39712903437993907     
 N  -8.8137749773994329        11.467386867280998        2.0386602013763353     
 N  -9.8328404259418836        9.6540443689911282       0.44266831128897477     
 C  -5.8852508106998691        10.197000928770725        1.2691579145191485     
 C  -6.9256004747582338        8.2750835646818182        7.8886942368349630E-003
 C  -7.1753938942223732        10.628436673385378      -0.86710093966495583     
 C  -9.3532593830532278        12.630045046618344        1.3183870308279264     
 H  -8.3658403501038663        11.662257373163666        2.9376512827204415     
 C  -11.243320866349551        9.5338067384985674       0.88374840049112657     
 H  -9.6292893774973045        9.1496756665479015      -0.42737486290843291     
 H  -5.9613601609744604        11.248148634929240        1.5840891232947516     
 H  -4.9625329208549953        10.087547793984873       0.68466230416488927     
 H  -5.7908702900323403        9.5759332157764749        2.1688808140272053     
 H  -5.9729518544676479        8.1265729781556058      -0.52256523478368333     
 H  -7.7223345070799496        7.9424834973544813      -0.67061306498635054     
 H  -6.9313530862737798        7.6288848383121666       0.89396467627688958     
 H  -8.0115994869558573        10.327197997250451       -1.5102449515157983     
 H  -6.2529813229901174        10.511623903114272       -1.4523046033569047     
 H  -7.2880764670573281        11.695793005797094      -0.63565506633745350     
 H  -9.6364388186798760        12.265823790809486       0.32107153671807093     
 C  -10.596516639892142        13.162292372212153        2.0369985314108070     
 C  -8.2955935242705436        13.726023432456099        1.1776696499460471     
 H  -11.301230453470678        9.9517630192938320        1.8988414753091916     
 C  -12.144313388998464        10.344485268673864       -5.3268833347880393E-002
 C  -11.645674855842703        8.0605109573329194       0.93056784835893636     
 H  -10.332177878922185        13.530977475729571        3.0393186602008773     
 H  -11.353954621920170        12.376739520804293        2.1568990812271478     
 H  -11.044972987264208        13.994805859941655        1.4765456142278224     
 H  -7.3924178678546673        13.358040996993237       0.67368188197745527     
 H  -8.0007537713044403        14.108400434826583        2.1669829269559151     
 H  -8.6873670600772801        14.570878929744639       0.59700887951058224     
 H  -12.044588516796708        9.9777843319360322       -1.0845526442969970     
 H  -11.881701598721241        11.409273851957121       -4.4800816207749977E-002
 H  -13.195593855954851        10.247041937252206       0.24941880820426554     
 H  -10.993399296179998        7.4988741316767129        1.6134955173602181     
 H  -11.559974956396236        7.6171592194881663       -7.2055640773912896E-002
 H  -12.682930758651461        7.9446614502519441        1.2755275242400874     
 C  -7.8080955148725781        5.1332557405960113        16.880292412456878     
 C  -8.7707826276783312        6.2883596916512863        17.227608222380418     
 C  -8.4282791621546007        3.7627338496394138        17.231078683396674     
 C  -6.4838537503549185        5.3125361445197052        17.650963672682632     
 P  -7.3863753962431433        5.1725682527516748        15.080645201225524     
 H  -8.9164722712458016        6.3206142756148465        18.321593273606229     
 H  -9.7595588630957106        6.1631093151730347        16.765828473563737     
 H  -8.3613422333342289        7.2584050471775825        16.909302789066022     
 H  -8.6394937368844840        3.7220313309557924        18.312825167578197     
 H  -7.7353142528680348        2.9418043582720399        16.994507040506392     
 H  -9.3764215683026109        3.5874323488037700        16.707134020592129     
 H  -6.0396503740865102        6.3002121870428880        17.463326028747161     
 H  -5.7439878595034335        4.5412543202142750        17.383466835624603     
 H  -6.6740747133530425        5.2325902016380947        18.735416369254686     
 N  -6.6592226742399072        6.5957251950981046        14.643916180920298     
 N  -8.8250099877378947        5.1837634626735669        14.290029387115050     
 O  -6.4342559464592881        4.0087733662898968        14.767677149475142     
 C  -5.2151027345218246        6.8996237179312505        14.706807363762254     
 H  -7.2682959112687895        7.3473595101778555        14.305950716150770     
 C  -8.9206683256432910        4.8926862311266763        12.841212595037147     
 H  -9.6893059007330677        4.9838279053102310        14.813027455879116     
 H  -4.7514693219145876        6.1423858983026056        15.352622229759374     
 C  -4.9765593139775888        8.2707937136049789        15.340962108559930     
 C  -4.5507743126883211        6.8309032134510916        13.328678933757383     
 H  -7.9731193864589374        5.2209736437480778        12.389789544416672     
 C  -10.073233201764124        5.7113439857916664        12.259516253399102     
 C  -9.1056881151273430        3.3935265638972596        12.589526472345462     
 H  -5.4681966004823961        9.0626350829818154        14.757615628654195     
 H  -3.8993988729571396        8.4845534409076642        15.369468159442318     
 H  -5.3603644749802211        8.3136547521745872        16.366930019952513     
 H  -4.7371212063192383        5.8636525637720229        12.846156642909602     
 H  -3.4635964871703662        6.9542929323638019        13.438275465657835     
 H  -4.9328360232164021        7.6283930919152665        12.677406386752580     
 H  -10.997999069667918        5.4735580072474841        12.802925366947301     
 H  -10.231310080944727        5.4607653356225212        11.202628396195937     
 H  -9.8791181596227791        6.7890011047933223        12.345679713031883     
 H  -8.2839431687421250        2.8198769304973004        13.036636817415184     
 H  -9.1328214364177889        3.1749510389989108        11.511948496468586     
 H  -10.048268893942096        3.0386935826441781        13.029308227140374     
 C   4.4798867466725332       -1.4900102096296806        12.180819123751645     
 C   4.2899265100266621        1.1655099880702291E-002   11.888836353955497     
 C   3.1358020481172124       -2.2428233504197750        12.122110901058930     
 C   5.4530003284623918       -2.0722923367346064        11.134544104928100     
 P   5.2918830537779495       -1.7016047683243041        13.833107718973736     
 H   5.2520720772832190       0.53960450939700755        11.899551459611802     
 H   3.6126513251001642       0.49930198994029723        12.601021706772114     
 H   3.8498856783595654       0.13314401104955265        10.886597452944942     
 H   2.3826313080040040       -1.8072262773371863        12.791972222108024     
 H   3.2520213738486281       -3.3050837443565713        12.380077418319285     
 H   2.7339266448139590       -2.1913405533522132        11.098306128938129     
 H   5.0477836979256860       -1.8879076941178099        10.127580835366249     
 H   5.5780387538173928       -3.1555049052288089        11.246797793058478     
 H   6.4434964530739691       -1.5998344345338744        11.188279465734690     
 N   5.6909004837634605       -3.2709047723434082        14.177505640985949     
 N   4.1272397000514705       -1.3830868005334358        14.954290546217894     
 O   6.5697416977954752      -0.86058574716183245        13.835701033849292     
 C   6.9020831438205565       -3.9940467168205283        13.730539217539153     
 H   4.9518598670728231       -3.8595199969853260        14.560070972885155     
 C   4.3954840211414483       -1.3206704031344831        16.413834911643555     
 H   3.3585280442137408      -0.76841582059780866        14.658811528595507     
 H   7.4770236257166296       -3.2960716626560225        13.106186188333409     
 C   7.7585547549161822       -4.4072564376494112        14.931338284922845     
 C   6.5008499981163421       -5.2164729368630836        12.903642547923589     
 H   5.3565276052721309       -1.8296822936094090        16.576700996888171     
 C   4.5083887661121969       0.13356579962865567        16.886194984523396     
 C   3.2961656634457026       -2.0795639396659347        17.166618185345410     
 H   8.0033719766969842       -3.5366348292088912        15.553720726094259     
 H   8.6990156192570431       -4.8685749989660199        14.598126511740997     
 H   7.2102964961798097       -5.1333391650984996        15.544535025417098     
 H   5.9349577083025684       -5.9208945371962596        13.529964841083213     
 H   7.3887950186073592       -5.7373696587637593        12.527682600069907     
 H   5.8747217925915676       -4.9448201768875117        12.045006676029645     
 H   5.3231702519135267       0.65110829123496350        16.364060353650267     
 H   4.7054939375330900       0.17698169530432434        17.966503395879322     
 H   3.5751776227985093       0.67795483050192051        16.690008340435309     
 H   2.3067970138509741       -1.6771470911429738        16.908582225062197     
 H   3.4257205148313776       -1.9752415207515874        18.252965719021397     
 H   3.3061067719071251       -3.1485513844139130        16.918792392686250     
 I   1.4837265235782704        1.0512219490201855        14.541563555487725     
 I  -1.6199907694700073        5.6781676834302717        15.984427734448655     
 I  -8.5047024853823583        9.6031716118602173        13.041681791226919     
 O   1.8627161688551996        4.5252216063408541        15.471587403021637     
 H   1.6725100925307042        3.5816878232945935        15.278291236552885     
 H  0.98258033710215131        4.9325660750064122        15.622027242839211     
 C   8.4523149818664720        2.5236093483051714        10.074653792668263     
 C   8.6378783798945129        3.5075955883179137        8.9098152817596894     
 C   7.8734527851328160        1.1816302701061243        9.5833309070896160     
 C   7.5097181981263494        3.1312562158779480        11.135025057063782     
 P   10.052214225806811        2.2560988661398946        10.934072789229610     
 H   9.2199396321459854        3.0693537119032315        8.0878186527751268     
 H   7.6542701153464590        3.7866552596762215        8.5109828444689342     
 H   9.1306868938459953        4.4305228285233111        9.2391462884837452     
 H   6.8617247043833576        1.3502376243331806        9.1839943940545528     
 H   8.4740777425342735       0.73908242491218601        8.7770496790492469     
 H   7.7965923039930383       0.45714915489872970        10.404964771154537     
 H   7.8898669785535009        4.0806405558956236        11.533460916802802     
 H   6.5345957679613518        3.3297038359510434        10.669261780590356     
 H   7.3489398563086823        2.4472900099337807        11.976852406537041     
 N   11.110435122434714        1.6296875537984246        9.8471416837601424     
 N   10.700524600025842        3.6830241926869056        11.462484896033416     
 O   9.7711027564561679        1.3957856753356110        12.173027081825037     
 C   12.412133450233961        1.0610599358916284        10.284972527356516     
 H   10.754060984640635        1.2675849072640215        8.9543741944829751     
 C   11.709099707925571        4.5256664112463723        10.796857712521899     
 H   10.487747943420157        3.9167414823194382        12.434768101514464     
 Dy   9.9028628212584717        1.2974964715559241        14.384090963339377     
 H   12.591369409258057        1.4487720522941305        11.298964886619462     
 C   12.355263983581676      -0.46691657236825423        10.357563372838847     
 C   13.532801381396270        1.5414829301529720        9.3592025610240412     
 H   11.846063814872483        4.0868785261405467        9.8006620991281483     
 C   11.209893447496830        5.9679022493810940        10.637291168727568     
 C   13.045475157929825        4.4872332983949175        11.549772789400622     
 O   10.184074899009204        1.4184406043018662        16.588650936794796     
 O   9.3800048327402781        3.6358728861327747        14.351703935659636     
 O   7.5571215158570766        1.4581004996614217        14.610345539076301     
 O   9.0623737225052992      -0.97733857112019096        14.535347192824776     
 O   11.703051884777427      -0.21215304624165504        14.128066906362740     
 O   11.888448146091415        2.6474701014832069        14.308063487940814     
 H   11.560276241200318      -0.80474023425815377        11.034368392620967     
 H   12.170230797245839      -0.89770517951740347        9.3631080276759562     
 H   13.308627249726182      -0.86692392728543777        10.730710256840505     
 H   13.358935988444703        1.1826728205149315        8.3352581557288588     
 H   13.593384394493228        2.6362927495611475        9.3285300242096003     
 H   14.501940586084208        1.1525855256803925        9.7007246127368507     
 H   10.265164087863042        6.0063775313116974        10.080044733694756     
 H   11.042616498092515        6.4323174029225179        11.617758854933415     
 H   11.952782760149573        6.5750856709704077        10.100587339058173     
 H   12.929693053039056        4.8848893951103918        12.567438998666654     
 H   13.434958933988282        3.4658790652787892        11.637836397706209     
 H   13.796030411237407        5.1012202634104922        11.032870791863509     
 P   10.408358593849961       0.55221550902788874        17.836147318387191     
 H   9.9330139973089207        4.2475480788171245        14.901154449850479     
 H   8.4102598062277192        3.9164881245944301        14.500053824521563     
 H   6.9621819117042474       0.71503566973510524        14.301380029817778     
 H   7.0680992284206985        2.3280160429856158        14.678188158634967     
 H   9.5358227777921627       -1.7158338781233953        14.067852027907742     
 H   8.0786250796133974       -1.0844588436547344        14.305276700816320     
 H   11.666320499401509       -1.1386532491452990        13.759064312495161     
 H   12.668821924194670        1.0016563201522668E-002   14.247157601932058     
 H   12.802083514588347        2.2529330058051462        14.329094214568212     
 H   11.944349391843188        3.4691889536355407        14.862905905287745     
 C   8.9574571779512322       0.79436035274368144        18.928109028695548     
 N   10.588867406882915      -0.98840292969986310        17.280430756482076     
 N   11.722857017795832       0.85190428265796447        18.768938452864859     
 C   7.7256946974730312       0.39682117095142966        18.093965848387001     
 C   8.8656662204613408        2.2849291506983098        19.302274933940421     
 C   9.0571725844437410       -7.1878213341577346E-002   20.191962468286093     
 C   11.233020419360503       -2.1228493695175872        17.961304064449980     
 H   10.112815967504355       -1.2049071852194138        16.401039205347068     
 C   13.104385724048054       0.98160842474088361        18.241434362060001     
 H   11.567278454075476        1.3412780292023405        19.657528155621062     
 H   7.7442699463913272      -0.66222209923339981        17.802968168479381     
 H   6.8272259303749170       0.56441990566510369        18.700258959262683     
 H   7.6383733618655345        1.0012283913782396        17.182827176061721     
 H   7.9419122619432194        2.4719763900239355        19.868512740641904     
 H   9.6991746367681788        2.6006465526988034        19.942168103107072     
 H   8.8571198369800399        2.9160511943128906        18.405118253302543     
 H   9.9194517833880820       0.19924182311300159        20.813083122370539     
 H   8.1542937938652553        7.6183167012816924E-002   20.800404482369110     
 H   9.1278059242717191       -1.1414969693457342        19.957198694602180     
 H   11.586482654065611       -1.7388938894036845        18.927174350258262     
 C   12.431356041255942       -2.6239170891911217        17.144641785859296     
 C   10.222871659378905       -3.2453151463889385        18.202069428097655     
 H   13.101690454944535       0.56577663336420980        17.223486528315743     
 C   14.069672250289182       0.17175151830924940        19.116945854622248     
 C   13.499707830191701        2.4567732487731275        18.168736268021465     
 H   12.097963433799158       -3.0206116921897888        16.173429231197908     
 H   13.150402782230643       -1.8152189910714147        16.944886371917391     
 H   12.956212534352852       -3.4312738822669036        17.681195552804880     
 H   9.3697395022709777       -2.9044892465403831        18.805942777143869     
 H   9.8325379033252229       -3.6182847994244547        17.243940050787796     
 H   10.694357376879818       -4.0913721755798163        18.723517234536718     
 H   14.010485833789993       0.51523137486099424        20.159764605794365     
 H   13.831586963419507      -0.89913255956976457        19.100813760159028     
 H   15.103734208494942       0.29971742726480899        18.765660358834580     
 H   12.797048676143557        3.0241949721251378        17.541967244751756     
 H   13.492067577394849        2.8983626407937884        19.175130849280674     
 H   14.508067904969391        2.5727558821671623        17.746087696545164     
 C   9.4816342879251323        5.4095968574516808        2.4603298584317428     
 C   10.432563308942241        4.3529184001411316        1.8527235642610054     
 C   10.019365859218787        6.8399013400371187        2.2495788747663550     
 C   8.0869926368315213        5.2833518980855416        1.8066110155234407     
 P   9.2556184643589621        5.1241690538210500        4.2759406593136040     
 H   10.460122896790773        4.4807254553866880       0.75426572547853654     
 H   11.461274585669969        4.4536054837876344        2.2274346254853099     
 H   10.083813015706678        3.3328647762031656        2.0684889725996536     
 H   10.135410779758651        7.0376896983090012        1.1684580974959027     
 H   9.3166362753015548        7.5886261659764651        2.6486692837712678     
 H   10.999829292679026        6.9916876204527796        2.7226047500773514     
 H   7.6994596819142798        4.2592993594168096        1.8897435460452592     
 H   7.3527666262296396        5.9749195343221446        2.2545894820259118     
 H   8.1572931103900892        5.5242067925256935       0.73034085999982434     
 N   8.5585740860736070        3.6465111000661503        4.5623248498869140     
 N   10.762948602304022        5.0211014265676281        4.9274273741532051     
 O   8.3576387019736771        6.2383209452776072        4.8500462120001320     
 C   7.1056984340115328        3.3784434808997359        4.5971380277874472     
 H   9.1708095196439761        2.8983460542884019        4.9020891306045122     
 C   10.987165916324559        5.2443250921444431        6.3776964619029863     
 H   11.581282324822244        5.2477500177339502        4.3438302655901895     
 H   6.6185801617100042        4.1601560105695379        3.9997089558524164     
 C   6.7883475242144602        2.0347994331983132        3.9403136533948020     
 C   6.5291070014923953        3.4297262205086936        6.0144937268313736     
 H   10.073106428854318        4.9133880845647804        6.8913651424465820     
 C   12.165186063955097        4.3809079321444750        6.8283920022398936     
 C   11.220078448334347        6.7276243539520948        6.6798621457568812     
 H   7.2959686842247855        1.2105952625246303        4.4628781082441851     
 H   5.7059143508436234        1.8520190586273497        3.9816118436545271     
 H   7.0955064657654541        2.0174446890226507        2.8874010267878218     
 H   6.7584514367202599        4.3852682517779122        6.5017042851783389     
 H   5.4356199341008535        3.3211946537697492        5.9685894698127218     
 H   6.9378464663181720        2.6152592016947871        6.6282272143873291     
 H   13.053149239550974        4.6321968641667501        6.2324510636335306     
 H   12.404117449672425        4.5720456659206690        7.8841699482520076     
 H   11.945188478366985        3.3121178988387165        6.7052416884695809     
 H   10.372371055090627        7.3269169256543618        6.3259277152604092     
 H   11.335910376687783        6.8961881026977121        7.7610181412608759     
 H   12.130254156939973        7.0904143452222232        6.1809349683214334     
 C  -2.5755731126271493        11.648108140673241        6.8494539374212415     
 C  -2.4147063669541717        10.128857636872938        7.0531558722666254     
 C  -1.2233362539658701        12.377403596054144        6.9806237426691879     
 C  -3.5646021663521359        12.174496918652823        7.9129252695373022     
 P  -3.3483670414596380        11.967340058928874        5.1949640557228784     
 H  -3.3876590577311125        9.6232609515264222        7.0107473790606836     
 H  -1.7441957723098793        9.6686708182760395        6.3164097522483980     
 H  -1.9829697408586784        9.9390088703477879        8.0485667006274753     
 H -0.46028240945653942        11.962188533418367        6.3085212281202976     
 H  -1.3181168749951002        13.452488243755385        6.7708580582576445     
 H -0.84801109575857392        12.272294161199371        8.0107097325131846     
 H  -3.1944052942518129        11.896787549918221        8.9121368345693988     
 H  -3.6606070911954647        13.266509203304130        7.8889523669606669     
 H  -4.5636914813232083        11.733067847429187        7.7955452188005978     
 N  -3.7131617729962754        13.561167506146159        4.9341371877919791     
 N  -2.1730249385545202        11.689772244229594        4.0754895425805797     
 O  -4.6413653654736446        11.155823625916630        5.1182843717554078     
 C  -4.8757420450711173        14.289711321415556        5.4912187189074624     
 H  -2.9596489659044152        14.152743046975417        4.5869019055645026     
 C  -2.4051096104556455        11.723395334244747        2.6087206038873192     
 H  -1.4108982780583672        11.057966494755554        4.3523389752953312     
 H  -5.4291381630994948        13.575142651763768        6.1166484694760488     
 C  -5.7964518036423591        14.777289607715060        4.3674037057157999     
 C  -4.3808851314637991        15.453351296548716        6.3538268007753729     
 H  -3.3818006976583881        12.204968313441839        2.4558226025636101     
 C  -2.4494960874080154        10.301720790615507        2.0375000941819512     
 C  -1.3185666210665776        12.571231008309622        1.9376893930454313     
 H  -6.0871297831450439        13.940644715413084        3.7181216220467213     
 H  -6.7112827740635836        15.231155800908400        4.7747580349004934     
 H  -5.2759478118704219        15.526888049302244        3.7580512802342576     
 H  -3.8507699143361687        16.182520419147973        5.7235543197545322     
 H  -5.2181441719648731        15.970670055089490        6.8382200656594474     
 H  -3.6898550805287842        15.114037604256342        7.1377826864720895     
 H  -3.2494560145296960        9.7199692173967893        2.5102612332828014     
 H  -2.6244254164851886        10.320913506276792       0.95261733401170867     
 H  -1.4984453040808912        9.7822132623034204        2.2153304060470336     
 H -0.32223966754508709        12.200310476836552        2.2136845046010349     
 H  -1.4018596143526305        12.517087040923951       0.84394212372421618     
 H  -1.3872694166125989        13.624611826547172        2.2369122378826489     
 I  0.42696152962049333        9.2135162286065757        4.4434408880754308     
 I   3.5834963034132277        4.6554795073575237        3.2511181056768135     
 I   10.382214633480627       0.66455176433433361        6.2157471842987650     
 O  -1.4353478135351205E-002   5.7457168136153127        3.5453169832455762     
 H  0.16725547862419132        6.6941394526654179        3.7269665815888184     
 H  0.87543138727928838        5.3382723660092903        3.4705521353554398     
         356

 C  -6.4404226927837778        7.7863998867119006        9.1999513377003304     
 C  -6.6302292205228834        6.7893546714406430        10.353249524840930     
 C  -5.8878479012867464        9.1290504477339400        9.7168600325684693     
 C  -5.4722786758039588        7.2044731380589200        8.1484074202578434     
 P  -8.0311198042732581        8.0453836229451969        8.3187004370118043     
 H  -7.2451577621824645        7.2038856351753910        11.163718557658999     
 H  -5.6501543804348451        6.5336322087259902        10.776661786225393     
 H  -7.0896613137872189        5.8571743557103382        10.003297269142919     
 H  -4.8790739244300410        8.9668043985745243        10.125282700977786     
 H  -6.5031878763740361        9.5520908595312228        10.522558156316615     
 H  -5.8105290079653678        9.8670877603092126        8.9077705634135409     
 H  -5.8274455635881246        6.2523213467473395        7.7342579613595763     
 H  -4.4980191117187394        7.0207583891167085        8.6225174576309058     
 H  -5.3155250434073835        7.8979345323293106        7.3137649038992700     
 N  -9.0992643771096589        8.6716117123903853        9.3953143480527075     
 N  -8.6678135889603478        6.6119115754661850        7.7890721279033732     
 O  -7.7416643194562722        8.9040658289626720        7.0797700942231652     
 C  -10.400298915337693        9.2387994817739525        8.9562337556161040     
 H  -8.7574508652647314        9.0149011772761884        10.300798057706414     
 C  -9.7148093401889906        5.8000031283953142        8.4338360559484755     
 H  -8.4365936882429438        6.3723095721039398        6.8211658674488644     
 Dy  -8.0101659678862642        8.9939946401774211        4.8731850532237662     
 H  -10.554916946200278        8.8923076093582587        7.9238339262087170     
 C  -10.358357810863978        10.768562864350310        8.9500656027720975     
 C  -11.533693638557338        8.7123270391958307        9.8403378410064839     
 H  -9.8918845613665844        6.2765167006475435        9.4055382774709386     
 C  -9.2438021635540704        4.3589887156458751        8.6743914676532832     
 C  -11.016991533715062        5.8264446801462038        7.6230573430660549     
 O  -8.3816882231914818        9.0477033171812042        2.6812295694284396     
 O  -7.4810899927490073        6.6613999957100241        4.9233650673261939     
 O  -5.6668183880872540        8.8041468752963112        4.5722716066608440     
 O  -7.1970024327008648        11.270196918533459        4.7255872381279644     
 O  -9.8350136882073347        10.440933591937858        5.3027607288311067     
 O  -9.9908019973140849        7.6463757813404438        4.9381585736743361     
 H  -9.5595700872848184        11.141995052273115        8.2975915869098422     
 H  -10.188681139241041        11.156411155856258        9.9646127758221077     
 H  -11.310858229532423        11.176071511694618        8.5831408968760616     
 H  -11.388167152458655        9.0409384895609879        10.878268268168112     
 H  -11.581694585627920        7.6169717693456027        9.8359286847707299     
 H  -12.499730622038385        9.0990514002415672        9.4885865759421595     
 H  -8.3271207311373967        4.3320453433189350        9.2777687542992062     
 H  -9.0374709070075223        3.8508378548839324        7.7235561726121738     
 H  -10.019151081999187        3.7841147543551754        9.2016252486362458     
 H  -10.866065388981449        5.3879466240917440        6.6267780708776884     
 H  -11.386497660421231        6.8493213349293081        7.4794019461998245     
 H  -11.796976305487382        5.2434462644331745        8.1328459294787709     
 P  -8.5709454448441722        9.9413893878547981        1.4466601186795840     
 H  -8.0084316319950677        6.0304314803318340        4.3677983278828325     
 H  -6.5045111511538760        6.3586228123776598        4.8838996512811566     
 H  -5.0690890693381894        9.5719934488585867        4.8100538882634263     
 H  -5.1855193996716027        7.9276159146926712        4.6562116979604529     
 H  -7.6441494782402479        12.005429174033594        5.2237330943066462     
 H  -6.1986522873738954        11.392256314159381        4.8565794195107790     
 H  -9.7945360991789592        11.386709894107270        5.6149753516085710     
 H  -10.779386932028116        10.260469629649380        5.0437518663586527     
 H  -10.895647178888671        8.0503023416226718        4.8340747593461462     
 H  -10.022787611094675        6.8071108584830382        4.4053010391785801     
 C  -7.0791960433063919        9.7513276576506325       0.39595160467549800     
 N  -8.8103990172605755        11.464247081132054        2.0357370298609836     
 N  -9.8343524319062237        9.6500965422693987       0.44403240937292060     
 C  -5.8849021704887656        10.186633465100130        1.2665908358180846     
 C  -6.9301266505883312        8.2655513457661609        8.9144809014552427E-003
 C  -7.1753236763044637        10.618080067558413      -0.86929601655579158     
 C  -9.3504050606947153        12.626422445150657        1.3151804972541528     
 H  -8.3616887965369848        11.659745751043461        2.9341907130859726     
 C  -11.244250178085686        9.5314717903319810       0.88729575134717509     
 H  -9.6324741704974546        9.1449611236563513      -0.42588819022463109     
 H  -5.9582476761258789        11.238331557433170        1.5797076192894877     
 H  -4.9629825209519396        10.073906966102381       0.68173325355017322     
 H  -5.7913760579472102        9.5669447488555601        2.1672754166923602     
 H  -5.9783409782805563        8.1142669340191844      -0.52205181323458982     
 H  -7.7280903286699525        7.9336513995403433      -0.66837978985933111     
 H  -6.9365221653530140        7.6208229050670457       0.89601854952817350     
 H  -8.0123175497749770        10.317739439403205       -1.5117628877926983     
 H  -6.2534104422128882        10.498789501774588       -1.4546549288926323     
 H  -7.2858416160763655        11.685817862663923      -0.63909517862426157     
 H  -9.6359247941976616        12.261274186170072       0.31900862114484474     
 C  -10.591628616998134        13.160729744311478        2.0355895329157621     
 C  -8.2920788983221794        13.721046219536316        1.1709650126545998     
 H  -11.300242811716751        9.9502703488052848        1.9020960672697920     
 C  -12.145913463626327        10.342207502841983       -4.9038254661887035E-002
 C  -11.648000356623665        8.0586473755033126       0.93595028784455103     
 H  -10.325169524937619        13.529758586972372        3.0371521387452729     
 H  -11.349838858541272        12.376324358131832        2.1574146337867504     
 H  -11.039968001405084        13.993432399539341        1.4753267994540544     
 H  -7.3908000529016302        13.351669386304723       0.66493330669537443     
 H  -7.9942173958097493        14.103534766880662        2.1591216420750308     
 H  -8.6842965962340983        14.566080405703271       0.59091738775443869     
 H  -12.047111163330223        9.9753136055895855       -1.0803261074971637     
 H  -11.883140457797840        11.406954101692836       -4.1020167596208315E-002
 H  -13.196952025446247        10.244973342527084       0.25451811695402859     
 H  -10.994861526353331        7.4965764018280066        1.6176160797124284     
 H  -11.565104847035332        7.6146307108554900       -6.6467591786473282E-002
 H  -12.684503714965269        7.9441915956990590        1.2832559537656381     
 C  -7.8024854360352123        5.1269627860351221        16.877606163187053     
 C  -8.7662939251628682        6.2784569175095477        17.231214470070395     
 C  -8.4191607604849015        3.7543300649927795        17.224651582613525     
 C  -6.4769069318129784        5.3064560764963877        17.645748051822487     
 P  -7.3852417248351916        5.1724718748932483        15.077631258462995     
 H  -8.9088362702599238        6.3068486050640216        18.325333918494771     
 H  -9.7559372627070591        6.1522869802967541        16.771820170343528     
 H  -8.3597883868434391        7.2501976541566053        16.915224265962355     
 H  -8.6287136507409006        3.7095778414415816        18.306234879879405     
 H  -7.7248189816864770        2.9360387044735932        16.984598073194928     
 H  -9.3675047440580208        3.5784710453980049        16.701254971559234     
 H  -6.0352889530539269        6.2955178015960600        17.460830553300099     
 H  -5.7362207259976872        4.5380706593412601        17.373961943384344     
 H  -6.6642227494167621        5.2223080606693113        18.729953007907202     
 N  -6.6588814213432466        6.5970483145982097        14.644816552858059     
 N  -8.8255082427691232        5.1858839495861462        14.290269766247546     
 O  -6.4342925945893281        4.0099660705071249        14.758413992559857     
 C  -5.2145349458428347        6.9000160178961805        14.705351454536572     
 H  -7.2679911032871907        7.3485242018013075        14.306572666897949     
 C  -8.9242926381908863        4.8967639127751941        12.841362508235083     
 H  -9.6886401355812310        4.9850513560485510        14.814696964124719     
 H  -4.7504078607471101        6.1423727415635723        15.350285458444965     
 C  -4.9740955027121672        8.2707511586991469        15.339581612895490     
 C  -4.5521792817500817        6.8312541024593640        13.326355578015306     
 H  -7.9778163617334403        5.2258052396009624        12.388419958126859     
 C  -10.078039491577227        5.7159669136032401        12.263242529343596     
 C  -9.1096843523036029        3.3979746922363008        12.588019992876269     
 H  -5.4661149457444855        9.0631765461494922        14.757412724895628     
 H  -3.8968033486095206        8.4837458273683488        15.366285369334411     
 H  -5.3560074617868754        8.3134130965926651        16.366197829221818     
 H  -4.7398530228570586        5.8642945340346886        12.843834262792400     
 H  -3.4648149323220125        6.9538945135824797        13.434536065115733     
 H  -4.9344967476543795        7.6291959220033077        12.675807495016326     
 H  -11.001678704836367        5.4771592264392899        12.807993962633562     
 H  -10.238126133970018        5.4669927838268260        11.206355024218384     
 H  -9.8838909624215141        6.7934899488548046        12.350549716507890     
 H  -8.2869557323064509        2.8240241562252284        13.032587639031007     
 H  -9.1389992079056892        3.1809093555211931        11.510304593192553     
 H  -10.051239195600868        3.0423299344028347        13.029214416004798     
 C   4.4812518094518365       -1.4864484937391429        12.185107846215443     
 C   4.2929562363196254        1.5688814265107695E-002   11.894929017619081     
 C   3.1366017658329230       -2.2379757418631212        12.124365756494544     
 C   5.4547436476867031       -2.0681735266271284        11.138856982782094     
 P   5.2916624307736191       -1.7007327940785093        13.837716140519639     
 H   5.2556395813341519       0.54255687275272924        11.906672759227812     
 H   3.6158432874612658       0.50314995644361404        12.607375958801441     
 H   3.8535753817395895       0.13891391939124415        10.892672740081334     
 H   2.3831947759593368       -1.8022716557795648        12.793888535413133     
 H   3.2516457499181488       -3.3005373993756506        12.381475008745991     
 H   2.7357825884409612       -2.1852717701937570        11.100248433019344     
 H   5.0508017694075917       -1.8815477089557093        10.131911127040347     
 H   5.5784187550886495       -3.1516434976827639        11.249275875105230     
 H   6.4456831055143047       -1.5970208985264369        11.194313708243874     
 N   5.6890466431377122       -3.2707378406854408        14.180472069403397     
 N   4.1266848520541668       -1.3824734150260229        14.958514512966900     
 O   6.5702469960012824      -0.86102673686395292        13.842378348307664     
 C   6.8988600725416367       -3.9946336128360547        13.731331957214756     
 H   4.9492240924243331       -3.8590006712139191        14.561945235413759     
 C   4.3936052501224792       -1.3227330700603452        16.418287015191137     
 H   3.3582686727851998      -0.76731061659237476        14.663271024840201     
 H   7.4735062433379280       -3.2968168286362434        13.106544021381552     
 C   7.7567467112652828       -4.4091662903188880        14.930548552088243     
 C   6.4949670277487677       -5.2159753107818014        12.904290317516722     
 H   5.3549823860459016       -1.8311112045366640        16.581093881566606     
 C   4.5047394808004082       0.13059297019373034        16.893395917638763     
 C   3.2944002586598300       -2.0839791262067160        17.168545097120667     
 H   8.0029032839860417       -3.5390307974028419        15.553019731705687     
 H   8.6964602509705404       -4.8708158518679081        14.595859040549829     
 H   7.2089448161920426       -5.1352574073263604        15.544118087827259     
 H   5.9296610569079808       -5.9204357293075782        13.531109708645257     
 H   7.3815107998125056       -5.7373632639879952        12.526072553216023     
 H   5.8674281947309250       -4.9429271309437608        12.047238023700221     
 H   5.3192631647127753       0.64979048674968765        16.372733106275252     
 H   4.7010923222090293       0.17226380153186183        17.973865486430473     
 H   3.5711345951541476       0.67443345626848050        16.697558440594459     
 H   2.3049334439592530       -1.6823473656405863        16.909770181042074     
 H   3.4224271111351898       -1.9811150365709438        18.255121138175763     
 H   3.3059436206733954       -3.1525257389853620        16.919273130337015     
 I   1.4842489734516995        1.0518434429357306        14.544449483677296     
 I  -1.6220915894105625        5.6745712128508119        15.986255345712619     
 I  -8.5037501950833398        9.6030772831013174        13.041062964253202     
 O   1.8641446198576885        4.5249590729885849        15.476642884209324     
 H   1.6743743313123316        3.5813645267171159        15.283144338672168     
 H  0.98370248545203187        4.9319004225393899        15.625971220925921     
 C   8.4494306891572233        2.5237248107715509        10.071955993203359     
 C   8.6348222868725948        3.5082187226780297        8.9075192019841509     
 C   7.8713713235309930        1.1817176973613397        9.5798676443568596     
 C   7.5062395969748854        3.1304338332625066        11.132309335815794     
 P   10.049172207623100        2.2565492690932341        10.931797221405743     
 H   9.2177340557212073        3.0707919919030520        8.0857176849376202     
 H   7.6512217199827672        3.7865513629553202        8.5081626004039936     
 H   9.1266360895545517        4.4314277741109054        9.2374476479679828     
 H   6.8597140679287261        1.3501131019591150        9.1802942572126334     
 H   8.4724313682657026       0.73978148965039792        8.7735852446631775     
 H   7.7945477184100920       0.45682075350435580        10.401121637440397     
 H   7.8855995307505280        4.0799665862903112        11.531099361219313     
 H   6.5309971990246103        3.3282600850037629        10.666548243807558     
 H   7.3459199130026445        2.4461489550430149        11.973956067690539     
 N   11.107751889777230        1.6305644001651787        9.8450275055012462     
 N   10.696834444296629        3.6837013307487441        11.460549301603782     
 O   9.7680343805141590        1.3959549436725216        12.170556887101423     
 C   12.409572578987630        1.0622273850865380        10.282762563358931     
 H   10.751915011327267        1.2692404808049094        8.9517459879116981     
 C   11.706166458263038        4.5259130167049069        10.795569361409571     
 H   10.483713489891258        3.9172419792016915        12.432825670124773     
 Dy   9.9040759551774453        1.2975862392805950        14.381444535431633     
 H   12.587983766910387        1.4485143157666787        11.297386642812825     
 C   12.353584900132693      -0.46583786602001787        10.353069766647801     
 C   13.530471895957588        1.5445818586500291        9.3583656405949274     
 H   11.844146848179568        4.0864195509216268        9.7998835082932523     
 C   11.207373137291450        5.9680605452321442        10.634292058153815     
 C   13.041761703372613        4.4878916098618662        11.549801109028365     
 O   10.190418357558693        1.4126112721128736        16.585070129639529     
 O   9.3805521742213731        3.6356693435531762        14.349773228256321     
 O   7.5583825325816836        1.4588424950524539        14.609717345060950     
 O   9.0645527009383393      -0.97730867892462481        14.533738637784511     
 O   11.704822118684236      -0.21000150987822980        14.118592452425920     
 O   11.889309165364114        2.6478077454674733        14.304903694438547     
 H   11.558622289089190      -0.80504626809936741        11.029146038803136     
 H   12.169042820398849      -0.89521287988310327        9.3579549823717372     
 H   13.307073016024727      -0.86584740387513570        10.725882766993809     
 H   13.357666435358885        1.1867504683141021        8.3339476409383657     
 H   13.590207366049160        2.6394266795021948        9.3288727339701776     
 H   14.499645652985086        1.1561232402481485        9.7002332733625813     
 H   10.263266122126206        6.0061437620832701        10.076021945172824     
 H   11.039128320359598        6.4333781254268221        11.614114195348225     
 H   11.950881478602374        6.5746758241164960        10.097818652827163     
 H   12.925100350531331        4.8862760861153705        12.567043409579618     
 H   13.430989042044489        3.4665651165633009        11.638974289261419     
 H   13.792861098846439        5.1014099202376872        11.033148838426648     
 P   10.412520189552742       0.54645380109856156        17.832928732071238     
 H   9.9329820367695358        4.2474848503161731        14.899758626236563     
 H   8.4106872996595126        3.9168257788002951        14.495747534875921     
 H   6.9633205011151222       0.71493357699426596        14.303213218289013     
 H   7.0693334249251043        2.3287686849141931        14.674410745021913     
 H   9.5372872829314854       -1.7159096268998733        14.065691752346201     
 H   8.0804126545737649       -1.0850021490961381        14.306484823893191     
 H   11.667725045673649       -1.1373593889927824        13.752192350617653     
 H   12.669991498272744        1.0743797495882508E-002   14.241875057119165     
 H   12.802667908227884        2.2528815288659714        14.327855082247757     
 H   11.944489412418568        3.4691369075113436        14.860409737499536     
 C   8.9605255307539409       0.78989441571903241        18.923200932001350     
 N   10.593181944478308      -0.99428750172764846        17.277455823310849     
 N   11.725748485084951       0.84525104944918872        18.767679896211256     
 C   7.7294411179134190       0.39178123874857246        18.088318170259946     
 C   8.8687972963190447        2.2808330666595147        19.296090115871507     
 C   9.0589270487135316       -7.5025586878156428E-002   20.188031691859088     
 C   11.232045138896032       -2.1298671550777213        17.960728158647203     
 H   10.117886993770780       -1.2101752984905574        16.397518947827788     
 C   13.108267648389829       0.97284701407194563        18.242684607878889     
 H   11.569240102821283        1.3361998402355437        19.655146368214336     
 H   7.7484212673584754      -0.66735630256487766        17.797737789958305     
 H   6.8304280513929774       0.55941022334482016        18.693770425236977     
 H   7.6425970412563382       0.99579654439611520        17.176889191408293     
 H   7.9443344587741516        2.4684950911614947        19.860914102211801     
 H   9.7015311667143909        2.5967482130544250        19.936891633578902     
 H   8.8616437379089277        2.9113685159510636        18.398552529641290     
 H   9.9205745532498550       0.19680974825116815        20.809687726772179     
 H   8.1554859365560741        7.3759704634327072E-002   20.795377108170825     
 H   9.1297009912955129       -1.1448881703543046        19.954624597007612     
 H   11.583952253334187       -1.7461373182645910        18.927220443071693     
 C   12.430836453258388       -2.6346920326138372        17.147677489906002     
 C   10.218591893841188       -3.2495144172117754        18.199381072886673     
 H   13.106950113714284       0.55606754196064256        17.225180460514871     
 C   14.070734664645338       0.16288763663651329        19.120848898854344     
 C   13.505356576336606        2.4474427603635096        18.169578611764717     
 H   12.099157502310316       -3.0301163392625785        16.175472723136913     
 H   13.152797988467830       -1.8284276360785583        16.950479784094203     
 H   12.951321840033248       -3.4436719458742977        17.685321836365720     
 H   9.3645745323337017       -2.9058067447270286        18.799761906463655     
 H   9.8305461145460438       -3.6230786772286514        17.240658699649583     
 H   10.686087368842051       -4.0957083033253827        18.723472934890236     
 H   14.010284339318327       0.50783013290205004        20.163043481033569     
 H   13.831146644057313      -0.90762067259922219        19.105591791083526     
 H   15.105486477661890       0.28897806699454176        18.771322282227104     
 H   12.804578279652247        3.0149877082292971        17.541016117015548     
 H   13.496264469561803        2.8897746622552445        19.175569821753971     
 H   14.514537396609979        2.5620348151912089        17.748816610148211     
 C   9.4895185685848489        5.4032684392765882        2.4557753061522014     
 C   10.442206429223228        4.3447211962277352        1.8563383955687274     
 C   10.028309299295522        6.8323588996128342        2.2409367521404464     
 C   8.0974353479075472        5.2738377362807887        1.7981241774221386     
 P   9.2571516686890192        5.1253486456143253        4.2708361391684040     
 H   10.473171305196841        4.4674911563929829       0.75799429531306228     
 H   11.469569691460528        4.4476823913883212        2.2334936609527927     
 H   10.093008982589641        3.3257575766585452        2.0754964060996728     
 H   10.147949605533171        7.0254429694473899        1.1599366289961304     
 H   9.3247506880848015        7.5824625656277727        2.6344799218117529     
 H   11.007192655130192        6.9860247495109586        2.7162113884952763     
 H   7.7093515946523752        4.2504200294547649        1.8843753150816336     
 H   7.3620786813391046        5.9669390425042481        2.2403662708133614     
 H   8.1714671460573065        5.5099319798298216       0.72164030823316738     
 N   8.5592434416917396        3.6492990342958085        4.5616878680765298     
 N   10.762319175264910        5.0251663009972036        4.9267646502391376     
 O   8.3573351894584729        6.2409737496566295        4.8366682249223469     
 C   7.1066225175886695        3.3801944152664172        4.5934952099270330     
 H   9.1713402440026446        2.9011120899334908        4.9016545073653726     
 C   10.982556660034305        5.2501889489586402        6.3770437244861533     
 H   11.582018091132120        5.2512784420598422        4.3450860926740678     
 H   6.6203043131538930        4.1609472527712308        3.9942608595383930     
 C   6.7917012911414343        2.0354469873206291        3.9378954249006459     
 C   6.5271863104539287        3.4325344059248772        6.0095608211907416     
 H   10.067718044123522        4.9186466748889597        6.8887927594717722     
 C   12.160350713607592        4.3887066413531155        6.8314204786598998     
 C   11.213196628521327        6.7339956290269782        6.6780614992926104     
 H   7.2988295503456309        1.2124597879288177        4.4626518577417302     
 H   5.7094262581078672        1.8517270245369415        3.9771690183403865     
 H   7.1011769953118176        2.0168499945825036        2.8858162903384983     
 H   6.7555142382802451        4.3884410684846946        6.4964812057128754     
 H   5.4338580694674734        3.3239515824936516        5.9615742116120156     
 H   6.9347007859504952        2.6185622458284099        6.6246594708991440     
 H   13.049230087120364        4.6402678914963751        6.2370525194150011     
 H   12.396806984296179        4.5815320385917433        7.8872614578935627     
 H   11.941756473335486        3.3195586681532321        6.7091789966657149     
 H   10.365943764752259        7.3321690788124529        6.3215096102070536     
 H   11.326308187549573        6.9038263589533946        7.7591547570408270     
 H   12.124139288848863        7.0971504810932107        6.1809886711813533     
 C  -2.5763934905756409        11.653278843341395        6.8550736124033955     
 C  -2.4155889123122734        10.134516711368887        7.0617786694518125     
 C  -1.2240449358344327        12.382588182978914        6.9843363693486769     
 C  -3.5649423524047954        12.182143218855444        7.9175791932352295     
 P  -3.3497335320452137        11.969326533421714        5.2003805068993856     
 H  -3.3884823137793840        9.6287694239027335        7.0200443934517569     
 H  -1.7448506998982194        9.6730328009940365        6.3261205222290426     
 H  -1.9840771272276407        9.9466573645117986        8.0575863706370612     
 H -0.46128284134784286        11.966167289484012        6.3126986792247255     
 H  -1.3188327204842614        13.457274454157863        6.7728029480266638     
 H -0.84833350930531981        12.279182676232738        8.0143947192124525     
 H  -3.1941202060322675        11.907274538133874        8.9171981006322092     
 H  -3.6611690672234944        13.273932484603900        7.8906356530795190     
 H  -4.5640052219941412        11.740327188744232        7.8019354980227869     
 N  -3.7147547641075938        13.562524951604704        4.9366386921979801     
 N  -2.1746266879181579        11.689769644566839        4.0812138091983252     
 O  -4.6426239041473316        11.157503600604596        5.1256507212523292     
 C  -4.8786022665060553        14.291539825003580        5.4899107647681591     
 H  -2.9612525523208366        14.153580873771226        4.5885511199886970     
 C  -2.4073657211747763        11.720735276386705        2.6146142969213573     
 H  -1.4124218611162358        11.058439980341358        4.3588739389233684     
 H  -5.4328857240384121        13.578033233610226        6.1157098165607131     
 C  -5.7972298525511174        14.776421356408667        4.3634980959982554     
 C  -4.3861707965102550        15.457289073601565        6.3507259858600751     
 H  -3.3835329219607000        12.203170195545070        2.4612029785600762     
 C  -2.4537318066297922        10.298161568147979        2.0461256196885098     
 C  -1.3202308248739900        12.566018730381309        1.9416016243540184     
 H  -6.0867589686592085        13.938430201240134        3.7155710879274588     
 H  -6.7127049158656060        15.231020412013489        4.7683075445449106     
 H  -5.2756674410109543        15.524761003146564        3.7535828761156877     
 H  -3.8546884448563818        16.185146014556420        5.7201727936348359     
 H  -5.2247850058779362        15.975299145345629        6.8314753217339224     
 H  -3.6972644724827406        15.120257706036545        7.1371628161403065     
 H  -3.2542411328836018        9.7182871575691898        2.5201459352226458     
 H  -2.6291300889304559        10.315622008533635       0.96133351887772478     
 H  -1.5032598883708417        9.7778543812198961        2.2246323464333093     
 H -0.32419030861480447        12.194159111456743        2.2173669024454221     
 H  -1.4045275679052622        12.510546719111510       0.84803367936731522     
 H  -1.3873096200896768        13.619823136066772        2.2394220574225017     
 I  0.42677817069157692        9.2158595367062102        4.4530291326990179     
 I   3.5830677769291595        4.6579688240654393        3.2479699913336573     
 I   10.383453333092813       0.66734416187131507        6.2138982992599452     
 O  -1.2030115005609528E-002   5.7485995531089067        3.5508389094930441     
 H  0.16963545793395848        6.6967970260784497        3.7333941087172176     
 H  0.87752260361377221        5.3415284563365519        3.4730857025634707     
         356

 C  -6.4426472903200258        7.7865751188288481        9.1991968501120756     
 C  -6.6320810786980084        6.7897218324676647        10.352704560679699     
 C  -5.8893188238110561        9.1291655270731198        9.7154802296526768     
 C  -5.4754031667801968        7.2041263969495715        8.1471298123367930     
 P  -8.0336900955924779        8.0458243649543029        8.3187809723169917     
 H  -7.2459581645599664        7.2047840737003677        11.163659090084940     
 H  -5.6518225709622074        6.5333275363597556        10.775218091688606     
 H  -7.0924705748585586        5.8578261121685538        10.003295259046277     
 H  -4.8804606210576855        8.9666968495936707        10.123623558473211     
 H  -6.5042434892696805        9.5527003542999740        10.521226055639168     
 H  -5.8120160753321111        9.8668822020321993        8.9060931289892142     
 H  -5.8312305372005877        6.2519930338269081        7.7335229234266603     
 H  -4.5009642983352842        7.0201754106274903        8.6207301354467347     
 H  -5.3188942526010674        7.8973733521864107        7.3122616537346072     
 N  -9.1016064033561488        8.6716173297733032        9.3958399980613709     
 N  -8.6704735389450338        6.6125741598387622        7.7887717178561156     
 O  -7.7446033595823742        8.9049436437060443        7.0800931523570965     
 C  -10.402830003470770        9.2385854230872493        8.9569955847092739     
 H  -8.7595003743432756        9.0151473989717061        10.301135809276627     
 C  -9.7160069648131664        5.7993044373014717        8.4340851965985664     
 H  -8.4399612773874750        6.3734970864448846        6.8206192165518722     
 Dy  -8.0100847202400125        8.9954521870493380        4.8735096159576621     
 H  -10.558062362300262        8.8911981551901267        7.9250088045199689     
 C  -10.360945618877862        10.768336968370880        8.9493791591325635     
 C  -11.535687282224552        8.7127602437607816        9.8421314576590433     
 H  -9.8917693995038452        6.2743338269506292        9.4066973596667651     
 C  -9.2438002920391256        4.3583010086843537        8.6716575994619145     
 C  -11.019393865414175        5.8260367875376033        7.6253484488974630     
 O  -8.3819646821860996        9.0451341987234866        2.6818557626561783     
 O  -7.4805806273637723        6.6628866223035521        4.9215620636481825     
 O  -5.6666721759527094        8.8065335789259400        4.5743288754866764     
 O  -7.1964253720243434        11.271578656843257        4.7243418310322021     
 O  -9.8340916872657260        10.443819422517985        5.3000962983351592     
 O  -9.9906691176544324        7.6471657930498296        4.9393528158993751     
 H  -9.5624250540210056        11.141165691774697        8.2962389555857339     
 H  -10.190862463050392        11.157184740405890        9.9634502409913956     
 H  -11.313637910506987        11.175414801653758        8.5824758521421760     
 H  -11.389563955378735        9.0420759595809290        10.879745159640576     
 H  -11.583550692902747        7.6174008196958614        9.8385020044371583     
 H  -12.501951675324362        9.0991759912861809        9.4906715572867384     
 H  -8.3261042313587268        4.3310586190766447        9.2733646305110184     
 H  -9.0388023593070805        3.8517668197437009        7.7197524822055748     
 H  -10.017891070063939        3.7821476542107533        9.1992320974929367     
 H  -10.869639715782540        5.3891532919216418        6.6282627617966483     
 H  -11.389783878931746        6.8488008793158190        7.4837818121351285     
 H  -11.798221234617538        5.2417343528723990        8.1353228439447243     
 P  -8.5708632404121623        9.9370400395986334        1.4460675471278437     
 H  -8.0088328572659471        6.0329035272946676        4.3658079535956071     
 H  -6.5042858315448244        6.3607982234319156        4.8782331585234413     
 H  -5.0689988048594721        9.5738321449080814        4.8136646523538129     
 H  -5.1848493269438611        7.9304099671813377        4.6527161983804266     
 H  -7.6443061107731740        12.007121940943382        5.2213183052886079     
 H  -6.1984962416577840        11.393373121955889        4.8580700859513213     
 H  -9.7934984231154907        11.389363785212725        5.6129334839374785     
 H  -10.779069735767639        10.262371299487652        5.0447944924610848     
 H  -10.895696115359925        8.0510028925860446        4.8379147999081376     
 H  -10.023246322806752        6.8093065807134483        4.4045556065974871     
 C  -7.0803197063295444        9.7424885733241258       0.39477417497105693     
 N  -8.8070230571217181        11.461107294983110        2.0328138583456314     
 N  -9.8358644378705637        9.6461487155476711       0.44539650745686643     
 C  -5.8845535302776621        10.176266001429534        1.2640237571170210     
 C  -6.9346528264184295        8.2560191268505054        9.9402675660755224E-003
 C  -7.1752534583865542        10.607723461731448      -0.87149109344662734     
 C  -9.3475507383362029        12.622799843682973        1.3119739636803791     
 H  -8.3575372429701034        11.657234128923259        2.9307301434515036     
 C  -11.245179489821822        9.5291368421653928       0.89084310220322360     
 H  -9.6356589634976046        9.1402465807648010      -0.42440151754082928     
 H  -5.9551351912772983        11.228514479937102        1.5753261152842237     
 H  -4.9634321210488848        10.060266138219887       0.67880420293545707     
 H  -5.7918818258620810        9.5579562819346435        2.1656700193575156     
 H  -5.9837301020934648        8.1019608898827613      -0.52153839168549632     
 H  -7.7338461502599554        7.9248193017262052      -0.66614651473231157     
 H  -6.9416912444322492        7.6127609718219258       0.89807242277945742     
 H  -8.0130356125940949        10.308280881555957       -1.5132808240695985     
 H  -6.2538395614356599        10.485955100434907       -1.4570052544283596     
 H  -7.2836067650954028        11.675842719530751      -0.64253529091106976     
 H  -9.6354107697154454        12.256724581530655       0.31694570557161861     
 C  -10.586740594104127        13.159167116410803        2.0341805344207176     
 C  -8.2885642723738151        13.716069006616532        1.1642603753631529     
 H  -11.299255169962825        9.9487776783167394        1.9053506592303926     
 C  -12.147513538254190        10.339929737010101       -4.4807675975893677E-002
 C  -11.650325857404626        8.0567837936737075       0.94133272733016560     
 H  -10.318161170953054        13.528539698215173        3.0349856172896685     
 H  -11.345723095162374        12.375909195459371        2.1579301863463534     
 H  -11.034963015545962        13.992058939137026        1.4741079846802865     
 H  -7.3891822379485932        13.345297775616210       0.65618473141329359     
 H  -7.9876810203150583        14.098669098934741        2.1512603571941469     
 H  -8.6812261323909148        14.561281881661902       0.58482589599829526     
 H  -12.049633809863739        9.9728428792431405       -1.0760995706973306     
 H  -11.884579316874436        11.404634351428552       -3.7239518984666653E-002
 H  -13.198310194937644        10.242904747801960       0.25961742570379159     
 H  -10.996323756526664        7.4942786719793002        1.6217366420646384     
 H  -11.570234737674431        7.6121022022228138       -6.0879542799033681E-002
 H  -12.686076671279077        7.9437217411461729        1.2909843832911889     
 C  -7.7968753571978473        5.1206698314742320        16.874919913917225     
 C  -8.7618052226474052        6.2685541433678100        17.234820717760371     
 C  -8.4100423588152005        3.7459262803461453        17.218224481830379     
 C  -6.4699601132710383        5.3003760084730711        17.640532430962342     
 P  -7.3841080534272390        5.1723754970348219        15.074617315700467     
 H  -8.9012002692740460        6.2930829345131967        18.329074563383315     
 H  -9.7523156623184093        6.1414646454204744        16.777811867123319     
 H  -8.3582345403526475        7.2419902611356290        16.921145742858688     
 H  -8.6179335645973190        3.6971243519273713        18.299644592180616     
 H  -7.7143237105049201        2.9302730506751464        16.974689105883460     
 H  -9.3585879198134325        3.5695097419922401        16.695375922526338     
 H  -6.0309275320213427        6.2908234161492329        17.458335077853032     
 H  -5.7284535924919409        4.5348869984682443        17.364457051144090     
 H  -6.6543707854804817        5.2120259197005288        18.724489646559721     
 N  -6.6585401684465850        6.5983714340983157        14.645716924795821     
 N  -8.8260064978003498        5.1880044364987254        14.290510145380043     
 O  -6.4343292427193672        4.0111587747243531        14.749150835644571     
 C  -5.2139671571638440        6.9004083178611113        14.703895545310893     
 H  -7.2676862953055910        7.3496888934247604        14.307194617645127     
 C  -8.9279169507384815        4.9008415944237127        12.841512421433020     
 H  -9.6879743704293944        4.9862748067868718        14.816366472370325     
 H  -4.7493463995796334        6.1423595848245380        15.347948687130554     
 C  -4.9716316914467455        8.2707086037933149        15.338201117231050     
 C  -4.5535842508118414        6.8316049914676364        13.324032222273230     
 H  -7.9825133370079442        5.2306368354538471        12.387050371837043     
 C  -10.082845781390333        5.7205898414148146        12.266968805288091     
 C  -9.1136805894798609        3.4024228205753415        12.586513513407077     
 H  -5.4640332910065741        9.0637180093171690        14.757209821137062     
 H  -3.8942078242619016        8.4829382138290352        15.363102579226505     
 H  -5.3516504485935297        8.3131714410107431        16.365465638491123     
 H  -4.7425848393948788        5.8649365042973534        12.841511882675201     
 H  -3.4660333774736589        6.9534960948011575        13.430796664573631     
 H  -4.9361574720923578        7.6299987520913479        12.674208603280071     
 H  -11.005358340004815        5.4807604456310965        12.813062558319823     
 H  -10.244942186995312        5.4732202320311298        11.210081652240833     
 H  -9.8886637652202491        6.7979787929162869        12.355419719983896     
 H  -8.2899682958707785        2.8281713819531560        13.028538460646832     
 H  -9.1451769793935895        3.1868676720434759        11.508660689916521     
 H  -10.054209497259642        3.0459662861614913        13.029120604869222     
 C   4.4826168722311408       -1.4828867778486050        12.189396568679239     
 C   4.2959859626125887        1.9722528649513099E-002   11.901021681282664     
 C   3.1374014835486332       -2.2331281333064670        12.126620611930159     
 C   5.4564869669110152       -2.0640547165196503        11.143169860636089     
 P   5.2914418077692886       -1.6998608198327148        13.842324562065542     
 H   5.2592070853850839       0.54550923610845103        11.913794058843823     
 H   3.6190352498223679       0.50699792294693080        12.613730210830768     
 H   3.8572650851196135       0.14468382773293564        10.898748027217726     
 H   2.3837582439146701       -1.7973170342219436        12.795804848718243     
 H   3.2512701259876695       -3.2959910543947299        12.382872599172698     
 H   2.7376385320679635       -2.1792029870353007        11.102190737100559     
 H   5.0538198408894983       -1.8751877237936088        10.136241418714445     
 H   5.5787987563599053       -3.1477820901367193        11.251753957151980     
 H   6.4478697579546393       -1.5942073625189994        11.200347950753057     
 N   5.6871928025119649       -3.2705709090274739        14.183438497820843     
 N   4.1261300040568623       -1.3818600295186099        14.962738479715906     
 O   6.5707522942070895      -0.86146772656607340        13.849055662766036     
 C   6.8956370012627177       -3.9952205088515806        13.732124696890359     
 H   4.9465883177758432       -3.8584813454425122        14.563819497942362     
 C   4.3917264791035091       -1.3247957369862073        16.422739118738718     
 H   3.3580093013566583      -0.76620541258694097        14.667730521084895     
 H   7.4699888609592264       -3.2975619946164647        13.106901854429696     
 C   7.7549386676143843       -4.4110761429883656        14.929758819253641     
 C   6.4890840573811923       -5.2154776847005193        12.904938087109857     
 H   5.3534371668196723       -1.8325401154639192        16.585486766245040     
 C   4.5010901954886195       0.12762014075880504        16.900596850754130     
 C   3.2926348538739574       -2.0883943127474973        17.170472008895921     
 H   8.0024345912750974       -3.5414267655967921        15.552318737317117     
 H   8.6939048826840377       -4.8730567047697955        14.593591569358663     
 H   7.2075931362042756       -5.1371756495542220        15.543701150237419     
 H   5.9243644055133942       -5.9199769214188969        13.532254576207301     
 H   7.3742265810176519       -5.7373568692122303        12.524462506362140     
 H   5.8601345968702825       -4.9410340850000107        12.049469371370796     
 H   5.3153560775120239       0.64847268226441190        16.381405858900237     
 H   4.6966907068849695       0.16754590775939932        17.981227576981620     
 H   3.5670915675097858       0.67091208203504038        16.705108540753610     
 H   2.3030698740675324       -1.6875476401381988        16.910958137021954     
 H   3.4191337074390020       -1.9869885523902999        18.257276557330133     
 H   3.3057804694396662       -3.1565000935568115        16.919753867987779     
 I   1.4847714233251288        1.0524649368512760        14.547335411866866     
 I  -1.6241924093511177        5.6709747422713530        15.988082956976582     
 I  -8.5027979047843196        9.6029829543424157        13.040444137279485     
 O   1.8655730708601772        4.5246965396363148        15.481698365397012     
 H   1.6762385700939593        3.5810412301396384        15.287997440791452     
 H  0.98482463380191232        4.9312347700723667        15.629915199012633     
 C   8.4465463964479746        2.5238402732379299        10.069258193738456     
 C   8.6317661938506767        3.5088418570381457        8.9052231222086125     
 C   7.8692898619291691        1.1818051246165548        9.5764043816241031     
 C   7.5027609958234223        3.1296114506470647        11.129593614567806     
 P   10.046130189439388        2.2569996720465730        10.929521653581876     
 H   9.2155284792964309        3.0722302719028725        8.0836167171001119     
 H   7.6481733246190746        3.7864474662344190        8.5053423563390531     
 H   9.1225852852631064        4.4323327196984987        9.2357490074522186     
 H   6.8577034314740954        1.3499885795850495        9.1765941203707140     
 H   8.4707849939971318       0.74048055438860982        8.7701208102771080     
 H   7.7925031328271448       0.45649235210998196        10.397278503726255     
 H   7.8813320829475559        4.0792926166849988        11.528737805635824     
 H   6.5273986300878688        3.3268163340564829        10.663834707024762     
 H   7.3428999696966066        2.4450079001522496        11.971059728844036     
 N   11.105068657119745        1.6314412465319328        9.8429133272423499     
 N   10.693144288567416        3.6843784688105830        11.458613707174148     
 O   9.7649660045721500        1.3961242120094322        12.168086692377811     
 C   12.407011707741299        1.0633948342814474        10.280552599361346     
 H   10.749769038013898        1.2708960543457970        8.9491177813404228     
 C   11.703233208600507        4.5261596221634415        10.794281010297244     
 H   10.479679036362361        3.9177424760839452        12.430883238735079     
 Dy   9.9052890890964207        1.2976760070052660        14.378798107523890     
 H   12.584598124562717        1.4482565792392270        11.295808399006189     
 C   12.351905816683711      -0.46475915967178155        10.348576160456753     
 C   13.528142410518905        1.5476807871470861        9.3575287201658135     
 H   11.842229881486652        4.0859605757027078        9.7991049174583544     
 C   11.204852827086071        5.9682188410831953        10.631292947580061     
 C   13.038048248815400        4.4885499213288158        11.549829428656109     
 O   10.196761816108182        1.4067819399238810        16.581489322484266     
 O   9.3810995157024681        3.6354658009735776        14.347842520853009     
 O   7.5596435493062906        1.4595844904434860        14.609089151045600     
 O   9.0667316793713777      -0.97727878672905877        14.532130082744244     
 O   11.706592352591045      -0.20784997351480455        14.109117998489102     
 O   11.890170184636814        2.6481453894517397        14.301743900936279     
 H   11.556968336978061      -0.80535230194058116        11.023923684985304     
 H   12.167854843551858      -0.89272058024880308        9.3528019370675164     
 H   13.305518782323274      -0.86477088046483364        10.721055277147116     
 H   13.356396882273069        1.1908281161132726        8.3326371261478744     
 H   13.587030337605091        2.6425606094432421        9.3292154437307566     
 H   14.497350719885963        1.1596609548159045        9.6997419339883120     
 H   10.261368156389370        6.0059099928548418        10.071999156650893     
 H   11.035640142626681        6.4344388479311272        11.610469535763036     
 H   11.948980197055176        6.5742659772625842        10.095049966596154     
 H   12.920507648023605        4.8876627771203482        12.566647820492582     
 H   13.427019150100694        3.4672511678478126        11.640112180816629     
 H   13.789691786455471        5.1015995770648823        11.033426884989787     
 P   10.416681785255522       0.54069209316923450        17.829710145755282     
 H   9.9329500762301510        4.2474216218152216        14.898362802622648     
 H   8.4111147930913059        3.9171634330061602        14.491441245230279     
 H   6.9644590905259971       0.71483148425342680        14.305046406760248     
 H   7.0705676214295101        2.3295213268427699        14.670633331408858     
 H   9.5387517880708099       -1.7159853756763515        14.063531476784659     
 H   8.0822002295341306       -1.0855454545375416        14.307692946970063     
 H   11.669129591945786       -1.1360655288402659        13.745320388740144     
 H   12.671161072350818        1.1471031790242350E-002   14.236592512306274     
 H   12.803252301867419        2.2528300519267965        14.326615949927300     
 H   11.944629432993946        3.4690848613871470        14.857913569711329     
 C   8.9635938835566513       0.78542847869438337        18.918292835307152     
 N   10.597496482073703       -1.0001720737554338        17.274480890139625     
 N   11.728639952374072       0.83859781624041285        18.766421339557652     
 C   7.7331875383538060       0.38674130654571526        18.082670492132891     
 C   8.8719283721767486        2.2767369826207196        19.289905297802594     
 C   9.0606815129833240       -7.8172960414735509E-002   20.184100915432083     
 C   11.231069858431558       -2.1368849406378554        17.960152252844427     
 H   10.122958020037204       -1.2154434117617012        16.393998690308507     
 C   13.112149572731603       0.96408560340300764        18.243934853697777     
 H   11.571201751567090        1.3311216512687469        19.652764580807609     
 H   7.7525725883256245      -0.67249050589635539        17.792507411437228     
 H   6.8336301724110369       0.55440054102453662        18.687281891211274     
 H   7.6468207206471419       0.99036469741399080        17.170951206754864     
 H   7.9467566556050837        2.4650137922990538        19.853315463781694     
 H   9.7038876966606029        2.5928498734100471        19.931615164050733     
 H   8.8661676388378137        2.9066858375892362        18.391986805980039     
 H   9.9216973231116281       0.19437767338933470        20.806292331173815     
 H   8.1566780792468947        7.1336242255837207E-002   20.790349733972544     
 H   9.1315960583193050       -1.1482793713628749        19.952050499413048     
 H   11.581421852602764       -1.7533807471254974        18.927266535885124     
 C   12.430316865260837       -2.6454669760365523        17.150713193952708     
 C   10.214312128303471       -3.2537136880346123        18.196692717675692     
 H   13.112209772484032       0.54635845055707533        17.226874392713995     
 C   14.071797079001493       0.15402375496377715        19.124751943086441     
 C   13.511005322481511        2.4381122719538912        18.170420955507968     
 H   12.100351570821474       -3.0396209863353678        16.177516215075919     
 H   13.155193194705015       -1.8416362810857019        16.956073196271017     
 H   12.946431145713646       -3.4560700094816923        17.689448119926560     
 H   9.3594095623964257       -2.9071242429136741        18.793581035783440     
 H   9.8285543257668646       -3.6278725550328486        17.237377348511373     
 H   10.677817360804283       -4.1000444310709483        18.723428635243749     
 H   14.010082844846661       0.50042889094310583        20.166322356272769     
 H   13.830706324695118      -0.91610878562867970        19.110369822008025     
 H   15.107238746828838       0.27823870672427453        18.776984205619627     
 H   12.812107883160939        3.0057804443334559        17.540064989279340     
 H   13.500461361728755        2.8811866837167011        19.176008794227268     
 H   14.521006888250570        2.5513137482152555        17.751545523751258     
 C   9.4974028492445637        5.3969400211014946        2.4512207538726605     
 C   10.451849549504214        4.3365239923143388        1.8599532268764494     
 C   10.037252739372256        6.8248164591885496        2.2322946295145378     
 C   8.1078780589835731        5.2643235744760366        1.7896373393208362     
 P   9.2586848730190763        5.1265282374075998        4.2657316190232040     
 H   10.486219713602910        4.4542568573992778       0.76172286514758802     
 H   11.477864797251085        4.4417592989890080        2.2395526964202754     
 H   10.102204949472602        3.3186503771139249        2.0825038395996924     
 H   10.160488431307689        7.0131962405857786        1.1514151604963581     
 H   9.3328651008680481        7.5762989652790802        2.6202905598522377     
 H   11.014556017581357        6.9803618785691368        2.7098180269132013     
 H   7.7192435073904706        4.2415406994927194        1.8790070841180082     
 H   7.3713907364485687        5.9589585506863507        2.2261430596008105     
 H   8.1856411817245238        5.4956571671339498       0.71293975646651053     
 N   8.5599127973098721        3.6520869685254671        4.5610508862661456     
 N   10.761689748225796        5.0292311754267800        4.9261019263250709     
 O   8.3570316769432686        6.2436265540356510        4.8232902378445619     
 C   7.1075466011658071        3.3819453496330985        4.5898523920666197     
 H   9.1718709683613113        2.9038781255785797        4.9012198841262329     
 C   10.977947403744052        5.2560528057728382        6.3763909870693212     
 H   11.582753857441995        5.2548068663857341        4.3463419197579469     
 H   6.6220284645977809        4.1617384949729228        3.9888127632243697     
 C   6.7950550580684093        2.0360945414429450        3.9354771964064903     
 C   6.5252656194154621        3.4353425913410609        6.0046279155501097     
 H   10.062329659392727        4.9239052652131381        6.8862203764969614     
 C   12.155515363260086        4.3965053505617560        6.8344489550799059     
 C   11.206314808708308        6.7403669041018617        6.6762608528283387     
 H   7.3016904164664762        1.2143243133330048        4.4624256072392754     
 H   5.7129381653721101        1.8514349904465330        3.9727261930262463     
 H   7.1068475248581811        2.0162553001423560        2.8842315538891747     
 H   6.7525770398402303        4.3916138851914770        6.4912581262474118     
 H   5.4320962048340924        3.3267085112175545        5.9545589534113086     
 H   6.9315551055828193        2.6218652899620327        6.6210917274109589     
 H   13.045310934689754        4.6483389188260000        6.2416539751964715     
 H   12.389496518919934        4.5910184112628167        7.8903529675351178     
 H   11.938324468303987        3.3269994374677481        6.7131163048618498     
 H   10.359516474413891        7.3374212319705441        6.3170915051536971     
 H   11.316705998411363        6.9114646152090780        7.7572913728207791     
 H   12.118024420757754        7.1038866169641981        6.1810423740412741     
 C  -2.5772138685241326        11.658449546009548        6.8606932873855486     
 C  -2.4164714576703750        10.140175785864834        7.0704014666370005     
 C  -1.2247536177029956        12.387772769903684        6.9880489960281666     
 C  -3.5652825384574545        12.189789519058063        7.9222331169331577     
 P  -3.3511000226307894        11.971313007914555        5.2057969580758918     
 H  -3.3893055698276555        9.6342778962790430        7.0293414078428293     
 H  -1.7455056274865592        9.6773947837120353        6.3358312922096873     
 H  -1.9851845135966029        9.9543058586758111        8.0666060406466453     
 H -0.46228327323914631        11.970146045549660        6.3168761303291534     
 H  -1.3195485659734225        13.462060664560342        6.7747478377956840     
 H -0.84865592285206581        12.286071191266107        8.0180797059117204     
 H  -3.1938351178127222        11.917761526349528        8.9222593666950214     
 H  -3.6617310432515242        13.281355765903671        7.8923189391983710     
 H  -4.5643189626650740        11.747586530059278        7.8083257772449759     
 N  -3.7163477552189117        13.563882397063251        4.9391401966039812     
 N  -2.1762284372817957        11.689767044904084        4.0869380758160707     
 O  -4.6438824428210177        11.159183575292561        5.1330170707492515     
 C  -4.8814624879409934        14.293368328591605        5.4886028106288549     
 H  -2.9628561387372581        14.154418700567037        4.5902003344128914     
 C  -2.4096218318939071        11.718075218528664        2.6205079899553949     
 H  -1.4139454441741044        11.058913465927160        4.3654089025514056     
 H  -5.4366332849773293        13.580923815456684        6.1147711636453765     
 C  -5.7980079014598749        14.775553105102276        4.3595924862807109     
 C  -4.3914564615567100        15.461226850654414        6.3476251709447764     
 H  -3.3852651462630119        12.201372077648301        2.4665833545565423     
 C  -2.4579675258515690        10.294602345680451        2.0547511451950680     
 C  -1.3218950286814024        12.560806452452997        1.9455138556626057     
 H  -6.0863881541733722        13.936215687067186        3.7130205538081964     
 H  -6.7141270576676293        15.230885023118578        4.7618570541893277     
 H  -5.2753870701514867        15.522633956990882        3.7491144719971179     
 H  -3.8586069753765946        16.187771609964866        5.7167912675151396     
 H  -5.2314258397909983        15.979928235601768        6.8247305778083973     
 H  -3.7046738644366970        15.126477807816750        7.1365429458085243     
 H  -3.2590262512375077        9.7166050977415903        2.5300306371624899     
 H  -2.6338347613757231        10.310330510790481       0.97004970374374100     
 H  -1.5080744726607920        9.7734955001363737        2.2339342868195851     
 H -0.32614094968452184        12.188007746076934        2.2210493002898088     
 H  -1.4071955214578939        12.504006397299067       0.85212523501041437     
 H  -1.3873498235667547        13.615034445586375        2.2419318769623549     
 I  0.42659481176266051        9.2182028448058446        4.4626173773226050     
 I   3.5826392504450912        4.6604581407733541        3.2448218769905006     
 I   10.384692032705001       0.67013655940829653        6.2120494142211244     
 O  -9.7067518758678431E-003   5.7514822926025007        3.5563608357405121     
 H  0.17201543724372564        6.6994545994914816        3.7398216358456162     
 H  0.87961381994825605        5.3447845466638135        3.4756192697715020     
         356

 C  -6.4448718878562747        7.7867503509457947        9.1984423625238207     
 C  -6.6339329368731326        6.7900889934946855        10.352159596518467     
 C  -5.8907897463353649        9.1292806064122995        9.7141004267368842     
 C  -5.4785276577564339        7.2037796558402238        8.1458522044157444     
 P  -8.0362603869116978        8.0462651069634088        8.3188615076221790     
 H  -7.2467585669374683        7.2056825122253452        11.163599622510882     
 H  -5.6534907614895697        6.5330228639935211        10.773774397151817     
 H  -7.0952798359298992        5.8584778686267684        10.003293248949635     
 H  -4.8818473176853301        8.9665893006128154        10.121964415968636     
 H  -6.5052991021653259        9.5533098490687252        10.519893954961720     
 H  -5.8135031426988544        9.8666766437551878        8.9044156945648893     
 H  -5.8350155108130517        6.2516647209064766        7.7327878854937442     
 H  -4.5039094849518291        7.0195924321382721        8.6189428132625636     
 H  -5.3222634617947504        7.8968121720435098        7.3107584035699436     
 N  -9.1039484296026405        8.6716229471562229        9.3963656480700362     
 N  -8.6731334889297198        6.6132367442113393        7.7884713078088588     
 O  -7.7475423997084762        8.9058214584494166        7.0804162104910287     
 C  -10.405361091603847        9.2383713644005461        8.9577574138024438     
 H  -8.7615498834218215        9.0153936206672256        10.301473560846837     
 C  -9.7172045894373440        5.7986057462076301        8.4343343372486554     
 H  -8.4433288665320081        6.3746846007858293        6.8200725656548800     
 Dy  -8.0100034725937626        8.9969097339212549        4.8738341786915580     
 H  -10.561207778400245        8.8900887010219929        7.9261836828312209     
 C  -10.363533426891745        10.768111072391449        8.9486927154930278     
 C  -11.537680925891769        8.7131934483257325        9.8439250743116045     
 H  -9.8916542376411041        6.2721509532537150        9.4078564418625934     
 C  -9.2437984205241808        4.3576133017228313        8.6689237312705441     
 C  -11.021796197113289        5.8256288949290029        7.6276395547288720     
 O  -8.3822411411807192        9.0425650802657689        2.6824819558839175     
 O  -7.4800712619785363        6.6643732488970802        4.9197590599701710     
 O  -5.6665259638181649        8.8089202825555688        4.5763861443125098     
 O  -7.1958483113478220        11.272960395153053        4.7230964239364397     
 O  -9.8331696863241174        10.446705253098109        5.2974318678392116     
 O  -9.9905362379947800        7.6479558047592153        4.9405470581244142     
 H  -9.5652800207571929        11.140336331276277        8.2948863242616255     
 H  -10.193043786859741        11.157958324955523        9.9622877061606818     
 H  -11.316417591481549        11.174758091612897        8.5818108074082904     
 H  -11.390960758298814        9.0432134296008719        10.881222051113040     
 H  -11.585406800177577        7.6178298700461200        9.8410753241035849     
 H  -12.504172728610339        9.0993005823307946        9.4927565386313173     
 H  -8.3250877315800551        4.3300718948343544        9.2689605067228289     
 H  -9.0401338116066370        3.8526957846034695        7.7159487917989766     
 H  -10.016631058128693        3.7801805540663311        9.1968389463496294     
 H  -10.873214042583632        5.3903599597515388        6.6297474527156073     
 H  -11.393070097442262        6.8482804237023309        7.4881616780704334     
 H  -11.799466163747692        5.2400224413116243        8.1377997584106794     
 P  -8.5707810359801524        9.9326906913424686        1.4454749755761036     
 H  -8.0092340825368247        6.0353755742575004        4.3638175793083818     
 H  -6.5040605119357728        6.3629736344861705        4.8725666657657261     
 H  -5.0689085403807557        9.5756708409575761        4.8172754164441995     
 H  -5.1841792542161196        7.9332040196700042        4.6492206988004003     
 H  -7.6444627433061010        12.008814707853171        5.2189035162705695     
 H  -6.1983401959416726        11.394489929752396        4.8595607523918636     
 H  -9.7924607470520240        11.392017676318179        5.6108916162663860     
 H  -10.778752539507162        10.264272969325924        5.0458371185635169     
 H  -10.895745051831181        8.0517034435494157        4.8417548404701289     
 H  -10.023705034518830        6.8115023029438575        4.4038101740163942     
 C  -7.0814433693526979        9.7336494889976173       0.39359674526661592     
 N  -8.8036470969828606        11.457967508834166        2.0298906868302793     
 N  -9.8373764438349021        9.6422008888259416       0.44676060554081232     
 C  -5.8842048900665587        10.165898537758938        1.2614566784159571     
 C  -6.9391790022485278        8.2464869079348482        1.0966054230695802E-002
 C  -7.1751832404686446        10.597366855904482      -0.87368617033746310     
 C  -9.3446964159776904        12.619177242215287        1.3087674301066052     
 H  -8.3533856894032219        11.654722506803054        2.9272695738170347     
 C  -11.246108801557959        9.5268018939988064       0.89439045305927212     
 H  -9.6388437564977547        9.1355320378732507      -0.42291484485702746     
 H  -5.9520227064287168        11.218697402441034        1.5709446112789598     
 H  -4.9638817211458290        10.046625310337395       0.67587515232074102     
 H  -5.7923875937769509        9.5489678150137287        2.1640646220226709     
 H  -5.9891192259063732        8.0896548457463382      -0.52102497013640281     
 H  -7.7396019718499582        7.9159872039120671      -0.66391323960529214     
 H  -6.9468603235114834        7.6046990385768058       0.90012629603074135     
 H  -8.0137536754132146        10.298822323708709       -1.5147987603464985     
 H  -6.2542686806584307        10.473120699095226       -1.4593555799640872     
 H  -7.2813719141144402        11.665867576397579      -0.64597540319787783     
 H  -9.6348967452332293        12.252174976891240       0.31488278999839242     
 C  -10.581852571210119        13.157604488510128        2.0327715359256726     
 C  -8.2850496464254526        13.711091793696749        1.1575557380717059     
 H  -11.298267528208898        9.9472850078281922        1.9086052511909930     
 C  -12.149113612882054        10.337651971178220       -4.0577097289900318E-002
 C  -11.652651358185587        8.0549202118441006       0.94671516681578027     
 H  -10.311152816968487        13.527320809457976        3.0328190958340642     
 H  -11.341607331783475        12.375494032786911        2.1584457389059564     
 H  -11.029958029686838        13.990685478734711        1.4728891699065185     
 H  -7.3875644229955562        13.338926164927697       0.64743615613121275     
 H  -7.9811446448203673        14.093803430988819        2.1433990723132625     
 H  -8.6781556685477330        14.556483357620532       0.57873440424215183     
 H  -12.052156456397256        9.9703721528966938       -1.0718730338974976     
 H  -11.886018175951035        11.402314601164267       -3.3458870373124991E-002
 H  -13.199668364429042        10.240836153076838       0.26471673445355459     
 H  -10.997785986699999        7.4919809421305938        1.6258572044168484     
 H  -11.575364628313530        7.6095736935901384       -5.5291493811594081E-002
 H  -12.687649627592885        7.9432518865932877        1.2987128128167396     
 C  -7.7912652783604814        5.1143768769133429        16.872233664647400     
 C  -8.7573165201319423        6.2586513692260715        17.238426965450348     
 C  -8.4009239571455012        3.7375224956995110        17.211797381047230     
 C  -6.4630132947290981        5.2942959404497545        17.635316810102193     
 P  -7.3829743820192864        5.1722791191763955        15.071603372937936     
 H  -8.8935642682881682        6.2793172639623718        18.332815208271857     
 H  -9.7486940619297595        6.1306423105441947        16.783803563903113     
 H  -8.3566806938618576        7.2337828681146519        16.927067219755017     
 H  -8.6071534784537356        3.6846708624131606        18.293054304481828     
 H  -7.7038284393233623        2.9245073968766997        16.964780138571996     
 H  -9.3496710955688425        3.5605484385864750        16.689496873493443     
 H  -6.0265661109887585        6.2861290307024058        17.455839602405970     
 H  -5.7206864589861945        4.5317033375952294        17.354952158903835     
 H  -6.6445188215442021        5.2017437787317453        18.719026285212237     
 N  -6.6581989155499235        6.5996945535984208        14.646617296733581     
 N  -8.8265047528315783        5.1901249234113056        14.290750524512541     
 O  -6.4343658908494072        4.0123514789415804        14.739887678729286     
 C  -5.2133993684848541        6.9008006178260413        14.702439636085211     
 H  -7.2673814873239913        7.3508535850482124        14.307816568392306     
 C  -8.9315412632860767        4.9049192760722304        12.841662334630955     
 H  -9.6873086052775559        4.9874982575251927        14.818035980615930     
 H  -4.7482849384121559        6.1423464280855047        15.345611915816145     
 C  -4.9691678801813239        8.2706660488874828        15.336820621566609     
 C  -4.5549892198736019        6.8319558804759097        13.321708866531152     
 H  -7.9872103122824480        5.2354684313067317        12.385680785547228     
 C  -10.087652071203436        5.7252127692263883        12.270695081232585     
 C  -9.1176768266561190        3.4068709489143827        12.585007033937885     
 H  -5.4619516362686635        9.0642594724848458        14.757006917378495     
 H  -3.8916122999142830        8.4821306002897199        15.359919789118598     
 H  -5.3472934354001840        8.3129297854288211        16.364733447760429     
 H  -4.7453166559326991        5.8655784745600190        12.839189502558000     
 H  -3.4672518226253053        6.9530976760198353        13.427057264031529     
 H  -4.9378181965303352        7.6308015821793891        12.672609711543815     
 H  -11.009037975173264        5.4843616648229032        12.818131154006084     
 H  -10.251758240020605        5.4794476802354346        11.213808280263281     
 H  -9.8934365680189842        6.8024676369777684        12.360289723459903     
 H  -8.2929808594351044        2.8323186076810836        13.024489282262655     
 H  -9.1513547508814916        3.1928259885657586        11.507016786640488     
 H  -10.057179798918414        3.0496026379201480        13.029026793733644     
 C   4.4839819350104442       -1.4793250619580671        12.193685291143037     
 C   4.2990156889055520        2.3756243033918503E-002   11.907114344946248     
 C   3.1382012012643439       -2.2282805247498128        12.128875467365773     
 C   5.4582302861353265       -2.0599359064121718        11.147482738490083     
 P   5.2912211847649582       -1.6989888455869200        13.846932983611445     
 H   5.2627745894360158       0.54846159946417283        11.920915358459835     
 H   3.6222272121834700       0.51084588945024767        12.620084462860095     
 H   3.8609547884996380       0.15045373607462714        10.904823314354118     
 H   2.3843217118700033       -1.7923624126643221        12.797721162023352     
 H   3.2508945020571902       -3.2914447094138093        12.384270189599404     
 H   2.7394944756949657       -2.1731342038768444        11.104133041181774     
 H   5.0568379123714049       -1.8688277386315082        10.140571710388540     
 H   5.5791787576311611       -3.1439206825906743        11.254232039198731     
 H   6.4500564103949740       -1.5913938265115619        11.206382193262241     
 N   5.6853389618862167       -3.2704039773695066        14.186404926238291     
 N   4.1255751560595586       -1.3812466440111968        14.966962446464912     
 O   6.5712575924128958      -0.86190871626819388        13.855732977224410     
 C   6.8924139299837979       -3.9958074048671071        13.732917436565961     
 H   4.9439525431273532       -3.8579620196711053        14.565693760470964     
 C   4.3898477080845399       -1.3268584039120694        16.427191222286297     
 H   3.3577499299281168      -0.76510020858150718        14.672190017329591     
 H   7.4664714785805248       -3.2983071605966856        13.107259687477841     
 C   7.7531306239634850       -4.4129859956578423        14.928969086419038     
 C   6.4832010870136179       -5.2149800586192363        12.905585856702990     
 H   5.3518919475934421       -1.8339690263911741        16.589879650923475     
 C   4.4974409101768309       0.12464731132387974        16.907797783869498     
 C   3.2908694490880848       -2.0928094992882786        17.172398920671174     
 H   8.0019658985641549       -3.5438227337907429        15.551617742928547     
 H   8.6913495143975350       -4.8752975576716837        14.591324098167497     
 H   7.2062414562165085       -5.1390938917820828        15.543284212647581     
 H   5.9190677541188066       -5.9195181135302164        13.533399443769344     
 H   7.3669423622227992       -5.7373504744364663        12.522852459508256     
 H   5.8528409990096399       -4.9391410390562598        12.051700719041371     
 H   5.3114489903112716       0.64715487777913605        16.390078611525222     
 H   4.6922890915609088       0.16282801398693680        17.988589667532768     
 H   3.5630485398654241       0.66739070780160037        16.712658640912757     
 H   2.3012063041758113       -1.6927479146358115        16.912146093001830     
 H   3.4158403037428142       -1.9928620682096563        18.259431976484500     
 H   3.3056173182059370       -3.1604744481282609        16.920234605638541     
 I   1.4852938731985581        1.0530864307668211        14.550221340056437     
 I  -1.6262932292916730        5.6673782716918932        15.989910568240546     
 I  -8.5018456144852994        9.6028886255835140        13.039825310305766     
 O   1.8670015218626659        4.5244340062840456        15.486753846584698     
 H   1.6781028088755867        3.5807179335621613        15.292850542910736     
 H  0.98594678215179277        4.9305691176053434        15.633859177099342     
 C   8.4436621037387276        2.5239557357043094        10.066560394273552     
 C   8.6287101008287603        3.5094649913982616        8.9029270424330740     
 C   7.8672084003273461        1.1818925518717702        9.5729411188913467     
 C   7.4992823946719582        3.1287890680316233        11.126877893319818     
 P   10.043088171255675        2.2574500749999120        10.927246085758009     
 H   9.2133229028716546        3.0736685519026929        8.0815157492626053     
 H   7.6451249292553820        3.7863435695135177        8.5025221122741126     
 H   9.1185344809716629        4.4332376652860930        9.2340503669364544     
 H   6.8556927950194639        1.3498640572109839        9.1728939835287928     
 H   8.4691386197285610       0.74117961912682162        8.7666563758910385     
 H   7.7904585472441985       0.45616395071560806        10.393435370012115     
 H   7.8770646351445830        4.0786186470796864        11.526376250052335     
 H   6.5238000611511264        3.3253725831092029        10.661121170241964     
 H   7.3398800263905679        2.4438668452614838        11.968163389997533     
 N   11.102385424462261        1.6323180928986871        9.8407991489834519     
 N   10.689454132838200        3.6850556068724214        11.456678112744514     
 O   9.7618976286301393        1.3962934803463425        12.165616497654197     
 C   12.404450836494968        1.0645622834763571        10.278342635363764     
 H   10.747623064700530        1.2725516278866846        8.9464895747691457     
 C   11.700299958937975        4.5264062276219770        10.792992659184916     
 H   10.475644582833464        3.9182429729661985        12.428940807345388     
 Dy   9.9065022230153943        1.2977657747299367        14.376151679616147     
 H   12.581212482215047        1.4479988427117754        11.294230155199552     
 C   12.350226733234729      -0.46368045332354524        10.344082554265706     
 C   13.525812925080224        1.5507797156441432        9.3566917997367014     
 H   11.840312914793735        4.0855016004837887        9.7983263266234566     
 C   11.202332516880691        5.9683771369342455        10.628293837006307     
 C   13.034334794258188        4.4892082327957645        11.549857748283852     
 O   10.203105274657670        1.4009526077348884        16.577908515329000     
 O   9.3816468571835649        3.6352622583939791        14.345911813449696     
 O   7.5609045660308967        1.4603264858345182        14.608460957030250     
 O   9.0689106578044161      -0.97724889453349262        14.530521527703979     
 O   11.708362586497856      -0.20569843715137931        14.099643544552283     
 O   11.891031203909513        2.6484830334360061        14.298584107434012     
 H   11.555314384866932      -0.80565833578179480        11.018701331167472     
 H   12.166666866704865      -0.89022828061450288        9.3476488917632974     
 H   13.303964548621819      -0.86369435705453157        10.716227787300420     
 H   13.355127329187253        1.1949057639124430        8.3313266113573814     
 H   13.583853309161023        2.6456945393842894        9.3295581534913339     
 H   14.495055786786839        1.1631986693836605        9.6992505946140408     
 H   10.259470190652534        6.0056762236264145        10.067976368128962     
 H   11.032151964893762        6.4354995704354314        11.606824876177845     
 H   11.947078915507976        6.5738561304086724        10.092281280365144     
 H   12.915914945515880        4.8890494681253269        12.566252231405546     
 H   13.423049258156901        3.4679372191323243        11.641250072371841     
 H   13.786522474064505        5.1017892338920765        11.033704931552924     
 P   10.420843380958301       0.53493038523990732        17.826491559439326     
 H   9.9329181156907662        4.2473583933142711        14.896966979008733     
 H   8.4115422865230993        3.9175010872120248        14.487134955584636     
 H   6.9655976799368720       0.71472939151258752        14.306879595231480     
 H   7.0718018179339150        2.3302739687713467        14.666855917795806     
 H   9.5402162932101344       -1.7160611244528294        14.061371201223118     
 H   8.0839878044944982       -1.0860887599789453        14.308901070046934     
 H   11.670534138217924       -1.1347716686877491        13.738448426862634     
 H   12.672330646428891        1.2198266084602193E-002   14.231309967493381     
 H   12.803836695506956        2.2527785749876217        14.325376817606843     
 H   11.944769453569323        3.4690328152629504        14.855417401923120     
 C   8.9666622363593600       0.78096254166973433        18.913384738612958     
 N   10.601811019669096       -1.0060566457832192        17.271505956968397     
 N   11.731531419663192       0.83194458303163710        18.765162782904049     
 C   7.7369339587941930       0.38170137434285806        18.077022814005833     
 C   8.8750594480344507        2.2726408985819244        19.283720479733681     
 C   9.0624359772531164       -8.1320333951314577E-002   20.180170139005078     
 C   11.230094577967085       -2.1439027261979895        17.959576347041651     
 H   10.128029046303629       -1.2207115250328449        16.390478432789223     
 C   13.116031497073378       0.95532419273406965        18.245185099516668     
 H   11.573163400312897        1.3260434623019504        19.650382793400883     
 H   7.7567239092927727      -0.67762470922783324        17.787277032916151     
 H   6.8368322934290973       0.54939085870425308        18.680793357185568     
 H   7.6510444000379456       0.98493285043186640        17.165013222101436     
 H   7.9491788524360150        2.4615324934366130        19.845716825351587     
 H   9.7062442266068150        2.5889515337656692        19.926338694522560     
 H   8.8706915397666997        2.9020031592274091        18.385421082318786     
 H   9.9228200929734012       0.19194559852750126        20.802896935575450     
 H   8.1578702219377135        6.8912779877347341E-002   20.785322359774259     
 H   9.1334911253430988       -1.1516705723714453        19.949476401818483     
 H   11.578891451871341       -1.7606241759864039        18.927312628698552     
 C   12.429797277263285       -2.6562419194592679        17.153748897999414     
 C   10.210032362765753       -3.2579129588574487        18.194004362464714     
 H   13.117469431253779       0.53664935915350798        17.228568324913120     
 C   14.072859493357651       0.14515987329104102        19.128654987318541     
 C   13.516654068626416        2.4287817835442729        18.171263299251223     
 H   12.101545639332633       -3.0491256334081576        16.179559707014924     
 H   13.157588400942203       -1.8548449260928455        16.961666608447828     
 H   12.941540451394044       -3.4684680730890864        17.693574403487400     
 H   9.3542445924591480       -2.9084417411003196        18.787400165103225     
 H   9.8265625369876854       -3.6326664328370453        17.234095997373164     
 H   10.669547352766516       -4.1043805588165139        18.723384335597267     
 H   14.009881350374993       0.49302764898416163        20.169601231511972     
 H   13.830266005332923      -0.92459689865813721        19.115147852932523     
 H   15.108991015995786       0.26749934645400736        18.782646129012150     
 H   12.819637486669631        2.9965731804376148        17.539113861543132     
 H   13.504658253895709        2.8725987051781572        19.176447766700562     
 H   14.527476379891159        2.5405926812393020        17.754274437354304     
 C   9.5052871299042785        5.3906116029264011        2.4466662015931191     
 C   10.461492669785201        4.3283267884009424        1.8635680581841712     
 C   10.046196179448989        6.8172740187642651        2.2236525068886293     
 C   8.1183207700596007        5.2548094126712845        1.7811505012195341     
 P   9.2602180773491352        5.1277078292008751        4.2606270988780031     
 H   10.499268122008978        4.4410225584055727       0.76545143498211377     
 H   11.486159903041642        4.4358362065896948        2.2456117318877582     
 H   10.111400916355565        3.3115431775693045        2.0895112730997116     
 H   10.173027257082209        7.0009495117241674        1.1428936919965857     
 H   9.3409795136512948        7.5701353649303877        2.6061011978927229     
 H   11.021919380032523        6.9746990076273159        2.7034246653311262     
 H   7.7291354201285660        4.2326613695306747        1.8736388531543826     
 H   7.3807027915580328        5.9509780588684542        2.2119198483882601     
 H   8.1998152173917411        5.4813823544380780       0.70423920469985357     
 N   8.5605821529280064        3.6548749027551253        4.5604139044557614     
 N   10.761060321186685        5.0332960498563564        4.9254392024110043     
 O   8.3567281644280644        6.2462793584146734        4.8099122507667769     
 C   7.1084706847429437        3.3836962839997802        4.5862095742062055     
 H   9.1724016927199798        2.9066441612236682        4.9007852608870932     
 C   10.973338147453799        5.2619166625870353        6.3757382496524881     
 H   11.583489623751870        5.2583352907116252        4.3475977468418252     
 H   6.6237526160416698        4.1625297371746148        3.9833646669103469     
 C   6.7984088249953833        2.0367420955652609        3.9330589679123347     
 C   6.5233449283769955        3.4381507767572446        5.9996950099094777     
 H   10.056941274661932        4.9291638555373165        6.8836479935221515     
 C   12.150680012912581        4.4043040597703964        6.8374774314999112     
 C   11.199432988895287        6.7467381791767451        6.6744602063640679     
 H   7.3045512825873216        1.2161888387371922        4.4621993567368206     
 H   5.7164500726363530        1.8511429563561248        3.9682833677121057     
 H   7.1125180544045445        2.0156606057022088        2.8826468174398516     
 H   6.7496398414002154        4.3947867018982603        6.4860350467819492     
 H   5.4303343402007114        3.3294654399414574        5.9475436952106016     
 H   6.9284094252151425        2.6251683340956560        6.6175239839227737     
 H   13.041391782259145        4.6564099461556250        6.2462554309779419     
 H   12.382186053543688        4.6005047839338911        7.8934444771766730     
 H   11.934892463272488        3.3344402067822636        6.7170536130579839     
 H   10.353089184075522        7.3426733851286352        6.3126734001003415     
 H   11.307103809273153        6.9191028714647604        7.7554279886007302     
 H   12.111909552666644        7.1106227528351855        6.1810960769011940     
 C  -2.5780342464726247        11.663620248677701        6.8663129623677017     
 C  -2.4173540030284766        10.145834860360782        7.0790242638221876     
 C  -1.2254622995715583        12.392957356828454        6.9917616227076564     
 C  -3.5656227245101135        12.197435819260685        7.9268870406310850     
 P  -3.3524665132163651        11.973299482407395        5.2112134092523990     
 H  -3.3901288258759275        9.6397863686553524        7.0386384222339027     
 H  -1.7461605550748993        9.6817567664300324        6.3455420621903320     
 H  -1.9862918999655652        9.9619543528398218        8.0756257106562295     
 H -0.46328370513044970        11.974124801615305        6.3210535814335813     
 H  -1.3202644114625837        13.466846874962821        6.7766927275647033     
 H -0.84897833639881182        12.292959706299476        8.0217646926109882     
 H  -3.1935500295931774        11.928248514565183        8.9273206327578318     
 H  -3.6622930192795544        13.288779047203441        7.8940022253172222     
 H  -4.5646327033360068        11.754845871374323        7.8147160564671649     
 N  -3.7179407463302296        13.565239842521798        4.9416417010099822     
 N  -2.1778301866454335        11.689764445241329        4.0926623424338162     
 O  -4.6451409814947047        11.160863549980524        5.1403834202461729     
 C  -4.8843227093759314        14.295196832179629        5.4872948564895516     
 H  -2.9644597251536795        14.155256527362846        4.5918495488370858     
 C  -2.4118779426130379        11.715415160670624        2.6264016829894326     
 H  -1.4154690272319730        11.059386951512963        4.3719438661794428     
 H  -5.4403808459162457        13.583814397303140        6.1138325107300409     
 C  -5.7987859503686332        14.774684853795883        4.3556868765631664     
 C  -4.3967421266031659        15.465164627707264        6.3445243560294777     
 H  -3.3869973705653234        12.199573959751532        2.4719637305530084     
 C  -2.4622032450733462        10.291043123212923        2.0633766707016261     
 C  -1.3235592324888148        12.555594174524686        1.9494260869711928     
 H  -6.0860173396875368        13.934001172894236        3.7104700196889344     
 H  -6.7155491994696526        15.230749634223667        4.7554065638337448     
 H  -5.2751066992920190        15.520506910835202        3.7446460678785480     
 H  -3.8625255058968078        16.190397205373312        5.7134097413954441     
 H  -5.2380666737040613        15.984557325857907        6.8179858338828732     
 H  -3.7120832563906534        15.132697909596953        7.1359230754767413     
 H  -3.2638113695914130        9.7149230379139908        2.5399153391023344     
 H  -2.6385394338209900        10.305039013047326       0.97876588860975722     
 H  -1.5128890569507425        9.7691366190528495        2.2432362272058612     
 H -0.32809159075423922        12.181856380697127        2.2247316981341960     
 H  -1.4098634750105254        12.497466075486626       0.85621679065351342     
 H  -1.3873900270438326        13.610245755105977        2.2444416965022076     
 I  0.42641145283374410        9.2205461529054791        4.4722056219461921     
 I   3.5822107239610235        4.6629474574812697        3.2416737626473444     
 I   10.385930732317188       0.67292895694527799        6.2102005291823046     
 O  -7.3833887461261585E-003   5.7543650320960937        3.5618827619879800     
 H  0.17439541655349280        6.7021121729045143        3.7462491629740153     
 H  0.88170503628273988        5.3480406369910751        3.4781528369795329     
         356

 C  -6.4470964853925228        7.7869255830627422        9.1976878749355659     
 C  -6.6357847950482576        6.7904561545217064        10.351614632357236     
 C  -5.8922606688596737        9.1293956857514793        9.7127206238210917     
 C  -5.4816521487326719        7.2034329147308753        8.1445745964946941     
 P  -8.0388306782309176        8.0467058489725147        8.3189420429273682     
 H  -7.2475589693149702        7.2065809507503218        11.163540154936822     
 H  -5.6551589520169321        6.5327181916272865        10.772330702615029     
 H  -7.0980890970012389        5.8591296250849840        10.003291238852992     
 H  -4.8832340143129755        8.9664817516319619        10.120305273464060     
 H  -6.5063547150609704        9.5539193438374763        10.518561854284272     
 H  -5.8149902100655977        9.8664710854781745        8.9027382601405627     
 H  -5.8388004844255148        6.2513364079860443        7.7320528475608281     
 H  -4.5068546715683739        7.0190094536490539        8.6171554910783943     
 H  -5.3256326709884334        7.8962509919006090        7.3092551534052808     
 N  -9.1062904558491304        8.6716285645391409        9.3968912980786996     
 N  -8.6757934389144040        6.6138993285839165        7.7881708977616011     
 O  -7.7504814398345774        8.9066992731927890        7.0807392686249599     
 C  -10.407892179736924        9.2381573057138429        8.9585192428956155     
 H  -8.7635993925003675        9.0156398423627433        10.301811312417048     
 C  -9.7184022140615216        5.7979070551137877        8.4345834778987445     
 H  -8.4466964556765411        6.3758721151267741        6.8195259147578877     
 Dy  -8.0099222249475108        8.9983672807931701        4.8741587414254548     
 H  -10.564353194500228        8.8889792468538609        7.9273585611424728     
 C  -10.366121234905631        10.767885176412019        8.9480062718534921     
 C  -11.539674569558983        8.7136266528906834        9.8457186909641639     
 H  -9.8915390757783630        6.2699680795568007        9.4090155240584199     
 C  -9.2437965490092342        4.3569255947613090        8.6661898630791754     
 C  -11.024198528812404        5.8252210023204034        7.6299306605602801     
 O  -8.3825176001753370        9.0399959618080512        2.6831081491116562     
 O  -7.4795618965933004        6.6658598754906082        4.9179560562921596     
 O  -5.6663797516836212        8.8113069861851976        4.5784434131383422     
 O  -7.1952712506713006        11.274342133462849        4.7218510168406764     
 O  -9.8322476853825105        10.449591083678236        5.2947674373432640     
 O  -9.9904033583351293        7.6487458164686002        4.9417413003494532     
 H  -9.5681349874933801        11.139506970777859        8.2935336929375172     
 H  -10.195225110669092        11.158731909505153        9.9611251713299698     
 H  -11.319197272456114        11.174101381572038        8.5811457626744048     
 H  -11.392357561218892        9.0443508996208131        10.882698942585504     
 H  -11.587262907452404        7.6182589203963786        9.8436486437700133     
 H  -12.506393781896316        9.0994251733754083        9.4948415199758962     
 H  -8.3240712318013852        4.3290851705920641        9.2645563829346411     
 H  -9.0414652639061952        3.8536247494632385        7.7121451013923785     
 H  -10.015371046193447        3.7782134539219090        9.1944457952063203     
 H  -10.876788369384723        5.3915666275814367        6.6312321436345671     
 H  -11.396356315952778        6.8477599680888419        7.4925415440057375     
 H  -11.800711092877846        5.2383105297508488        8.1402766728766345     
 P  -8.5706988315481407        9.9283413430863039        1.4448824040243633     
 H  -8.0096353078077023        6.0378476212203340        4.3618272050211564     
 H  -6.5038351923267212        6.3651490455404263        4.8669001730080108     
 H  -5.0688182759020384        9.5775095370070709        4.8208861805345862     
 H  -5.1835091814883780        7.9359980721586707        4.6457251992203732     
 H  -7.6446193758390280        12.010507474762960        5.2164887272525320     
 H  -6.1981841502255612        11.395606737548903        4.8610514188324059     
 H  -9.7914230709885555        11.394671567423634        5.6088497485952944     
 H  -10.778435343246684        10.266174639164195        5.0468797446659490     
 H  -10.895793988302435        8.0524039945127885        4.8455948810321203     
 H  -10.024163746230908        6.8136980251742667        4.4030647414353012     
 C  -7.0825670323758514        9.7248104046711106       0.39241931556217485     
 N  -8.8002711368440032        11.454827722685222        2.0269675153149276     
 N  -9.8388884497992422        9.6382530621042122       0.44812470362475815     
 C  -5.8838562498554543        10.155531074088342        1.2588895997148932     
 C  -6.9437051780786261        8.2369546890191927        1.1991840895316082E-002
 C  -7.1751130225507351        10.587010250077517      -0.87588124722829896     
 C  -9.3418420936191779        12.615554640747600        1.3055608965328316     
 H  -8.3492341358363404        11.652210884682850        2.9238090041825657     
 C  -11.247038113294094        9.5244669458322182       0.89793780391532063     
 H  -9.6420285494979030        9.1308174949817005      -0.42142817217322559     
 H  -5.9489102215801362        11.208880324944964        1.5665631072736959     
 H  -4.9643313212427742        10.032984482454902       0.67294610170602498     
 H  -5.7928933616918208        9.5399793480928139        2.1624592246878263     
 H  -5.9945083497192817        8.0773488016099151      -0.52051154858730919     
 H  -7.7453577934399611        7.9071551060979299      -0.66167996447827260     
 H  -6.9520294025907177        7.5966371053316850       0.90218016928202527     
 H  -8.0144717382323325        10.289363765861463       -1.5163166966233987     
 H  -6.2546977998812023        10.460286297755545       -1.4617059054998147     
 H  -7.2791370631334775        11.655892433264407      -0.64941551548468601     
 H  -9.6343827207510149        12.247625372251823       0.31281987442516629     
 C  -10.576964548316111        13.156041860609452        2.0313625374306277     
 C  -8.2815350204770883        13.706114580776966        1.1508511007802587     
 H  -11.297279886454973        9.9457923373396468        1.9118598431515934     
 C  -12.150713687509917        10.335374205346339       -3.6346518603906960E-002
 C  -11.654976858966547        8.0530566300144937       0.95209760630139495     
 H  -10.304144462983922        13.526101920700777        3.0306525743784598     
 H  -11.337491568404577        12.375078870114450        2.1589612914655594     
 H  -11.024953043827717        13.989312018332399        1.4716703551327506     
 H  -7.3859466080425191        13.332554554239184       0.63868758084913191     
 H  -7.9746082693256763        14.088937763042898        2.1355377874323782     
 H  -8.6750852047045512        14.551684833579165       0.57264291248600840     
 H  -12.054679102930772        9.9679014265502470       -1.0676464970976642     
 H  -11.887457035027632        11.399994850899983       -2.9678221761583318E-002
 H  -13.201026533920439        10.238767558351716       0.26981604320331765     
 H  -10.999248216873331        7.4896832122818875        1.6299777667690587     
 H  -11.580494518952626        7.6070451849574621       -4.9703444824154466E-002
 H  -12.689222583906693        7.9427820320404017        1.3064412423422902     
 C  -7.7856551995231165        5.1080839223524528        16.869547415377571     
 C  -8.7528278176164793        6.2487485950843338        17.242033213140324     
 C  -8.3918055554758020        3.7291187110528767        17.205370280264081     
 C  -6.4560664761871589        5.2882158724264370        17.630101189242048     
 P  -7.3818407106113346        5.1721827413179691        15.068589430175408     
 H  -8.8859282673022904        6.2655515934115478        18.336555853160402     
 H  -9.7450724615411080        6.1198199756679150        16.789795260682904     
 H  -8.3551268473710660        7.2255754750936747        16.932988696651350     
 H  -8.5963733923101540        3.6722173728989498        18.286464016783039     
 H  -7.6933331681418045        2.9187417430782530        16.954871171260528     
 H  -9.3407542713242524        3.5515871351807102        16.683617824460544     
 H  -6.0222046899561743        6.2814346452555787        17.453344126958903     
 H  -5.7129193254804482        4.5285196767222136        17.345447266663580     
 H  -6.6346668576079217        5.1914616377629628        18.713562923864757     
 N  -6.6578576626532620        6.6010176730985259        14.647517668671343     
 N  -8.8270030078628068        5.1922454103238849        14.290990903645037     
 O  -6.4344025389794464        4.0135441831588086        14.730624521814001     
 C  -5.2128315798058633        6.9011929177909721        14.700983726859530     
 H  -7.2670766793423915        7.3520182766716653        14.308438519139486     
 C  -8.9351655758336719        4.9089969577207482        12.841812247828891     
 H  -9.6866428401257192        4.9887217082635127        14.819705488861533     
 H  -4.7472234772446784        6.1423332713464704        15.343275144501735     
 C  -4.9667040689159023        8.2706234939816508        15.335440125902169     
 C  -4.5563941889353616        6.8323067694841821        13.319385510789076     
 H  -7.9919072875569510        5.2403000271596163        12.384311199257413     
 C  -10.092458361016540        5.7298356970379629        12.274421357177079     
 C  -9.1216730638323771        3.4113190772534239        12.583500554468692     
 H  -5.4598699815307530        9.0648009356525225        14.756804013619929     
 H  -3.8890167755666640        8.4813229867504045        15.356736999010693     
 H  -5.3429364222068383        8.3126881298469009        16.364001257029734     
 H  -4.7480484724705185        5.8662204448226847        12.836867122440800     
 H  -3.4684702677769517        6.9526992572385122        13.423317863489427     
 H  -4.9394789209683134        7.6316044122674294        12.671010819807561     
 H  -11.012717610341713        5.4879628840147099        12.823199749692344     
 H  -10.258574293045898        5.4856751284397385        11.217534908285728     
 H  -9.8982093708177175        6.8069564810392507        12.365159726935909     
 H  -8.2959934229994303        2.8364658334090116        13.020440103878478     
 H  -9.1575325223693920        3.1987843050880413        11.505372883364455     
 H  -10.060150100577186        3.0532389896788050        13.028932982598068     
 C   4.4853469977897475       -1.4757633460675295        12.197974013606835     
 C   4.3020454151985152        2.7789957418323907E-002   11.913207008609831     
 C   3.1390009189800541       -2.2234329161931585        12.131130322801390     
 C   5.4599736053596377       -2.0558170963046938        11.151795616344078     
 P   5.2910005617606277       -1.6981168713411254        13.851541405157349     
 H   5.2663420934869487       0.55141396281989463        11.928036658075845     
 H   3.6254191745445721       0.51469385595356443        12.626438714889423     
 H   3.8646444918796621       0.15622364441631864        10.910898601490510     
 H   2.3848851798253361       -1.7874077911067006        12.799637475328463     
 H   3.2505188781267105       -3.2868983644328886        12.385667780026109     
 H   2.7413504193219680       -2.1670654207183881        11.106075345262989     
 H   5.0598559838533106       -1.8624677534694076        10.144902002062638     
 H   5.5795587589024169       -3.1400592750446292        11.256710121245483     
 H   6.4522430628353096       -1.5885802905041246        11.212416435771425     
 N   5.6834851212604693       -3.2702370457115397        14.189371354655737     
 N   4.1250203080622541       -1.3806332585037837        14.971186413213918     
 O   6.5717628906187029      -0.86234970597031435        13.862410291682782     
 C   6.8891908587048780       -3.9963943008826330        13.733710176241564     
 H   4.9413167684788633       -3.8574426938996980        14.567568022999566     
 C   4.3879689370655708       -1.3289210708379313        16.431643325833878     
 H   3.3574905584995758      -0.76399500457607339        14.676649513574285     
 H   7.4629540962018233       -3.2990523265769065        13.107617520525984     
 C   7.7513225803125856       -4.4148958483273200        14.928179353584435     
 C   6.4773181166460434       -5.2144824325379542        12.906233626296123     
 H   5.3503467283672128       -1.8353979373184293        16.594272535601910     
 C   4.4937916248650422       0.12167448188895442        16.914998716984865     
 C   3.2891040443022121       -2.0972246858290604        17.174325832446431     
 H   8.0014972058532106       -3.5462187019846931        15.550916748539978     
 H   8.6887941461110341       -4.8775384105735711        14.589056626976330     
 H   7.2048897762287414       -5.1410121340099435        15.542867275057743     
 H   5.9137711027242199       -5.9190593056415350        13.534544311331388     
 H   7.3596581434279456       -5.7373440796607014        12.521242412654372     
 H   5.8455474011489974       -4.9372479931125088        12.053932066711946     
 H   5.3075419031105202       0.64583707329386031        16.398751364150208     
 H   4.6878874762368481       0.15811012021447429        17.995951758083919     
 H   3.5590055122210620       0.66386933356816025        16.720208741071907     
 H   2.2993427342840906       -1.6979481891334240        16.913334048981710     
 H   3.4125469000466264       -1.9987355840290126        18.261587395638866     
 H   3.3054541669722077       -3.1644488026997100        16.920715343289306     
 I   1.4858163230719874        1.0537079246823664        14.553107268246007     
 I  -1.6283940492322282        5.6637818011124335        15.991738179504509     
 I  -8.5008933241862792        9.6027942968246141        13.039206483332048     
 O   1.8684299728651548        4.5241714729317755        15.491809327772385     
 H   1.6799670476572144        3.5803946369846837        15.297703645030021     
 H  0.98706893050167333        4.9299034651383211        15.637803155186052     
 C   8.4407778110294789        2.5240711981706889        10.063862594808649     
 C   8.6256540078068422        3.5100881257583776        8.9006309626575355     
 C   7.8651269387255232        1.1819799791269856        9.5694778561585903     
 C   7.4958037935204942        3.1279666854161818        11.124162172071831     
 P   10.040046153071964        2.2579004779532514        10.924970517934140     
 H   9.2111173264468764        3.0751068319025134        8.0794147814250987     
 H   7.6420765338916894        3.7862396727926164        8.4997018682091703     
 H   9.1144836766802193        4.4341426108736863        9.2323517264206920     
 H   6.8536821585648333        1.3497395348369183        9.1691938466868734     
 H   8.4674922454599901       0.74187868386503353        8.7631919415049691     
 H   7.7884139616612522       0.45583554932123416        10.389592236297974     
 H   7.8727971873416109        4.0779446774743739        11.524014694468846     
 H   6.5202014922143849        3.3239288321619225        10.658407633459166     
 H   7.3368600830845301        2.4427257903707185        11.965267051151031     
 N   11.099702191804777        1.6331949392654412        9.8386849707245556     
 N   10.685763977108987        3.6857327449342598        11.454742518314879     
 O   9.7588292526881304        1.3964627486832530        12.163146302930583     
 C   12.401889965248637        1.0657297326712665        10.276132671366179     
 H   10.745477091387160        1.2742072014275723        8.9438613681978687     
 C   11.697366709275443        4.5266528330805116        10.791704308072589     
 H   10.471610129304565        3.9187434698484518        12.426998375955694     
 Dy   9.9077153569343679        1.2978555424546077        14.373505251708403     
 H   12.577826839867377        1.4477411061843235        11.292651911392914     
 C   12.348547649785747      -0.46260174697530893        10.339588948074660     
 C   13.523483439641542        1.5538786441412005        9.3558548793075875     
 H   11.838395948100819        4.0850426252648697        9.7975477357885588     
 C   11.199812206675311        5.9685354327852957        10.625294726432552     
 C   13.030621339700975        4.4898665442627133        11.549886067911595     
 O   10.209448733207159        1.3951232755458958        16.574327708173733     
 O   9.3821941986646600        3.6350587158143806        14.343981106046384     
 O   7.5621655827555037        1.4610684812255503        14.607832763014899     
 O   9.0710896362374562      -0.97721900233792647        14.528912972663713     
 O   11.710132820404665      -0.20354690078795407        14.090169090615465     
 O   11.891892223182211        2.6488206774202721        14.295424313931745     
 H   11.553660432755803      -0.80596436962300855        11.013478977349642     
 H   12.165478889857875      -0.88773598098020268        9.3424958464590766     
 H   13.302410314920365      -0.86261783364422950        10.711400297453725     
 H   13.353857776101435        1.1989834117116134        8.3300160965668901     
 H   13.580676280716954        2.6488284693253368        9.3299008632519111     
 H   14.492760853687717        1.1667363839514164        9.6987592552397714     
 H   10.257572224915698        6.0054424543979872        10.063953579607031     
 H   11.028663787160845        6.4365602929397365        11.603180216592655     
 H   11.945177633960778        6.5734462835547616        10.089512594134135     
 H   12.911322243008154        4.8904361591303047        12.565856642318510     
 H   13.419079366213108        3.4686232704168360        11.642387963927051     
 H   13.783353161673537        5.1019788907192716        11.033982978116063     
 P   10.425004976661080       0.52916867731058015        17.823272973123373     
 H   9.9328861551513814        4.2472951648133197        14.895571155394817     
 H   8.4119697799548927        3.9178387414178899        14.482828665938994     
 H   6.9667362693477477       0.71462729877174835        14.308712783702715     
 H   7.0730360144383209        2.3310266106999236        14.663078504182751     
 H   9.5416807983494589       -1.7161368732293076        14.059210925661576     
 H   8.0857753794548639       -1.0866320654203490        14.310109193123806     
 H   11.671938684490064       -1.1334778085352326        13.731576464985126     
 H   12.673500220506966        1.2925500378962033E-002   14.226027422680488     
 H   12.804421089146492        2.2527270980484468        14.324137685286386     
 H   11.944909474144703        3.4689807691387538        14.852921234134913     
 C   8.9697305891620704       0.77649660464508530        18.908476641918760     
 N   10.606125557264489       -1.0119412178110045        17.268531023797170     
 N   11.734422886952313       0.82529134982286123        18.763904226250446     
 C   7.7406803792345800       0.37666144214000086        18.071375135878778     
 C   8.8781905238921546        2.2685448145431293        19.277535661664771     
 C   9.0641904415229089       -8.4467707487893659E-002   20.176239362578073     
 C   11.229119297502614       -2.1509205117581236        17.959000441238874     
 H   10.133100072570054       -1.2259796383039885        16.386958175269942     
 C   13.119913421415152       0.94656278206513167        18.246435345335556     
 H   11.575125049058704        1.3209652733351536        19.648001005994161     
 H   7.7608752302599209      -0.68275891255931098        17.782046654395074     
 H   6.8400344144471577       0.54438117638396955        18.674304823159865     
 H   7.6552680794287493       0.97950100344974189        17.159075237448004     
 H   7.9516010492669471        2.4580511945741721        19.838118186921481     
 H   9.7086007565530270        2.5850531941212909        19.921062224994390     
 H   8.8752154406955874        2.8973204808655817        18.378855358657532     
 H   9.9239428628351742       0.18951352366566782        20.799501539977086     
 H   8.1590623646285323        6.6489317498857475E-002   20.780294985575974     
 H   9.1353861923668926       -1.1550617733800157        19.946902304223919     
 H   11.576361051139919       -1.7678676048473103        18.927358721511983     
 C   12.429277689265733       -2.6670168628819835        17.156784602046120     
 C   10.205752597228036       -3.2621122296802856        18.191316007253732     
 H   13.122729090023528       0.52694026774994074        17.230262257112244     
 C   14.073921907713807       0.13629599161830491        19.132558031550637     
 C   13.522302814771322        2.4194512951346545        18.172105642994474     
 H   12.102739707843790       -3.0586302804809469        16.181603198953930     
 H   13.159983607179390       -1.8680535710999893        16.967260020624639     
 H   12.936649757074440       -3.4808661366964806        17.697700687048240     
 H   9.3490796225218720       -2.9097592392869651        18.781219294423011     
 H   9.8245707482085063       -3.6374603106412424        17.230814646234951     
 H   10.661277344728749       -4.1087166865620794        18.723340035950780     
 H   14.009679855903327       0.48562640702521748        20.172880106751172     
 H   13.829825685970727      -0.93308501168759472        19.119925883857022     
 H   15.110743285162734       0.25675998618374019        18.788308052404673     
 H   12.827167090178321        2.9873659165417741        17.538162733806921     
 H   13.508855146062661        2.8640107266396133        19.176886739173860     
 H   14.533945871531749        2.5298716142633486        17.757003350957348     
 C   9.5131714105639933        5.3842831847513075        2.4421116493135777     
 C   10.471135790066187        4.3201295844875469        1.8671828894918931     
 C   10.055139619525724        6.8097315783399814        2.2150103842627207     
 C   8.1287634811356266        5.2452952508665325        1.7726636631182318     
 P   9.2617512816791923        5.1288874209941504        4.2555225787328030     
 H   10.512316530415047        4.4277882594118685       0.76918000481663951     
 H   11.494455008832199        4.4299131141903825        2.2516707673552410     
 H   10.120596883238527        3.3044359780246841        2.0965187065997308     
 H   10.185566082856727        6.9887027828625561        1.1343722234968132     
 H   9.3490939264345414        7.5639717645816953        2.5919118359332081     
 H   11.029282742483687        6.9690361366854949        2.6970313037490512     
 H   7.7390273328666623        4.2237820395686301        1.8682706221907572     
 H   7.3900148466674969        5.9429975670505568        2.1976966371757092     
 H   8.2139892530589584        5.4671075417422061       0.69553865293319672     
 N   8.5612515085461389        3.6576628369847834        4.5597769226453773     
 N   10.760430894147571        5.0373609242859327        4.9247764784969368     
 O   8.3564246519128602        6.2489321627936949        4.7965342636889918     
 C   7.1093947683200804        3.3854472183664615        4.5825667563457921     
 H   9.1729324170786484        2.9094101968687571        4.9003506376479535     
 C   10.968728891163545        5.2677805194012333        6.3750855122356560     
 H   11.584225390061746        5.2618637150375172        4.3488535739257035     
 H   6.6254767674855586        4.1633209793763077        3.9779165705963235     
 C   6.8017625919223574        2.0373896496875767        3.9306407394181790     
 C   6.5214242373385298        3.4409589621734282        5.9947621042688466     
 H   10.051552889931136        4.9344224458614958        6.8810756105473416     
 C   12.145844662565075        4.4121027689790360        6.8405059079199173     
 C   11.192551169082268        6.7531094542516295        6.6726595598997971     
 H   7.3074121487081669        1.2180533641413793        4.4619731062343657     
 H   5.7199619799005958        1.8508509222657163        3.9638405423979650     
 H   7.1181885839509080        2.0150659112620617        2.8810620809905281     
 H   6.7467026429602006        4.3979595186050426        6.4808119673164857     
 H   5.4285724755673304        3.3322223686653603        5.9405284370098945     
 H   6.9252637448474665        2.6284713782292788        6.6139562404345886     
 H   13.037472629828535        4.6644809734852508        6.2508568867594123     
 H   12.374875588167441        4.6099911566049645        7.8965359868182281     
 H   11.931460458240990        3.3418809760967791        6.7209909212541188     
 H   10.346661893737155        7.3479255382867263        6.3082552950469850     
 H   11.297501620134943        6.9267411277204429        7.7535646043806814     
 H   12.105794684575535        7.1173588887061738        6.1811497797611148     
 C  -2.5788546244211163        11.668790951345855        6.8719326373498548     
 C  -2.4182365483865782        10.151493934856731        7.0876470610073756     
 C  -1.2261709814401209        12.398141943753222        6.9954742493871462     
 C  -3.5659629105627726        12.205082119463306        7.9315409643290122     
 P  -3.3538330038019408        11.975285956900235        5.2166298604289052     
 H  -3.3909520819241989        9.6452948410316619        7.0479354366249760     
 H  -1.7468154826632392        9.6861187491480312        6.3552528321709758     
 H  -1.9873992863345276        9.9696028470038343        8.0846453806658154     
 H -0.46428413702175314        11.978103557680951        6.3252310325380092     
 H  -1.3209802569517448        13.471633085365299        6.7786376173337235     
 H -0.84930074994555782        12.299848221332843        8.0254496793102543     
 H  -3.1932649413736320        11.938735502780837        8.9323818988206440     
 H  -3.6628549953075842        13.296202328503211        7.8956855114360742     
 H  -4.5649464440069396        11.762105212689368        7.8211063356893540     
 N  -3.7195337374415476        13.566597287980345        4.9441432054159833     
 N  -2.1794319360090713        11.689761845578573        4.0983866090515626     
 O  -4.6463995201683908        11.162543524668489        5.1477497697430952     
 C  -4.8871829308108694        14.297025335767653        5.4859869023502483     
 H  -2.9660633115701009        14.156094354158657        4.5934987632612803     
 C  -2.4141340533321687        11.712755102812581        2.6322953760234706     
 H  -1.4169926102898414        11.059860437098765        4.3784788298074799     
 H  -5.4441284068551630        13.586704979149598        6.1128938578147043     
 C  -5.7995639992773915        14.773816602489491        4.3517812668456219     
 C  -4.4020277916496218        15.469102404760113        6.3414235411141791     
 H  -3.3887295948676353        12.197775841854764        2.4773441065494746     
 C  -2.4664389642951230        10.287483900745395        2.0720021962081843     
 C  -1.3252234362962272        12.550381896596372        1.9533383182797799     
 H  -6.0856465252017014        13.931786658721286        3.7079194855696720     
 H  -6.7169713412716749        15.230614245328756        4.7489560734781611     
 H  -5.2748263284325514        15.518379864679522        3.7401776637599782     
 H  -3.8664440364170209        16.193022800781758        5.7100282152757478     
 H  -5.2447075076171235        15.989186416114046        6.8112410899573481     
 H  -3.7194926483446098        15.138918011377156        7.1353032051449583     
 H  -3.2685964879453189        9.7132409780863913        2.5498000410421788     
 H  -2.6432441062662573        10.299747515304171       0.98748207347577344     
 H  -1.5177036412406930        9.7647777379693270        2.2525381675921370     
 H -0.33004223182395659        12.175705015317318        2.2284140959785828     
 H  -1.4125314285631572        12.490925753674185       0.86030834629661257     
 H  -1.3874302305209105        13.605457064625577        2.2469515160420603     
 I  0.42622809390482769        9.2228894610051135        4.4817938665697792     
 I   3.5817821974769553        4.6654367741891853        3.2385256483041882     
 I   10.387169431929376       0.67572135448225934        6.2083516441434838     
 O  -5.0600256163844809E-003   5.7572477715896877        3.5674046882354480     
 H  0.17677539586325997        6.7047697463175462        3.7526766901024140     
 H  0.88379625261722372        5.3512967273183367        3.4806864041875643     
         356

 C  -6.4493210829287717        7.7871008151796888        9.1969333873473111     
 C  -6.6376366532233817        6.7908233155487272        10.351069668196004     
 C  -5.8937315913839825        9.1295107650906591        9.7113408209052992     
 C  -5.4847766397089091        7.2030861736215268        8.1432969885736455     
 P  -8.0414009695501392        8.0471465909816207        8.3190225782325555     
 H  -7.2483593716924730        7.2074793892752993        11.163480687362764     
 H  -5.6568271425442935        6.5324135192610520        10.770887008078242     
 H  -7.1008983580725795        5.8597813815431996        10.003289228756350     
 H  -4.8846207109406201        8.9663742026511066        10.118646130959485     
 H  -6.5074103279566158        9.5545288386062293        10.517229753606824     
 H  -5.8164772774323401        9.8662655272011630        8.9010608257162378     
 H  -5.8425854580379779        6.2510080950656128        7.7313178096279112     
 H  -4.5097998581849188        7.0184264751598358        8.6153681688942232     
 H  -5.3290018801821173        7.8956898117577081        7.3077519032406180     
 N  -9.1086324820956204        8.6716341819220588        9.3974169480873648     
 N  -8.6784533888990900        6.6145619129564945        7.7878704877143443     
 O  -7.7534204799606794        8.9075770879361613        7.0810623267588912     
 C  -10.410423267870001        9.2379432470271396        8.9592810719887854     
 H  -8.7656489015789116        9.0158860640582610        10.302149063987258     
 C  -9.7195998386856974        5.7972083640199461        8.4348326185488354     
 H  -8.4500640448210742        6.3770596294677189        6.8189792638608964     
 Dy  -8.0098409773012609        8.9998248276650870        4.8744833041593507     
 H  -10.567498610600213        8.8878697926857271        7.9285334394537248     
 C  -10.368709042919514        10.767659280432589        8.9473198282139581     
 C  -11.541668213226199        8.7140598574556343        9.8475123076167232     
 H  -9.8914239139156237        6.2677852058598864        9.4101746062542482     
 C  -9.2437946774942894        4.3562378877997867        8.6634559948878049     
 C  -11.026600860511518        5.8248131097118030        7.6322217663916883     
 O  -8.3827940591699566        9.0374268433503335        2.6837343423393949     
 O  -7.4790525312080653        6.6673465020841363        4.9161530526141481     
 O  -5.6662335395490766        8.8136936898148264        4.5805006819641747     
 O  -7.1946941899947792        11.275723871772646        4.7206056097449141     
 O  -9.8313256844409018        10.452476914258362        5.2921030068473165     
 O  -9.9902704786754768        7.6495358281779859        4.9429355425744923     
 H  -9.5709899542295673        11.138677610279441        8.2921810616134088     
 H  -10.197406434478443        11.159505494054786        9.9599626364992577     
 H  -11.321976953430676        11.173444671531179        8.5804807179405174     
 H  -11.393754364138971        9.0454883696407542        10.884175834057968     
 H  -11.589119014727233        7.6186879707466373        9.8462219634364416     
 H  -12.508614835182295        9.0995497644200221        9.4969265013204751     
 H  -8.3230547320227153        4.3280984463497738        9.2601522591464516     
 H  -9.0427967162057517        3.8545537143230071        7.7083414109857795     
 H  -10.014111034258201        3.7762463537774873        9.1920526440630113     
 H  -10.880362696185813        5.3927732954113337        6.6327168345535270     
 H  -11.399642534463295        6.8472395124753538        7.4969214099410424     
 H  -11.801956022008000        5.2365986181900741        8.1427535873425896     
 P  -8.5706166271161308        9.9239919948301392        1.4442898324726230     
 H  -8.0100365330785817        6.0403196681831668        4.3598368307339310     
 H  -6.5036098727176697        6.3673244565946812        4.8612336802502965     
 H  -5.0687280114233211        9.5793482330565656        4.8244969446249728     
 H  -5.1828391087606374        7.9387921246473372        4.6422296996403469     
 H  -7.6447760083719540        12.012200241672748        5.2140739382344936     
 H  -6.1980281045094499        11.396723545345409        4.8625420852729491     
 H  -9.7903853949250870        11.397325458529089        5.6068078809242019     
 H  -10.778118146986207        10.268076309002467        5.0479223707683820     
 H  -10.895842924773689        8.0531045454761614        4.8494349215941117     
 H  -10.024622457942986        6.8158937474046768        4.4023193088542083     
 C  -7.0836906953990049        9.7159713203446021       0.39124188585773378     
 N  -8.7968951767051458        11.451687936536278        2.0240443437995754     
 N  -9.8404004557635822        9.6343052353824827       0.44948880170870398     
 C  -5.8835076096443508        10.145163610417747        1.2563225210138296     
 C  -6.9482313539087244        8.2274224701035354        1.3017627559936362E-002
 C  -7.1750428046328256        10.576653644250552      -0.87807632411913472     
 C  -9.3389877712606655        12.611932039279916        1.3023543629590579     
 H  -8.3450825822694590        11.649699262562647        2.9203484345480968     
 C  -11.247967425030231        9.5221319976656318       0.90148515477136915     
 H  -9.6452133424980531        9.1261029520901502      -0.41994149948942378     
 H  -5.9457977367315547        11.199063247448896        1.5621816032684317     
 H  -4.9647809213397185        10.019343654572408       0.67001705109130894     
 H  -5.7933991296066907        9.5309908811718973        2.1608538273529816     
 H  -5.9998974735321902        8.0650427574734938      -0.51999812703821569     
 H  -7.7511136150299640        7.8983230082837919      -0.65944668935125317     
 H  -6.9571984816699528        7.5885751720865642       0.90423404253330908     
 H  -8.0151898010514522        10.279905208014215       -1.5178346329002987     
 H  -6.2551269191039731        10.447451896415862       -1.4640562310355423     
 H  -7.2769022121525149        11.645917290131235      -0.65285562777149420     
 H  -9.6338686962687987        12.243075767612407       0.31075695885194010     
 C  -10.572076525422103        13.154479232708777        2.0299535389355827     
 C  -8.2780203945287241        13.701137367857182        1.1441464634888117     
 H  -11.296292244701046        9.9442996668511014        1.9151144351121938     
 C  -12.152313762137780        10.333096439514458       -3.2115939917913616E-002
 C  -11.657302359747508        8.0511930481848868       0.95748004578700963     
 H  -10.297136108999355        13.524883031943579        3.0284860529228554     
 H  -11.333375805025678        12.374663707441989        2.1594768440251624     
 H  -11.019948057968593        13.987938557930084        1.4704515403589828     
 H  -7.3843287930894821        13.326182943550672       0.62993900556705107     
 H  -7.9680718938309845        14.084072095096978        2.1276765025514943     
 H  -8.6720147408613695        14.546886309537795       0.56655142072986497     
 H  -12.057201749464287        9.9654307002038021       -1.0634199602978311     
 H  -11.888895894104230        11.397675100635698       -2.5897573150041656E-002
 H  -13.202384703411836        10.236698963626592       0.27491535195308070     
 H  -11.000710447046664        7.4873854824331811        1.6340983291212687     
 H  -11.585624409591725        7.6045166763247867       -4.4115395836714866E-002
 H  -12.690795540220501        7.9423121774875165        1.3141696718678408     
 C  -7.7800451206857506        5.1017909677915636        16.866861166107746     
 C  -8.7483391151010164        6.2388458209425952        17.245639460830301     
 C  -8.3826871538061010        3.7207149264062429        17.198943179480931     
 C  -6.4491196576452188        5.2821358044031204        17.624885568381902     
 P  -7.3807070392033820        5.1720863634595426        15.065575487412879     
 H  -8.8782922663164126        6.2517859228607229        18.340296498048943     
 H  -9.7414508611524582        6.1089976407916353        16.795786957462699     
 H  -8.3535730008802762        7.2173680820726984        16.938910173547683     
 H  -8.5855933061665723        3.6597638833847390        18.279873729084251     
 H  -7.6828378969602475        2.9129760892798062        16.944962203949061     
 H  -9.3318374470796641        3.5426258317749451        16.677738775427649     
 H  -6.0178432689235910        6.2767402598087516        17.450848651511841     
 H  -5.7051521919747019        4.5253360158491986        17.335942374423322     
 H  -6.6248148936716413        5.1811794967941793        18.708099562517273     
 N  -6.6575164097566004        6.6023407925986319        14.648418040609103     
 N  -8.8275012628940335        5.1943658972364641        14.291231282777535     
 O  -6.4344391871094864        4.0147368873760367        14.721361364898714     
 C  -5.2122637911268734        6.9015852177559021        14.699527817633848     
 H  -7.2667718713607927        7.3531829682951182        14.309060469886665     
 C  -8.9387898883812671        4.9130746393692659        12.841962161026828     
 H  -9.6859770749738825        4.9899451590018336        14.821374997107139     
 H  -4.7461620160772018        6.1423201146074371        15.340938373187326     
 C  -4.9642402576504807        8.2705809390758187        15.334059630237729     
 C  -4.5577991579971213        6.8326576584924545        13.317062155046999     
 H  -7.9966042628314549        5.2451316230125009        12.382941612967597     
 C  -10.097264650829645        5.7344586248495366        12.278147633121575     
 C  -9.1256693010086369        3.4157672055924651        12.581994074999500     
 H  -5.4577883267928415        9.0653423988201993        14.756601109861363     
 H  -3.8864212512190455        8.4805153732110909        15.353554208902786     
 H  -5.3385794090134935        8.3124464742649788        16.363269066299040     
 H  -4.7507802890083388        5.8668624150853494        12.834544742323599     
 H  -3.4696887129285980        6.9523008384571900        13.419578462947324     
 H  -4.9411396454062908        7.6324072423554705        12.669411928071307     
 H  -11.016397245510163        5.4915641032065157        12.828268345378605     
 H  -10.265390346071191        5.4919025766440432        11.221261536308177     
 H  -9.9029821736164525        6.8114453251007330        12.370029730411916     
 H  -8.2990059865637580        2.8406130591369392        13.016390925494301     
 H  -9.1637102938572923        3.2047426216103241        11.503728980088423     
 H  -10.063120402235958        3.0568753414374616        13.028839171462492     
 C   4.4867120605690509       -1.4722016301769916        12.202262736070633     
 C   4.3050751414914776        3.1823671802729304E-002   11.919299672273414     
 C   3.1398006366957647       -2.2185853076365043        12.133385178237004     
 C   5.4617169245839490       -2.0516982861972157        11.156108494198072     
 P   5.2907799387562973       -1.6972448970953307        13.856149826703252     
 H   5.2699095975378807       0.55436632617561643        11.935157957691857     
 H   3.6286111369056742       0.51854182245688130        12.632792966918748     
 H   3.8683341952596861       0.16199355275801014        10.916973888626902     
 H   2.3854486477806693       -1.7824531695490791        12.801553788633573     
 H   3.2501432541962312       -3.2823520194519684        12.387065370452817     
 H   2.7432063629489698       -2.1609966375599319        11.108017649344204     
 H   5.0628740553352172       -1.8561077683073073        10.149232293736736     
 H   5.5799387601736727       -3.1361978674985842        11.259188203292235     
 H   6.4544297152756442       -1.5857667544966871        11.218450678280609     
 N   5.6816312806347220       -3.2700701140535724        14.192337783073185     
 N   4.1244654600649504       -1.3800198729963706        14.975410379962923     
 O   6.5722681888245100      -0.86279069567243472        13.869087606141154     
 C   6.8859677874259582       -3.9969811968981594        13.734502915917167     
 H   4.9386809938303724       -3.8569233681282911        14.569442285528169     
 C   4.3860901660466007       -1.3309837377637934        16.436095429381457     
 H   3.3572311870710343      -0.76288980057063960        14.681109009818979     
 H   7.4594367138231217       -3.2997974925571274        13.107975353574128     
 C   7.7495145366616871       -4.4168057009967967        14.927389620749834     
 C   6.4714351462784689       -5.2139848064566721        12.906881395889258     
 H   5.3488015091409835       -1.8368268482456844        16.598665420280344     
 C   4.4901423395532536       0.11870165245402911        16.922199650100229     
 C   3.2873386395163400       -2.1016398723698417        17.176252744221685     
 H   8.0010285131422663       -3.5486146701786438        15.550215754151408     
 H   8.6862387778245314       -4.8797792634754593        14.586789155785164     
 H   7.2035380962409734       -5.1429303762378051        15.542450337467903     
 H   5.9084744513296323       -5.9186004977528546        13.535689178893431     
 H   7.3523739246330928       -5.7373376848849373        12.519632365800488     
 H   5.8382538032883540       -4.9353549471687588        12.056163414382521     
 H   5.3036348159097688       0.64451926880858457        16.407424116775193     
 H   4.6834858609127874       0.15339222644201175        18.003313848635067     
 H   3.5549624845767003       0.66034795933472024        16.727758841231058     
 H   2.2974791643923695       -1.7031484636310366        16.914522004961587     
 H   3.4092534963504386       -2.0046090998483690        18.263742814793233     
 H   3.3052910157384781       -3.1684231572711594        16.921196080940071     
 I   1.4863387729454167        1.0543294185979115        14.555993196435580     
 I  -1.6304948691727834        5.6601853305329746        15.993565790768473     
 I  -8.4999410338872590        9.6026999680657124        13.038587656358331     
 O   1.8698584238676434        4.5239089395795062        15.496864808960071     
 H   1.6818312864388418        3.5800713404072062        15.302556747149305     
 H  0.98819107885155377        4.9292378126712979        15.641747133272764     
 C   8.4378935183202302        2.5241866606370680        10.061164795343744     
 C   8.6225979147849241        3.5107112601184935        8.8983348828819988     
 C   7.8630454771237002        1.1820674063822010        9.5660145934258338     
 C   7.4923251923690302        3.1271443028007400        11.121446450823841     
 P   10.037004134888251        2.2583508809065904        10.922694950110273     
 H   9.2089117500221001        3.0765451119023339        8.0773138135875922     
 H   7.6390281385279977        3.7861357760717151        8.4968816241442298     
 H   9.1104328723887740        4.4350475564612806        9.2306530859049278     
 H   6.8516715221102018        1.3496150124628528        9.1654937098449540     
 H   8.4658458711914193       0.74257774860324544        8.7597275071188996     
 H   7.7863693760783050       0.45550714792686026        10.385749102583834     
 H   7.8685297395386389        4.0772707078690615        11.521653138885357     
 H   6.5166029232776435        3.3224850812146425        10.655694096676369     
 H   7.3338401397784923        2.4415847354799527        11.962370712304530     
 N   11.097018959147292        1.6340717856321954        9.8365707924656594     
 N   10.682073821379774        3.6864098829960983        11.452806923885245     
 O   9.7557608767461215        1.3966320170201636        12.160676108206971     
 C   12.399329094002306        1.0668971818661761        10.273922707368595     
 H   10.743331118073792        1.2758627749684599        8.9412331616265934     
 C   11.694433459612911        4.5268994385390462        10.790415956960262     
 H   10.467575675775668        3.9192439667307055        12.425055944566003     
 Dy   9.9089284908533415        1.2979453101792784        14.370858823800660     
 H   12.574441197519707        1.4474833696568719        11.291073667586279     
 C   12.346868566336767      -0.46152304062707261        10.335095341883612     
 C   13.521153954202859        1.5569775726382575        9.3550179588784736     
 H   11.836478981407904        4.0845836500459507        9.7967691449536627     
 C   11.197291896469933        5.9686937286363460        10.622295615858798     
 C   13.026907885143762        4.4905248557296629        11.549914387539339     
 O   10.215792191756648        1.3892939433569031        16.570746901018467     
 O   9.3827415401457550        3.6348551732347820        14.342050398643069     
 O   7.5634265994801098        1.4618104766165823        14.607204568999549     
 O   9.0732686146704946      -0.97718911014236032        14.527304417623448     
 O   11.711903054311476      -0.20139536442452882        14.080694636678645     
 O   11.892753242454910        2.6491583214045384        14.292264520429477     
 H   11.552006480644675      -0.80627040346422219        11.008256623531810     
 H   12.164290913010884      -0.88524368134590248        9.3373428011548576     
 H   13.300856081218910      -0.86154131023392733        10.706572807607031     
 H   13.352588223015619        1.2030610595107838        8.3287055817763971     
 H   13.577499252272885        2.6519623992663841        9.3302435730124884     
 H   14.490465920588594        1.1702740985191724        9.6982679158655021     
 H   10.255674259178862        6.0052086851695590        10.059930791085101     
 H   11.025175609427928        6.4376210154440408        11.599535557007465     
 H   11.943276352413580        6.5730364367008498        10.086743907903125     
 H   12.906729540500429        4.8918228501352834        12.565461053231473     
 H   13.415109474269315        3.4693093217013478        11.643525855482261     
 H   13.780183849282569        5.1021685475464666        11.034261024679202     
 P   10.429166572363860       0.52340696938125308        17.820054386807417     
 H   9.9328541946119966        4.2472319363123683        14.894175331780902     
 H   8.4123972733866861        3.9181763956237550        14.478522376293352     
 H   6.9678748587586226       0.71452520603090908        14.310545972173950     
 H   7.0742702109427267        2.3317792526285004        14.659301090569699     
 H   9.5431453034887834       -1.7162126220057856        14.057050650100036     
 H   8.0875629544152314       -1.0871753708617526        14.311317316200677     
 H   11.673343230762201       -1.1321839483827161        13.724704503107617     
 H   12.674669794585039        1.3652734673321874E-002   14.220744877867597     
 H   12.805005482786028        2.2526756211092724        14.322898552965931     
 H   11.945049494720081        3.4689287230145571        14.850425066346704     
 C   8.9727989419647791       0.77203066762043626        18.903568545224562     
 N   10.610440094859884       -1.0178257898387901        17.265556090625942     
 N   11.737314354241432       0.81863811661408548        18.762645669596843     
 C   7.7444267996749669       0.37162150993714366        18.065727457751724     
 C   8.8813215997498585        2.2644487305043342        19.271350843595858     
 C   9.0659449057926995       -8.7615081024472741E-002   20.172308586151068     
 C   11.228144017038140       -2.1579382973182573        17.958424535436095     
 H   10.138171098836478       -1.2312477515751321        16.383437917750662     
 C   13.123795345756927       0.93780137139619379        18.247685591154443     
 H   11.577086697804511        1.3158870843683568        19.645619218587434     
 H   7.7650265512270700      -0.68789311589078883        17.776816275873998     
 H   6.8432365354652180       0.53937149406368601        18.667816289134159     
 H   7.6594917588195530       0.97406915646761749        17.153137252794576     
 H   7.9540232460978793        2.4545698957117308        19.830519548491377     
 H   9.7109572864992391        2.5811548544769130        19.915785755466221     
 H   8.8797393416244734        2.8926378025037542        18.372289634996282     
 H   9.9250656326969491       0.18708144880383437        20.796106144378722     
 H   8.1602545073193511        6.4065855120367610E-002   20.775267611377689     
 H   9.1372812593906865       -1.1584529743885861        19.944328206629351     
 H   11.573830650408496       -1.7751110337082168        18.927404814325413     
 C   12.428758101268180       -2.6777918063046990        17.159820306092826     
 C   10.201472831690319       -3.2663115005031225        18.188627652042751     
 H   13.127988748793276       0.51723117634637350        17.231956189311372     
 C   14.074984322069964       0.12743210994556878        19.136461075782734     
 C   13.527951560916227        2.4101208067250361        18.172947986737725     
 H   12.103933776354948       -3.0681349275537366        16.183646690892935     
 H   13.162378813416575       -1.8812622161071328        16.972853432801450     
 H   12.931759062754837       -3.4932642003038747        17.701826970609080     
 H   9.3439146525845960       -2.9110767374736102        18.775038423742796     
 H   9.8225789594293271       -3.6422541884454391        17.227533295096741     
 H   10.653007336690981       -4.1130528143076450        18.723295736304298     
 H   14.009478361431661       0.47822516506627333        20.176158981990376     
 H   13.829385366608532      -0.94157312471705223        19.124703914781520     
 H   15.112495554329682       0.24602062591347298        18.793969975797197     
 H   12.834696693687013        2.9781586526459329        17.537211606070713     
 H   13.513052038229613        2.8554227481010694        19.177325711647153     
 H   14.540415363172338        2.5191505472873952        17.759732264560395     
 C   9.5210556912237081        5.3779547665762140        2.4375570970340363     
 C   10.480778910347174        4.3119323805741505        1.8707977207996151     
 C   10.064083059602456        6.8021891379156969        2.2063682616368121     
 C   8.1392061922116543        5.2357810890617795        1.7641768250169294     
 P   9.2632844860092494        5.1300670127874248        4.2504180585876030     
 H   10.525364938821115        4.4145539604181634       0.77290857465116525     
 H   11.502750114622756        4.4239900217910693        2.2577298028227237     
 H   10.129792850121490        3.2973287784800638        2.1035261400997500     
 H   10.198104908631247        6.9764560540009448        1.1258507549970409     
 H   9.3572083392177881        7.5578081642330028        2.5777224739736933     
 H   11.036646104934853        6.9633732657436740        2.6906379421669762     
 H   7.7489192456047578        4.2149027096065845        1.8629023912271316     
 H   7.3993269017769610        5.9350170752326603        2.1834734259631587     
 H   8.2281632887261758        5.4528327290463343       0.68683810116653976     
 N   8.5619208641642714        3.6604507712144421        4.5591399408349931     
 N   10.759801467108460        5.0414257987155091        4.9241137545828702     
 O   8.3561211393976542        6.2515849671727164        4.7831562766112068     
 C   7.1103188518972180        3.3871981527331427        4.5789239384853788     
 H   9.1734631414373151        2.9121762325138461        4.8999160144088139     
 C   10.964119634873292        5.2736443762154313        6.3744327748188230     
 H   11.584961156371621        5.2653921393634082        4.3501094010095818     
 H   6.6272009189294474        4.1641122215779998        3.9724684742823007     
 C   6.8051163588493324        2.0380372038098931        3.9282225109240234     
 C   6.5195035463000632        3.4437671475896119        5.9898291986282146     
 H   10.046164505200341        4.9396810361856751        6.8785032275725317     
 C   12.141009312217570        4.4199014781876764        6.8435343843399234     
 C   11.185669349269249        6.7594807293265129        6.6708589134355254     
 H   7.3102730148290123        1.2199178895455665        4.4617468557319109     
 H   5.7234738871648396        1.8505588881753081        3.9593977170838248     
 H   7.1238591134972724        2.0144712168219141        2.8794773445412045     
 H   6.7437654445201867        4.4011323353118250        6.4755888878510222     
 H   5.4268106109339502        3.3349792973892631        5.9335131788091884     
 H   6.9221180644797897        2.6317744223629016        6.6103884969464044     
 H   13.033553477397925        4.6725520008148758        6.2554583425408836     
 H   12.367565122791197        4.6194775292760388        7.8996274964597832     
 H   11.928028453209489        3.3493217454112951        6.7249282294502528     
 H   10.340234603398786        7.3531776914448175        6.3038371899936294     
 H   11.287899430996733        6.9343793839761254        7.7517012201606326     
 H   12.099679816484425        7.1240950245771613        6.1812034826210347     
 C  -2.5796750023696080        11.673961654014008        6.8775523123320079     
 C  -2.4191190937446798        10.157153009352678        7.0962698581925627     
 C  -1.2268796633086838        12.403326530677992        6.9991868760666351     
 C  -3.5663030966154317        12.212728419665927        7.9361948880269404     
 P  -3.3551994943875165        11.977272431393075        5.2220463116054123     
 H  -3.3917753379724704        9.6508033134079714        7.0572324510160493     
 H  -1.7474704102515792        9.6904807318660282        6.3649636021516205     
 H  -1.9885066727034899        9.9772513411678467        8.0936650506753995     
 H -0.46528456891305658        11.982082313746599        6.3294084836424362     
 H  -1.3216961024409060        13.476419295767778        6.7805825071027428     
 H -0.84962316349230371        12.306736736366211        8.0291346660095222     
 H  -3.1929798531540867        11.949222490996492        8.9374431648834545     
 H  -3.6634169713356139        13.303625609802982        7.8973687975549263     
 H  -4.5652601846778724        11.769364554004413        7.8274966149115421     
 N  -3.7211267285528660        13.567954733438892        4.9466447098219843     
 N  -2.1810336853727090        11.689759245915818        4.1041108756693081     
 O  -4.6476580588420777        11.164223499356455        5.1551161192400166     
 C  -4.8900431522458074        14.298853839355678        5.4846789482109450     
 H  -2.9676668979865224        14.156932180954467        4.5951479776854738     
 C  -2.4163901640512995        11.710095044954540        2.6381890690575083     
 H  -1.4185161933477100        11.060333922684567        4.3850137934355171     
 H  -5.4478759677940802        13.589595560996056        6.1119552048993686     
 C  -5.8003420481861490        14.772948351183098        4.3478756571280774     
 C  -4.4073134566960777        15.473040181812962        6.3383227261988804     
 H  -3.3904618191699467        12.195977723957995        2.4827244825459407     
 C  -2.4706746835168998        10.283924678277867        2.0806277217147429     
 C  -1.3268876401036396        12.545169618668060        1.9572505495883670     
 H  -6.0852757107158659        13.929572144548338        3.7053689514504096     
 H  -6.7183934830736982        15.230478856433844        4.7425055831225782     
 H  -5.2745459575730829        15.516252818523842        3.7357092596414083     
 H  -3.8703625669372337        16.195648396190204        5.7066466891560514     
 H  -5.2513483415301865        15.993815506370185        6.8044963460318231     
 H  -3.7269020402985662        15.145138113157358        7.1346833348131753     
 H  -3.2733816062992247        9.7115589182587918        2.5596847429820233     
 H  -2.6479487787115246        10.294456017561016       0.99619825834178966     
 H  -1.5225182255306435        9.7604188568858028        2.2618401079784132     
 H -0.33199287289367396        12.169553649937509        2.2320964938229699     
 H  -1.4151993821157887        12.484385431861742       0.86439990193971161     
 H  -1.3874704339979884        13.600668374145179        2.2494613355819131     
 I  0.42604473497591128        9.2252327691047498        4.4913821111933663     
 I   3.5813536709928870        4.6679260908971001        3.2353775339610320     
 I   10.388408131541564       0.67851375201924080        6.2065027591046640     
 O  -2.7366624866427998E-003   5.7601305110832817        3.5729266144829159     
 H  0.17915537517302713        6.7074273197305789        3.7591042172308131     
 H  0.88588746895170756        5.3545528176455983        3.4832199713955956     
         356

 C  -6.4515456804650197        7.7872760472966354        9.1961788997590563     
 C  -6.6394885113985067        6.7911904765757489        10.350524704034774     
 C  -5.8952025139082913        9.1296258444298388        9.7099610179895066     
 C  -5.4879011306851471        7.2027394325121783        8.1420193806525951     
 P  -8.0439712608693590        8.0475873329907266        8.3191031135377429     
 H  -7.2491597740699749        7.2083778278002759        11.163421219788704     
 H  -5.6584953330716559        6.5321088468948165        10.769443313541453     
 H  -7.1037076191439192        5.8604331380014143        10.003287218659707     
 H  -4.8860074075682647        8.9662666536702531        10.116986988454908     
 H  -6.5084659408522612        9.5551383333749804        10.515897652929375     
 H  -5.8179643447990834        9.8660599689241497        8.8993833912919111     
 H  -5.8463704316504410        6.2506797821451814        7.7305827716949951     
 H  -4.5127450448014637        7.0178434966706176        8.6135808467100521     
 H  -5.3323710893758003        7.8951286316148073        7.3062486530759552     
 N  -9.1109745083421121        8.6716397993049785        9.3979425980960283     
 N  -8.6811133388837760        6.6152244973290717        7.7875700776670866     
 O  -7.7563595200867814        8.9084549026795337        7.0813853848928225     
 C  -10.412954356003077        9.2377291883404364        8.9600429010819553     
 H  -8.7676984106574576        9.0161322857537805        10.302486815557469     
 C  -9.7207974633098750        5.7965096729261036        8.4350817591989244     
 H  -8.4534316339656073        6.3782471438086636        6.8184326129639041     
 Dy  -8.0097597296550092        9.0012823745370039        4.8748078668932466     
 H  -10.570644026700196        8.8867603385175951        7.9297083177649768     
 C  -10.371296850933398        10.767433384453160        8.9466333845744224     
 C  -11.543661856893413        8.7144930620205869        9.8493059242692826     
 H  -9.8913087520528826        6.2656023321629721        9.4113336884500747     
 C  -9.2437928059793446        4.3555501808382653        8.6607221266964363     
 C  -11.029003192210633        5.8244052171032026        7.6345128722230973     
 O  -8.3830705181645762        9.0348577248926158        2.6843605355671341     
 O  -7.4785431658228294        6.6688331286776643        4.9143500489361367     
 O  -5.6660873274145320        8.8160803934444552        4.5825579507900081     
 O  -7.1941171293182578        11.277105610082442        4.7193602026491517     
 O  -9.8304036834992949        10.455362744838489        5.2894385763513689     
 O  -9.9901375990158243        7.6503258398873717        4.9441297847995314     
 H  -9.5738449209657546        11.137848249781023        8.2908284302893005     
 H  -10.199587758287795        11.160279078604418        9.9588001016685457     
 H  -11.324756634405240        11.172787961490318        8.5798156732066317     
 H  -11.395151167059051        9.0466258396606971        10.885652725530433     
 H  -11.590975122002060        7.6191170210968950        9.8487952831028682     
 H  -12.510835888468272        9.0996743554646358        9.4990114826650540     
 H  -8.3220382322440436        4.3271117221074835        9.2557481353582638     
 H  -9.0441281685053099        3.8554826791827757        7.7045377205791814     
 H  -10.012851022322955        3.7742792536330652        9.1896594929197040     
 H  -10.883937022986904        5.3939799632412315        6.6342015254724860     
 H  -11.402928752973811        6.8467190568618648        7.5013012758763464     
 H  -11.803200951138153        5.2348867066292994        8.1452305018085447     
 P  -8.5705344226841209        9.9196426465739744        1.4436972609208829     
 H  -8.0104377583494593        6.0427917151460004        4.3578464564467057     
 H  -6.5033845531086190        6.3694998676489361        4.8555671874925812     
 H  -5.0686377469446047        9.5811869291060621        4.8281077087153594     
 H  -5.1821690360328958        7.9415861771360037        4.6387342000603198     
 H  -7.6449326409048810        12.013893008582537        5.2116591492164552     
 H  -6.1978720587933385        11.397840353141916        4.8640327517134914     
 H  -9.7893477188616185        11.399979349634544        5.6047660132531094     
 H  -10.777800950725728        10.269977978840739        5.0489649968708141     
 H  -10.895891861244944        8.0538050964395325        4.8532749621561031     
 H  -10.025081169655063        6.8180894696350860        4.4015738762731154     
 C  -7.0848143584221583        9.7071322360180936       0.39006445615329272     
 N  -8.7935192165662883        11.448548150387332        2.0211211722842237     
 N  -9.8419124617279223        9.6303574086607533       0.45085289979264981     
 C  -5.8831589694332473        10.134796146747151        1.2537554423127657     
 C  -6.9527575297388218        8.2178902511878782        1.4043414224556641E-002
 C  -7.1749725867149161        10.566297038423587      -0.88027140100997048     
 C  -9.3361334489021530        12.608309437812229        1.2991478293852843     
 H  -8.3409310287025775        11.647187640442443        2.9168878649136274     
 C  -11.248896736766365        9.5197970494990436       0.90503250562741766     
 H  -9.6483981354982031        9.1213884091985999      -0.41845482680562196     
 H  -5.9426852518829740        11.189246169952826        1.5578000992631678     
 H  -4.9652305214366637        10.005702826689916       0.66708800047659289     
 H  -5.7939048975215606        9.5220024142509825        2.1592484300181369     
 H  -6.0052865973450995        8.0527367133370706      -0.51948470548912218     
 H  -7.7568694366199660        7.8894909104696538      -0.65721341422423363     
 H  -6.9623675607491871        7.5805132388414442       0.90628791578459300     
 H  -8.0159078638705719        10.270446650166967       -1.5193525691771987     
 H  -6.2555560383267448        10.434617495076180       -1.4664065565712696     
 H  -7.2746673611715522        11.635942146998064      -0.65629574005830227     
 H  -9.6333546717865843        12.238526162972992       0.30869404327871397     
 C  -10.567188502528095        13.152916604808103        2.0285445404405378     
 C  -8.2745057685803616        13.696160154937399        1.1374418261973647     
 H  -11.295304602947120        9.9428069963625543        1.9183690270727944     
 C  -12.153913836765643        10.330818673682577       -2.7885361231920255E-002
 C  -11.659627860528468        8.0493294663552799       0.96286248527262419     
 H  -10.290127755014790        13.523664143186380        3.0263195314672511     
 H  -11.329260041646780        12.374248544769529        2.1599923965847649     
 H  -11.014943072109471        13.986565097527770        1.4692327255852149     
 H  -7.3827109781364451        13.319811332862157       0.62119043028497023     
 H  -7.9615355183362935        14.079206427151057        2.1198152176706100     
 H  -8.6689442770181859        14.542087785496427       0.56045992897372143     
 H  -12.059724395997804        9.9629599738573553       -1.0591934234979981     
 H  -11.890334753180827        11.395355350371414       -2.2116924538499987E-002
 H  -13.203742872903232        10.234630368901470       0.28001466070284370     
 H  -11.002172677219997        7.4850877525844748        1.6382188914734788     
 H  -11.590754300230824        7.6019881676921104       -3.8527346849275265E-002
 H  -12.692368496534309        7.9418423229346304        1.3218981013933917     
 C  -7.7744350418483856        5.0954980132306735        16.864174916837918     
 C  -8.7438504125855534        6.2289430468008575        17.249245708520277     
 C  -8.3735687521364017        3.7123111417596086        17.192516078697782     
 C  -6.4421728391032786        5.2760557363798029        17.619669947521757     
 P  -7.3795733677954294        5.1719899856011162        15.062561544650348     
 H  -8.8706562653305348        6.2380202523098980        18.344037142937488     
 H  -9.7378292607638084        6.0981753059153547        16.801778654242490     
 H  -8.3520191543894864        7.2091606890517212        16.944831650444016     
 H  -8.5748132200229890        3.6473103938705282        18.273283441385463     
 H  -7.6723426257786898        2.9072104354813595        16.935053236637597     
 H  -9.3229206228350741        3.5336645283691799        16.671859726394754     
 H  -6.0134818478910068        6.2720458743619236        17.448353176064774     
 H  -5.6973850584689556        4.5221523549761828        17.326437482183067     
 H  -6.6149629297353609        5.1708973558253959        18.702636201169788     
 N  -6.6571751568599389        6.6036639120987370        14.649318412546865     
 N  -8.8279995179252619        5.1964863841490443        14.291471661910032     
 O  -6.4344758352395255        4.0159295915932649        14.712098207983429     
 C  -5.2116960024478827        6.9019775177208329        14.698071908408169     
 H  -7.2664670633791930        7.3543476599185702        14.309682420633845     
 C  -8.9424142009288605        4.9171523210177837        12.842112074224763     
 H  -9.6853113098220458        4.9911686097401535        14.823044505352742     
 H  -4.7451005549097243        6.1423069578684029        15.338601601872917     
 C  -4.9617764463850591        8.2705383841699867        15.332679134573286     
 C  -4.5592041270588819        6.8330085475007278        13.314738799304921     
 H  -8.0013012381059578        5.2499632188653855        12.381572026677782     
 C  -10.102070940642749        5.7390815526611112        12.281873909066070     
 C  -9.1296655381848950        3.4202153339315062        12.580487595530307     
 H  -5.4557066720549310        9.0658838619878761        14.756398206102796     
 H  -3.8838257268714265        8.4797077596717756        15.350371418794879     
 H  -5.3342223958201478        8.3122048186830568        16.362536875568342     
 H  -4.7535121055461591        5.8675043853480151        12.832222362206400     
 H  -3.4709071580802444        6.9519024196758679        13.415839062405224     
 H  -4.9428003698442691        7.6332100724435108        12.667813036335053     
 H  -11.020076880678612        5.4951653223983223        12.833336941064866     
 H  -10.272206399096484        5.4981300248483471        11.224988164330624     
 H  -9.9077549764151875        6.8159341691622144        12.374899733887922     
 H  -8.3020185501280839        2.8447602848648668        13.012341747110124     
 H  -9.1698880653451926        3.2107009381326064        11.502085076812390     
 H  -10.066090703894732        3.0605116931961183        13.028745360326916     
 C   4.4880771233483552       -1.4686399142864537        12.206551458534429     
 C   4.3081048677844409        3.5857386187134709E-002   11.925392335936998     
 C   3.1406003544114749       -2.2137376990798505        12.135640033672619     
 C   5.4634602438082602       -2.0475794760897377        11.160421372052067     
 P   5.2905593157519668       -1.6963729228495359        13.860758248249155     
 H   5.2734771015888127       0.55731868953133823        11.942279257307868     
 H   3.6318030992667762       0.52238978896019805        12.639147218948075     
 H   3.8720238986397106       0.16776346109970164        10.923049175763294     
 H   2.3860121157360021       -1.7774985479914576        12.803470101938682     
 H   3.2497676302657519       -3.2778056744710478        12.388462960879522     
 H   2.7450623065759721       -2.1549278544014756        11.109959953425419     
 H   5.0658921268171238       -1.8497477831452067        10.153562585410834     
 H   5.5803187614449286       -3.1323364599525392        11.261666285338986     
 H   6.4566163677159789       -1.5829532184892496        11.224484920789793     
 N   5.6797774400089738       -3.2699031823956051        14.195304211490633     
 N   4.1239106120676459       -1.3794064874889576        14.979634346711929     
 O   6.5727734870303172      -0.86323168537455519        13.875764920599527     
 C   6.8827447161470383       -3.9975680929136859        13.735295655592770     
 H   4.9360452191818824       -3.8564040423568842        14.571316548056771     
 C   4.3842113950276316       -1.3330464046896555        16.440547532929038     
 H   3.3569718156424928      -0.76178459656520570        14.685568506063673     
 H   7.4559193314444201       -3.3005426585373483        13.108333186622273     
 C   7.7477064930107877       -4.4187155536662743        14.926599887915231     
 C   6.4655521759108945       -5.2134871803753891        12.907529165482391     
 H   5.3472562899147542       -1.8382557591729394        16.603058304958779     
 C   4.4864930542414649       0.11572882301910381        16.929400583215596     
 C   3.2855732347304674       -2.1060550589106231        17.178179655996939     
 H   8.0005598204313237       -3.5510106383725941        15.549514759762838     
 H   8.6836834095380286       -4.8820201163773467        14.584521684593998     
 H   7.2021864162532063       -5.1448486184656659        15.542033399878065     
 H   5.9031777999350457       -5.9181416898641732        13.536834046455475     
 H   7.3450897058382392       -5.7373312901091724        12.518022318946604     
 H   5.8309602054277114       -4.9334619012250078        12.058394762053098     
 H   5.2997277287090174       0.64320146432330871        16.416096869400178     
 H   4.6790842455887267       0.14867433266954924        18.010675939186214     
 H   3.5509194569323386       0.65682658510128011        16.735308941390205     
 H   2.2956155945006484       -1.7083487381286493        16.915709960941463     
 H   3.4059600926542508       -2.0104826156677253        18.265898233947599     
 H   3.3051278645047488       -3.1723975118426084        16.921676818590832     
 I   1.4868612228188458        1.0549509125134569        14.558879124625150     
 I  -1.6325956891133386        5.6565888599535148        15.995393402032436     
 I  -8.4989887435882405        9.6026056393068124        13.037968829384614     
 O   1.8712868748701321        4.5236464062272361        15.501920290147758     
 H   1.6836955252204695        3.5797480438297287        15.307409849268589     
 H  0.98931322720143422        4.9285721602042747        15.645691111359474     
 C   8.4350092256109814        2.5243021231034475        10.058466995878842     
 C   8.6195418217630078        3.5113343944786095        8.8960388031064603     
 C   7.8609640155218763        1.1821548336374164        9.5625513306930774     
 C   7.4888465912175661        3.1263219201852985        11.118730729575853     
 P   10.033962116704540        2.2588012838599298        10.920419382286406     
 H   9.2067061735973219        3.0779833919021540        8.0752128457500838     
 H   7.6359797431643051        3.7860318793508139        8.4940613800792892     
 H   9.1063820680973304        4.4359525020488739        9.2289544453891637     
 H   6.8496608856555712        1.3494904900887872        9.1617935730030347     
 H   8.4641994969228502       0.74327681334145734        8.7562630727328319     
 H   7.7843247904953587       0.45517874653248641        10.381905968869692     
 H   7.8642622917356659        4.0765967382637491        11.519291583301868     
 H   6.5130043543409011        3.3210413302673625        10.652980559893571     
 H   7.3308201964724544        2.4404436805891869        11.959474373458027     
 N   11.094335726489808        1.6349486319989495        9.8344566142067631     
 N   10.678383665650561        3.6870870210579367        11.450871329455611     
 O   9.7526925008041108        1.3968012853570739        12.158205913483357     
 C   12.396768222755975        1.0680646310610855        10.271712743371010     
 H   10.741185144760424        1.2775183485093475        8.9386049550553164     
 C   11.691500209950380        4.5271460439975808        10.789127605847932     
 H   10.463541222246770        3.9197444636129588        12.423113513176309     
 Dy   9.9101416247723151        1.2980350779039493        14.368212395892916     
 H   12.571055555172039        1.4472256331294200        11.289495423779641     
 C   12.345189482887784      -0.46044433427883624        10.330601735692564     
 C   13.518824468764178        1.5600765011353146        9.3541810384493616     
 H   11.834562014714988        4.0841246748270308        9.7959905541187648     
 C   11.194771586264553        5.9688520244873962        10.619296505285044     
 C   13.023194430586550        4.4911831671966116        11.549942707167082     
 O   10.222135650306136        1.3834646111679108        16.567166093863200     
 O   9.3832888816268518        3.6346516306551835        14.340119691239757     
 O   7.5646876162047167        1.4625524720076144        14.606576374984199     
 O   9.0754475931035330      -0.97715921794679417        14.525695862583182     
 O   11.713673288218285      -0.19924382806110358        14.071220182741827     
 O   11.893614261727610        2.6494959653888048        14.289104726927210     
 H   11.550352528533546      -0.80657643730543582        11.003034269713979     
 H   12.163102936163893      -0.88275138171160228        9.3321897558506368     
 H   13.299301847517455      -0.86046478682362526        10.701745317760336     
 H   13.351318669929801        1.2071387073099542        8.3273950669859058     
 H   13.574322223828817        2.6550963292074314        9.3305862827730675     
 H   14.488170987489472        1.1738118130869284        9.6977765764912327     
 H   10.253776293442026        6.0049749159411316        10.055908002563170     
 H   11.021687431695009        6.4386817379483450        11.595890897422276     
 H   11.941375070866380        6.5726265898469380        10.083975221672116     
 H   12.902136837992703        4.8932095411402612        12.565065464144435     
 H   13.411139582325522        3.4699953729858595        11.644663747037473     
 H   13.777014536891601        5.1023582043736617        11.034539071242341     
 P   10.433328168066641       0.51764526145192591        17.816835800491461     
 H   9.9328222340726118        4.2471687078114169        14.892779508166985     
 H   8.4128247668184795        3.9185140498296200        14.474216086647710     
 H   6.9690134481694974       0.71442311329006980        14.312379160645184     
 H   7.0755044074471325        2.3325318945570772        14.655523676956644     
 H   9.5446098086281079       -1.7162883707822638        14.054890374538495     
 H   8.0893505293755972       -1.0877186763031563        14.312525439277547     
 H   11.674747777034341       -1.1308900882301995        13.717832541230107     
 H   12.675839368663112        1.4379968967681716E-002   14.215462333054704     
 H   12.805589876425564        2.2526241441700976        14.321659420645474     
 H   11.945189515295459        3.4688766768903601        14.847928898558497     
 C   8.9758672947674878       0.76756473059578723        18.898660448530364     
 N   10.614754632455277       -1.0237103618665755        17.262581157454719     
 N   11.740205821530553       0.81198488340530972        18.761387112943240     
 C   7.7481732201153548       0.36658157773428646        18.060079779624669     
 C   8.8844526756075606        2.2603526464655390        19.265166025526945     
 C   9.0676993700624919       -9.0762454561051809E-002   20.168377809724063     
 C   11.227168736573667       -2.1649560828783914        17.957848629633318     
 H   10.143242125102903       -1.2365158648462760        16.379917660231378     
 C   13.127677270098701       0.92903996072725581        18.248935836973335     
 H   11.579048346550318        1.3108088954015602        19.643237431180708     
 H   7.7691778721942182      -0.69302731922226657        17.771585897352921     
 H   6.8464386564832775       0.53436181174340247        18.661327755108456     
 H   7.6637154382103567       0.96863730948549309        17.147199268141147     
 H   7.9564454429288114        2.4510885968492899        19.822920910061271     
 H   9.7133138164454511        2.5772565148325350        19.910509285938048     
 H   8.8842632425533594        2.8879551241419272        18.365723911335028     
 H   9.9261884025587221       0.18464937394200093        20.792710748780362     
 H   8.1614466500101699        6.1642392741877744E-002   20.770240237179408     
 H   9.1391763264144785       -1.1618441753971565        19.941754109034786     
 H   11.571300249677073       -1.7823544625691232        18.927450907138841     
 C   12.428238513270628       -2.6885667497274146        17.162856010139532     
 C   10.197193066152602       -3.2705107713259594        18.185939296831769     
 H   13.133248407563023       0.50752208494280626        17.233650121510497     
 C   14.076046736426120       0.11856822827283264        19.140364120014834     
 C   13.533600307061132        2.4007903183154182        18.173790330480976     
 H   12.105127844866105       -3.0776395746265259        16.185690182831941     
 H   13.164774019653763       -1.8944708611142764        16.978446844978262     
 H   12.926868368435233       -3.5056622639112689        17.705953254169920     
 H   9.3387496826473200       -2.9123942356602557        18.768857553062581     
 H   9.8205871706501480       -3.6470480662496363        17.224251943958532     
 H   10.644737328653214       -4.1173889420532115        18.723251436657815     
 H   14.009276866959995       0.47082392310732912        20.179437857229576     
 H   13.828945047246338      -0.95006123774650975        19.129481945706019     
 H   15.114247823496630       0.23528126564320578        18.799631899189720     
 H   12.842226297195703        2.9689513887500918        17.536260478334505     
 H   13.517248930396567        2.8468347695625260        19.177764684120451     
 H   14.546884854812928        2.5084294803114418        17.762461178163441     
 C   9.5289399718834229        5.3716263484011213        2.4330025447544954     
 C   10.490422030628160        4.3037351766607541        1.8744125521073369     
 C   10.073026499679191        6.7946466974914124        2.1977261390109035     
 C   8.1496489032876802        5.2262669272570275        1.7556899869156273     
 P   9.2648176903393082        5.1312466045807001        4.2453135384424030     
 H   10.538413347227182        4.4013196614244583       0.77663714448569099     
 H   11.511045220413314        4.4180669293917560        2.2637888382902065     
 H   10.138988817004453        3.2902215789354434        2.1105335735997692     
 H   10.210643734405766        6.9642093251393344        1.1173292864972686     
 H   9.3653227520010347        7.5516445638843104        2.5635331120141784     
 H   11.044009467386019        6.9577103948018530        2.6842445805849007     
 H   7.7588111583428532        4.2060233796445399        1.8575341602635060     
 H   7.4086389568864259        5.9270365834147629        2.1692502147506079     
 H   8.2423373243933931        5.4385579163504625       0.67813754939988291     
 N   8.5625902197824040        3.6632387054441002        4.5585029590246089     
 N   10.759172040069346        5.0454906731450855        4.9234510306688035     
 O   8.3558176268824500        6.2542377715517388        4.7697782895334218     
 C   7.1112429354743547        3.3889490870998240        4.5752811206249646     
 H   9.1739938657959836        2.9149422681589345        4.8994813911696742     
 C   10.959510378583039        5.2795082330296284        6.3737800374019908     
 H   11.585696922681496        5.2689205636893002        4.3513652280934600     
 H   6.6289250703733362        4.1649034637796918        3.9670203779682773     
 C   6.8084701257763065        2.0386847579322089        3.9258042824298678     
 C   6.5175828552615966        3.4465753330057955        5.9848962929875826     
 H   10.040776120469545        4.9449396265098535        6.8759308445977210     
 C   12.136173961870064        4.4277001873963169        6.8465628607599296     
 C   11.178787529456230        6.7658520044013963        6.6690582669712546     
 H   7.3131338809498576        1.2217824149497538        4.4615206052294569     
 H   5.7269857944290825        1.8502668540848999        3.9549548917696842     
 H   7.1295296430436359        2.0138765223817670        2.8778926080918810     
 H   6.7408282460801718        4.4043051520186083        6.4703658083855595     
 H   5.4250487463005692        3.3377362261131660        5.9264979206084814     
 H   6.9189723841121138        2.6350774664965244        6.6068207534582193     
 H   13.029634324967317        4.6806230281445007        6.2600597983223540     
 H   12.360254657414950        4.6289639019471123        7.9027190061013384     
 H   11.924596448177990        3.3567625147258107        6.7288655376463868     
 H   10.333807313060419        7.3584298446029086        6.2994190849402729     
 H   11.278297241858521        6.9420176402318079        7.7498378359405846     
 H   12.093564948393317        7.1308311604481487        6.1812571854809555     
 C  -2.5804953803180997        11.679132356682160        6.8831719873141610     
 C  -2.4200016391027819        10.162812083848626        7.1048926553777498     
 C  -1.2275883451772465        12.408511117602762        7.0028995027461249     
 C  -3.5666432826680907        12.220374719868548        7.9408488117248677     
 P  -3.3565659849730918        11.979258905885914        5.2274627627819186     
 H  -3.3925985940207424        9.6563117857842826        7.0665294654071227     
 H  -1.7481253378399191        9.6948427145840270        6.3746743721322652     
 H  -1.9896140590724520        9.9848998353318574        8.1026847206849837     
 H -0.46628500080435997        11.986061069812244        6.3335859347468642     
 H  -1.3224119479300671        13.481205506170257        6.7825273968717630     
 H -0.84994557703904972        12.313625251399580        8.0328196527087901     
 H  -3.1926947649345419        11.959709479212146        8.9425044309462667     
 H  -3.6639789473636437        13.311048891102752        7.8990520836737783     
 H  -4.5655739253488052        11.776623895319458        7.8338868941337312     
 N  -3.7227197196641839        13.569312178897437        4.9491462142279854     
 N  -2.1826354347363468        11.689756646253063        4.1098351422870536     
 O  -4.6489165975157638        11.165903474044420        5.1624824687369388     
 C  -4.8929033736807455        14.300682342943702        5.4833709940716409     
 H  -2.9692704844029438        14.157770007750278        4.5967971921096682     
 C  -2.4186462747704303        11.707434987096498        2.6440827620915464     
 H  -1.4200397764055785        11.060807408270371        4.3915487570635543     
 H  -5.4516235287329975        13.592486142842512        6.1110165519840329     
 C  -5.8011200970949073        14.772080099876707        4.3439700474105329     
 C  -4.4125991217425327        15.476977958865811        6.3352219112835817     
 H  -3.3921940434722586        12.194179606061226        2.4881048585424068     
 C  -2.4749104027386766        10.280365455810339        2.0892532472213010     
 C  -1.3285518439110520        12.539957340739747        1.9611627808969543     
 H  -6.0849048962300296        13.927357630375388        3.7028184173311471     
 H  -6.7198156248757215        15.230343467538933        4.7360550927669953     
 H  -5.2742655867136152        15.514125772368162        3.7312408555228385     
 H  -3.8742810974574469        16.198273991598651        5.7032651630363551     
 H  -5.2579891754432486        15.998444596626324        6.7977516021062980     
 H  -3.7343114322525226        15.151358214937561        7.1340634644813923     
 H  -3.2781667246531305        9.7098768584311923        2.5695694449218678     
 H  -2.6526534511567919        10.289164519817861        1.0049144432078059     
 H  -1.5273328098205941        9.7560599758022803        2.2711420483646889     
 H -0.33394351396339134        12.163402284557701        2.2357788916673567     
 H  -1.4178673356684204        12.477845110049302       0.86849145758281077     
 H  -1.3875106374750663        13.595879683664782        2.2519711551217658     
 I  0.42586137604699487        9.2275760772043842        4.5009703558169543     
 I   3.5809251445088188        4.6704154076050157        3.2322294196178758     
 I   10.389646831153751       0.68130614955622226        6.2046538740658432     
 O  -4.1329935690111869E-004   5.7630132505768747        3.5784485407303839     
 H  0.18153535448279429        6.7100848931436108        3.7655317443592122     
 H  0.88797868528619139        5.3578089079728599        3.4857535386036265     
         356

 C  -6.4537702780012678        7.7874512794135828        9.1954244121708033     
 C  -6.6413403695736317        6.7915576376027698        10.349979739873543     
 C  -5.8966734364326001        9.1297409237690204        9.7085812150737159     
 C  -5.4910256216613842        7.2023926914028298        8.1407417727315448     
 P  -8.0465415521885788        8.0480280749998343        8.3191836488429320     
 H  -7.2499601764474768        7.2092762663252534        11.163361752214646     
 H  -5.6601635235990182        6.5318041745285820        10.767999619004666     
 H  -7.1065168802152598        5.8610848944596299        10.003285208563065     
 H  -4.8873941041959093        8.9661591046893996        10.115327845950333     
 H  -6.5095215537479056        9.5557478281437316        10.514565552251927     
 H  -5.8194514121658267        9.8658544106471382        8.8977059568675863     
 H  -5.8501554052629050        6.2503514692247499        7.7298477337620790     
 H  -4.5156902314180076        7.0172605181813994        8.6117935245258810     
 H  -5.3357402985694842        7.8945674514719073        7.3047454029112915     
 N  -9.1133165345886020        8.6716454166878965        9.3984682481046935     
 N  -8.6837732888684602        6.6158870817016489        7.7872696676198299     
 O  -7.7592985602128826        8.9093327174229060        7.0817084430267538     
 C  -10.415485444136154        9.2375151296537332        8.9608047301751252     
 H  -8.7697479197360035        9.0163785074492981        10.302824567127681     
 C  -9.7219950879340526        5.7958109818322621        8.4353308998490135     
 H  -8.4567992231101403        6.3794346581496084        6.8178859620669119     
 Dy  -8.0096784820087592        9.0027399214089190        4.8751324296271425     
 H  -10.573789442800180        8.8856508843494613        7.9308831960762287     
 C  -10.373884658947281        10.767207488473730        8.9459469409348866     
 C  -11.545655500560629        8.7149262665855378        9.8510995409218438     
 H  -9.8911935901901433        6.2634194584660579        9.4124927706459012     
 C  -9.2437909344643998        4.3548624738767430        8.6579882585050658     
 C  -11.031405523909745        5.8239973244946022        7.6368039780545054     
 O  -8.3833469771591940        9.0322886064348982        2.6849867287948728     
 O  -7.4780338004375935        6.6703197552711924        4.9125470452581252     
 O  -5.6659411152799875        8.8184670970740839        4.5846152196158405     
 O  -7.1935400686417363        11.278487348392238        4.7181147955533884     
 O  -9.8294816825576863        10.458248575418613        5.2867741458554214     
 O  -9.9900047193561718        7.6511158515967574        4.9453240270245704     
 H  -9.5766998877019418        11.137018889282604        8.2894757989651922     
 H  -10.201769082097144        11.161052663154049        9.9576375668378336     
 H  -11.327536315379803        11.172131251449459        8.5791506284727461     
 H  -11.396547969979130        9.0477633096806382        10.887129617002897     
 H  -11.592831229276889        7.6195460714471537        9.8513686027692966     
 H  -12.513056941754249        9.0997989465092495        9.5010964640096329     
 H  -8.3210217324653737        4.3261249978651932        9.2513440115700742     
 H  -9.0454596208048681        3.8564116440425442        7.7007340301725824     
 H  -10.011591010387709        3.7723121534886430        9.1872663417763949     
 H  -10.887511349787996        5.3951866310711285        6.6356862163914458     
 H  -11.406214971484326        6.8461986012483758        7.5056811418116514     
 H  -11.804445880268307        5.2331747950685239        8.1477074162744980     
 P  -8.5704522182521110        9.9152932983178097        1.4431046893691426     
 H  -8.0108389836203386        6.0452637621088332        4.3558560821594803     
 H  -6.5031592334995674        6.3716752787031918        4.8499006947348660     
 H  -5.0685474824658874        9.5830256251555568        4.8317184728057461     
 H  -5.1814989633051542        7.9443802296246702        4.6352387004802935     
 H  -7.6450892734378080        12.015585775492326        5.2092443601984177     
 H  -6.1977160130772271        11.398957160938423        4.8655234181540337     
 H  -9.7883100427981500        11.402633240739998        5.6027241455820169     
 H  -10.777483754465251        10.271879648679011        5.0500076229732462     
 H  -10.895940797716198        8.0545056474029053        4.8571150027180945     
 H  -10.025539881367141        6.8202851918654952        4.4008284436920224     
 C  -7.0859380214453118        9.6982931516915869       0.38888702644885165     
 N  -8.7901432564274309        11.445408364238387        2.0181980007688716     
 N  -9.8434244676922624        9.6264095819390239       0.45221699787659564     
 C  -5.8828103292221430        10.124428683076555        1.2511883636117018     
 C  -6.9572837055689201        8.2083580322722227        1.5069200889176919E-002
 C  -7.1749023687970066        10.555940432596621      -0.88246647790080623     
 C  -9.3332791265436388        12.604686836344543        1.2959412958115106     
 H  -8.3367794751356961        11.644676018322240        2.9134272952791584     
 C  -11.249826048502502        9.5174621013324572       0.90857985648346618     
 H  -9.6515829284983532        9.1166738663070497      -0.41696815412182014     
 H  -5.9395727670343925        11.179429092456758        1.5534185952579038     
 H  -4.9656801215336079        9.9920619988074222       0.66415894986187674     
 H  -5.7944106654364305        9.5130139473300677        2.1576430326832923     
 H  -6.0106757211580080        8.0404306692006475      -0.51897128394002867     
 H  -7.7626252582099688        7.8806588126555157      -0.65498013909721420     
 H  -6.9675366398284213        7.5724513055963243       0.90834178903587692     
 H  -8.0166259266896898        10.260988092319721       -1.5208705054540990     
 H  -6.2559851575495156        10.421783093736499       -1.4687568821069972     
 H  -7.2724325101905896        11.625967003864892      -0.65973585234511045     
 H  -9.6328406473043682        12.233976558333575       0.30663112770548778     
 C  -10.562300479634088        13.151353976907428        2.0271355419454933     
 C  -8.2709911426319973        13.691182942017617        1.1307371889059175     
 H  -11.294316961193193        9.9413143258740089        1.9216236190333948     
 C  -12.155513911393507        10.328540907850696       -2.3654782545926897E-002
 C  -11.661953361309429        8.0474658845256730       0.96824492475823887     
 H  -10.283119401030223        13.522445254429183        3.0241530100116467     
 H  -11.325144278267882        12.373833382097068        2.1605079491443679     
 H  -11.009938086250347        13.985191637125455        1.4680139108114469     
 H  -7.3810931631834071        13.313439722173644       0.61244185500288939     
 H  -7.9549991428416025        14.074340759205135        2.1119539327897261     
 H  -8.6658738131750042        14.537289261455058       0.55436843721757800     
 H  -12.062247042531320        9.9604892475109086       -1.0549668866981647     
 H  -11.891773612257426        11.393035600107130       -1.8336275926958325E-002
 H  -13.205101042394631        10.232561774176348       0.28511396945260670     
 H  -11.003634907393332        7.4827900227357684        1.6423394538256890     
 H  -11.595884190869921        7.5994596590594350       -3.2939297861835651E-002
 H  -12.693941452848117        7.9413724683817453        1.3296265309189423     
 C  -7.7688249630110198        5.0892050586697843        16.861488667568093     
 C  -8.7393617100700904        6.2190402726591199        17.252851956210254     
 C  -8.3644503504667007        3.7039073571129744        17.186088977914636     
 C  -6.4352260205613394        5.2699756683564862        17.614454326661608     
 P  -7.3784396963874777        5.1718936077426898        15.059547601887820     
 H  -8.8630202643446570        6.2242545817590731        18.347777787826029     
 H  -9.7342076603751568        6.0873529710390750        16.807770351022281     
 H  -8.3504653078986948        7.2009532960307441        16.950753127340345     
 H  -8.5640331338794073        3.6348569043563175        18.266693153686674     
 H  -7.6618473545971320        2.9014447816829132        16.925144269326129     
 H  -9.3140037985904840        3.5247032249634151        16.665980677361858     
 H  -6.0091204268584226        6.2673514889150965        17.445857700617712     
 H  -5.6896179249632093        4.5189686941031679        17.316932589942812     
 H  -6.6051109657990814        5.1606152148566133        18.697172839822308     
 N  -6.6568339039632773        6.6049870315988422        14.650218784484625     
 N  -8.8284977729564904        5.1986068710616236        14.291712041042528     
 O  -6.4345124833695655        4.0171222958104922        14.702835051068142     
 C  -5.2111282137688928        6.9023698176857629        14.696615999182487     
 H  -7.2661622553975933        7.3555123515420231        14.310304371381024     
 C  -8.9460385134764557        4.9212300026663023        12.842261987422701     
 H  -9.6846455446702073        4.9923920604784744        14.824714013598348     
 H  -4.7440390937422476        6.1422938011293695        15.336264830558507     
 C  -4.9593126351196375        8.2704958292641546        15.331298638908846     
 C  -4.5606090961206416        6.8333594365090002        13.312415443562845     
 H  -8.0059982133804617        5.2547948147182701        12.380202440387967     
 C  -10.106877230455853        5.7437044804726849        12.285600185010564     
 C  -9.1336617753611531        3.4246634622705474        12.578981116061115     
 H  -5.4536250173170195        9.0664253251555529        14.756195302344230     
 H  -3.8812302025238075        8.4789001461324620        15.347188628686972     
 H  -5.3298653826268021        8.3119631631011366        16.361804684837647     
 H  -4.7562439220839794        5.8681463556106808        12.829899982089200     
 H  -3.4721256032318903        6.9515040008945457        13.412099661863122     
 H  -4.9444610942822464        7.6340129025315520        12.666214144598799     
 H  -11.023756515847060        5.4987665415901290        12.838405536751129     
 H  -10.279022452121778        5.5043574730526519        11.228714792353072     
 H  -9.9125277792139208        6.8204230132236967        12.379769737363929     
 H  -8.3050311136924098        2.8489075105927948        13.008292568725947     
 H  -9.1760658368330930        3.2166592546548891        11.500441173536357     
 H  -10.069061005553504        3.0641480449547749        13.028651549191339     
 C   4.4894421861276586       -1.4650781983959158        12.210840180998227     
 C   4.3111345940774042        3.9891100571540113E-002   11.931484999600581     
 C   3.1414000721271851       -2.2088900905231963        12.137894889108233     
 C   5.4652035630325715       -2.0434606659822596        11.164734249906061     
 P   5.2903386927476364       -1.6955009486037413        13.865366669795058     
 H   5.2770446056397455       0.56027105288706003        11.949400556923878     
 H   3.6349950616278783       0.52623775546351492        12.645501470977402     
 H   3.8757136020197347       0.17353336944139314        10.929124462899686     
 H   2.3865755836913354       -1.7725439264338363        12.805386415243792     
 H   3.2493920063352726       -3.2732593294901271        12.389860551306230     
 H   2.7469182502029743       -2.1488590712430193        11.111902257506635     
 H   5.0689101982990294       -1.8433877979831061        10.157892877084929     
 H   5.5806987627161844       -3.1284750524064946        11.264144367385736     
 H   6.4588030201563145       -1.5801396824818121        11.230519163298977     
 N   5.6779235993832264       -3.2697362507376382        14.198270639908079     
 N   4.1233557640703422       -1.3787931019815445        14.983858313460935     
 O   6.5732787852361243      -0.86367267507667567        13.882442235057900     
 C   6.8795216448681185       -3.9981549889292118        13.736088395268371     
 H   4.9334094445333925       -3.8558847165854773        14.573190810585373     
 C   4.3823326240086615       -1.3351090716155176        16.444999636476620     
 H   3.3567124442139518      -0.76067939255977191        14.690028002308367     
 H   7.4524019490657185       -3.3012878245175692        13.108691019670417     
 C   7.7458984493598884       -4.4206254063357511        14.925810155080628     
 C   6.4596692055433191       -5.2129895542941069        12.908176935075526     
 H   5.3457110706885249       -1.8396846701001945        16.607451189637214     
 C   4.4828437689296763       0.11275599358417850        16.936601516330963     
 C   3.2838078299445947       -2.1104702454514044        17.180106567772196     
 H   8.0000911277203794       -3.5534066065665448        15.548813765374268     
 H   8.6811280412515259       -4.8842609692792349        14.582254213402830     
 H   7.2008347362654392       -5.1467668606935275        15.541616462288227     
 H   5.8978811485404581       -5.9176828819754919        13.537978914017518     
 H   7.3378054870433864       -5.7373248953334084        12.516412272092721     
 H   5.8236666075670689       -4.9315688552812569        12.060626109723673     
 H   5.2958206415082660       0.64188365983803297        16.424769622025163     
 H   4.6746826302646660       0.14395643889708673        18.018038029737362     
 H   3.5468764292879769       0.65330521086784010        16.742859041549355     
 H   2.2937520246089278       -1.7135490126262618        16.916897916921343     
 H   3.4026666889580635       -2.0163561314870817        18.268053653101965     
 H   3.3049647132710196       -3.1763718664140579        16.922157556241597     
 I   1.4873836726922751        1.0555724064290020        14.561765052814721     
 I  -1.6346965090538939        5.6529923893740550        15.997221013296400     
 I  -8.4980364532892203        9.6025113105479107        13.037350002410896     
 O   1.8727153258726210        4.5233838728749669        15.506975771335446     
 H   1.6855597640020969        3.5794247472522511        15.312262951387874     
 H  0.99043537555131467        4.9279065077372524        15.649635089446184     
 C   8.4321249329017345        2.5244175855698265        10.055769196413937     
 C   8.6164857287410896        3.5119575288387255        8.8937427233309219     
 C   7.8588825539200533        1.1822422608926315        9.5590880679603210     
 C   7.4853679900661021        3.1254995375698571        11.116015008327865     
 P   10.030920098520829        2.2592516868132688        10.918143814462539     
 H   9.2045005971725455        3.0794216719019745        8.0731118779125772     
 H   7.6329313478006124        3.7859279826299126        8.4912411360143487     
 H   9.1023312638058869        4.4368574476364682        9.2272558048734012     
 H   6.8476502492009397        1.3493659677147216        9.1580934361611153     
 H   8.4625531226542794       0.74397587807966914        8.7527986383467624     
 H   7.7822802049124125       0.45485034513811251        10.378062835155552     
 H   7.8599948439326939        4.0759227686584367        11.516930027718379     
 H   6.5094057854041596        3.3195975793200820        10.650267023110773     
 H   7.3278002531664157        2.4393026256984216        11.956578034611525     
 N   11.091652493832324        1.6358254783657036        9.8323424359478651     
 N   10.674693509921347        3.6877641591197752        11.448935735025977     
 O   9.7496241248621018        1.3969705536939845        12.155735718759745     
 C   12.394207351509644        1.0692320802559951        10.269502779373425     
 H   10.739039171447056        1.2791739220502352        8.9359767484840411     
 C   11.688566960287847        4.5273926494561163        10.787839254735605     
 H   10.459506768717873        3.9202449604952121        12.421171081786618     
 Dy   9.9113547586912887        1.2981248456286203        14.365565967985173     
 H   12.567669912824369        1.4469678966019683        11.287917179973004     
 C   12.343510399438802      -0.45936562793059993        10.326108129501517     
 C   13.516494983325495        1.5631754296323717        9.3533441180202477     
 H   11.832645048022073        4.0836656996081118        9.7952119632838670     
 C   11.192251276059174        5.9690103203384464        10.616297394711291     
 C   13.019480976029337        4.4918414786635603        11.549971026794825     
 O   10.228479108855625        1.3776352789789181        16.563585286707934     
 O   9.3838362231079469        3.6344480880755849        14.338188983836444     
 O   7.5659486329293228        1.4632944673986465        14.605948180968850     
 O   9.0776265715365732      -0.97712932575122802        14.524087307542917     
 O   11.715443522125094      -0.19709229169767833        14.061745728805008     
 O   11.894475281000309        2.6498336093730712        14.285944933424942     
 H   11.548698576422417      -0.80688247114664957        10.997811915896147     
 H   12.161914959316901      -0.88025908207730208        9.3270367105464178     
 H   13.297747613816002      -0.85938826341332319        10.696917827913643     
 H   13.350049116843985        1.2112163551091246        8.3260845521954128     
 H   13.571145195384748        2.6582302591484788        9.3309289925336447     
 H   14.485876054390349        1.1773495276546844        9.6972852371169633     
 H   10.251878327705191        6.0047411467127043        10.051885214041238     
 H   11.018199253962091        6.4397424604526501        11.592246237837086     
 H   11.939473789319182        6.5722167429930263        10.081206535441106     
 H   12.897544135484978        4.8945962321452399        12.564669875057399     
 H   13.407169690381728        3.4706814242703712        11.645801638592683     
 H   13.773845224500635        5.1025478612008559        11.034817117805478     
 P   10.437489763769420       0.51188355352259873        17.813617214175508     
 H   9.9327902735332270        4.2471054793104654        14.891383684553070     
 H   8.4132522602502728        3.9188517040354847        14.469909797002067     
 H   6.9701520375803732       0.71432102054923063        14.314212349116419     
 H   7.0767386039515374        2.3332845364856540        14.651746263343590     
 H   9.5460743137674324       -1.7163641195587418        14.052730098976953     
 H   8.0911381043359647       -1.0882619817445600        14.313733562354418     
 H   11.676152323306479       -1.1295962280776830        13.710960579352598     
 H   12.677008942741187        1.5107203262041558E-002   14.210179788241813     
 H   12.806174270065100        2.2525726672309228        14.320420288325018     
 H   11.945329535870838        3.4688246307661634        14.845432730770288     
 C   8.9789356475701982       0.76309879357113819        18.893752351836170     
 N   10.619069170050670       -1.0295949338943609        17.259606224283491     
 N   11.743097288819673       0.80533165019653385        18.760128556289636     
 C   7.7519196405557418       0.36154164553142926        18.054432101497611     
 C   8.8875837514652645        2.2562565624267439        19.258981207458035     
 C   9.0694538343322844       -9.3909828097630890E-002   20.164447033297058     
 C   11.226193456109195       -2.1719738684385255        17.957272723830542     
 H   10.148313151369328       -1.2417839781174196        16.376397402712097     
 C   13.131559194440475       0.92027855005831782        18.250186082792222     
 H   11.581009995296125        1.3057307064347634        19.640855643773982     
 H   7.7733291931613664      -0.69816152255374431        17.766355518831844     
 H   6.8496407775013379       0.52935212942311893        18.654839221082749     
 H   7.6679391176011604       0.96320546250336858        17.141261283487719     
 H   7.9588676397597435        2.4476072979868491        19.815322271631164     
 H   9.7156703463916632        2.5733581751881571        19.905232816409878     
 H   8.8887871434822472        2.8832724457800998        18.359158187673778     
 H   9.9273111724204952       0.18221729908016748        20.789315353181998     
 H   8.1626387927009887        5.9218930363387878E-002   20.765212862981123     
 H   9.1410713934382724       -1.1652353764057268        19.939180011440222     
 H   11.568769848945649       -1.7895978914300297        18.927496999952272     
 C   12.427718925273076       -2.6993416931501302        17.165891714186237     
 C   10.192913300614885       -3.2747100421487958        18.183250941620791     
 H   13.138508066332772       0.49781299353923897        17.235344053709621     
 C   14.077109150782276       0.10970434660009652        19.144267164246930     
 C   13.539249053206037        2.3914598299057999        18.174632674224231     
 H   12.106321913377263       -3.0871442216993152        16.187733674770943     
 H   13.167169225890948       -1.9076795061214200        16.984040257155073     
 H   12.921977674115631       -3.5180603275186630        17.710079537730760     
 H   9.3335847127100422       -2.9137117338469012        18.762676682382367     
 H   9.8185953818709688       -3.6518419440538334        17.220970592820319     
 H   10.636467320615445       -4.1217250697987771        18.723207137011329     
 H   14.009075372488327       0.46342268114838492        20.182716732468780     
 H   13.828504727884143      -0.95854935077596726        19.134259976630517     
 H   15.116000092663578       0.22454190537293858        18.805293822582243     
 H   12.849755900704395        2.9597441248542511        17.535309350598297     
 H   13.521445822563519        2.8382467910239821        19.178203656593748     
 H   14.553354346453517        2.4977084133354883        17.765190091766488     
 C   9.5368242525431377        5.3652979302260277        2.4284479924749540     
 C   10.500065150909148        4.2955379727473577        1.8780273834150589     
 C   10.081969939755925        6.7871042570671278        2.1890840163849949     
 C   8.1600916143637079        5.2167527654522754        1.7472031488143249     
 P   9.2663508946693653        5.1324261963739746        4.2402090182972021     
 H   10.551461755633252        4.3880853624307532       0.78036571432021673     
 H   11.519340326203871        4.4121438369924428        2.2698478737576893     
 H   10.148184783887414        3.2831143793908231        2.1175410070997884     
 H   10.223182560180286        6.9519625962777232        1.1088078179974961     
 H   9.3734371647842814        7.5454809635356179        2.5493437500546636     
 H   11.051372829837184        6.9520475238600312        2.6778512190028256     
 H   7.7687030710809486        4.1971440496824952        1.8521659292998807     
 H   7.4179510119958900        5.9190560915968664        2.1550270035380574     
 H   8.2565113600606104        5.4242831036545907       0.66943699763322595     
 N   8.5632595754005383        3.6660266396737584        4.5578659772142247     
 N   10.758542613030235        5.0495555475746619        4.9227883067547360     
 O   8.3555141143672458        6.2568905759307603        4.7564003024556367     
 C   7.1121670190514923        3.3907000214665053        4.5716383027645513     
 H   9.1745245901546504        2.9177083038040235        4.8990467679305345     
 C   10.954901122292785        5.2853720898438263        6.3731272999851578     
 H   11.586432688991373        5.2724489880151921        4.3526210551773383     
 H   6.6306492218172250        4.1656947059813847        3.9615722816542540     
 C   6.8118238927032806        2.0393323120545248        3.9233860539357122     
 C   6.5156621642231300        3.4493835184219792        5.9799633873469507     
 H   10.035387735738750        4.9501982168340319        6.8733584616229111     
 C   12.131338611522560        4.4354988966049573        6.8495913371799348     
 C   11.171905709643209        6.7722232794762798        6.6672576205069829     
 H   7.3159947470707030        1.2236469403539409        4.4612943547270021     
 H   5.7304977016933254        1.8499748199944914        3.9505120664555440     
 H   7.1352001725899994        2.0132818279416198        2.8763078716425579     
 H   6.7378910476401570        4.4074779687253907        6.4651427289200960     
 H   5.4232868816671882        3.3404931548370689        5.9194826624077743     
 H   6.9158267037444379        2.6383805106301472        6.6032530099700342     
 H   13.025715172536707        4.6886940554741257        6.2646612541038245     
 H   12.352944192038704        4.6384502746181866        7.9058105157428935     
 H   11.921164443146491        3.3642032840403266        6.7328028458425218     
 H   10.327380022722050        7.3636819977609997        6.2950009798869173     
 H   11.268695052720311        6.9496558964874904        7.7479744517205358     
 H   12.087450080302208        7.1375672963191361        6.1813108883408754     
 C  -2.5813157582665913        11.684303059350315        6.8887916622963141     
 C  -2.4208841844608835        10.168471158344573        7.1135154525629378     
 C  -1.2282970270458093        12.413695704527532        7.0066121294256147     
 C  -3.5669834687207498        12.228021020071170        7.9455027354227949     
 P  -3.3579324755586675        11.981245380378754        5.2328792139584257     
 H  -3.3934218500690139        9.6618202581605921        7.0758264797981951     
 H  -1.7487802654282592        9.6992046973020241        6.3843851421129099     
 H  -1.9907214454414144        9.9925483294958699        8.1117043906945696     
 H -0.46728543269566342        11.990039825877890        6.3377633858512921     
 H  -1.3231277934192280        13.485991716572736        6.7844722866407823     
 H -0.85026799058579572        12.320513766432947        8.0365046394080579     
 H  -3.1924096767149965        11.970196467427801        8.9475656970090771     
 H  -3.6645409233916739        13.318472172402524        7.9007353697926304     
 H  -4.5658876660197381        11.783883236634503        7.8402771733559202     
 N  -3.7243127107755019        13.570669624355984        4.9516477186339865     
 N  -2.1842371840999850        11.689754046590307        4.1155594089047991     
 O  -4.6501751361894508        11.167583448732385        5.1698488182338602     
 C  -4.8957635951156835        14.302510846531728        5.4820630399323376     
 H  -2.9708740708193657        14.158607834546087        4.5984464065338626     
 C  -2.4209023854895610        11.704774929238457        2.6499764551255840     
 H  -1.4215633594634471        11.061280893856173        4.3980837206915906     
 H  -5.4553710896719139        13.595376724688970        6.1100778990686964     
 C  -5.8018981460036656        14.771211848570314        4.3400644376929884     
 C  -4.4178847867889885        15.480915735918661        6.3321210963682830     
 H  -3.3939262677745705        12.192381488164457        2.4934852345388729     
 C  -2.4791461219604538        10.276806233342811        2.0978787727278592     
 C  -1.3302160477184644        12.534745062811435        1.9650750122055414     
 H  -6.0845340817441942        13.925143116202440        3.7002678832118852     
 H  -6.7212377666777439        15.230208078644022        4.7296046024114125     
 H  -5.2739852158541476        15.511998726212482        3.7267724514042686     
 H  -3.8781996279776596        16.200899587007097        5.6998836369166588     
 H  -5.2646300093563116        16.003073686882463        6.7910068581807739     
 H  -3.7417208242064790        15.157578316717766        7.1334435941496093     
 H  -3.2829518430070364        9.7081947986035928        2.5794541468617118     
 H  -2.6573581236020591        10.283873022074706        1.0136306280738219     
 H  -1.5321473941105446        9.7517010947187561        2.2804439887509647     
 H -0.33589415503310871        12.157250919177892        2.2394612895117438     
 H  -1.4205352892210521        12.471304788236859       0.87258301322590981     
 H  -1.3875508409521442        13.591090993184382        2.2544809746616190     
 I  0.42567801711807846        9.2299193853040187        4.5105586004405414     
 I   3.5804966180247506        4.6729047243129314        3.2290813052747191     
 I   10.390885530765939       0.68409854709320372        6.2028049890270234     
 O   1.9100637728405659E-003   5.7658959900704687        3.5839704669778523     
 H  0.18391533379256148        6.7127424665566435        3.7719592714876109     
 H  0.89006990162067523        5.3610649983001215        3.4882871058116578     
         356

 C  -6.4559948755375167        7.7876265115305294        9.1946699245825485     
 C  -6.6431922277487558        6.7919247986297906        10.349434775712311     
 C  -5.8981443589569098        9.1298560031082001        9.7072014121579233     
 C  -5.4941501126376222        7.2020459502934813        8.1394641648104962     
 P  -8.0491118435077986        8.0484688170089402        8.3192641841481194     
 H  -7.2507605788249787        7.2101747048502300        11.163302284640588     
 H  -5.6618317141263805        6.5314995021623474        10.766555924467877     
 H  -7.1093261412865996        5.8617366509178455        10.003283198466423     
 H  -4.8887808008235538        8.9660515557085443        10.113668703445757     
 H  -6.5105771666435510        9.5563573229124827        10.513233451574479     
 H  -5.8209384795325692        9.8656488523701249        8.8960285224432596     
 H  -5.8539403788753681        6.2500231563043176        7.7291126958291629     
 H  -4.5186354180345525        7.0166775396921812        8.6100062023417099     
 H  -5.3391095077631672        7.8940062713290065        7.3032421527466287     
 N  -9.1156585608350937        8.6716510340708144        9.3989938981133569     
 N  -8.6864332388531462        6.6165496660742260        7.7869692575725722     
 O  -7.7622376003389846        8.9102105321662766        7.0820315011606851     
 C  -10.418016532269231        9.2373010709670300        8.9615665592682969     
 H  -8.7717974288145477        9.0166247291448158        10.303162318697892     
 C  -9.7231927125582285        5.7951122907384205        8.4355800404991044     
 H  -8.4601668122546734        6.3806221724905532        6.8173393111699196     
 Dy  -8.0095972343625075        9.0041974682808359        4.8754569923610394     
 H  -10.576934858900163        8.8845414301813292        7.9320580743874807     
 C  -10.376472466961165        10.766981592494300        8.9452604972953527     
 C  -11.547649144227845        8.7153594711504887        9.8528931575744032     
 H  -9.8910784283274022        6.2612365847691427        9.4136518528417295     
 C  -9.2437890629494532        4.3541747669152207        8.6552543903136971     
 C  -11.033807855608860        5.8235894318860026        7.6390950838859144     
 O  -8.3836234361538136        9.0297194879771805        2.6856129220226115     
 O  -7.4775244350523584        6.6718063818647213        4.9107440415801138     
 O  -5.6657949031454438        8.8208538007037127        4.5866724884416730     
 O  -7.1929630079652149        11.279869086702035        4.7168693884576260     
 O  -9.8285596816160794        10.461134405998740        5.2841097153594747     
 O  -9.9898718396965194        7.6519058633061423        4.9465182692496095     
 H  -9.5795548544381290        11.136189528784186        8.2881231676410838     
 H  -10.203950405906495        11.161826247703681        9.9564750320071216     
 H  -11.330315996354367        11.171474541408598        8.5784855837388605     
 H  -11.397944772899208        9.0489007797005812        10.888606508475361     
 H  -11.594687336551717        7.6199751217974123        9.8539419224357232     
 H  -12.515277995040226        9.0999235375538632        9.5031814453542118     
 H  -8.3200052326867038        4.3251382736229029        9.2469398877818865     
 H  -9.0467910731044245        3.8573406089023132        7.6969303397659843     
 H  -10.010330998452464        3.7703450533442209        9.1848731906330858     
 H  -10.891085676589087        5.3963932989010255        6.6371709073104048     
 H  -11.409501189994842        6.8456781456348876        7.5100610077469554     
 H  -11.805690809398461        5.2314628835077492        8.1501843307404531     
 P  -8.5703700138200993        9.9109439500616450        1.4425121178174023     
 H  -8.0112402088912162        6.0477358090716669        4.3538657078722549     
 H  -6.5029339138905158        6.3738506897574467        4.8442342019771507     
 H  -5.0684572179871701        9.5848643212050515        4.8353292368961327     
 H  -5.1808288905774127        7.9471742821133367        4.6317432009002664     
 H  -7.6452459059707341        12.017278542402114        5.2068295711803794     
 H  -6.1975599673611157        11.400073968734930        4.8670140845945760     
 H  -9.7872723667346815        11.405287131845451        5.6006822779109244     
 H  -10.777166558204774        10.273781318517283        5.0510502490756783     
 H  -10.895989734187454        8.0552061983662782        4.8609550432800859     
 H  -10.025998593079221        6.8224809140959053        4.4000830111109295     
 C  -7.0870616844684653        9.6894540673650784       0.38770959674441058     
 N  -8.7867672962885752        11.442268578089443        2.0152748292535194     
 N  -9.8449364736566025        9.6224617552172944       0.45358109596054147     
 C  -5.8824616890110395        10.114061219405961        1.2486212849106382     
 C  -6.9618098813990184        8.1988258133565655        1.6094987553797201E-002
 C  -7.1748321508790971        10.545583826769656      -0.88466155479164210     
 C  -9.3304248041851263        12.601064234876858        1.2927347622377370     
 H  -8.3326279215688146        11.642164396202036        2.9099667256446895     
 C  -11.250755360238639        9.5151271531658690       0.91212720733951469     
 H  -9.6547677214985015        9.1119593234154994      -0.41548148143801827     
 H  -5.9364602821858110        11.169612014960689        1.5490370912526399     
 H  -4.9661297216305531        9.9784211709249302       0.66122989924716069     
 H  -5.7949164333513004        9.5040254804091528        2.1560376353484472     
 H  -6.0160648449709164        8.0281246250642262      -0.51845786239093516     
 H  -7.7683810797999717        7.8718267148413785      -0.65274686397019466     
 H  -6.9727057189076556        7.5643893723512035       0.91039566228716073     
 H  -8.0173439895088094        10.251529534472473       -1.5223884417309990     
 H  -6.2564142767722863        10.408948692396818       -1.4711072076427247     
 H  -7.2701976592096269        11.615991860731720      -0.66317596463191864     
 H  -9.6323266228221538        12.229426953694160       0.30456821213226160     
 C  -10.557412456740080        13.149791349006753        2.0257265434504483     
 C  -8.2674765166836330        13.686205729097834        1.1240325516144705     
 H  -11.293329319439266        9.9398216553854617        1.9248782109939953     
 C  -12.157113986021370        10.326263142018814       -1.9424203859933546E-002
 C  -11.664278862090391        8.0456023026960661       0.97362736424385354     
 H  -10.276111047045658        13.521226365671984        3.0219864885560428     
 H  -11.321028514888983        12.373418219424607        2.1610235017039710     
 H  -11.004933100391225        13.983818176723142        1.4667950960376790     
 H  -7.3794753482303701        13.307068111485131       0.60369327972080855     
 H  -7.9484627673469115        14.069475091259214        2.1040926479088418     
 H  -8.6628033493318224        14.532490737413688       0.54827694546143457     
 H  -12.064769689064835        9.9580185211644636       -1.0507403498983316     
 H  -11.893212471334023        11.390715849842845       -1.4555627315416656E-002
 H  -13.206459211886028        10.230493179451225       0.29021327820236975     
 H  -11.005097137566665        7.4804922928870621        1.6464600161778991     
 H  -11.601014081509019        7.5969311504267587       -2.7351248874396047E-002
 H  -12.695514409161925        7.9409026138288601        1.3373549604444930     
 C  -7.7632148841736548        5.0829121041088943        16.858802418298264     
 C  -8.7348730075546275        6.2091374985173813        17.256458203900230     
 C  -8.3553319487970015        3.6955035724663401        17.179661877131487     
 C  -6.4282792020193993        5.2638956003331696        17.609238705801463     
 P  -7.3773060249795250        5.1717972298842634        15.056533659125291     
 H  -8.8553842633587792        6.2104889112082482        18.351518432714574     
 H  -9.7305860599865071        6.0765306361627953        16.813762047802076     
 H  -8.3489114614079050        7.1927459030097678        16.956674604236678     
 H  -8.5532530477358240        3.6224034148421067        18.260102865987886     
 H  -7.6513520834155750        2.8956791278844665        16.915235302014661     
 H  -9.3050869743458957        3.5157419215576500        16.660101628328960     
 H  -6.0047590058258384        6.2626571034682694        17.443362225170645     
 H  -5.6818507914574630        4.5157850332301530        17.307427697702558     
 H  -6.5952590018628010        5.1503330738878299        18.691709478474824     
 N  -6.6564926510666167        6.6063101510989481        14.651119156422387     
 N  -8.8289960279877189        5.2007273579742028        14.291952420175026     
 O  -6.4345491314996046        4.0183150000277204        14.693571894152857     
 C  -5.2105604250899029        6.9027621176506937        14.695160089956806     
 H  -7.2658574474159936        7.3566770431654751        14.310926322128203     
 C  -8.9496628260240509        4.9253076843148200        12.842411900620636     
 H  -9.6839797795183706        4.9936155112167953        14.826383521843953     
 H  -4.7429776325747701        6.1422806443903353        15.333928059244098     
 C  -4.9568488238542159        8.2704532743583208        15.329918143244406     
 C  -4.5620140651824013        6.8337103255172726        13.310092087820768     
 H  -8.0106951886549655        5.2596264105711548        12.378832854098151     
 C  -10.111683520268958        5.7483274082842595        12.289326460955058     
 C  -9.1376580125374129        3.4291115906095886        12.577474636591923     
 H  -5.4515433625791090        9.0669667883232297        14.755992398585663     
 H  -3.8786346781761889        8.4780925325931467        15.344005838579065     
 H  -5.3255083694334564        8.3117215075192146        16.361072494106953     
 H  -4.7589757386217988        5.8687883258733455        12.827577601971999     
 H  -3.4733440483835367        6.9511055821132235        13.408360261321020     
 H  -4.9461218187202247        7.6348157326195922        12.664615252862545     
 H  -11.027436151015509        5.5023677607819357        12.843474132437390     
 H  -10.285838505147069        5.5105849212569558        11.232441420375519     
 H  -9.9173005820126559        6.8249118572851790        12.384639740839935     
 H  -8.3080436772567356        2.8530547363207224        13.004243390341770     
 H  -9.1822436083209933        3.2226175711771718        11.498797270260326     
 H  -10.072031307212276        3.0677843967134315        13.028557738055763     
 C   4.4908072489069619       -1.4615164825053781        12.215128903462025     
 C   4.3141643203703675        4.3924814955945510E-002   11.937577663264165     
 C   3.1421997898428957       -2.2040424819665421        12.140149744543850     
 C   5.4669468822568827       -2.0393418558747811        11.169047127760056     
 P   5.2901180697433059       -1.6946289743579466        13.869975091340962     
 H   5.2806121096906775       0.56322341624278172        11.956521856539890     
 H   3.6381870239889800       0.53008572196683168        12.651855723006729     
 H   3.8794033053997588       0.17930327778308464        10.935199750036078     
 H   2.3871390516466686       -1.7675893048762148        12.807302728548901     
 H   3.2490163824047933       -3.2687129845092064        12.391258141732935     
 H   2.7487741938299766       -2.1427902880845631        11.113844561587850     
 H   5.0719282697809360       -1.8370278128210056        10.162223168759027     
 H   5.5810787639874411       -3.1246136448604496        11.266622449432488     
 H   6.4609896725966491       -1.5773261464743746        11.236553405808161     
 N   5.6760697587574782       -3.2695693190796709        14.201237068325527     
 N   4.1228009160730377       -1.3781797164741316        14.988082280209941     
 O   6.5737840834419305      -0.86411366477879614        13.889119549516272     
 C   6.8762985735891986       -3.9987418849447383        13.736881134943975     
 H   4.9307736698849016       -3.8553653908140699        14.575065073113976     
 C   4.3804538529896924       -1.3371717385413797        16.449451740024198     
 H   3.3564530727854103      -0.75957418855433811        14.694487498553061     
 H   7.4488845666870169       -3.3020329904977905        13.109048852718560     
 C   7.7440904057089890       -4.4225352590052287        14.925020422246025     
 C   6.4537862351757447       -5.2124919282128248        12.908824704668659     
 H   5.3441658514622956       -1.8411135810274497        16.611844074315648     
 C   4.4791944836178876       0.10978316414925318        16.943802449446331     
 C   3.2820424251587221       -2.1148854319921857        17.182033479547449     
 H   7.9996224350094360       -3.5558025747604951        15.548112770985696     
 H   8.6785726729650232       -4.8865018221811223        14.579986742211664     
 H   7.1994830562776722       -5.1486851029213883        15.541199524698387     
 H   5.8925844971458714       -5.9172240740868114        13.539123781579564     
 H   7.3305212682485328       -5.7373185005576435        12.514802225238837     
 H   5.8163730097064263       -4.9296758093375068        12.062857457394248     
 H   5.2919135543075146       0.64056585535275712        16.433442374650149     
 H   4.6702810149406053       0.13923854512462422        18.025400120288513     
 H   3.5428334016436152       0.64978383663439998        16.750409141708506     
 H   2.2918884547172067       -1.7187492871238743        16.918085872901219     
 H   3.3993732852618757       -2.0222296473064376        18.270209072256332     
 H   3.3048015620372904       -3.1803462209855073        16.922638293892362     
 I   1.4879061225657044        1.0561939003445473        14.564650981004291     
 I  -1.6367973289944491        5.6493959187945952        15.999048624560364     
 I  -8.4970841629902001        9.6024169817890090        13.036731175437177     
 O   1.8741437768751097        4.5231213395226968        15.512031252523132     
 H   1.6874240027837246        3.5791014506747740        15.317116053507158     
 H  0.99155752390119523        4.9272408552702291        15.653579067532895     
 C   8.4292406401924858        2.5245330480362060        10.053071396949035     
 C   8.6134296357191715        3.5125806631988414        8.8914466435553834     
 C   7.8568010923182303        1.1823296881478469        9.5556248052275645     
 C   7.4818893889146381        3.1246771549544152        11.113299287079878     
 P   10.027878080337116        2.2597020897666078        10.915868246638672     
 H   9.2022950207477692        3.0808599519017950        8.0710109100750707     
 H   7.6298829524369198        3.7858240859090113        8.4884208919494082     
 H   9.0982804595144415        4.4377623932240624        9.2255571643576371     
 H   6.8456396127463082        1.3492414453406560        9.1543932993191959     
 H   8.4609067483857086       0.74467494281788105        8.7493342039606929     
 H   7.7802356193294662       0.45452194374373861        10.374219701441410     
 H   7.8557273961297209        4.0752487990531243        11.514568472134890     
 H   6.5058072164674181        3.3181538283728020        10.647553486327975     
 H   7.3247803098603779        2.4381615708076558        11.953681695765022     
 N   11.088969261174839        1.6367023247324579        9.8302282576889688     
 N   10.671003354192134        3.6884412971816141        11.447000140596341     
 O   9.7465557489200929        1.3971398220308950        12.153265524036131     
 C   12.391646480263313        1.0703995294509048        10.267292815375843     
 H   10.736893198133687        1.2808294955911228        8.9333485419127641     
 C   11.685633710625316        4.5276392549146509        10.786550903623278     
 H   10.455472315188976        3.9207454573774658        12.419228650396924     
 Dy   9.9125678926102623        1.2982146133532910        14.362919540077430     
 H   12.564284270476699        1.4467101600745165        11.286338936166366     
 C   12.341831315989820      -0.45828692158236362        10.321614523310471     
 C   13.514165497886813        1.5662743581294287        9.3525071975911338     
 H   11.830728081329156        4.0832067243891927        9.7944333724489709     
 C   11.189730965853794        5.9691686161894966        10.613298284137537     
 C   13.015767521472124        4.4924997901305099        11.549999346422569     
 O   10.234822567405114        1.3718059467899255        16.560004479552667     
 O   9.3843835645890419        3.6342445454959864        14.336258276433130     
 O   7.5672096496539298        1.4640364627896787        14.605319986953500     
 O   9.0798055499696115      -0.97709943355566187        14.522478752502652     
 O   11.717213756031905      -0.19494075533425306        14.052271274868188     
 O   11.895336300273007        2.6501712533573372        14.282785139922675     
 H   11.547044624311289      -0.80718850498786321        10.992589562078315     
 H   12.160726982469910      -0.87776678244300188        9.3218836652421988     
 H   13.296193380114547      -0.85831174000302113        10.692090338066947     
 H   13.348779563758168        1.2152940029082950        8.3247740374049215     
 H   13.567968166940680        2.6613641890895261        9.3312717022942220     
 H   14.483581121291227        1.1808872422224401        9.6967938977426940     
 H   10.249980361968355        6.0045073774842761        10.047862425519307     
 H   11.014711076229174        6.4408031829569543        11.588601578251897     
 H   11.937572507771984        6.5718068961391154        10.078437849210097     
 H   12.892951432977252        4.8959829231502177        12.564274285970363     
 H   13.403199798437935        3.4713674755548829        11.646939530147893     
 H   13.770675912109667        5.1027375180280510        11.035095164368617     
 P   10.441651359472200       0.50612184559327156        17.810398627859552     
 H   9.9327583129938422        4.2470422508095140        14.889987860939154     
 H   8.4136797536820662        3.9191893582413497        14.465603507356425     
 H   6.9712906269912480       0.71421892780839136        14.316045537587653     
 H   7.0779728004559432        2.3340371784142313        14.647968849730537     
 H   9.5475388189067552       -1.7164398683352198        14.050569823415412     
 H   8.0929256792963304       -1.0888052871859637        14.314941685431290     
 H   11.677556869578616       -1.1283023679251665        13.704088617475090     
 H   12.678178516819260        1.5834437556401397E-002   14.204897243428920     
 H   12.806758663704636        2.2525211902917479        14.319181156004563     
 H   11.945469556446216        3.4687725846419668        14.842936562982080     
 C   8.9820040003729069       0.75863285654648915        18.888844255141972     
 N   10.623383707646065       -1.0354795059221462        17.256631291112264     
 N   11.745988756108792       0.79867841698775810        18.758869999636033     
 C   7.7556660609961288       0.35650171332857206        18.048784423370556     
 C   8.8907148273229684        2.2521604783879487        19.252796389389122     
 C   9.0712082986020768       -9.7057201634209972E-002   20.160516256870054     
 C   11.225218175644722       -2.1789916539986596        17.956696818027766     
 H   10.153384177635752       -1.2470520913885632        16.372877145192817     
 C   13.135441118782250       0.91151713938937984        18.251436328611113     
 H   11.582971644041931        1.3006525174679666        19.638473856367256     
 H   7.7774805141285155      -0.70329572588522216        17.761125140310767     
 H   6.8528428985193983       0.52434244710283540        18.648350687057047     
 H   7.6721627969919641       0.95777361552124418        17.135323298834290     
 H   7.9612898365906757        2.4441259991244082        19.807723633201057     
 H   9.7180268763378752        2.5694598355437788        19.899956346881709     
 H   8.8933110444111332        2.8785897674182723        18.352592464012524     
 H   9.9284339422822683       0.17978522421833407        20.785919957583634     
 H   8.1638309353918075        5.6795467984898020E-002   20.760185488782838     
 H   9.1429664604620662       -1.1686265774142970        19.936605913845657     
 H   11.566239448214226       -1.7968413202909361        18.927543092765703     
 C   12.427199337275525       -2.7101166365728453        17.168927418232943     
 C   10.188633535077168       -3.2789093129716327        18.180562586409810     
 H   13.143767725102521       0.48810390213567173        17.237037985908746     
 C   14.078171565138433       0.10084046492736040        19.148170208479026     
 C   13.544897799350943        2.3821293414961815        18.175475017967482     
 H   12.107515981888422       -3.0966488687721050        16.189777166709948     
 H   13.169564432128135       -1.9208881511285636        16.989633669331884     
 H   12.917086979796029       -3.5304583911260572        17.714205821291600     
 H   9.3284197427727662       -2.9150292320335467        18.756495811702152     
 H   9.8166035930917896       -3.6566358218580302        17.217689241682109     
 H   10.628197312577678       -4.1260611975443426        18.723162837364846     
 H   14.008873878016662       0.45602143918944077        20.185995607707980     
 H   13.828064408521948      -0.96703746380542477        19.139038007555015     
 H   15.117752361830526       0.21380254510267138        18.810955745974766     
 H   12.857285504213085        2.9505368609584099        17.534358222862085     
 H   13.525642714730473        2.8296588124854383        19.178642629067042     
 H   14.559823838094108        2.4869873463595349        17.767919005369535     
 C   9.5447085332028525        5.3589695120509342        2.4238934401954126     
 C   10.509708271190133        4.2873407688339622        1.8816422147227809     
 C   10.090913379832658        6.7795618166428433        2.1804418937590864     
 C   8.1705343254397338        5.2072386036475233        1.7387163107130226     
 P   9.2678840989994224        5.1336057881672499        4.2351044981520021     
 H   10.564510164039319        4.3748510634370481       0.78409428415474247     
 H   11.527635431994428        4.4062207445931305        2.2759069092251720     
 H   10.157380750770377        3.2760071798462027        2.1245484405998076     
 H   10.235721385954804        6.9397158674161119        1.1002863494977237     
 H   9.3815515775675280        7.5393173631869255        2.5351543880951484     
 H   11.058736192288348        6.9463846529182103        2.6714578574207506     
 H   7.7785949838190440        4.1882647197204497        1.8467976983362551     
 H   7.4272630671053541        5.9110755997789699        2.1408037923255065     
 H   8.2706853957278277        5.4100082909587188       0.66073644586656910     
 N   8.5639289310186708        3.6688145739034170        4.5572289954038414     
 N   10.757913185991121        5.0536204220042373        4.9221255828406694     
 O   8.3552106018520416        6.2595433803097817        4.7430223153778517     
 C   7.1130911026286290        3.3924509558331866        4.5679954849041371     
 H   9.1750553145133189        2.9204743394491124        4.8986121446913948     
 C   10.950291866002532        5.2912359466580234        6.3724745625683257     
 H   11.587168455301248        5.2759774123410832        4.3538768822612166     
 H   6.6323733732611139        4.1664859481830767        3.9561241853402311     
 C   6.8151776596302556        2.0399798661768407        3.9209678254415561     
 C   6.5137414731846635        3.4521917038381629        5.9750304817063187     
 H   10.029999351007955        4.9554568071582112        6.8707860786481012     
 C   12.126503261175055        4.4432976058135969        6.8526198135999410     
 C   11.165023889830190        6.7785945545511632        6.6654569740427121     
 H   7.3188556131915483        1.2255114657581281        4.4610681042245472     
 H   5.7340096089575683        1.8496827859040832        3.9460692411414033     
 H   7.1408707021363629        2.0126871335014727        2.8747231351932343     
 H   6.7349538492001422        4.4106507854321730        6.4599196494546325     
 H   5.4215250170338072        3.3432500835609718        5.9124674042070673     
 H   6.9126810233767610        2.6416835547637700        6.5996852664818491     
 H   13.021796020106096        4.6967650828037506        6.2692627098852949     
 H   12.345633726662458        4.6479366472892600        7.9089020253844486     
 H   11.917732438114992        3.3716440533548422        6.7367401540386558     
 H   10.320952732383681        7.3689341509190909        6.2905828748335608     
 H   11.259092863582101        6.9572941527431729        7.7461110675004869     
 H   12.081335212211098        7.1443034321901244        6.1813645912007953     
 C  -2.5821361362150830        11.689473762018467        6.8944113372784681     
 C  -2.4217667298189851        10.174130232840522        7.1221382497481249     
 C  -1.2290057089143720        12.418880291452302        7.0103247561051045     
 C  -3.5673236547734093        12.235667320273789        7.9501566591207231     
 P  -3.3592989661442432        11.983231854871594        5.2382956651349328     
 H  -3.3942451061172854        9.6673287305369016        7.0851234941892685     
 H  -1.7494351930165990        9.7035666800200229        6.3940959120935537     
 H  -1.9918288318103767        10.000196823659882        8.1207240607041538     
 H -0.46828586458696686        11.994018581943537        6.3419408369557200     
 H  -1.3238436389083892        13.490777926975214        6.7864171764098025     
 H -0.85059040413254172        12.327402281466316        8.0401896261073240     
 H  -3.1921245884954512        11.980683455643454        8.9526269630718893     
 H  -3.6651028994197037        13.325895453702294        7.9024186559114815     
 H  -4.5662014066906718        11.791142577949548        7.8466674525781093     
 N  -3.7259057018868198        13.572027069814531        4.9541492230399875     
 N  -2.1858389334636228        11.689751446927552        4.1212836755225446     
 O  -4.6514336748631369        11.169263423420350        5.1772151677307816     
 C  -4.8986238165506215        14.304339350119752        5.4807550857930343     
 H  -2.9724776572357872        14.159445661341898        4.6000956209580570     
 C  -2.4231584962086918        11.702114871380415        2.6558701481596216     
 H  -1.4230869425213157        11.061754379441975        4.4046186843196278     
 H  -5.4591186506108311        13.598267306535428        6.1091392461533607     
 C  -5.8026761949124230        14.770343597263922        4.3361588279754448     
 C  -4.4231704518354444        15.484853512971510        6.3290202814529852     
 H  -3.3956584920768820        12.190583370267689        2.4988656105353391     
 C  -2.4833818411822306        10.273247010875281        2.1065042982344173     
 C  -1.3318802515258765        12.529532784883122        1.9689872435141285     
 H  -6.0841632672583588        13.922928602029490        3.6977173490926227     
 H  -6.7226599084797671        15.230072689749111        4.7231541120558296     
 H  -5.2737048449946800        15.509871680056802        3.7223040472856987     
 H  -3.8821181584978728        16.203525182415543        5.6965021107969624     
 H  -5.2712708432693747        16.007702777138601        6.7842621142552488     
 H  -3.7491302161604354        15.163798418497969        7.1328237238178263     
 H  -3.2877369613609422        9.7065127387759933        2.5893388488015563     
 H  -2.6620627960473264        10.278581524331550        1.0223468129398381     
 H  -1.5369619784004951        9.7473422136352337        2.2897459291372408     
 H -0.33784479610282608        12.151099553798083        2.2431436873561306     
 H  -1.4232032427736836        12.464764466424418       0.87667456886900896     
 H  -1.3875910444292221        13.586302302703984        2.2569907942014718     
 I  0.42549465818916204        9.2322626934036531        4.5201468450641284     
 I   3.5800680915406824        4.6753940410208461        3.2259331909315629     
 I   10.392124230378126       0.68689094463018519        6.2009561039882026     
 O   4.2334269025822470E-003   5.7687787295640627        3.5894923932253202     
 H  0.18629531310232864        6.7154000399696754        3.7783867986160100     
 H  0.89216111795515896        5.3643210886273831        3.4908206730196887     
         356

 C  -6.4582194730737648        7.7878017436474760        9.1939154369942937     
 C  -6.6450440859238808        6.7922919596568123        10.348889811551080     
 C  -5.8996152814812186        9.1299710824473799        9.7058216092421308     
 C  -5.4972746036138593        7.2016992091841336        8.1381865568894458     
 P  -8.0516821348270184        8.0489095590180462        8.3193447194533086     
 H  -7.2515609812024806        7.2110731433752076        11.163242817066529     
 H  -5.6634999046537429        6.5311948297961129        10.765112229931090     
 H  -7.1121354023579402        5.8623884073760610        10.003281188369781     
 H  -4.8901674974511984        8.9659440067276908        10.112009560941182     
 H  -6.5116327795391955        9.5569668176812339        10.511901350897030     
 H  -5.8224255468993125        9.8654432940931134        8.8943510880189329     
 H  -5.8577253524878312        6.2496948433838861        7.7283776578962460     
 H  -4.5215806046510973        7.0160945612029630        8.6082188801575388     
 H  -5.3424787169568502        7.8934450911861056        7.3017389025819659     
 N  -9.1180005870815837        8.6716566514537341        9.3995195481220222     
 N  -8.6890931888378322        6.6172122504468041        7.7866688475253154     
 O  -7.7651766404650857        8.9110883469096489        7.0823545592946173     
 C  -10.420547620402308        9.2370870122803286        8.9623283883614668     
 H  -8.7738469378930937        9.0168709508403353        10.303500070268102     
 C  -9.7243903371824061        5.7944135996445780        8.4358291811491934     
 H  -8.4635344013992064        6.3818096868314980        6.8167926602729283     
 Dy  -8.0095159867162575        9.0056550151527510        4.8757815550949353     
 H  -10.580080275000148        8.8834319760131955        7.9332329526987326     
 C  -10.379060274975048        10.766755696514869        8.9445740536558169     
 C  -11.549642787895060        8.7157926757154396        9.8546867742269626     
 H  -9.8909632664646612        6.2590537110722284        9.4148109350375560     
 C  -9.2437871914345084        4.3534870599536983        8.6525205221223267     
 C  -11.036210187307974        5.8231815392774022        7.6413861897173225     
 O  -8.3838998951484331        9.0271503695194628        2.6862391152503502     
 O  -7.4770150696671225        6.6732930084582494        4.9089410379021023     
 O  -5.6656486910108992        8.8232405043333433        4.5887297572675054     
 O  -7.1923859472886926        11.281250825011831        4.7156239813618637     
 O  -9.8276376806744707        10.464020236578866        5.2814452848635272     
 O  -9.9897389600368669        7.6526958750155281        4.9477125114746485     
 H  -9.5824098211743163        11.135360168285766        8.2867705363169755     
 H  -10.206131729715846        11.162599832253314        9.9553124971764095     
 H  -11.333095677328931        11.170817831367739        8.5778205390049749     
 H  -11.399341575819287        9.0500382497205223        10.890083399947825     
 H  -11.596543443826546        7.6204041721476710        9.8565152421021516     
 H  -12.517499048326203        9.1000481285984769        9.5052664266987907     
 H  -8.3189887329080339        4.3241515493806126        9.2425357639936969     
 H  -9.0481225254039828        3.8582695737620818        7.6931266493593862     
 H  -10.009070986517216        3.7683779531997987        9.1824800394897768     
 H  -10.894660003390179        5.3975999667309233        6.6386555982293647     
 H  -11.412787408505359        6.8451576900213986        7.5144408736822603     
 H  -11.806935738528615        5.2297509719469737        8.1526612452064082     
 P  -8.5702878093880894        9.9065946018054802        1.4419195462656620     
 H  -8.0116414341620938        6.0502078560344996        4.3518753335850286     
 H  -6.5027085942814642        6.3760261008117025        4.8385677092194355     
 H  -5.0683669535084537        9.5867030172545462        4.8389400009865193     
 H  -5.1801588178496720        7.9499683346020031        4.6282477013202401     
 H  -7.6454025385036610        12.018971309311903        5.2044147821623410     
 H  -6.1974039216450043        11.401190776531438        4.8685047510351183     
 H  -9.7862346906712130        11.407941022950906        5.5986404102398319     
 H  -10.776849361944297        10.275682988355555        5.0520928751781105     
 H  -10.896038670658708        8.0559067493296492        4.8647950838420773     
 H  -10.026457304791299        6.8246766363263145        4.3993375785298365     
 C  -7.0881853474916188        9.6806149830385699       0.38653216703996951     
 N  -8.7833913361497178        11.439128791940499        2.0123516577381677     
 N  -9.8464484796209426        9.6185139284955650       0.45494519404448736     
 C  -5.8821130487999360        10.103693755735366        1.2460542062095743     
 C  -6.9663360572291166        8.1892935944409100        1.7120774218417477E-002
 C  -7.1747619329611876        10.535227220942691      -0.88685663168247786     
 C  -9.3275704818266139        12.597441633409172        1.2895282286639631     
 H  -8.3284763680019331        11.639652774081831        2.9065061560102206     
 C  -11.251684671974774        9.5127922049992826       0.91567455819556320     
 H  -9.6579525144986516        9.1072447805239491      -0.41399480875421646     
 H  -5.9333477973372304        11.159794937464619        1.5446555872473759     
 H  -4.9665793217274974        9.9647803430424364       0.65830084863244465     
 H  -5.7954222012661702        9.4950370134882363        2.1544322380136025     
 H  -6.0214539687838249        8.0158185809278031      -0.51794444084184166     
 H  -7.7741369013899746        7.8629946170272405      -0.65051358884317523     
 H  -6.9778747979868907        7.5563274391060826       0.91244953553844466     
 H  -8.0180620523279273        10.242070976625225       -1.5239063780078992     
 H  -6.2568433959950580        10.396114291057135       -1.4734575331784523     
 H  -7.2679628082286643        11.606016717598548      -0.66661607691872671     
 H  -9.6318125983399376        12.224877349054744       0.30250529655903546     
 C  -10.552524433846072        13.148228721106078        2.0243175449554034     
 C  -8.2639618907352688        13.681228516178050        1.1173279143230235     
 H  -11.292341677685339        9.9383289848969163        1.9281328029545957     
 C  -12.158714060649233        10.323985376186933       -1.5193625173940194E-002
 C  -11.666604362871352        8.0437387208664610       0.97900980372946822     
 H  -10.269102693061093        13.520007476914786        3.0198199671004384     
 H  -11.316912751510085        12.373003056752147        2.1615390542635740     
 H  -10.999928114532102        13.982444716320828        1.4655762812639110     
 H  -7.3778575332773331        13.300696500796619       0.59494470443872771     
 H  -7.9419263918522205        14.064609423313293        2.0962313630279574     
 H  -8.6597328854886388        14.527692213372321       0.54218545370529114     
 H  -12.067292335598353        9.9555477948180169       -1.0465138130984986     
 H  -11.894651330410621        11.388396099578561       -1.0774978703874994E-002
 H  -13.207817381377424        10.228424584726103       0.29531258695213281     
 H  -11.006559367739998        7.4781945630383557        1.6505805785301091     
 H  -11.606143972148118        7.5944026417940824       -2.1763199886956446E-002
 H  -12.697087365475731        7.9404327592759740        1.3450833899700436     
 C  -7.7576048053362889        5.0766191495480051        16.856116169028439     
 C  -8.7303843050391645        6.1992347243756436        17.260064451590207     
 C  -8.3462135471273022        3.6870997878197058        17.173234776348338     
 C  -6.4213323834774592        5.2578155323098521        17.604023084941318     
 P  -7.3761723535715724        5.1717008520258370        15.053519716362763     
 H  -8.8477482623729014        6.1967232406574233        18.355259077603115     
 H  -9.7269644595978555        6.0657083012865156        16.819753744581867     
 H  -8.3473576149171134        7.1845385099887906        16.962596081133011     
 H  -8.5424729615922423        3.6099499253278964        18.253512578289097     
 H  -7.6408568122340172        2.8899134740860197        16.905326334703197     
 H  -9.2961701501013057        3.5067806181518852        16.654222579296064     
 H  -6.0003975847932551        6.2579627180214423        17.440866749723583     
 H  -5.6740836579517167        4.5126013723571372        17.297922805462299     
 H  -6.5854070379265206        5.1400509329190474        18.686246117127343     
 N  -6.6561513981699552        6.6076332705990533        14.652019528360148     
 N  -8.8294942830189456        5.2028478448867830        14.292192799307523     
 O  -6.4345857796296446        4.0195077042449485        14.684308737237572     
 C  -5.2099926364109121        6.9031544176156237        14.693704180731126     
 H  -7.2655526394343948        7.3578417347889280        14.311548272875383     
 C  -8.9532871385716462        4.9293853659633378        12.842561813818573     
 H  -9.6833140143665339        4.9948389619551152        14.828053030089556     
 H  -4.7419161714072926        6.1422674876513019        15.331591287929687     
 C  -4.9543850125887943        8.2704107194524887        15.328537647579966     
 C  -4.5634190342441618        6.8340612145255459        13.307768732078692     
 H  -8.0153921639294694        5.2644580064240394        12.377463267808336     
 C  -10.116489810082061        5.7529503360958332        12.293052736899552     
 C  -9.1416542497136710        3.4335597189486293        12.575968157122730     
 H  -5.4494617078411984        9.0675082514909064        14.755789494827097     
 H  -3.8760391538285699        8.4772849190538313        15.340823048471158     
 H  -5.3211513562401107        8.3114798519372926        16.360340303376258     
 H  -4.7617075551596191        5.8694302961360112        12.825255221854800     
 H  -3.4745624935351831        6.9507071633319013        13.404620860778918     
 H  -4.9477825431582021        7.6356185627076334        12.663016361126289     
 H  -11.031115786183959        5.5059689799737415        12.848542728123650     
 H  -10.292654558172362        5.5168123694612605        11.236168048397968     
 H  -9.9220733848113909        6.8294007013466604        12.389509744315943     
 H  -8.3110562408210633        2.8572019620486500        13.000194211957593     
 H  -9.1884213798088954        3.2285758876994546        11.497153366984293     
 H  -10.075001608871050        3.0714207484720881        13.028463926920187     
 C   4.4921723116862653       -1.4579547666148402        12.219417625925821     
 C   4.3171940466633307        4.7958529340350914E-002   11.943670326927748     
 C   3.1429995075586059       -2.1991948734098878        12.142404599979464     
 C   5.4686902014811949       -2.0352230457673031        11.173360005614050     
 P   5.2898974467389746       -1.6937570001121520        13.874583512886865     
 H   5.2841796137416104       0.56617577959850351        11.963643156155900     
 H   3.6413789863500821       0.53393368847014855        12.658209975036057     
 H   3.8830930087797833       0.18507318612477613        10.941275037172471     
 H   2.3877025196020014       -1.7626346833185933        12.809219041854011     
 H   3.2486407584743140       -3.2641666395282858        12.392655732159643     
 H   2.7506301374569788       -2.1367215049261068        11.115786865669065     
 H   5.0749463412628417       -1.8306678276589050        10.166553460433125     
 H   5.5814587652586969       -3.1207522373144045        11.269100531479239     
 H   6.4631763250369847       -1.5745126104669371        11.242587648317345     
 N   5.6742159181317309       -3.2694023874217040        14.204203496742975     
 N   4.1222460680757340       -1.3775663309667185        14.992306246958947     
 O   6.5742893816477377      -0.86455465448091662        13.895796863974645     
 C   6.8730755023102788       -3.9993287809602642        13.737673874619578     
 H   4.9281378952364117       -3.8548460650426630        14.576939335642578     
 C   4.3785750819707232       -1.3392344054672418        16.453903843571780     
 H   3.3561937013568692      -0.75846898454890432        14.698946994797755     
 H   7.4453671843083153       -3.3027781564780114        13.109406685766704     
 C   7.7422823620580905       -4.4244451116747054        14.924230689411424     
 C   6.4479032648081702       -5.2119943021315427        12.909472474261792     
 H   5.3426206322360663       -1.8425424919547047        16.616236958994083     
 C   4.4755451983060990       0.10681033471432788        16.951003382561698     
 C   3.2802770203728495       -2.1193006185329670        17.183960391322707     
 H   7.9991537422984926       -3.5581985429544458        15.547411776597126     
 H   8.6760173046785205       -4.8887426750830105        14.577719271020499     
 H   7.1981313762899051       -5.1506033451492499        15.540782587108549     
 H   5.8872878457512838       -5.9167652661981300        13.540268649141607     
 H   7.3232370494536800       -5.7373121057818794        12.513192178384953     
 H   5.8090794118457838       -4.9277827633937559        12.065088805064823     
 H   5.2880064671067624       0.63924805086748138        16.442115127275134     
 H   4.6658793996165455       0.13452065135216171        18.032762210839660     
 H   3.5387903739992534       0.64626246240095997        16.757959241867656     
 H   2.2900248848254861       -1.7239495616214868        16.919273828881099     
 H   3.3960798815656879       -2.0281031631257940        18.272364491410698     
 H   3.3046384108035607       -3.1843205755569564        16.923119031543127     
 I   1.4884285724391337        1.0568153942600924        14.567536909193862     
 I  -1.6388981489350043        5.6457994482151364        16.000876235824329     
 I  -8.4961318726911799        9.6023226530301091        13.036112348463460     
 O   1.8755722278775986        4.5228588061704276        15.517086733710819     
 H   1.6892882415653521        3.5787781540972965        15.321969155626443     
 H  0.99267967225107567        4.9265752028032068        15.657523045619605     
 C   8.4263563474832370        2.5246485105025855        10.050373597484130     
 C   8.6103735426972552        3.5132037975589574        8.8891505637798449     
 C   7.8547196307164073        1.1824171154030623        9.5521615424948081     
 C   7.4784107877631749        3.1238547723389738        11.110583565831890     
 P   10.024836062153405        2.2601524927199472        10.913592678814805     
 H   9.2000894443229910        3.0822982319016154        8.0689099422375623     
 H   7.6268345570732281        3.7857201891881100        8.4856006478844677     
 H   9.0942296552229980        4.4386673388116558        9.2238585238418729     
 H   6.8436289762916775        1.3491169229665905        9.1506931624772765     
 H   8.4592603741171377       0.74537400755609295        8.7458697695746235     
 H   7.7781910337465190       0.45419354234936476        10.370376567727270     
 H   7.8514599483267489        4.0745748294478119        11.512206916551401     
 H   6.5022086475306766        3.3167100774255216        10.644839949545178     
 H   7.3217603665543400        2.4370205159168905        11.950785356918519     
 N   11.086286028517355        1.6375791710992120        9.8281140794300725     
 N   10.667313198462919        3.6891184352434525        11.445064546166707     
 O   9.7434873729780840        1.3973090903678054        12.150795329312517     
 C   12.389085609016982        1.0715669786458142        10.265082851378258     
 H   10.734747224820319        1.2824850691320104        8.9307203353414870     
 C   11.682700460962785        4.5278858603731855        10.785262552510950     
 H   10.451437861660077        3.9212459542597191        12.417286219007233     
 Dy   9.9137810265292359        1.2983043810779620        14.360273112169686     
 H   12.560898628129030        1.4464524235470648        11.284760692359731     
 C   12.340152232540838      -0.45720821523412730        10.317120917119423     
 C   13.511836012448130        1.5693732866264858        9.3516702771620199     
 H   11.828811114636240        4.0827477491702737        9.7936547816140731     
 C   11.187210655648414        5.9693269120405468        10.610299173563783     
 C   13.012054066914912        4.4931581015974587        11.550027666050312     
 O   10.241166025954602        1.3659766146009329        16.556423672397401     
 O   9.3849309060701369        3.6340410029163879        14.334327569029817     
 O   7.5684706663785368        1.4647784581807108        14.604691792938150     
 O   9.0819845284026517      -0.97706954136009572        14.520870197462386     
 O   11.718983989938714      -0.19278921897082782        14.042796820931370     
 O   11.896197319545706        2.6505088973416036        14.279625346420408     
 H   11.545390672200160      -0.80749453882907685        10.987367208260483     
 H   12.159539005622920      -0.87527448280870168        9.3167306199379780     
 H   13.294639146413092      -0.85723521659271906        10.687262848220252     
 H   13.347510010672352        1.2193716507074654        8.3234635226144285     
 H   13.564791138496611        2.6644981190305734        9.3316144120548010     
 H   14.481286188192103        1.1844249567901961        9.6963025583684228     
 H   10.248082396231519        6.0042736082558488        10.043839636997376     
 H   11.011222898496257        6.4418639054612594        11.584956918666707     
 H   11.935671226224786        6.5713970492852036        10.075669162979088     
 H   12.888358730469527        4.8973696141551963        12.563878696883327     
 H   13.399229906494140        3.4720535268393946        11.648077421703105     
 H   13.767506599718699        5.1029271748552461        11.035373210931755     
 P   10.445812955174979       0.50036013766394449        17.807180041543596     
 H   9.9327263524544573        4.2469790223085626        14.888592037325239     
 H   8.4141072471138596        3.9195270124472148        14.461297217710783     
 H   6.9724292164021229       0.71411683506755219        14.317878726058886     
 H   7.0792069969603491        2.3347898203428081        14.644191436117483     
 H   9.5490033240460797       -1.7165156171116980        14.048409547853870     
 H   8.0947132542566980       -1.0893485926273672        14.316149808508161     
 H   11.678961415850756       -1.1270085077726497        13.697216655597581     
 H   12.679348090897335        1.6561671850761239E-002   14.199614698616028     
 H   12.807343057344173        2.2524697133525731        14.317942023684106     
 H   11.945609577021594        3.4687205385177702        14.840440395193871     
 C   8.9850723531756174       0.75416691952184012        18.883936158447774     
 N   10.627698245241458       -1.0413640779499316        17.253656357941040     
 N   11.748880223397913       0.79202518377898223        18.757611442982430     
 C   7.7594124814365157       0.35146178112571486        18.043136745243501     
 C   8.8938459031806705        2.2480643943491536        19.246611571320209     
 C   9.0729627628718674      -0.10020457517078904        20.156585480443049     
 C   11.224242895180248       -2.1860094395587937        17.956120912224989     
 H   10.158455203902177       -1.2523202046597071        16.369356887673536     
 C   13.139323043124024       0.90275572872044185        18.252686574430001     
 H   11.584933292787738        1.2955743285011700        19.636092068960529     
 H   7.7816318350956637      -0.70842992921669989        17.755894761789691     
 H   6.8560450195374578       0.51933276478255186        18.641862153031340     
 H   7.6763864763827678       0.95234176853911967        17.129385314180862     
 H   7.9637120334216069        2.4406447002619673        19.800124994770954     
 H   9.7203834062840890        2.5655614958994009        19.894679877353536     
 H   8.8978349453400210        2.8739070890564453        18.346026740351270     
 H   9.9295567121440413       0.17735314935650062        20.782524561985269     
 H   8.1650230780826263        5.4372005606408154E-002   20.755158114584557     
 H   9.1448615274858582       -1.1720177784228674        19.934031816251089     
 H   11.563709047482803       -1.8040847491518426        18.927589185579134     
 C   12.426679749277971       -2.7208915799955609        17.171963122279649     
 C   10.184353769539451       -3.2831085837944696        18.177874231198828     
 H   13.149027383872268       0.47839481073210444        17.238731918107874     
 C   14.079233979494589        9.1976583254624267E-002   19.152073252711123     
 C   13.550546545495848        2.3727988530865631        18.176317361710733     
 H   12.108710050399580       -3.1061535158448943        16.191820658648954     
 H   13.171959638365323       -1.9340967961357072        16.995227081508698     
 H   12.912196285476425       -3.5428564547334518        17.718332104852440     
 H   9.3232547728354902       -2.9163467302201922        18.750314941021934     
 H   9.8146118043126123       -3.6614296996622273        17.214407890543896     
 H   10.619927304539910       -4.1303973252899082        18.723118537718360     
 H   14.008672383544996       0.44862019723049662        20.189274482947184     
 H   13.827624089159753      -0.97552557683488228        19.143816038479514     
 H   15.119504630997474       0.20306318483240421        18.816617669367290     
 H   12.864815107721776        2.9413295970625688        17.533407095125877     
 H   13.529839606897426        2.8210708339468944        19.179081601540339     
 H   14.566293329734696        2.4762662793835815        17.770647918972582     
 C   9.5525928138625673        5.3526410938758406        2.4193388879158713     
 C   10.519351391471121        4.2791435649205658        1.8852570460305027     
 C   10.099856819909393        6.7720193762185588        2.1717997711331773     
 C   8.1809770365157615        5.1977244418427704        1.7302294726117204     
 P   9.2694173033294813        5.1347853799605252        4.2299999780068021     
 H   10.577558572445387        4.3616167644433430       0.78782285398926821     
 H   11.535930537784985        4.4002976521938173        2.2819659446926548     
 H   10.166576717653339        3.2688999803015824        2.1315558740998268     
 H   10.248260211729324        6.9274691385545006        1.0917648809979514     
 H   9.3896659903507746        7.5331537628382330        2.5209650261356336     
 H   11.066099554739514        6.9407217819763893        2.6650644958386756     
 H   7.7884868965571403        4.1793853897584050        1.8414294673726297     
 H   7.4365751222148182        5.9030951079610725        2.1265805811129561     
 H   8.2848594313950450        5.3957334782628470       0.65203589409991214     
 N   8.5645982866368033        3.6716025081330752        4.5565920135934572     
 N   10.757283758952010        5.0576852964338137        4.9214628589266027     
 O   8.3549070893368373        6.2621961846888041        4.7296443283000666     
 C   7.1140151862057666        3.3942018901998678        4.5643526670437238     
 H   9.1755860388719874        2.9232403750942009        4.8981775214522552     
 C   10.945682609712279        5.2970998034722214        6.3718218251514926     
 H   11.587904221611122        5.2795058366669751        4.3551327093450949     
 H   6.6340975247050027        4.1672771903847687        3.9506760890262078     
 C   6.8185314265572297        2.0406274202991566        3.9185495969474005     
 C   6.5118207821461969        3.4549998892543465        5.9700975760656867     
 H   10.024610966277159        4.9607153974823905        6.8682136956732913     
 C   12.121667910827549        4.4510963150222373        6.8556482900199471     
 C   11.158142070017171        6.7849658296260467        6.6636563275784404     
 H   7.3217164793123937        1.2273759911623154        4.4608418537220924     
 H   5.7375215162218121        1.8493907518136750        3.9416264158272631     
 H   7.1465412316827264        2.0120924390613251        2.8731383987439107     
 H   6.7320166507601273        4.4138236021389554        6.4546965699891690     
 H   5.4197631524004271        3.3460070122848746        5.9054521460063611     
 H   6.9095353430090851        2.6449865988973928        6.5961175229936639     
 H   13.017876867675488        4.7048361101333755        6.2738641656667653     
 H   12.338323261286213        4.6574230199603344        7.9119935350260038     
 H   11.914300433083493        3.3790848226693577        6.7406774622347907     
 H   10.314525442045314        7.3741863040771820        6.2861647697802052     
 H   11.249490674443891        6.9649324089988562        7.7442476832804381     
 H   12.075220344119989        7.1510395680611119        6.1814182940607161     
 C  -2.5829565141635751        11.694644464686620        6.9000310122606212     
 C  -2.4226492751770867        10.179789307336470        7.1307610469333129     
 C  -1.2297143907829347        12.424064878377072        7.0140373827845934     
 C  -3.5676638408260684        12.243313620476410        7.9548105828186504     
 P  -3.3606654567298189        11.985218329364434        5.2437121163114391     
 H  -3.3950683621655569        9.6728372029132110        7.0944205085803418     
 H  -1.7500901206049391        9.7079286627380199        6.4038066820741983     
 H  -1.9929362181793391        10.007845317823893        8.1297437307137379     
 H -0.46928629647827025        11.997997338009183        6.3461182880601479     
 H  -1.3245594843975503        13.495564137377693        6.7883620661788218     
 H -0.85091281767928761        12.334290796499685        8.0438746128065919     
 H  -3.1918395002759059        11.991170443859110        8.9576882291346998     
 H  -3.6656648754477335        13.333318735002065        7.9041019420303336     
 H  -4.5665151473616046        11.798401919264593        7.8530577318002983     
 N  -3.7274986929981382        13.573384515273078        4.9566507274459886     
 N  -2.1874406828272606        11.689748847264797        4.1270079421402901     
 O  -4.6526922135368238        11.170943398108315        5.1845815172277039     
 C  -4.9014840379855595        14.306167853707777        5.4794471316537310     
 H  -2.9740812436522086        14.160283488137708        4.6017448353822514     
 C  -2.4254146069278226        11.699454813522374        2.6617638411936597     
 H  -1.4246105255791843        11.062227865027777        4.4111536479476650     
 H  -5.4628662115497484        13.601157888381884        6.1082005932380241     
 C  -5.8034542438211814        14.769475345957529        4.3322532182579003     
 C  -4.4284561168819003        15.488791290024359        6.3259194665376866     
 H  -3.3973907163791939        12.188785252370920        2.5042459865318052     
 C  -2.4876175604040074        10.269687788407753        2.1151298237409759     
 C  -1.3335444553332889        12.524320506954810        1.9728994748227158     
 H  -6.0837924527725225        13.920714087856540        3.6951668149733603     
 H  -6.7240820502817904        15.229937300854200        4.7167036217002467     
 H  -5.2734244741352123        15.507744633901121        3.7178356431671289     
 H  -3.8860366890180860        16.206150777823989        5.6931205846772661     
 H  -5.2779116771824368        16.012331867394742        6.7775173703297238     
 H  -3.7565396081143922        15.170018520278171        7.1322038534860441     
 H  -3.2925220797148480        9.7048306789483938        2.5992235507414008     
 H  -2.6667674684925937        10.273290026588395        1.0310629978058543     
 H  -1.5417765626904454        9.7429833325517095        2.2990478695235166     
 H -0.33979543717254346        12.144948188418276        2.2468260852005177     
 H  -1.4258711963263153        12.458224144611977       0.88076612451210801     
 H  -1.3876312479063000        13.581513612223587        2.2595006137413245     
 I  0.42531129926024569        9.2346060015032876        4.5297350896877155     
 I   3.5796395650566146        4.6778833577287617        3.2227850765884067     
 I   10.393362929990314       0.68968334216716665        6.1991072189493828     
 O   6.5567900323239281E-003   5.7716614690576566        3.5950143194727882     
 H  0.18867529241209580        6.7180576133827081        3.7848143257444087     
 H  0.89425233428964279        5.3675771789546447        3.4933542402277200     
         356

 C  -6.4604440706100137        7.7879769757644235        9.1931609494060389     
 C  -6.6468959440990050        6.7926591206838332        10.348344847389848     
 C  -5.9010862040055274        9.1300861617865596        9.7044418063263382     
 C  -5.5003990945900973        7.2013524680747851        8.1369089489683972     
 P  -8.0542524261462383        8.0493503010271521        8.3194252547584959     
 H  -7.2523613835799825        7.2119715819001842        11.163183349492471     
 H  -5.6651680951811043        6.5308901574298783        10.763668535394302     
 H  -7.1149446634292799        5.8630401638342757        10.003279178273138     
 H  -4.8915541940788438        8.9658364577468355        10.110350418436607     
 H  -6.5126883924348409        9.5575763124499851        10.510569250219582     
 H  -5.8239126142660558        9.8652377358161001        8.8926736535946080     
 H  -5.8615103261002943        6.2493665304634547        7.7276426199633299     
 H  -4.5245257912676422        7.0155115827137449        8.6064315579733677     
 H  -5.3458479261505341        7.8928839110432047        7.3002356524173031     
 N  -9.1203426133280754        8.6716622688366520        9.4000451981306856     
 N  -8.6917531388225182        6.6178748348193812        7.7863684374780577     
 O  -7.7681156805911877        8.9119661616530212        7.0826776174285486     
 C  -10.423078708535385        9.2368729535936254        8.9630902174546367     
 H  -8.7758964469716396        9.0171171725358530        10.303837821838313     
 C  -9.7255879618065837        5.7937149085507365        8.4360783217992825     
 H  -8.4669019905437395        6.3829972011724427        6.8162460093759361     
 Dy  -8.0094347390700058        9.0071125620246679        4.8761061178288312     
 H  -10.583225691100131        8.8823225218450634        7.9344078310099846     
 C  -10.381648082988931        10.766529800535439        8.9438876100162812     
 C  -11.551636431562276        8.7162258802803905        9.8564803908795220     
 H  -9.8908481046019219        6.2568708373753141        9.4159700172333824     
 C  -9.2437853199195636        4.3527993529921769        8.6497866539309562     
 C  -11.038612519007089        5.8227736466688018        7.6436772955487315     
 O  -8.3841763541430510        9.0245812510617451        2.6868653084780894     
 O  -7.4765057042818865        6.6747796350517774        4.9071380342240909     
 O  -5.6655024788763546        8.8256272079629721        4.5907870260933388     
 O  -7.1918088866121712        11.282632563321627        4.7143785742661004     
 O  -9.8267156797328621        10.466906067158991        5.2787808543675796     
 O  -9.9896060803772162        7.6534858867249138        4.9489067536996876     
 H  -9.5852647879105035        11.134530807787348        8.2854179049928671     
 H  -10.208313053525195        11.163373416802946        9.9541499623456975     
 H  -11.335875358303493        11.170161121326879        8.5771554942710893     
 H  -11.400738378739367        9.0511757197404652        10.891560291420289     
 H  -11.598399551101373        7.6208332224979296        9.8590885617685782     
 H  -12.519720101612181        9.1001727196430906        9.5073514080433696     
 H  -8.3179722331293622        4.3231648251383223        9.2381316402055091     
 H  -9.0494539777035410        3.8591985386218504        7.6893229589527872     
 H  -10.007810974581970        3.7664108530553766        9.1800868883464695     
 H  -10.898234330191270        5.3988066345608203        6.6401402891483237     
 H  -11.416073627015875        6.8446372344079105        7.5188207396175644     
 H  -11.808180667658769        5.2280390603861990        8.1551381596723633     
 P  -8.5702056049560795        9.9022452535493155        1.4413269747139219     
 H  -8.0120426594329732        6.0526799029973333        4.3498849592978033     
 H  -6.5024832746724126        6.3782015118659574        4.8329012164617211     
 H  -5.0682766890297364        9.5885417133040409        4.8425507650769060     
 H  -5.1794887451219305        7.9527623870906696        4.6247522017402130     
 H  -7.6455591710365880        12.020664076221692        5.2019999931443035     
 H  -6.1972478759288929        11.402307584327945        4.8699954174756606     
 H  -9.7851970146077445        11.410594914056361        5.5965985425687395     
 H  -10.776532165683820        10.277584658193826        5.0531355012805426     
 H  -10.896087607129964        8.0566073002930221        4.8686351244040686     
 H  -10.026916016503376        6.8268723585567237        4.3985921459487436     
 C  -7.0893090105147722        9.6717758987120632       0.38535473733552850     
 N  -8.7800153760108604        11.435989005791555        2.0094284862228156     
 N  -9.8479604855852827        9.6145661017738355       0.45630929212843319     
 C  -5.8817644085888316        10.093326292064770        1.2434871275085104     
 C  -6.9708622330592149        8.1797613755252527        1.8146560883037760E-002
 C  -7.1746917150432781        10.524870615115725      -0.88905170857331361     
 C  -9.3247161594681014        12.593819031941486        1.2863216950901895     
 H  -8.3243248144350517        11.637141151961629        2.9030455863757516     
 C  -11.252613983710910        9.5104572568326944       0.91922190905161183     
 H  -9.6611373074988016        9.1025302376323989      -0.41250813607041464     
 H  -5.9302353124886489        11.149977859968551        1.5402740832421118     
 H  -4.9670289218244426        9.9511395151599444       0.65537179801772860     
 H  -5.7959279691810401        9.4860485465673214        2.1528268406787578     
 H  -6.0268430925967333        8.0035125367913800      -0.51743101929274815     
 H  -7.7798927229799775        7.8541625192131024      -0.64828031371615569     
 H  -6.9830438770661249        7.5482655058609627       0.91450340878972858     
 H  -8.0187801151470470        10.232612418777979       -1.5254243142847992     
 H  -6.2572725152178288        10.383279889717453       -1.4758078587141799     
 H  -7.2657279572477016        11.596041574465376      -0.67005618920553489     
 H  -9.6312985738577215        12.220327744415329       0.30044238098580928     
 C  -10.547636410952064        13.146666093205402        2.0229085464603584     
 C  -8.2604472647869063        13.676251303258267        1.1106232770315763     
 H  -11.291354035931414        9.9368363144083691        1.9313873949151963     
 C  -12.160314135277096        10.321707610355052       -1.0963046487946836E-002
 C  -11.668929863652313        8.0418751390368541       0.98439224321508290     
 H  -10.262094339076526        13.518788588157587        3.0176534456448341     
 H  -11.312796988131186        12.372587894079686        2.1620546068231770     
 H  -10.994923128672980        13.981071255918513        1.4643574664901433     
 H  -7.3762397183242960        13.294324890108106       0.58619612915664687     
 H  -7.9353900163575286        14.059743755367371        2.0883700781470735     
 H  -8.6566624216454571        14.522893689330951       0.53609396194914760     
 H  -12.069814982131868        9.9530770684715701       -1.0422872762986652     
 H  -11.896090189487218        11.386076349314276       -6.9943300923333285E-003
 H  -13.209175550868821        10.226355990000981       0.30041189570189580     
 H  -11.008021597913332        7.4758968331896494        1.6547011408823193     
 H  -11.611273862787215        7.5918741331614070       -1.6175150899516839E-002
 H  -12.698660321789539        7.9399629047230889        1.3528118194955943     
 C  -7.7519947264989240        5.0703261949871159        16.853429919758614     
 C  -8.7258956025237033        6.1893319502339050        17.263670699280187     
 C  -8.3370951454576012        3.6786960031730720        17.166807675565188     
 C  -6.4143855649355199        5.2517354642865355        17.598807464081169     
 P  -7.3750386821636198        5.1716044741674114        15.050505773600232     
 H  -8.8401122613870236        6.1829575701065984        18.358999722491657     
 H  -9.7233428592092057        6.0548859664102359        16.825745441361661     
 H  -8.3458037684263235        7.1763311169678135        16.968517558029344     
 H  -8.5316928754486590        3.5974964358136856        18.246922290590309     
 H  -7.6303615410524595        2.8841478202875730        16.895417367391730     
 H  -9.2872533258567156        3.4978193147461201        16.648343530263169     
 H  -5.9960361637606709        6.2532683325746152        17.438371274276516     
 H  -5.6663165244459703        4.5094177114841223        17.288417913222045     
 H  -6.5755550739902411        5.1297687919502639        18.680782755779859     
 N  -6.6558101452732936        6.6089563900991584        14.652919900297910     
 N  -8.8299925380501740        5.2049683317993622        14.292433178440019     
 O  -6.4346224277596846        4.0207004084621758        14.675045580322285     
 C  -5.2094248477319223        6.9035467175805536        14.692248271505445     
 H  -7.2652478314527951        7.3590064264123800        14.312170223622562     
 C  -8.9569114511192414        4.9334630476118555        12.842711727016509     
 H  -9.6826482492146972        4.9960624126934361        14.829722538335162     
 H  -4.7408547102398160        6.1422543309122686        15.329254516615277     
 C  -4.9519212013233727        8.2703681645466567        15.327157151915525     
 C  -4.5648240033059215        6.8344121035338183        13.305445376336614     
 H  -8.0200891392039715        5.2692896022769240        12.376093681518521     
 C  -10.121296099895165        5.7575732639074069        12.296779012844047     
 C  -9.1456504868899291        3.4380078472876705        12.574461677653538     
 H  -5.4473800531032870        9.0680497146585832        14.755586591068530     
 H  -3.8734436294809513        8.4764773055145177        15.337640258363253     
 H  -5.3167943430467650        8.3112381963553723        16.359608112645564     
 H  -4.7644393716974394        5.8700722663986769        12.822932841737599     
 H  -3.4757809386868295        6.9503087445505782        13.400881460236816     
 H  -4.9494432675961795        7.6364213927956737        12.661417469390035     
 H  -11.034795421352408        5.5095701991655481        12.853611323809911     
 H  -10.299470611197656        5.5230398176655644        11.239894676420416     
 H  -9.9268461876101242        6.8338895454081428        12.394379747791948     
 H  -8.3140688043853892        2.8613491877765780        12.996145033573416     
 H  -9.1945991512967957        3.2345342042217373        11.495509463708260     
 H  -10.077971910529822        3.0750571002307452        13.028370115784611     
 C   4.4935373744655696       -1.4543930507243024        12.223706348389619     
 C   4.3202237729562940        5.1992243724756318E-002   11.949762990591331     
 C   3.1437992252743165       -2.1943472648532336        12.144659455415079     
 C   5.4704335207055061       -2.0311042356598250        11.177672883468045     
 P   5.2896768237346441       -1.6928850258663573        13.879191934432770     
 H   5.2877471177925424       0.56912814295422531        11.970764455771912     
 H   3.6445709487111841       0.53778165497346531        12.664564227065382     
 H   3.8867827121598073       0.19084309446646763        10.947350324308863     
 H   2.3882659875573347       -1.7576800617609718        12.811135355159122     
 H   3.2482651345438343       -3.2596202945473656        12.394053322586348     
 H   2.7524860810839806       -2.1306527217676505        11.117729169750280     
 H   5.0779644127447483       -1.8243078424968044        10.170883752107223     
 H   5.5818387665299527       -3.1168908297683595        11.271578613525991     
 H   6.4653629774773194       -1.5716990744594999        11.248621890826529     
 N   5.6723620775059826       -3.2692354557637366        14.207169925160422     
 N   4.1216912200784304       -1.3769529454593055        14.996530213707953     
 O   6.5747946798535448      -0.86499564418303698        13.902474178433017     
 C   6.8698524310313589       -3.9999156769757906        13.738466614295179     
 H   4.9255021205879217       -3.8543267392712561        14.578813598171180     
 C   4.3766963109517532       -1.3412970723931037        16.458355947119358     
 H   3.3559343299283277      -0.75736378054347053        14.703406491042449     
 H   7.4418498019296138       -3.3035233224582323        13.109764518814849     
 C   7.7404743184071911       -4.4263549643441831        14.923440956576821     
 C   6.4420202944405958       -5.2114966760502597        12.910120243854927     
 H   5.3410754130098370       -1.8439714028819598        16.620629843672518     
 C   4.4718959129943103       0.10383750527940257        16.958204315677065     
 C   3.2785116155869773       -2.1237158050737488        17.185887303097960     
 H   7.9986850495875492       -3.5605945111483961        15.546710782208557     
 H   8.6734619363920178       -4.8909835279848988        14.575451799829333     
 H   7.1967796963021380       -5.1525215873771106        15.540365649518710     
 H   5.8819911943566972       -5.9163064583094487        13.541413516703651     
 H   7.3159528306588264       -5.7373057110061154        12.511582131531069     
 H   5.8017858139851413       -4.9258897174500049        12.067320152735398     
 H   5.2840993799060110       0.63793024638220552        16.450787879900119     
 H   4.6614777842924848       0.12980275757969920        18.040124301390808     
 H   3.5347473463548913       0.64274108816751996        16.765509342026803     
 H   2.2881613149337650       -1.7291498361190996        16.920461784860976     
 H   3.3927864778695001       -2.0339766789451503        18.274519910565065     
 H   3.3044752595698315       -3.1882949301284058        16.923599769193888     
 I   1.4889510223125630        1.0574368881756375        14.570422837383434     
 I  -1.6409989688755595        5.6422029776356766        16.002703847088291     
 I  -8.4951795823921596        9.6022283242712074        13.035493521489743     
 O   1.8770006788800873        4.5225962728181575        15.522142214898505     
 H   1.6911524803469797        3.5784548575198190        15.326822257745727     
 H  0.99380182060095612        4.9259095503361836        15.661467023706315     
 C   8.4234720547739883        2.5247639729689646        10.047675798019227     
 C   8.6073174496753371        3.5138269319190734        8.8868544840043064     
 C   7.8526381691145843        1.1825045426582776        9.5486982797620517     
 C   7.4749321866117109        3.1230323897235324        11.107867844583902     
 P   10.021794043969692        2.2606028956732862        10.911317110990938     
 H   9.1978838678982147        3.0837365119014359        8.0668089744000557     
 H   7.6237861617095355        3.7856162924672092        8.4827804038195254     
 H   9.0901788509315544        4.4395722843992500        9.2221598833261105     
 H   6.8416183398370460        1.3489924005925247        9.1469930256353571     
 H   8.4576139998485669       0.74607307229430475        8.7424053351885540     
 H   7.7761464481635727       0.45386514095499086        10.366533434013128     
 H   7.8471925005237759        4.0739008598424995        11.509845360967912     
 H   6.4986100785939342        3.3152663264782416        10.642126412762380     
 H   7.3187404232483013        2.4358794610261247        11.947889018072019     
 N   11.083602795859871        1.6384560174659661        9.8259999011711745     
 N   10.663623042733706        3.6897955733052910        11.443128951737073     
 O   9.7404189970360733        1.3974783587047159        12.148325134588905     
 C   12.386524737770651        1.0727344278407238        10.262872887380674     
 H   10.732601251506949        1.2841406426728981        8.9280921287702117     
 C   11.679767211300252        4.5281324658317210        10.783974201398623     
 H   10.447403408131180        3.9217464511419724        12.415343787617541     
 Dy   9.9149941604482095        1.2983941488026329        14.357626684261943     
 H   12.557512985781360        1.4461946870196130        11.283182448553093     
 C   12.338473149091858      -0.45612950888589099        10.312627310928375     
 C   13.509506527009449        1.5724722151235431        9.3508333567329078     
 H   11.826894147943324        4.0822887739513547        9.7928761907791753     
 C   11.184690345443036        5.9694852078915970        10.607300062990030     
 C   13.008340612357701        4.4938164130644074        11.550055985678053     
 O   10.247509484504091        1.3601472824119403        16.552842865242134     
 O   9.3854782475512337        3.6338374603367893        14.332396861626505     
 O   7.5697316831031429        1.4655204535717430        14.604063598922799     
 O   9.0841635068356901      -0.97703964916452957        14.519261642422121     
 O   11.720754223845523      -0.19063768260740258        14.033322366994550     
 O   11.897058338818406        2.6508465413258699        14.276465552918140     
 H   11.543736720089031      -0.80780057267029060        10.982144854442652     
 H   12.158351028775929      -0.87278218317440148        9.3115775746337590     
 H   13.293084912711638      -0.85615869318241700        10.682435358373558     
 H   13.346240457586536        1.2234492985066359        8.3221530078239372     
 H   13.561614110052544        2.6676320489716208        9.3319571218153783     
 H   14.478991255092980        1.1879626713579521        9.6958112189941534     
 H   10.246184430494683        6.0040398390274214        10.039816848475446     
 H   11.007734720763338        6.4429246279655636        11.581312259081518     
 H   11.933769944677586        6.5709872024312919        10.072900476748078     
 H   12.883766027961801        4.8987563051601741        12.563483107796291     
 H   13.395260014550347        3.4727395781239063        11.649215313258315     
 H   13.764337287327733        5.1031168316824402        11.035651257494893     
 P   10.449974550877759       0.49459842973461732        17.803961455227640     
 H   9.9326943919150725        4.2469157938076112        14.887196213711324     
 H   8.4145347405456530        3.9198646666530799        14.456990928065141     
 H   6.9735678058129986       0.71401474232671291        14.319711914530121     
 H   7.0804411934647540        2.3355424622713850        14.640414022504430     
 H   9.5504678291854042       -1.7165913658881760        14.046249272292330     
 H   8.0965008292170637       -1.0898918980687708        14.317357931585033     
 H   11.680365962122893       -1.1257146476201332        13.690344693720071     
 H   12.680517664975408        1.7288906145121082E-002   14.194332153803137     
 H   12.807927450983708        2.2524182364133982        14.316702891363649     
 H   11.945749597596972        3.4686684923935736        14.837944227405664     
 C   8.9881407059783260       0.74970098249719108        18.879028061753576     
 N   10.632012782836851       -1.0472486499777172        17.250681424769812     
 N   11.751771690687033       0.78537195057020648        18.756352886328827     
 C   7.7631589018769027       0.34642184892285766        18.037489067116443     
 C   8.8969769790383744        2.2439683103103585        19.240426753251299     
 C   9.0747172271416598      -0.10335194870736812        20.152654704016044     
 C   11.223267614715775       -2.1930272251189278        17.955545006422213     
 H   10.163526230168602       -1.2575883179308507        16.365836630154252     
 C   13.143204967465799       0.89399431805150387        18.253936820248889     
 H   11.586894941533545        1.2904961395343733        19.633710281553807     
 H   7.7857831560628119      -0.71356413254817774        17.750664383268614     
 H   6.8592471405555182       0.51432308246226832        18.635373619005637     
 H   7.6806101557735706       0.94690992155699527        17.123447329527430     
 H   7.9661342302525391        2.4371634013995265        19.792526356340847     
 H   9.7227399362303011        2.5616631562550229        19.889403407825366     
 H   8.9023588462689069        2.8692244106946179        18.339461016690020     
 H   9.9306794820058144       0.17492107449466718        20.779129166386905     
 H   8.1662152207734451        5.1948543227918295E-002   20.750130740386272     
 H   9.1467565945096521       -1.1754089794314377        19.931457718656524     
 H   11.561178646751380       -1.8113281780127490        18.927635278392561     
 C   12.426160161280420       -2.7316665234182764        17.174998826326352     
 C   10.180074004001733       -3.2873078546173060        18.175185875987847     
 H   13.154287042642016       0.46868571932853720        17.240425850306998     
 C   14.080296393850746        8.3112701581888146E-002   19.155976296943223     
 C   13.556195291640753        2.3634683646769448        18.177159705453985     
 H   12.109904118910737       -3.1156581629176840        16.193864150587959     
 H   13.174354844602508       -1.9473054411428510        17.000820493685509     
 H   12.907305591156822       -3.5552545183408459        17.722458388413280     
 H   9.3180898028982124       -2.9176642284068373        18.744134070341719     
 H   9.8126200155334331       -3.6662235774664240        17.211126539405686     
 H   10.611657296502143       -4.1347334530354738        18.723074238071877     
 H   14.008470889073330       0.44121895527155242        20.192553358186384     
 H   13.827183769797559      -0.98401368986433979        19.148594069404012     
 H   15.121256900164422       0.19232382456213698        18.822279592759813     
 H   12.872344711230468        2.9321223331667281        17.532455967389669     
 H   13.534036499064380        2.8124828554083505        19.179520574013633     
 H   14.572762821375285        2.4655452124076280        17.773376832575629     
 C   9.5604770945222821        5.3463126757007471        2.4147843356363303     
 C   10.528994511752108        4.2709463610071694        1.8888718773382247     
 C   10.108800259986126        6.7644769357942742        2.1631576485072688     
 C   8.1914197475917874        5.1882102800380183        1.7217426345104181     
 P   9.2709505076595384        5.1359649717537996        4.2248954578616020     
 H   10.590606980851456        4.3483824654496388       0.79155142382379395     
 H   11.544225643575542        4.3943745597945041        2.2880249801601380     
 H   10.175772684536302        3.2617927807569620        2.1385633075998460     
 H   10.260799037503842        6.9152224096928894        1.0832434124981789     
 H   9.3977804031340213        7.5269901624895397        2.5067756641761187     
 H   11.073462917190680        6.9350589110345684        2.6586711342566005     
 H   7.7983788092952357        4.1705060597963604        1.8360612364090041     
 H   7.4458871773242823        5.8951146161431760        2.1123573699004052     
 H   8.2990334670622623        5.3814586655669752       0.64333534233325529     
 N   8.5652676422549359        3.6743904423627334        4.5559550317830730     
 N   10.756654331912898        5.0617501708633901        4.9208001350125352     
 O   8.3546035768216331        6.2648489890678256        4.7162663412222807     
 C   7.1149392697829033        3.3959528245665491        4.5607098491833096     
 H   9.1761167632306542        2.9260064107392898        4.8977428982131164     
 C   10.941073353422025        5.3029636602864185        6.3711690877346605     
 H   11.588639987920999        5.2830342609928662        4.3563885364289732     
 H   6.6358216761488915        4.1680684325864616        3.9452279927121849     
 C   6.8218851934842037        2.0412749744214724        3.9161313684532448     
 C   6.5099000911077303        3.4578080746705302        5.9651646704250547     
 H   10.019222581546364        4.9659739878065690        6.8656413126984805     
 C   12.116832560480043        4.4588950242308778        6.8586767664399524     
 C   11.151260250204150        6.7913371047009310        6.6618556811141696     
 H   7.3245773454332390        1.2292405165665026        4.4606156032196376     
 H   5.7410334234860549        1.8490987177232665        3.9371835905131225     
 H   7.1522117612290899        2.0114977446211779        2.8715536622945876     
 H   6.7290794523201125        4.4169964188457387        6.4494734905237063     
 H   5.4180012877670460        3.3487639410087775        5.8984368878056541     
 H   6.9063896626414083        2.6482896430310157        6.5925497795054788     
 H   13.013957715244878        4.7129071374630005        6.2784656214482357     
 H   12.331012795909967        4.6669093926314078        7.9150850446675589     
 H   11.910868428051995        3.3865255919838737        6.7446147704309247     
 H   10.308098151706945        7.3794384572352731        6.2817466647268487     
 H   11.239888485305681        6.9725706652545387        7.7423842990603893     
 H   12.069105476028879        7.1577757039320993        6.1814719969206360     
 C  -2.5837768921120667        11.699815167354773        6.9056506872427743     
 C  -2.4235318205351883        10.185448381832417        7.1393838441185000     
 C  -1.2304230726514975        12.429249465301842        7.0177500094640832     
 C  -3.5680040268787274        12.250959920679032        7.9594645065165777     
 P  -3.3620319473153946        11.987204803857274        5.2491285674879462     
 H  -3.3958916182138288        9.6783456752895205        7.1037175229714151     
 H  -1.7507450481932791        9.7122906454560187        6.4135174520548430     
 H  -1.9940436045483012        10.015493811987906        8.1387634007233221     
 H -0.47028672836957369        12.001976094074829        6.3502957391645758     
 H  -1.3252753298867115        13.500350347780172        6.7903069559478419     
 H -0.85123523122603362        12.341179311533052        8.0475595995058598     
 H  -3.1915544120563610        12.001657432074763        8.9627494951975102     
 H  -3.6662268514757632        13.340742016301835        7.9057852281491856     
 H  -4.5668288880325374        11.805661260579638        7.8594480110224874     
 N  -3.7290916841094561        13.574741960731625        4.9591522318519896     
 N  -2.1890424321908983        11.689746247602042        4.1327322087580356     
 O  -4.6539507522105099        11.172623372796281        5.1919478667246253     
 C  -4.9043442594204976        14.307996357295801        5.4781391775144277     
 H  -2.9756848300686300        14.161121314933519        4.6033940498064458     
 C  -2.4276707176469534        11.696794755664332        2.6676575342276974     
 H  -1.4261341086370527        11.062701350613580        4.4176886115757021     
 H  -5.4666137724886648        13.604048470228342        6.1072619403226884     
 C  -5.8042322927299397        14.768607094651138        4.3283476085403558     
 C  -4.4337417819283562        15.492729067077208        6.3228186516223879     
 H  -3.3991229406815058        12.186987134474151        2.5096263625282713     
 C  -2.4918532796257846        10.266128565940225        2.1237553492475341     
 C  -1.3352086591407013        12.519108229026497        1.9768117061313029     
 H  -6.0834216382866870        13.918499573683592        3.6926162808540983     
 H  -6.7255041920838137        15.229801911959289        4.7102531313446638     
 H  -5.2731441032757447        15.505617587745441        3.7133672390485590     
 H  -3.8899552195382987        16.208776373232435        5.6897390585575698     
 H  -5.2845525110954998        16.016960957650880        6.7707726264041987     
 H  -3.7639490000683486        15.176238622058374        7.1315839831542611     
 H  -3.2973071980687538        9.7031486191207943        2.6091082526812452     
 H  -2.6714721409378610        10.267998528845240        1.0397791826718705     
 H  -1.5465911469803959        9.7386244514681870        2.3083498099097928     
 H -0.34174607824226078        12.138796823038467        2.2505084830449045     
 H  -1.4285391498789468        12.451683822799534       0.88485768015520716     
 H  -1.3876714513833779        13.576724921743189        2.2620104332811772     
 I  0.42512794033132928        9.2369493096029220        4.5393233343113026     
 I   3.5792110385725464        4.6803726744366774        3.2196369622452505     
 I   10.394601629602501       0.69247573970414800        6.1972583339105620     
 O   8.8801531620656092E-003   5.7745442085512497        3.6005362457202561     
 H  0.19105527172186296        6.7207151867957400        3.7912418528728078     
 H  0.89634355062412663        5.3708332692819063        3.4958878074357509     
         356

 C  -6.4626686681462617        7.7881522078813701        9.1924064618177841     
 C  -6.6487478022741300        6.7930262817108540        10.347799883228618     
 C  -5.9025571265298362        9.1302012411257394        9.7030620034105457     
 C  -5.5035235855663345        7.2010057269654366        8.1356313410473469     
 P  -8.0568227174654599        8.0497910430362580        8.3195057900636833     
 H  -7.2531617859574853        7.2128700204251617        11.163123881918411     
 H  -5.6668362857084666        6.5305854850636429        10.762224840857513     
 H  -7.1177539245006205        5.8636919202924913        10.003277168176496     
 H  -4.8929408907064884        8.9657289087659819        10.108691275932030     
 H  -6.5137440053304854        9.5581858072187362        10.509237149542134     
 H  -5.8253996816327982        9.8650321775390886        8.8909962191702814     
 H  -5.8652952997127574        6.2490382175430232        7.7269075820304138     
 H  -4.5274709778841871        7.0149286042245267        8.6046442357891966     
 H  -5.3492171353442171        7.8923227309003048        7.2987324022526403     
 N  -9.1226846395745653        8.6716678862195700        9.4005708481393508     
 N  -8.6944130888072024        6.6185374191919584        7.7860680274308010     
 O  -7.7710547207172898        8.9128439763963936        7.0830006755624799     
 C  -10.425609796668461        9.2366588949069222        8.9638520465478067     
 H  -8.7779459560501838        9.0173633942313725        10.304175573408525     
 C  -9.7267855864307595        5.7930162174568940        8.4363274624493734     
 H  -8.4702695796882725        6.3841847155133875        6.8156993584789438     
 Dy  -8.0093534914237559        9.0085701088965848        4.8764306805627271     
 H  -10.586371107200115        8.8812130676769296        7.9355827093212365     
 C  -10.384235891002815        10.766303904556009        8.9432011663767472     
 C  -11.553630075229490        8.7166590848453414        9.8582740075320814     
 H  -9.8907329427391808        6.2546879636783999        9.4171290994292107     
 C  -9.2437834484046171        4.3521116460306546        8.6470527857395876     
 C  -11.041014850706203        5.8223657540602014        7.6459684013801397     
 O  -8.3844528131376705        9.0220121326040275        2.6874915017058281     
 O  -7.4759963388966515        6.6762662616453055        4.9053350305460794     
 O  -5.6653562667418100        8.8280139115926008        4.5928442949191712     
 O  -7.1912318259356498        11.284014301631425        4.7131331671703380     
 O  -9.8257936787912552        10.469791897739118        5.2761164238716320     
 O  -9.9894732007175637        7.6542758984342996        4.9501009959247266     
 H  -9.5881197546466908        11.133701447288930        8.2840652736687588     
 H  -10.210494377334546        11.164147001352577        9.9529874275149854     
 H  -11.338655039278057        11.169504411286018        8.5764904495372019     
 H  -11.402135181659446        9.0523131897604063        10.893037182892753     
 H  -11.600255658376202        7.6212622728481882        9.8616618814350065     
 H  -12.521941154898158        9.1002973106877043        9.5094363893879468     
 H  -8.3169557333506923        4.3221781008960320        9.2337275164173196     
 H  -9.0507854300030974        3.8601275034816189        7.6855192685461891     
 H  -10.006550962646724        3.7644437529109545        9.1776937372031604     
 H  -10.901808656992362        5.4000133023907182        6.6416249800672835     
 H  -11.419359845526390        6.8441167787944215        7.5232006055528693     
 H  -11.809425596788923        5.2263271488254244        8.1576150741383184     
 P  -8.5701234005240696        9.8978959052931508        1.4407344031621816     
 H  -8.0124438847038508        6.0551519499601660        4.3478945850105779     
 H  -6.5022579550633610        6.3803769229202123        4.8272347237040059     
 H  -5.0681864245510191        9.5903804093535356        4.8461615291672935     
 H  -5.1788186723941889        7.9555564395793361        4.6212567021601867     
 H  -7.6457158035695141        12.022356843131480        5.1995852041262651     
 H  -6.1970918302127815        11.403424392124451        4.8714860839162029     
 H  -9.7841593385442760        11.413248805161816        5.5945566748976470     
 H  -10.776214969423343        10.279486328032098        5.0541781273829747     
 H  -10.896136543601218        8.0573078512563949        4.8724751649660600     
 H  -10.027374728215454        6.8290680807871338        4.3978467133676507     
 C  -7.0904326735379257        9.6629368143855547       0.38417730763108743     
 N  -8.7766394158720029        11.432849219642611        2.0065053147074638     
 N  -9.8494724915496228        9.6106182750521061       0.45767339021237902     
 C  -5.8814157683777282        10.082958828394174        1.2409200488074468     
 C  -6.9753884088893123        8.1702291566095955        1.9172347547658036E-002
 C  -7.1746214971253686        10.514514009288760      -0.89124678546414937     
 C  -9.3218618371095889        12.590196430473801        1.2831151615164158     
 H  -8.3201732608681702        11.634629529841424        2.8995850167412827     
 C  -11.253543295447047        9.5081223086661080       0.92276925990766034     
 H  -9.6643221004989517        9.0978156947408486      -0.41102146338661283     
 H  -5.9271228276400683        11.140160782472483        1.5358925792368479     
 H  -4.9674785219213868        9.9374986872774507       0.65244274740301256     
 H  -5.7964337370959100        9.4770600796464066        2.1512214433439132     
 H  -6.0322322164096418        7.9912064926549586      -0.51691759774365464     
 H  -7.7856485445699795        7.8453304213989643      -0.64604703858913626     
 H  -6.9882129561453592        7.5402035726158427       0.91655728204101250     
 H  -8.0194981779661667        10.223153860930731       -1.5269422505616994     
 H  -6.2577016344406005        10.370445488377772       -1.4781581842499072     
 H  -7.2634931062667389        11.586066431332204      -0.67349630149234307     
 H  -9.6307845493755071        12.215778139775912       0.29837946541258314     
 C  -10.542748388058058        13.145103465304727        2.0214995479653135     
 C  -8.2569326388385420        13.671274090338484        1.1039186397401293     
 H  -11.290366394177488        9.9353436439198237        1.9346419868757967     
 C  -12.161914209904959        10.319429844523171       -6.7324678019534817E-003
 C  -11.671255364433273        8.0400115572072473       0.98977468270069746     
 H  -10.255085985091961        13.517569699400390        3.0154869241892297     
 H  -11.308681224752290        12.372172731407225        2.1625701593827795     
 H  -10.989918142813856        13.979697795516199        1.4631386517163754     
 H  -7.3746219033712590        13.287953279419591       0.57744755387456592     
 H  -7.9288536408628376        14.054878087421450        2.0805087932661892     
 H  -8.6535919578022753        14.518095165289582       0.53000247019300417     
 H  -12.072337628665384        9.9506063421251252       -1.0380607394988322     
 H  -11.897529048563817        11.383756599049992       -3.2136814807916629E-003
 H  -13.210533720360218        10.224287395275857       0.30551120445165880     
 H  -11.009483828086665        7.4735991033409430        1.6588217032345294     
 H  -11.616403753426313        7.5893456245287307       -1.0587101912077231E-002
 H  -12.700233278103347        7.9394930501702028        1.3605402490211451     
 C  -7.7463846476615581        5.0640332404262258        16.850743670488786     
 C  -8.7214069000082404        6.1794291760921674        17.267276946970163     
 C  -8.3279767437879020        3.6702922185264377        17.160380574782042     
 C  -6.4074387463935798        5.2456553962632189        17.593591843221024     
 P  -7.3739050107556681        5.1715080963089850        15.047491830837703     
 H  -8.8324762604011475        6.1691918995557735        18.362740367380201     
 H  -9.7197212588205559        6.0440636315339553        16.831737138141452     
 H  -8.3442499219355337        7.1681237239468372        16.974439034925677     
 H  -8.5209127893050773        3.5850429462994748        18.240332002891520     
 H  -7.6198662698709025        2.8783821664891263        16.885508400080262     
 H  -9.2783365016121273        3.4888580113403553        16.642464481230274     
 H  -5.9916747427280868        6.2485739471277872        17.435875798829453     
 H  -5.6585493909402240        4.5062340506111065        17.278913020981790     
 H  -6.5657031100539607        5.1194866509814814        18.675319394432378     
 N  -6.6554688923766321        6.6102795095992644        14.653820272235670     
 N  -8.8304907930814025        5.2070888187119424        14.292673557572517     
 O  -6.4346590758897237        4.0218931126794040        14.665782423407000     
 C  -5.2088570590529315        6.9039390175454844        14.690792362279764     
 H  -7.2649430234711954        7.3601711180358329        14.312792174369742     
 C  -8.9605357636668348        4.9375407292603741        12.842861640214446     
 H  -9.6819824840628606        4.9972858634317570        14.831392046580767     
 H  -4.7397932490723385        6.1422411741732343        15.326917745300868     
 C  -4.9494573900579510        8.2703256096408246        15.325776656251085     
 C  -4.5662289723676812        6.8347629925420907        13.303122020594538     
 H  -8.0247861144784753        5.2741211981298077        12.374724095228705     
 C  -10.126102389708270        5.7621961917189815        12.300505288788541     
 C  -9.1496467240661890        3.4424559756267117        12.572955198184346     
 H  -5.4452983983653764        9.0685911778262600        14.755383687309964     
 H  -3.8708481051333323        8.4756696919752024        15.334457468255346     
 H  -5.3124373298534193        8.3109965407734503        16.358875921914866     
 H  -4.7671711882352596        5.8707142366613416        12.820610461620399     
 H  -3.4769993838384758        6.9499103257692560        13.397142059694714     
 H  -4.9511039920341577        7.6372242228837148        12.659818577653780     
 H  -11.038475056520857        5.5131714183573548        12.858679919496172     
 H  -10.306286664222949        5.5292672658698692        11.243621304442863     
 H  -9.9316189904088592        6.8383783894696242        12.399249751267956     
 H  -8.3170813679497151        2.8654964135045056        12.992095855189239     
 H  -9.2007769227846961        3.2404925207440196        11.493865560432228     
 H  -10.080942212188594        3.0786934519894018        13.028276304649035     
 C   4.4949024372448729       -1.4508313348337647        12.227995070853417     
 C   4.3232534992492573        5.6025958109161722E-002   11.955855654254915     
 C   3.1445989429900267       -2.1894996562965798        12.146914310850693     
 C   5.4721768399298174       -2.0269854255523470        11.181985761322039     
 P   5.2894562007303136       -1.6920130516205627        13.883800355978673     
 H   5.2913146218434743       0.57208050630994711        11.977885755387923     
 H   3.6477629110722862       0.54162962147678217        12.670918479094709     
 H   3.8904724155398314       0.19661300280815913        10.953425611445256     
 H   2.3888294555126679       -1.7527254402033505        12.813051668464231     
 H   3.2478895106133550       -3.2550739495664449        12.395450913013056     
 H   2.7543420247109829       -2.1245839386091943        11.119671473831495     
 H   5.0809824842266549       -1.8179478573347039        10.175214043781320     
 H   5.5822187678012085       -3.1130294222223145        11.274056695572741     
 H   6.4675496299176540       -1.5688855384520624        11.254656133335713     
 N   5.6705082368802353       -3.2690685241057698        14.210136353577870     
 N   4.1211363720811258       -1.3763395599518924        15.000754180456958     
 O   6.5752999780593520      -0.86543663388515746        13.909151492891391     
 C   6.8666293597524390       -4.0005025729913166        13.739259353970782     
 H   4.9228663459394317       -3.8538074134998492        14.580687860699783     
 C   4.3748175399327840       -1.3433597393189658        16.462808050666940     
 H   3.3556749584997863      -0.75625857653803663        14.707865987287143     
 H   7.4383324195509122       -3.3042684884384532        13.110122351862993     
 C   7.7386662747562918       -4.4282648170136598        14.922651223742218     
 C   6.4361373240730213       -5.2109990499689776        12.910768013448060     
 H   5.3395301937836077       -1.8454003138092150        16.625022728350952     
 C   4.4682466276825217       0.10086467584447725        16.965405248792433     
 C   3.2767462108011047       -2.1281309916145301        17.187814214873214     
 H   7.9982163568766049       -3.5629904793423468        15.546009787819987     
 H   8.6709065681055151       -4.8932243808867861        14.573184328638165     
 H   7.1954280163143700       -5.1544398296049723        15.539948711928870     
 H   5.8766945429621096       -5.9158476504207682        13.542558384265694     
 H   7.3086686118639737       -5.7372993162303505        12.509972084677186     
 H   5.7944922161244978       -4.9239966715062549        12.069551500405973     
 H   5.2801922927052596       0.63661244189692978        16.459460632525104     
 H   4.6570761689684241       0.12508486380723668        18.047486391941959     
 H   3.5307043187105296       0.63921971393407984        16.773059442185954     
 H   2.2862977450420443       -1.7343501106167121        16.921649740840856     
 H   3.3894930741733122       -2.0398501947645067        18.276675329719431     
 H   3.3043121083361022       -3.1922692846998553        16.924080506844653     
 I   1.4894734721859921        1.0580583820911829        14.573308765573005     
 I  -1.6430997888161147        5.6386065070562168        16.004531458352254     
 I  -8.4942272920931412        9.6021339955123057        13.034874694516025     
 O   1.8784291298825759        4.5223337394658882        15.527197696086192     
 H   1.6930167191286072        3.5781315609423414        15.331675359865011     
 H  0.99492396895083668        4.9252438978691604        15.665411001793027     
 C   8.4205877620647396        2.5248794354353441        10.044977998554323     
 C   8.6042613566534207        3.5144500662791893        8.8845584042287680     
 C   7.8505567075127605        1.1825919699134928        9.5452350170292952     
 C   7.4714535854602468        3.1222100071080905        11.105152123335914     
 P   10.018752025785981        2.2610532986266252        10.909041543167071     
 H   9.1956782914734383        3.0851747919012564        8.0647080065625492     
 H   7.6207377663458429        3.7855123957463079        8.4799601597545848     
 H   9.0861280466401091        4.4404772299868434        9.2204612428103463     
 H   6.8396077033824154        1.3488678782184591        9.1432928887934377     
 H   8.4559676255799960       0.74677213703251666        8.7389409008024845     
 H   7.7741018625806264       0.45353673956061696        10.362690300298988     
 H   7.8429250527208039        4.0732268902371871        11.507483805384423     
 H   6.4950115096571928        3.3138225755309616        10.639412875979582     
 H   7.3157204799422635        2.4347384061353590        11.944992679225516     
 N   11.080919563202386        1.6393328638327203        9.8238857229122782     
 N   10.659932887004492        3.6904727113671294        11.441193357307439     
 O   9.7373506210940644        1.3976476270416263        12.145854939865291     
 C   12.383963866524320        1.0739018770356332        10.260662923383089     
 H   10.730455278193581        1.2857962162137857        8.9254639221989347     
 C   11.676833961637721        4.5283790712902556        10.782685850286294     
 H   10.443368954602283        3.9222469480242261        12.413401356227848     
 Dy   9.9162072943671831        1.2984839165273037        14.354980256354199     
 H   12.554127343433690        1.4459369504921613        11.281604204746456     
 C   12.336794065642875      -0.45505080253765462        10.308133704737330     
 C   13.507177041570767        1.5755711436206001        9.3499964363037940     
 H   11.824977181250409        4.0818297987324348        9.7920975999442792     
 C   11.182170035237656        5.9696435037426472        10.604300952416276     
 C   13.004627157800488        4.4944747245313570        11.550084305305797     
 O   10.253852943053579        1.3543179502229477        16.549262058086867     
 O   9.3860255890323288        3.6336339177571908        14.330466154223190     
 O   7.5709926998277499        1.4662624489627749        14.603435404907449     
 O   9.0863424852687285      -0.97700975696896342        14.517653087381856     
 O   11.722524457752334      -0.18848614624397733        14.023847913057732     
 O   11.897919358091105        2.6511841853101363        14.273305759415873     
 H   11.542082767977902      -0.80810660651150423        10.976922500624820     
 H   12.157163051928938      -0.87028988354010128        9.3064245293295382     
 H   13.291530679010183      -0.85508216977211482        10.677607868526863     
 H   13.344970904500718        1.2275269463058063        8.3208424930334441     
 H   13.558437081608474        2.6707659789126681        9.3322998315759556     
 H   14.476696321993858        1.1915003859257081        9.6953198796198841     
 H   10.244286464757847        6.0038060697989932        10.035794059953515     
 H   11.004246543030421        6.4439853504698688        11.577667599496328     
 H   11.931868663130388        6.5705773555773801        10.070131790517069     
 H   12.879173325454076        4.9001429961651528        12.563087518709253     
 H   13.391290122606554        3.4734256294084180        11.650353204813527     
 H   13.761167974936765        5.1033064885096353        11.035929304058032     
 P   10.454136146580540       0.48883672180529014        17.800742868911687     
 H   9.9326624313756895        4.2468525653066598        14.885800390097408     
 H   8.4149622339774464        3.9202023208589449        14.452684638419498     
 H   6.9747063952238735       0.71391264958587375        14.321545103001355     
 H   7.0816753899691598        2.3362951041999618        14.636636608891376     
 H   9.5519323343247287       -1.7166671146646542        14.044088996730789     
 H   8.0982884041774312       -1.0904352035101745        14.318566054661902     
 H   11.681770508395031       -1.1244207874676166        13.683472731842564     
 H   12.681687239053481        1.8016140439480924E-002   14.189049608990244     
 H   12.808511844623245        2.2523667594742234        14.315463759043194     
 H   11.945889618172352        3.4686164462693765        14.835448059617455     
 C   8.9912090587810365       0.74523504547254205        18.874119965059379     
 N   10.636327320432246       -1.0531332220055025        17.247706491598585     
 N   11.754663157976154       0.77871871736143072        18.755094329675224     
 C   7.7669053223172906       0.34138191672000046        18.031841388989388     
 C   8.9001080548960783        2.2398722262715633        19.234241935182386     
 C   9.0764716914114523      -0.10649932224394720        20.148723927589039     
 C   11.222292334251303       -2.2000450106790619        17.954969100619437     
 H   10.168597256435026       -1.2628564312019943        16.362316372634972     
 C   13.147086891807573       0.88523290738256588        18.255187066067780     
 H   11.588856590279352        1.2854179505675765        19.631328494147080     
 H   7.7899344770299610      -0.71869833587965548        17.745434004747537     
 H   6.8624492615735786       0.50931340014198478        18.628885084979931     
 H   7.6848338351643743       0.94147807457487087        17.117509344874001     
 H   7.9685564270834712        2.4336821025370856        19.784927717910740     
 H   9.7250964661765131        2.5577648166106446        19.884126938297193     
 H   8.9068827471977929        2.8645417323327904        18.332895293028766     
 H   9.9318022518675875       0.17248899963283373        20.775733770788545     
 H   8.1674073634642639        4.9525080849428429E-002   20.745103366187987     
 H   9.1486516615334459       -1.1788001804400081        19.928883621061960     
 H   11.558648246019956       -1.8185716068736555        18.927681371205992     
 C   12.425640573282868       -2.7424414668409920        17.178034530373058     
 C   10.175794238464016       -3.2915071254401429        18.172497520776865     
 H   13.159546701411763       0.45897662792496990        17.242119782506123     
 C   14.081358808206902        7.4248819909152025E-002   19.159879341175319     
 C   13.561844037785658        2.3541378762673268        18.178002049197236     
 H   12.111098187421895       -3.1251628099904734        16.195907642526965     
 H   13.176750050839695       -1.9605140861499946        17.006413905862320     
 H   12.902414896837220       -3.5676525819482401        17.726584671974120     
 H   9.3129248329609364       -2.9189817265934828        18.737953199661504     
 H   9.8106282267542539       -3.6710174552706212        17.207845188267477     
 H   10.603387288464376       -4.1390695807810403        18.723029938425391     
 H   14.008269394601664       0.43381771331260821        20.195832233425588     
 H   13.826743450435364      -0.99250180289379730        19.153372100328511     
 H   15.123009169331370       0.18158446429186981        18.827941516152336     
 H   12.879874314739158        2.9229150692708870        17.531504839653461     
 H   13.538233391231332        2.8038948768698071        19.179959546486931     
 H   14.579232313015876        2.4548241454316746        17.776105746178676     
 C   9.5683613751819969        5.3399842575256544        2.4102297833567889     
 C   10.538637632033094        4.2627491570937730        1.8924867086459467     
 C   10.117743700062860        6.7569344953699897        2.1545155258813602     
 C   8.2018624586678150        5.1786961182332663        1.7132557964091157     
 P   9.2724837119895955        5.1371445635470749        4.2197909377164020     
 H   10.603655389257524        4.3351481664559337       0.79527999365831969     
 H   11.552520749366099        4.3884514673951909        2.2940840156276208     
 H   10.184968651419263        3.2546855812123416        2.1455707410998652     
 H   10.273337863278362        6.9029756808312781        1.0747219439984066     
 H   9.4058948159172679        7.5208265621408472        2.4925863022166039     
 H   11.080826279641846        6.9293960400927475        2.6522777726745255     
 H   7.8082707220333312        4.1616267298343148        1.8306930054453785     
 H   7.4551992324337473        5.8871341243252786        2.0981341586878548     
 H   8.3132075027294796        5.3671838528711033       0.63463479056659833     
 N   8.5659369978730684        3.6771783765923920        4.5553180499726889     
 N   10.756024904873785        5.0658150452929664        4.9201374110984686     
 O   8.3543000643064289        6.2675017934468471        4.7028883541444957     
 C   7.1158633533600408        3.3977037589332304        4.5570670313228963     
 H   9.1766474875893227        2.9287724463843783        4.8973082749739767     
 C   10.936464097131772        5.3088275171006165        6.3705163503178275     
 H   11.589375754230874        5.2865626853187582        4.3576443635128514     
 H   6.6375458275927803        4.1688596747881537        3.9397798963981616     
 C   6.8252389604111787        2.0419225285437883        3.9137131399590892     
 C   6.5079794000692637        3.4606162600867139        5.9602317647844227     
 H   10.013834196815569        4.9712325781307474        6.8630689297236707     
 C   12.111997210132538        4.4666937334395183        6.8617052428599585     
 C   11.144378430391130        6.7977083797758144        6.6600550346498979     
 H   7.3274382115540835        1.2311050419706897        4.4603893527171827     
 H   5.7445453307502978        1.8488066836328583        3.9327407651989823     
 H   7.1578822907754542        2.0109030501810308        2.8699689258452641     
 H   6.7261422538800986        4.4201692355525211        6.4442504110582428     
 H   5.4162394231336650        3.3515208697326804        5.8914216296049471     
 H   6.9032439822737324        2.6515926871646385        6.5889820360172937     
 H   13.010038562814268        4.7209781647926254        6.2830670772297061     
 H   12.323702330533720        4.6763957653024821        7.9181765543091140
[truncated: 1,937,054 more chars]
