# Supplementary material for: Unraveling the Contributions to Spin–Lattice Relaxation in Kramers Single-Molecule Magnets
Source: J Am Chem Soc. 2022 Dec 9;144(50):22965–75. doi: 10.1021/jacs.2c08876 (PMC9782788; doi:10.1021/jacs.2c08876)
Supplement: Supplementary file 2 — ja2c08876_si_002.zip [file ja2c08876_si_002.zip › phonon_Dy/mol-7/mode-1-10/6/Cart_disp.xyz]

         356

 C  -6.4756960470259246        7.7766744831089794        9.2340505893175369     
 C  -6.6272922473183469        6.7911630826595477        10.402329289613521     
 C  -5.9211947193494847        9.1309979335964169        9.7195766948301898     
 C  -5.5326643385009193        7.1904352150992281        8.1622332044225683     
 P  -8.0878670474353473        8.0134119793767127        8.3890771460347739     
 H  -7.2137327901372617        7.2172371918605531        11.227417845470907     
 H  -5.6339195437952654        6.5382153472936686        10.795785818534846     
 H  -7.1002175864253951        5.8556704300836664        10.079372176657552     
 H  -4.9053403136473461        8.9811887168125555        10.115718594905431     
 H  -6.5272246825449747        9.5655956036658818        10.526225653933720     
 H  -5.8603303786301604        9.8546500943287132        8.8959724866579126     
 H  -5.8902228037395616        6.2277936855015001        7.7748001870147077     
 H  -4.5430252164358329        7.0254113665988047        8.6104150312437930     
 H  -5.4079466554105213        7.8740563757321063        7.3135268923929555     
 N  -9.1526513449776630        8.6074316230414141        9.4863415744588782     
 N  -8.7056738528078803        6.5761972054407352        7.8484293649311976     
 O  -7.8305953488880951        8.8926160839740138        7.1577592720423437     
 C  -10.459038397565484        9.1738530105270737        9.0604233033041925     
 H  -8.8003430097041200        8.9584000714405185        10.385726251850397     
 C  -9.7139135254709466        5.7214323093024140        8.4986306053168459     
 H  -8.4844117209709893        6.3526806425240512        6.8747360573885921     
 Dy  -8.0516166127269670        8.9779588444031084        4.9541047010066093     
 H  -10.624396707247556        8.8281758192438939        8.0293864457177744     
 C  -10.419464197180067        10.704747989029149        9.0543284057866646     
 C  -11.580935032270295        8.6396052914879977        9.9544489174657063     
 H  -9.8710005263271210        6.1614362996820358        9.4905035180229067     
 C  -9.1999537351496432        4.2862822304938524        8.6716565119334366     
 C  -11.040543990825743        5.7415073268051557        7.7289076827130279     
 O  -8.4836191892312307        9.0235949205020081        2.7816630526836201     
 O  -7.4961272631818758        6.6438166778371741        4.9501561632413669     
 O  -5.7086699278459321        8.7872093933154947        4.6771543410901115     
 O  -7.2354491630296360        11.248272233053370        4.7510217202506810     
 O  -9.8688541827666985        10.436867687623467        5.3626918769184870     
 O  -10.016725535472263        7.5956934685489390        5.0350879790029888     
 H  -9.6316184837925505        11.078324624492852        8.3881046059358599     
 H  -10.231770564893308        11.092456450859707        10.065931136301378     
 H  -11.379184055846013        11.111091262674632        8.7046819372852759     
 H  -11.429105510837596        8.9675764117868244        10.991587173019195     
 H  -11.618257463607462        7.5436576872453145        9.9492739664067056     
 H  -12.553058378449476        9.0184016020928421        9.6113803697537836     
 H  -8.2625901736700520        4.2644961887228279        9.2415460736778616     
 H  -9.0116542625057594        3.8190118817925267        7.6967317040074725     
 H  -9.9417580746739294        3.6716150851845621        9.2017318620114885     
 H  -10.908270970251913        5.3429382682001361        6.7142084810986509     
 H  -11.439830044358436        6.7582371441633908        7.6326866888674889     
 H  -11.789754057132690        5.1201356034706142        8.2395844891289762     
 P  -8.6143802832608767        9.8696904080018335        1.5076975985616121     
 H  -8.0391096851619839        6.0453683284276405        4.3719303720679878     
 H  -6.5277188668745429        6.3504019379860601        4.8294289838604296     
 H  -5.1016841194762765        9.5584365020856819        4.8845317973225040     
 H  -5.2105105540774117        7.9236967508020397        4.6390051816792841     
 H  -7.6854135871259528        11.994776975090359        5.2304379049047869     
 H  -6.2392926737476291        11.372827201824272        4.8926342797794309     
 H  -9.8245634568722178        11.386361779996383        5.6607832460552743     
 H  -10.820169912195087        10.239981756020736        5.1526419969108348     
 H  -10.925222208094176        7.9982585437259095        4.9834498788880053     
 H  -10.048540349653775        6.8160359079646859        4.4163011596329698     
 C  -7.1330101484892916        9.5186786289867111       0.47971877641038713     
 N  -8.7536130706096440        11.432342994500940        2.0210010512649235     
 N  -9.8996236378981983        9.6124942703699308       0.52402558209354688     
 C  -5.9136458131317049        9.9324916833057557        1.3258290486804976     
 C  -7.0815770233463731        8.0030623649602752       0.19453281086203644     
 C  -7.1680711410977063        10.303731997463101      -0.84129233103297019     
 C  -9.2298439396284770        12.594441836672658        1.2510893732674184     
 H  -8.3070410769573595        11.634610775951879        2.9196474218767197     
 C  -11.313917592539909        9.6005718603167427       0.97863300166282330     
 H  -9.7339439859467891        9.0612212153454461      -0.32578218028471734     
 H  -5.9176207212680767        11.005969830654109        1.5626955113407281     
 H  -5.0008515700394369        9.7161252319675384       0.75453055283976733     
 H  -5.8594793858069441        9.3730701975454433        2.2688968327940096     
 H  -6.1414515327741439        7.7551542388836889      -0.32258517940668391     
 H  -7.9003603758915233        7.6832024595946331      -0.46277546516814311     
 H  -7.1349178511107834        7.4201205294314017        1.1239362400879218     
 H  -8.0139670718734504        10.006297697363681       -1.4723083669811101     
 H  -6.2485492788107964        10.096512812978361       -1.4076435030522003     
 H  -7.2239175058786325        11.388596212719962      -0.68341973145606216     
 H  -9.5682988829123872        12.197514611895143       0.28483191822279308     
 C  -10.411591154654392        13.256506541434625        1.9725457214461843     
 C  -8.1033432407440333        13.604331730352778        1.0146925890902270     
 H  -11.334627287733229        10.048215332894907        1.9825672397204679     
 C  -12.164887715441154        10.444692544198983        2.0924904141028079E-002
 C  -11.817870485422043        8.1585008317269274        1.0686593732922409     
 H  -10.101513489716641        13.626622364847032        2.9608117261956433     
 H  -11.237147704244308        12.545832933511369        2.1259011732479620     
 H  -10.792519469613238        14.114346493757028        1.3954723126501678     
 H  -7.2464950420722580        13.141461306964533       0.50453315250438113     
 H  -7.7471747717474262        14.016377838783937        1.9693173810684832     
 H  -8.4513916430507336        14.446487221908800       0.39889452746601789     
 H  -12.073516969014115        10.056357312622799       -1.0031303394380284     
 H  -11.849359009759482        11.496198224912334        1.3166190668331778E-002
 H  -13.224310126992490        10.405459697798070       0.31306453430167303     
 H  -11.185681849461636        7.5619642027779861        1.7412475945667809     
 H  -11.795932312019564        7.6928298738050289        7.4274897161640915E-002
 H  -12.849779805998757        8.1239467633353897        1.4467285495930564     
 C  -7.7417085939178856        5.1096324715479975        16.926380460524893     
 C  -8.7917501641566549        6.1624350034052178        17.331858056937641     
 C  -8.2425814359773284        3.6820648988565892        17.223269693613691     
 C  -6.4256002419816074        5.3762142788637091        17.688672112106506     
 P  -7.3537061173900078        5.2246789267276217        15.127513564149870     
 H  -8.8946784121100873        6.1565080320469301        18.427983259565938     
 H  -9.7820360236894324        5.9482073872744605        16.904735987383440     
 H  -8.4874012753155714        7.1742763617262595        17.028380506790320     
 H  -8.4808009344384345        3.5917625051458595        18.294447399451105     
 H  -7.4672272972171614        2.9380023566093190        16.986911501960972     
 H  -9.1559495867845619        3.4332573847716019        16.660522690792313     
 H  -6.0767688868916609        6.4063520641542908        17.537794462735256     
 H  -5.6224999074024717        4.6893186012232810        17.383133042648112     
 H  -6.5876947916927344        5.2369305696590489        18.767851430541139     
 N  -6.6394096590363540        6.6697402122853076        14.748584527992666     
 N  -8.8073884419728703        5.2586722275815703        14.365351734655464     
 O  -6.4081664166999532        4.0777736906284714        14.753236981922360     
 C  -5.1906724376945155        6.9539724100127165        14.761094854022781     
 H  -7.2465892168224668        7.4096617670632767        14.381617975918198     
 C  -8.9300603899872577        5.0183665340483214        12.909975383680569     
 H  -9.6584125419286924        5.0329581731361346        14.897783284775867     
 H  -4.7191867229602726        6.2027829980201190        15.408656915581794     
 C  -4.9153124690870138        8.3343554996009050        15.360437756206281     
 C  -4.5644893976511591        6.8516090816188591        13.366982617513719     
 H  -8.0117710743426418        5.4103671675504321        12.448130356530616     
 C  -10.135203999462314        5.8045716513875831        12.395521883971123     
 C  -9.0548351870270753        3.5233263150732301        12.597671453868982     
 H  -5.4152619487206888        9.1220645856032956        14.778453382067921     
 H  -3.8355291085273211        8.5326479314715282        15.345676847188129     
 H  -5.2586863963967874        8.4036014555338330        16.398996832172905     
 H  -4.7865726340596133        5.8835280233731373        12.901987508469023     
 H  -3.4722864572638343        6.9503629005007737        13.446149398093368     
 H  -4.9434360942104458        7.6500372040960718        12.714833511386288     
 H  -11.034759964798281        5.4968145475137327        12.948159934228331     
 H  -10.308773848223437        5.5951547067614316        11.332575653757635     
 H  -9.9878169840021762        6.8859889191615276        12.524926561258841     
 H  -8.1967758485875226        2.9685711003655948        12.995614416919913     
 H  -9.1030407447354449        3.3508665072610206        11.513375532969359     
 H  -9.9697748954645977        3.1086321601744480        13.044022982376376     
 C   4.4965550110985246       -1.3824884303892697        12.179887013574584     
 C   4.3988030293287119       0.12178030448115487        11.844871582518316     
 C   3.1116530929020012       -2.0614049822476592        12.131467898909062     
 C   5.4440392243920339       -2.0551060210432093        11.158628084264063     
 P   5.2860576943583446       -1.5966987847345715        13.841374999162973     
 H   5.3903182944274910       0.59398239702446998        11.851960753583370     
 H   3.7420449883259801       0.66475521715169261        12.538142104511053     
 H   3.9773121060400340       0.24231920411305613        10.834652590959498     
 H   2.3762599579158006       -1.5576753274399124        12.776581597425096     
 H   3.1648188952815755       -3.1206711242652543        12.427790553510876     
 H   2.7256667111744495       -2.0258267632958673        11.100511720200338     
 H   5.0589330476347039       -1.8786622220783729        10.142351797925707     
 H   5.5025741475009458       -3.1423790133514773        11.306025932499699     
 H   6.4607664824118016       -1.6392790635000070        11.204068602819282     
 N   5.6225729056584308       -3.1766841439134708        14.203560977857775     
 N   4.1399432388520196       -1.2201219413859914        14.961034261182556     
 O   6.5963517749261111      -0.80791429784414370        13.839558108455041     
 C   6.8201498161702041       -3.9449818126749983        13.795753736560210     
 H   4.8577211470936188       -3.7319711902407740        14.583690951453816     
 C   4.3967909912405734       -1.2175445643965399        16.421843504275401     
 H   3.3752481921497850      -0.59804078487465584        14.669468133253920     
 H   7.4005698232669639       -3.2947981717296009        13.123968663937184     
 C   7.6783963336505954       -4.2943857440201709        15.018729643661807     
 C   6.3905675557176123       -5.2085234609008930        13.044819725294847     
 H   5.3947685343488354       -1.6606560164796593        16.566268699993238     
 C   4.4039703507764605       0.21656923734294317        16.964159157907353     
 C   3.3583069689588037       -2.0958934209897686        17.134059018133581     
 H   7.9342040423735494       -3.3859169496122856        15.583960032630355     
 H   8.6126886691399260       -4.7895617070797822        14.712438721300368     
 H   7.1252416564880816       -4.9741072213769808        15.681415687629650     
 H   5.8088347246080367       -5.8632523576171254        13.713992434164545     
 H   7.2650555116040136       -5.7764721891777411        12.701239694437852     
 H   5.7728206484211944       -4.9701080777383790        12.167202552669018     
 H   5.1777207658031026       0.81610527297219215        16.466396175119044     
 H   4.6013481808937113       0.22222637197035489        18.045453169727050     
 H   3.4326145840622222       0.70386874119858711        16.792349560222714     
 H   2.3374809670653978       -1.7693417230270660        16.881749290139005     
 H   3.4722975466335981       -2.0270762947249779        18.224334883624760     
 H   3.4609880597053588       -3.1516383051008652        16.847735912651753     
 I   1.5223497760807791        1.1592089242537644        14.361983292742243     
 I  -1.6737332750071148        5.5530599586052887        16.136934969677892     
 I  -8.4750010221065022        9.6062969124078847        13.059946815367249     
 O   1.8940052960935951        4.5358144301135210        15.604782371064909     
 H   1.7147763427400118        3.6033403530875483        15.346452091373054     
 H   1.0066257622035744        4.9244471751767058        15.758282084478527     
 C   8.4353587861238495        2.5458923452738458        10.010620298009066     
 C   8.5913867367502768        3.5238886938933334        8.8367962255721366     
 C   7.8746043521396842        1.1898580552825280        9.5357482997637266     
 C   7.4955518136634725        3.1432737335466996        11.079138822354633     
 P   10.045677575504184        2.3091963577359884        10.858180026783590     
 H   9.1707813662751114        3.0878793274399734        8.0118055188081474     
 H   7.5991301687984443        3.7841509689673023        8.4459162546221673     
 H   9.0740571405926644        4.4568660764220907        9.1532128163140332     
 H   6.8597487203771923        1.3398987266984810        9.1367230482795438     
 H   8.4799512047088452       0.74578111797944235        8.7337540833757039     
 H   7.8098901982176425       0.47425476853028276        10.366386132133776     
 H   7.8600783106623187        4.1052409741077636        11.461866953773816     
 H   6.5083899928207263        3.3131393728288683        10.628054637100611     
 H   7.3642955388396611        2.4639786097831600        11.930238108247734     
 N   11.114833259573139        1.7142117250294842        9.7649631480725301     
 N   10.662452871308462        3.7459597779411067        11.399688651534847     
 O   9.7822772929719726        1.4321583977890324        12.088739459856747     
 C   12.419727412010634        1.1500453079000208        10.199862899495878     
 H   10.761365741275702        1.3499103446448608        8.8711351682493511     
 C   11.661838993840002        4.6094818239759325        10.746843059481851     
 H   10.450149247638207        3.9624389404852214        12.376502435705836     
 Dy   9.9443037683789690        1.3290399913266597        14.292991098103879     
 H   12.587953391268343        1.5135315832049843        11.224148619194171     
 C   12.376271580984014      -0.38022107808921202        10.234025448939231     
 C   13.542172199340799        1.6662952412561933        9.2961048346410529     
 H   11.814141242087970        4.1773311777401414        9.7503401891798358     
 C   11.137665079623112        6.0432903966261513        10.588700663417491     
 C   12.993664781373063        4.5907998877972540        11.507929599553680     
 O   10.370028238132836        1.3006921562990119        16.462583854955078     
 O   9.3985347403059496        3.6626262046522799        14.317147242229199     
 O   7.5986159793941050        1.5084848801383330        14.551380012365058     
 O   9.1060459411314465      -0.93940046208198003        14.448817715753423     
 O   11.753150457250431      -0.15238553918774397        13.934182642687315     
 O   11.906141492920801        2.7055589645148648        14.198494333280488     
 H   11.585724735127194      -0.73943010623842464        10.904895707817818     
 H   12.189797307099214      -0.78650604201249685        9.2297256764449571     
 H   13.334326222537792      -0.78168595890322945        10.593551709671535     
 H   13.386510717128813        1.3251425732468765        8.2637714335847505     
 H   13.583621703760580        2.7621145976896990        9.2868969912421608     
 H   14.513514989706465        1.2880576182754266        9.6426729051977365     
 H   10.195951410784044        6.0640446767640110        10.025786413664944     
 H   10.953206364561382        6.5014946555368347        11.569010921720190     
 H   11.872152598856244        6.6667949117088812        10.058233971871729     
 H   12.864095128957951        4.9786622372250129        12.527484185624751     
 H   13.401472620642135        3.5758597623130894        11.591525167430259     
 H   13.735673156411480        5.2228972290659854        10.999274504665237     
 P   10.517184544271220       0.45071931610646571        17.730668317546112     
 H   9.9557224115250023        4.2552321264197301        14.887018381733723     
 H   8.4333126931531019        3.9530994030773670        14.474596682182135     
 H   6.9957021503914820       0.75861715706158195        14.274212997962699     
 H   7.1055323895166067        2.3742516021538220        14.635796210085507     
 H   9.5718337208063602       -1.6869460821891820        13.987414926910972     
 H   8.1193078983110034       -1.0483928696670874        14.245035769220138     
 H   11.712055987623081       -1.0973740818461408        13.622846224741325     
 H   12.713472192787519        6.5211337712257206E-002   14.078483012361858     
 H   12.822083688896038        2.3127851149134258        14.200120828732013     
 H   11.955064219422953        3.4815928069022934        14.820808452255445     
 C   9.0485616136688165       0.80340137451017180        18.776651838726750     
 N   10.649788711386428       -1.1089075781038786        17.206907934546734     
 N   11.823156710426932       0.70262363605149225        18.689500971907602     
 C   7.8178279517145919       0.39496118945526593        17.943592214751508     
 C   9.0048862796563416        2.3199882587829044        19.059840961430215     
 C   9.0899860004798985        1.8590214750213219E-002   20.097449657447953     
 C   11.106119337914956       -2.2795602931169574        17.977842500547961     
 H   10.190774035802690       -1.3097229258219507        16.314932562662307     
 C   13.223116856951867       0.72831343320058417        18.191174049453291     
 H   11.677739052220033        1.2540062042764124        19.543444598602644     
 H   7.8123776120356148      -0.67948642294134709        17.709220073212407     
 H   6.9129219794767485       0.61831253357628613        18.525765326477231     
 H   7.7572131607000268       0.95245135538571346        16.999712446109719     
 H   8.0760839809778950        2.5697225252918461        19.595983837556080     
 H   9.8374843915582861        2.6422801295879133        19.698588795600681     
 H   9.0394849244865423        2.8995164876914838        18.127498367959319     
 H   9.9423289389879006       0.31096478878138895        20.722198895506068     
 H   8.1752777143193498       0.23177168585063218        20.670114777152008     
 H   9.1370959995690662       -1.0671508228102671        19.940459468683237     
 H   11.453879248252722       -1.8870373678375931        18.942703543276345     
 C   12.275825492892253       -2.9659232361737153        17.255074925549554     
 C   9.9566622352607723       -3.2652244794555423        18.215235158116460     
 H   13.217197873459687       0.27275644050706355        17.189616436947535     
 C   14.110923775551296       -9.9716582300269502E-002   19.126895247025946     
 C   13.711002814959354        2.1740213582548447        18.078536330625532     
 H   11.960668246701998       -3.3178253619147466        16.261343485722666     
 H   13.123851855989910       -2.2753305530759738        17.113338027901396     
 H   12.630622990607097       -3.8423034855441012        17.825167511295280     
 H   9.1086657333953944       -2.7816298036244591        18.724446995084588     
 H   9.5919215172934553       -3.6685448466460739        17.260453118721841     
 H   10.283408026637964       -4.1165453691963370        18.831189987148189     
 H   14.035420522674190       0.28551142844234600        20.153455220624501     
 H   13.815097243439308       -1.1560563716451167        19.139388645237776     
 H   15.161701620209074       -3.9325358682320233E-002   18.812244281669589     
 H   13.051882543564483        2.7630595191165757        17.426826938314388     
 H   13.719706057178053        2.6444500584773545        19.071735225797827     
 H   14.729272357321641        2.2154429302944427        17.665518450543512     
 C   9.5863154301667155        5.2758345185297841        2.3629150217901462     
 C   10.633697296529670        4.2530147404728087        1.8778319680595736     
 C   10.061261689647621        6.7225211258753896        2.1081607172813079     
 C   8.2484940101335713        5.0236399879436027        1.6367083373207647     
 P   9.2582858507490684        5.0891827856760798        4.1678606525523216     
 H   10.700717335872159        4.3070538513259189       0.78015115290135961     
 H   11.636394828577430        4.4598457834378147        2.2780848555386943     
 H   10.348299023120390        3.2255347165879060        2.1499954185163874     
 H   10.266573422506690        6.8619407939631394        1.0366360888964119     
 H   9.2847360457030437        7.4450700774326135        2.3977592255737874     
 H   10.986379937850968        6.9636930996697801        2.6521501345297556     
 H   7.9193587222925306        3.9810890619099690        1.7538642925322094     
 H   7.4458221330018528        5.6836927592594133        1.9995364136178782     
 H   8.3726737077569027        5.2144246865729542       0.56016197060700512     
 N   8.5575136051841358        3.6279363657371886        4.5099245904568201     
 N   10.735323310100238        5.0327001168050538        4.8840178050680914     
 O   8.3256733327976242        6.2190551452661795        4.6188973369599422     
 C   7.1082272961135526        3.3442928918141397        4.5118395583450983     
 H   9.1688958054819132        2.8878306491782095        4.8687007520585910     
 C   10.906229327553531        5.2637316154212694        6.3366342180335931     
 H   11.570056053316927        5.2599332183167320        4.3275643218740960     
 H   6.6296742484340667        4.1022652421830559        3.8781071762096317     
 C   6.8265943144317944        1.9728385078126878        3.8971052739035170     
 C   6.4945499531231636        3.4316887087333079        5.9119621547243577     
 H   9.9962075739099436        4.8862517941379009        6.8244909860086427     
 C   12.112148259198165        4.4561841886410241        6.8149248512875857     
 C   11.062315105194811        6.7549573731870920        6.6474338987658221     
 H   7.3372319410506881        1.1780153220014780        4.4593981930289646     
 H   5.7477595594798352        1.7703910918244374        3.9251087094381640     
 H   7.1546081905763677        1.9209150933016113        2.8525854576068275     
 H   6.7169976766579769        4.3966790385265853        6.3830588848592171     
 H   5.4021290978125531        3.3289864687036257        5.8407752617283597     
 H   6.8814318010558919        2.6294354010167806        6.5544790224574960     
 H   13.000669351599484        4.7515221496186211        6.2391758001496216     
 H   12.317604189268577        4.6571941165400297        7.8741529601875735     
 H   11.944929068476554        3.3782704505689742        6.6871230894446736     
 H   10.199457625314508        7.3200901274372940        6.2752356873896051     
 H   11.144367008784908        6.9237930524928268        7.7303942851219407     
 H   11.968123362006265        7.1588902539449011        6.1736414839969749     
 C  -2.6305854074579775        11.669000802019568        6.9122018240999301     
 C  -2.5216326261777970        10.156163165505482        7.1879188714901847     
 C  -1.2559088874033910        12.359961710349900        7.0176572997905220     
 C  -3.6070393512103744        12.282452033871090        7.9392889773605608     
 P  -3.3866337836091440        11.937317681496417        5.2431863487710979     
 H  -3.5091411544600692        9.6779549682544292        7.1520352495897166     
 H  -1.8537624271949498        9.6454748962125443        6.4831991256014536     
 H  -2.1101763622739256        9.9983761913974973        8.1967391667175153     
 H -0.50142754875446394        11.888437460629740        6.3729511673038095     
 H  -1.3157755380478107        13.426632237179087        6.7566452372312193     
 H -0.89103025692952620        12.292657690181935        8.0543247930743078     
 H  -3.2462490050444748        12.052902267075476        8.9528955184902035     
 H  -3.6702897308633378        13.373167533159229        7.8503164836966137     
 H  -4.6190733812574862        11.865289168799848        7.8455365598814168     
 N  -3.7198844402484661        13.526761254126452        4.9218270988801986     
 N  -2.2178948813390118        11.593126188318074        4.1380745152376779     
 O  -4.6940099694770678        11.147959286293633        5.1895466566566952     
 C  -4.8895945251437887        14.291388638215679        5.4066799952688021     
 H  -2.9499436919909003        14.090970301341983        4.5659905746878637     
 C  -2.4437241273067114        11.616988549979887        2.6716373039607229     
 H  -1.4575425455334787        10.967120704906147        4.4322805567820138     
 H  -5.4561139858978649        13.622920628230082        6.0709515184423095     
 C  -5.7897394571906444        14.701040357449576        4.2380957803661161     
 C  -4.4073685780026013        15.512373797908785        6.1922272356877217     
 H  -3.4377795308602805        12.063767514319954        2.5152121236864362     
 C  -2.4395226009343136        10.192899028208053        2.0995775043331739     
 C  -1.3870173362611065        12.505950285816063        2.0008794575126103     
 H  -6.0742007147425898        13.822161498309415        3.6443047986162203     
 H  -6.7079179396120594        15.184687670003214        4.5999372603549737     
 H  -5.2564509182214456        15.405678362055474        3.5874515808042697     
 H  -3.8510730957381414        16.191127737481594        5.5273866227905497     
 H  -5.2541782742445768        16.069176740625860        6.6073948378861118     
 H  -3.7477486115456555        15.228377023171292        7.0210663378380316     
 H  -3.2171669643781504        9.5805907506473389        2.5759764997231427     
 H  -2.6213181399598322        10.209043789901505        1.0153422819007714     
 H  -1.4688443050849249        9.7051098560213696        2.2725221592273956     
 H -0.37409362008701841        12.179353285664716        2.2810171949140789     
 H  -1.4649406915137062        12.445774701778937       0.90708900354893107     
 H  -1.5015738637527272        13.558885649307769        2.2955700353878332     
 I  0.38684160928720396        9.1723258907377918        4.6942661997788075     
 I   3.6189003343465624        4.7598374524730831        3.0821832458414073     
 I   10.388740339979938       0.68326093312356495        6.1993345161665196     
 O   1.3747383124749948E-002   5.7586138749950821        3.5775411083941027     
 H  0.18563805072665407        6.7005886732038817        3.7974136890824690     
 H  0.90439920770570104        5.3741284101738369        3.4367201327795733     
         356

 C  -6.4758232872196286        7.7773097005885301        9.2317043122866611     
 C  -6.6290131754274295        6.7913847489715709        10.399412081837845     
 C  -5.9207776625920108        9.1309983767415961        9.7182680292386792     
 C  -5.5323008726958731        7.1908423813042663        8.1604559484814398     
 P  -8.0872144328985804        8.0153851922628778        8.3856267655930345     
 H  -7.2159843807603981        7.2173332867725248        11.224182333642361     
 H  -5.6361492475755020        6.5377272188539850        10.793602476563104     
 H  -7.1020776447041252        5.8562996193544832        10.075566722699675     
 H  -4.9052056863199791        8.9803780842669276        10.114786529080158     
 H  -6.5269201131977264        9.5654384370125882        10.524909993477033     
 H  -5.8591043173586526        9.8550972530922767        8.8951365712350174     
 H  -5.8903011693025835        6.2287410025814252        7.7721482934889723     
 H  -4.5432783198240418        7.0246831860088648        8.6095009287066038     
 H  -5.4061894026249959        7.8747732804405004        7.3122610303283073     
 N  -9.1519727188937789        8.6106454022843426        9.4822370156459339     
 N  -8.7060417971024862        6.5785461206586984        7.8452061545396372     
 O  -7.8286469815236908        8.8939347137553124        7.1541344125652264     
 C  -10.458252848367209        9.1769183842057203        9.0558613806489827     
 H  -8.7999404851989151        8.9614344151734926        10.381766930977877     
 C  -9.7149762971373992        5.7247669628272932        8.4956026474010038     
 H  -8.4848832701074386        6.3546714761928484        6.8715928946291625     
 Dy  -8.0494750199856178        8.9799995490329518        4.9503345969412793     
 H  -10.623596322880179        8.8304393727066994        8.0251074663068866     
 C  -10.418608514676064        10.707746721212692        9.0485317885423324     
 C  -11.580267559701779        8.6436096027535978        9.9502679377974204     
 H  -9.8719468404957649        6.1653348770879344        9.4872404758617606     
 C  -9.2021445657821612        4.2893330038341597        8.6694694717567646     
 C  -11.041408349914455        5.7454074857548978        7.7255626056873767     
 O  -8.4787576310746697        9.0226165896469084        2.7771736427644389     
 O  -7.4949424390827826        6.6459594763353156        4.9472840553192983     
 O  -5.7064530705436356        8.7900849654997213        4.6736588828706065     
 O  -7.2330363249381540        11.250542944890702        4.7486914001131471     
 O  -9.8663784572383637        10.439523938832295        5.3574305535925628     
 O  -10.015316410853650        7.5988990941414922        5.0312566146278392     
 H  -9.6304427856929227        11.080803189458210        8.3824292183590678     
 H  -10.231470218848642        11.096311732976723        10.059877063671308     
 H  -11.378130493358711        11.113782071590901        8.6980395972410118     
 H  -11.428245875400716        8.9722113651924822        10.987176585528236     
 H  -11.618007010892089        7.5476880841480485        9.9457940240413691     
 H  -12.552279885922003        9.0225399943882003        9.6070129142060949     
 H  -8.2649526767315500        4.2670349308466866        9.2396137024889686     
 H  -9.0140768291854716        3.8213928005779003        7.6948397905920993     
 H  -9.9445567148952332        3.6755680335203342        9.1996923528709136     
 H  -10.909198868969318        5.3462143536501294        6.7110989478687184     
 H  -11.439956710895514        6.7623489664302214        7.6287453377791152     
 H  -11.791173359311056        5.1248460116920835        8.2363529384425291     
 P  -8.6121386675728324        9.8695784109767413        1.5041420387485314     
 H  -8.0379168239838847        6.0467227259412581        4.3700319517145889     
 H  -6.5263669594208160        6.3526620811017569        4.8273359983874089     
 H  -5.0999776421624627        9.5606772410663972        4.8838770513463787     
 H  -5.2086914345385411        7.9262676536119381        4.6368943328503196     
 H  -7.6834835193346551        11.996748436910840        5.2280500937095473     
 H  -6.2371280155702475        11.374747944068059        4.8920986032404592     
 H  -9.8221800643336064        11.388634993141563        5.6567572638125112     
 H  -10.817861146365333        10.242622569064698        5.1480837225702931     
 H  -10.923785052634468        8.0014562019396145        4.9792451573886050     
 H  -10.047642617681086        6.8174560193864515        4.4151175359163206     
 C  -7.1312745567998270        9.5227978587423756       0.47452960257486776     
 N  -8.7535828018241606        11.431269380605894        2.0192531544066776     
 N  -9.8976452826682877        9.6110187312514341       0.52118540682886949     
 C  -5.9119122868201197        9.9363864282754690        1.3206851211414727     
 C  -7.0778517541640547        8.0080844279222614       0.18612381302893460     
 C  -7.1683740826278211        10.310646286014947      -0.84455833066632158     
 C  -9.2334458216770532        12.592961655849026        1.2515683759290475     
 H  -8.3062446424044918        11.633732645904285        2.9174331022478839     
 C  -11.311224136792912        9.5951321508759051       0.97708138737468209     
 H  -9.7315775692244504        9.0614008493031726      -0.32952380900048145     
 H  -5.9170064568896725        11.009243401121404        1.5598218383336917     
 H  -4.9993402776674651        9.7224196149741609       0.74840099485277900     
 H  -5.8565041221415965        9.3751237282281714        2.2624511742543092     
 H  -6.1378767602904372        7.7626497361245042      -0.33212210278134968     
 H  -7.8966393218819473        7.6882176234499013      -0.47115739754473596     
 H  -7.1293917840402443        7.4233030049548319        1.1142861478235258     
 H  -8.0144949491647779        10.013830010295496       -1.4755713388570546     
 H  -6.2491570883202563        10.105717406279444       -1.4119918510495904     
 H  -7.2251140880547009        11.394978423553965      -0.68412759925825906     
 H  -9.5712432576667670        12.196835426665386       0.28478727513165342     
 C  -10.416438208311673        13.250389467862894        1.9745002632988751     
 C  -8.1097925915668316        13.605936823830138        1.0168072685707155     
 H  -11.332068568441567        10.042049313775161        1.9813100842644444     
 C  -12.165299066284096        10.437632191174034        2.1022738083976675E-002
 C  -11.811353654645940        8.1519241143605807        1.0665989925826289     
 H  -10.106739190590808        13.620743120509680        2.9627872035858611     
 H  -11.239283863087092        12.537004616470799        2.1279150659505639     
 H  -10.800637658222575        14.107133347704178        1.3984290444326595     
 H  -7.2523351499036446        13.146555841846308       0.50511687122416216     
 H  -7.7539709837800554        14.016599867434739        1.9721255019700590     
 H  -8.4604269964431964        14.448388135663361       0.40331790248771704     
 H  -12.074340928283409        10.050205009876660       -1.0033975715611272     
 H  -11.852271112376508        11.489764231026717        1.3670424074915189E-002
 H  -13.224096665982865        10.395677074518167       0.31447162587158939     
 H  -11.177383728953554        7.5567417423590868        1.7385684968234418     
 H  -11.788751345813585        7.6867706833197778        7.1987614353558868E-002
 H  -12.842853014313819        8.1145596285836206        1.4451240848984035     
 C  -7.7399788690119911        5.1051499758955972        16.921658433778649     
 C  -8.7866619550688210        6.1598187410899570        17.329891188130759     
 C  -8.2436597607834621        3.6785349402137597        17.217875752398005     
 C  -6.4222607807125272        5.3675583109255234        17.682092631361179     
 P  -7.3543192770655077        5.2219866529562413        15.122457597517377     
 H  -8.8888957041795820        6.1523242407295831        18.426030340667641     
 H  -9.7776527253099612        5.9492123822807379        16.903183138794265     
 H  -8.4796998613747938        7.1710961422799464        17.027755950110802     
 H  -8.4790334970315140        3.5870678058735668        18.289435028928548     
 H  -7.4711859009363035        2.9330033682738530        16.978373208307922     
 H  -9.1589480440403328        3.4329009599080216        16.657562113152697     
 H  -6.0709876823220776        6.3968201233965765        17.531825113133497     
 H  -5.6215838848523481        4.6790500923871168        17.374595329280709     
 H  -6.5831470202330982        5.2274596243860962        18.761312652264085     
 N  -6.6400931821895366        6.6672302689760423        14.744161445383032     
 N  -8.8087179487892282        5.2568352275574917        14.361801958497692     
 O  -6.4095038765049557        4.0753971082070475        14.745622149076240     
 C  -5.1913829427247897        6.9516080453770801        14.757070161206642     
 H  -7.2474002243613436        7.4075948766801130        14.378394368602288     
 C  -8.9328526680628944        5.0157524323859048        12.906672166126540     
 H  -9.6593580212322578        5.0316027654093274        14.895048050752074     
 H  -4.7198455378572586        6.1997513019691137        15.403752087107703     
 C  -4.9161573811926633        8.3311391108858608        15.358221527725968     
 C  -4.5650681155586019        6.8508895883179166        13.362976413158032     
 H  -8.0140657676955112        5.4052459276279103        12.443980688264084     
 C  -10.136431120409199        5.8040709031382036        12.392075250792566     
 C  -9.0609744468907216        3.5208396430195688        12.595908373270532     
 H  -5.4160351920446548        9.1195804273231307        14.777228881014526     
 H  -3.8363866248359551        8.5295163547579520        15.344001901703722     
 H  -5.2598489884519477        8.3988866303421403        16.396734519904260     
 H  -4.7865586975566323        5.8831120236294803        12.897105823085573     
 H  -3.4729485593956428        6.9502008251907350        13.442390240983698     
 H  -4.9444007426549241        7.6496775455662682        12.711523152591974     
 H  -11.036233591693367        5.4988928177730463        12.945459941981914     
 H  -10.311035107582265        5.5940399415883606        11.329432256099754     
 H  -9.9866775653020667        6.8851794880984514        12.520347221975900     
 H  -8.2038455218031476        2.9648688950273150        12.994021276398918     
 H  -9.1100897736586717        3.3474332187179696        11.511824668195890     
 H  -9.9763728668813680        3.1084079478807256        13.043202814592558     
 C   4.4969501543785988       -1.3846589750498062        12.183793469300856     
 C   4.3960859570272763       0.11990438719709710        11.852553218387401     
 C   3.1135802866069011       -2.0661130529552763        12.133029418908608     
 C   5.4460562668974317       -2.0522584077310486        11.161305475365861     
 P   5.2861504016254273       -1.6011593070928429        13.845109214544824     
 H   5.3866167372161158       0.59392062966324644        11.860749458539201     
 H   3.7384480712896808       0.65994572564410792        12.547004911450500     
 H   3.9742615176980327       0.24205336196740329        10.842717592481522     
 H   2.3770856465800105       -1.5656937155329167        12.779075810633842     
 H   3.1688409576724967       -3.1258000447869918        12.426662728135332     
 H   2.7277500571207267       -2.0286405479560736        11.102149514310319     
 H   5.0610918444829691       -1.8734005090344543        10.145510512304423     
 H   5.5066893789608979       -3.1395600411539037        11.305294799369715     
 H   6.4618709681412119       -1.6347746496450064        11.208709964223319     
 N   5.6243208280005090       -3.1812449368427971        14.204927996589886     
 N   4.1388086987144188       -1.2277181373866919        14.964498645508428     
 O   6.5954760394548053      -0.81094476104193658        13.845374837737287     
 C   6.8213457184016946       -3.9479632642962486        13.793206476317199     
 H   4.8600558859089373       -3.7378812373837351        14.584196788801126     
 C   4.3950347488185439       -1.2245572565667131        16.425449967836631     
 H   3.3741787504672955      -0.60556485305592300        14.672948849641223     
 H   7.4012268692486156       -3.2955324956581205        13.123401589900325     
 C   7.6807770154280650       -4.3017481461041625        15.013649316173717     
 C   6.3907870045067314       -5.2084730712258489        13.038343859060104     
 H   5.3914657905913943       -1.6703933501706765        16.570743911048574     
 C   4.4059069147626371       0.20974351896579602        16.966741789041986     
 C   3.3536110393758634       -2.0990506148102801        17.137421197091900     
 H   7.9372406156498725       -3.3956092149666715        15.581817172353837     
 H   8.6147051851879297       -4.7955291392857937        14.704682386750349     
 H   7.1282778864836782       -4.9837952365681311        15.674196410688168     
 H   5.8103738875376347       -5.8657215394962696        13.705821435316318     
 H   7.2646866900388130       -5.7745113073588534        12.691112797550959     
 H   5.7713514675551343       -4.9671399413464599        12.163100971740567     
 H   5.1814768616279476       0.80666939984858255        16.469084861408092     
 H   4.6025940149340254       0.21571803374183710        18.048131562530699     
 H   3.4361040111191108       0.69940380885365772        16.794027589376579     
 H   2.3342695565021279       -1.7694122384807129        16.884160097267056     
 H   3.4670046317169181       -2.0297707202637292        18.227706302633521     
 H   3.4530971592050905       -3.1550608781808220        16.851721400539166     
 I   1.5208888183417399        1.1543689200160760        14.373559641250132     
 I  -1.6729368876767592        5.5560785213250243        16.130954458053999     
 I  -8.4756290340011766        9.6060557514974914        13.058476619883887     
 O   1.8937264456339151        4.5350485089078445        15.602672555731662     
 H   1.7143408451330113        3.6019667596781710        15.347411840539403     
 H   1.0064334244633955        4.9242540329478706        15.755018922674600     
 C   8.4336107324726584        2.5448821116451534        10.011393953223612     
 C   8.5909608351877633        3.5236348595386664        8.8383807065835303     
 C   7.8726734583477000        1.1895253505534016        9.5350104936705407     
 C   7.4931293918502995        3.1419327133093646        11.079488984966902     
 P   10.043266591653975        2.3069468458141889        10.859926653864411     
 H   9.1712542607863554        3.0882474986629749        8.0137153044527398     
 H   7.5991436102985217        3.7841826764539372        8.4466313644560600     
 H   9.0732429043930320        4.4563633650559860        9.1559807134583302     
 H   6.8580379467683326        1.3403036014435570        9.1357564924105663     
 H   8.4781757947584033       0.74607534159047029        8.7328008722119179     
 H   7.8073851764817599       0.47310392659376860        10.364856243742087     
 H   7.8577270410342033        4.1034043805523757        11.463321251900124     
 H   6.5064615695346903        3.3126682201324247        10.627672811170582     
 H   7.3608098057376781        2.4621172303890022        11.929962118200347     
 N   11.112198443324482        1.7107746781980098        9.7671693144239047     
 N   10.661035317588038        3.7434224229340511        11.401086428773104     
 O   9.7789570277983735        1.4304921031695808        12.090730665703910     
 C   12.417042929800102        1.1466467435750198        10.202129413291084     
 H   10.759069127461917        1.3472840889626179        8.8729317336468849     
 C   11.661562104848002        4.6055129982521361        10.748184276132758     
 H   10.448398174251297        3.9606045147709605        12.377667530745544     
 Dy   9.9433235415500203        1.3275436062903267        14.295164306248687     
 H   12.585077114054926        1.5100616437847352        11.226469013139463     
 C   12.373710026009814      -0.38358501708975146        10.236158099562269     
 C   13.539607121548759        1.6628436613483837        9.2985064925740009     
 H   11.814012100703572        4.1723954674631347        9.7521555529258439     
 C   11.139008218831956        6.0396634555298432        10.588430989166616     
 C   12.992913191099410        4.5862140386473911        11.510047246710997     
 O   10.366439683871194        1.3013331797290613        16.465664482607323     
 O   9.3981008522606508        3.6611053504046658        14.317137440237738     
 O   7.5976761712693994        1.5066334569664164        14.553762914086805     
 O   9.1058234107898741      -0.94127046455788110        14.451696490070752     
 O   11.752238739142911      -0.15343753181335679        13.935349847327949     
 O   11.906031742924760        2.7029584009491212        14.201128976861463     
 H   11.582963753530834      -0.74297104309650341        10.906669223621927     
 H   12.187749802444253      -0.78982292921687203        9.2317570532327089     
 H   13.331642463565901      -0.78497898625306795        10.596064896167958     
 H   13.383989382917372        1.3216889686295328        8.2661663063805140     
 H   13.581250512697551        2.7586440422302143        9.2892870816750523     
 H   14.510870829736142        1.2844679567566553        9.6451332851378488     
 H   10.197703875474842        6.0609509271858109        10.024878819996697     
 H   10.954537511278312        6.4989904431599932        11.568168124754182     
 H   11.874472953528432        6.6618405875034377        10.057859822623143     
 H   12.863241592905053        4.9752216170237622        12.529125896098513     
 H   13.399574033560027        3.5709781736174349        11.594864831343747     
 H   13.735838638000905        5.2169840719276861        11.001204560931976     
 P   10.515488682882660       0.45060858861614239        17.733045539903806     
 H   9.9545582263287535        4.2547910183887439        14.886468943887037     
 H   8.4325447928954471        3.9515727279384985        14.471993878618029     
 H   6.9950508689269082       0.75634619922850277        14.277221219179564     
 H   7.1047715083157765        2.3726172019311309        14.634516135261231     
 H   9.5713512282810420       -1.6884586458847228        13.989492533955424     
 H   8.1188825748404536       -1.0506851432637330        14.249135126569131     
 H   11.711033304856928       -1.0982735660738339        13.623472363439259     
 H   12.712292296028142        6.3106109851644332E-002   14.082162451508765     
 H   12.821609634456236        2.3097461802127546        14.205454278935411     
 H   11.954654496561805        3.4809257727271787        14.820666773897672     
 C   9.0467679094053750       0.79892998009966310        18.779807411200412     
 N   10.650625729997106       -1.1081784605086848        17.207906635789399     
 N   11.820744046355586       0.70409975849391770        18.692340144967222     
 C   7.8165930673988626       0.39051824954750264        17.946027986118935     
 C   9.0007432449685254        2.3145488277437591        19.066396323793704     
 C   9.0899243475209026        1.1234157162702541E-002   20.098637599205556     
 C   11.111586639569209       -2.2780407539411094        17.976497263520564     
 H   10.191440056027556       -1.3092234407358532        16.316069663029193     
 C   13.220674032214273       0.73309291317555492        18.194812286320627     
 H   11.673981506184031        1.2537994254525919        19.547005167787514     
 H   7.8127084176238339      -0.68324398975427980        17.709200137306787     
 H   6.9115190859379112       0.61110918809247183        18.528650327493370     
 H   7.7550724822100259       0.95000154490142774        17.003523996419233     
 H   8.0715553721740001        2.5617020495522538        19.602771508123276     
 H   9.8326897807703713        2.6366899450635173        19.706018938400646     
 H   9.0344381809472143        2.8961288124969093        18.135470210931352     
 H   9.9421955740835060       0.30318977312231948        20.723687250810762     
 H   8.1753014467183824       0.22181114376810054        20.672104625634411     
 H   9.1383370561256125       -1.0739202110447539        19.938979742144074     
 H   11.458232057885086       -1.8861492798907133        18.941968567157527     
 C   12.283134391112640       -2.9585203779050295        17.252285402207075     
 C   9.9661209174827334       -3.2680083565427651        18.212157351925637     
 H   13.216156195426704       0.27866926788671031        17.192834480495158     
 C   14.109817372208731       -9.4120670775256071E-002   19.129910517214647     
 C   13.705521937251385        2.1797615132121022        18.083804436864256     
 H   11.968607667716899       -3.3115188607940094        16.258786915741531     
 H   13.127335087915416       -2.2642127554821752        17.109949516061327     
 H   12.642500842906742       -3.8329102626268958        17.821682568575515     
 H   9.1170709488956252       -2.7889585241382364        18.722959000575361     
 H   9.6021597266937828       -3.6703463343087703        17.256674249300747     
 H   10.296512486916066       -4.1191892244865196        18.825766479835782     
 H   14.033992443205481       0.29033630800022864        20.156721677598277     
 H   13.815525442012342       -1.1508494827678608        19.141760128815889     
 H   15.160380291873620       -3.2038643628204244E-002   18.815010816581111     
 H   13.045917493351258        2.7678297542607466        17.431727938673671     
 H   13.712101336139151        2.6494165069084867        19.077300082197937     
 H   14.724034677180558        2.2236596176097208        17.672002935086336     
 C   9.5881772256483799        5.2768270591182951        2.3636866665706386     
 C   10.632319405403187        4.2506324399341686        1.8798298960465949     
 C   10.067215994195239        6.7216019402016203        2.1074537147922423     
 C   8.2498173814368929        5.0280628378264227        1.6375653169397264     
 P   9.2595323653266153        5.0919937316972756        4.1686705847597052     
 H   10.700431181483552        4.3038265624346232       0.78221259438129165     
 H   11.635104411643558        4.4542029852959244        2.2810054759567597     
 H   10.343351092944371        3.2245047399785109        2.1522267863705684     
 H   10.271300233566356        6.8597061832049819        1.0355578676765913     
 H   9.2936340286878902        7.4467006415459833        2.3975343027200982     
 H   10.993679431798419        6.9599962418612913        2.6499188398832678     
 H   7.9172664917379043        3.9870081798194703        1.7558268473405989     
 H   7.4495502072617601        5.6910716553764420        1.9994881769469843     
 H   8.3746613099890563        5.2170664604443067       0.56084041848665489     
 N   8.5581690492849294        3.6313742432603289        4.5119713197989784     
 N   10.736138090375226        5.0357785692798007        4.8855918319996867     
 O   8.3269984399927424        6.2224059592078707        4.6184145923419448     
 C   7.1089325282278750        3.3475762621984324        4.5128259457428435     
 H   9.1694691431128170        2.8908458515142992        4.8699790100706615     
 C   10.906127826330854        5.2680387603902057        6.3380998665519135     
 H   11.571279556571081        5.2624996401808950        4.3295078634353912     
 H   6.6306712803973635        4.1058718985839029        3.8792839785091502     
 C   6.8277003651552040        1.9765193527920533        3.8970892872333409     
 C   6.4945491836070053        3.4341179511966424        5.9126491182531398     
 H   9.9952029703994469        4.8923413399510061        6.8255195491532108     
 C   12.110448334123257        4.4594392141039725        6.8183238376132067     
 C   11.064009634520071        6.7593248697927377        6.6474347292975304     
 H   7.3377435577181540        1.1813223918914042        4.4593685633375157     
 H   5.7488280155858433        1.7742096594832155        3.9239353233662557     
 H   7.1567565809275493        1.9252063480915307        2.8528999732614864     
 H   6.7164268860650784        4.3989640342252558        6.3842903833562570     
 H   5.4022179614569259        3.3310781138084442        5.8408522397519418     
 H   6.8814214219880974        2.6316993307709415        6.5549554629146209     
 H   12.999766108809510        4.7528198099426904        6.2429808735271397     
 H   12.315350433450149        4.6614744294130279        7.8774361682681944     
 H   11.941853234442727        3.3816595153655253        6.6915725967724402     
 H   10.202318735498782        7.3251584051904288        6.2737939942351248     
 H   11.145302206955662        6.9292872356331854        7.7302484321308436     
 H   11.970726520470953        7.1615289807926557        6.1740544907871264     
 C  -2.6285731328700788        11.672609801353589        6.9141221372499331     
 C  -2.5170806040389069        10.159891056120207        7.1889412389956755     
 C  -1.2549180694132214        12.365499932867404        7.0191469859459961     
 C  -3.6052236594148557        12.283935948292536        7.9421593232975329     
 P  -3.3859502880286869        11.940606627411595        5.2456500401775434     
 H  -3.5038079800670658        9.6801778925567081        7.1533381690152309     
 H  -1.8488735292802023        9.6505604767619175        6.4835993499163811     
 H  -2.1048126789352293        10.002291470092622        8.1974482464216383     
 H -0.50027068049174084        11.895705894728254        6.3734893763386191     
 H  -1.3165368658354202        13.432232626870132        6.7591062790746586     
 H -0.88916947106305000        12.297839177262839        8.0554605280755922     
 H  -3.2434002401072513        12.054534820611702        8.9554127237506922     
 H  -3.6703113773051710        13.374515569836268        7.8537632353667828     
 H  -4.6165866528646120        11.865211509914856        7.8487882441273458     
 N  -3.7209819988860429        13.529703267640130        4.9246939572911890     
 N  -2.2170929586270613        11.597956151417170        4.1400971065607939     
 O  -4.6925104240832143        11.149864480493951        5.1926132569588601     
 C  -4.8914761004315990        14.292950425604895        5.4097297727253615     
 H  -2.9518721834613553        14.094812982739883        4.5685204342134709     
 C  -2.4438239011113758        11.619914837120893        2.6737957926876867     
 H  -1.4565815569118048        10.972089131425840        4.4341649449729132     
 H  -5.4581379996029717        13.623133253068577        6.0723915783701941     
 C  -5.7907753185311126        14.704071393787098        4.2410461278878104     
 C  -4.4108015042174715        15.512966672188346        6.1975164805183356     
 H  -3.4365395910722665        12.069209248168956        2.5170849860271143     
 C  -2.4438334225575979        10.195136816107651        2.1042366067815155     
 C  -1.3850925839280512        12.504523271805260        2.0012409624669800     
 H  -6.0745134351254606        13.826092596408945        3.6457001590804095     
 H  -6.7093661089564565        15.186889226543054        4.6028728577622253     
 H  -5.2571734291303729        15.409824504877701        3.5919600020690563     
 H  -3.8545846141362343        16.193060407432515        5.5341516341310228     
 H  -5.2583533196523478        16.068417587579564        6.6128658297418061     
 H  -3.7515223877533725        15.228258143827727        7.0263442719711300     
 H  -3.2230880234042427        9.5860458201399705        2.5815869681469858     
 H  -2.6257077089868406        10.209874927751430        1.0200506008857328     
 H  -1.4746574808956787        9.7050420333603000        2.2780343179160258     
 H -0.37325649942266748        12.174864916381480        2.2809647184583750     
 H  -1.4641877958530209        12.443454029104990       0.90761405963648456     
 H  -1.4958948245250909        13.557862136737379        2.2948959830984417     
 I  0.38868258226784363        9.1764943849209022        4.6903543543548674     
 I   3.6167444589642344        4.7568599402544285        3.0877966859243369     
 I   10.389528884305943       0.68483863246738663        6.1984911530381943     
 O   1.4433366878512403E-002   5.7605634874703284        3.5808996357593976     
 H  0.18686090350032139        6.7026580282486874        3.7996761081233452     
 H  0.90483291138541588        5.3752660892601449        3.4406919433955947     
         356

 C  -6.4759505274133327        7.7779449180680809        9.2293580352557836     
 C  -6.6307341035365122        6.7916064152835931        10.396494874062169     
 C  -5.9203606058345359        9.1309988198867753        9.7169593636471703     
 C  -5.5319374068908269        7.1912495475093046        8.1586786925403114     
 P  -8.0865618183618135        8.0173584051490430        8.3821763851512969     
 H  -7.2182359713835353        7.2174293816844974        11.220946821813817     
 H  -5.6383789513557394        6.5372390904143023        10.791419134591361     
 H  -7.1039377029828552        5.8569288086252991        10.071761268741797     
 H  -4.9050710589926121        8.9795674517212998        10.113854463254887     
 H  -6.5266155438504772        9.5652812703592929        10.523594333020347     
 H  -5.8578782560871447        9.8555444118558420        8.8943006558121223     
 H  -5.8903795348656054        6.2296883196613502        7.7694963999632369     
 H  -4.5435314232122499        7.0239550054189248        8.6085868261694145     
 H  -5.4044321498394696        7.8754901851488954        7.3109951682636591     
 N  -9.1512940928098967        8.6138591815272729        9.4781324568329914     
 N  -8.7064097413970920        6.5808950358766616        7.8419829441480777     
 O  -7.8266986141592856        8.8952533435366110        7.1505095530881091     
 C  -10.457467299168936        9.1799837578843668        9.0512994579937729     
 H  -8.7995379606937085        8.9644687589064667        10.377807610105357     
 C  -9.7160390688038518        5.7281016163521725        8.4925746894851617     
 H  -8.4853548192438897        6.3566623098616457        6.8684497318697328     
 Dy  -8.0473334272442703        8.9820402536627970        4.9465644928759485     
 H  -10.622795938512802        8.8327029261695049        8.0208284868959971     
 C  -10.417752832172061        10.710745453396234        9.0427351712979984     
 C  -11.579600087133265        8.6476139140191979        9.9460869581291345     
 H  -9.8728931546644088        6.1692334544938321        9.4839774337006162     
 C  -9.2043353964146792        4.2923837771744671        8.6672824315800927     
 C  -11.042272709003168        5.7493076447046398        7.7222175286617247     
 O  -8.4738960729181088        9.0216382587918069        2.7726842328452581     
 O  -7.4937576149836884        6.6481022748334571        4.9444119473972297     
 O  -5.7042362132413391        8.7929605376839461        4.6701634246511006     
 O  -7.2306234868466719        11.252813656728033        4.7463610799756131     
 O  -9.8639027317100290        10.442180190041121        5.3521692302666386     
 O  -10.013907286235037        7.6021047197340446        5.0274252502526897     
 H  -9.6292670875932949        11.083281754423567        8.3767538307822740     
 H  -10.231169872803978        11.100167015093737        10.053822991041240     
 H  -11.377076930871411        11.116472880507169        8.6913972571967477     
 H  -11.427386239963838        8.9768463185981417        10.982765998037276     
 H  -11.617756558176715        7.5517184810507825        9.9423140816760345     
 H  -12.551501393394528        9.0266783866835585        9.6026454586584062     
 H  -8.2673151797930480        4.2695736729705454        9.2376813313000756     
 H  -9.0164993958651838        3.8237737193632739        7.6929478771767252     
 H  -9.9473553551165370        3.6795209818561059        9.1976528437303386     
 H  -10.910126767686721        5.3494904391001228        6.7079894146387860     
 H  -11.440083377432593        6.7664607886970520        7.6248039866907407     
 H  -11.792592661489422        5.1295564199135528        8.2331213877560803     
 P  -8.6098970518847882        9.8694664139516508        1.5005864789354508     
 H  -8.0367239628057856        6.0480771234548767        4.3681335313611891     
 H  -6.5250150519670882        6.3549222242174537        4.8252430129143873     
 H  -5.0982711648486490        9.5629179800471142        4.8832223053702535     
 H  -5.2068723149996705        7.9288385564218364        4.6347834840213560     
 H  -7.6815534515433574        11.998719898731323        5.2256622825143078     
 H  -6.2349633573928669        11.376668686311845        4.8915629267014875     
 H  -9.8197966717949967        11.390908206286744        5.6527312815697472     
 H  -10.815552380535578        10.245263382108662        5.1435254482297514     
 H  -10.922347897174760        8.0046538601533186        4.9750404358892046     
 H  -10.046744885708398        6.8188761308082180        4.4139339121996723     
 C  -7.1295389651103624        9.5269170884980401       0.46934042873934845     
 N  -8.7535525330386790        11.430195766710847        2.0175052575484314     
 N  -9.8956669274383788        9.6095431921329375       0.51834523156419221     
 C  -5.9101787605085345        9.9402811732451806        1.3155411936024479     
 C  -7.0741264849817362        8.0131064908842475       0.17771481519583279     
 C  -7.1686770241579358        10.317560574566793      -0.84782433029967308     
 C  -9.2370477037256293        12.591481475025391        1.2520473785906767     
 H  -8.3054482078516241        11.632854515856691        2.9152187826190477     
 C  -11.308530681045918        9.5896924414350693       0.97552977308654099     
 H  -9.7292111525021099        9.0615804832609008      -0.33326543771624562     
 H  -5.9163921925112692        11.012516971588697        1.5569481653266553     
 H  -4.9978289852954934        9.7287139979807851       0.74227143686579067     
 H  -5.8535288584762499        9.3771772589108995        2.2560055157146084     
 H  -6.1343019878067295        7.7701452333653194      -0.34165902615601551     
 H  -7.8929182678723713        7.6932327873051696      -0.47953932992132875     
 H  -7.1238657169697053        7.4264854804782621        1.1046360555591297     
 H  -8.0150228264561036        10.021362323227313       -1.4788343107329991     
 H  -6.2497648978297162        10.114921999580526       -1.4163401990469804     
 H  -7.2263106702307693        11.401360634387967      -0.68483546706045595     
 H  -9.5741876324211486        12.196156241435627       0.28474263204051381     
 C  -10.421285261968952        13.244272394291162        1.9764548051515658     
 C  -8.1162419423896299        13.607541917307499        1.0189219480512042     
 H  -11.329509849149906        10.035883294655417        1.9800529288084212     
 C  -12.165710417127038        10.430571838149085        2.1120572026925272E-002
 C  -11.804836823869838        8.1453473969942340        1.0645386118730169     
 H  -10.111964891464977        13.614863876172329        2.9647626809760790     
 H  -11.241420021929878        12.528176299430232        2.1299289586531658     
 H  -10.808755846831913        14.099920201651326        1.4013857762151509     
 H  -7.2581752577350320        13.151650376728080       0.50570058994394307     
 H  -7.7607671958126838        14.016821896085542        1.9749336228716348     
 H  -8.4694623498356592        14.450289049417920       0.40774127750941613     
 H  -12.075164887552704        10.044052707130520       -1.0036648036842257     
 H  -11.855183214993534        11.483330237141100        1.4174657481498600E-002
 H  -13.223883204973241        10.385894451238263       0.31587871744150575     
 H  -11.169085608445473        7.5515192819401875        1.7358893990801030     
 H  -11.781570379607608        7.6807114928345257        6.9700331545476835E-002
 H  -12.835926222628883        8.1051724938318515        1.4435196202037506     
 C  -7.7382491441060965        5.1006674802431977        16.916936407032402     
 C  -8.7815737459809888        6.1572024787746962        17.327924319323877     
 C  -8.2447380855895958        3.6750049815709303        17.212481811182322     
 C  -6.4189213194434469        5.3589023429873377        17.675513150615853     
 P  -7.3549324367410076        5.2192943791848601        15.117401630884883     
 H  -8.8831129962490785        6.1481404494122369        18.424077421769343     
 H  -9.7732694269304901        5.9502173772870144        16.901630290205095     
 H  -8.4719984474340144        7.1679159228336333        17.027131393431286     
 H  -8.4772660596245917        3.5823731066012736        18.284422658405994     
 H  -7.4751445046554457        2.9280043799383870        16.969834914654875     
 H  -9.1619465012961054        3.4325445350444417        16.654601535513081     
 H  -6.0652064777524952        6.3872881826388612        17.525855763531734     
 H  -5.6206678623022244        4.6687815835509534        17.366057615913302     
 H  -6.5785992487734610        5.2179886791131436        18.754773873987027     
 N  -6.6407767053427191        6.6647203256667771        14.739738362773400     
 N  -8.8100474556055843        5.2549982275334131        14.358252182339918     
 O  -6.4108413363099581        4.0730205257856236        14.738007316230123     
 C  -5.1920934477550640        6.9492436807414446        14.753045468390502     
 H  -7.2482112319002194        7.4055279862969483        14.375170761286379     
 C  -8.9356449461385310        5.0131383307234891        12.903368948572512     
 H  -9.6603035005358233        5.0302473576825211        14.892312816728280     
 H  -4.7205043527542454        6.1967196059181076        15.398847258633614     
 C  -4.9170022932983128        8.3279227221708148        15.356005299245654     
 C  -4.5656468334660438        6.8501700950169733        13.358970208802345     
 H  -8.0163604610483787        5.4001246877053894        12.439831019997554     
 C  -10.137658241356084        5.8035701548888250        12.388628617614010     
 C  -9.0671137067543679        3.5183529709659069        12.594145292672083     
 H  -5.4168084353686199        9.1170962690429658        14.776004379961130     
 H  -3.8372441411445890        8.5263847780443758        15.342326956219315     
 H  -5.2610115805071089        8.3941718051504495        16.394472207635616     
 H  -4.7865447610536513        5.8826960238858232        12.892224137702121     
 H  -3.4736106615274509        6.9500387498806964        13.438631083874030     
 H  -4.9453653910994015        7.6493178870364646        12.708212793797660     
 H  -11.037707218588453        5.5009710880323599        12.942759949735498     
 H  -10.313296366941094        5.5929251764152887        11.326288858441872     
 H  -9.9855381466019590        6.8843700570353743        12.515767882692957     
 H  -8.2109151950187709        2.9611666896890352        12.992428135877921     
 H  -9.1171388025819002        3.3439999301749186        11.510273803422423     
 H  -9.9829708382981384        3.1081837355870032        13.042382646808738     
 C   4.4973452976586721       -1.3868295197103429        12.187699925027125     
 C   4.3933688847258408       0.11802846991303934        11.860234854256484     
 C   3.1155074803118010       -2.0708211236628933        12.134590938908154     
 C   5.4480733094028304       -2.0494107944188884        11.163982866467657     
 P   5.2862431088925099       -1.6056198294511144        13.848843429926674     
 H   5.3829151800047415       0.59385886230202289        11.869538163495033     
 H   3.7348511542533820       0.65513623413652333        12.555867718389948     
 H   3.9712109293560309       0.24178751982175048        10.850782594003547     
 H   2.3779113352442205       -1.5737121036259212        12.781570023842587     
 H   3.1728630200634180       -3.1309289653087289        12.425534902759789     
 H   2.7298334030670044       -2.0314543326162804        11.103787308420303     
 H   5.0632506413312335       -1.8681387959905356        10.148669226683138     
 H   5.5108046104208510       -3.1367410689563298        11.304563666239730     
 H   6.4629754538706212       -1.6302702357900061        11.213351325627354     
 N   5.6260687503425872       -3.1858057297721234        14.206295015321999     
 N   4.1376741585768180       -1.2353143333873924        14.967963029834300     
 O   6.5946003039835004      -0.81397522423972934        13.851191567019535     
 C   6.8225416206331841       -3.9509447159174984        13.790659216074188     
 H   4.8623906247242568       -3.7437912845266963        14.584702626148434     
 C   4.3932785063965154       -1.2315699487368861        16.429056431397861     
 H   3.3731093087848061      -0.61308892123719028        14.676429566028528     
 H   7.4018839152302673       -3.2962668195866405        13.122834515863467     
 C   7.6831576972055355       -4.3091105481881540        15.008568988685626     
 C   6.3910064532958506       -5.2084226815508039        13.031867992825362     
 H   5.3881630468339523       -1.6801306838616936        16.575219122103913     
 C   4.4078434787488145       0.20291780058864889        16.969324420176619     
 C   3.3489151097929231       -2.1022078086307916        17.140783376050223     
 H   7.9402771889261947       -3.4053014803210573        15.579674312077319     
 H   8.6167217012359334       -4.8014965714918043        14.696926052200331     
 H   7.1313141164792739       -4.9934832517592822        15.666977133746684     
 H   5.8119130504672327       -5.8681907213754130        13.697650436468091     
 H   7.2643178684736123       -5.7725504255399667        12.680985900664068     
 H   5.7698822866890742       -4.9641718049545407        12.158999390812117     
 H   5.1852329574527927       0.79723352672497283        16.471773547697140     
 H   4.6038398489743404       0.20920969551331930        18.050809955334344     
 H   3.4395934381759994       0.69493887650872832        16.795705618530445     
 H   2.3310581459388575       -1.7694827539343596        16.886570904395104     
 H   3.4617117168002380       -2.0324651458024805        18.231077721642283     
 H   3.4452062587048227       -3.1584834512607785        16.855706888426578     
 I   1.5194278606027010        1.1495289157783879        14.385135989758020     
 I  -1.6721405003464034        5.5590970840447600        16.124973946430103     
 I  -8.4762570458958528        9.6058145905870962        13.057006424400525     
 O   1.8934475951742353        4.5342825877021689        15.600562740398416     
 H   1.7139053475260106        3.6005931662687933        15.348371589705749     
 H   1.0062410867232168        4.9240608907190353        15.751755760870674     
 C   8.4318626788214655        2.5438718780164611        10.012167608438158     
 C   8.5905349336252499        3.5233810251839999        8.8399651875949239     
 C   7.8707425645557159        1.1891926458242752        9.5342726875773547     
 C   7.4907069700371256        3.1405916930720297        11.079839147579170     
 P   10.040855607803765        2.3046973338923893        10.861673280945231     
 H   9.1717271552975994        3.0886156698859764        8.0156250900973323     
 H   7.5991570517985991        3.7842143839405722        8.4473464742899509     
 H   9.0724286681933979        4.4558606536898822        9.1587486106026290     
 H   6.8563271731594728        1.3407084761886330        9.1347899365415888     
 H   8.4764003848079614       0.74636956520149811        8.7318476610481337     
 H   7.8048801547458782       0.47195308465725444        10.363326355350399     
 H   7.8553757714060870        4.1015677869969878        11.464775550026435     
 H   6.5045331462486544        3.3121970674359815        10.627290985240551     
 H   7.3573240726356941        2.4602558509948440        11.929686128152960     
 N   11.109563627075826        1.7073376313665356        9.7693754807752775     
 N   10.659617763867615        3.7408850679269960        11.402484206011362     
 O   9.7756367626247744        1.4288258085501291        12.092721871551072     
 C   12.414358447589571        1.1432481792500189        10.204395927086290     
 H   10.756772513648132        1.3446578332803747        8.8747282990444170     
 C   11.661285215856001        4.6015441725283397        10.749525492783665     
 H   10.446647100864386        3.9587700890566992        12.378832625785252     
 Dy   9.9423433147210716        1.3260472212539938        14.297337514393492     
 H   12.582200836841508        1.5065917043644859        11.228789407084752     
 C   12.371148471035612      -0.38694895609029090        10.238290750185309     
 C   13.537042043756717        1.6593920814405740        9.3009081505069471     
 H   11.813882959319173        4.1674597571861272        9.7539709166718520     
 C   11.140351358040801        6.0360365144335359        10.588161314915741     
 C   12.992161600825757        4.5816281894975281        11.512164893868313     
 O   10.362851129609552        1.3019742031591106        16.468745110259569     
 O   9.3976669642153539        3.6595844961570521        14.317127638246278     
 O   7.5967363631446938        1.5047820337944997        14.556145815808552     
 O   9.1056008804483017      -0.94314046703378207        14.454575264388081     
 O   11.751327021035388      -0.15448952443896963        13.936517051968583     
 O   11.905921992928722        2.7003578373833781        14.203763620442439     
 H   11.580202771934475      -0.74651197995458218        10.908442739426038     
 H   12.185702297789293      -0.79313981642124720        9.2337884300204607     
 H   13.328958704594012      -0.78827201360290644        10.598578082664382     
 H   13.381468048705932        1.3182353640121889        8.2685611791762756     
 H   13.578879321634522        2.7551734867707292        9.2916771721079439     
 H   14.508226669765818        1.2808782952378839        9.6475936650779612     
 H   10.199456340165639        6.0578571776076098        10.023971226328449     
 H   10.955868657995243        6.4964862307831517        11.567325327788172     
 H   11.876793308200620        6.6568862632979933        10.057485673374556     
 H   12.862388056852156        4.9717809968225115        12.530767606572274     
 H   13.397675446477921        3.5660965849217803        11.598204495257233     
 H   13.736004119590330        5.2110709147893868        11.003134617198713     
 P   10.513792821494098       0.45049786112581913        17.735422762261500     
 H   9.9533940411325030        4.2543499103577576        14.885919506040350     
 H   8.4317768926377923        3.9500460527996304        14.469391075053922     
 H   6.9943995874623344       0.75407524139542370        14.280229440396429     
 H   7.1040106271149464        2.3709828017084398        14.633236060436957     
 H   9.5708687357557238       -1.6899712095802639        13.991570140999876     
 H   8.1184572513699020       -1.0529774168603787        14.253234483918124     
 H   11.710010622090774       -1.0991730503015269        13.624098502137194     
 H   12.711112399268767        6.1000881991031472E-002   14.085841890655672     
 H   12.821135580016435        2.3067072455120834        14.210787729138811     
 H   11.954244773700658        3.4802587385520640        14.820525095539901     
 C   9.0449742051419353       0.79445858568915451        18.782962983674075     
 N   10.651462748607786       -1.1074493429134908        17.208905337032061     
 N   11.818331382284239       0.70557588093634305        18.695179318026842     
 C   7.8153581830831325       0.38607530963973935        17.948463757486358     
 C   8.9966002102807074        2.3091093967046139        19.072951686157193     
 C   9.0898626945619085        3.8780995751918346E-003   20.099825540963160     
 C   11.117053941223460       -2.2765212147652618        17.975152026493166     
 H   10.192106076252422       -1.3087239556497556        16.317206763396076     
 C   13.218231207476679       0.73787239315052577        18.198450523187965     
 H   11.670223960148030        1.2535926466287712        19.550565736972381     
 H   7.8130392232120531      -0.68700155656721240        17.709180201401164     
 H   6.9101161923990739       0.60390584260865754        18.531535328509506     
 H   7.7529318037200241       0.94755173441714213        17.007335546728743     
 H   8.0670267633701052        2.5536815738126615        19.609559178690471     
 H   9.8278951699824564        2.6310997605391218        19.713449081200611     
 H   9.0293914374078881        2.8927411373023353        18.143442053903385     
 H   9.9420622091791113       0.29541475746325002        20.725175606115460     
 H   8.1753251791174133       0.21185060168556891        20.674094474116810     
 H   9.1395781126821589       -1.0806895992792405        19.937500015604911     
 H   11.462584867517450       -1.8852611919438338        18.941233591038710     
 C   12.290443289333028       -2.9511175196363437        17.249495878864597     
 C   9.9755795997046945       -3.2707922336299879        18.209079545734813     
 H   13.215114517393719       0.28458209526635714        17.196052524042781     
 C   14.108710968866166       -8.8524759250242641E-002   19.132925787403352     
 C   13.700041059543418        2.1855016681693602        18.089072543102979     
 H   11.976547088731799       -3.3052123596732721        16.256230345760397     
 H   13.130818319840920       -2.2530949578883761        17.106561004221255     
 H   12.654378695206388       -3.8235170397096909        17.818197625855753     
 H   9.1254761643958542       -2.7962872446520133        18.721471006066132     
 H   9.6123979360941103       -3.6721478219714667        17.252895379879657     
 H   10.309616947194169       -4.1218330797767031        18.820342972523370     
 H   14.032564363736771       0.29516118755811127        20.159988134572050     
 H   13.815953640585377       -1.1456425938906050        19.144131612393998     
 H   15.159058963538168       -2.4751928574088256E-002   18.817777351492630     
 H   13.039952443138034        2.7725999894049180        17.436628939032950     
 H   13.704496615100249        2.6543829553396190        19.082864938598046     
 H   14.718796997039476        2.2318763049249983        17.678487419629160     
 C   9.5900390211300444        5.2778195997068060        2.3644583113511315     
 C   10.630941514276703        4.2482501393955276        1.8818278240336164     
 C   10.073170298742859        6.7206827545278509        2.1067467123031771     
 C   8.2511407527402145        5.0324856877092428        1.6384222965586881     
 P   9.2607788799041622        5.0948046777184715        4.1694805169670888     
 H   10.700145027094944        4.3005992735433267       0.78427403586122368     
 H   11.633813994709687        4.4485601871540332        2.2839260963748251     
 H   10.338403162768351        3.2234747633691154        2.1544581542247490     
 H   10.276027044626021        6.8574715724468254        1.0344796464567707     
 H   9.3025320116727386        7.4483312056593522        2.3973093798664089     
 H   11.000978925745871        6.9562993840528016        2.6476875452367801     
 H   7.9151742611832772        3.9929272977289720        1.7577894021489886     
 H   7.4532782815216674        5.6984505514934716        1.9994399402760903     
 H   8.3766489122212118        5.2197082343156591       0.56151886636630455     
 N   8.5588244933857229        3.6348121207834696        4.5140180491411375     
 N   10.736952870650214        5.0388570217545485        4.8871658589312821     
 O   8.3283235471878605        6.2257567731495618        4.6179318477239484     
 C   7.1096377603421974        3.3508596325827256        4.5138123331405886     
 H   9.1700424807437226        2.8938610538503888        4.8712572680827320     
 C   10.906026325108177        5.2723459053591419        6.3395655150702339     
 H   11.572503059825234        5.2650660620450589        4.3314514049966863     
 H   6.6316683123606603        4.1094785549847499        3.8804607808086686     
 C   6.8288064158786144        1.9802001977714190        3.8970733005631653     
 C   6.4945484140908469        3.4365471936599770        5.9133360817819218     
 H   9.9941983668889485        4.8984308857641112        6.8265481122977780     
 C   12.108748409048349        4.4626942395669218        6.8217228239388277     
 C   11.065704163845330        6.7636923663983826        6.6474355598292396     
 H   7.3382551743856190        1.1846294617813302        4.4593389336460678     
 H   5.7498964716918515        1.7780282271419936        3.9227619372943474     
 H   7.1589049712787309        1.9294976028814501        2.8532144889161448     
 H   6.7158560954721791        4.4012490299239264        6.3855218818532959     
 H   5.4023068251012978        3.3331697589132632        5.8409292177755239     
 H   6.8814110429203028        2.6339632605251024        6.5554319033717459     
 H   12.998862866019536        4.7541174702667588        6.2467859469046587     
 H   12.313096677631719        4.6657547422860262        7.8807193763488161     
 H   11.938777400408899        3.3850485801620764        6.6960221041002068     
 H   10.205179845683057        7.3302266829435645        6.2723523010806446     
 H   11.146237405126417        6.9347814187735439        7.7301025791397464     
 H   11.973329678935640        7.1641677076404111        6.1744674975772771     
 C  -2.6265608582821800        11.676218800687611        6.9160424503999369     
 C  -2.5125285819000172        10.163618946734934        7.1899636065011663     
 C  -1.2539272514230519        12.371038155384911        7.0206366721014692     
 C  -3.6034079676193373        12.285419862713981        7.9450296692345050     
 P  -3.3852667924482298        11.943895573326776        5.2481137315839881     
 H  -3.4984748056740624        9.6824008168589870        7.1546410884407452     
 H  -1.8439846313654549        9.6556460573112908        6.4839995742313086     
 H  -2.0994489955965330        10.006206748787749        8.1981573261257630     
 H -0.49911381222901768        11.902974328826765        6.3740275853734287     
 H  -1.3172981936230297        13.437833016561179        6.7615673209180978     
 H -0.88730868519657369        12.303020664343741        8.0565962630768766     
 H  -3.2405514751700273        12.056167374147927        8.9579299290111827     
 H  -3.6703330237470042        13.375863606513306        7.8572099870369527     
 H  -4.6140999244717378        11.865133851029864        7.8520399283732756     
 N  -3.7220795575236196        13.532645281153806        4.9275608157021793     
 N  -2.2162910359151109        11.602786114516267        4.1421196978839099     
 O  -4.6910108786893616        11.151769674694270        5.1956798572610250     
 C  -4.8933576757194102        14.294512212994110        5.4127795501819218     
 H  -2.9538006749318106        14.098655664137786        4.5710502937390771     
 C  -2.4439236749160402        11.622841124261900        2.6759542814146506     
 H  -1.4556205682901309        10.977057557945532        4.4360493331638127     
 H  -5.4601620133080786        13.623345877907074        6.0738316382980786     
 C  -5.7918111798715799        14.707102430124618        4.2439964754095048     
 C  -4.4142344304323418        15.513559546467906        6.2028057253489495     
 H  -3.4352996512842524        12.074650982017959        2.5189578483677928     
 C  -2.4481442441808823        10.197374604007249        2.1088957092298566     
 C  -1.3831678315949960        12.503096257794457        2.0016024674213493     
 H  -6.0748261555083314        13.830023694508474        3.6470955195445982     
 H  -6.7108142783008535        15.189090783082893        4.6058084551694760     
 H  -5.2578959400393011        15.413970647699927        3.5964684233338429     
 H  -3.8580961325343277        16.194993077383437        5.5409166454714951     
 H  -5.2625283650601187        16.067658434533271        6.6183368215975005     
 H  -3.7552961639610900        15.228139264484163        7.0316222061042284     
 H  -3.2290090824303355        9.5915008896326039        2.5871974365708286     
 H  -2.6300972780138490        10.210706065601356        1.0247589198706943     
 H  -1.4804706567064323        9.7049742106992323        2.2835464766046560     
 H -0.37241937875831654        12.170376547098243        2.2809122420026711     
 H  -1.4634349001923357        12.441133356431044       0.90813911572403794     
 H  -1.4902157852974547        13.556838624166991        2.2942219308090501     
 I  0.39052355524848337        9.1806628791040126        4.6864425089309272     
 I   3.6145885835819063        4.7538824280357748        3.0934101260072664     
 I   10.390317428631946       0.68641633181120842        6.1976477899098681     
 O   1.5119350632274859E-002   5.7625130999455738        3.5842581631246926     
 H  0.18808375627398868        6.7047273832934930        3.8019385271642219     
 H  0.90526661506513073        5.3764037683464529        3.4446637540116161     
         356

 C  -6.4760777676070367        7.7785801355476325        9.2270117582249060     
 C  -6.6324550316455948        6.7918280815956162        10.393577666286493     
 C  -5.9199435490770620        9.1309992630319545        9.7156506980556614     
 C  -5.5315739410857816        7.1916567137143437        8.1569014365991830     
 P  -8.0859092038250466        8.0193316180352063        8.3787260047095575     
 H  -7.2204875620066717        7.2175254765964700        11.217711309985271     
 H  -5.6406086551359760        6.5367509619746187        10.789235792619618     
 H  -7.1057977612615861        5.8575579978961159        10.067955814783920     
 H  -4.9049364316652442        8.9787568191756719        10.112922397429616     
 H  -6.5263109745032288        9.5651241037059993        10.522278672563662     
 H  -5.8566521948156369        9.8559915706194055        8.8934647403892253     
 H  -5.8904579004286282        6.2306356367412752        7.7668445064375016     
 H  -4.5437845266004580        7.0232268248289849        8.6076727236322252     
 H  -5.4026748970539433        7.8762070898572905        7.3097293061990118     
 N  -9.1506154667260127        8.6170729607702015        9.4740278980200472     
 N  -8.7067776856916979        6.5832439510946248        7.8387597337565174     
 O  -7.8247502467948813        8.8965719733179114        7.1468846936109918     
 C  -10.456681749970661        9.1830491315630134        9.0467375353385631     
 H  -8.7991354361885019        8.9675031026394407        10.373848289232837     
 C  -9.7171018404703045        5.7314362698770518        8.4895467315693196     
 H  -8.4858263683803408        6.3586531435304439        6.8653065691103032     
 Dy  -8.0451918345029210        8.9840809582926422        4.9427943888106185     
 H  -10.621995554145423        8.8349664796323104        8.0165495074851094     
 C  -10.416897149668058        10.713744185579777        9.0369385540536662     
 C  -11.578932614564751        8.6516182252847980        9.9419059784608503     
 H  -9.8738394688330526        6.1731320318997307        9.4807143915394700     
 C  -9.2065262270471955        4.2954345505147744        8.6650953914034208     
 C  -11.043137068091880        5.7532078036543828        7.7188724516360736     
 O  -8.4690345147615460        9.0206599279367072        2.7681948229260769     
 O  -7.4925727908845952        6.6502450733315985        4.9415398394751620     
 O  -5.7020193559390417        8.7958361098681710        4.6666679664315946     
 O  -7.2282106487551907        11.255084368565365        4.7440307598380791     
 O  -9.8614270061816942        10.444836441249947        5.3469079069407135     
 O  -10.012498161616424        7.6053103453265978        5.0235938858775402     
 H  -9.6280913894936671        11.085760319388925        8.3710784432054819     
 H  -10.230869526759312        11.104022297210751        10.047768918411171     
 H  -11.376023368384111        11.119163689423438        8.6847549171524836     
 H  -11.426526604526957        8.9814812720037995        10.978355410546316     
 H  -11.617506105461342        7.5557488779535165        9.9388341393106998     
 H  -12.550722900867054        9.0308167789789167        9.5982780031107158     
 H  -8.2696776828545442        4.2721124150944041        9.2357489601111826     
 H  -9.0189219625448960        3.8261546381486475        7.6910559637613520     
 H  -9.9501539953378408        3.6834739301918780        9.1956133345897655     
 H  -10.911054666404127        5.3527665245501153        6.7048798814088526     
 H  -11.440210043969671        6.7705726109638826        7.6208626356023661     
 H  -11.794011963667787        5.1342668281350221        8.2298898370696314     
 P  -8.6076554361967439        9.8693544169265586        1.4970309191223703     
 H  -8.0355311016276865        6.0494315209684943        4.3662351110077902     
 H  -6.5236631445133613        6.3571823673331513        4.8231500274413657     
 H  -5.0965646875348352        9.5651587190278295        4.8825675593941282     
 H  -5.2050531954607999        7.9314094592317339        4.6326726351923915     
 H  -7.6796233837520598        12.000691360551805        5.2232744713190682     
 H  -6.2327986992154853        11.378589428555632        4.8910272501625158     
 H  -9.8174132792563853        11.393181419431926        5.6487052993269833     
 H  -10.813243614705826        10.247904195152625        5.1389671738892098     
 H  -10.920910741715051        8.0078515183670227        4.9708357143898043     
 H  -10.045847153735709        6.8202962422299835        4.4127502884830241     
 C  -7.1278033734208979        9.5310363182537046       0.46415125490382908     
 N  -8.7535222642531973        11.429122152815800        2.0157573606901851     
 N  -9.8936885722084682        9.6080676530144409       0.51550505629951482     
 C  -5.9084452341969493        9.9441759182148939        1.3103972660634231     
 C  -7.0704012157994169        8.0181285538462337       0.16930581736273095     
 C  -7.1689799656880506        10.324474863118636      -0.85109032993302458     
 C  -9.2406495857742055        12.590001294201759        1.2525263812523058     
 H  -8.3046517732987564        11.631976385809097        2.9130044629902119     
 C  -11.305837225298921        9.5842527319942317       0.97397815879839977     
 H  -9.7268447357797712        9.0617601172186291      -0.33700706643200973     
 H  -5.9157779281328651        11.015790542055992        1.5540744923196190     
 H  -4.9963176929235216        9.7350083809874075       0.73614187887880234     
 H  -5.8505535948109024        9.3792307895936275        2.2495598571749080     
 H  -6.1307272153230228        7.7776407306061355      -0.35119594953068134     
 H  -7.8891972138627944        7.6982479511604378      -0.48792126229792160     
 H  -7.1183396498991662        7.4296679560016914        1.0949859632947336     
 H  -8.0155507037474312        10.028894636159128       -1.4820972826089436     
 H  -6.2503727073391762        10.124126592881607       -1.4206885470443702     
 H  -7.2275072524068378        11.407742845221968      -0.68554333486265284     
 H  -9.5771320071755284        12.195477056205871       0.28469798894937415     
 C  -10.426132315626234        13.238155320719430        1.9784093470042567     
 C  -8.1226912932124282        13.609147010784861        1.0210366275316929     
 H  -11.326951129858244        10.029717275535670        1.9787957733523978     
 C  -12.166121767969980        10.423511485124136        2.1218405969873868E-002
 C  -11.798319993093736        8.1387706796278874        1.0624782311634047     
 H  -10.117190592339144        13.608984631834977        2.9667381583662968     
 H  -11.243556180772663        12.519347982389663        2.1319428513557677     
 H  -10.816874035441252        14.092707055598474        1.4043425079976426     
 H  -7.2640153655664186        13.156744911609854       0.50628430866372398     
 H  -7.7675634078453122        14.017043924736345        1.9777417437732108     
 H  -8.4784977032281237        14.452189963172481       0.41216465253111523     
 H  -12.075988846821998        10.037900404384379       -1.0039320358073243     
 H  -11.858095317610559        11.476896243255483        1.4678890888082011E-002
 H  -13.223669743963617        10.376111827958360       0.31728580901142212     
 H  -11.160787487937391        7.5462968215212882        1.7332103013367639     
 H  -11.774389413401629        7.6746523023492745        6.7413048737394787E-002
 H  -12.828999430943945        8.0957853590800823        1.4419151555090979     
 C  -7.7365194192002029        5.0961849845907974        16.912214380286159     
 C  -8.7764855368931567        6.1545862164594354        17.325957450516995     
 C  -8.2458164103957294        3.6714750229281008        17.207087869966635     
 C  -6.4155818581743667        5.3502463750491529        17.668933669870530     
 P  -7.3555455964165066        5.2166021054134788        15.112345664252389     
 H  -8.8773302883185750        6.1439566580948908        18.422124502871050     
 H  -9.7688861285510171        5.9512223722932909        16.900077441615924     
 H  -8.4642970334932368        7.1647357033873202        17.026506836751771     
 H  -8.4754986222176694        3.5776784073289805        18.279410287883437     
 H  -7.4791031083745878        2.9230053916029211        16.961296621001825     
 H  -9.1649449585518781        3.4321881101808618        16.651640957873468     
 H  -6.0594252731829119        6.3777562418811469        17.519886413929971     
 H  -5.6197518397521007        4.6585130747147891        17.357519902545896     
 H  -6.5740514773138248        5.2085177338401918        18.748235095709969     
 N  -6.6414602284959008        6.6622103823575118        14.735315280163766     
 N  -8.8113769624219405        5.2531612275093345        14.354702406182145     
 O  -6.4121787961149606        4.0706439433642005        14.730392483384005     
 C  -5.1928039527853382        6.9468793161058082        14.749020775574364     
 H  -7.2490222394390962        7.4034610959137845        14.371947153970467     
 C  -8.9384372242141676        5.0105242290610734        12.900065731018483     
 H  -9.6612489798393888        5.0288919499557139        14.889577582704487     
 H  -4.7211631676512313        6.1936879098671014        15.393942430159525     
 C  -4.9178472054039624        8.3247063334557705        15.353789070765339     
 C  -4.5662255513734857        6.8494506017160308        13.354964004446661     
 H  -8.0186551544012463        5.3950034477828677        12.435681351731024     
 C  -10.138885362302966        5.8030694066394455        12.385181984435453     
 C  -9.0732529666180142        3.5158662989122456        12.592382212073634     
 H  -5.4175816786925859        9.1146121107628009        14.774779878907733     
 H  -3.8381016574532230        8.5232532013307996        15.340652010734908     
 H  -5.2621741725622693        8.3894569799587568        16.392209895366971     
 H  -4.7865308245506712        5.8822800241421671        12.887342452318670     
 H  -3.4742727636592594        6.9498766745706577        13.434871926764362     
 H  -4.9463300395438798        7.6489582285066611        12.704902435003346     
 H  -11.039180845483539        5.5030493582916726        12.940059957489082     
 H  -10.315557626299922        5.5918104112422169        11.323145460783989     
 H  -9.9843987279018496        6.8835606259722981        12.511188543410015     
 H  -8.2179848682343941        2.9574644843507554        12.990834995356925     
 H  -9.1241878315051288        3.3405666416318676        11.508722938648955     
 H  -9.9895688097149087        3.1079595232932804        13.041562479024920     
 C   4.4977404409387454       -1.3890000643708793        12.191606380753397     
 C   4.3906518124244052       0.11615255262898158        11.867916490125570     
 C   3.1174346740167009       -2.0755291943705103        12.136152458907702     
 C   5.4500903519082282       -2.0465631811067277        11.166660257569454     
 P   5.2863358161595926       -1.6100803518093858        13.852577645308527     
 H   5.3792136227933671       0.59379709494079935        11.878326868450864     
 H   3.7312542372170832       0.65032674262893864        12.564730525329395     
 H   3.9681603410140291       0.24152167767609764        10.858847595525573     
 H   2.3787370239084300       -1.5817304917189254        12.784064237051332     
 H   3.1768850824543393       -3.1360578858304664        12.424407077384245     
 H   2.7319167490132816       -2.0342681172764872        11.105425102530287     
 H   5.0654094381794978       -1.8628770829466170        10.151827941061851     
 H   5.5149198418808041       -3.1339220967587558        11.303832533109745     
 H   6.4640799396000315       -1.6257658219350057        11.217992687031391     
 N   5.6278166726846663       -3.1903665227014502        14.207662034054110     
 N   4.1365396184392162       -1.2429105293880929        14.971427414160173     
 O   6.5937245685121946      -0.81700568743752222        13.857008296301784     
 C   6.8237375228646737       -3.9539261675387487        13.788111955831178     
 H   4.8647253635395762       -3.7497013316696579        14.585208463495743     
 C   4.3915222639744869       -1.2385826409070591        16.432662894959090     
 H   3.3720398671023166      -0.62061298941845744        14.679910282415831     
 H   7.4025409612119191       -3.2970011435151605        13.122267441826606     
 C   7.6855383789830052       -4.3164729502721455        15.003488661197537     
 C   6.3912259020849698       -5.2083722918757589        13.025392126590619     
 H   5.3848603030765103       -1.6898680175527105        16.579694333159249     
 C   4.4097800427349911       0.19609208221150171        16.971907051311252     
 C   3.3442191802099828       -2.1053650024513035        17.144145555008542     
 H   7.9433137622025169       -3.4149937456754427        15.577531451800800     
 H   8.6187382172839371       -4.8074640036978149        14.689169717650312     
 H   7.1343503464748697       -5.0031712669504333        15.659757856805202     
 H   5.8134522133968316       -5.8706599032545572        13.689479437619864     
 H   7.2639490469084116       -5.7705895437210799        12.670859003777174     
 H   5.7684131058230150       -4.9612036685626224        12.154897809883664     
 H   5.1889890532776368       0.78779765360136322        16.474462233986188     
 H   4.6050856830146545       0.20270135728480151        18.053488348137993     
 H   3.4430828652328884       0.69047394416379893        16.797383647684306     
 H   2.3278467353755876       -1.7695532693880063        16.888981711523154     
 H   3.4564188018835580       -2.0351595713412314        18.234449140651044     
 H   3.4373153582045544       -3.1619060243407353        16.859692376313991     
 I   1.5179669028636618        1.1446889115406995        14.396712338265907     
 I  -1.6713441130160478        5.5621156467644957        16.118993434806210     
 I  -8.4768850577905273        9.6055734296767028        13.055536228917161     
 O   1.8931687447145553        4.5335166664964923        15.598452925065171     
 H   1.7134698499190100        3.5992195728594161        15.349331338872096     
 H   1.0060487489830381        4.9238677484902000        15.748492599066747     
 C   8.4301146251702725        2.5428616443877687        10.012941263652705     
 C   8.5901090320627347        3.5231271908293333        8.8415496686063157     
 C   7.8688116707637317        1.1888599410951488        9.5335348814841669     
 C   7.4882845482239517        3.1392506728346947        11.080189310191438     
 P   10.038444623953556        2.3024478219705902        10.863419908026051     
 H   9.1722000498088434        3.0889838411089774        8.0175348757419247     
 H   7.5991704932986766        3.7842460914272067        8.4480615841238436     
 H   9.0716144319937655        4.4553579423237775        9.1615165077469278     
 H   6.8546163995506131        1.3411133509337088        9.1338233806726112     
 H   8.4746249748575178       0.74666378881252604        8.7308944498843477     
 H   7.8023751330099955       0.47080224272074034        10.361796466958710     
 H   7.8530245017779707        4.0997311934415990        11.466229848152743     
 H   6.5026047229626176        3.3117259147395379        10.626909159310520     
 H   7.3538383395337110        2.4583944716006858        11.929410138105574     
 N   11.106928810827169        1.7039005845350614        9.7715816471266503     
 N   10.658200210147191        3.7383477129199405        11.403881983249619     
 O   9.7723164974511771        1.4271595139306774        12.094713077398234     
 C   12.411673965379039        1.1398496149250177        10.206662440881496     
 H   10.754475899834347        1.3420315775981315        8.8765248644419490     
 C   11.661008326864001        4.5975753468045433        10.750866709434574     
 H   10.444896027477476        3.9569356633424384        12.379997720824960     
 Dy   9.9413630878921229        1.3245508362176608        14.299510722538297     
 H   12.579324559628091        1.5031217649442365        11.231109801030044     
 C   12.368586916061412      -0.39031289509083028        10.240423400808346     
 C   13.534476965964677        1.6559405015327644        9.3033098084398951     
 H   11.813753817934774        4.1625240469091205        9.7557862804178601     
 C   11.141694497249645        6.0324095733372287        10.587891640664866     
 C   12.991410010552103        4.5770423403476652        11.514282541025628     
 O   10.359262575347911        1.3026152265891602        16.471825737911814     
 O   9.3972330761700569        3.6580636419094379        14.317117836254818     
 O   7.5957965550199882        1.5029306106225830        14.558528717530299     
 O   9.1053783501067294      -0.94501046950968315        14.457454038705409     
 O   11.750415302927866      -0.15554151706458247        13.937684256609217     
 O   11.905812242932681        2.6977572738176350        14.206398264023415     
 H   11.577441790338115      -0.75005291681266095        10.910216255230146     
 H   12.183654793134332      -0.79645670362562226        9.2358198068082142     
 H   13.326274945622123      -0.79156504095274505        10.601091269160806     
 H   13.378946714494491        1.3147817593948450        8.2709560519720391     
 H   13.576508130571492        2.7517029313112444        9.2940672625408354     
 H   14.505582509795495        1.2772886337191125        9.6500540450180754     
 H   10.201208804856437        6.0547634280294096        10.023063632660202     
 H   10.957199804712173        6.4939820184063102        11.566482530822162     
 H   11.879113662872808        6.6519319390925489        10.057111524125970     
 H   12.861534520799259        4.9683403766212617        12.532409317046037     
 H   13.395776859395815        3.5612149962261261        11.601544159170720     
 H   13.736169601179757        5.2051577576510875        11.005064673465451     
 P   10.512096960105538       0.45038713363549587        17.737799984619194     
 H   9.9522298559362525        4.2539088023267704        14.885370068193664     
 H   8.4310089923801375        3.9485193776607619        14.466788271489815     
 H   6.9937483059977597       0.75180428356234452        14.283237661613294     
 H   7.1032497459141153        2.3693484014857487        14.631955985612681     
 H   9.5703862432304057       -1.6914837732758048        13.993647748044326     
 H   8.1180319278993522       -1.0552696904570242        14.257333841267117     
 H   11.708987939324619       -1.1000725345292197        13.624724640835128     
 H   12.709932502509391        5.8895654130418598E-002   14.089521329802579     
 H   12.820661525576632        2.3036683108114118        14.216121179342210     
 H   11.953835050839510        3.4795917043769493        14.820383417182128     
 C   9.0431805008784938       0.78998719127864581        18.786118556147738     
 N   10.652299767218464       -1.1067202253182971        17.209904038274725     
 N   11.815918718212892       0.70705200337876839        18.698018491086462     
 C   7.8141232987674032       0.38163236973197601        17.950899528853782     
 C   8.9924571755928913        2.3036699656654687        19.079507048520682     
 C   9.0898010416029127       -3.4779580123188714E-003   20.101013482720763     
 C   11.122521242877712       -2.2750016755894138        17.973806789465769     
 H   10.192772096477286       -1.3082244705636581        16.318343863762962     
 C   13.215788382739087       0.74265187312549652        18.202088760055300     
 H   11.666466414112028        1.2533858678049505        19.554126306157247     
 H   7.8133700288002723      -0.69075912338014511        17.709160265495544     
 H   6.9087132988602367       0.59670249712484325        18.534420329525645     
 H   7.7507911252300232       0.94510192393285641        17.011147097038258     
 H   8.0624981545662102        2.5456610980730692        19.616346849257667     
 H   9.8231005591945415        2.6255095760147258        19.720879224000580     
 H   9.0243446938685601        2.8893534621077612        18.151413896875422     
 H   9.9419288442747149       0.28763974180418056        20.726663961420158     
 H   8.1753489115164459       0.20189005960303727        20.676084322599209     
 H   9.1408191692387053       -1.0874589875137273        19.936020289065748     
 H   11.466937677149813       -1.8843731039969542        18.940498614919893     
 C   12.297752187553415       -2.9437146613676579        17.246706355522118     
 C   9.9850382819266557       -3.2735761107172112        18.206001739543989     
 H   13.214072839360734       0.29049492264600385        17.199270567590403     
 C   14.107604565523602       -8.2928847725229210E-002   19.135941057592053     
 C   13.694560181835449        2.1912418231266177        18.094340649341703     
 H   11.984486509746699       -3.2989058585525348        16.253673775779266     
 H   13.134301551766425       -2.2419771602945775        17.103172492381187     
 H   12.666256547506032       -3.8141238167924860        17.814712683135987     
 H   9.1338813798960850       -2.8036159651657906        18.719983011556902     
 H   9.6226361454944378       -3.6739493096341631        17.249116510458563     
 H   10.322721407472271       -4.1244769350668857        18.814919465210963     
 H   14.031136284268062       0.29998606711599396        20.163254591545826     
 H   13.816381839158412       -1.1404357050133491        19.146503095972111     
 H   15.157737635202714       -1.7465213519972281E-002   18.820543886404153     
 H   13.033987392924809        2.7773702245490890        17.441529939392233     
 H   13.696891894061345        2.6593494037707512        19.088429794998156     
 H   14.713559316898396        2.2400929922402764        17.684971904171988     
 C   9.5919008166117088        5.2788121402953170        2.3652299561316243     
 C   10.629563623150220        4.2458678388568876        1.8838257520206376     
 C   10.079124603290477        6.7197635688540815        2.1060397098141115     
 C   8.2524641240435361        5.0369085375920628        1.6392792761776500     
 P   9.2620253944817090        5.0976156237396673        4.1702904491744732     
 H   10.699858872706336        4.2973719846520311       0.78633547734115572     
 H   11.632523577775816        4.4429173890121429        2.2868467167928901     
 H   10.333455232592332        3.2224447867597203        2.1566895220789295     
 H   10.280753855685687        6.8552369616886688        1.0334014252369501     
 H   9.3114299946575851        7.4499617697727212        2.3970844570127192     
 H   11.008278419693323        6.9526025262443127        2.6454562505902923     
 H   7.9130820306286509        3.9988464156384738        1.7597519569573781     
 H   7.4570063557815747        5.7058294476105011        1.9993917036051965     
 H   8.3786365144533672        5.2223500081870107       0.56219731424595432     
 N   8.5594799374865165        3.6382499983066103        4.5160647784832966     
 N   10.737767650925202        5.0419354742292954        4.8887398858628774     
 O   8.3296486543829804        6.2291075870912529        4.6174491031059510     
 C   7.1103429924565198        3.3541430029670183        4.5147987205383338     
 H   9.1706158183746265        2.8968762561864780        4.8725355260948024     
 C   10.905924823885501        5.2766530503280791        6.3410311635885543     
 H   11.573726563079388        5.2676324839092219        4.3333949465579815     
 H   6.6326653443239563        4.1130852113855978        3.8816375831081871     
 C   6.8299124666020248        1.9838810427507845        3.8970573138929891     
 C   6.4945476445746886        3.4389764361233119        5.9140230453107048     
 H   9.9931937633784518        4.9045204315772155        6.8275766754423461     
 C   12.107048483973440        4.4659492650298702        6.8251218102644478     
 C   11.067398693170588        6.7680598630040283        6.6474363903609488     
 H   7.3387667910530849        1.1879365316712565        4.4593093039546199     
 H   5.7509649277978596        1.7818467948007719        3.9215885512224391     
 H   7.1610533616299126        1.9337888576713695        2.8535290045708037     
 H   6.7152853048792798        4.4035340256225970        6.3867533803503349     
 H   5.4023956887456706        3.3352614040180817        5.8410061957991060     
 H   6.8814006638525083        2.6362271902792633        6.5559083438288717     
 H   12.997959623229562        4.7554151305908281        6.2505910202821777     
 H   12.310842921813292        4.6700350551590244        7.8840025844294370     
 H   11.935701566375071        3.3884376449586280        6.7004716114279725     
 H   10.208040955867332        7.3352949606967002        6.2709106079261643     
 H   11.147172603297172        6.9402756019139034        7.7299567261486501     
 H   11.975932837400325        7.1668064344881657        6.1748805043674286     
 C  -2.6245485836942812        11.679827800021632        6.9179627635499399     
 C  -2.5079765597611274        10.167346837349660        7.1909859740066571     
 C  -1.2529364334328823        12.376576377902415        7.0221263582569433     
 C  -3.6015922758238186        12.286903777135427        7.9479000151714763     
 P  -3.3845832968677723        11.947184519241954        5.2505774229904336     
 H  -3.4931416312810590        9.6846237411612641        7.1559440078662595     
 H  -1.8390957334507072        9.6607316378606622        6.4843997985462352     
 H  -2.0940853122578367        10.010122027482874        8.1988664058298877     
 H -0.49795694396629453        11.910242762925279        6.3745657944082383     
 H  -1.3180595214106392        13.443433406252224        6.7640283627615361     
 H -0.88544789933009749        12.308202151424645        8.0577319980781610     
 H  -3.2377027102328038        12.057799927684155        8.9604471342716732     
 H  -3.6703546701888374        13.377211643190345        7.8606567387071218     
 H  -4.6116131960788636        11.865056192144872        7.8552916126192045     
 N  -3.7231771161611960        13.535587294667485        4.9304276741131687     
 N  -2.2154891132031600        11.607616077615361        4.1441422892070259     
 O  -4.6895113332955081        11.153674868894589        5.1987464575631908     
 C  -4.8952392510072205        14.296074000383326        5.4158293276384812     
 H  -2.9557291664022656        14.102498345535686        4.5735801532646843     
 C  -2.4440234487207046        11.625767411402904        2.6781127701416145     
 H  -1.4546595796684569        10.982025984465224        4.4379337213547121     
 H  -5.4621860270131855        13.623558502745569        6.0752716982259631     
 C  -5.7928470412120481        14.710133466462139        4.2469468229311991     
 C  -4.4176673566472111        15.514152420747468        6.2080949701795634     
 H  -3.4340597114962383        12.080092715866961        2.5208307107084709     
 C  -2.4524550658041666        10.199612391906847        2.1135548116781977     
 C  -1.3812430792619406        12.501669243783654        2.0019639723757190     
 H  -6.0751388758912022        13.833954792608003        3.6484908800087874     
 H  -6.7122624476452497        15.191292339622732        4.6087440525767276     
 H  -5.2586184509482292        15.418116790522152        3.6009768445986294     
 H  -3.8616076509324206        16.196925747334355        5.5476816568119673     
 H  -5.2667034104678896        16.066899281486979        6.6238078134531957     
 H  -3.7590699401688070        15.228020385140598        7.0369001402373268     
 H  -3.2349301414564278        9.5969559591252374        2.5928079049946713     
 H  -2.6344868470408573        10.211537203451281        1.0294672388556556     
 H  -1.4862838325171861        9.7049063880381627        2.2890586352932862     
 H -0.37158225809396561        12.165888177815008        2.2808597655469671     
 H  -1.4626820045316504        12.438812683757098       0.90866417181159143     
 H  -1.4845367460698182        13.555815111596603        2.2935478785196581     
 I  0.39236452822912304        9.1848313732871230        4.6825306635069870     
 I   3.6124327081995782        4.7509049158171202        3.0990235660901964     
 I   10.391105972957948       0.68799403115503011        6.1968044267815419     
 O   1.5805334386037314E-002   5.7644627124208201        3.5876166904899871     
 H  0.18930660904765600        6.7067967383382987        3.8042009462050985     
 H  0.90570031874484547        5.3775414474327610        3.4486355646276374     
         356

 C  -6.4762050078007398        7.7792153530271833        9.2246654811940303     
 C  -6.6341759597546783        6.7920497479076385        10.390660458510817     
 C  -5.9195264923195881        9.1309997061771337        9.7143420324641507     
 C  -5.5312104752807354        7.1920638799193819        8.1551241806580546     
 P  -8.0852565892882780        8.0213048309213715        8.3752756242678199     
 H  -7.2227391526298090        7.2176215715084426        11.214475798156725     
 H  -5.6428383589162125        6.5362628335349351        10.787052450647876     
 H  -7.1076578195403162        5.8581871871669327        10.064150360826043     
 H  -4.9048018043378772        8.9779461866300441        10.111990331604344     
 H  -6.5260064051559796        9.5649669370527040        10.520963012106975     
 H  -5.8554261335441282        9.8564387293829707        8.8926288249663301     
 H  -5.8905362659916500        6.2315829538212002        7.7641926129117662     
 H  -4.5440376299886669        7.0224986442390440        8.6067586210950342     
 H  -5.4009176442684179        7.8769239945656846        7.3084634441343637     
 N  -9.1499368406421304        8.6202867400131318        9.4699233392071029     
 N  -8.7071456299863037        6.5855928663125880        7.8355365233649579     
 O  -7.8228018794304761        8.8978906030992100        7.1432598341338744     
 C  -10.455896200772386        9.1861145052416582        9.0421756126833532     
 H  -8.7987329116832971        8.9705374463724148        10.369888968360318     
 C  -9.7181646121367571        5.7347709234019311        8.4865187736534757     
 H  -8.4862979175167919        6.3606439771992411        6.8621634063508736     
 Dy  -8.0430502417615735        8.9861216629224856        4.9390242847452877     
 H  -10.621195169778046        8.8372300330951159        8.0122705280742199     
 C  -10.416041467164053        10.716742917763320        9.0311419368093322     
 C  -11.578265141996235        8.6556225365503980        9.9377249987925644     
 H  -9.8747857830016965        6.1770306093056284        9.4774513493783257     
 C  -9.2087170576797135        4.2984853238550818        8.6629083512267488     
 C  -11.044001427180593        5.7571079626041248        7.7155273746104225     
 O  -8.4641729566049850        9.0196815970816075        2.7637054130068961     
 O  -7.4913879667855010        6.6523878718297400        4.9386677315530934     
 O  -5.6998024986367453        8.7987116820523976        4.6631725082120896     
 O  -7.2257978106637086        11.257355080402697        4.7417004397005451     
 O  -9.8589512806533595        10.447492692458773        5.3416465836147893     
 O  -10.011089036997811        7.6085159709191510        5.0197625215023907     
 H  -9.6269156913940392        11.088238884354283        8.3654030556286880     
 H  -10.230569180714646        11.107877579327766        10.041714845781103     
 H  -11.374969805896809        11.121854498339706        8.6781125771082213     
 H  -11.425666969090077        8.9861162254094591        10.973944823055357     
 H  -11.617255652745969        7.5597792748562513        9.9353541969453634     
 H  -12.549944408339581        9.0349551712742731        9.5939105475630271     
 H  -8.2720401859160422        4.2746511572182628        9.2338165889222896     
 H  -9.0213445292246082        3.8285355569340211        7.6891640503459779     
 H  -9.9529526355591447        3.6874268785276501        9.1935738254491906     
 H  -10.911982565121530        5.3560426100001086        6.7017703481789201     
 H  -11.440336710506749        6.7746844332307132        7.6169212845139915     
 H  -11.795431265846153        5.1389772363564914        8.2266582863831825     
 P  -8.6054138205086996        9.8692424199014663        1.4934753593092895     
 H  -8.0343382404495873        6.0507859184821120        4.3643366906543903     
 H  -6.5223112370596343        6.3594425104488481        4.8210570419683441     
 H  -5.0948582102210214        9.5673994580085449        4.8819128134180030     
 H  -5.2032340759219293        7.9339803620416323        4.6305617863634270     
 H  -7.6776933159607621        12.002662822372287        5.2208866601238295     
 H  -6.2306340410381038        11.380510170799418        4.8904915736235441     
 H  -9.8150298867177739        11.395454632577106        5.6446793170842193     
 H  -10.810934848876071        10.250545008196589        5.1344088995486681     
 H  -10.919473586255341        8.0110491765807268        4.9666309928904040     
 H  -10.044949421763020        6.8217163536517491        4.4115666647663758     
 C  -7.1260677817314333        9.5351555480093690       0.45896208106830971     
 N  -8.7534919954677139        11.428048538920752        2.0140094638319388     
 N  -9.8917102169785593        9.6065921138959443       0.51266488103483754     
 C  -5.9067117078853641        9.9480706631846054        1.3052533385243981     
 C  -7.0666759466170985        8.0231506168082198       0.16089681952962914     
 C  -7.1692829072181654        10.331389151670482      -0.85435632956637608     
 C  -9.2442514678227816        12.588521113378127        1.2530053839139348     
 H  -8.3038553387458887        11.631098255761502        2.9107901433613756     
 C  -11.303143769551927        9.5788130225533941       0.97242654451025867     
 H  -9.7244783190574307        9.0619397511763555      -0.34074869514777384     
 H  -5.9151636637544609        11.019064112523287        1.5512008193125826     
 H  -4.9948064005515498        9.7413027639940299       0.73001232089181389     
 H  -5.8475783311455549        9.3812843202763556        2.2431141986352077     
 H  -6.1271524428393151        7.7851362278469507      -0.36073287290534711     
 H  -7.8854761598532184        7.7032631150157069      -0.49630319467451445     
 H  -7.1128135828286272        7.4328504315251216        1.0853358710303374     
 H  -8.0160785810387587        10.036426949090945       -1.4853602544848881     
 H  -6.2509805168486361        10.133331186182689       -1.4250368950417602     
 H  -7.2287038345829062        11.414125056055971      -0.68625120266484974     
 H  -9.5800763819299100        12.194797870976114       0.28465334585823449     
 C  -10.430979369283515        13.232038247147699        1.9803638888569475     
 C  -8.1291406440352265        13.610752104262222        1.0231513070121816     
 H  -11.324392410566583        10.023551256415926        1.9775386178963743     
 C  -12.166533118812923        10.416451132099187        2.1316239912822464E-002
 C  -11.791803162317635        8.1321939622615407        1.0604178504537927     
 H  -10.122416293213313        13.603105387497624        2.9687136357565147     
 H  -11.245692339615447        12.510519665349094        2.1339567440583695     
 H  -10.824992224050590        14.085493909545622        1.4072992397801343     
 H  -7.2698554733978060        13.161839446491626       0.50686802738350500     
 H  -7.7743596198779414        14.017265953387149        1.9805498646747866     
 H  -8.4875330566205864        14.454090876927040       0.41658802755281432     
 H  -12.076812806091292        10.031748101638239       -1.0041992679304228     
 H  -11.861007420227585        11.470462249369866        1.5183124294665422E-002
 H  -13.223456282953991        10.366329204678456       0.31869290058133842     
 H  -11.152489367429309        7.5410743611023889        1.7305312035934248     
 H  -11.767208447195651        7.6685931118640234        6.5125765929312740E-002
 H  -12.822072639259007        8.0863982243283132        1.4403106908144450     
 C  -7.7347896942943084        5.0917024889383979        16.907492353539915     
 C  -8.7713973278053228        6.1519699541441746        17.323990581710113     
 C  -8.2468947352018631        3.6679450642852709        17.201693928750952     
 C  -6.4122423969052864        5.3415904071109672        17.662354189125203     
 P  -7.3561587560920065        5.2139098316420975        15.107289697619896     
 H  -8.8715475803880697        6.1397728667775437        18.420171583972753     
 H  -9.7645028301715460        5.9522273672995683        16.898524593026750     
 H  -8.4565956195524574        7.1615554839410072        17.025882280072256     
 H  -8.4737311848107488        3.5729837080566877        18.274397917360883     
 H  -7.4830617120937291        2.9180064032674551        16.952758327348779     
 H  -9.1679434158076489        3.4318316853172814        16.648680380233852     
 H  -6.0536440686133286        6.3682243011234316        17.513917064328208     
 H  -5.6188358172019770        4.6482445658786249        17.348982189178489     
 H  -6.5695037058541876        5.1990467885672391        18.741696317432911     
 N  -6.6421437516490833        6.6597004390482466        14.730892197554132     
 N  -8.8127064692382966        5.2513242274852558        14.351152630024371     
 O  -6.4135162559199630        4.0682673609427766        14.722777650537887     
 C  -5.1935144578156125        6.9445149514701727        14.744996082758224     
 H  -7.2498332469779729        7.4013942055306208        14.368723546654557     
 C  -8.9412295022898061        5.0079101273986568        12.896762513464456     
 H  -9.6621944591429543        5.0275365422289076        14.886842348680693     
 H  -4.7218219825482182        6.1906562138160952        15.389037601685434     
 C  -4.9186921175096110        8.3214899447407245        15.351572842285025     
 C  -4.5668042692809276        6.8487311084150875        13.350957800090974     
 H  -8.0209498477541139        5.3898822078603459        12.431531683464492     
 C  -10.140112483249851        5.8025686583900669        12.381735351256898     
 C  -9.0793922264816604        3.5133796268585842        12.590619131475187     
 H  -5.4183549220165510        9.1121279524826360        14.773555377854336     
 H  -3.8389591737618569        8.5201216246172233        15.338977065250502     
 H  -5.2633367646174296        8.3847421547670660        16.389947583098326     
 H  -4.7865168880476903        5.8818640243985101        12.882460766935218     
 H  -3.4749348657910675        6.9497145992606191        13.431112769654694     
 H  -4.9472946879883573        7.6485985699768575        12.701592076209032     
 H  -11.040654472378625        5.5051276285509863        12.937359965242665     
 H  -10.317818885658749        5.5906956460691450        11.320002063126108     
 H  -9.9832593092017419        6.8827511949092219        12.506609204127074     
 H  -8.2250545414500191        2.9537622790124756        12.989241854835930     
 H  -9.1312368604283556        3.3371333530888165        11.507172073875488     
 H  -9.9961667811316790        3.1077353109995580        13.040742311241102     
 C   4.4981355842188195       -1.3911706090314158        12.195512836479667     
 C   4.3879347401229696       0.11427663534492380        11.875598125994653     
 C   3.1193618677216008       -2.0802372650781273        12.137713978907248     
 C   5.4521073944136260       -2.0437155677945675        11.169337648671251     
 P   5.2864285234266752       -1.6145408741676572        13.856311860690377     
 H   5.3755120655819928       0.59373532757957592        11.887115573406696     
 H   3.7276573201807839       0.64551725112135405        12.573593332268842     
 H   3.9651097526720274       0.24125583553044483        10.866912597047598     
 H   2.3795627125726400       -1.5897488798119299        12.786558450260076     
 H   3.1809071448452602       -3.1411868063522035        12.423279252008701     
 H   2.7340000949595593       -2.0370819019366939        11.107062896640270     
 H   5.0675682350277631       -1.8576153699026983        10.154986655440567     
 H   5.5190350733407563       -3.1311031245611818        11.303101399979759     
 H   6.4651844253294417       -1.6212614080800054        11.222634048435426     
 N   5.6295645950267446       -3.1949273156307765        14.209029052786221     
 N   4.1354050783016154       -1.2505067253887934        14.974891798486045     
 O   6.5928488330408888      -0.82003615063531510        13.862825025584032     
 C   6.8249334250961633       -3.9569076191599990        13.785564695588167     
 H   4.8670601023548947       -3.7556113788126191        14.585714300843053     
 C   4.3897660215524574       -1.2455953330772320        16.436269358520320     
 H   3.3709704254198272      -0.62813705759972471        14.683390998803135     
 H   7.4031980071935708       -3.2977354674436805        13.121700367789748     
 C   7.6879190607604757       -4.3238353523561370        14.998408333709445     
 C   6.3914453508740889       -5.2083219022007148        13.018916260355876     
 H   5.3815575593190692       -1.6996053512437277        16.584169544214589     
 C   4.4117166067211686       0.18926636383435458        16.974489682445881     
 C   3.3395232506270425       -2.1085221962718150        17.147507733966865     
 H   7.9463503354788401       -3.4246860110298285        15.575388591524282     
 H   8.6207547333319408       -4.8134314359038264        14.681413383100294     
 H   7.1373865764704654       -5.0128592821415845        15.652538579863720     
 H   5.8149913763264296       -5.8731290851337006        13.681308438771637     
 H   7.2635802253432109       -5.7686286619021923        12.660732106890281     
 H   5.7669439249569550       -4.9582355321707032        12.150796228955214     
 H   5.1927451491024819       0.77836178047775362        16.477150920275236     
 H   4.6063315170549695       0.19619301905628372        18.056166740941642     
 H   3.4465722922897770       0.68600901181886953        16.799061676838171     
 H   2.3246353248123177       -1.7696237848416529        16.891392518651205     
 H   3.4511258869668779       -2.0378539968799827        18.237820559659809     
 H   3.4294244577042861       -3.1653285974206922        16.863677864201403     
 I   1.5165059451246228        1.1398489073030114        14.408288686773796     
 I  -1.6705477256856920        5.5651342094842313        16.113012923182314     
 I  -8.4775130696852017        9.6053322687663076        13.054066033433799     
 O   1.8928898942548755        4.5327507452908167        15.596343109731926     
 H   1.7130343523120095        3.5978459794500384        15.350291088038444     
 H   1.0058564112428594        4.9236746062613648        15.745229437262822     
 C   8.4283665715190796        2.5418514107590764        10.013714918867253     
 C   8.5896831305002213        3.5228733564746668        8.8431341496177094     
 C   7.8668807769717475        1.1885272363660224        9.5327970753909810     
 C   7.4858621264107779        3.1379096525973598        11.080539472803707     
 P   10.036033640103348        2.3001983100487906        10.865166535106871     
 H   9.1726729443200892        3.0893520123319789        8.0194446613865171     
 H   7.5991839347987540        3.7842777989138416        8.4487766939577345     
 H   9.0708001957941313        4.4548552309576728        9.1642844048912266     
 H   6.8529056259417533        1.3415182256787848        9.1328568248036355     
 H   8.4728495649070759       0.74695801242355386        8.7299412387205635     
 H   7.7998701112741138       0.46965140078422618        10.360266578567021     
 H   7.8506732321498545        4.0978945998862111        11.467684146279053     
 H   6.5006762996765817        3.3112547620430948        10.626527333380489     
 H   7.3503526064317279        2.4565330922065280        11.929134148058187     
 N   11.104293994578510        1.7004635377035873        9.7737878134780249     
 N   10.656782656426769        3.7358103579128850        11.405279760487877     
 O   9.7689962322775781        1.4254932193112260        12.096704283245398     
 C   12.408989483168508        1.1364510506000167        10.208928954676702     
 H   10.752179286020562        1.3394053219158886        8.8783214298394810     
 C   11.660731437872000        4.5936065210807460        10.752207926085481     
 H   10.443144954090565        3.9551012376281771        12.381162815864670     
 Dy   9.9403828610631741        1.3230544511813278        14.301683930683105     
 H   12.576448282414674        1.4996518255239872        11.233430194975336     
 C   12.366025361087212      -0.39367683409136972        10.242556051431384     
 C   13.531911888172637        1.6524889216249545        9.3057114663728431     
 H   11.813624676550376        4.1575883366321138        9.7576016441638682     
 C   11.143037636458489        6.0287826322409206        10.587621966413991     
 C   12.990658420278450        4.5724564911978032        11.516400188182944     
 O   10.355674021086267        1.3032562500192095        16.474906365564063     
 O   9.3967991881247581        3.6565427876618242        14.317108034263359     
 O   7.5948567468952826        1.5010791874506664        14.560911619252046     
 O   9.1051558197651570      -0.94688047198558412        14.460332813022738     
 O   11.749503584820346      -0.15659350969019531        13.938851461249850     
 O   11.905702492936641        2.6951567102518919        14.209032907604390     
 H   11.574680808741755      -0.75359385367073972        10.911989771034255     
 H   12.181607288479372      -0.79977359082999744        9.2378511835959660     
 H   13.323591186650233      -0.79485806830258354        10.603604455657228     
 H   13.376425380283051        1.3113281547775011        8.2733509247678008     
 H   13.574136939508463        2.7482323758517593        9.2964573529737287     
 H   14.502938349825172        1.2736989722003411        9.6525144249581878     
 H   10.202961269547234        6.0516696784512085        10.022156038991955     
 H   10.958530951429104        6.4914778060294687        11.565639733856154     
 H   11.881434017544995        6.6469776148871054        10.056737374877384     
 H   12.860680984746361        4.9648997564200110        12.534051027519800     
 H   13.393878272313707        3.5563334075304716        11.604883823084208     
 H   13.736335082769182        5.1992446005127881        11.006994729732190     
 P   10.510401098716976       0.45027640614517256        17.740177206976888     
 H   9.9510656707400020        4.2534676942957841        14.884820630346978     
 H   8.4302410921224809        3.9469927025218934        14.464185467925708     
 H   6.9930970245331858       0.74953332572926534        14.286245882830158     
 H   7.1024888647132851        2.3677140012630575        14.630675910788405     
 H   9.5699037507050875       -1.6929963369713457        13.995725355088778     
 H   8.1176066044288024       -1.0575619640536700        14.261433198616110     
 H   11.707965256558465       -1.1009720187569128        13.625350779533061     
 H   12.708752605750014        5.6790426269805731E-002   14.093200768949487     
 H   12.820187471136830        2.3006293761107406        14.221454629545610     
 H   11.953425327978362        3.4789246702018346        14.820241738824356     
 C   9.0413867966150541       0.78551579686813722        18.789274128621400     
 N   10.653136785829142       -1.1059911077231031        17.210902739517387     
 N   11.813506054141545       0.70852812582119384        18.700857664146081     
 C   7.8128884144516730       0.37718942982421277        17.953335300221205     
 C   8.9883141409050733        2.2982305346263230        19.086062410884171     
 C   9.0897393886439168       -1.0834015599829563E-002   20.102201424478363     
 C   11.127988544531965       -2.2734821364135662        17.972461552438368     
 H   10.193438116702152       -1.3077249854775608        16.319480964129848     
 C   13.213345558001492       0.74743135310046727        18.205726996922635     
 H   11.662708868076026        1.2531790889811298        19.557686875342117     
 H   7.8137008343884915      -0.69451669019307771        17.709140329589925     
 H   6.9073104053213994       0.58949915164102884        18.537305330541784     
 H   7.7486504467400215       0.94265211344857069        17.014958647347772     
 H   8.0579695457623153        2.5376406223334769        19.623134519824863     
 H   9.8183059484066284        2.6199193914903303        19.728309366800545     
 H   9.0192979503292339        2.8859657869131867        18.159385739847455     
 H   9.9417954793703203       0.27986472614511110        20.728152316724852     
 H   8.1753726439154786       0.19192951752050563        20.678074171081608     
 H   9.1420602257952517       -1.0942283757482139        19.934540562526589     
 H   11.471290486782177       -1.8834850160500745        18.939763638801075     
 C   12.305061085773803       -2.9363118030989726        17.243916832179643     
 C   9.9944969641486168       -3.2763599878044340        18.202923933353169     
 H   13.213031161327750       0.29640775002565067        17.202488611138026     
 C   14.106498162181035       -7.7332936200215779E-002   19.138956327780754     
 C   13.689079304127482        2.1969819780838753        18.099608755580427     
 H   11.992425930761598       -3.2925993574317971        16.251117205798131     
 H   13.137784783691929       -2.2308593627007789        17.099783980541115     
 H   12.678134399805677       -3.8047305938752807        17.811227740416225     
 H   9.1422865953963157       -2.8109446856795675        18.718495017047672     
 H   9.6328743548947635       -3.6757507972968591        17.245337641037473     
 H   10.335825867750373       -4.1271207903570692        18.809495957898552     
 H   14.029708204799352       0.30481094667387659        20.166521048519602     
 H   13.816810037731447       -1.1352288161360933        19.148874579550220     
 H   15.156416306867261       -1.0178498465856292E-002   18.823310421315671     
 H   13.028022342711585        2.7821404596932604        17.446430939751512     
 H   13.689287173022443        2.6643158522018835        19.093994651398262     
 H   14.708321636757313        2.2483096795555544        17.691456388714812     
 C   9.5937626120933732        5.2798046808838279        2.3660016009121168     
 C   10.628185732023736        4.2434855383182466        1.8858236800076589     
 C   10.085078907838096        6.7188443831803122        2.1053327073250463     
 C   8.2537874953468577        5.0413313874748820        1.6401362557966117     
 P   9.2632719090592559        5.1004265697608631        4.1711003813818568     
 H   10.699572718317729        4.2941446957607354       0.78839691882108764     
 H   11.631233160841944        4.4372745908702518        2.2897673372109555     
 H   10.328507302416313        3.2214148101503248        2.1589208899331100     
 H   10.285480666745352        6.8530023509305114        1.0323232040171295     
 H   9.3203279776424335        7.4515923338860910        2.3968595341590300     
 H   11.015577913640774        6.9489056684358239        2.6432249559438046     
 H   7.9109898000740246        4.0047655335479755        1.7617145117657675     
 H   7.4607344300414820        5.7132083437275307        1.9993434669343026     
 H   8.3806241166855209        5.2249917820583631       0.56287576212560408     
 N   8.5601353815873082        3.6416878758297506        4.5181115078254557     
 N   10.738582431200189        5.0450139267040424        4.8903139127944737     
 O   8.3309737615780985        6.2324584010329440        4.6169663584879537     
 C   7.1110482245708422        3.3574263733513114        4.5157851079360789     
 H   9.1711891560055303        2.8998914585225677        4.8738137841068729     
 C   10.905823322662824        5.2809601952970153        6.3424968121068748     
 H   11.574950066333543        5.2701989057733849        4.3353384881192767     
 H   6.6336623762872531        4.1166918677864448        3.8828143854077055     
 C   6.8310185173254352        1.9875618877301502        3.8970413272228135     
 C   6.4945468750585302        3.4414056785866465        5.9147100088394868     
 H   9.9921891598679551        4.9106099773903207        6.8286052385869143     
 C   12.105348558898532        4.4692042904928195        6.8285207965900687     
 C   11.069093222495848        6.7724273596096740        6.6474372208926571     
 H   7.3392784077205508        1.1912436015611825        4.4592796742631711     
 H   5.7520333839038678        1.7856653624595500        3.9204151651505308     
 H   7.1632017519810942        1.9380801124612890        2.8538435202254622     
 H   6.7147145142863813        4.4058190213212676        6.3879848788473739     
 H   5.4024845523900424        3.3373530491229007        5.8410831738226872     
 H   6.8813902847847137        2.6384911200334242        6.5563847842859966     
 H   12.997056380439588        4.7567127909148965        6.2543960936596967     
 H   12.308589165994862        4.6743153680320235        7.8872857925100588     
 H   11.932625732341243        3.3918267097551791        6.7049211187557392     
 H   10.210902066051606        7.3403632384498350        6.2694689147716840     
 H   11.148107801467926        6.9457697850542619        7.7298108731575530     
 H   11.978535995865013        7.1694451613359211        6.1752935111575802     
 C  -2.6225363091063820        11.683436799355654        6.9198830766999437     
 C  -2.5034245376222377        10.171074727964385        7.1920083415121479     
 C  -1.2519456154427127        12.382114600419920        7.0236160444124174     
 C  -3.5997765840282998        12.288387691556872        7.9507703611084484     
 P  -3.3838998012873152        11.950473465157133        5.2530411143968783     
 H  -3.4878084568880556        9.6868466654635430        7.1572469272917738     
 H  -1.8342068355359598        9.6658172184100355        6.4848000228611626     
 H  -2.0887216289191404        10.014037306177999        8.1995754855340124     
 H -0.49680007570357138        11.917511197023792        6.3751040034430480     
 H  -1.3188208491982487        13.449033795943269        6.7664894046049753     
 H -0.88358711346362129        12.313383638505549        8.0588677330794454     
 H  -3.2348539452955798        12.059432481220380        8.9629643395321619     
 H  -3.6703763166306707        13.378559679867383        7.8641034903772908     
 H  -4.6091264676859884        11.864978533259878        7.8585432968651334     
 N  -3.7242746747987727        13.538529308181161        4.9332945325241591     
 N  -2.2146871904912095        11.612446040714458        4.1461648805301419     
 O  -4.6880117879016545        11.155580063094906        5.2018130578653556     
 C  -4.8971208262950308        14.297635787772542        5.4188791050950416     
 H  -2.9576576578727205        14.106341026933586        4.5761100127902914     
 C  -2.4441232225253691        11.628693698543911        2.6802712588685784     
 H  -1.4536985910467832        10.986994410984918        4.4398181095456106     
 H  -5.4642100407182923        13.623771127584066        6.0767117581538477     
 C  -5.7938829025525163        14.713164502799660        4.2498971704528934     
 C  -4.4211002828620813        15.514745295027028        6.2133842150101772     
 H  -3.4328197717082243        12.085534449715963        2.5227035730491489     
 C  -2.4567658874274509        10.201850179806444        2.1182139141265393     
 C  -1.3793183269288853        12.500242229772850        2.0023254773300883     
 H  -6.0754515962740721        13.837885890707533        3.6498862404729762     
 H  -6.7137106169896468        15.193493896162572        4.6116796499839792     
 H  -5.2593409618571565        15.422262933344379        3.6054852658634160     
 H  -3.8651191693305136        16.198858417285276        5.5544466681524405     
 H  -5.2708784558756614        16.066140128440686        6.6292788053088900     
 H  -3.7628437163765245        15.227901505797034        7.0421780743704252     
 H  -3.2408512004825205        9.6024110286178708        2.5984183734185144     
 H  -2.6388764160678657        10.212368341301204        1.0341755578406171     
 H  -1.4920970083279399        9.7048385653770950        2.2945707939819164     
 H -0.37074513742961468        12.161399808531772        2.2808072890912632     
 H  -1.4619291088709649        12.436492011083150       0.90918922789914491     
 H  -1.4788577068421820        13.554791599026215        2.2928738262302666     
 I  0.39420550120976278        9.1889998674702333        4.6786188180830468     
 I   3.6102768328172501        4.7479274035984664        3.1046370061731259     
 I   10.391894517283951       0.68957173049885190        6.1959610636532156     
 O   1.6491318139799770E-002   5.7664123248960655        3.5909752178552821     
 H  0.19052946182132330        6.7088660933831044        3.8064633652459747     
 H  0.90613402242456031        5.3786791265190699        3.4526073752436588     
         356

 C  -6.4763322479944438        7.7798505705067340        9.2223192041631528     
 C  -6.6358968878637610        6.7922714142196616        10.387743250735141     
 C  -5.9191094355621132        9.1310001493223130        9.7130333668726418     
 C  -5.5308470094756892        7.1924710461244201        8.1533469247169261     
 P  -8.0846039747515110        8.0232780438075348        8.3718252438260805     
 H  -7.2249907432529454        7.2177176664204143        11.211240286328181     
 H  -5.6450680626964500        6.5357747050952515        10.784869108676133     
 H  -7.1095178778190462        5.8588163764377494        10.060344906868163     
 H  -4.9046671770105101        8.9771355540844162        10.111058265779073     
 H  -6.5257018358087313        9.5648097703994104        10.519647351650288     
 H  -5.8542000722726204        9.8568858881465342        8.8917929095434349     
 H  -5.8906146315546719        6.2325302709011252        7.7615407193860309     
 H  -4.5442907333768749        7.0217704636491041        8.6058445185578449     
 H  -5.3991603914828916        7.8776408992740796        7.3071975820697164     
 N  -9.1492582145582464        8.6235005192560603        9.4658187803941587     
 N  -8.7075135742809113        6.5879417815305512        7.8323133129733984     
 O  -7.8208535120660718        8.8992092328805104        7.1396349746567580     
 C  -10.455110651574113        9.1891798789203047        9.0376136900281434     
 H  -8.7983303871780905        8.9735717901053889        10.365929647487798     
 C  -9.7192273838032097        5.7381055769268103        8.4834908157376336     
 H  -8.4867694666532412        6.3626348108680384        6.8590202435914440     
 Dy  -8.0409086490202242        8.9881623675523308        4.9352541806799568     
 H  -10.620394785410667        8.8394935865579214        8.0079915486633322     
 C  -10.415185784660050        10.719741649946862        9.0253453195649982     
 C  -11.577597669427721        8.6596268478159981        9.9335440191242803     
 H  -9.8757320971703404        6.1809291867115270        9.4741883072171795     
 C  -9.2109078883122315        4.3015360971953891        8.6607213110500769     
 C  -11.044865786269307        5.7610081215538669        7.7121822975847705     
 O  -8.4593113984484241        9.0187032662265061        2.7592160030877149     
 O  -7.4902031426864077        6.6545306703278815        4.9357956236310248     
 O  -5.6975856413344488        8.8015872542366225        4.6596770499925837     
 O  -7.2233849725722266        11.259625792240028        4.7393701195630111     
 O  -9.8564755551250247        10.450148943667601        5.3363852602888651     
 O  -10.009679912379198        7.6117215965117033        5.0159311571272420     
 H  -9.6257399932944132        11.090717449319639        8.3597276680518959     
 H  -10.230268834669982        11.111732861444780        10.035660773151033     
 H  -11.373916243409509        11.124545307255975        8.6714702370639571     
 H  -11.424807333653197        8.9907511788151186        10.969534235564396     
 H  -11.617005200030595        7.5638096717589853        9.9318742545800287     
 H  -12.549165915812107        9.0390935635696312        9.5895430920153384     
 H  -8.2744026889775384        4.2771898993421216        9.2318842177333966     
 H  -9.0237670959043204        3.8309164757193948        7.6872721369306047     
 H  -9.9557512757804467        3.6913798268634217        9.1915343163086156     
 H  -10.912910463838935        5.3593186954501020        6.6986608149489877     
 H  -11.440463377043828        6.7787962554975429        7.6129799334256170     
 H  -11.796850568024519        5.1436876445779607        8.2234267356967337     
 P  -8.6031722048206554        9.8691304228763759        1.4899197994962090     
 H  -8.0331453792714882        6.0521403159957305        4.3624382703009914     
 H  -6.5209593296059074        6.3617026535645449        4.8189640564953224     
 H  -5.0931517329072076        9.5696401969892619        4.8812580674418777     
 H  -5.2014149563830587        7.9365512648515306        4.6284509375344633     
 H  -7.6757632481694644        12.004634284192770        5.2184988489285900     
 H  -6.2284693828607223        11.382430913043205        4.8899558970845725     
 H  -9.8126464941791625        11.397727845722287        5.6406533348414563     
 H  -10.808626083046317        10.253185821240551        5.1298506252081264     
 H  -10.918036430795633        8.0142468347944327        4.9624262713910037     
 H  -10.044051689790331        6.8231364650735147        4.4103830410497267     
 C  -7.1243321900419678        9.5392747777650335       0.45377290723279035     
 N  -8.7534617266822323        11.426974925025705        2.0122615669736925     
 N  -9.8897318617486487        9.6051165747774476       0.50982470577016015     
 C  -5.9049781815737790        9.9519654081543187        1.3001094109853732     
 C  -7.0629506774347801        8.0281726797702060       0.15248782169652733     
 C  -7.1695858487482802        10.338303440222328      -0.85762232919972758     
 C  -9.2478533498713578        12.587040932554494        1.2534843865755638     
 H  -8.3030589041930192        11.630220125713908        2.9085758237325399     
 C  -11.300450313804930        9.5733733131125565       0.97087493022211746     
 H  -9.7221119023350919        9.0621193851340838      -0.34449032386353801     
 H  -5.9145493993760576        11.022337682990582        1.5483271463055461     
 H  -4.9932951081795780        9.7475971470006542       0.72388276290482556     
 H  -5.8446030674802083        9.3833378509590819        2.2366685400955073     
 H  -6.1235776703556084        7.7926317250877668      -0.37026979628001289     
 H  -7.8817551058436424        7.7082782788709752      -0.50468512705110724     
 H  -7.1072875157580873        7.4360329070485518        1.0756857787659413     
 H  -8.0166064583300862        10.043959262022760       -1.4886232263608328     
 H  -6.2515883263580969        10.142535779483770       -1.4293852430391503     
 H  -7.2299004167589747        11.420507266889972      -0.68695907046704663     
 H  -9.5830207566842898        12.194118685746357       0.28460870276709482     
 C  -10.435826422940794        13.225921173575967        1.9823184307096382     
 C  -8.1355899948580230        13.612357197739582        1.0252659864926701     
 H  -11.321833691274922        10.017385237296180        1.9762814624403509     
 C  -12.166944469655865        10.409390779074238        2.1414073855771060E-002
 C  -11.785286331541531        8.1256172448951958        1.0583574697441807     
 H  -10.127641994087481        13.597226143160274        2.9706891131467326     
 H  -11.247828498458231        12.501691348308526        2.1359706367609714     
 H  -10.833110412659927        14.078280763492771        1.4102559715626257     
 H  -7.2756955812291935        13.166933981373401       0.50745174610328592     
 H  -7.7811558319105698        14.017487982037952        1.9833579855763623     
 H  -8.4965684100130492        14.455991790681601       0.42101140257451342     
 H  -12.077636765360586        10.025595798892100       -1.0044665000535213     
 H  -11.863919522844611        11.464028255484250        1.5687357701248832E-002
 H  -13.223242821944368        10.356546581398554       0.32009999215125479     
 H  -11.144191246921226        7.5358519006834888        1.7278521058500858     
 H  -11.760027480989674        7.6625339213787713        6.2838483121230693E-002
 H  -12.815145847574069        8.0770110895765423        1.4387062261197923     
 C  -7.7330599693884139        5.0872199932859976        16.902770326793672     
 C  -8.7663091187174906        6.1493536918289138        17.322023712903231     
 C  -8.2479730600079968        3.6644151056424414        17.196299987535269     
 C  -6.4089029356362053        5.3329344391727815        17.655774708379880     
 P  -7.3567719157675064        5.2112175578707163        15.102233730987402     
 H  -8.8657648724575662        6.1355890754601976        18.418218665074455     
 H  -9.7601195317920748        5.9532323623058447        16.896971744437579     
 H  -8.4488942056116780        7.1583752644946941        17.025257723392738     
 H  -8.4719637474038265        3.5682890087843946        18.269385546838329     
 H  -7.4870203158128712        2.9130074149319891        16.944220033695728     
 H  -9.1709418730634216        3.4314752604537015        16.645719802594236     
 H  -6.0478628640437453        6.3586923603657173        17.507947714726445     
 H  -5.6179197946518533        4.6379760570424606        17.340444475811086     
 H  -6.5649559343945514        5.1895758432942865        18.735157539155857     
 N  -6.6428272748022659        6.6571904957389814        14.726469114944500     
 N  -8.8140359760546527        5.2494872274611772        14.347602853866597     
 O  -6.4148537157249654        4.0658907785213527        14.715162817691770     
 C  -5.1942249628458868        6.9421505868345363        14.740971389942086     
 H  -7.2506442545168497        7.3993273151474570        14.365499939338648     
 C  -8.9440217803654427        5.0052960257362411        12.893459295910427     
 H  -9.6631399384465197        5.0261811345021012        14.884107114656899     
 H  -4.7224807974452041        6.1876245177650890        15.384132773211345     
 C  -4.9195370296152605        8.3182735560256784        15.349356613804712     
 C  -4.5673829871883704        6.8480116151141441        13.346951595735288     
 H  -8.0232445411069815        5.3847609679378241        12.427382015197962     
 C  -10.141339604196736        5.8020679101406873        12.378288718078341     
 C  -9.0855314863453067        3.5108929548049224        12.588856050876737     
 H  -5.4191281653405170        9.1096437942024711        14.772330876800941     
 H  -3.8398166900704909        8.5169900479036471        15.337302119766095     
 H  -5.2644993566725908        8.3800273295753733        16.387685270829678     
 H  -4.7865029515447093        5.8814480246548531        12.877579081551767     
 H  -3.4755969679228760        6.9495525239505804        13.427353612545026     
 H  -4.9482593364328356        7.6482389114470539        12.698281717414718     
 H  -11.042128099273711        5.5072058988102999        12.934659972996249     
 H  -10.320080145017577        5.5895808808960732        11.316858665468226     
 H  -9.9821198905016324        6.8819417638461449        12.502029864844131     
 H  -8.2321242146656424        2.9500600736741962        12.987648714314934     
 H  -9.1382858893515841        3.3337000645457651        11.505621209102019     
 H  -10.002764752548449        3.1075110987058356        13.039922143457282     
 C   4.4985307274988928       -1.3933411536919522        12.199419292205938     
 C   4.3852176678215340       0.11240071806086605        11.883279761863736     
 C   3.1212890614265008       -2.0849453357857444        12.139275498906796     
 C   5.4541244369190247       -2.0408679544824069        11.172015039773047     
 P   5.2865212306937588       -1.6190013965259287        13.860046076072228     
 H   5.3718105083706185       0.59367356021835238        11.895904278362528     
 H   3.7240604031444851       0.64070775961376936        12.582456139208288     
 H   3.9620591643300260       0.24098999338479199        10.874977598569624     
 H   2.3803884012368499       -1.5977672679049344        12.789052663468821     
 H   3.1849292072361814       -3.1463157268739410        12.422151426633157     
 H   2.7360834409058366       -2.0398956865969002        11.108700690750252     
 H   5.0697270318760275       -1.8523536568587797        10.158145369819280     
 H   5.5231503048007093       -3.1282841523636082        11.302370266849774     
 H   6.4662889110588511       -1.6167569942250051        11.227275409839462     
 N   5.6313125173688237       -3.1994881085601028        14.210396071518332     
 N   4.1342705381640146       -1.2581029213894936        14.978356182811916     
 O   6.5919730975695838      -0.82306661383310797        13.868641754866280     
 C   6.8261293273276538       -3.9598890707812489        13.783017435345156     
 H   4.8693948411702141       -3.7615214259555803        14.586220138190361     
 C   4.3880097791304289       -1.2526080252474050        16.439875822081550     
 H   3.3699009837373377      -0.63566112578099188        14.686871715190440     
 H   7.4038550531752234       -3.2984697913722005        13.121133293752889     
 C   7.6902997425379453       -4.3311977544401286        14.993328006221356     
 C   6.3916647996632090       -5.2082715125256698        13.012440394121134     
 H   5.3782548155616272       -1.7093426849347446        16.588644755269929     
 C   4.4136531707073452       0.18244064545720740        16.977072313580514     
 C   3.3348273210441022       -2.1116793900923265        17.150869912925184     
 H   7.9493869087551623       -3.4343782763842143        15.573245731247765     
 H   8.6227712493799444       -4.8193988681098370        14.673657048550275     
 H   7.1404228064660611       -5.0225472973327356        15.645319302922237     
 H   5.8165305392560276       -5.8755982670128448        13.673137439923408     
 H   7.2632114037780102       -5.7666677800833055        12.650605210003389     
 H   5.7654747440908949       -4.9552673957787841        12.146694648026763     
 H   5.1965012449273269       0.76892590735414390        16.479839606564283     
 H   4.6075773510952835       0.18968468082776593        18.058845133745287     
 H   3.4500617193466656       0.68154407947394025        16.800739705992036     
 H   2.3214239142490478       -1.7696943002952996        16.893803325779253     
 H   3.4458329720501979       -2.0405484224187336        18.241191978668571     
 H   3.4215335572040182       -3.1687511705006490        16.867663352088815     
 I   1.5150449873855836        1.1350089030653232        14.419865035281683     
 I  -1.6697513383553364        5.5681527722039670        16.107032411558421     
 I  -8.4781410815798779        9.6050911078559142        13.052595837950436     
 O   1.8926110437951957        4.5319848240851410        15.594233294398681     
 H   1.7125988547050088        3.5964723860406611        15.351250837204791     
 H   1.0056640735026807        4.9234814640325295        15.741966275458894     
 C   8.4266185178678885        2.5408411771303840        10.014488574081799     
 C   8.5892572289377078        3.5226195221200003        8.8447186306291030     
 C   7.8649498831797633        1.1881945316368960        9.5320592692977950     
 C   7.4834397045976049        3.1365686323600248        11.080889635415975     
 P   10.033622656253138        2.2979487981269910        10.866913162187693     
 H   9.1731458388313332        3.0897201835549803        8.0213544470311096     
 H   7.5991973762988323        3.7843095064004766        8.4494918037916253     
 H   9.0699859595944989        4.4543525195915681        9.1670523020355237     
 H   6.8511948523328936        1.3419231004238608        9.1318902689346579     
 H   8.4710741549566340       0.74725223603458168        8.7289880275567775     
 H   7.7973650895382320       0.46850055884771202        10.358736690175332     
 H   7.8483219625217382        4.0960580063308232        11.469138444405361     
 H   6.4987478763905449        3.3107836093466512        10.626145507450460     
 H   7.3468668733297449        2.4546717128123698        11.928858158010799     
 N   11.101659178329854        1.6970264908721129        9.7759939798293978     
 N   10.655365102706345        3.7332730029058299        11.406677537726134     
 O   9.7656759671039790        1.4238269246917743        12.098695489092560     
 C   12.406305000957977        1.1330524862750155        10.211195468471908     
 H   10.749882672206777        1.3367790662336454        8.8801179952370131     
 C   11.660454548880001        4.5896376953569495        10.753549142736388     
 H   10.441393880703655        3.9532668119139163        12.382327910904378     
 Dy   9.9394026342342272        1.3215580661449948        14.303857138827910     
 H   12.573572005201257        1.4961818861037381        11.235750588920627     
 C   12.363463806113010      -0.39704077309190910        10.244688702054424     
 C   13.529346810380597        1.6490373417171449        9.3081131243057893     
 H   11.813495535165977        4.1526526263551062        9.7594170079098763     
 C   11.144380775667333        6.0251556911446134        10.587352292163118     
 C   12.989906830004797        4.5678706420479402        11.518517835340260     
 O   10.352085466824626        1.3038972734492589        16.477986993216309     
 O   9.3963653000794611        3.6550219334142100        14.317098232271899     
 O   7.5939169387705778        1.4992277642787497        14.563294520973793     
 O   9.1049332894235864      -0.94875047446148519        14.463211587340068     
 O   11.748591866712824      -0.15764550231580812        13.940018665890486     
 O   11.905592742940600        2.6925561466861483        14.211667551185366     
 H   11.571919827145395      -0.75713479052881849        10.913763286838364     
 H   12.179559783824411      -0.80309047803437261        9.2398825603837178     
 H   13.320907427678344      -0.79815109565242215        10.606117642153652     
 H   13.373904046071610        1.3078745501601572        8.2757457975635624     
 H   13.571765748445435        2.7447618203922741        9.2988474434066202     
 H   14.500294189854849        1.2701093106815700        9.6549748048983002     
 H   10.204713734238032        6.0485759288730083        10.021248445323707     
 H   10.959862098146035        6.4889735936526263        11.564796936890144     
 H   11.883754372217183        6.6420232906816610        10.056363225628797     
 H   12.859827448693464        4.9614591362187603        12.535692737993562     
 H   13.391979685231600        3.5514518188348170        11.608223486997694     
 H   13.736500564358607        5.1933314433744888        11.008924785998929     
 P   10.508705237328416       0.45016567865484930        17.742554429334586     
 H   9.9499014855437515        4.2530265862647978        14.884271192500291     
 H   8.4294731918648260        3.9454660273830253        14.461582664361602     
 H   6.9924457430686120       0.74726236789618627        14.289254104047023     
 H   7.1017279835124549        2.3660796010403664        14.629395835964131     
 H   9.5694212581797693       -1.6945089006668865        13.997802962133230     
 H   8.1171812809582509       -1.0598542376503155        14.265532555965104     
 H   11.706942573792311       -1.1018715029846058        13.625976918230995     
 H   12.707572708990639        5.4685198409192864E-002   14.096880208096394     
 H   12.819713416697029        2.2975904414100694        14.226788079749008     
 H   11.953015605117216        3.4782576360267199        14.820100060466583     
 C   9.0395930923516126       0.78104440245762852        18.792429701095063     
 N   10.653973804439822       -1.1052619901279090        17.211901440760052     
 N   11.811093390070198       0.71000424826361919        18.703696837205705     
 C   7.8116535301359438       0.37274648991644943        17.955771071588632     
 C   8.9841711062172571        2.2927911035871777        19.092617773247660     
 C   9.0896777356849228       -1.8190073187340255E-002   20.103389366235966     
 C   11.133455846186216       -2.2719625972377182        17.971116315410971     
 H   10.194104136927018       -1.3072255003914632        16.320618064496731     
 C   13.210902733263898       0.75221083307543812        18.209365233789971     
 H   11.658951322040025        1.2529723101573094        19.561247444526984     
 H   7.8140316399767107      -0.69827425700601031        17.709120393684305     
 H   6.9059075117825612       0.58229580615721455        18.540190331557923     
 H   7.7465097682500206       0.94020230296428497        17.018770197657286     
 H   8.0534409369584203        2.5296201465938846        19.629922190392058     
 H   9.8135113376187135        2.6143292069659343        19.735739509600510     
 H   9.0142512067899059        2.8825781117186127        18.167357582819488     
 H   9.9416621144659256       0.27208971048604164        20.729640672029550     
 H   8.1753963763145112       0.18196897543797400        20.680064019564007     
 H   9.1433012823517981       -1.1009977639827007        19.933060835987426     
 H   11.475643296414541       -1.8825969281031949        18.939028662682258     
 C   12.312369983994190       -2.9289089448302867        17.241127308837164     
 C   10.003955646370580       -3.2791438648916569        18.199846127162346     
 H   13.211989483294765       0.30232057740529744        17.205706654685649     
 C   14.105391758838470       -7.1737024675202349E-002   19.141971597969459     
 C   13.683598426419515        2.2027221330411333        18.104876861819150     
 H   12.000365351776500       -3.2862928563110598        16.248560635817000     
 H   13.141268015617433       -2.2197415651069803        17.096395468701047     
 H   12.690012252105323       -3.7953373709580758        17.807742797696459     
 H   9.1506918108965465       -2.8182734061933448        18.717007022538443     
 H   9.6431125642950910       -3.6775522849595554        17.241558771616379     
 H   10.348930328028475       -4.1297646456472528        18.804072450586144     
 H   14.028280125330642       0.30963582623175923        20.169787505493375     
 H   13.817238236304481       -1.1300219272588374        19.151246063128333     
 H   15.155094978531807       -2.8917834117403035E-003   18.826076956227190     
 H   13.022057292498362        2.7869106948374318        17.451331940110791     
 H   13.681682451983541        2.6692823006330157        19.099559507798372     
 H   14.703083956616231        2.2565263668708324        17.697940873257636     
 C   9.5956244075750359        5.2807972214723380        2.3667732456926096     
 C   10.626807840897253        4.2411032377796065        1.8878216079946804     
 C   10.091033212385714        6.7179251975065419        2.1046257048359811     
 C   8.2551108666501793        5.0457542373577020        1.6409932354155734     
 P   9.2645184236368028        5.1032375157820598        4.1719103135892412     
 H   10.699286563929121        4.2909174068694389       0.79045836030101968     
 H   11.629942743908073        4.4316317927283615        2.2926879576290209     
 H   10.323559372240293        3.2203848335409293        2.1611522577872906     
 H   10.290207477805017        6.8507677401723548        1.0312449827973089     
 H   9.3292259606272800        7.4532228979994599        2.3966346113053407     
 H   11.022877407588226        6.9452088106273351        2.6409936612973168     
 H   7.9088975695193975        4.0106846514574768        1.7636770665741570     
 H   7.4644625043013892        5.7205872398445603        1.9992952302634086     
 H   8.3826117189176763        5.2276335559297156       0.56355421000525385     
 N   8.5607908256881018        3.6451257533528914        4.5201582371676148     
 N   10.739397211475179        5.0480923791787902        4.8918879397260691     
 O   8.3322988687732167        6.2358092149746351        4.6164836138699572     
 C   7.1117534566851646        3.3607097437356046        4.5167714953338240     
 H   9.1717624936364341        2.9029066608586573        4.8750920421189434     
 C   10.905721821440148        5.2852673402659516        6.3439624606251952     
 H   11.576173569587695        5.2727653276375488        4.3372820296805719     
 H   6.6346594082505499        4.1202985241872918        3.8839911877072235     
 C   6.8321245680488456        1.9912427327095157        3.8970253405526374     
 C   6.4945461055423719        3.4438349210499810        5.9153969723682689     
 H   9.9911845563574584        4.9166995232034258        6.8296338017314824     
 C   12.103648633823624        4.4724593159557680        6.8319197829156897     
 C   11.070787751821108        6.7767948562153189        6.6474380514243663     
 H   7.3397900243880159        1.1945506714511087        4.4592500445717231     
 H   5.7531018400098759        1.7894839301183281        3.9192417790786225     
 H   7.1653501423322759        1.9423713672512084        2.8541580358801206     
 H   6.7141437236934820        4.4081040170199381        6.3892163773444128     
 H   5.4025734160344152        3.3394446942277192        5.8411601518462692     
 H   6.8813799057169183        2.6407550497875851        6.5568612247431215     
 H   12.996153137649614        4.7580104512389658        6.2582011670372157     
 H   12.306335410176434        4.6785956809050218        7.8905690005906797     
 H   11.929549898307416        3.3952157745517306        6.7093706260835049     
 H   10.213763176235881        7.3454315162029706        6.2680272216172037     
 H   11.149042999638681        6.9512639681946204        7.7296650201664558     
 H   11.981139154329700        7.1720838881836757        6.1757065179477308     
 C  -2.6205240345184833        11.687045798689676        6.9218033898499476     
 C  -2.4988725154833480        10.174802618579111        7.1930307090176386     
 C  -1.2509547974525432        12.387652822937426        7.0251057305678914     
 C  -3.5979608922327810        12.289871605978318        7.9536407070454205     
 P  -3.3832163057068581        11.953762411072312        5.2555048058033238     
 H  -3.4824752824950522        9.6890695897658219        7.1585498467172872     
 H  -1.8293179376212121        9.6709027989594087        6.4852002471760901     
 H  -2.0833579455804441        10.017952584873123        8.2002845652381353     
 H -0.49564320744084822        11.924779631122306        6.3756422124778576     
 H  -1.3195821769858582        13.454634185634315        6.7689504464484145     
 H -0.88172632759714498        12.318565125586451        8.0600034680807298     
 H  -3.2320051803583558        12.061065034756606        8.9654815447926524     
 H  -3.6703979630725039        13.379907716544421        7.8675502420474608     
 H  -4.6066397392931142        11.864900874374886        7.8617949811110623     
 N  -3.7253722334363495        13.541471321694839        4.9361613909351485     
 N  -2.2138852677792591        11.617276003813554        4.1481874718532579     
 O  -4.6865122425078019        11.157485257295225        5.2048796581675214     
 C  -4.8990024015828419        14.299197575161758        5.4219288825516010     
 H  -2.9595861493431759        14.110183708331487        4.5786398723158976     
 C  -2.4442229963300335        11.631619985684916        2.6824297475955423     
 H  -1.4527376024251093        10.991962837504611        4.4417024977365100     
 H  -5.4662340544233992        13.623983752422561        6.0781518180817322     
 C  -5.7949187638929844        14.716195539137182        4.2528475179745877     
 C  -4.4245332090769516        15.515338169306590        6.2186734598407911     
 H  -3.4315798319202102        12.090976183564965        2.5245764353898270     
 C  -2.4610767090507353        10.204087967706041        2.1228730165748804     
 C  -1.3773935745958301        12.498815215762047        2.0026869822844580     
 H  -6.0757643166569428        13.841816988807061        3.6512816009371654     
 H  -6.7151587863340438        15.195695452702411        4.6146152473912307     
 H  -5.2600634727660847        15.426409076166605        3.6099936871282026     
 H  -3.8686306877286070        16.200791087236198        5.5612116794929127     
 H  -5.2750535012834323        16.065380975394390        6.6347497971645844     
 H  -3.7666174925842415        15.227782626453470        7.0474560085035236     
 H  -3.2467722595086128        9.6078660981105042        2.6040288418423572     
 H  -2.6432659850948736        10.213199479151129        1.0388838768255786     
 H  -1.4979101841386937        9.7047707427160272        2.3000829526705466     
 H -0.36990801676526375        12.156911439248537        2.2807548126355592     
 H  -1.4611762132102797        12.434171338409204       0.90971428398669829     
 H  -1.4731786676145457        13.553768086455825        2.2921997739408750     
 I  0.39604647419040245        9.1931683616533437        4.6747069726591057     
 I   3.6081209574349220        4.7449498913798118        3.1102504462560554     
 I   10.392683061609954       0.69114942984267358        6.1951177005248894     
 O   1.7177301893562227E-002   5.7683619373713118        3.5943337452205770     
 H  0.19175231459499062        6.7109354484279109        3.8087257842868514     
 H  0.90656772610427516        5.3798168056053779        3.4565791858596802     
         356

 C  -6.4764594881881479        7.7804857879862848        9.2199729271322752     
 C  -6.6376178159728436        6.7924930805316839        10.384826042959464     
 C  -5.9186923788046393        9.1310005924674904        9.7117247012811330     
 C  -5.5304835436706430        7.1928782123294592        8.1515696687757977     
 P  -8.0839513602147441        8.0252512566937000        8.3683748633843411     
 H  -7.2272423338760827        7.2178137613323869        11.208004774499635     
 H  -5.6472977664766866        6.5352865766555679        10.782685766704391     
 H  -7.1113779360977771        5.8594455657085662        10.056539452910286     
 H  -4.9045325496831431        8.9763249215387884        10.110126199953802     
 H  -6.5253972664614821        9.5646526037461168        10.518331691193604     
 H  -5.8529740110011126        9.8573330469100995        8.8909569941205397     
 H  -5.8906929971176938        6.2334775879810502        7.7588888258602955     
 H  -4.5445438367650830        7.0210422830591641        8.6049304160206557     
 H  -5.3974031386973653        7.8783578039824746        7.3059317200050682     
 N  -9.1485795884743641        8.6267142984989906        9.4617142215812144     
 N  -8.7078815185755172        6.5902906967485144        7.8290901025818380     
 O  -7.8189051447016675        8.9005278626618090        7.1360101151796407     
 C  -10.454325102375838        9.1922452525989513        9.0330517673729336     
 H  -8.7979278626728856        8.9766061338383629        10.361970326615278     
 C  -9.7202901554696624        5.7414402304516896        8.4804628578217915     
 H  -8.4872410157896923        6.3646256445368357        6.8558770808320144     
 Dy  -8.0387670562788767        8.9902030721821742        4.9314840766146268     
 H  -10.619594401043290        8.8417571400207269        8.0037125692524427     
 C  -10.414330102156047        10.722740382130404        9.0195487023206660     
 C  -11.576930196859205        8.6636311590815982        9.9293630394559944     
 H  -9.8766784113389843        6.1848277641174247        9.4709252650560334     
 C  -9.2130987189447495        4.3045868705356973        8.6585342708734050     
 C  -11.045730145358020        5.7649082805036089        7.7088372205591194     
 O  -8.4544498402918631        9.0177249353714064        2.7547265931685341     
 O  -7.4890183185873136        6.6566734688260221        4.9329235157089570     
 O  -5.6953687840321523        8.8044628264208473        4.6561815917730787     
 O  -7.2209721344807454        11.261896504077360        4.7370397994254763     
 O  -9.8539998295966882        10.452805194876428        5.3311239369629408     
 O  -10.008270787760583        7.6149272221042565        5.0120997927520925     
 H  -9.6245642951947854        11.093196014284997        8.3540522804751021     
 H  -10.229968488625316        11.115588143561796        10.029606700520965     
 H  -11.372862680922209        11.127236116172243        8.6648278970196930     
 H  -11.423947698216317        8.9953861322207764        10.965123648073437     
 H  -11.616754747315223        7.5678400686617193        9.9283943122146940     
 H  -12.548387423284632        9.0432319558649894        9.5851756364676479     
 H  -8.2767651920390364        4.2797286414659794        9.2299518465445036     
 H  -9.0261896625840325        3.8332973945047684        7.6853802235152306     
 H  -9.9585499160017505        3.6953327751991938        9.1894948071680425     
 H  -10.913838362556339        5.3625947809000953        6.6955512817190552     
 H  -11.440590043580906        6.7829080777643735        7.6090385823372424     
 H  -11.798269870202883        5.1483980527994300        8.2201951850102848     
 P  -8.6009305891326129        9.8690184258512836        1.4863642396831285     
 H  -8.0319525180933891        6.0534947135093482        4.3605398499475916     
 H  -6.5196074221521805        6.3639627966802417        4.8168710710223008     
 H  -5.0914452555933938        9.5718809359699772        4.8806033214657525     
 H  -5.1995958368441881        7.9391221676614281        4.6263400887054988     
 H  -7.6738331803781668        12.006605746013252        5.2161110377333504     
 H  -6.2263047246833407        11.384351655286991        4.8894202205456017     
 H  -9.8102631016405528        11.400001058867467        5.6366273525986923     
 H  -10.806317317216562        10.255826634284515        5.1252923508675838     
 H  -10.916599275335924        8.0174444930081368        4.9582215498916034     
 H  -10.043153957817642        6.8245565764952802        4.4091994173330784     
 C  -7.1225965983525032        9.5433940075206980       0.44858373339727098     
 N  -8.7534314578967507        11.425901311130659        2.0105136701154467     
 N  -9.8877535065187399        9.6036410356589510       0.50698453050548276     
 C  -5.9032446552621938        9.9558601531240303        1.2949654834463484     
 C  -7.0592254082524608        8.0331947427321921       0.14407882386342549     
 C  -7.1698887902783950        10.345217728774172      -0.86088832883307909     
 C  -9.2514552319199339        12.585560751730860        1.2539633892371929     
 H  -8.3022624696401515        11.629341995666314        2.9063615041037036     
 C  -11.297756858057936        9.5679336036717189       0.96932331593397625     
 H  -9.7197454856127514        9.0622990190918120      -0.34823195257930212     
 H  -5.9139351349976534        11.025611253457877        1.5454534732985097     
 H  -4.9917838158076062        9.7538915300072766       0.71775320491783723     
 H  -5.8416278038148608        9.3853913816418100        2.2302228815558065     
 H  -6.1200028978719017        7.8001272223285820      -0.37980671965467871     
 H  -7.8780340518340664        7.7132934427262434      -0.51306705942770015     
 H  -7.1017614486875482        7.4392153825719811        1.0660356865015452     
 H  -8.0171343356214138        10.051491574954577       -1.4918861982367773     
 H  -6.2521961358675568        10.151740372784852       -1.4337335910365403     
 H  -7.2310969989350431        11.426889477723973      -0.68766693826924352     
 H  -9.5859651314386713        12.193439500516600       0.28456405967595516     
 C  -10.440673476598075        13.219804100004238        1.9842729725623289     
 C  -8.1420393456808213        13.613962291216945        1.0273806659731588     
 H  -11.319274971983260        10.011219218176434        1.9750243069843276     
 C  -12.167355820498807        10.402330426049289        2.1511907798719657E-002
 C  -11.778769500765430        8.1190405275288491        1.0562970890345686     
 H  -10.132867694961648        13.591346898822922        2.9726645905369504     
 H  -11.249964657301016        12.492863031267957        2.1379845294635733     
 H  -10.841228601269265        14.071067617439919        1.4132127033451174     
 H  -7.2815356890605800        13.172028516255173       0.50803546482306683     
 H  -7.7879520439431982        14.017710010688756        1.9861661064779383     
 H  -8.5056037634055119        14.457892704436160       0.42543477759621251     
 H  -12.078460724629879        10.019443496145961       -1.0047337321766199     
 H  -11.866831625461638        11.457594261598633        1.6191591107832241E-002
 H  -13.223029360934742        10.346763958118650       0.32150708372117115     
 H  -11.135893126413144        7.5306294402645895        1.7251730081067467     
 H  -11.752846514783695        7.6564747308935202        6.0551200313148645E-002
 H  -12.808219055889131        8.0676239548247732        1.4371017614251393     
 C  -7.7313302444825203        5.0827374976335982        16.898048300047424     
 C  -8.7612209096296585        6.1467374295136530        17.320056844096349     
 C  -8.2490513848141305        3.6608851469996120        17.190906046319583     
 C  -6.4055634743671250        5.3242784712345959        17.649195227634554     
 P  -7.3573850754430064        5.2085252840993350        15.097177764354909     
 H  -8.8599821645270627        6.1314052841428515        18.416265746176158     
 H  -9.7557362334126037        5.9542373573121212        16.895418895848408     
 H  -8.4411927916709004        7.1551950450483810        17.024633166713222     
 H  -8.4701963099969042        3.5635943095121019        18.264373176315772     
 H  -7.4909789195320133        2.9080084265965231        16.935681740042678     
 H  -9.1739403303191924        3.4311188355901212        16.642759224954620     
 H  -6.0420816594741629        6.3491604196080029        17.501978365124682     
 H  -5.6170037721017305        4.6277075482062964        17.331906762443680     
 H  -6.5604081629349142        5.1801048980213338        18.728618760878799     
 N  -6.6435107979554484        6.6546805524297161        14.722046032334866     
 N  -8.8153654828710089        5.2476502274370986        14.344053077708825     
 O  -6.4161911755299679        4.0635141960999297        14.707547984845650     
 C  -5.1949354678761610        6.9397862221989008        14.736946697125946     
 H  -7.2514552620557264        7.3972604247642932        14.362276332022738     
 C  -8.9468140584410794        5.0026819240738245        12.890156078356398     
 H  -9.6640854177500852        5.0248257267752940        14.881371880633106     
 H  -4.7231396123421900        6.1845928217140829        15.379227944737256     
 C  -4.9203819417209100        8.3150571673106342        15.347140385324398     
 C  -4.5679617050958123        6.8472921218132017        13.342945391379603     
 H  -8.0255392344598491        5.3796397280153023        12.423232346931430     
 C  -10.142566725143620        5.8015671618913078        12.374842084899786     
 C  -9.0916707462089530        3.5084062827512610        12.587092970278288     
 H  -5.4199014086644821        9.1071596359223062        14.771106375747545     
 H  -3.8406742063791248        8.5138584711900709        15.335627174281690     
 H  -5.2656619487277512        8.3753125043836825        16.385422958561033     
 H  -4.7864890150417292        5.8810320249111960        12.872697396168316     
 H  -3.4762590700546840        6.9493904486405418        13.423594455435357     
 H  -4.9492239848773130        7.6478792529172495        12.694971358620402     
 H  -11.043601726168797        5.5092841690696126        12.931959980749831     
 H  -10.322341404376406        5.5884661157230022        11.313715267810345     
 H  -9.9809804718015229        6.8811323327830687        12.497450525561190     
 H  -8.2391938878812656        2.9463578683359164        12.986055573793939     
 H  -9.1453349182748109        3.3302667760027140        11.504070344328552     
 H  -10.009362723965220        3.1072868864121133        13.039101975673464     
 C   4.4989258707789670       -1.3955116983524889        12.203325747932208     
 C   4.3825005955200984       0.11052480077680828        11.890961397732822     
 C   3.1232162551314007       -2.0896534064933614        12.140837018906343     
 C   5.4561414794244225       -2.0380203411702462        11.174692430874845     
 P   5.2866139379608414       -1.6234619188842001        13.863780291454079     
 H   5.3681089511592441       0.59361179285712884        11.904692983318359     
 H   3.7204634861081862       0.63589826810618477        12.591318946147736     
 H   3.9590085759880242       0.24072415123913918        10.883042600091649     
 H   2.3812140899010599       -1.6057856559979387        12.791546876677566     
 H   3.1889512696271027       -3.1514446473956781        12.421023601257614     
 H   2.7381667868521142       -2.0427094712571070        11.110338484860236     
 H   5.0718858287242927       -1.8470919438148610        10.161304084197996     
 H   5.5272655362606615       -3.1254651801660343        11.301639133719789     
 H   6.4673933967882613       -1.6122525803700047        11.231916771243498     
 N   5.6330604397109019       -3.2040489014894296        14.211763090250443     
 N   4.1331359980264128       -1.2656991173901941        14.981820567137788     
 O   6.5910973620982780      -0.82609707703090085        13.874458484148528     
 C   6.8273252295591433       -3.9628705224024992        13.780470175102147     
 H   4.8717295799855327       -3.7674314730985419        14.586725975537671     
 C   4.3862535367084003       -1.2596207174175780        16.443482285642780     
 H   3.3688315420548487      -0.64318519396225904        14.690352431577743     
 H   7.4045120991568751       -3.2992041153007206        13.120566219716029     
 C   7.6926804243154159       -4.3385601565241201        14.988247678733266     
 C   6.3918842484523282       -5.2082211228506257        13.005964527886391     
 H   5.3749520718041852       -1.7190800186257618        16.593119966325265     
 C   4.4155897346935227       0.17561492708006027        16.979654944715147     
 C   3.3301313914611619       -2.1148365839128380        17.154232091883504     
 H   7.9524234820314845       -3.4440705417386002        15.571102870971247     
 H   8.6247877654279481       -4.8253663003158485        14.665900714000259     
 H   7.1434590364616568       -5.0322353125238859        15.638100025980755     
 H   5.8180697021856256       -5.8780674488919882        13.664966441075181     
 H   7.2628425822128095       -5.7647068982644187        12.640478313116496     
 H   5.7640055632248357       -4.9522992593868649        12.142593067098312     
 H   5.2002573407521719       0.75949003423053429        16.482528292853331     
 H   4.6088231851355976       0.18317634259924814        18.061523526548935     
 H   3.4535511464035547       0.67707914712901085        16.802417735145902     
 H   2.3182125036857779       -1.7697648157489463        16.896214132907303     
 H   3.4405400571335183       -2.0432428479574849        18.244563397677332     
 H   3.4136426567037499       -3.1721737435806054        16.871648839976228     
 I   1.5135840296465446        1.1301688988276348        14.431441383789570     
 I  -1.6689549510249808        5.5711713349237018        16.101051899934525     
 I  -8.4787690934745523        9.6048499469455191        13.051125642467074     
 O   1.8923321933355157        4.5312189028794645        15.592123479065435     
 H   1.7121633570980084        3.5950987926312838        15.352210586371138     
 H   1.0054717357625020        4.9232883218036942        15.738703113654969     
 C   8.4248704642166956        2.5398309435016917        10.015262229296345     
 C   8.5888313273751926        3.5223656877653338        8.8463031116404967     
 C   7.8630189893877782        1.1878618269077696        9.5313214632046090     
 C   7.4810172827844310        3.1352276121226894        11.081239798028243     
 P   10.031211672402929        2.2956992862051915        10.868659789268513     
 H   9.1736187333425772        3.0900883547779814        8.0232642326757038     
 H   7.5992108177989097        3.7843412138871115        8.4502069136255180     
 H   9.0691717233948648        4.4538498082254634        9.1698201991798225     
 H   6.8494840787240339        1.3423279751689368        9.1309237130656804     
 H   8.4692987450061921       0.74754645964560962        8.7280348163929933     
 H   7.7948600678023494       0.46734971691119787        10.357206801783644     
 H   7.8459706928936228        4.0942214127754353        11.470592742531672     
 H   6.4968194531045089        3.3103124566502080        10.625763681520429     
 H   7.3433811402277618        2.4528103334182121        11.928582167963413     
 N   11.099024362081197        1.6935894440406387        9.7782001461807724     
 N   10.653947548985922        3.7307356478987743        11.408075314964393     
 O   9.7623557019303799        1.4221606300723226        12.100686694939723     
 C   12.403620518747443        1.1296539219500146        10.213461982267114     
 H   10.747586058392992        1.3341528105514024        8.8819145606345469     
 C   11.660177659888001        4.5856688696331531        10.754890359387295     
 H   10.439642807316744        3.9514323861996550        12.383493005944086     
 Dy   9.9384224074052785        1.3200616811086618        14.306030346972715     
 H   12.570695727987840        1.4927119466834888        11.238070982865919     
 C   12.360902251138810      -0.40040471209244854        10.246821352677461     
 C   13.526781732588557        1.6455857618093352        9.3105147822387373     
 H   11.813366393781578        4.1477169160780996        9.7612323716558844     
 C   11.145723914876179        6.0215287500483061        10.587082617912243     
 C   12.989155239731144        4.5632847928980773        11.520635482497577     
 O   10.348496912562984        1.3045382968793082        16.481067620868554     
 O   9.3959314120341642        3.6535010791665963        14.317088430280439     
 O   7.5929771306458722        1.4973763411068330        14.565677422695542     
 O   9.1047107590820140      -0.95062047693738616        14.466090361657395     
 O   11.747680148605303      -0.15869749494142096        13.941185870531120     
 O   11.905482992944560        2.6899555831204052        14.214302194766342     
 H   11.569158845549037      -0.76067572738689726        10.915536802642473     
 H   12.177512279169449      -0.80640736523874779        9.2419139371714696     
 H   13.318223668706453      -0.80144412300226064        10.608630828650075     
 H   13.371382711860170        1.3044209455428133        8.2781406703593259     
 H   13.569394557382404        2.7412912649327894        9.3012375338395117     
 H   14.497650029884525        1.2665196491627986        9.6574351848384143     
 H   10.206466198928830        6.0454821792948081        10.020340851655460     
 H   10.961193244862965        6.4864693812757848        11.563954139924133     
 H   11.886074726889371        6.6370689664762166        10.055989076380211     
 H   12.858973912640566        4.9580185160175096        12.537334448467325     
 H   13.390081098149494        3.5465702301391624        11.611563150911183     
 H   13.736666045948033        5.1874182862361895        11.010854842265665     
 P   10.507009375939854       0.45005495116452604        17.744931651692280     
 H   9.9487373003475010        4.2525854782338115        14.883721754653605     
 H   8.4287052916071712        3.9439393522441568        14.458979860797495     
 H   6.9917944616040373       0.74499141006310710        14.292262325263888     
 H   7.1009671023116248        2.3644452008176757        14.628115761139854     
 H   9.5689387656544511       -1.6960214643624276        13.999880569177680     
 H   8.1167559574877011       -1.0621465112469612        14.269631913314097     
 H   11.705919891026157       -1.1027709872122988        13.626603056928928     
 H   12.706392812231263        5.2579970548579991E-002   14.100559647243301     
 H   12.819239362257226        2.2945515067093982        14.232121529952408     
 H   11.952605882256067        3.4775906018516052        14.819958382108812     
 C   9.0377993880881728       0.77657300804711982        18.795585273568726     
 N   10.654810823050500       -1.1045328725327153        17.212900142002713     
 N   11.808680725998851       0.71148037070604464        18.706536010265324     
 C   7.8104186458202145       0.36830355000868614        17.958206842956056     
 C   8.9800280715294392        2.2873516725480325        19.099173135611149     
 C   9.0896160827259269       -2.5546130774850961E-002   20.104577307993569     
 C   11.138923147840467       -2.2704430580618702        17.969771078383573     
 H   10.194770157151883       -1.3067260153053657        16.321755164863617     
 C   13.208459908526304       0.75699031305040898        18.213003470657306     
 H   11.655193776004023        1.2527655313334887        19.564808013711851     
 H   7.8143624455649308      -0.70203182381894302        17.709100457778685     
 H   6.9045046182437240       0.57509246067340025        18.543075332574062     
 H   7.7443690897600188       0.93775249247999937        17.022581747966800     
 H   8.0489123281545254        2.5215996708542923        19.636709860959254     
 H   9.8087167268307986        2.6087390224415388        19.743169652400475     
 H   9.0092044632505797        2.8791904365240386        18.175329425791524     
 H   9.9415287495615310       0.26431469482697217        20.731129027334248     
 H   8.1754201087135439       0.17200843335544236        20.682053868046406     
 H   9.1445423389083462       -1.1077671522171872        19.931581109448263     
 H   11.479996106046904       -1.8817088401563153        18.938293686563441     
 C   12.319678882214578       -2.9215060865616009        17.238337785494686     
 C   10.013414328592541       -3.2819277419788797        18.196768320971522     
 H   13.210947805261782       0.30823340478494421        17.208924698233275     
 C   14.104285355495906       -6.6141113150188918E-002   19.144986868158160     
 C   13.678117548711546        2.2084622879983908        18.110144968057874     
 H   12.008304772791400       -3.2799863551903226        16.246004065835866     
 H   13.144751247542938       -2.2086237675131817        17.093006956860979     
 H   12.701890104404967       -3.7859441480408709        17.804257854976694     
 H   9.1590970263967755       -2.8256021267071216        18.715519028029213     
 H   9.6533507736954185       -3.6793537726222518        17.237779902195289     
 H   10.362034788306577       -4.1324085009374354        18.798648943273733     
 H   14.026852045861933       0.31446070578964191        20.173053962467151     
 H   13.817666434877516       -1.1248150383815816        19.153617546706442     
 H   15.153773650196355        4.3949316423756712E-003   18.828843491138713     
 H   13.016092242285136        2.7916809299816028        17.456232940470073     
 H   13.674077730944639        2.6742487490641484        19.105124364198481     
 H   14.697846276475149        2.2647430541861100        17.704425357800460     
 C   9.5974862030567003        5.2817897620608489        2.3675448904731025     
 C   10.625429949770769        4.2387209372409664        1.8898195359817016     
 C   10.096987516933334        6.7170060118327726        2.1039187023469155     
 C   8.2564342379535010        5.0501770872405221        1.6418502150345353     
 P   9.2657649382143479        5.1060484618032556        4.1727202457966248     
 H   10.699000409540513        4.2876901179781433       0.79251980178095172     
 H   11.628652326974201        4.4259889945864703        2.2956085780470863     
 H   10.318611442064274        3.2193548569315342        2.1633836256414711     
 H   10.294934288864681        6.8485331294141973        1.0301667615774883     
 H   9.3381239436121284        7.4548534621128297        2.3964096884516510     
 H   11.030176901535679        6.9415119528188454        2.6387623666508291     
 H   7.9068053389647712        4.0166037693669780        1.7656396213825467     
 H   7.4681905785612965        5.7279661359615890        1.9992469935925148     
 H   8.3845993211498318        5.2302753298010680       0.56423265788490362     
 N   8.5614462697888953        3.6485636308760321        4.5222049665097739     
 N   10.740211991750167        5.0511708316535371        4.8934619666576644     
 O   8.3336239759683366        6.2391600289163263        4.6160008692519598     
 C   7.1124586887994869        3.3639931141198973        4.5177578827315692     
 H   9.1723358312673380        2.9059218631947465        4.8763703001310139     
 C   10.905620320217471        5.2895744852348887        6.3454281091435156     
 H   11.577397072841849        5.2753317495017118        4.3392255712418670     
 H   6.6356564402138467        4.1239051805881388        3.8851679900067420     
 C   6.8332306187722551        1.9949235776888814        3.8970093538824617     
 C   6.4945453360262144        3.4462641635133155        5.9160839358970509     
 H   9.9901799528469599        4.9227890690165310        6.8306623648760496     
 C   12.101948708748715        4.4757143414187164        6.8353187692413107     
 C   11.072482281146366        6.7811623528209646        6.6474388819560755     
 H   7.3403016410554818        1.1978577413410347        4.4592204148802752     
 H   5.7541702961158849        1.7933024977771062        3.9180683930067146     
 H   7.1674985326834575        1.9466626220411278        2.8544725515347795     
 H   6.7135729331005827        4.4103890127186096        6.3904478758414518     
 H   5.4026622796787871        3.3415363393325381        5.8412371298698513     
 H   6.8813695266491237        2.6430189795417460        6.5573376652002464     
 H   12.995249894859640        4.7593081115630351        6.2620062404147347     
 H   12.304081654358004        4.6828759937780200        7.8938522086713014     
 H   11.926474064273588        3.3986048393482817        6.7138201334112715     
 H   10.216624286420155        7.3504997939561063        6.2665855284627234     
 H   11.149978197809435        6.9567581513349790        7.7295191671753587     
 H   11.983742312794387        7.1747226150314303        6.1761195247378824     
 C  -2.6185117599305845        11.690654798023697        6.9237237029999505     
 C  -2.4943204933444583        10.178530509193838        7.1940530765231294     
 C  -1.2499639794623736        12.393191045454930        7.0265954167233655     
 C  -3.5961452004372623        12.291355520399764        7.9565110529823926     
 P  -3.3825328101264009        11.957051356987490        5.2579684972097684     
 H  -3.4771421081020493        9.6912925140681008        7.1598527661428015     
 H  -1.8244290397064646        9.6759883795087820        6.4856004714910176     
 H  -2.0779942622417478        10.021867863568248        8.2009936449422600     
 H -0.49448633917812512        11.932048065220817        6.3761804215126663     
 H  -1.3203435047734677        13.460234575325360        6.7714114882918537     
 H -0.87986554173066878        12.323746612667355        8.0611392030820141     
 H  -3.2291564154211323        12.062697588292831        8.9679987500531428     
 H  -3.6704196095143371        13.381255753221460        7.8709969937176298     
 H  -4.6041530109002400        11.864823215489894        7.8650466653569922     
 N  -3.7264697920739263        13.544413335208516        4.9390282493461388     
 N  -2.2130833450673086        11.622105966912651        4.1502100631763739     
 O  -4.6850126971139483        11.159390451495543        5.2079462584696863     
 C  -4.9008839768706522        14.300759362550973        5.4249786600081613     
 H  -2.9615146408136308        14.114026389729389        4.5811697318415048     
 C  -2.4443227701346979        11.634546272825922        2.6845882363225062     
 H  -1.4517766138034354        10.996931264024303        4.4435868859274095     
 H  -5.4682580681285060        13.624196377261057        6.0795918780096168     
 C  -5.7959546252334517        14.719226575474703        4.2557978654962811     
 C  -4.4279661352918218        15.515931043586150        6.2239627046714050     
 H  -3.4303398921321961        12.096417917413968        2.5264492977305055     
 C  -2.4653875306740196        10.206325755605638        2.1275321190232219     
 C  -1.3754688222627747        12.497388201751244        2.0030484872388272     
 H  -6.0760770370398136        13.845748086906591        3.6526769614013541     
 H  -6.7166069556784409        15.197897009242251        4.6175508447984814     
 H  -5.2607859836750119        15.430555218988832        3.6145021083929891     
 H  -3.8721422061266999        16.202723757187119        5.5679766908333850     
 H  -5.2792285466912032        16.064621822348098        6.6402207890202787     
 H  -3.7703912687919590        15.227663747109904        7.0527339426366220     
 H  -3.2526933185347051        9.6133211676031376        2.6096393102661999     
 H  -2.6476555541218820        10.214030617001054        1.0435921958105401     
 H  -1.5037233599494473        9.7047029200549577        2.3055951113591768     
 H -0.36907089610091282        12.152423069965300        2.2807023361798553     
 H  -1.4604233175495944        12.431850665735256       0.91023934007425178     
 H  -1.4674996283869093        13.552744573885438        2.2915257216514835     
 I  0.39788744717104219        9.1973368558364541        4.6707951272351655     
 I   3.6059650820525939        4.7419723791611581        3.1158638863389849     
 I   10.393471605935957       0.69272712918649537        6.1942743373965641     
 O   1.7863285647324680E-002   5.7703115498465571        3.5976922725858720     
 H  0.19297516736865794        6.7130048034727166        3.8109882033277280     
 H  0.90700142978398990        5.3809544846916859        3.4605509964757015     
         356

 C  -6.4765867283818519        7.7811210054658364        9.2176266501013995     
 C  -6.6393387440819263        6.7927147468437070        10.381908835183788     
 C  -5.9182753220471644        9.1310010356126696        9.7104160356896223     
 C  -5.5301200778655968        7.1932853785344975        8.1497924128346693     
 P  -8.0832987456779755        8.0272244695798634        8.3649244829426035     
 H  -7.2294939244992200        7.2179098562443595        11.204769262671089     
 H  -5.6495274702569231        6.5347984482158843        10.780502424732649     
 H  -7.1132379943765072        5.8600747549793830        10.052733998952409     
 H  -4.9043979223557752        8.9755142889931605        10.109194134128529     
 H  -6.5250926971142338        9.5644954370928215        10.517016030736917     
 H  -5.8517479497296039        9.8577802056736630        8.8901210786976428     
 H  -5.8907713626807157        6.2344249050609752        7.7562369323345601     
 H  -4.5447969401532919        7.0203141024692233        8.6040163134834664     
 H  -5.3956458859118390        7.8790747086908688        7.3046658579404209     
 N  -9.1479009623904801        8.6299280777419192        9.4576096627682720     
 N  -8.7082494628701230        6.5926396119664776        7.8258668921902785     
 O  -7.8169567773372624        8.9018464924431093        7.1323852557025234     
 C  -10.453539553177563        9.1953106262775979        9.0284898447177255     
 H  -8.7975253381676790        8.9796404775713370        10.358011005742759     
 C  -9.7213529271361150        5.7447748839765689        8.4774348999059495     
 H  -8.4877125649261433        6.3666164782056338        6.8527339180725848     
 Dy  -8.0366254635375274        8.9922437768120194        4.9277139725492960     
 H  -10.618794016675912        8.8440206934835324        7.9994335898415541     
 C  -10.413474419652044        10.725739114313948        9.0137520850763320     
 C  -11.576262724290691        8.6676354703471983        9.9251820597877085     
 H  -9.8776247255076282        6.1887263415233233        9.4676622228948890     
 C  -9.2152895495772675        4.3076376438760047        8.6563472306967331     
 C  -11.046594504446732        5.7688084394533510        7.7054921435334682     
 O  -8.4495882821353003        9.0167466045163067        2.7502371832493528     
 O  -7.4878334944882203        6.6588162673241635        4.9300514077868884     
 O  -5.6931519267298558        8.8073383986050722        4.6526861335535727     
 O  -7.2185592963892633        11.264167215914691        4.7347094792879423     
 O  -9.8515241040683534        10.455461446085254        5.3258626136370166     
 O  -10.006861663141970        7.6181328476968098        5.0082684283769430     
 H  -9.6233885970951576        11.095674579250355        8.3483768928983100     
 H  -10.229668142580650        11.119443425678810        10.023552627890895     
 H  -11.371809118434909        11.129926925088512        8.6581855569754289     
 H  -11.423088062779438        9.0000210856264360        10.960713060582476     
 H  -11.616504294599849        7.5718704655644533        9.9249143698493576     
 H  -12.547608930757159        9.0473703481603476        9.5808081809199592     
 H  -8.2791276951005344        4.2822673835898382        9.2280194753556106     
 H  -9.0286122292637447        3.8356783132901420        7.6834883100998574     
 H  -9.9613485562230544        3.6992857235349654        9.1874552980274675     
 H  -10.914766261273744        5.3658708663500887        6.6924417484891228     
 H  -11.440716710117984        6.7870199000312041        7.6050972312488678     
 H  -11.799689172381250        5.1531084610208984        8.2169636343238359     
 P  -8.5986889734445686        9.8689064288261914        1.4828086798700477     
 H  -8.0307596569152899        6.0548491110229659        4.3586414295941927     
 H  -6.5182555146984527        6.3662229397959385        4.8147780855492792     
 H  -5.0897387782795800        9.5741216749506926        4.8799485754896272     
 H  -5.1977767173053175        7.9416930704713264        4.6242292398765343     
 H  -7.6719031125868691        12.008577207833733        5.2137232265381108     
 H  -6.2241400665059601        11.386272397530778        4.8888845440066300     
 H  -9.8078797091019414        11.402274272012647        5.6326013703559283     
 H  -10.804008551386808        10.258467447328478        5.1207340765270422     
 H  -10.915162119876214        8.0206421512218409        4.9540168283922030     
 H  -10.042256225844953        6.8259766879170458        4.4080157936164301     
 C  -7.1208610066630387        9.5475132372763625       0.44339455956175167     
 N  -8.7534011891112691        11.424827697235612        2.0087657732572004     
 N  -9.8857751512888292        9.6021654965404544       0.50414435524080548     
 C  -5.9015111289506086        9.9597548980937436        1.2898215559073236     
 C  -7.0555001390701424        8.0382168056941783       0.13566982603032368     
 C  -7.1701917318085098        10.352132017326017      -0.86415432846643059     
 C  -9.2550571139685101        12.584080570907227        1.2544423918988221     
 H  -8.3014660350872838        11.628463865618720        2.9041471844748679     
 C  -11.295063402310939        9.5624938942308813       0.96777170164583515     
 H  -9.7173790688904127        9.0624786530495385      -0.35197358129506628     
 H  -5.9133208706192502        11.028884823925171        1.5425798002914732     
 H  -4.9902725234356344        9.7601859130139008       0.71162364693084879     
 H  -5.8386525401495133        9.3874449123245380        2.2237772230161061     
 H  -6.1164281253881940        7.8076227195693981      -0.38934364302934454     
 H  -7.8743129978244895        7.7183086065815116      -0.52144899180429294     
 H  -7.0962353816170092        7.4423978580954113        1.0563855942371492     
 H  -8.0176622129127413        10.059023887886392       -1.4951491701127217     
 H  -6.2528039453770168        10.160944966085935       -1.4380819390339301     
 H  -7.2322935811111115        11.433271688557976      -0.68837480607144041     
 H  -9.5889095061930512        12.192760315286842       0.28451941658481550     
 C  -10.445520530255356        13.213687026432506        1.9862275144150197     
 C  -8.1484886965036196        13.615567384694305        1.0294953454536475     
 H  -11.316716252691599        10.005053199056690        1.9737671515283042     
 C  -12.167767171341751        10.395270073024340        2.1609741741668249E-002
 C  -11.772252669989328        8.1124638101625024        1.0542367083249566     
 H  -10.138093395835817        13.585467654485571        2.9746400679271678     
 H  -11.252100816143800        12.484034714227390        2.1399984221661752     
 H  -10.849346789878604        14.063854471387069        1.4161694351276091     
 H  -7.2873757968919675        13.177123051136947       0.50861918354284774     
 H  -7.7947482559758274        14.017932039339559        1.9889742273795141     
 H  -8.5146391167979765        14.459793618190721       0.42985815261791160     
 H  -12.079284683899173        10.013291193399819       -1.0050009642997186     
 H  -11.869743728078664        11.451160267713018        1.6695824514415654E-002
 H  -13.222815899925118        10.336981334838747       0.32291417529108746     
 H  -11.127595005905063        7.5254069798456902        1.7224939103634076     
 H  -11.745665548577717        7.6504155404082690        5.8263917505066598E-002
 H  -12.801292264204193        8.0582368200730041        1.4354972967304866     
 C  -7.7296005195766258        5.0782550019811978        16.893326273301181     
 C  -8.7561327005418246        6.1441211671983922        17.318089975289467     
 C  -8.2501297096202642        3.6573551883567825        17.185512105103900     
 C  -6.4022240130980448        5.3156225032964111        17.642615746889227     
 P  -7.3579982351185054        5.2058330103279546        15.092121797722415     
 H  -8.8541994565965574        6.1272214928255044        18.414312827277861     
 H  -9.7513529350331325        5.9552423523183986        16.893866047259234     
 H  -8.4334913777301210        7.1520148256020679        17.024008610033707     
 H  -8.4684288725899837        3.5588996102398087        18.259360805793218     
 H  -7.4949375232511546        2.9030094382610572        16.927143446389632     
 H  -9.1769387875749651        3.4307624107265413        16.639798647315004     
 H  -6.0363004549045796        6.3396284788502877        17.496009015522919     
 H  -5.6160877495516068        4.6174390393701330        17.323369049076273     
 H  -6.5558603914752771        5.1706339527483820        18.722079982601741     
 N  -6.6441943211086310        6.6521706091204509        14.717622949725232     
 N  -8.8166949896873650        5.2458132274130200        14.340503301551051     
 O  -6.4175286353349703        4.0611376136785058        14.699933151999533     
 C  -5.1956459729064353        6.9374218575632645        14.732922004309806     
 H  -7.2522662695946032        7.3951935343811295        14.359052724706828     
 C  -8.9496063365167178        5.0000678224114088        12.886852860802369     
 H  -9.6650308970536507        5.0234703190484877        14.878636646609314     
 H  -4.7237984272391769        6.1815611256630767        15.374323116263167     
 C  -4.9212268538265596        8.3118407785955881        15.344924156844083     
 C  -4.5685404230032542        6.8465726285122583        13.338939187023916     
 H  -8.0278339278127184        5.3745184880927805        12.419082678664900     
 C  -10.143793846090505        5.8010664136419292        12.371395451721229     
 C  -9.0978100060725993        3.5059196106975996        12.585329889679839     
 H  -5.4206746519884481        9.1046754776421412        14.769881874694148     
 H  -3.8415317226877588        8.5107268944764929        15.333952228797283     
 H  -5.2668245407829115        8.3705976791919916        16.383160646292389     
 H  -4.7864750785387482        5.8806160251675390        12.867815710784864     
 H  -3.4769211721864925        6.9492283733305031        13.419835298325689     
 H  -4.9501886333217904        7.6475195943874459        12.691660999826087     
 H  -11.045075353063883        5.5113624393289262        12.929259988503414     
 H  -10.324602663735234        5.5873513505499304        11.310571870152462     
 H  -9.9798410531014152        6.8803229017199925        12.492871186278247     
 H  -8.2462635610968906        2.9426556629976366        12.984462433272943     
 H  -9.1523839471980395        3.3268334874596630        11.502519479555083     
 H  -10.015960695381990        3.1070626741183909        13.038281807889645     
 C   4.4993210140590403       -1.3976822430130253        12.207232203658480     
 C   4.3797835232186628       0.10864888349275051        11.898643033601905     
 C   3.1251434488363006       -2.0943614772009784        12.142398538905889     
 C   5.4581585219298212       -2.0351727278580860        11.177369821976642     
 P   5.2867066452279241       -1.6279224412424715        13.867514506835931     
 H   5.3644073939478689       0.59355002549590530        11.913481688274191     
 H   3.7168665690718869       0.63108877659860008        12.600181753087183     
 H   3.9559579876460225       0.24045830909348634        10.891107601613674     
 H   2.3820397785652698       -1.6138040440909431        12.794041089886312     
 H   3.1929733320180240       -3.1565735679174156        12.419895775882070     
 H   2.7402501327983915       -2.0455232559173138        11.111976278970220     
 H   5.0740446255725571       -1.8418302307709424        10.164462798576711     
 H   5.5313807677206146       -3.1226462079684603        11.300908000589805     
 H   6.4684978825176707       -1.6077481665150044        11.236558132647534     
 N   5.6348083620529801       -3.2086096944187559        14.213130108982554     
 N   4.1320014578888120       -1.2732953133908946        14.985284951463662     
 O   6.5902216266269722      -0.82912754022869362        13.880275213430776     
 C   6.8285211317906329       -3.9658519740237490        13.777922914859136     
 H   4.8740643188008521       -3.7733415202415030        14.587231812884980     
 C   4.3844972942863718       -1.2666334095877512        16.447088749204013     
 H   3.3677621003723592      -0.65070926214352631        14.693833147965048     
 H   7.4051691451385269       -3.2999384392292406        13.119999145679170     
 C   7.6950611060928864       -4.3459225586081116        14.983167351245175     
 C   6.3921036972414473       -5.2081707331755807        12.999488661651649     
 H   5.3716493280467441       -1.7288173523167787        16.597595177380605     
 C   4.4175262986796993       0.16878920870291308        16.982237575849780     
 C   3.3254354618782211       -2.1179937777333495        17.157594270841827     
 H   7.9554600553078076       -3.4537628070929856        15.568960010694729     
 H   8.6268042814759518       -4.8313337325218590        14.658144379450240     
 H   7.1464952664572534       -5.0419233277150370        15.630880749039273     
 H   5.8196088651152236       -5.8805366307711315        13.656795442226954     
 H   7.2624737606476089       -5.7627460164455311        12.630351416229603     
 H   5.7625363823587756       -4.9493311229949466        12.138491486169862     
 H   5.2040134365770161       0.75005416110692469        16.485216979142379     
 H   4.6100690191759126       0.17666800437073035        18.064201919352580     
 H   3.4570405734604432       0.67261421478408145        16.804095764299763     
 H   2.3150010931225076       -1.7698353312025930        16.898624940035354     
 H   3.4352471422168382       -2.0459372734962358        18.247934816686094     
 H   3.4057517562034820       -3.1755963166605623        16.875634327863640     
 I   1.5121230719075054        1.1253288945899467        14.443017732297459     
 I  -1.6681585636946250        5.5741898976434374        16.095071388310629     
 I  -8.4793971053692268        9.6046087860351257        13.049655446983712     
 O   1.8920533428758359        4.5304529816737888        15.590013663732190     
 H   1.7117278594910077        3.5937251992219061        15.353170335537486     
 H   1.0052793980223234        4.9230951795748590        15.735439951851042     
 C   8.4231224105655027        2.5388207098729993        10.016035884510892     
 C   8.5884054258126792        3.5221118534106668        8.8478875926518885     
 C   7.8610880955957940        1.1875291221786433        9.5305836571114231     
 C   7.4785948609712571        3.1338865918853545        11.081589960640512     
 P   10.028800688552719        2.2934497742833924        10.870406416349333     
 H   9.1740916278538212        3.0904565260009829        8.0251740183202962     
 H   7.5992242592989871        3.7843729213737460        8.4509220234594089     
 H   9.0683574871952324        4.4533470968593596        9.1725880963241213     
 H   6.8477733051151741        1.3427328499140128        9.1299571571967029     
 H   8.4675233350557502       0.74784068325663744        8.7270816052292073     
 H   7.7923550460664677       0.46619887497468371        10.355676913391955     
 H   7.8436194232655065        4.0923848192200465        11.472047040657980     
 H   6.4948910298184721        3.3098413039537644        10.625381855590398     
 H   7.3398954071257787        2.4509489540240539        11.928306177916026     
 N   11.096389545832540        1.6901523972091645        9.7804063125321452     
 N   10.652529995265500        3.7281982928917188        11.409473092202649     
 O   9.7590354367567809        1.4204943354528710        12.102677900786885     
 C   12.400936036536912        1.1262553576250136        10.215728496062320     
 H   10.745289444579207        1.3315265548691593        8.8837111260320789     
 C   11.659900770896000        4.5817000439093558        10.756231576038203     
 H   10.437891733929835        3.9495979604853941        12.384658100983794     
 Dy   9.9374421805763298        1.3185652960723289        14.308203555117521     
 H   12.567819450774422        1.4892420072632395        11.240391376811210     
 C   12.358340696164609      -0.40376865109298793        10.248954003300501     
 C   13.524216654796517        1.6421341819015256        9.3129164401716853     
 H   11.813237252397180        4.1427812058010920        9.7630477354018925     
 C   11.147067054085023        6.0179018089519980        10.586812943661368     
 C   12.988403649457490        4.5586989437482153        11.522753129654893     
 O   10.344908358301343        1.3051793203093576        16.484148248520800     
 O   9.3954975239888654        3.6519802249189821        14.317078628288979     
 O   7.5920373225211666        1.4955249179349164        14.568060324417289     
 O   9.1044882287404416      -0.95249047941328724        14.468969135974724     
 O   11.746768430497781      -0.15974948756703378        13.942353075171754     
 O   11.905373242948521        2.6873550195546621        14.216936838347317     
 H   11.566397863952677      -0.76421666424497603        10.917310318446582     
 H   12.175464774514488      -0.80972425244312296        9.2439453139592214     
 H   13.315539909734564      -0.80473715035209925        10.611144015146499     
 H   13.368861377648729        1.3009673409254696        8.2805355431550876     
 H   13.567023366319376        2.7378207094733042        9.3036276242724032     
 H   14.495005869914202        1.2629299876440272        9.6598955647785267     
 H   10.208218663619627        6.0423884297166071        10.019433257987213     
 H   10.962524391579896        6.4839651688989433        11.563111342958123     
 H   11.888395081561557        6.6321146422707731        10.055614927131625     
 H   12.858120376587667        4.9545778958162590        12.538976158941086     
 H   13.388182511067388        3.5416886414435083        11.614902814824669     
 H   13.736831527537460        5.1815051290978902        11.012784898532404     
 P   10.505313514551293       0.44994422367420273        17.747308874049974     
 H   9.9475731151512505        4.2521443702028243        14.883172316806920     
 H   8.4279373913495164        3.9424126771052883        14.456377057233388     
 H   6.9911431801394635       0.74272045223002792        14.295270546480753     
 H   7.1002062211107937        2.3628108005949846        14.626835686315580     
 H   9.5684562731291329       -1.6975340280579685        14.001958176222132     
 H   8.1163306340171513       -1.0644387848436068        14.273731270663090     
 H   11.704897208260004       -1.1036704714399919        13.627229195626862     
 H   12.705212915471886        5.0474742687967117E-002   14.104239086390209     
 H   12.818765307817424        2.2915125720087266        14.237454980155809     
 H   11.952196159394919        3.4769235676764905        14.819816703751039     
 C   9.0360056838247313       0.77210161363661123        18.798740846042389     
 N   10.655647841661178       -1.1038037549375213        17.213898843245378     
 N   11.806268061927504       0.71295649314846998        18.709375183324944     
 C   7.8091837615044843       0.36386061010092285        17.960642614323479     
 C   8.9758850368416230        2.2819122415088873        19.105728497974638     
 C   9.0895544297669328       -3.2902188362361653E-002   20.105765249751173     
 C   11.144390449494720       -2.2689235188860226        17.968425841356176     
 H   10.195436177376749       -1.3062265302192682        16.322892265230500     
 C   13.206017083788712       0.76176979302537973        18.216641707524641     
 H   11.651436229968022        1.2525587525096680        19.568368582896721     
 H   7.8146932511531499      -0.70578939063187562        17.709080521873062     
 H   6.9031017247048867       0.56788911518958596        18.545960333590202     
 H   7.7422284112700179       0.93530268199571365        17.026393298276314     
 H   8.0443837193506305        2.5135791951147000        19.643497531526450     
 H   9.8039221160428838        2.6031488379171428        19.750599795200444     
 H   9.0041577197112517        2.8758027613294641        18.183301268763557     
 H   9.9413953846571346       0.25653967916790271        20.732617382638942     
 H   8.1754438411125747       0.16204789127291072        20.684043716528805     
 H   9.1457833954648926       -1.1145365404516738        19.930101382909104     
 H   11.484348915679268       -1.8808207522094358        18.937558710444623     
 C   12.326987780434965       -2.9141032282929151        17.235548262152211     
 C   10.022873010814502       -3.2847116190661025        18.193690514780698     
 H   13.209906127228797       0.31414623216459098        17.212142741780898     
 C   14.103178952153341       -6.0545201625175488E-002   19.148002138346865     
 C   13.672636671003579        2.2142024429556484        18.115413074296598     
 H   12.016244193806299       -3.2736798540695853        16.243447495854731     
 H   13.148234479468442       -2.1975059699193826        17.089618445020907     
 H   12.713767956704613       -3.7765509251236655        17.800772912256932     
 H   9.1675022418970062       -2.8329308472208989        18.714031033519984     
 H   9.6635889830957460       -3.6811552602849482        17.234001032774195     
 H   10.375139248584679       -4.1350523562276189        18.793225435961325     
 H   14.025423966393223       0.31928558534752455        20.176320419440927     
 H   13.818094633450549       -1.1196081495043257        19.155989030284555     
 H   15.152452321860901        1.1681646696491660E-002   18.831610026050232     
 H   13.010127192071913        2.7964511651257742        17.461133940829352     
 H   13.666473009905735        2.6792151974952807        19.110689220598587     
 H   14.692608596334066        2.2729597415013880        17.710909842343284     
 C   9.5993479985383647        5.2827823026493599        2.3683165352535949     
 C   10.624052058644287        4.2363386367023255        1.8918174639687229     
 C   10.102941821480952        6.7160868261590032        2.1032116998578503     
 C   8.2577576092568226        5.0545999371233421        1.6427071946534970     
 P   9.2670114527918948        5.1088594078244514        4.1735301780040084     
 H   10.698714255151906        4.2844628290868467       0.79458124326088375     
 H   11.627361910040330        4.4203461964445800        2.2985291984651512     
 H   10.313663511888254        3.2183248803221387        2.1656149934956521     
 H   10.299661099924347        6.8462985186560408        1.0290885403576677     
 H   9.3470219265969767        7.4564840262261987        2.3961847655979618     
 H   11.037476395483131        6.9378150950103565        2.6365310720043413     
 H   7.9047131084101450        4.0225228872764802        1.7676021761909362     
 H   7.4719186528212029        5.7353450320786186        1.9991987569216207     
 H   8.3865869233819872        5.2329171036724205       0.56491110576455328     
 N   8.5621017138896889        3.6520015083991724        4.5242516958519330     
 N   10.741026772025155        5.0542492841282849        4.8950359935892598     
 O   8.3349490831634547        6.2425108428580174        4.6155181246339625     
 C   7.1131639209138093        3.3672764845041905        4.5187442701293143     
 H   9.1729091688982436        2.9089370655308362        4.8776485581430835     
 C   10.905518818994794        5.2938816302038250        6.3468937576618352     
 H   11.578620576096004        5.2778981713658757        4.3411691128031622     
 H   6.6366534721771435        4.1275118369889858        3.8863447923062604     
 C   6.8343366694956655        1.9986044226682469        3.8969933672122856     
 C   6.4945445665100561        3.4486934059766501        5.9167708994258330     
 H   9.9891753493364632        4.9288786148296353        6.8316909280206177     
 C   12.100248783673807        4.4789693668816657        6.8387177555669307     
 C   11.074176810471625        6.7855298494266094        6.6474397124877838     
 H   7.3408132577229477        1.2011648112309607        4.4591907851888264     
 H   5.7552387522218931        1.7971210654358842        3.9168950069348063     
 H   7.1696469230346391        1.9509538768310473        2.8547870671894380     
 H   6.7130021425076833        4.4126740084172802        6.3916793743384916     
 H   5.4027511433231599        3.3436279844373566        5.8413141078934334     
 H   6.8813591475813292        2.6452829092959069        6.5578141056573722     
 H   12.994346652069666        4.7606057718871035        6.2658113137922538     
 H   12.301827898539575        4.6871563066510182        7.8971354167519223     
 H   11.923398230239760        3.4019939041448328        6.7182696407390381     
 H   10.219485396604430        7.3555680717092420        6.2651438353082431     
 H   11.150913395980190        6.9622523344753375        7.7293733141842615     
 H   11.986345471259074        7.1773613418791857        6.1765325315280331     
 C  -2.6164994853426857        11.694263797357719        6.9256440161499544     
 C  -2.4897684712055685        10.182258399808564        7.1950754440286202     
 C  -1.2489731614722039        12.398729267972435        7.0280851028788387     
 C  -3.5943295086417435        12.292839434821209        7.9593813989193638     
 P  -3.3818493145459434        11.960340302902670        5.2604321886162140     
 H  -3.4718089337090459        9.6935154383703797        7.1611556855683158     
 H  -1.8195401417917170        9.6810739600581552        6.4860006958059442     
 H  -2.0726305789030515        10.025783142263373        8.2017027246463847     
 H -0.49332947091540197        11.939316499319331        6.3767186305474759     
 H  -1.3211048325610770        13.465834965016407        6.7738725301352929     
 H -0.87800475586419258        12.328928099748257        8.0622749380832985     
 H  -3.2263076504839083        12.064330141829059        8.9705159553136316     
 H  -3.6704412559561703        13.382603789898498        7.8744437453877989     
 H  -4.6016662825073658        11.864745556604902        7.8682983496029211     
 N  -3.7275673507115030        13.547355348722194        4.9418951077571283     
 N  -2.2122814223553582        11.626935930011747        4.1522326544994907     
 O  -4.6835131517200947        11.161295645695862        5.2110128587718521     
 C  -4.9027655521584634        14.302321149940191        5.4280284374647207     
 H  -2.9634431322840857        14.117869071127290        4.5836995913671119     
 C  -2.4444225439393623        11.637472559966927        2.6867467250494697     
 H  -1.4508156251817614        11.001899690543995        4.4454712741183089     
 H  -5.4702820818336129        13.624409002099553        6.0810319379375013     
 C  -5.7969904865739199        14.722257611812225        4.2587482130179755     
 C  -4.4313990615066912        15.516523917865710        6.2292519495020189     
 H  -3.4290999523441821        12.101859651262970        2.5283221600711836     
 C  -2.4696983522973039        10.208563543505235        2.1321912214715630     
 C  -1.3735440699297194        12.495961187740440        2.0034099921931969     
 H  -6.0763897574226844        13.849679185006119        3.6540723218655433     
 H  -6.7180551250228380        15.200098565782090        4.6204864422057330     
 H  -5.2615084945839401        15.434701361811058        3.6190105296577757     
 H  -3.8756537245247928        16.204656427138037        5.5747417021738572     
 H  -5.2834035920989750        16.063862669301805        6.6456917808759730     
 H  -3.7741650449996760        15.227544867766341        7.0580118767697204     
 H  -3.2586143775607979        9.6187762370957692        2.6152497786900430     
 H  -2.6520451231488904        10.214861754850979        1.0483005147955013     
 H  -1.5095365357602011        9.7046350973938900        2.3111072700478070     
 H -0.36823377543656188        12.147934700682065        2.2806498597241514     
 H  -1.4596704218889092        12.429529993061310       0.91076439616180516     
 H  -1.4618205891592730        13.551721061315050        2.2908516693620915     
 I  0.39972842015168186        9.2015053500195645        4.6668832818112254     
 I   3.6038092066702658        4.7389948669425035        3.1214773264219149     
 I   10.394260150261960       0.69430482853031705        6.1934309742682379     
 O   1.8549269401087136E-002   5.7722611623218034        3.6010507999511669     
 H  0.19419802014232523        6.7150741585175222        3.8132506223686047     
 H  0.90743513346370475        5.3820921637779939        3.4645228070917229     
         356

 C  -6.4767139685755550        7.7817562229453872        9.2152803730705219     
 C  -6.6410596721910089        6.7929364131557293        10.378991627408112     
 C  -5.9178582652896905        9.1310014787578488        9.7091073700981134     
 C  -5.5297566120605506        7.1936925447395357        8.1480151568935408     
 P  -8.0826461311412086        8.0291976824660285        8.3614741025008641     
 H  -7.2317455151223564        7.2180059511563321        11.201533750842543     
 H  -5.6517571740371597        6.5343103197762016        10.778319082760907     
 H  -7.1150980526552372        5.8607039442501989        10.048928544994531     
 H  -4.9042632950284082        8.9747036564475344        10.108262068303258     
 H  -6.5247881277669855        9.5643382704395279        10.515700370280230     
 H  -5.8505218884580961        9.8582273644372282        8.8892851632747476     
 H  -5.8908497282437375        6.2353722221409003        7.7535850388088248     
 H  -4.5450500435415000        7.0195859218792833        8.6031022109462771     
 H  -5.3938886331263136        7.8797916133992638        7.3033999958757727     
 N  -9.1472223363065979        8.6331418569848477        9.4535051039553277     
 N  -8.7086174071647289        6.5949885271844408        7.8226436817987182     
 O  -7.8150084099728581        8.9031651222244079        7.1287603962254060     
 C  -10.452754003979290        9.1983759999562444        9.0239279220625157     
 H  -8.7971228136624724        8.9826748213043111        10.354051684870239     
 C  -9.7224156988025676        5.7481095375014482        8.4744069419901074     
 H  -8.4881841140625944        6.3686073118744311        6.8495907553131552     
 Dy  -8.0344838707961799        8.9942844814418645        4.9239438684839660     
 H  -10.617993632308535        8.8462842469463361        7.9951546104306654     
 C  -10.412618737148041        10.728737846497490        9.0079554678319997     
 C  -11.575595251722175        8.6716397816127984        9.9210010801194244     
 H  -9.8785710396762720        6.1926249189292211        9.4643991807337429     
 C  -9.2174803802097856        4.3106884172163120        8.6541601905200611     
 C  -11.047458863535445        5.7727085984030939        7.7021470665078162     
 O  -8.4447267239787394        9.0157682736612070        2.7457477733301721     
 O  -7.4866486703891262        6.6609590658223050        4.9271792998648198     
 O  -5.6909350694275593        8.8102139707892988        4.6491906753340668     
 O  -7.2161464582977812        11.266437927752023        4.7323791591504083     
 O  -9.8490483785400187        10.458117697294080        5.3206012903110924     
 O  -10.005452538523357        7.6213384732893630        5.0044370640017934     
 H  -9.6222128989955298        11.098153144215711        8.3427015053215161     
 H  -10.229367796535985        11.123298707795824        10.017498555260827     
 H  -11.370755555947607        11.132617734004780        8.6515432169311666     
 H  -11.422228427342558        9.0046560390320938        10.956302473091517     
 H  -11.616253841884477        7.5759008624671873        9.9214344274840229     
 H  -12.546830438229685        9.0515087404557057        9.5764407253722705     
 H  -8.2814901981620306        4.2848061257136969        9.2260871041667176     
 H  -9.0310347959434569        3.8380592320755160        7.6815963966844834     
 H  -9.9641471964443582        3.7032386718707375        9.1854157888868926     
 H  -10.915694159991148        5.3691469518000812        6.6893322152591903     
 H  -11.440843376655062        6.7911317222980347        7.6011558801604933     
 H  -11.801108474559616        5.1578188692423677        8.2137320836373870     
 P  -8.5964473577565244        9.8687944318011009        1.4792531200569672     
 H  -8.0295667957371890        6.0562035085365835        4.3567430092407928     
 H  -6.5169036072447257        6.3684830829116361        4.8126851000762576     
 H  -5.0880323009657662        9.5763624139314096        4.8792938295135020     
 H  -5.1959575977664469        7.9442639732812239        4.6221183910475707     
 H  -7.6699730447955723        12.010548669654217        5.2113354153428713     
 H  -6.2219754083285785        11.388193139774563        4.8883488674676583     
 H  -9.8054963165633300        11.404547485157829        5.6285753881131644     
 H  -10.801699785557053        10.261108260372442        5.1161758021865005     
 H  -10.913724964416506        8.0238398094355450        4.9498121068928027     
 H  -10.041358493872265        6.8273967993388114        4.4068321698997819     
 C  -7.1191254149735741        9.5516324670320270       0.43820538572623230     
 N  -8.7533709203257857        11.423754083340564        2.0070178763989541     
 N  -9.8837967960589204        9.6006899574219577       0.50130417997612808     
 C  -5.8997776026390234        9.9636496430634551        1.2846776283682986     
 C  -7.0517748698878240        8.0432388686561644       0.12726082819722184     
 C  -7.1704946733386246        10.359046305877863      -0.86742032809978209     
 C  -9.2586589960170862        12.582600390083595        1.2549213945604512     
 H  -8.3006696005344160        11.627585735571127        2.9019328648460316     
 C  -11.292369946563944        9.5570541847900436       0.96622008735769394     
 H  -9.7150126521680740        9.0626582870072667      -0.35571521001083040     
 H  -5.9127066062408460        11.032158394392466        1.5397061272844370     
 H  -4.9887612310636626        9.7664802960205233       0.70549408894386045     
 H  -5.8356772764841667        9.3894984430072661        2.2173315644764058     
 H  -6.1128533529044873        7.8151182168102133      -0.39888056640401032     
 H  -7.8705919438149134        7.7233237704367799      -0.52983092418088584     
 H  -7.0907093145464701        7.4455803336188406        1.0467355019727529     
 H  -8.0181900902040688        10.066556200818209       -1.4984121419886662     
 H  -6.2534117548864767        10.170149559387017       -1.4424302870313201     
 H  -7.2334901632871800        11.439653899391978      -0.68908267387363731     
 H  -9.5918538809474327        12.192081130057085       0.28447477349367584     
 C  -10.450367583912637        13.207569952860775        1.9881820562677106     
 C  -8.1549380473264179        13.617172478171666        1.0316100249341360     
 H  -11.314157533399937        9.9988871799369434        1.9725099960722807     
 C  -12.168178522184693        10.388209719999391        2.1707575684616849E-002
 C  -11.765735839213225        8.1058870927961557        1.0521763276153446     
 H  -10.143319096709984        13.579588410148219        2.9766155453173857     
 H  -11.254236974986584        12.475206397186820        2.1420123148687771     
 H  -10.857464978487942        14.056641325334217        1.4191261669101005     
 H  -7.2932159047233540        13.182217586018719       0.50920290226262876     
 H  -7.8015444680084558        14.018154067990363        1.9917823482810899     
 H  -8.5236744701904392        14.461694531945280       0.43428152763961075     
 H  -12.080108643168469        10.007138890653680       -1.0052681964228172     
 H  -11.872655830695688        11.444726273827401        1.7200057920999066E-002
 H  -13.222602438915493        10.327198711558843       0.32432126686100382     
 H  -11.119296885396981        7.5201845194267909        1.7198148126200685     
 H  -11.738484582371738        7.6443563499230169        5.5976634696984551E-002
 H  -12.794365472519257        8.0488496853212350        1.4338928320358337     
 C  -7.7278707946707312        5.0737725063287984        16.888604246554937     
 C  -8.7510444914539924        6.1415049048831314        17.316123106482582     
 C  -8.2512080344263978        3.6538252297139531        17.180118163888213     
 C  -6.3988845518289645        5.3069665353582254        17.636036266143904     
 P  -7.3586113947940053        5.2031407365565734        15.087065831089921     
 H  -8.8484167486660539        6.1230377015081583        18.412359908379564     
 H  -9.7469696366536596        5.9562473473246751        16.892313198670063     
 H  -8.4257899637893434        7.1488346061557548        17.023384053354192     
 H  -8.4666614351830614        3.5542049109675156        18.254348435270664     
 H  -7.4988961269702967        2.8980104499255912        16.918605152736582     
 H  -9.1799372448307377        3.4304059858629614        16.636838069675388     
 H  -6.0305192503349963        6.3300965380925733        17.490039665921156     
 H  -5.6151717270014831        4.6071705305339687        17.314831335708867     
 H  -6.5513126200156409        5.1611630074754293        18.715541204324683     
 N  -6.6448778442618135        6.6496606658111856        14.713199867115598     
 N  -8.8180244965037211        5.2439762273889414        14.336953525393277     
 O  -6.4188660951399727        4.0587610312570828        14.692318319153415     
 C  -5.1963564779367086        6.9350574929276290        14.728897311493668     
 H  -7.2530772771334799        7.3931266439979657        14.355829117390918     
 C  -8.9523986145923544        4.9974537207489922        12.883549643248340     
 H  -9.6659763763572162        5.0221149113216805        14.875901412585520     
 H  -4.7244572421361628        6.1785294296120705        15.369418287789076     
 C  -4.9220717659322082        8.3086243898805439        15.342707928363769     
 C  -4.5691191409106962        6.8458531352113159        13.334932982668231     
 H  -8.0301286211655860        5.3693972481702597        12.414933010398370     
 C  -10.145020967037388        5.8005656653925497        12.367948818542674     
 C  -9.1039492659362455        3.5034329386439378        12.583566809081390     
 H  -5.4214478953124132        9.1021913193619763        14.768657373640753     
 H  -3.8423892389963927        8.5075953177629167        15.332277283312877     
 H  -5.2679871328380727        8.3658828540002990        16.380898334023744     
 H  -4.7864611420357681        5.8802000254238820        12.862934025401414     
 H  -3.4775832743183006        6.9490662980204645        13.416076141216021     
 H  -4.9511532817662687        7.6471599358576423        12.688350641031773     
 H  -11.046548979958969        5.5134407095882398        12.926559996256998     
 H  -10.326863923094063        5.5862365853768585        11.307428472494580     
 H  -9.9787016344013058        6.8795134706569163        12.488291846995304     
 H  -8.2533332343125139        2.9389534576593568        12.982869292751948     
 H  -9.1594329761212663        3.3234001989166120        11.500968614781616     
 H  -10.022558666798760        3.1068384618246681        13.037461640105827     
 C   4.4997161573391145       -1.3998527876735618        12.211138659384750     
 C   4.3770664509172272       0.10677296620869274        11.906324669470990     
 C   3.1270706425412005       -2.0990695479085959        12.143960058905437     
 C   5.4601755644352190       -2.0323251145459253        11.180047213078439     
 P   5.2867993524950068       -1.6323829636007430        13.871248722217782     
 H   5.3607058367364946       0.59348825813468176        11.922270393230022     
 H   3.7132696520355881       0.62627928509101549        12.609044560026630     
 H   3.9529073993040211       0.24019246694783353        10.899172603135700     
 H   2.3828654672294798       -1.6218224321839476        12.796535303095057     
 H   3.1969953944089449       -3.1617024884391527        12.418767950506526     
 H   2.7423334787446692       -2.0483370405775205        11.113614073080202     
 H   5.0762034224208215       -1.8365685177270237        10.167621512955424     
 H   5.5354959991805677       -3.1198272357708867        11.300176867459820     
 H   6.4696023682470809       -1.6032437526600041        11.241199494051569     
 N   5.6365562843950592       -3.2131704873480822        14.214497127714665     
 N   4.1308669177512112       -1.2808915093915951        14.988749335789533     
 O   6.5893458911556664      -0.83215800342648649        13.886091942713024     
 C   6.8297170340221234       -3.9688334256449993        13.775375654616125     
 H   4.8763990576161715       -3.7792515673844642        14.587737650232290     
 C   4.3827410518643424       -1.2736461017579241        16.450695212765243     
 H   3.3666926586898698      -0.65823333032479348        14.697313864352353     
 H   7.4058261911201786       -3.3006727631577606        13.119432071642311     
 C   7.6974417878703560       -4.3532849606921031        14.978087023757086     
 C   6.3923231460305665       -5.2081203435005365        12.993012795416906     
 H   5.3683465842893021       -1.7385546860077958        16.602070388435941     
 C   4.4194628626658767       0.16196349032576596        16.984820206984413     
 C   3.3207395322952808       -2.1211509715538610        17.160956449800146     
 H   7.9584966285841299       -3.4634550724473714        15.566817150418212     
 H   8.6288207975239555       -4.8373011647278696        14.650388044900222     
 H   7.1495314964528491       -5.0516113429061882        15.623661472097790     
 H   5.8211480280448225       -5.8830058126502758        13.648624443378727     
 H   7.2621049390824082       -5.7607851346266443        12.620224519342711     
 H   5.7610672014927164       -4.9463629866030274        12.134389905241411     
 H   5.2077695324018611       0.74061828798331497        16.487905665431427     
 H   4.6113148532162267       0.17015966614221256        18.066880312156229     
 H   3.4605300005173323       0.66814928243915206        16.805773793453628     
 H   2.3117896825592377       -1.7699058466562396        16.901035747163402     
 H   3.4299542273001582       -2.0486316990349871        18.251306235694855     
 H   3.3978608557032137       -3.1790188897405192        16.879619815751052     
 I   1.5106621141684664        1.1204888903522583        14.454594080805347     
 I  -1.6673621763642694        5.5772084603631731        16.089090876686736     
 I  -8.4800251172639012        9.6043676251247305        13.048185251500350     
 O   1.8917744924161559        4.5296870604681123        15.587903848398945     
 H   1.7112923618840072        3.5923516058125289        15.354130084703833     
 H   1.0050870602821447        4.9229020373460237        15.732176790047115     
 C   8.4213743569143116        2.5378104762443070        10.016809539725438     
 C   8.5879795242501658        3.5218580190560003        8.8494720736632821     
 C   7.8591572018038098        1.1871964174495169        9.5298458510182353     
 C   7.4761724391580833        3.1325455716480195        11.081940123252780     
 P   10.026389704702510        2.2912002623615928        10.872153043430155     
 H   9.1745645223650651        3.0908246972239839        8.0270838039648886     
 H   7.5992377007990646        3.7844046288603810        8.4516371332932998     
 H   9.0675432509955982        4.4528443854932549        9.1753559934684201     
 H   6.8460625315063144        1.3431377246590885        9.1289906013277253     
 H   8.4657479251053083       0.74813490686766537        8.7261283940654213     
 H   7.7898500243305859       0.46504803303816955        10.354147025000266     
 H   7.8412681536373903        4.0905482256646586        11.473501338784290     
 H   6.4929626065324362        3.3093701512573208        10.625000029660367     
 H   7.3364096740237956        2.4490875746298961        11.928030187868639     
 N   11.093754729583882        1.6867153503776902        9.7826124788835180     
 N   10.651112441545076        3.7256609378846637        11.410870869440908     
 O   9.7557151715831836        1.4188280408334193        12.104669106634049     
 C   12.398251554326380        1.1228567933000124        10.217995009857527     
 H   10.742992830765422        1.3289002991869161        8.8855076914296109     
 C   11.659623881904000        4.5777312181855594        10.757572792689110     
 H   10.436140660542923        3.9477635347711328        12.385823196023502     
 Dy   9.9364619537473811        1.3170689110359959        14.310376763262328     
 H   12.564943173561007        1.4857720678429902        11.242711770756502     
 C   12.355779141190409      -0.40713259009352737        10.251086653923538     
 C   13.521651577004477        1.6386826019937160        9.3153180981046315     
 H   11.813108111012781        4.1378454955240853        9.7648630991479006     
 C   11.148410193293866        6.0142748678556908        10.586543269410493     
 C   12.987652059183839        4.5541130945983523        11.524870776812207     
 O   10.341319804039701        1.3058203437394069        16.487228876173049     
 O   9.3950636359435684        3.6504593706713684        14.317068826297518     
 O   7.5910975143964610        1.4936734947629997        14.570443226139036     
 O   9.1042656983988692      -0.95436048188918821        14.471847910292052     
 O   11.745856712390259      -0.16080148019264662        13.943520279812388     
 O   11.905263492952480        2.6847544559889189        14.219571481928293     
 H   11.563636882356317      -0.76775760110305480        10.919083834250690     
 H   12.173417269859527      -0.81304113964749813        9.2459766907469749     
 H   13.312856150762675      -0.80803017770193775        10.613657201642921     
 H   13.366340043437289        1.2975137363081257        8.2829304159508510     
 H   13.564652175256345        2.7343501540138191        9.3060177147052965     
 H   14.492361709943879        1.2593403261252558        9.6623559447186409     
 H   10.209971128310425        6.0392946801384069        10.018525664318966     
 H   10.963855538296828        6.4814609565221017        11.562268545992115     
 H   11.890715436233744        6.6271603180653287        10.055240777883037     
 H   12.857266840534770        4.9511372756150083        12.540617869414849     
 H   13.386283923985280        3.5368070527478537        11.618242478738155     
 H   13.736997009126885        5.1755919719595909        11.014714954799143     
 P   10.503617653162731       0.44983349618387947        17.749686096407668     
 H   9.9464089299550000        4.2517032621718380        14.882622878960234     
 H   8.4271694910918615        3.9408860019664198        14.453774253669282     
 H   6.9904918986748887       0.74044949439694885        14.298278767697617     
 H   7.0994453399099635        2.3611764003722935        14.625555611491304     
 H   9.5679737806038148       -1.6990465917535094        14.004035783266584     
 H   8.1159053105465997       -1.0667310584402525        14.277830628012083     
 H   11.703874525493848       -1.1045699556676847        13.627855334324796     
 H   12.704033018712511        4.8369514827354250E-002   14.107918525537114     
 H   12.818291253377621        2.2884736373080554        14.242788430359207     
 H   11.951786436533773        3.4762565335013758        14.819675025393266     
 C   9.0342119795612899       0.76763021922610253        18.801896418516051     
 N   10.656484860271856       -1.1030746373423272        17.214897544488043     
 N   11.803855397856157       0.71443261559089544        18.712214356384564     
 C   7.8079488771887551       0.35941767019315957        17.963078385690906     
 C   8.9717420021538050        2.2764728104697420        19.112283860338131     
 C   9.0894927768079370       -4.0258245949872359E-002   20.106953191508772     
 C   11.149857751148971       -2.2674039797101746        17.967080604328778     
 H   10.196102197601615       -1.3057270451331706        16.324029365597386     
 C   13.203574259051118       0.76654927300035047        18.220279944391976     
 H   11.647678683932019        1.2523519736858473        19.571929152081587     
 H   7.8150240567413691      -0.70954695744480822        17.709060585967443     
 H   6.9016988311660494       0.56068576970577166        18.548845334606337     
 H   7.7400877327800162       0.93285287151142793        17.030204848585829     
 H   8.0398551105467355        2.5055587193751077        19.650285202093649     
 H   9.7991275052549707        2.5975586533927473        19.758029938000409     
 H   8.9991109761719255        2.8724150861348900        18.191273111735590     
 H   9.9412620197527399       0.24876466350883325        20.734105737943640     
 H   8.1754675735116074       0.15208734919037908        20.686033565011204     
 H   9.1470244520214390       -1.1213059286861606        19.928621656369941     
 H   11.488701725311630       -1.8799326642625560        18.936823734325806     
 C   12.334296678655353       -2.9067003700242293        17.232758738809732     
 C   10.032331693036463       -3.2874954961533254        18.190612708589875     
 H   13.208864449195813       0.32005905954423775        17.215360785328521     
 C   14.102072548810776       -5.4949290100162057E-002   19.151017408535566     
 C   13.667155793295610        2.2199425979129064        18.120681180535321     
 H   12.024183614821199       -3.2673733529488480        16.240890925873600     
 H   13.151717711393946       -2.1863881723255840        17.086229933180839     
 H   12.725645809004257       -3.7671577022064606        17.797287969537166     
 H   9.1759074573972370       -2.8402595677346758        18.712543039010754     
 H   9.6738271924960735       -3.6829567479476442        17.230222163353105     
 H   10.388243708862779       -4.1376962115178024        18.787801928648914     
 H   14.023995886924514       0.32411046490540718        20.179586876414700     
 H   13.818522832023584       -1.1144012606270699        19.158360513862664     
 H   15.151130993525447        1.8968361750607635E-002   18.834376560961754     
 H   13.004162141858687        2.8012214002699451        17.466034941188632     
 H   13.658868288866833        2.6841816459264130        19.116254076998697     
 H   14.687370916192986        2.2811764288166660        17.717394326886108     
 C   9.6012097940200292        5.2837748432378708        2.3690881800340877     
 C   10.622674167517802        4.2339563361636854        1.8938153919557441     
 C   10.108896126028570        6.7151676404852338        2.1025046973687846     
 C   8.2590809805601442        5.0590227870061621        1.6435641742724587     
 P   9.2682579673694416        5.1116703538456472        4.1743401102113928     
 H   10.698428100763296        4.2812355401955511       0.79664268474081579     
 H   11.626071493106458        4.4147033983026889        2.3014498188832166     
 H   10.308715581712233        3.2172949037127432        2.1678463613498327     
 H   10.304387910984012        6.8440639078978833        1.0280103191378471     
 H   9.3559199095818233        7.4581145903395685        2.3959598427442725     
 H   11.044775889430582        6.9341182372018677        2.6342997773578536     
 H   7.9026208778555187        4.0284420051859815        1.7695647309993257     
 H   7.4756467270811102        5.7427239281956481        1.9991505202507269     
 H   8.3885745256141409        5.2355588775437720       0.56558955364420305     
 N   8.5627571579904824        3.6554393859223131        4.5262984251940921     
 N   10.741841552300142        5.0573277366030318        4.8966100205208551     
 O   8.3362741903585729        6.2458616567997076        4.6150353800159660     
 C   7.1138691530281317        3.3705598548884836        4.5197306575270595     
 H   9.1734825065291474        2.9119522678669258        4.8789268161551540     
 C   10.905417317772118        5.2981887751727612        6.3483594061801556     
 H   11.579844079350156        5.2804645932300387        4.3431126543644574     
 H   6.6376505041404403        4.1311184933898337        3.8875215946057788     
 C   6.8354427202190760        2.0022852676476126        3.8969773805421100     
 C   6.4945437969938977        3.4511226484399846        5.9174578629546151     
 H   9.9881707458259665        4.9349681606427405        6.8327194911651858     
 C   12.098548858598900        4.4822243923446141        6.8421167418925517     
 C   11.075871339796883        6.7898973460322551        6.6474405430194929     
 H   7.3413248743904136        1.2044718811208870        4.4591611554973785     
 H   5.7563072083279012        1.8009396330946625        3.9157216208628980     
 H   7.1717953133858208        1.9552451316209667        2.8551015828440969     
 H   6.7124313519147849        4.4149590041159508        6.3929108728355306     
 H   5.4028400069675317        3.3457196295421752        5.8413910859170155     
 H   6.8813487685135346        2.6475468390500678        6.5582905461144971     
 H   12.993443409279690        4.7619034322111728        6.2696163871697728     
 H   12.299574142721147        4.6914366195240174        7.9004186248325432     
 H   11.920322396205933        3.4053829689413844        6.7227191480668038     
 H   10.222346506788705        7.3606363494623768        6.2637021421537629     
 H   11.151848594150945        6.9677465176156961        7.7292274611931644     
 H   11.988948629723762        7.1800000687269403        6.1769455383181846     
 C  -2.6144872107547870        11.697872796691740        6.9275643292999582     
 C  -2.4852164490666788        10.185986290423289        7.1960978115341110     
 C  -1.2479823434820343        12.404267490489939        7.0295747890343128     
 C  -3.5925138168462247        12.294323349242655        7.9622517448563359     
 P  -3.3811658189654863        11.963629248817849        5.2628958800226586     
 H  -3.4664757593160425        9.6957383626726568        7.1624586049938301     
 H  -1.8146512438769695        9.6861595406075267        6.4864009201208717     
 H  -2.0672668955643552        10.029698420958498        8.2024118043505094     
 H -0.49217260265267881        11.946584933417844        6.3772568395822855     
 H  -1.3218661603486865        13.471435354707452        6.7763335719787312     
 H -0.87614396999771627        12.334109586829161        8.0634106730845847     
 H  -3.2234588855466848        12.065962695365284        8.9730331605741220     
 H  -3.6704629023980035        13.383951826575537        7.8778904970579680     
 H  -4.5991795541144915        11.864667897719910        7.8715500338488500     
 N  -3.7286649093490798        13.550297362235870        4.9447619661681186     
 N  -2.2114794996434073        11.631765893110844        4.1542552458226067     
 O  -4.6820136063262412        11.163200839896181        5.2140794590740169     
 C  -4.9046471274462737        14.303882937329407        5.4310782149212811     
 H  -2.9653716237545411        14.121711752525190        4.5862294508927182     
 C  -2.4445223177440267        11.640398847107933        2.6889052137764335     
 H  -1.4498546365600877        11.006868117063688        4.4473556623092083     
 H  -5.4723060955387197        13.624621626938049        6.0824719978653858     
 C  -5.7980263479143881        14.725288648149746        4.2616985605396698     
 C  -4.4348319877215614        15.517116792145272        6.2345411943326328     
 H  -3.4278600125561680        12.107301385111972        2.5301950224118617     
 C  -2.4740091739205883        10.210801331404832        2.1368503239199046     
 C  -1.3716193175966640        12.494534173729637        2.0037714971475662     
 H  -6.0767024778055552        13.853610283105649        3.6554676823297321     
 H  -6.7195032943672341        15.202300122321928        4.6234220396129846     
 H  -5.2622310054928683        15.438847504633284        3.6235189509225618     
 H  -3.8791652429228858        16.206589097088958        5.5815067135143304     
 H  -5.2875786375067459        16.063103516255513        6.6511627727316673     
 H  -3.7779388212073930        15.227425988422775        7.0632898109028179     
 H  -3.2645354365868902        9.6242313065884026        2.6208602471138858     
 H  -2.6564346921758988        10.215692892700904        1.0530088337804628     
 H  -1.5153497115709549        9.7045672747328222        2.3166194287364372     
 H -0.36739665477221095        12.143446331398829        2.2805973832684474     
 H  -1.4589175262282237        12.427209320387362       0.91128945224935864     
 H  -1.4561415499316368        13.550697548744662        2.2901776170727000     
 I  0.40156939313232154        9.2056738442026749        4.6629714363872852     
 I   3.6016533312879377        4.7360173547238498        3.1270907665048444     
 I   10.395048694587963       0.69588252787413885        6.1925876111399116     
 O   1.9235253154849592E-002   5.7742107747970488        3.6044093273164615     
 H  0.19542087291599256        6.7171435135623279        3.8155130414094809     
 H  0.90786883714341959        5.3832298428643020        3.4684946177077443     
         356

 C  -6.4768412087692591        7.7823914404249379        9.2129340960396462     
 C  -6.6427806003000915        6.7931580794677524        10.376074419632436     
 C  -5.9174412085322166        9.1310019219030281        9.7077987045066045     
 C  -5.5293931462555044        7.1940997109445748        8.1462379009524124     
 P  -8.0819935166044417        8.0311708953521936        8.3580237220591265     
 H  -7.2339971057454937        7.2181020460683039        11.198298239013999     
 H  -5.6539868778173972        6.5338221913365180        10.776135740789165     
 H  -7.1169581109339681        5.8613331335210157        10.045123091036654     
 H  -4.9041286677010412        8.9738930239019066        10.107330002477987     
 H  -6.5244835584197363        9.5641811037862325        10.514384709823545     
 H  -5.8492958271865882        9.8586745232007917        8.8884492478518524     
 H  -5.8909280938067594        6.2363195392208253        7.7509331452830885     
 H  -4.5453031469297080        7.0188577412893434        8.6021881084090861     
 H  -5.3921313803407873        7.8805085181076580        7.3021341338111245     
 N  -9.1465437102227138        8.6363556362277780        9.4494005451423835     
 N  -8.7089853514593347        6.5973374424024041        7.8194204714071587     
 O  -7.8130600426084529        8.9044837520057065        7.1251355367482887     
 C  -10.451968454781015        9.2014413736348910        9.0193659994073059     
 H  -8.7967202891572676        8.9857091650372851        10.350092363997719     
 C  -9.7234784704690203        5.7514441910263274        8.4713789840742653     
 H  -8.4886556631990437        6.3705981455432283        6.8464475925537256     
 Dy  -8.0323422780548306        8.9963251860717079        4.9201737644186352     
 H  -10.617193247941156        8.8485478004091416        7.9908756310197768     
 C  -10.411763054644037        10.731736578681032        9.0021588505876657     
 C  -11.574927779153661        8.6756440928783984        9.9168201004511385     
 H  -9.8795173538449159        6.1965234963351197        9.4611361385725985     
 C  -9.2196712108423036        4.3137391905566194        8.6519731503433892     
 C  -11.048323222624159        5.7766087573528360        7.6988019894821651     
 O  -8.4398651658221784        9.0147899428061056        2.7412583634109908     
 O  -7.4854638462900329        6.6631018643204465        4.9243071919427521     
 O  -5.6887182121252629        8.8130895429735236        4.6456952171145618     
 O  -7.2137336202063000        11.268708639589354        4.7300488390128743     
 O  -9.8465726530116839        10.460773948502908        5.3153399669851682     
 O  -10.004043413904744        7.6245440988819153        5.0006056996266439     
 H  -9.6210372008959038        11.100631709181069        8.3370261177447240     
 H  -10.229067450491319        11.127153989912840        10.011444482630758     
 H  -11.369701993460307        11.135308542921049        8.6449008768869025     
 H  -11.421368791905678        9.0092909924377533        10.951891885600558     
 H  -11.616003389169103        7.5799312593699222        9.9179544851186883     
 H  -12.546051945702212        9.0556471327510639        9.5720732698245801     
 H  -8.2838527012235286        4.2873448678375556        9.2241547329778246     
 H  -9.0334573626231691        3.8404401508608896        7.6797044832691101     
 H  -9.9669458366656620        3.7071916202065092        9.1833762797463176     
 H  -10.916622058708553        5.3724230372500745        6.6862226820292578     
 H  -11.440970043192142        6.7952435445648653        7.5972145290721196     
 H  -11.802527776737980        5.1625292774638369        8.2105005329509382     
 P  -8.5942057420684801        9.8686824347760087        1.4756975602438867     
 H  -8.0283739345590899        6.0575579060502021        4.3548445888873939     
 H  -6.5155516997909988        6.3707432260273329        4.8105921146032369     
 H  -5.0863258236519524        9.5786031529121249        4.8786390835373767     
 H  -5.1941384782275763        7.9468348760911223        4.6200075422186062     
 H  -7.6680429770042746        12.012520131474698        5.2089476041476317     
 H  -6.2198107501511970        11.390113882018349        4.8878131909286866     
 H  -9.8031129240247186        11.406820698303010        5.6245494058704004     
 H  -10.799391019727299        10.263749073416404        5.1116175278459588     
 H  -10.912287808956798        8.0270374676492509        4.9456073853934024     
 H  -10.040460761899578        6.8288169107605778        4.4056485461831336     
 C  -7.1173898232841095        9.5557516967876914       0.43301621189071293     
 N  -8.7533406515403041        11.422680469445517        2.0052699795407078     
 N  -9.8818184408290097        9.5992144183034611       0.49846400471145075     
 C  -5.8980440763274382        9.9675443880331684        1.2795337008292738     
 C  -7.0480496007055047        8.0482609316181506       0.11885183036412003     
 C  -7.1707976148687393        10.365960594429707      -0.87068632773313348     
 C  -9.2622608780656623        12.581120209259963        1.2554003972220802     
 H  -8.2998731659815483        11.626707605523533        2.8997185452171959     
 C  -11.289676490816948        9.5516144753492078       0.96466847306955283     
 H  -9.7126462354457335        9.0628379209649950      -0.35945683872659451     
 H  -5.9120923418624418        11.035431964859761        1.5368324542774006     
 H  -4.9872499386916909        9.7727746790271457       0.69936453095687212     
 H  -5.8327020128188192        9.3915519736899942        2.2108859059367054     
 H  -6.1092785804207796        7.8226137140510286      -0.40841748977867615     
 H  -7.8668708898053374        7.7283389342920481      -0.53821285655747864     
 H  -7.0851832474759311        7.4487628091422708        1.0370854097083568     
 H  -8.0187179674953963        10.074088513750024       -1.5016751138646107     
 H  -6.2540195643959375        10.179354152688099       -1.4467786350287102     
 H  -7.2346867454632484        11.446036110225979      -0.68979054167583420     
 H  -9.5947982557018126        12.191401944827328       0.28443013040253617     
 C  -10.455214637569917        13.201452879289043        1.9901365981204013     
 C  -8.1613873981492162        13.618777571649028        1.0337247044146247     
 H  -11.311598814108276        9.9927211608171991        1.9712528406162573     
 C  -12.168589873027635        10.381149366974443        2.1805409627565442E-002
 C  -11.759219008437123        8.0993103754298108        1.0501159469057326     
 H  -10.148544797584153        13.573709165810868        2.9785910227076036     
 H  -11.256373133829371        12.466378080146253        2.1440262075713790     
 H  -10.865583167097279        14.049428179281366        1.4220828986925922     
 H  -7.2990560125547415        13.187312120900494       0.50978662098240968     
 H  -7.8083406800410842        14.018376096641166        1.9945904691826659     
 H  -8.5327098235829020        14.463595445699841       0.43870490266130985     
 H  -12.080932602437763        10.000986587907541       -1.0055354285459157     
 H  -11.875567933312714        11.438292279941784        1.7704291327582476E-002
 H  -13.222388977905869        10.317416088278939       0.32572835843092018     
 H  -11.110998764888899        7.5149620590078916        1.7171357148767297     
 H  -11.731303616165761        7.6382971594377658        5.3689351888902503E-002
 H  -12.787438680834319        8.0394625505694659        1.4322883673411808     
 C  -7.7261410697648376        5.0692900106763981        16.883882219808690     
 C  -8.7459562823661603        6.1388886425678706        17.314156237675700     
 C  -8.2522863592325315        3.6502952710711232        17.174724222672531     
 C  -6.3955450905598843        5.2983105674200397        17.629456785398578     
 P  -7.3592245544695052        5.2004484627851921        15.082009864457428     
 H  -8.8426340407355486        6.1188539101908113        18.410406989481267     
 H  -9.7425863382741884        5.9572523423309516        16.890760350080892     
 H  -8.4180885498485640        7.1456543867094418        17.022759496674677     
 H  -8.4648939977761390        3.5495102116952228        18.249336064748107     
 H  -7.5028547306894389        2.8930114615901252        16.910066859083535     
 H  -9.1829357020865086        3.4300495609993811        16.633877492035772     
 H  -6.0247380457654129        6.3205645973348581        17.484070316319393     
 H  -5.6142557044513595        4.5969020216978045        17.306293622341464     
 H  -6.5467648485560037        5.1516920622024767        18.709002426047626     
 N  -6.6455613674149960        6.6471507225019204        14.708776784505966     
 N  -8.8193540033200790        5.2421392273648628        14.333403749235504     
 O  -6.4202035549449752        4.0563844488356589        14.684703486307297     
 C  -5.1970669829669829        6.9326931282919926        14.724872618677528     
 H  -7.2538882846723558        7.3910597536148019        14.352605510075009     
 C  -8.9551908926679911        4.9948396190865765        12.880246425694313     
 H  -9.6669218556607817        5.0207595035948742        14.873166178561727     
 H  -4.7251160570331496        6.1754977335610652        15.364513459314987     
 C  -4.9229166780378577        8.3054080011654978        15.340491699883454     
 C  -4.5696978588181381        6.8451336419103725        13.330926778312545     
 H  -8.0324233145184536        5.3642760082477379        12.410783342131838     
 C  -10.146248087984272        5.8000649171431711        12.364502185364117     
 C  -9.1100885257998918        3.5009462665902764        12.581803728482940     
 H  -5.4222211386363792        9.0997071610818114        14.767432872587356     
 H  -3.8432467553050267        8.5044637410493404        15.330602337828470     
 H  -5.2691497248932331        8.3611680288086081        16.378636021755099     
 H  -4.7864472055327871        5.8797840256802250        12.858052340017961     
 H  -3.4782453764501091        6.9489042227104258        13.412316984106353     
 H  -4.9521179302107461        7.6468002773278387        12.685040282237459     
 H  -11.048022606854055        5.5155189798475526        12.923860004010582     
 H  -10.329125182452890        5.5851218202037867        11.304285074836699     
 H  -9.9775622157011981        6.8787040395938392        12.483712507712363     
 H  -8.2604029075281371        2.9352512523210770        12.981276152230953     
 H  -9.1664820050444948        3.3199669103735605        11.499417750008147     
 H  -10.029156638215531        3.1066142495309457        13.036641472322007     
 C   4.5001113006191877       -1.4020233323340983        12.215045115111021     
 C   4.3743493786157917       0.10489704892463497        11.914006305340074     
 C   3.1289978362461004       -2.1037776186162129        12.145521578904983     
 C   5.4621926069406168       -2.0294775012337651        11.182724604180235     
 P   5.2868920597620894       -1.6368434859590144        13.874982937599633     
 H   5.3570042795251203       0.59342649077345833        11.931059098185854     
 H   3.7096727349992893       0.62146979358343080        12.617907366966078     
 H   3.9498568109620193       0.23992662480218069        10.907237604657723     
 H   2.3836911558936897       -1.6298408202769519        12.799029516303802     
 H   3.2010174567998662       -3.1668314089608902        12.417640125130982     
 H   2.7444168246909464       -2.0511508252377273        11.115251867190185     
 H   5.0783622192690867       -1.8313068046831051        10.170780227334140     
 H   5.5396112306405199       -3.1170082635733127        11.299445734329835     
 H   6.4707068539764911       -1.5987393388050037        11.245840855455606     
 N   5.6383042067371374       -3.2177312802774090        14.215864146446776     
 N   4.1297323776136095       -1.2884877053922956        14.992213720115405     
 O   6.5884701556843615      -0.83518846662427937        13.891908671995271     
 C   6.8309129362536130       -3.9718148772662492        13.772828394373116     
 H   4.8787337964314901       -3.7851616145274258        14.588243487579598     
 C   4.3809848094423138       -1.2806587939280971        16.454301676326473     
 H   3.3656232170073803      -0.66575739850606075        14.700794580739656     
 H   7.4064832371018303       -3.3014070870862802        13.118864997605451     
 C   7.6998224696478266       -4.3606473627760947        14.973006696268994     
 C   6.3925425948196857       -5.2080699538254915        12.986536929182163     
 H   5.3650438405318601       -1.7482920196988130        16.606545599491280     
 C   4.4213994266520533       0.15513777194861877        16.987402838119046     
 C   3.3160436027123406       -2.1243081653743725        17.164318628758469     
 H   7.9615332018604521       -3.4731473378017572        15.564674290141694     
 H   8.6308373135719592       -4.8432685969338811        14.642631710350203     
 H   7.1525677264484449       -5.0612993580973393        15.616442195156306     
 H   5.8226871909744204       -5.8854749945294191        13.640453444530500     
 H   7.2617361175172075       -5.7588242528077576        12.610097622455818     
 H   5.7595980206266564       -4.9433948502111082        12.130288324312961     
 H   5.2115256282267062       0.73118241485970537        16.490594351720475     
 H   4.6125606872565417       0.16365132791369477        18.069558704959878     
 H   3.4640194275742209       0.66368435009422266        16.807451822607494     
 H   2.3085782719959678       -1.7699763621098865        16.903446554291452     
 H   3.4246613123834782       -2.0513261245737384        18.254677654703617     
 H   3.3899699552029459       -3.1824414628204760        16.883605303638465     
 I   1.5092011564294272        1.1156488861145701        14.466170429313234     
 I  -1.6665657890339136        5.5802270230829087        16.083110365062840     
 I  -8.4806531291585774        9.6041264642143371        13.046715056016987     
 O   1.8914956419564761        4.5289211392624367        15.585794033065699     
 H   1.7108568642770066        3.5909780124031512        15.355089833870180     
 H   1.0048947225419658        4.9227088951171885        15.728913628243189     
 C   8.4196263032631187        2.5368002426156151        10.017583194939986     
 C   8.5875536226876505        3.5216041847013337        8.8510565546746758     
 C   7.8572263080118256        1.1868637127203905        9.5291080449250494     
 C   7.4737500173449094        3.1312045514106845        11.082290285865048     
 P   10.023978720852300        2.2889507504397932        10.873899670510975     
 H   9.1750374168763109        3.0911928684469854        8.0289935896094811     
 H   7.5992511422991429        3.7844363363470159        8.4523522431271925     
 H   9.0667290147959658        4.4523416741271502        9.1781238906127189     
 H   6.8443517578974546        1.3435425994041645        9.1280240454587496     
 H   8.4639725151548664       0.74842913047869319        8.7251751829016371     
 H   7.7873450025947033       0.46389719110165539        10.352617136608577     
 H   7.8389168840092740        4.0887116321092707        11.474955636910598     
 H   6.4910341832464002        3.3088989985608777        10.624618203730336     
 H   7.3329239409218125        2.4472261952357379        11.927754197821253     
 N   11.091119913335225        1.6832783035462160        9.7848186452348926     
 N   10.649694887824653        3.7231235828776081        11.412268646679165     
 O   9.7523949064095845        1.4171617462139676        12.106660312481210     
 C   12.395567072115849        1.1194582289750115        10.220261523652733     
 H   10.740696216951637        1.3262740435046732        8.8873042568271430     
 C   11.659346992912001        4.5737623924617630        10.758914009340018     
 H   10.434389587156014        3.9459291090568720        12.386988291063210     
 Dy   9.9354817269184323        1.3155725259996629        14.312549971407133     
 H   12.562066896347590        1.4823021284227411        11.245032164701792     
 C   12.353217586216209      -0.41049652909406675        10.253219304546578     
 C   13.519086499212436        1.6352310220859063        9.3177197560375795     
 H   11.812978969628382        4.1329097852470777        9.7666784628939087     
 C   11.149753332502712        6.0106479267593826        10.586273595159620     
 C   12.986900468910186        4.5495272454484894        11.526988423969524     
 O   10.337731249778059        1.3064613671694563        16.490309503825294     
 O   9.3946297478982714        3.6489385164237542        14.317059024306058     
 O   7.5901577062717562        1.4918220715910830        14.572826127860782     
 O   9.1040431680572969      -0.95623048436508928        14.474726684609381     
 O   11.744944994282738      -0.16185347281825946        13.944687484453024     
 O   11.905153742956440        2.6821538924231758        14.222206125509269     
 H   11.560875900759957      -0.77129853796113357        10.920857350054799     
 H   12.171369765204567      -0.81635802685187320        9.2480080675347267     
 H   13.310172391790786      -0.81132320505177624        10.616170388139345     
 H   13.363818709225848        1.2940601316907818        8.2853252887466127     
 H   13.562280984193317        2.7308795985543344        9.3084078051381880     
 H   14.489717549973555        1.2557506646064847        9.6648163246587533     
 H   10.211723593001222        6.0362009305602058        10.017618070650718     
 H   10.965186685013759        6.4789567441452593        11.561425749026105     
 H   11.893035790905932        6.6222059938598843        10.054866628634452     
 H   12.856413304481872        4.9476966554137576        12.542259579888611     
 H   13.384385336903174        3.5319254640521991        11.621582142651643     
 H   13.737162490716310        5.1696788148212915        11.016645011065881     
 P   10.501921791774171       0.44972276869355621        17.752063318765362     
 H   9.9452447447587495        4.2512621541408517        14.882073441113548     
 H   8.4264015908342067        3.9393593268275517        14.451171450105175     
 H   6.9898406172103149       0.73817853656386967        14.301286988914482     
 H   7.0986844587091333        2.3595420001496024        14.624275536667028     
 H   9.5674912880784984       -1.7005591554490505        14.006113390311034     
 H   8.1154799870760499       -1.0690233320368980        14.281929985361076     
 H   11.702851842727695       -1.1054694398953777        13.628481473022729     
 H   12.702853121953135        4.6264286966741383E-002   14.111597964684021     
 H   12.817817198937821        2.2854347026073842        14.248121880562607     
 H   11.951376713672625        3.4755894993262610        14.819533347035495     
 C   9.0324182752978501       0.76315882481559383        18.805051990989714     
 N   10.657321878882536       -1.1023455197471335        17.215896245730704     
 N   11.801442733784810       0.71590873803332078        18.715053529444184     
 C   7.8067139928730258       0.35497473028539628        17.965514157058330     
 C   8.9675989674659888        2.2710333794305964        19.118839222701620     
 C   9.0894311238489411       -4.7614303537383051E-002   20.108141133266376     
 C   11.155325052803223       -2.2658844405343266        17.965735367301377     
 H   10.196768217826479       -1.3052275600470731        16.325166465964269     
 C   13.201131434313524       0.77132875297532133        18.223918181259311     
 H   11.643921137896017        1.2521451948620266        19.575489721266454     
 H   7.8153548623295883      -0.71330452425774094        17.709040650061823     
 H   6.9002959376272113       0.55348242422195737        18.551730335622477     
 H   7.7379470542900153       0.93040306102714232        17.034016398895343     
 H   8.0353265017428406        2.4975382436355149        19.657072872660844     
 H   9.7943328944670558        2.5919684688683513        19.765460080800374     
 H   8.9940642326325975        2.8690274109403160        18.199244954707623     
 H   9.9411286548483453       0.24098964784976379        20.735594093248338     
 H   8.1754913059106400       0.14212680710784742        20.688023413493607     
 H   9.1482655085779854       -1.1280753169206472        19.927141929830778     
 H   11.493054534943994       -1.8790445763156765        18.936088758206989     
 C   12.341605576875740       -2.8992975117555435        17.229969215467253     
 C   10.041790375258424       -3.2902793732405482        18.187534902399054     
 H   13.207822771162828       0.32597188692388457        17.218578828876144     
 C   14.100966145468211       -4.9353378575148620E-002   19.154032678724271     
 C   13.661674915587643        2.2256827528701639        18.125949286774045     
 H   12.032123035836099       -3.2610668518281107        16.238334355892466     
 H   13.155200943319452       -2.1752703747317854        17.082841421340767     
 H   12.737523661303902       -3.7577644792892553        17.793803026817404     
 H   9.1843126728974678       -2.8475882882484531        18.711055044501524     
 H   9.6840654018964010       -3.6847582356103405        17.226443293932011     
 H   10.401348169140881       -4.1403400668079851        18.782378421336507     
 H   14.022567807455804       0.32893534446328987        20.182853333388476     
 H   13.818951030596619       -1.1091943717498141        19.160731997440777     
 H   15.149809665189993        2.6255076804723623E-002   18.837143095873273     
 H   12.998197091645464        2.8059916354141166        17.470935941547914     
 H   13.651263567827931        2.6891480943575452        19.121818933398806     
 H   14.682133236051904        2.2893931161319436        17.723878811428932     
 C   9.6030715895016936        5.2847673838263818        2.3698598248145806     
 C   10.621296276391320        4.2315740356250444        1.8958133199427656     
 C   10.114850430576190        6.7142484548114636        2.1017976948797195     
 C   8.2604043518634658        5.0634456368889813        1.6444211538914206     
 P   9.2695044819469885        5.1144812998668439        4.1751500424187764     
 H   10.698141946374689        4.2780082513042546       0.79870412622074771     
 H   11.624781076172587        4.4090606001607986        2.3043704393012820     
 H   10.303767651536214        3.2162649271033481        2.1700777292040132     
 H   10.309114722043677        6.8418292971397268        1.0269320979180265     
 H   9.3648178925666716        7.4597451544529374        2.3957349198905833     
 H   11.052075383378034        6.9304213793933789        2.6320684827113658     
 H   7.9005286473008915        4.0343611230954828        1.7715272858077151     
 H   7.4793748013410175        5.7501028243126777        1.9991022835798331     
 H   8.3905621278462963        5.2382006514151245       0.56626800152385282     
 N   8.5634126020912742        3.6588772634454538        4.5283451545362503     
 N   10.742656332575130        5.0604061890777796        4.8981840474524505     
 O   8.3375992975536928        6.2492124707413987        4.6145526353979687     
 C   7.1145743851424541        3.3738432252727764        4.5207170449248046     
 H   9.1740558441600513        2.9149674702030151        4.8802050741672245     
 C   10.905315816549441        5.3024959201416983        6.3498250546984760     
 H   11.581067582604311        5.2830310150942017        4.3450561959257525     
 H   6.6386475361037371        4.1347251497906807        3.8886983969052973     
 C   6.8365487709424864        2.0059661126269783        3.8969613938719339     
 C   6.4945430274777394        3.4535518909033192        5.9181448264833971     
 H   9.9871661423154698        4.9410577064558456        6.8337480543097531     
 C   12.096848933523990        4.4854794178075634        6.8455157282181727     
 C   11.077565869122143        6.7942648426379009        6.6474413735512021     
 H   7.3418364910578786        1.2077789510108130        4.4591315258059305     
 H   5.7573756644339094        1.8047582007534406        3.9145482347909897     
 H   7.1739437037370024        1.9595363864108861        2.8554160984987553     
 H   6.7118605613218856        4.4172439998146213        6.3941423713325696     
 H   5.4029288706119045        3.3478112746469941        5.8414680639405976     
 H   6.8813383894457401        2.6498107688042287        6.5587669865716220     
 H   12.992540166489716        4.7632010925352413        6.2734214605472909     
 H   12.297320386902717        4.6957169323970156        7.9037018329131650     
 H   11.917246562172105        3.4087720337379355        6.7271686553945704     
 H   10.225207616972979        7.3657046272155124        6.2622604489992826     
 H   11.152783792321699        6.9732407007560546        7.7290816082020672     
 H   11.991551788188449        7.1826387955746958        6.1773585451083362     
 C  -2.6124749361668878        11.701481796025762        6.9294846424499612     
 C  -2.4806644269277891        10.189714181038015        7.1971201790396018     
 C  -1.2469915254918649        12.409805713007446        7.0310644751897868     
 C  -3.5906981250507060        12.295807263664098        7.9651220907933080     
 P  -3.3804823233850292        11.966918194733028        5.2653595714291042     
 H  -3.4611425849230391        9.6979612869749356        7.1637615244193444     
 H  -1.8097623459622219        9.6912451211569000        6.4868011444357991     
 H  -2.0619032122256589        10.033613699653625        8.2031208840546341     
 H -0.49101573438995566        11.953853367516357        6.3777950486170951     
 H  -1.3226274881362960        13.477035744398497        6.7787946138221704     
 H -0.87428318413124007        12.339291073910065        8.0645464080858691     
 H  -3.2206101206094608        12.067595248901510        8.9755503658346125     
 H  -3.6704845488398368        13.385299863252575        7.8813372487281379     
 H  -4.5966928257216173        11.864590238834916        7.8748017180947789     
 N  -3.7297624679866566        13.553239375749548        4.9476288245791089     
 N  -2.2106775769314568        11.636595856209940        4.1562778371457227     
 O  -4.6805140609323885        11.165106034096498        5.2171460593761818     
 C  -4.9065287027340840        14.305444724718622        5.4341279923778405     
 H  -2.9673001152249960        14.125554433923091        4.5887593104183253     
 C  -2.4446220915486911        11.643325134248938        2.6910637025033974     
 H  -1.4488936479384138        11.011836543583382        4.4492400505001077     
 H  -5.4743301092438257        13.624834251776544        6.0839120577932704     
 C  -5.7990622092548563        14.728319684487266        4.2646489080613641     
 C  -4.4382649139364316        15.517709666424832        6.2398304391632466     
 H  -3.4266200727681539        12.112743118960974        2.5320678847525397     
 C  -2.4783199955438726        10.213039119304430        2.1415094263682457     
 C  -1.3696945652636088        12.493107159718834        2.0041330021019359     
 H  -6.0770151981884251        13.857541381205177        3.6568630427939213     
 H  -6.7209514637116312        15.204501678861767        4.6263576370202353     
 H  -5.2629535164017955        15.442993647455511        3.6280273721873484     
 H  -3.8826767613209792        16.208521767039880        5.5882717248548026     
 H  -5.2917536829145169        16.062344363209217        6.6566337645873617     
 H  -3.7817125974151105        15.227307109079211        7.0685677450359163     
 H  -3.2704564956129829        9.6296863760810361        2.6264707155377285     
 H  -2.6608242612029072        10.216524030550827        1.0577171527654243     
 H  -1.5211628873817087        9.7044994520717527        2.3221315874250674     
 H -0.36655953410786002        12.138957962115594        2.2805449068127435     
 H  -1.4581646305675384        12.424888647713416       0.91181450833691213     
 H  -1.4504625107040003        13.549674036174274        2.2895035647833084     
 I  0.40341036611296127        9.2098423383857853        4.6590595909633441     
 I   3.5994974559056097        4.7330398425051952        3.1327042065877739     
 I   10.395837238913966       0.69746022721796053        6.1917442480115854     
 O   1.9921236908612049E-002   5.7761603872722951        3.6077678546817564     
 H  0.19664372568965985        6.7192128686071344        3.8177754604503575     
 H  0.90830254082313433        5.3843675219506100        3.4724664283237656     
         356

 C  -6.4769684489629631        7.7830266579044887        9.2105878190087687     
 C  -6.6445015284091751        6.7933797457797747        10.373157211856761     
 C  -5.9170241517747417        9.1310023650482073        9.7064900389150939     
 C  -5.5290296804504591        7.1945068771496130        8.1444606450112840     
 P  -8.0813409020676747        8.0331441082383570        8.3545733416173871     
 H  -7.2362486963686301        7.2181981409802765        11.195062727185453     
 H  -5.6562165815976337        6.5333340628968344        10.773952398817421     
 H  -7.1188181692126982        5.8619623227918325        10.041317637078777     
 H  -4.9039940403736741        8.9730823913562787        10.106397936652716     
 H  -6.5241789890724879        9.5640239371329390        10.513069049366859     
 H  -5.8480697659150804        9.8591216819643570        8.8876133324289572     
 H  -5.8910064593697813        6.2372668563007503        7.7482812517573532     
 H  -4.5455562503179170        7.0181295606994025        8.6012740058718968     
 H  -5.3903741275552610        7.8812254228160530        7.3008682717464772     
 N  -9.1458650841388316        8.6395694154707066        9.4452959863294392     
 N  -8.7093532957539406        6.5996863576203673        7.8161972610155983     
 O  -7.8111116752440486        8.9058023817870069        7.1215106772711714     
 C  -10.451182905582741        9.2045067473135376        9.0148040767520961     
 H  -8.7963177646520609        8.9887435087702592        10.346133043125198     
 C  -9.7245412421354729        5.7547788445512067        8.4683510261584232     
 H  -8.4891272123354948        6.3725889792120256        6.8433044297942960     
 Dy  -8.0302006853134831        8.9983658907015531        4.9164036603533052     
 H  -10.616392863573779        8.8508113538719471        7.9865966516088873     
 C  -10.410907372140034        10.734735310864574        8.9963622333433335     
 C  -11.574260306585145        8.6796484041439985        9.9126391207828526     
 H  -9.8804636680135598        6.2004220737410174        9.4578730964114524     
 C  -9.2218620414748216        4.3167899638969267        8.6497861101667191     
 C  -11.049187581712872        5.7805089163025780        7.6954569124565140     
 O  -8.4350036076656174        9.0138116119510059        2.7367689534918100     
 O  -7.4842790221909388        6.6652446628185880        4.9214350840206835     
 O  -5.6865013548229655        8.8159651151577485        4.6421997588950559     
 O  -7.2113207821148180        11.270979351426686        4.7277185188753403     
 O  -9.8440969274833492        10.463430199711734        5.3100786436592431     
 O  -10.002634289286132        7.6277497244744685        4.9967743352514944     
 H  -9.6198615027962759        11.103110274146427        8.3313507301679302     
 H  -10.228767104446653        11.131009272029853        10.005390410000690     
 H  -11.368648430973007        11.137999351837317        8.6382585368426383     
 H  -11.420509156468798        9.0139259458434111        10.947481298109597     
 H  -11.615752936453731        7.5839616562726562        9.9144745427533518     
 H  -12.545273453174737        9.0597855250464203        9.5677058142768914     
 H  -8.2862152042850266        4.2898836099614144        9.2222223617889316     
 H  -9.0358799293028813        3.8428210696462632        7.6778125698537361     
 H  -9.9697444768869659        3.7111445685422813        9.1813367706057445     
 H  -10.917549957425956        5.3756991227000679        6.6831131487993254     
 H  -11.441096709729219        6.7993553668316959        7.5932731779837450     
 H  -11.803947078916346        5.1672396856853062        8.2072689822644893     
 P  -8.5919641263804358        9.8685704377509165        1.4721420004308059     
 H  -8.0271810733809907        6.0589123035638197        4.3529461685339941     
 H  -6.5141997923372719        6.3730033691430297        4.8084991291302153     
 H  -5.0846193463381386        9.5808438918928420        4.8779843375612524     
 H  -5.1923193586887058        7.9494057789010206        4.6178966933896417     
 H  -7.6661129092129769        12.014491593295180        5.2065597929523921     
 H  -6.2176460919738155        11.392034624262136        4.8872775143897149     
 H  -9.8007295314861089        11.409093911448190        5.6205234236276373     
 H  -10.797082253897544        10.266389886460368        5.1070592535054171     
 H  -10.910850653497089        8.0302351258629550        4.9414026638940021     
 H  -10.039563029926889        6.8302370221823434        4.4044649224664845     
 C  -7.1156542315946449        9.5598709265433559       0.42782703805519356     
 N  -8.7533103827548224        11.421606855550470        2.0035220826824616     
 N  -9.8798400855990991        9.5977388791849645       0.49562382944677341     
 C  -5.8963105500158530        9.9714391330028800        1.2743897732902489     
 C  -7.0443243315231863        8.0532829945801367       0.11044283253101822     
 C  -7.1711005563988541        10.372874882981552      -0.87395232736648498     
 C  -9.2658627601142385        12.579640028436328        1.2558793998837092     
 H  -8.2990767314286806        11.625829475475939        2.8975042255883596     
 C  -11.286983035069953        9.5461747659083702       0.96311685878141162     
 H  -9.7102798187233947        9.0630175549227214      -0.36319846744235867     
 H  -5.9114780774840385        11.038705535327054        1.5339587812703641     
 H  -4.9857386463197191        9.7790690620337699       0.69323497296988368     
 H  -5.8297267491534726        9.3936055043727222        2.2044402473970046     
 H  -6.1057038079370729        7.8301092112918447      -0.41795441315334192     
 H  -7.8631498357957614        7.7333540981473163      -0.54659478893407143     
 H  -7.0796571804053920        7.4519452846657011        1.0274353174439608     
 H  -8.0192458447867239        10.081620826681840       -1.5049380857405552     
 H  -6.2546273739053975        10.188558745989180       -1.4511269830261002     
 H  -7.2358833276393169        11.452418321059982      -0.69049840947803109     
 H  -9.5977426304561924        12.190722759597572       0.28438548731139657     
 C  -10.460061691227198        13.195335805717312        1.9920911399730921     
 C  -8.1678367489720145        13.620382665126389        1.0358393838951134     
 H  -11.309040094816615        9.9865551416974530        1.9699956851602340     
 C  -12.169001223870577        10.374089013949494        2.1903243570514038E-002
 C  -11.752702177661021        8.0927336580634641        1.0480555661961204     
 H  -10.153770498458320        13.567829921473516        2.9805665000978214     
 H  -11.258509292672155        12.457549763105684        2.1460401002739808     
 H  -10.873701355706617        14.042215033228514        1.4250396304750839     
 H  -7.3048961203861280        13.192406655782268       0.51037033970219059     
 H  -7.8151368920737134        14.018598125291970        1.9973985900842417     
 H  -8.5417451769753665        14.465496359454400       0.44312827768300894     
 H  -12.081756561707056        9.9948342851614012       -1.0058026606690142     
 H  -11.878480035929741        11.431858286056167        1.8208524734165885E-002
 H  -13.222175516896243        10.307633464999036       0.32713545000083655     
 H  -11.102700644380818        7.5097395985889923        1.7144566171333906     
 H  -11.724122649959781        7.6322379689525146        5.1402069080820456E-002
 H  -12.780511889149381        8.0300754158176968        1.4306839026465281     
 C  -7.7244113448589431        5.0648075150239986        16.879160193062447     
 C  -8.7408680732783264        6.1362723802526098        17.312189368868818     
 C  -8.2533646840386652        3.6467653124282937        17.169330281456844     
 C  -6.3922056292908040        5.2896545994818540        17.622877304653251     
 P  -7.3598377141450051        5.1977561890138109        15.076953897824936     
 H  -8.8368513328050451        6.1146701188734651        18.408454070582970     
 H  -9.7382030398947173        5.9582573373372290        16.889207501491718     
 H  -8.4103871359077864        7.1424741672631287        17.022134939995158     
 H  -8.4631265603692185        3.5448155124229297        18.244323694225553     
 H  -7.5068133344085810        2.8880124732546593        16.901528565430485     
 H  -9.1859341593422812        3.4296931361358012        16.630916914396156     
 H  -6.0189568411958305        6.3110326565771437        17.478100966717630     
 H  -5.6133396819012358        4.5866335128616402        17.297755908974057     
 H  -6.5422170770963675        5.1422211169295240        18.702463647770571     
 N  -6.6462448905681777        6.6446407791926552        14.704353701896332     
 N  -8.8206835101364351        5.2403022273407842        14.329853973077730     
 O  -6.4215410147499776        4.0540078664142349        14.677088653461180     
 C  -5.1977774879972571        6.9303287636563571        14.720847925861388     
 H  -7.2546992922112326        7.3889928632316382        14.349381902759097     
 C  -8.9579831707436277        4.9922255174241599        12.876943208140284     
 H  -9.6678673349643454        5.0194040958680670        14.870430944537933     
 H  -4.7257748719301356        6.1724660375100591        15.359608630840897     
 C  -4.9237615901435072        8.3021916124504536        15.338275471403142     
 C  -4.5702765767255809        6.8444141486094301        13.326920573956858     
 H  -8.0347180078713212        5.3591547683252161        12.406633673865308     
 C  -10.147475208931157        5.7995641688937916        12.361055552185562     
 C  -9.1162277856635381        3.4984595945366146        12.580040647884491     
 H  -5.4229943819603443        9.0972230028016465        14.766208371533960     
 H  -3.8441042716136606        8.5013321643357642        15.328927392344063     
 H  -5.2703123169483934        8.3564532036169155        16.376373709486455     
 H  -4.7864332690298061        5.8793680259365688        12.853170654634511     
 H  -3.4789074785819172        6.9487421474003872        13.408557826996685     
 H  -4.9530825786552244        7.6464406187980352        12.681729923443145     
 H  -11.049496233749140        5.5175972501068662        12.921160011764165     
 H  -10.331386441811718        5.5840070550307157        11.301141677178817     
 H  -9.9764227970010886        6.8778946085307631        12.479133168429421     
 H  -8.2674725807437621        2.9315490469827972        12.979683011709957     
 H  -9.1735310339677216        3.3165336218305095        11.497866885234679     
 H  -10.035754609632301        3.1063900372372233        13.035821304538189     
 C   4.5005064438992619       -1.4041938769946349        12.218951570837291     
 C   4.3716323063143561       0.10302113164057720        11.921687941209159     
 C   3.1309250299510003       -2.1084856893238300        12.147083098904529     
 C   5.4642096494460155       -2.0266298879216045        11.185401995282032     
 P   5.2869847670291721       -1.6413040083172858        13.878717152981483     
 H   5.3533027223137459       0.59336472341223478        11.939847803141685     
 H   3.7060758179629900       0.61666030207584621        12.626770173905525     
 H   3.9468062226200176       0.23966078265652788        10.915302606179749     
 H   2.3845168445578997       -1.6378592083699564        12.801523729512548     
 H   3.2050395191907874       -3.1719603294826277        12.416512299755439     
 H   2.7465001706372236       -2.0539646098979336        11.116889661300169     
 H   5.0805210161173511       -1.8260450916391866        10.173938941712855     
 H   5.5437264621004729       -3.1141892913757387        11.298714601199849     
 H   6.4718113397059005       -1.5942349249500034        11.250482216859641     
 N   5.6400521290792156       -3.2222920732067353        14.217231165178887     
 N   4.1285978374760086       -1.2960839013929961        14.995678104441277     
 O   6.5875944202130556      -0.83821892982207213        13.897725401277519     
 C   6.8321088384851025       -3.9747963288874995        13.770281134130105     
 H   4.8810685352468095       -3.7910716616703870        14.588749324926908     
 C   4.3792285670202853       -1.2876714860982701        16.457908139887703     
 H   3.3645537753248909      -0.67328146668732791        14.704275297126960     
 H   7.4071402830834820       -3.3021414110148002        13.118297923568592     
 C   7.7022031514252962       -4.3680097648600862        14.967926368780905     
 C   6.3927620436088048       -5.2080195641504474        12.980061062947421     
 H   5.3617410967744190       -1.7580293533898299        16.611020810546616     
 C   4.4233359906382308       0.14831205357147165        16.989985469253678     
 C   3.3113476731294003       -2.1274653591948844        17.167680807716788     
 H   7.9645697751367752       -3.4828396031561430        15.562531429865174     
 H   8.6328538296199628       -4.8492360291398917        14.634875375800185     
 H   7.1556039564440406       -5.0709873732884905        15.609222918214824     
 H   5.8242263539040184       -5.8879441764085634        13.632282445682273     
 H   7.2613672959520068       -5.7568633709888699        12.599970725568925     
 H   5.7581288397605963       -4.9404267138191891        12.126186743384508     
 H   5.2152817240515512       0.72174654173609576        16.493283038009523     
 H   4.6138065212968558       0.15714298968517698        18.072237097763523     
 H   3.4675088546311095       0.65921941774929327        16.809129851761359     
 H   2.3053668614326979       -1.7700468775635332        16.905857361419503     
 H   3.4193683974667981       -2.0540205501124893        18.258049073712378     
 H   3.3820790547026776       -3.1858640359004324        16.887590791525877     
 I   1.5077401986903880        1.1108088818768818        14.477746777821123     
 I  -1.6657694017035580        5.5832455858026444        16.077129853438947     
 I  -8.4812811410532518        9.6038853033039420        13.045244860533625     
 O   1.8912167914967961        4.5281552180567601        15.583684217732454     
 H   1.7104213666700061        3.5896044189937739        15.356049583036528     
 H   1.0047023848017871        4.9225157528883532        15.725650466439262     
 C   8.4178782496119258        2.5357900089869228        10.018356850154532     
 C   8.5871277211251371        3.5213503503466672        8.8526410356860694     
 C   7.8552954142198415        1.1865310079912641        9.5283702388318634     
 C   7.4713275955317364        3.1298635311733496        11.082640448477317     
 P   10.021567737002091        2.2867012385179937        10.875646297591794     
 H   9.1755103113875549        3.0915610396699869        8.0309033752540735     
 H   7.5992645837992203        3.7844680438336509        8.4530673529610834     
 H   9.0659147785963334        4.4518389627610455        9.1808917877570160     
 H   6.8426409842885949        1.3439474741492405        9.1270574895897720     
 H   8.4621971052044227       0.74872335408972113        8.7242219717378511     
 H   7.7848399808588216       0.46274634916514129        10.351087248216889     
 H   7.8365656143811577        4.0868750385538819        11.476409935036907     
 H   6.4891057599603634        3.3084278458644341        10.624236377800306     
 H   7.3294382078198286        2.4453648158415802        11.927478207773866     
 N   11.088485097086568        1.6798412567147418        9.7870248115862655     
 N   10.648277334104229        3.7205862278705530        11.413666423917421     
 O   9.7490746412359854        1.4154954515945160        12.108651518328374     
 C   12.392882589905318        1.1160596646500105        10.222528037447939     
 H   10.738399603137852        1.3236477878224300        8.8891008222246768     
 C   11.659070103920000        4.5697935667379666        10.760255225990925     
 H   10.432638513769103        3.9440946833426107        12.388153386102918     
 Dy   9.9345015000894836        1.3140761409633299        14.314723179551939     
 H   12.559190619134172        1.4788321890024918        11.247352558647083     
 C   12.350656031242007      -0.41386046809460619        10.255351955169616     
 C   13.516521421420395        1.6317794421780967        9.3201214139705257     
 H   11.812849828243984        4.1279740749700711        9.7684938266399168     
 C   11.151096471711556        6.0070209856630754        10.586003920908745     
 C   12.986148878636532        4.5449413962986265        11.529106071126840     
 O   10.334142695516418        1.3071023905995058        16.493390131477540     
 O   9.3941958598529727        3.6474176621761405        14.317049222314600     
 O   7.5892178981470506        1.4899706484191664        14.575209029582529     
 O   9.1038206377157245      -0.95810048684099025        14.477605458926710     
 O   11.744033276175216      -0.16290546544387227        13.945854689093657     
 O   11.905043992960399        2.6795533288574322        14.224840769090244     
 H   11.558114919163598      -0.77483947481921234        10.922630865858908     
 H   12.169322260549606      -0.81967491405624837        9.2500394443224785     
 H   13.307488632818897      -0.81461623240161485        10.618683574635767     
 H   13.361297375014408        1.2906065270734379        8.2877201615423761     
 H   13.559909793130288        2.7274090430948492        9.3107978955710795     
 H   14.487073390003232        1.2521610030877133        9.6672767045988657     
 H   10.213476057692020        6.0331071809820056        10.016710476982471     
 H   10.966517831730689        6.4764525317684178        11.560582952060095     
 H   11.895356145578120        6.6172516696544408        10.054492479385866     
 H   12.855559768428975        4.9442560352125069        12.543901290362374     
 H   13.382486749821068        3.5270438753565445        11.624921806565130     
 H   13.737327972305735        5.1637656576829922        11.018575067332618     
 P   10.500225930385609       0.44961204120323289        17.754440541123056     
 H   9.9440805595624990        4.2508210461098654        14.881524003266861     
 H   8.4256336905765519        3.9378326516886832        14.448568646541068     
 H   6.9891893357457411       0.73590757873079049        14.304295210131347     
 H   7.0979235775083032        2.3579075999269112        14.622995461842754     
 H   9.5670087955531802       -1.7020717191445913        14.008190997355486     
 H   8.1150546636055001       -1.0713156056335438        14.286029342710069     
 H   11.701829159961541       -1.1063689241230708        13.629107611720663     
 H   12.701673225193758        4.4159059106128509E-002   14.115277403830929     
 H   12.817343144498018        2.2823957679067131        14.253455330766005     
 H   11.950966990811477        3.4749224651511463        14.819391668677723     
 C   9.0306245710344086       0.75868743040508524        18.808207563463377     
 N   10.658158897493214       -1.1016164021519395        17.216894946973369     
 N   11.799030069713464       0.71738486047574623        18.717892702503804     
 C   7.8054791085572957       0.35053179037763299        17.967949928425753     
 C   8.9634559327781709        2.2655939483914511        19.125394585065109     
 C   9.0893694708899471       -5.4970361124893757E-002   20.109329075023979     
 C   11.160792354457476       -2.2643649013584790        17.964390130273980     
 H   10.197434238051345       -1.3047280749609755        16.326303566331156     
 C   13.198688609575930       0.77610823295029208        18.227556418126646     
 H   11.640163591860016        1.2519384160382061        19.579050290451324     
 H   7.8156856679178075      -0.71706209107067354        17.709020714156203     
 H   6.8988930440883740       0.54627907873814308        18.554615336638616     
 H   7.7358063758000135       0.92795325054285660        17.037827949204857     
 H   8.0307978929389456        2.4895177678959226        19.663860543228040     
 H   9.7895382836791409        2.5863782843439558        19.772890223600339     
 H   8.9890174890932713        2.8656397357457415        18.207216797679660     
 H   9.9409952899439507       0.23321463219069430        20.737082448553032     
 H   8.1755150383096726       0.13216626502531578        20.690013261976006     
 H   9.1495065651345318       -1.1348447051551340        19.925662203291619     
 H   11.497407344576358       -1.8781564883687969        18.935353782088171     
 C   12.348914475096128       -2.8918946534868581        17.227179692124775     
 C   10.051249057480385       -3.2930632503277715        18.184457096208231     
 H   13.206781093129845       0.33188471430353134        17.221796872423766     
 C   14.099859742125647       -4.3757467050135182E-002   19.157047948912972     
 C   13.656194037879674        2.2314229078274215        18.131217393012768     
 H   12.040062456851000       -3.2547603507073735        16.235777785911331     
 H   13.158684175244955       -2.1641525771379868        17.079452909500699     
 H   12.749401513603548       -3.7483712563720504        17.790318084097638     
 H   9.1927178883976968       -2.8549170087622300        18.709567049992295     
 H   9.6943036112967285       -3.6865597232730369        17.222664424510921     
 H   10.414452629418983       -4.1429839220981686        18.776954914024095     
 H   14.021139727987094       0.33376022402117250        20.186119790362252     
 H   13.819379229169654       -1.1039874828725582        19.163103481018890     
 H   15.148488336854541        3.3541791858839598E-002   18.839909630784796     
 H   12.992232041432239        2.8107618705582875        17.475836941907193     
 H   13.643658846789029        2.6941145427886775        19.127383789798916     
 H   14.676895555910821        2.2976098034472217        17.730363295971756     
 C   9.6049333849833580        5.2857599244148927        2.3706314695950730     
 C   10.619918385264835        4.2291917350864043        1.8978112479297868     
 C   10.120804735123809        6.7133292691376942        2.1010906923906538     
 C   8.2617277231667874        5.0678684867718014        1.6452781335103823     
 P   9.2707509965245354        5.1172922458880397        4.1759599746261609     
 H   10.697855791986081        4.2747809624129589       0.80076556770067975     
 H   11.623490659238715        4.4034178020189074        2.3072910597193474     
 H   10.298819721360195        3.2152349504939526        2.1723090970581937     
 H   10.313841533103343        6.8395946863815693        1.0258538766982059     
 H   9.3737158755515182        7.4613757185663072        2.3955099970368936     
 H   11.059374877325485        6.9267245215848892        2.6298371880648781     
 H   7.8984364167462653        4.0402802410049850        1.7734898406161048     
 H   7.4831028756009248        5.7574817204297064        1.9990540469089391     
 H   8.3925497300784517        5.2408424252864769       0.56694644940350258     
 N   8.5640680461920677        3.6623151409685941        4.5303918838784094     
 N   10.743471112850118        5.0634846415525265        4.8997580743840459     
 O   8.3389244047488109        6.2525632846830899        4.6140698907799713     
 C   7.1152796172567765        3.3771265956570695        4.5217034323225498     
 H   9.1746291817909551        2.9179826725391047        4.8814833321792950     
 C   10.905214315326765        5.3068030651106346        6.3512907032167965     
 H   11.582291085858465        5.2855974369583656        4.3469997374870486     
 H   6.6396445680670340        4.1383318061915277        3.8898751992048157     
 C   6.8376548216658968        2.0096469576063436        3.8969454072017582     
 C   6.4945422579615810        3.4559811333666537        5.9188317900121792     
 H   9.9861615388049714        4.9471472522689508        6.8347766174543212     
 C   12.095149008449082        4.4887344432705119        6.8489147145437927     
 C   11.079260398447403        6.7986323392435457        6.6474422040829104     
 H   7.3423481077253445        1.2110860209007392        4.4591018961144817     
 H   5.7584441205399175        1.8085767684122187        3.9133748487190814     
 H   7.1760920940881840        1.9638276412008056        2.8557306141534138     
 H   6.7112897707289862        4.4195289955132919        6.3953738698296085     
 H   5.4030177342562764        3.3499029197518126        5.8415450419641797     
 H   6.8813280103779455        2.6520746985583896        6.5592434270287470     
 H   12.991636923699742        4.7644987528593106        6.2772265339248099     
 H   12.295066631084289        4.6999972452700138        7.9069850409937859     
 H   11.914170728138277        3.4121610985344866        6.7316181627223370     
 H   10.228068727157254        7.3707729049686481        6.2608187558448023     
 H   11.153718990492454        6.9787348838964132        7.7289357552109710     
 H   11.994154946653135        7.1852775224224503        6.1777715518984868     
 C  -2.6104626615789890        11.705090795359784        6.9314049555999651     
 C  -2.4761124047888994        10.193442071652742        7.1981425465450926     
 C  -1.2460007075016952        12.415343935524950        7.0325541613452609     
 C  -3.5888824332551876        12.297291178085544        7.9679924367302801     
 P  -3.3797988278045721        11.970207140648206        5.2678232628355488     
 H  -3.4558094105300357        9.7001842112772145        7.1650644438448587     
 H  -1.8048734480474744        9.6963307017062732        6.4872013687507266     
 H  -2.0565395288869626        10.037528978348750        8.2038299637587571     
 H -0.48985886612723251        11.961121801614869        6.3783332576519047     
 H  -1.3233888159239056        13.482636134089544        6.7812556556656096     
 H -0.87242239826476387        12.344472560990967        8.0656821430871535     
 H  -3.2177613556722373        12.069227802437737        8.9780675710951012     
 H  -3.6705061952816700        13.386647899929613        7.8847840003983070     
 H  -4.5942060973287431        11.864512579949924        7.8780534023407087     
 N  -3.7308600266242333        13.556181389263225        4.9504956829900983     
 N  -2.2098756542195064        11.641425819309037        4.1583004284688387     
 O  -4.6790145155385350        11.167011228296817        5.2202126596783476     
 C  -4.9084102780218952        14.307006512107838        5.4371777698344008     
 H  -2.9692286066954510        14.129397115320993        4.5912891699439324     
 C  -2.4447218653533556        11.646251421389945        2.6932221912303613     
 H  -1.4479326593167399        11.016804970103074        4.4511244386910072     
 H  -5.4763541229489325        13.625046876615041        6.0853521177211549     
 C  -5.8000980705953236        14.731350720824787        4.2675992555830584     
 C  -4.4416978401513019        15.518302540704394        6.2451196839938605     
 H  -3.4253801329801399        12.118184852809977        2.5339407470932183     
 C  -2.4826308171671569        10.215276907204027        2.1461685288165873     
 C  -1.3677698129305536        12.491680145708031        2.0044945070563052     
 H  -6.0773279185712958        13.861472479304707        3.6582584032581100     
 H  -6.7223996330560283        15.206703235401607        4.6292932344274869     
 H  -5.2636760273107237        15.447139790277737        3.6325357934521350     
 H  -3.8861882797190721        16.210454436990801        5.5950367361952749     
 H  -5.2959287283222887        16.061585210162924        6.6621047564430560     
 H  -3.7854863736228275        15.227188229735646        7.0738456791690147     
 H  -3.2763775546390752        9.6351414455736695        2.6320811839615716     
 H  -2.6652138302299155        10.217355168400752        1.0624254717503858     
 H  -1.5269760631924623        9.7044316294106849        2.3276437461136981     
 H -0.36572241344350909        12.134469592832357        2.2804924303570395     
 H  -1.4574117349068532        12.422567975039469       0.91233956442446551     
 H  -1.4447834714763641        13.548650523603884        2.2888295124939169     
 I  0.40525133909360095        9.2140108325688956        4.6551477455394039     
 I   3.5973415805232816        4.7300623302865414        3.1383176466707035     
 I   10.396625783239969       0.69903792656178232        6.1909008848832601     
 O   2.0607220662374505E-002   5.7781099997475414        3.6111263820470514     
 H  0.19786657846332717        6.7212822236519401        3.8200378794912342     
 H  0.90873624450284918        5.3855052010369189        3.4764382389397870     
         356

 C  -6.4770956891566662        7.7836618753840403        9.2082415419778911     
 C  -6.6462224565182577        6.7936014120917978        10.370240004081085     
 C  -5.9166070950172678        9.1310028081933865        9.7051813733235850     
 C  -5.5286662146454129        7.1949140433546512        8.1426833890701555     
 P  -8.0806882875309061        8.0351173211245221        8.3511229611756477     
 H  -7.2385002869917674        7.2182942358922491        11.191827215356907     
 H  -5.6584462853778703        6.5328459344571508        10.771769056845679     
 H  -7.1206782274914282        5.8625915120626493        10.037512183120898     
 H  -4.9038594130463062        8.9722717588106509        10.105465870827445     
 H  -6.5238744197252387        9.5638667704796454        10.511753388910172     
 H  -5.8468437046435717        9.8595688407279205        8.8867774170060603     
 H  -5.8910848249328032        6.2382141733806762        7.7456293582316178     
 H  -4.5458093537061250        7.0174013801094626        8.6003599033347076     
 H  -5.3886168747697356        7.8819423275244480        7.2996024096818291     
 N  -9.1451864580549476        8.6427831947136369        9.4411914275164950     
 N  -8.7097212400485464        6.6020352728383305        7.8129740506240388     
 O  -7.8091633078796434        8.9071210115683055        7.1178858177940549     
 C  -10.450397356384467        9.2075721209921824        9.0102421540968862     
 H  -8.7959152401468561        8.9917778525032332        10.342173722252678     
 C  -9.7256040138019255        5.7581134980760860        8.4653230682425811     
 H  -8.4895987614719459        6.3745798128808238        6.8401612670348664     
 Dy  -8.0280590925721338        9.0004065953313965        4.9126335562879744     
 H  -10.615592479206400        8.8530749073347526        7.9823176721979987     
 C  -10.410051689636029        10.737734043048118        8.9905656160989995     
 C  -11.573592834016631        8.6836527154095986        9.9084581411145685     
 H  -9.8814099821822037        6.2043206511469160        9.4546100542503080     
 C  -9.2240528721073396        4.3198407372372341        8.6475990699900471     
 C  -11.050051940801584        5.7844090752523201        7.6921118354308620     
 O  -8.4301420495090547        9.0128332810959062        2.7322795435726288     
 O  -7.4830941980918455        6.6673874613167294        4.9185629760986149     
 O  -5.6842844975206690        8.8188406873419734        4.6387043006755508     
 O  -7.2089079440233359        11.273250063264017        4.7253881987378064     
 O  -9.8416212019550144        10.466086450920560        5.3048173203333189     
 O  -10.001225164667519        7.6309553500670217        4.9929429708763449     
 H  -9.6186858046966481        11.105588839111784        8.3256753425911381     
 H  -10.228466758401989        11.134864554146867        9.9993363373706199     
 H  -11.367594868485705        11.140690160753586        8.6316161967983742     
 H  -11.419649521031918        9.0185608992490707        10.943070710618638     
 H  -11.615502483738357        7.5879920531753902        9.9109946003880172     
 H  -12.544494960647263        9.0639239173417785        9.5633383587292027     
 H  -8.2885777073465228        4.2924223520852731        9.2202899906000386     
 H  -9.0383024959825917        3.8452019884316369        7.6759206564383629     
 H  -9.9725431171082679        3.7150975168780529        9.1792972614651696     
 H  -10.918477856143362        5.3789752081500612        6.6800036155693929     
 H  -11.441223376266297        6.8034671890985265        7.5893318268953704     
 H  -11.805366381094712        5.1719500939067755        8.2040374315780404     
 P  -8.5897225106923916        9.8684584407258242        1.4685864406177254     
 H  -8.0259882122028916        6.0602667010774374        4.3510477481805951     
 H  -6.5128478848835449        6.3752635122587265        4.8064061436571937     
 H  -5.0829128690243248        9.5830846308735573        4.8773295915851271     
 H  -5.1905002391498352        7.9519766817109181        4.6157858445606781     
 H  -7.6641828414216793        12.016463055115661        5.2041719817571535     
 H  -6.2154814337964339        11.393955366505923        4.8867418378507432     
 H  -9.7983461389474975        11.411367124593371        5.6164974413848734     
 H  -10.794773488067790        10.269030699504331        5.1025009791648754     
 H  -10.909413498037379        8.0334327840766591        4.9371979423946026     
 H  -10.038665297954200        6.8316571336041090        4.4032812987498362     
 C  -7.1139186399051804        9.5639901562990204       0.42263786421967420     
 N  -8.7532801139693408        11.420533241655423        2.0017741858242157     
 N  -9.8778617303691902        9.5962633400664696       0.49278365418209602     
 C  -5.8945770237042678        9.9753338779725933        1.2692458457512239     
 C  -7.0405990623408679        8.0583050575421229       0.10203383469791640     
 C  -7.1714034979289689        10.379789171533398      -0.87721832699983648     
 C  -9.2694646421628146        12.578159847612696        1.2563584025453383     
 H  -8.2982802968758111        11.624951345428345        2.8952899059595238     
 C  -11.284289579322957        9.5407350564675326       0.96156524449327041     
 H  -9.7079134020010542        9.0631971888804497      -0.36694009615812279     
 H  -5.9108638131056344        11.041979105794349        1.5310851082633277     
 H  -4.9842273539477464        9.7853634450403923       0.68710541498289535     
 H  -5.8267514854881250        9.3956590350554485        2.1979945888573043     
 H  -6.1021290354533653        7.8376047085326599      -0.42749133652800775     
 H  -7.8594287817861845        7.7383692620025846      -0.55497672131066433     
 H  -7.0741311133348530        7.4551277601891304        1.0177852251795647     
 H  -8.0197737220780514        10.089153139613655       -1.5082010576164997     
 H  -6.2552351834148574        10.197763339290262       -1.4554753310234900     
 H  -7.2370799098153853        11.458800531893983      -0.69120627728022799     
 H  -9.6006870052105739        12.190043574367815       0.28434084422025691     
 C  -10.464908744884479        13.189218732145580        1.9940456818257828     
 C  -8.1742860997948128        13.621987758603749        1.0379540633756021     
 H  -11.306481375524953        9.9803891225777086        1.9687385297042106     
 C  -12.169412574713521        10.367028660924545        2.2001077513462634E-002
 C  -11.746185346884920        8.0861569406971174        1.0459951854865084     
 H  -10.158996199332488        13.561950677136165        2.9825419774880393     
 H  -11.260645451514939        12.448721446065116        2.1480539929765827     
 H  -10.881819544315956        14.035001887175662        1.4279963622575755     
 H  -7.3107362282175155        13.197501190664040       0.51095405842197150     
 H  -7.8219331041063418        14.018820153942773        2.0002067109858177     
 H  -8.5507805303678293        14.467397273208961       0.44755165270470804     
 H  -12.082580520976350        9.9886819824152600       -1.0060698927921128     
 H  -11.881392138546767        11.425424292170550        1.8712758140749297E-002
 H  -13.221962055886619        10.297850841719132       0.32854254157075286     
 H  -11.094402523872736        7.5045171381700930        1.7117775193900515     
 H  -11.716941683753804        7.6261787784672626        4.9114786272738416E-002
 H  -12.773585097464442        8.0206882810659277        1.4290794379518752     
 C  -7.7226816199530486        5.0603250193715983        16.874438166316203     
 C  -8.7357798641904942        6.1336561179373490        17.310222500061936     
 C  -8.2544430088447989        3.6432353537854643        17.163936340241161     
 C  -6.3888661680217238        5.2809986315436692        17.616297823907928     
 P  -7.3604508738205041        5.1950639152424296        15.071897931192442     
 H  -8.8310686248745416        6.1104863275561190        18.406501151684672     
 H  -9.7338197415152461        5.9592623323435054        16.887654652902548     
 H  -8.4026857219670070        7.1392939478168156        17.021510383315643     
 H  -8.4613591229622962        3.5401208131506365        18.239311323702996     
 H  -7.5107719381277223        2.8830134849191933        16.892990271777435     
 H  -9.1889326165980520        3.4293367112722213        16.627956336756540     
 H  -6.0131756366262472        6.3015007158194294        17.472131617115867     
 H  -5.6124236593511121        4.5763650040254760        17.289218195606651     
 H  -6.5376693056367303        5.1327501716565722        18.695924869493513     
 N  -6.6469284137213602        6.6421308358833899        14.699930619286699     
 N  -8.8220130169527913        5.2384652273167056        14.326304196919958     
 O  -6.4228784745549792        4.0516312839928119        14.669473820615062     
 C  -5.1984879930275314        6.9279643990207207        14.716823233045250     
 H  -7.2555102997501093        7.3869259728484744        14.346158295443187     
 C  -8.9607754488192661        4.9896114157617442        12.873639990586256     
 H  -9.6688128142679108        5.0180486881412607        14.867695710514139     
 H  -4.7264336868271215        6.1694343414590529        15.354703802366807     
 C  -4.9246065022491559        8.2989752237354075        15.336059242922827     
 C  -4.5708552946330228        6.8436946553084868        13.322914369601174     
 H  -8.0370127012241888        5.3540335284026943        12.402484005598776     
 C  -10.148702329878041        5.7990634206444120        12.357608919007005     
 C  -9.1223670455271826        3.4959729224829532        12.578277567286042     
 H  -5.4237676252843103        9.0947388445214816        14.764983870480563     
 H  -3.8449617879222946        8.4982005876221880        15.327252446859656     
 H  -5.2714749090035546        8.3517383784252246        16.374111397217806     
 H  -4.7864193325268261        5.8789520261929118        12.848288969251060     
 H  -3.4795695807137257        6.9485800720903486        13.404798669887017     
 H  -4.9540472270997018        7.6460809602682316        12.678419564648831     
 H  -11.050969860644226        5.5196755203661798        12.918460019517749     
 H  -10.333647701170547        5.5828922898576439        11.297998279520934     
 H  -9.9752833783009791        6.8770851774676869        12.474553829146480     
 H  -8.2745422539593854        2.9278468416445174        12.978089871188962     
 H  -9.1805800628909502        3.3131003332874585        11.496316020461212     
 H  -10.042352581049069        3.1061658249435009        13.035001136754369     
 C   4.5009015871793352       -1.4063644216551714        12.222858026563562     
 C   4.3689152340129205       0.10114521435651944        11.929369577078242     
 C   3.1328522236559002       -2.1131937600314470        12.148644618904077     
 C   5.4662266919514133       -2.0237822746094443        11.188079386383828     
 P   5.2870774742962556       -1.6457645306755573        13.882451368363336     
 H   5.3496011651023716       0.59330295605101124        11.948636508097517     
 H   3.7024789009266912       0.61185081056826152        12.635632980844973     
 H   3.9437556342780158       0.23939494051087504        10.923367607701774     
 H   2.3853425332221097       -1.6458775964629606        12.804017942721293     
 H   3.2090615815817087       -3.1770892500043648        12.415384474379895     
 H   2.7485835165835013       -2.0567783945581404        11.118527455410153     
 H   5.0826798129656154       -1.8207833785952678        10.177097656091568     
 H   5.5478416935604251       -3.1113703191781648        11.297983468069864     
 H   6.4729158254353107       -1.5897305110950031        11.255123578263678     
 N   5.6418000514212947       -3.2268528661360616        14.218598183910999     
 N   4.1274632973384078       -1.3036800973936966        14.999142488767150     
 O   6.5867186847417498      -0.84124939301986501        13.903542130559767     
 C   6.8333047407165921       -3.9777777805087493        13.767733873887094     
 H   4.8834032740621289       -3.7969817088133482        14.589255162274217     
 C   4.3774723245982559       -1.2946841782684431        16.461514603448933     
 H   3.3634843336424014      -0.68080553486859507        14.707756013514263     
 H   7.4077973290651338       -3.3028757349433202        13.117730849531734     
 C   7.7045838332027667       -4.3753721669440777        14.962846041292813     
 C   6.3929814923979249       -5.2079691744754024        12.973585196712678     
 H   5.3584383530169770       -1.7677666870808471        16.615496021601956     
 C   4.4252725546244074       0.14148633519432449        16.992568100388308     
 C   3.3066517435464600       -2.1306225530153959        17.171042986675111     
 H   7.9676063484130975       -3.4925318685105284        15.560388569588657     
 H   8.6348703456679647       -4.8552034613459032        14.627119041250166     
 H   7.1586401864396363       -5.0806753884796416        15.602003641273342     
 H   5.8257655168336164       -5.8904133582877067        13.624111446834045     
 H   7.2609984743868061       -5.7549024891699831        12.589843828682033     
 H   5.7566596588945371       -4.9374585774272708        12.122085162456058     
 H   5.2190378198763954       0.71231066861248604        16.495971724298570     
 H   4.6150523553371698       0.15063465145665919        18.074915490567172     
 H   3.4709982816879985       0.65475448540436387        16.810807880915220     
 H   2.3021554508694280       -1.7701173930171799        16.908268168547554     
 H   3.4140754825501181       -2.0567149756512406        18.261420492721143     
 H   3.3741881542024097       -3.1892866089803893        16.891576279413290     
 I   1.5062792409513490        1.1059688776391936        14.489323126329010     
 I  -1.6649730143732024        5.5862641485223801        16.071149341815051     
 I  -8.4819091529479262        9.6036441423935486        13.043774665050263     
 O   1.8909379410371163        4.5273892968510845        15.581574402399209     
 H   1.7099858690630054        3.5882308255843967        15.357009332202875     
 H   1.0045100470616084        4.9223226106595179        15.722387304635337     
 C   8.4161301959607329        2.5347797753582304        10.019130505369079     
 C   8.5867018195626237        3.5210965159920007        8.8542255166974613     
 C   7.8533645204278573        1.1861983032621377        9.5276324327386774     
 C   7.4689051737185626        3.1285225109360146        11.082990611089585     
 P   10.019156753151881        2.2844517265961946        10.877392924672614     
 H   9.1759832058987989        3.0919292108929879        8.0328131608986659     
 H   7.5992780252992977        3.7844997513202854        8.4537824627949760     
 H   9.0651005423966993        4.4513362513949408        9.1836596849013148     
 H   6.8409302106797352        1.3443523488943165        9.1260909337207945     
 H   8.4604216952539808       0.74901757770074895        8.7232687605740669     
 H   7.7823349591229389       0.46159550722862713        10.349557359825200     
 H   7.8342143447530415        4.0850384449984940        11.477864233163217     
 H   6.4871773366743275        3.3079566931679909        10.623854551870275     
 H   7.3259524747178455        2.4435034364474220        11.927202217726480     
 N   11.085850280837910        1.6764042098832677        9.7892309779376383     
 N   10.646859780383807        3.7180488728634975        11.415064201155680     
 O   9.7457543760623864        1.4138291569750645        12.110642724175536     
 C   12.390198107694786        1.1126611003250093        10.224794551243145     
 H   10.736102989324067        1.3210215321401870        8.8908973876222088     
 C   11.658793214928000        4.5658247410141692        10.761596442641833     
 H   10.430887440382193        3.9422602576283499        12.389318481142627     
 Dy   9.9335212732605349        1.3125797559269969        14.316896387696744     
 H   12.556314341920755        1.4753622495822425        11.249672952592375     
 C   12.348094476267807      -0.41722440709514563        10.257484605792653     
 C   13.513956343628355        1.6283278622702868        9.3225230719034737     
 H   11.812720686859585        4.1230383646930644        9.7703091903859249     
 C   11.152439610920400        6.0033940445667682        10.585734246657870     
 C   12.985397288362879        4.5403555471487644        11.531223718284156     
 O   10.330554141254776        1.3077434140295552        16.496470759129785     
 O   9.3937619718076757        3.6458968079285263        14.317039420323139     
 O   7.5882780900223450        1.4881192252472497        14.577591931304276     
 O   9.1035981073741521      -0.95997048931689133        14.480484233244038     
 O   11.743121558067696      -0.16395745806948511        13.947021893734291     
 O   11.904934242964359        2.6769527652916891        14.227475412671220     
 H   11.555353937567238      -0.77838041167729111        10.924404381663017     
 H   12.167274755894645      -0.82299180126062355        9.2520708211102303     
 H   13.304804873847008      -0.81790925975145334        10.621196761132191     
 H   13.358776040802967        1.2871529224560940        8.2901150343381378     
 H   13.557538602067257        2.7239384876353645        9.3131879860039728     
 H   14.484429230032909        1.2485713415689419        9.6697370845389798     
 H   10.215228522382818        6.0300134314038054        10.015802883314224     
 H   10.967848978447620        6.4739483193915763        11.559740155094087     
 H   11.897676500250308        6.6122973454489964        10.054118330137278     
 H   12.854706232376078        4.9408154150112562        12.545543000836137     
 H   13.380588162738960        3.5221622866608904        11.628261470478618     
 H   13.737493453895162        5.1578525005446929        11.020505123599357     
 P   10.498530068997049       0.44950131371290963        17.756817763480750     
 H   9.9429163743662485        4.2503799380788783        14.880974565420175     
 H   8.4248657903188953        3.9363059765498147        14.445965842976960     
 H   6.9885380542811664       0.73363662089771142        14.307303431348211     
 H   7.0971626963074721        2.3562731997042201        14.621715387018478     
 H   9.5665263030278620       -1.7035842828401322        14.010268604399938     
 H   8.1146293401349503       -1.0736078792301893        14.290128700059062     
 H   11.700806477195387       -1.1072684083507638        13.629733750418596     
 H   12.700493328434382        4.2053831245515642E-002   14.118956842977836     
 H   12.816869090058216        2.2793568332060414        14.258788780969406     
 H   11.950557267950328        3.4742554309760316        14.819249990319950     
 C   9.0288308667709689       0.75421603599457654        18.811363135937039     
 N   10.658995916103892       -1.1008872845567457        17.217893648216030     
 N   11.796617405642117       0.71886098291817158        18.720731875563423     
 C   7.8042442242415664       0.34608885046986970        17.970385699793177     
 C   8.9593128980903547        2.2601545173523059        19.131949947428598     
 C   9.0893078179309512       -6.2326418712404449E-002   20.110517016781579     
 C   11.166259656111727       -2.2628453621826310        17.963044893246582     
 H   10.198100258276211       -1.3042285898748780        16.327440666698038     
 C   13.196245784838338       0.78088771292526293        18.231194654993981     
 H   11.636406045824014        1.2517316372143854        19.582610859636191     
 H   7.8160164735060267      -0.72081965788360625        17.709000778250584     
 H   6.8974901505495367       0.53907573325432867        18.557500337654755     
 H   7.7336656973100126       0.92550344005857088        17.041639499514371     
 H   8.0262692841350507        2.4814972921563303        19.670648213795236     
 H   9.7847436728912278        2.5807880998195598        19.780320366400307     
 H   8.9839707455539433        2.8622520605511674        18.215188640651693     
 H   9.9408619250395542       0.22543961653162484        20.738570803857730     
 H   8.1755387707087053       0.12220572294278415        20.692003110458405     
 H   9.1507476216910781       -1.1416140933896206        19.924182476752456     
 H   11.501760154208721       -1.8772684004219171        18.934618805969357     
 C   12.356223373316515       -2.8844917952181723        17.224390168782300     
 C   10.060707739702346       -3.2958471274149943        18.181379290017407     
 H   13.205739415096859       0.33779754168317810        17.225014915971389     
 C   14.098753338783082       -3.8161555525121751E-002   19.160063219101676     
 C   13.650713160171707        2.2371630627846795        18.136485499251489     
 H   12.048001877865900       -3.2484538495866357        16.233221215930200     
 H   13.162167407170461       -2.1530347795441882        17.076064397660630     
 H   12.761279365903192       -3.7389780334548455        17.786833141377876     
 H   9.2011231038979275       -2.8622457292760073        18.708079055483065     
 H   9.7045418206970542       -3.6883612109357333        17.218885555089827     
 H   10.427557089697086       -4.1456277773883512        18.771531406711688     
 H   14.019711648518385       0.33858510357905514        20.189386247336024     
 H   13.819807427742688       -1.0987805939953024        19.165474964596999     
 H   15.147167008519087        4.0828506912955587E-002   18.842676165696314     
 H   12.986266991219015        2.8155321057024589        17.480737942266476     
 H   13.636054125750125        2.6990809912198097        19.132948646199022     
 H   14.671657875769739        2.3058264907624997        17.736847780514580     
 C   9.6067951804650225        5.2867524650034028        2.3714031143755658     
 C   10.618540494138353        4.2268094345477643        1.8998091759168081     
 C   10.126759039671427        6.7124100834639249        2.1003836899015886     
 C   8.2630510944701090        5.0722913366546214        1.6461351131293440     
 P   9.2719975111020823        5.1201031919092355        4.1767699068335444     
 H   10.697569637597473        4.2715536735216633       0.80282700918061178     
 H   11.622200242304844        4.3977750038770171        2.3102116801374124     
 H   10.293871791184175        3.2142049738845575        2.1745404649123743     
 H   10.318568344163008        6.8373600756234127        1.0247756554783853     
 H   9.3826138585363665        7.4630062826796761        2.3952850741832044     
 H   11.066674371272937        6.9230276637764003        2.6276058934183899     
 H   7.8963441861916390        4.0461993589144862        1.7754523954244943     
 H   7.4868309498608321        5.7648606165467360        1.9990058102380452     
 H   8.3945373323106072        5.2434841991578294       0.56762489728315235     
 N   8.5647234902928613        3.6657530184917348        4.5324386132205685     
 N   10.744285893125106        5.0665630940272743        4.9013321013156412     
 O   8.3402495119439291        6.2559140986247810        4.6135871461619740     
 C   7.1159848493710989        3.3804099660413622        4.5226898197202949     
 H   9.1752025194218589        2.9209978748751944        4.8827615901913655     
 C   10.905112814104088        5.3111102100795708        6.3527563517351169     
 H   11.583514589112617        5.2881638588225286        4.3489432790483438     
 H   6.6406416000303308        4.1419384625923747        3.8910520015043342     
 C   6.8387608723893072        2.0133278025857093        3.8969294205315821     
 C   6.4945414884454227        3.4584103758299882        5.9195187535409612     
 H   9.9851569352944747        4.9532367980820551        6.8358051805988893     
 C   12.093449083374175        4.4919894687334603        6.8523137008694137     
 C   11.080954927772661        6.8029998358491914        6.6474430346146196     
 H   7.3428597243928104        1.2143930907906653        4.4590722664230338     
 H   5.7595125766459256        1.8123953360709968        3.9122014626471731     
 H   7.1782404844393657        1.9681188959907250        2.8560451298080727     
 H   6.7107189801360869        4.4218139912119625        6.3966053683266475     
 H   5.4031065979006492        3.3519945648566316        5.8416220199877618     
 H   6.8813176313101501        2.6543386283125505        6.5597198674858728     
 H   12.990733680909768        4.7657964131833799        6.2810316073023289     
 H   12.292812875265859        4.7042775581430130        7.9102682490744076     
 H   11.911094894104449        3.4155501633310381        6.7360676700501028     
 H   10.230929837341527        7.3758411827217829        6.2593770626903220     
 H   11.154654188663208        6.9842290670367717        7.7287899022198738     
 H   11.996758105117822        7.1879162492702058        6.1781845586886384     
 C  -2.6084503869910902        11.708699794693805        6.9333252687499680     
 C  -2.4715603826500097        10.197169962267466        7.1991649140505833     
 C  -1.2450098895115256        12.420882158042454        7.0340438475007350     
 C  -3.5870667414596689        12.298775092506990        7.9708627826672513     
 P  -3.3791153322241145        11.973496086563385        5.2702869542419943     
 H  -3.4504762361370322        9.7024071355794934        7.1663673632703722     
 H  -1.7999845501327267        9.7014162822556465        6.4876015930656532     
 H  -2.0511758455482663        10.041444257043874        8.2045390434628818     
 H -0.48870199786450935        11.968390235713382        6.3788714666867143     
 H  -1.3241501437115151        13.488236523780589        6.7837166975090488     
 H -0.87056161239828755        12.349654048071871        8.0668178780884379     
 H  -3.2149125907350133        12.070860355973963        8.9805847763555917     
 H  -3.6705278417235032        13.387995936606652        7.8882307520684760     
 H  -4.5917193689358689        11.864434921064932        7.8813050865866376     
 N  -3.7319575852618101        13.559123402776903        4.9533625414010887     
 N  -2.2090737315075559        11.646255782408133        4.1603230197919547     
 O  -4.6775149701446814        11.168916422497135        5.2232792599805125     
 C  -4.9102918533097055        14.308568299497054        5.4402275472909603     
 H  -2.9711570981659063        14.133239796718893        4.5938190294695387     
 C  -2.4448216391580200        11.649177708530949        2.6953806799573252     
 H  -1.4469716706950662        11.021773396622766        4.4530088268819057     
 H  -5.4783781366540394        13.625259501453536        6.0867921776490395     
 C  -5.8011339319357917        14.734381757162309        4.2705496031047527     
 C  -4.4451307663661712        15.518895414983954        6.2504089288244744     
 H  -3.4241401931921263        12.123626586658979        2.5358136094338963     
 C  -2.4869416387904413        10.217514695103624        2.1508276312649284     
 C  -1.3658450605974981        12.490253131697227        2.0048560120106749     
 H  -6.0776406389541666        13.865403577404235        3.6596537637222992     
 H  -6.7238478024004253        15.208904791941446        4.6322288318347384     
 H  -5.2643985382196510        15.451285933099964        3.6370442147169215     
 H  -3.8896997981171650        16.212387106941719        5.6018017475357471     
 H  -5.3001037737300596        16.060826057116632        6.6675757482987503     
 H  -3.7892601498305449        15.227069350392082        7.0791236133021131     
 H  -3.2822986136651680        9.6405965150663029        2.6376916523854144     
 H  -2.6696033992569239        10.218186306250677        1.0671337907353471     
 H  -1.5327892390032161        9.7043638067496154        2.3331559048023283     
 H -0.36488529277915815        12.129981223549121        2.2804399539013356     
 H  -1.4566588392461677        12.420247302365523       0.91286462051201900     
 H  -1.4391044322487279        13.547627011033496        2.2881554602045249     
 I  0.40709231207424068        9.2181793267520060        4.6512359001154637     
 I   3.5951857051409535        4.7270848180678868        3.1439310867536334     
 I   10.397414327565972       0.70061562590560400        6.1900575217549338     
 O   2.1293204416136961E-002   5.7800596122227867        3.6144849094123463     
 H  0.19908943123699449        6.7233515786967457        3.8223002985321104     
 H  0.90916994818256402        5.3866428801232269        3.4804100495558083     
         356

 C  -6.4772229293503703        7.7842970928635911        9.2058952649470154     
 C  -6.6479433846273404        6.7938230784038200        10.367322796305407     
 C  -5.9161900382597929        9.1310032513385657        9.7038727077320761     
 C  -5.5283027488403667        7.1953212095596903        8.1409061331290271     
 P  -8.0800356729941392        8.0370905340106855        8.3476725807339101     
 H  -7.2407518776149038        7.2183903308042217        11.188591703528363     
 H  -5.6606759891581078        6.5323578060174672        10.769585714873937     
 H  -7.1225382857701582        5.8632207013334661        10.033706729163020     
 H  -4.9037247857189392        8.9714611262650230        10.104533805002172     
 H  -6.5235698503779904        9.5637096038263500        10.510437728453487     
 H  -5.8456176433720639        9.8600159994914858        8.8859415015831651     
 H  -5.8911631904958250        6.2391614904606012        7.7429774647058824     
 H  -4.5460624570943331        7.0166731995195226        8.5994458007975183     
 H  -5.3868596219842093        7.8826592322328422        7.2983365476171818     
 N  -9.1445078319710653        8.6459969739565654        9.4370868687035507     
 N  -8.7100891843431523        6.6043841880562937        7.8097508402324785     
 O  -7.8072149405152391        8.9084396413496059        7.1142609583169376     
 C  -10.449611807186193        9.2106374946708289        9.0056802314416764     
 H  -8.7955127156416495        8.9948121962362073        10.338214401380158     
 C  -9.7266667854683782        5.7614481516009652        8.4622951103267390     
 H  -8.4900703106083970        6.3765706465496210        6.8370181042754368     
 Dy  -8.0259174998307863        9.0024472999612417        4.9088634522226435     
 H  -10.614792094839023        8.8553384607975580        7.9780386927871101     
 C  -10.409196007132026        10.740732775231660        8.9847689988546655     
 C  -11.572925361448117        8.6876570266751987        9.9042771614462826     
 H  -9.8823562963508476        6.2082192285528137        9.4513470120891618     
 C  -9.2262437027398576        4.3228915105775414        8.6454120298133752     
 C  -11.050916299890297        5.7883092342020621        7.6887667584052108     
 O  -8.4252804913524937        9.0118549502408047        2.7277901336534480     
 O  -7.4819093739927514        6.6695302598148709        4.9156908681765472     
 O  -5.6820676402183725        8.8217162595262000        4.6352088424560449     
 O  -7.2064951059318538        11.275520775101349        4.7230578786002724     
 O  -9.8391454764266797        10.468742702129386        5.2995559970073947     
 O  -9.9998160400489038        7.6341609756595741        4.9891116065011953     
 H  -9.6175101065970203        11.108067404077142        8.3199999550143442     
 H  -10.228166412357323        11.138719836263883        9.9932822647405501     
 H  -11.366541305998405        11.143380969669852        8.6249738567541101     
 H  -11.418789885595039        9.0231958526547285        10.938660123127677     
 H  -11.615252031022983        7.5920224500781242        9.9075146580226825     
 H  -12.543716468119790        9.0680623096371367        9.5589709031815140     
 H  -8.2909402104080208        4.2949610942091310        9.2183576194111438     
 H  -9.0407250626623039        3.8475829072170105        7.6740287430229888     
 H  -9.9753417573295717        3.7190504652138250        9.1772577523245946     
 H  -10.919405754860765        5.3822512936000546        6.6768940823394605     
 H  -11.441350042803377        6.8075790113653571        7.5853904758069959     
 H  -11.806785683273077        5.1766605021282448        8.2008058808915916     
 P  -8.5874808950043491        9.8683464437007338        1.4650308808046448     
 H  -8.0247953510247925        6.0616210985910559        4.3491493278271953     
 H  -6.5114959774298180        6.3775236553744232        4.8043131581841720     
 H  -5.0812063917105110        9.5853253698542726        4.8766748456090019     
 H  -5.1886811196109646        7.9545475845208165        4.6136749957317136     
 H  -7.6622527736303816        12.018434516936145        5.2017841705619139     
 H  -6.2133167756190524        11.395876108749709        4.8862061613117724     
 H  -9.7959627464088861        11.413640337738551        5.6124714591421094     
 H  -10.792464722238035        10.271671512548295        5.0979427048243338     
 H  -10.907976342577671        8.0366304422903632        4.9329932208952023     
 H  -10.037767565981511        6.8330772450258745        4.4020976750331879     
 C  -7.1121830482157158        9.5681093860546849       0.41744869038415489     
 N  -8.7532498451838574        11.419459627760377        2.0000262889659695     
 N  -9.8758833751392796        9.5947878009479730       0.48994347891741868     
 C  -5.8928434973926827        9.9792286229423048        1.2641019182121991     
 C  -7.0368737931585486        8.0633271205041090        9.3624836864814570E-002
 C  -7.1717064394590837        10.386703460085242      -0.88048432663318799     
 C  -9.2730665242113908        12.576679666789063        1.2568374052069673     
 H  -8.2974838623229434        11.624073215380751        2.8930755863306881     
 C  -11.281596123575962        9.5352953470266950       0.96001363020512931     
 H  -9.7055469852787155        9.0633768228381779      -0.37068172487388695     
 H  -5.9102495487272311        11.045252676261644        1.5282114352562912     
 H  -4.9827160615757746        9.7916578280470148       0.68097585699590701     
 H  -5.8237762218227775        9.3977125657381766        2.1915489303176039     
 H  -6.0985542629696585        7.8451002057734760      -0.43702825990267358     
 H  -7.8557077277766085        7.7433844258578528      -0.56335865368725713     
 H  -7.0686050462643140        7.4583102357125606        1.0081351329151687     
 H  -8.0203015993693789        10.096685452545472       -1.5114640294924442     
 H  -6.2558429929243173        10.206967932591345       -1.4598236790208801     
 H  -7.2382764919914528        11.465182742727984      -0.69191414508242488     
 H  -9.6036313799649538        12.189364389138058       0.28429620112911724     
 C  -10.469755798541758        13.183101658573850        1.9960002236784735     
 C  -8.1807354506176111        13.623592852081110        1.0400687428560906     
 H  -11.303922656233292        9.9742231034579625        1.9674813742481871     
 C  -12.169823925556463        10.359968307899596        2.2098911456411231E-002
 C  -11.739668516108816        8.0795802233307707        1.0439348047768964     
 H  -10.164221900206657        13.556071432798813        2.9845174548782571     
 H  -11.262781610357724        12.439893129024547        2.1500678856791846     
 H  -10.889937732925294        14.027788741122812        1.4309530940400670     
 H  -7.3165763360489029        13.202595725545814       0.51153777714175253     
 H  -7.8287293161389702        14.019042182593576        2.0030148318873935     
 H  -8.5598158837602920        14.469298186963520       0.45197502772640719     
 H  -12.083404480245644        9.9825296796691205       -1.0063371249152115     
 H  -11.884304241163793        11.418990298284934        1.9216991547332706E-002
 H  -13.221748594876995        10.288068218439228       0.32994963314066922     
 H  -11.086104403364654        7.4992946777511937        1.7090984216467124     
 H  -11.709760717547827        7.6201195879820114        4.6827503464656368E-002
 H  -12.766658305779504        8.0113011463141586        1.4274749732572225     
 C  -7.7209518950471550        5.0558425237191980        16.869716139569956     
 C  -8.7306916551026621        6.1310398556220882        17.308255631255054     
 C  -8.2555213336509325        3.6397053951426348        17.158542399025478     
 C  -6.3855267067526436        5.2723426636054835        17.609718343162601     
 P  -7.3610640334960040        5.1923716414710492        15.066841964559949     
 H  -8.8252859169440363        6.1063025362387719        18.404548232786375     
 H  -9.7294364431357749        5.9602673273497819        16.886101804313377     
 H  -8.3949843080262294        7.1361137283705034        17.020885826636128     
 H  -8.4595916855553739        3.5354261138783438        18.234298953180442     
 H  -7.5147305418468644        2.8780144965837273        16.884451978124389     
 H  -9.1919310738538247        3.4289802864086409        16.624995759116924     
 H  -6.0073944320566639        6.2919687750617141        17.466162267514104     
 H  -5.6115076368009884        4.5660964951893126        17.280680482239244     
 H  -6.5331215341770941        5.1232792263836195        18.689386091216456     
 N  -6.6476119368745428        6.6396208925741247        14.695507536677066     
 N  -8.8233425237691474        5.2366282272926279        14.322754420762184     
 O  -6.4242159343599816        4.0492547015713880        14.661858987768943     
 C  -5.1991984980578057        6.9256000343850843        14.712798540229111     
 H  -7.2563213072889861        7.3848590824653106        14.342934688127277     
 C  -8.9635677268949028        4.9869973140993284        12.870336773032227     
 H  -9.6697582935714763        5.0166932804144544        14.864960476490346     
 H  -4.7270925017241083        6.1664026454080467        15.349798973892717     
 C  -4.9254514143548054        8.2957588350203615        15.333843014442513     
 C  -4.5714340125404647        6.8429751620075434        13.318908165245487     
 H  -8.0393073945770581        5.3489122884801725        12.398334337332246     
 C  -10.149929450824926        5.7985626723950334        12.354162285828449     
 C  -9.1285063053908289        3.4934862504292918        12.576514486687593     
 H  -5.4245408686082754        9.0922546862413167        14.763759369427168     
 H  -3.8458193042309290        8.4950690109086118        15.325577501375252     
 H  -5.2726375010587150        8.3470235532335320        16.371849084949162     
 H  -4.7864053960238451        5.8785360264492548        12.843407283867608     
 H  -3.4802316828455337        6.9484179967803099        13.401039512777347     
 H  -4.9550118755441801        7.6457213017384280        12.675109205854515     
 H  -11.052443487539312        5.5217537906254925        12.915760027271332     
 H  -10.335908960529375        5.5817775246845720        11.294854881863053     
 H  -9.9741439596008714        6.8762757464046098        12.469974489863537     
 H  -8.2816119271750086        2.9241446363062376        12.976496730667966     
 H  -9.1876290918141788        3.3096670447444074        11.494765155687743     
 H  -10.048950552465840        3.1059416126497785        13.034180968970551     
 C   4.5012967304594085       -1.4085349663157078        12.226764482289834     
 C   4.3661981617114849        9.9269297072461668E-002   11.937051212947326     
 C   3.1347794173608001       -2.1179018307390640        12.150206138903624     
 C   5.4682437344568120       -2.0209346612972836        11.190756777485626     
 P   5.2871701815633383       -1.6502250530338287        13.886185583745187     
 H   5.3458996078909964       0.59324118868978770        11.957425213053348     
 H   3.6988819838903924       0.60704131906067693        12.644495787784420     
 H   3.9407050459360145       0.23912909836522223        10.931432609223799     
 H   2.3861682218863196       -1.6538959845559651        12.806512155930038     
 H   3.2130836439726300       -3.1822181705261023        12.414256649004351     
 H   2.7506668625297785       -2.0595921792183471        11.120165249520134     
 H   5.0848386098138807       -1.8155216655513493        10.180256370470284     
 H   5.5519569250203782       -3.1085513469805912        11.297252334939881     
 H   6.4740203111647201       -1.5852260972400027        11.259764939667713     
 N   5.6435479737633729       -3.2314136590653879        14.219965202643110     
 N   4.1263287572008061       -1.3112762933943971        15.002606873093022     
 O   6.5858429492704449      -0.84427985621765789        13.909358859842015     
 C   6.8345006429480826       -3.9807592321299996        13.765186613644083     
 H   4.8857380128774475       -3.8028917559563098        14.589760999621525     
 C   4.3757160821762273       -1.3016968704386160        16.465121067010163     
 H   3.3624148919599124      -0.68832960304986235        14.711236729901568     
 H   7.4084543750467855       -3.3036100588718402        13.117163775494873     
 C   7.7069645149802364       -4.3827345690280692        14.957765713804724     
 C   6.3932009411870441       -5.2079187848003574        12.967109330477937     
 H   5.3551356092595350       -1.7775040207718640        16.619971232657296     
 C   4.4272091186105849       0.13466061681717734        16.995150731522941     
 C   3.3019558139635197       -2.1337797468359074        17.174405165633431     
 H   7.9706429216894197       -3.5022241338649143        15.558245709312139     
 H   8.6368868617159684       -4.8611708935519138        14.619362706700148     
 H   7.1616764164352329       -5.0903634036707919        15.594784364331860     
 H   5.8273046797632144       -5.8928825401668510        13.615940447985817     
 H   7.2606296528216054       -5.7529416073510964        12.579716931795140     
 H   5.7551904780284771       -4.9344904410353516        12.117983581527607     
 H   5.2227939157012404       0.70287479548887644        16.498660410587618     
 H   4.6162981893774848       0.14412631322814140        18.077593883370820     
 H   3.4744877087448871       0.65028955305943448        16.812485910069086     
 H   2.2989440403061581       -1.7701879084708265        16.910678975675602     
 H   3.4087825676334380       -2.0594094011899915        18.264791911729905     
 H   3.3662972537021414       -3.1927091820603462        16.895561767300702     
 I   1.5048182832123098        1.1011288734015054        14.500899474836897     
 I  -1.6641766270428466        5.5892827112421157        16.065168830191158     
 I  -8.4825371648426025        9.6034029814831534        13.042304469566901     
 O   1.8906590905774365        4.5266233756454088        15.579464587065964     
 H   1.7095503714560047        3.5868572321750190        15.357969081369221     
 H   1.0043177093214297        4.9221294684306827        15.719124142831410     
 C   8.4143821423095417        2.5337695417295381        10.019904160583625     
 C   8.5862759180001085        3.5208426816373337        8.8558099977088549     
 C   7.8514336266358731        1.1858655985330113        9.5268946266454915     
 C   7.4664827519053887        3.1271814906986797        11.083340773701853     
 P   10.016745769301671        2.2822022146743950        10.879139551753436     
 H   9.1764561004100429        3.0922973821159894        8.0347229465432584     
 H   7.5992914667993752        3.7845314588069203        8.4544975726288669     
 H   9.0642863061970669        4.4508335400288361        9.1864275820456136     
 H   6.8392194370708754        1.3447572236393925        9.1251243778518170     
 H   8.4586462853035389       0.74931180131177688        8.7223155494102809     
 H   7.7798299373870572       0.46044466529211298        10.348027471433511     
 H   7.8318630751249261        4.0832018514431061        11.479318531289525     
 H   6.4852489133882907        3.3074855404715473        10.623472725940244     
 H   7.3224667416158624        2.4416420570532638        11.926926227679093     
 N   11.083215464589253        1.6729671630517933        9.7914371442890129     
 N   10.645442226663382        3.7155115178564420        11.416461978393937     
 O   9.7424341108887873        1.4121628623556128        12.112633930022698     
 C   12.387513625484255        1.1092625360000083        10.227061065038351     
 H   10.733806375510282        1.3183952764579439        8.8926939530197409     
 C   11.658516325936001        4.5618559152903728        10.762937659292740     
 H   10.429136366995282        3.9404258319140886        12.390483576182335     
 Dy   9.9325410464315862        1.3110833708906637        14.319069595841551     
 H   12.553438064707338        1.4718923101619932        11.251993346537667     
 C   12.345532921293607      -0.42058834609568502        10.259617256415693     
 C   13.511391265836314        1.6248762823624772        9.3249247298364217     
 H   11.812591545475186        4.1181026544160568        9.7721245541319330     
 C   11.153782750129245        5.9997671034704601        10.585464572406995     
 C   12.984645698089226        4.5357696979989015        11.533341365441473     
 O   10.326965586993134        1.3083844374596045        16.499551386782031     
 O   9.3933280837623787        3.6443759536809126        14.317029618331679     
 O   7.5873382818976394        1.4862678020753330        14.579974833026023     
 O   9.1033755770325797      -0.96184049179279230        14.483363007561367     
 O   11.742209839960173      -0.16500945069509795        13.948189098374925     
 O   11.904824492968318        2.6743522017259460        14.230110056252196     
 H   11.552592955970878      -0.78192134853536988        10.926177897467126     
 H   12.165227251239685      -0.82630868846499872        9.2541021978979821     
 H   13.302121114875117      -0.82120228710129195        10.623709947628615     
 H   13.356254706591525        1.2836993178387504        8.2925099071339012     
 H   13.555167411004229        2.7204679321758793        9.3155780764368643     
 H   14.481785070062585        1.2449816800501705        9.6721974644790922     
 H   10.216980987073615        6.0269196818256043        10.014895289645976     
 H   10.969180125164550        6.4714441070147348        11.558897358128077     
 H   11.899996854922495        6.6073430212435520        10.053744180888692     
 H   12.853852696323180        4.9373747948100055        12.547184711309898     
 H   13.378689575656853        3.5172806979652358        11.631601134392104     
 H   13.737658935484587        5.1519393434063936        11.022435179866095     
 P   10.496834207608487       0.44939058622258637        17.759194985838445     
 H   9.9417521891699980        4.2499388300478920        14.880425127573488     
 H   8.4240978900612404        3.9347793014109467        14.443363039412855     
 H   6.9878867728165925       0.73136566306463224        14.310311652565076     
 H   7.0964018151066419        2.3546387994815290        14.620435312194203     
 H   9.5660438105025438       -1.7050968465356733        14.012346211444390     
 H   8.1142040166643987       -1.0759001528268350        14.294228057408056     
 H   11.699783794429234       -1.1081678925784568        13.630359889116530     
 H   12.699313431675007        3.9948603384902776E-002   14.122636282124743     
 H   12.816395035618415        2.2763178985053703        14.264122231172804     
 H   11.950147545089182        3.4735883968009174        14.819108311962179     
 C   9.0270371625075274       0.74974464158406795        18.814518708410699     
 N   10.659832934714572       -1.1001581669615517        17.218892349458695     
 N   11.794204741570770       0.72033710536059692        18.723571048623043     
 C   7.8030093399258371       0.34164591056210641        17.972821471160604     
 C   8.9551698634025367        2.2547150863131606        19.138505309792087     
 C   9.0892461649719571       -6.9682476299915141E-002   20.111704958539182     
 C   11.171726957765978       -2.2613258230067830        17.961699656219185     
 H   10.198766278501076       -1.3037291047887805        16.328577767064925     
 C   13.193802960100744       0.78566719290023368        18.234832891861316     
 H   11.632648499788013        1.2515248583905647        19.586171428821057     
 H   7.8163472790942459      -0.72457722469653885        17.708980842344964     
 H   6.8960872570106995       0.53187238777051438        18.560385338670894     
 H   7.7315250188200109       0.92305362957428527        17.045451049823885     
 H   8.0217406753311558        2.4734768164167380        19.677435884362431     
 H   9.7799490621033129        2.5751979152951643        19.787750509200272     
 H   8.9789240020146170        2.8588643853565934        18.223160483623726     
 H   9.9407285601351596       0.21766460087255537        20.740059159162428     
 H   8.1755625031077361       0.11224518086025251        20.693992958940804     
 H   9.1519886782476263       -1.1483834816241074        19.922702750213293     
 H   11.506112963841085       -1.8763803124750376        18.933883829850540     
 C   12.363532271536902       -2.8770889369494865        17.221600645439821     
 C   10.070166421924307       -3.2986310045022171        18.178301483826584     
 H   13.204697737063874       0.34371036906282487        17.228232959519016     
 C   14.097646935440517       -3.2565644000108321E-002   19.163078489290378     
 C   13.645232282463740        2.2429032177419370        18.141753605490212     
 H   12.055941298880800       -3.2421473484658985        16.230664645949066     
 H   13.165650639095965       -2.1419169819503896        17.072675885820559     
 H   12.773157218202838       -3.7295848105376401        17.783348198658111     
 H   9.2095283193981583       -2.8695744497897842        18.706591060973835     
 H   9.7147800300973817       -3.6901626985984297        17.215106685668736     
 H   10.440661549975188       -4.1482716326785347        18.766107899399277     
 H   14.018283569049675       0.34340998313693782        20.192652704309801     
 H   13.820235626315723       -1.0935737051180467        19.167846448175112     
 H   15.145845680183633        4.8115221967071568E-002   18.845442700607833     
 H   12.980301941005791        2.8203023408466303        17.485638942625755     
 H   13.628449404711223        2.7040474396509420        19.138513502599132     
 H   14.666420195628657        2.3140431780777773        17.743332265057404     
 C   9.6086569759466869        5.2877450055919137        2.3721747591560587     
 C   10.617162603011868        4.2244271340091233        1.9018071039038296     
 C   10.132713344219047        6.7114908977901555        2.0996766874125230     
 C   8.2643744657734288        5.0767141865374414        1.6469920927483059     
 P   9.2732440256796274        5.1229141379304313        4.1775798390409289     
 H   10.697283483208865        4.2683263846303667       0.80488845066054382     
 H   11.620909825370973        4.3921322057351260        2.3131323005554778     
 H   10.288923861008156        3.2131749972751620        2.1767718327665553     
 H   10.323295155222674        6.8351254648652562        1.0236974342585647     
 H   9.3915118415212131        7.4646368467930451        2.3950601513295151     
 H   11.073973865220388        6.9193308059679115        2.6253745987719022     
 H   7.8942519556370119        4.0521184768239875        1.7774149502328838     
 H   7.4905590241207394        5.7722395126637656        1.9989575735671512     
 H   8.3965249345427608        5.2461259730291818       0.56830334516280212     
 N   8.5653789343936548        3.6691908960148756        4.5344853425627276     
 N   10.745100673400094        5.0696415465020213        4.9029061282472366     
 O   8.3415746191390472        6.2592649125664721        4.6131044015439775     
 C   7.1166900814854213        3.3836933364256554        4.5236762071180401     
 H   9.1757758570527628        2.9240130772112836        4.8840398482034360     
 C   10.905011312881411        5.3154173550485080        6.3542220002534373     
 H   11.584738092366772        5.2907302806866925        4.3508868206096389     
 H   6.6416386319936276        4.1455451189932218        3.8922288038038526     
 C   6.8398669231127167        2.0170086475650750        3.8969134338614064     
 C   6.4945407189292643        3.4608396182933228        5.9202057170697433     
 H   9.9841523317839780        4.9593263438951602        6.8368337437434565     
 C   12.091749158299265        4.4952444941964096        6.8557126871950347     
 C   11.082649457097920        6.8073673324548363        6.6474438651463288     
 H   7.3433713410602754        1.2177001606805915        4.4590426367315859     
 H   5.7605810327519338        1.8162139037297749        3.9110280765752652     
 H   7.1803888747905473        1.9724101507806444        2.8563596454627311     
 H   6.7101481895431885        4.4240989869106340        6.3978368668236874     
 H   5.4031954615450211        3.3540862099614501        5.8416989980113438     
 H   6.8813072522423555        2.6566025580667114        6.5601963079429977     
 H   12.989830438119794        4.7670940735074483        6.2848366806798479     
 H   12.290559119447432        4.7085578710160112        7.9135514571550285     
 H   11.908019060070623        3.4189392281275892        6.7405171773778694     
 H   10.233790947525803        7.3809094604749186        6.2579353695358417     
 H   11.155589386833963        6.9897232501771303        7.7286440492287767     
 H   11.999361263582509        7.1905549761179604        6.1785975654787890     
 C  -2.6064381124031915        11.712308794027827        6.9352455818999719     
 C  -2.4670083605111199        10.200897852882193        7.2001872815560741     
 C  -1.2440190715213562        12.426420380559961        7.0355335336562081     
 C  -3.5852510496641501        12.300259006928435        7.9737331286042235     
 P  -3.3784318366436574        11.976785032478565        5.2727506456484390     
 H  -3.4451430617440288        9.7046300598817723        7.1676702826958865     
 H  -1.7950956522179793        9.7065018628050197        6.4880018173805807     
 H  -2.0458121622095700        10.045359535738999        8.2052481231670065     
 H -0.48754512960178625        11.975658669811896        6.3794096757215231     
 H  -1.3249114714991246        13.493836913471636        6.7861777393524880     
 H -0.86870082653181135        12.354835535152773        8.0679536130897223     
 H  -3.2120638257977894        12.072492909510188        8.9831019816160822     
 H  -3.6705494881653364        13.389343973283690        7.8916775037386460     
 H  -4.5892326405429946        11.864357262179940        7.8845567708325666     
 N  -3.7330551438993869        13.562065416290579        4.9562293998120781     
 N  -2.2082718087956055        11.651085745507229        4.1623456111150707     
 O  -4.6760154247508288        11.170821616697454        5.2263458602826782     
 C  -4.9121734285975167        14.310130086886270        5.4432773247475206     
 H  -2.9730855896363613        14.137082478116794        4.5963488889951458     
 C  -2.4449214129626844        11.652103995671956        2.6975391686842891     
 H  -1.4460106820733922        11.026741823142459        4.4548932150728051     
 H  -5.4804021503591462        13.625472126292033        6.0882322375769240     
 C  -5.8021697932762599        14.737412793499830        4.2734999506264462     
 C  -4.4485636925810415        15.519488289263515        6.2556981736550883     
 H  -3.4229002534041122        12.129068320507981        2.5376864717745744     
 C  -2.4912524604137256        10.219752483003221        2.1554867337132695     
 C  -1.3639203082644429        12.488826117686424        2.0052175169650441     
 H  -6.0779533593370374        13.869334675503765        3.6610491241864880     
 H  -6.7252959717448224        15.211106348481286        4.6351644292419891     
 H  -5.2651210491285791        15.455432075922189        3.6415526359817081     
 H  -3.8932113165152584        16.214319776892641        5.6085667588762202     
 H  -5.3042788191378305        16.060066904070339        6.6730467401544447     
 H  -3.7930339260382619        15.226950471048518        7.0844015474352116     
 H  -3.2882196726912603        9.6460515845589345        2.6433021208092571     
 H  -2.6739929682839323        10.219017444100603        1.0718421097203086     
 H  -1.5386024148139699        9.7042959840885477        2.3386680634909585     
 H -0.36404817211480722        12.125492854265886        2.2803874774456316     
 H  -1.4559059435854824        12.417926629691577       0.91338967659957238     
 H  -1.4334253930210914        13.546603498463108        2.2874814079151333     
 I  0.40893328505488036        9.2223478209351164        4.6473240546915235     
 I   3.5930298297586254        4.7241073058492331        3.1495445268365629     
 I   10.398202871891975       0.70219332524942568        6.1892141586266076     
 O   2.1979188169899418E-002   5.7820092246980330        3.6178434367776413     
 H  0.20031228401066178        6.7254209337415514        3.8245627175729870     
 H  0.90960365186227887        5.3877805592095349        3.4843818601718297     
         356

 C  -6.4773501695440743        7.7849323103431418        9.2035489879161378     
 C  -6.6496643127364230        6.7940447447158432        10.364405588529731     
 C  -5.9157729815023190        9.1310036944837449        9.7025640421405654     
 C  -5.5279392830353205        7.1957283757647286        8.1391288771878987     
 P  -8.0793830584573723        8.0390637468968507        8.3442222002921707     
 H  -7.2430034682380411        7.2184864257161943        11.185356191699817     
 H  -5.6629056929383443        6.5318696775777845        10.767402372902195     
 H  -7.1243983440488892        5.8638498906042820        10.029901275205143     
 H  -4.9035901583915722        8.9706504937193952        10.103601739176900     
 H  -6.5232652810307412        9.5635524371730565        10.509122067996801     
 H  -5.8443915821005561        9.8604631582550493        8.8851055861602699     
 H  -5.8912415560588469        6.2401088075405262        7.7403255711801471     
 H  -4.5463155604825420        7.0159450189295818        8.5985316982603290     
 H  -5.3851023691986830        7.8833761369412372        7.2970706855525336     
 N  -9.1438292058871813        8.6492107531994957        9.4329823098906083     
 N  -8.7104571286377581        6.6067331032742578        7.8065276298409190     
 O  -7.8052665731508339        8.9097582711309045        7.1106360988398203     
 C  -10.448826257987919        9.2137028683494755        9.0011183087864666     
 H  -8.7951101911364429        8.9978465399691814        10.334255080507639     
 C  -9.7277295571348308        5.7647828051258454        8.4592671524108969     
 H  -8.4905418597448481        6.3785614802184183        6.8338749415160072     
 Dy  -8.0237759070894370        9.0044880045910869        4.9050933481573136     
 H  -10.613991710471645        8.8576020142603635        7.9737597133762215     
 C  -10.408340324628023        10.743731507415202        8.9789723816103333     
 C  -11.572257888879601        8.6916613379407988        9.9000961817779967     
 H  -9.8833026105194914        6.2121178059587123        9.4480839699280175     
 C  -9.2284345333723756        4.3259422839178487        8.6432249896367033     
 C  -11.051780658979009        5.7922093931518051        7.6854216813795588     
 O  -8.4204189331959327        9.0108766193857051        2.7233007237342668     
 O  -7.4807245498936581        6.6716730583130124        4.9128187602544786     
 O  -5.6798507829160760        8.8245918317104248        4.6317133842365390     
 O  -7.2040822678403726        11.277791486938678        4.7207275584627384     
 O  -9.8366697508983449        10.471398953338213        5.2942946736814704     
 O  -9.9984069154302908        7.6373666012521273        4.9852802421260458     
 H  -9.6163344084973925        11.110545969042498        8.3143245674375521     
 H  -10.227866066312657        11.142575118380897        9.9872281921104822     
 H  -11.365487743511105        11.146071778586121        8.6183315167098478     
 H  -11.417930250158159        9.0278308060603880        10.934249535636718     
 H  -11.615001578307611        7.5960528469808581        9.9040347156573461     
 H  -12.542937975592316        9.0722007019324948        9.5546034476338235     
 H  -8.2933027134695187        4.2974998363329897        9.2164252482222508     
 H  -9.0431476293420161        3.8499638260023841        7.6721368296076156     
 H  -9.9781403975508756        3.7230034135495966        9.1752182431840215     
 H  -10.920333653578171        5.3855273790500471        6.6737845491095280     
 H  -11.441476709340455        6.8116908336321877        7.5814491247186213     
 H  -11.808204985451443        5.1813709103497141        8.1975743302051427     
 P  -8.5852392793163048        9.8682344466756415        1.4614753209915641     
 H  -8.0236024898466933        6.0629754961046736        4.3472509074737964     
 H  -6.5101440699760902        6.3797837984901209        4.8022201727111504     
 H  -5.0794999143966972        9.5875661088349897        4.8760200996328766     
 H  -5.1868620000720940        7.9571184873307148        4.6115641469027491     
 H  -7.6603227058390839        12.020405978756626        5.1993963593666743     
 H  -6.2111521174416717        11.397796850993496        4.8856704847728007     
 H  -9.7935793538702747        11.415913550883733        5.6084454768993455     
 H  -10.790155956408281        10.274312325592257        5.0933844304837921     
 H  -10.906539187117962        8.0398281005040673        4.9287884993958020     
 H  -10.036869834008822        6.8344973564476401        4.4009140513165397     
 C  -7.1104474565262512        9.5722286158103493       0.41225951654863552     
 N  -8.7532195763983758        11.418386013865328        1.9982783921077232     
 N  -9.8739050199093708        9.5933122618294764       0.48710330365274135     
 C  -5.8911099710810984        9.9831233679120182        1.2589579906731743     
 C  -7.0331485239762301        8.0683491834660952        8.5215839031712745E-002
 C  -7.1720093809891985        10.393617748637087      -0.88375032626653949     
 C  -9.2766684062599669        12.575199485965431        1.2573164078685966     
 H  -8.2966874277700757        11.623195085333156        2.8908612667018518     
 C  -11.278902667828966        9.5298556375858574       0.95846201591698810     
 H  -9.7031805685563750        9.0635564567959044      -0.37442335358965106     
 H  -5.9096352843488269        11.048526246728938        1.5253377622492550     
 H  -4.9812047692038028        9.7979522110536390       0.67484629900891857     
 H  -5.8208009581574309        9.3997660964209047        2.1851032717779035     
 H  -6.0949794904859509        7.8525957030142912      -0.44656518327733935     
 H  -7.8519866737670325        7.7483995897131210      -0.57174058606384992     
 H  -7.0630789791937749        7.4614927112359908       0.99848504065077248     
 H  -8.0208294766607064        10.104217765477287       -1.5147270013683887     
 H  -6.2564508024337773        10.216172525892427       -1.4641720270182701     
 H  -7.2394730741675213        11.471564953561987      -0.69262201288462177     
 H  -9.6065757547193353        12.188685203908300       0.28425155803797758     
 C  -10.474602852199039        13.176984585002119        1.9979547655311645     
 C  -8.1871848014404094        13.625197945558472        1.0421834223365793     
 H  -11.301363936941632        9.9680570843382181        1.9662242187921637     
 C  -12.170235276399405        10.352907954874645        2.2196745399359827E-002
 C  -11.733151685332714        8.0730035059644241        1.0418744240672844     
 H  -10.169447601080824        13.550192188461462        2.9864929322684750     
 H  -11.264917769200508        12.431064811983980        2.1520817783817865     
 H  -10.898055921534631        14.020575595069960        1.4339098258225587     
 H  -7.3224164438802894        13.207690260427587       0.51212149586153344     
 H  -7.8355255281715994        14.019264211244380        2.0058229527889693     
 H  -8.5688512371527565        14.471199100718081       0.45639840274810628     
 H  -12.084228439514940        9.9763773769229811       -1.0066043570383101     
 H  -11.887216343780818        11.412556304399317        1.9721224953916119E-002
 H  -13.221535133867370        10.278285595159325       0.33135672471058558     
 H  -11.077806282856573        7.4940722173322944        1.7064193239033734     
 H  -11.702579751341847        7.6140603974967593        4.4540220656574321E-002
 H  -12.759731514094568        8.0019140115623895        1.4258705085625696     
 C  -7.7192221701412604        5.0513600280667985        16.864994112823712     
 C  -8.7256034460148282        6.1284235933068274        17.306288762448172     
 C  -8.2565996584570662        3.6361754364998049        17.153148457809792     
 C  -6.3821872454835633        5.2636866956672979        17.603138862417275     
 P  -7.3616771931715039        5.1896793676996680        15.061785997927455     
 H  -8.8195032090135328        6.1021187449214258        18.402595313888078     
 H  -9.7250531447563020        5.9612723223560593        16.884548955724203     
 H  -8.3872828940854500        7.1329335089241903        17.020261269956613     
 H  -8.4578242481484533        3.5307314146060507        18.229286582657888     
 H  -7.5186891455660065        2.8730155082482614        16.875913684471339     
 H  -9.1949295311095973        3.4286238615450610        16.622035181477308     
 H  -6.0016132274870806        6.2824368343039998        17.460192917912341     
 H  -5.6105916142508647        4.5558279863531483        17.272142768871838     
 H  -6.5285737627174569        5.1138082811106669        18.682847312939398     
 N  -6.6482954600277253        6.6371109492648594        14.691084454067433     
 N  -8.8246720305855035        5.2347912272685493        14.319204644604410     
 O  -6.4255533941649841        4.0468781191499641        14.654244154922825     
 C  -5.1999090030880799        6.9232356697494488        14.708773847412971     
 H  -7.2571323148278628        7.3827921920821469        14.339711080811368     
 C  -8.9663600049705394        4.9843832124369118        12.867033555478198     
 H  -9.6707037728750418        5.0153378726876472        14.862225242466552     
 H  -4.7277513166210943        6.1633709493570406        15.344894145418628     
 C  -4.9262963264604549        8.2925424463053172        15.331626785962198     
 C  -4.5720127304479066        6.8422556687066010        13.314901960889800     
 H  -8.0416020879299257        5.3437910485576516        12.394184669065716     
 C  -10.151156571771809        5.7980619241456539        12.350715652649892     
 C  -9.1346455652544751        3.4909995783756300        12.574751406089144     
 H  -5.4253141119322414        9.0897705279611518        14.762534868373772     
 H  -3.8466768205395629        8.4919374341950356        15.323902555890845     
 H  -5.2738000931138762        8.3423087280418411        16.369586772680517     
 H  -4.7863914595208641        5.8781200267055977        12.838525598484157     
 H  -3.4808937849773423        6.9482559214702704        13.397280355667679     
 H  -4.9559765239886575        7.6453616432086244        12.671798847060201     
 H  -11.053917114434398        5.5238320608848062        12.913060035024916     
 H  -10.338170219888202        5.5806627595115001        11.291711484205171     
 H  -9.9730045409007619        6.8754663153415336        12.465395150580594     
 H  -8.2886816003906336        2.9204424309679577        12.974903590146971     
 H  -9.1946781207374055        3.3062337562013564        11.493214290914276     
 H  -10.055548523882610        3.1057174003560557        13.033360801186731     
 C   4.5016918737394827       -1.4107055109762443        12.230670938016104     
 C   4.3634810894100484        9.7393379788403900E-002   11.944732848816411     
 C   3.1367066110657000       -2.1226099014466810        12.151767658903170     
 C   5.4702607769622098       -2.0180870479851230        11.193434168587423     
 P   5.2872628888304209       -1.6546855753920999        13.889919799127037     
 H   5.3421980506796221       0.59317942132856416        11.966213918009180     
 H   3.6952850668540931       0.60223182755309224        12.653358594723867     
 H   3.9376544575940127       0.23886325621956939        10.939497610745825     
 H   2.3869939105505296       -1.6619143726489696        12.809006369138784     
 H   3.2171057063635509       -3.1873470910478394        12.413128823628806     
 H   2.7527502084760562       -2.0624059638785539        11.121803043630118     
 H   5.0869974066621451       -1.8102599525074305        10.183415084848999     
 H   5.5560721564803313       -3.1057323747830172        11.296521201809895     
 H   6.4751247968941303       -1.5807216833850024        11.264406301071750     
 N   5.6452958961054511       -3.2359744519947147        14.221332221375221     
 N   4.1251942170632052       -1.3188724893950976        15.006071257418894     
 O   6.5849672137991391      -0.84731031941545076        13.915175589124264     
 C   6.8356965451795721       -3.9837406837512495        13.762639353401074     
 H   4.8880727516927669       -3.8088018030992710        14.590266836968835     
 C   4.3739598397541988       -1.3087095626087892        16.468727530571392     
 H   3.3613454502774229      -0.69585367123112951        14.714717446288873     
 H   7.4091114210284372       -3.3043443828003602        13.116596701458015     
 C   7.7093451967577069       -4.3900969711120599        14.952685386316633     
 C   6.3934203899761632       -5.2078683951253133        12.960633464243195     
 H   5.3518328655020939       -1.7872413544628811        16.624446443712632     
 C   4.4291456825967614       0.12783489844003018        16.997733362657574     
 C   3.2972598843805794       -2.1369369406564189        17.177767344591754     
 H   7.9736794949657428       -3.5119163992193001        15.556102849035621     
 H   8.6389033777639721       -4.8671383257579244        14.611606372150129     
 H   7.1647126464308286       -5.1000514188619430        15.587565087390377     
 H   5.8288438426928133       -5.8953517220459943        13.607769449137590     
 H   7.2602608312564056       -5.7509807255322087        12.569590034908249     
 H   5.7537212971624170       -4.9315223046434324        12.113882000599157     
 H   5.2265500115260854       0.69343892236526683        16.501349096876666     
 H   4.6175440234177989       0.13761797499962361        18.080272276174465     
 H   3.4779771358017757       0.64582462071450508        16.814163939222951     
 H   2.2957326297428877       -1.7702584239244732        16.913089782803652     
 H   3.4034896527167580       -2.0621038267287428        18.268163330738666     
 H   3.3584063532018735       -3.1961317551403030        16.899547255188114     
 I   1.5033573254732708        1.0962888691638171        14.512475823344786     
 I  -1.6633802397124910        5.5923012739618514        16.059188318567262     
 I  -8.4831651767372769        9.6031618205727600        13.040834274083538     
 O   1.8903802401177565        4.5258574544397323        15.577354771732718     
 H   1.7091148738490043        3.5854836387656417        15.358928830535570     
 H   1.0041253715812510        4.9219363262018474        15.715860981027484     
 C   8.4126340886583488        2.5327593081008457        10.020677815798173     
 C   8.5858500164375950        3.5205888472826672        8.8573944787202485     
 C   7.8495027328438889        1.1855328938038849        9.5261568205523037     
 C   7.4640603300922148        3.1258404704613447        11.083690936314122     
 P   10.014334785451462        2.2799527027525954        10.880886178834256     
 H   9.1769289949212887        3.0926655533389908        8.0366327321878508     
 H   7.5993049082994526        3.7845631662935553        8.4552126824627578     
 H   9.0634720699974327        4.4503308286627323        9.1891954791899124     
 H   6.8375086634620157        1.3451620983844683        9.1241578219828412     
 H   8.4568708753530970       0.74960602492280470        8.7213623382464966     
 H   7.7773249156511755       0.45929382335559882        10.346497583041822     
 H   7.8295118054968098        4.0813652578877173        11.480772829415836     
 H   6.4833204901022548        3.3070143877751041        10.623090900010213     
 H   7.3189810085138793        2.4397806776591060        11.926650237631707     
 N   11.080580648340597        1.6695301162203191        9.7936433106403857     
 N   10.644024672942960        3.7129741628493869        11.417859755632195     
 O   9.7391138457151900        1.4104965677361612        12.114625135869861     
 C   12.384829143273723        1.1058639716750074        10.229327578833557     
 H   10.731509761696497        1.3157690207757007        8.8944905184172729     
 C   11.658239436943999        4.5578870895665764        10.764278875943647     
 H   10.427385293608372        3.9385914061998277        12.391648671222043     
 Dy   9.9315608196026375        1.3095869858543308        14.321242803986356     
 H   12.550561787493921        1.4684223707417439        11.254313740482958     
 C   12.342971366319405      -0.42395228509622446        10.261749907038730     
 C   13.508826188044274        1.6214247024546675        9.3273263877693680     
 H   11.812462404090788        4.1131669441390502        9.7739399178779411     
 C   11.155125889338089        5.9961401623741528        10.585194898156120     
 C   12.983894107815573        4.5311838488490386        11.535459012598787     
 O   10.323377032731493        1.3090254608896539        16.502632014434280     
 O   9.3928941957170800        3.6428550994332984        14.317019816340219     
 O   7.5863984737729337        1.4844163789034164        14.582357734747770     
 O   9.1031530466910073      -0.96371049426869337        14.486241781878697     
 O   11.741298121852651      -0.16606144332071077        13.949356303015559     
 O   11.904714742972279        2.6717516381602029        14.232744699833171     
 H   11.549831974374518      -0.78546228539344864        10.927951413271234     
 H   12.163179746584724      -0.82962557566937378        9.2561335746857356     
 H   13.299437355903228      -0.82449531445113045        10.626223134125038     
 H   13.353733372380084        1.2802457132214065        8.2949047799296629     
 H   13.552796219941200        2.7169973767163942        9.3179681668697558     
 H   14.479140910092262        1.2413920185313991        9.6746578444192046     
 H   10.218733451764413        6.0238259322474041        10.013987695977729     
 H   10.970511271881481        6.4689398946378933        11.558054561162066     
 H   11.902317209594683        6.6023886970381085        10.053370031640105     
 H   12.852999160270283        4.9339341746087548        12.548826421783660     
 H   13.376790988574747        3.5123991092695812        11.634940798305591     
 H   13.737824417074012        5.1460261862680943        11.024365236132834     
 P   10.495138346219926       0.44927985873226306        17.761572208196139     
 H   9.9405880039737475        4.2494977220169057        14.879875689726802     
 H   8.4233299898035856        3.9332526262720782        14.440760235848748     
 H   6.9872354913520187       0.72909470523155306        14.313319873781943     
 H   7.0956409339058117        2.3530043992588379        14.619155237369927     
 H   9.5655613179772256       -1.7066094102312142        14.014423818488840     
 H   8.1137786931938489       -1.0781924264234806        14.298327414757049     
 H   11.698761111663078       -1.1090673768061496        13.630986027814464     
 H   12.698133534915630        3.7843375524289902E-002   14.126315721271650     
 H   12.815920981178612        2.2732789638046991        14.269455681376204     
 H   11.949737822228034        3.4729213626258026        14.818966633604406     
 C   9.0252434582440877       0.74527324717355925        18.817674280884361     
 N   10.660669953325250       -1.0994290493663577        17.219891050701357     
 N   11.791792077499423       0.72181322780302237        18.726410221682663     
 C   7.8017744556101070       0.33720297065434313        17.975257242528027     
 C   8.9510268287147206        2.2492756552740154        19.145060672155576     
 C   9.0891845120129613       -7.7038533887425847E-002   20.112892900296785     
 C   11.177194259420231       -2.2598062838309354        17.960354419191788     
 H   10.199432298725942       -1.3032296197026829        16.329714867431807     
 C   13.191360135363150       0.79044667287520454        18.238471128728651     
 H   11.628890953752011        1.2513180795667440        19.589731998005927     
 H   7.8166780846824651      -0.72833479150947145        17.708960906439341     
 H   6.8946843634718622       0.52466904228670008        18.563270339687030     
 H   7.7293843403300100       0.92060381908999955        17.049262600133400     
 H   8.0172120665272608        2.4654563406771457        19.684223554929627     
 H   9.7751544513153981        2.5696077307707683        19.795180652000237     
 H   8.9738772584752891        2.8554767101620189        18.231132326595763     
 H   9.9405951952307650       0.20988958521348591        20.741547514467122     
 H   8.1755862355067688       0.10228463877772087        20.695982807423203     
 H   9.1532297348041727       -1.1551528698585940        19.921223023674134     
 H   11.510465773473449       -1.8754922245281580        18.933148853731723     
 C   12.370841169757290       -2.8696860786808007        17.218811122097343     
 C   10.079625104146269       -3.3014148815894400        18.175223677635763     
 H   13.203656059030891       0.34962319644247164        17.231451003066638     
 C   14.096540532097952       -2.6969732475094890E-002   19.166093759479082     
 C   13.639751404755771        2.2486433726991950        18.147021711728936     
 H   12.063880719895700       -3.2358408473451612        16.228108075967931     
 H   13.169133871021469       -2.1307991843565905        17.069287373980490     
 H   12.785035070502483       -3.7201915876204352        17.779863255938348     
 H   9.2179335348983891       -2.8769031703035615        18.705103066464606     
 H   9.7250182394977092       -3.6919641862611257        17.211327816247643     
 H   10.453766010253290       -4.1509154879687182        18.760684392086869     
 H   14.016855489580966       0.34823486269482046        20.195919161283577     
 H   13.820663824888758       -1.0883668162407909        19.170217931753221     
 H   15.144524351848180        5.5401937021187550E-002   18.848209235519356     
 H   12.974336890792566        2.8250725759908013        17.490539942985034     
 H   13.620844683672320        2.7090138880820742        19.144078358999241     
 H   14.661182515487576        2.3222598653930553        17.749816749600228     
 C   9.6105187714283513        5.2887375461804247        2.3729464039365511     
 C   10.615784711885386        4.2220448334704832        1.9038050318908508     
 C   10.138667648766665        6.7105717121163861        2.0989696849234578     
 C   8.2656978370767504        5.0811370364202606        1.6478490723672676     
 P   9.2744905402571742        5.1257250839516271        4.1783897712483125     
 H   10.696997328820258        4.2650990957390711       0.80694989214047574     
 H   11.619619408437099        4.3864894075932357        2.3160529209735432     
 H   10.283975930832137        3.2121450206657665        2.1790032006207358     
 H   10.328021966282339        6.8328908541070987        1.0226192130387441     
 H   9.4004098245060614        7.4662674109064149        2.3948352284758254     
 H   11.081273359167840        6.9156339481594227        2.6231433041254144     
 H   7.8921597250823856        4.0580375947334897        1.7793775050412732     
 H   7.4942870983806467        5.7796184087807951        1.9989093368962574     
 H   8.3985125367749163        5.2487677469005334       0.56898179304245178     
 N   8.5660343784944484        3.6726287735380159        4.5365320719048867     
 N   10.745915453675082        5.0727199989767691        4.9044801551788320     
 O   8.3428997263341671        6.2626157265081632        4.6126216569259801     
 C   7.1173953135997436        3.3869767068099486        4.5246625945157852     
 H   9.1763491946836684        2.9270282795473732        4.8853181062155064     
 C   10.904909811658735        5.3197245000174442        6.3556876487717577     
 H   11.585961595620924        5.2932967025508555        4.3528303621709341     
 H   6.6426356639569244        4.1491517753940697        3.8934056061033711     
 C   6.8409729738361271        2.0206894925444407        3.8968974471912303     
 C   6.4945399494131060        3.4632688607566573        5.9208926805985254     
 H   9.9831477282734813        4.9654158897082654        6.8378623068880247     
 C   12.090049233224358        4.4984995196593580        6.8591116735206548     
 C   11.084343986423180        6.8117348290604820        6.6474446956780371     
 H   7.3438829577277414        1.2210072305705175        4.4590130070401370     
 H   5.7616494888579419        1.8200324713885532        3.9098546905033569     
 H   7.1825372651417281        1.9767014055705638        2.8566741611173896     
 H   6.7095773989502892        4.4263839826093045        6.3990683653207263     
 H   5.4032843251893938        3.3561778550662691        5.8417759760349259     
 H   6.8812968731745610        2.6588664878208723        6.5606727484001226     
 H   12.988927195329820        4.7683917338315176        6.2886417540573669     
 H   12.288305363629002        4.7128381838890094        7.9168346652356503
[truncated: 1,937,054 more chars]
