# Supplementary material for: Unraveling the Contributions to Spin–Lattice Relaxation in Kramers Single-Molecule Magnets
Source: J Am Chem Soc. 2022 Dec 9;144(50):22965–75. doi: 10.1021/jacs.2c08876 (PMC9782788; doi:10.1021/jacs.2c08876)
Supplement: Supplementary file 2 — ja2c08876_si_002.zip [file ja2c08876_si_002.zip › phonon_Dy/mol-7/mode-1-10/7/Cart_disp.xyz]

         356

 C  -6.4422778323957957        7.7748187138033380        9.1893380580129236     
 C  -6.6219469168842773        6.7762024672237962        10.342768996901000     
 C  -5.8642973520009551        9.1094961839782229        9.7001116468667909     
 C  -5.5020831117984335        7.1829666999534423        8.1182993281412124     
 P  -8.0464772180815753        8.0526852882169120        8.3404724113654698     
 H  -7.2048208341386752        7.2024918277524312        11.170550246665504     
 H  -5.6362884330265768        6.4973568186769937        10.737395771930172     
 H  -7.1112248133803160        5.8549995077676478        10.004022382452384     
 H  -4.8515807775547755        8.9343377142669844        10.093451094851877     
 H  -6.4624916252799043        9.5393115481590165        10.515337603425834     
 H  -5.7898625277816498        9.8483166332874514        8.8913426726294080     
 H  -5.8779243600154292        6.2346171763054530        7.7135682127689540     
 H  -4.5220111622195835        6.9873744487923632        8.5750416498748141     
 H  -5.3526315266706703        7.8742470069299344        7.2805072427318782     
 N  -9.0890782930494520        8.6776624724666007        9.4422600501510008     
 N  -8.7042955089317502        6.6296664495943824        7.8105811916321013     
 O  -7.7754248036245075        8.9176826711627371        7.1019261331089689     
 C  -10.393459002095003        9.2576376217579792        9.0301875711122417     
 H  -8.7277700870083947        9.0143779111729661        10.342791556753683     
 C  -9.7159068556660486        5.7943221300573180        8.4809257486976968     
 H  -8.4933367696926112        6.3936050398161299        6.8379372750685175     
 Dy  -8.0091296678938075        9.0171661191668004        4.8943432994040501     
 H  -10.579547960837504        8.8984428265671962        8.0072715736545472     
 C  -10.334269242081193        10.786385706121189        8.9997271340423453     
 C  -11.507461185484956        8.7560054962136746        9.9522010150729106     
 H  -9.8374761602520806        6.2296242553160690        9.4809082466394390     
 C  -9.2336242749424038        4.3450253757727531        8.6280773200831060     
 C  -11.060466713169612        5.8515175553251151        7.7428316374655690     
 O  -8.3596416852778290        8.9196974192326390        2.7009693250475935     
 O  -7.4693494283177033        6.6820274501401125        4.9252120202723422     
 O  -5.6670043920610631        8.8564614165461659        4.6420296859915187     
 O  -7.2095675291627561        11.296250412283531        4.6332773114341350     
 O  -9.8093069571068696        10.491169097665255        5.2951470382003114     
 O  -10.010055003757689        7.6643698802297147        4.9741011749817226     
 H  -9.5445391615450230        11.141027670667384        8.3258426464014370     
 H  -10.140576831417512        11.188681638340457        10.004163972363166     
 H  -11.289921850788716        11.198058421473048        8.6458340638999882     
 H  -11.326686104382381        9.0925969971950611        10.982403313151561     
 H  -11.567725681432350        7.6612620487856997        9.9603854847793372     
 H  -12.479020175944028        9.1518804277685515        9.6264291109439686     
 H  -8.2803021398618455        4.2915534306703380        9.1704202527074283     
 H  -9.0883218790367195        3.8813618218183774        7.6433854566354951     
 H  -9.9767179361279510        3.7465018297519563        9.1741438124984871     
 H  -10.962019687562018        5.4534057985936117        6.7234274863726808     
 H  -11.435698890658863        6.8784167463148300        7.6591449189277059     
 H  -11.813526391068597        5.2478612590442832        8.2683302516582735     
 P  -8.5369711956428667        9.7483053424504362        1.4198835588231646     
 H  -8.0044458592107066        6.0677936845899438        4.3589159629954120     
 H  -6.4951291334279091        6.4033018016326757        4.8158996444759010     
 H  -5.0668587270499632        9.6345370400011454        4.8394085923415959     
 H  -5.1639891342291948        7.9940445465778485        4.6138671981482426     
 H  -7.6605991063458196        12.036369073074187        5.1221168474639462     
 H  -6.2127331580030241        11.433787782699374        4.7723699840158496     
 H  -9.7533843371190780        11.429760423074447        5.6259772613185026     
 H  -10.761660907964801        10.322734259247719        5.0530639868503924     
 H  -10.905507518549552        8.0867475731191707        4.8659525959666921     
 H  -10.041699158792623        6.8446273524347170        4.4154079034519222     
 C  -7.0693659357469860        9.4515655072515496       0.36426883121212472     
 N  -8.6960777112972085        11.310853593363358        1.9213276980596972     
 N  -9.8230022778000539        9.4388132371470412       0.45453374921535833     
 C  -5.8452881257547427        9.8503144722941176        1.2071804249316840     
 C  -6.9983017466038087        7.9524809442078270        2.1606064317453343E-002
 C  -7.1400067311827291        10.290720877304029      -0.91928989434878716     
 C  -9.3790555589304283        12.420107411285148        1.2299840297613975     
 H  -8.2370753915670978        11.540607236408883        2.8074809296572889     
 C  -11.227678633291946        9.3517130967878970       0.91557578653865812     
 H  -9.6416283483830849        8.9385050161738935      -0.42212425466402531     
 H  -5.8548644566556707        10.914814909498375        1.4783067427651351     
 H  -4.9396786121172287        9.6604650317283642       0.61866137790069387     
 H  -5.7771212871249169        9.2618653200660646        2.1301422602291962     
 H  -6.0596058371065471        7.7351300641147587      -0.50822965406732301     
 H  -7.8157594147402234        7.6450476415269071      -0.64248104153225605     
 H  -7.0369692778847623        7.3363927794561752       0.92841369599631907     
 H  -7.9956063022489836        10.013294578493833       -1.5461533162936389     
 H  -6.2307795903632046        10.122839089811043       -1.5125151435557687     
 H  -7.2058082026920918        11.364743503409310      -0.70635349344222909     
 H  -9.7415439347413972        12.011283028348481       0.27671401510670796     
 C  -10.576228916586670        12.905537310788509        2.0603077057753576     
 C  -8.4022540116260025        13.568890709020023       0.94526743464274299     
 H  -11.261588958388595        9.7669141336714489        1.9322447519672232     
 C  -12.127794830847112        10.184955298413882       -3.6207544982261551E-003
 C  -11.663785740161583        7.8876397600660928       0.97130496382887210     
 H  -10.227723111177564        13.344874072967867        3.0106504421988700     
 H  -11.262966039894861        12.074221538914964        2.3079225636316809     
 H  -11.147139391383943        13.677894305470808        1.5081204826856778     
 H  -7.5558394455541018        13.246955805484165       0.31631631874838040     
 H  -7.9911178480816245        13.962169310354646        1.8879903238224938     
 H  -8.9176768544464018        14.398551514782149       0.42853865954667658     
 H  -12.041798753566548        9.8285413357848359       -1.0394314524317614     
 H  -11.853928695806461        11.247134319417954        1.2837210564195956E-002
 H  -13.177112303153786        10.097854218043516       0.30947001750107389     
 H  -11.005375444169793        7.3081370217253614        1.6325836097263382     
 H  -11.619245510540056        7.4422374337186330       -3.2063489000941109E-002
 H  -12.692171791529001        7.7983741861451499        1.3465674602777131     
 C  -7.6535374509965823        4.9628624361120677        16.868866139634704     
 C  -8.6112332219812266        6.0465379449573025        17.394585799931022     
 C  -8.2154445098688722        3.5515921668630641        17.120980765306353     
 C  -6.2824797551281311        5.1053237121663919        17.561388814117564     
 P  -7.3613322479565975        5.1762522011752763        15.060821710341441     
 H  -8.6723419444350327        5.9693462561291000        18.491700701252370     
 H  -9.6273670719026363        5.9306091405044752        16.995332738296849     
 H  -8.2498119176997626        7.0521633030201309        17.143815994969618     
 H  -8.3708117992491768        3.4046908332216232        18.200796567521138     
 H  -7.5099482654672478        2.7832789301967069        16.780628847815041     
 H  -9.1808034250305965        3.3897086356341872        16.623832900426851     
 H  -5.8742950251843675        6.1161359467894325        17.442111302555094     
 H  -5.5473445237193708        4.3852239706688962        17.175134314920633     
 H  -6.3933719791376449        4.9199162705133395        18.640411361096710     
 N  -6.6441004070095531        6.6358148232523488        14.743386559980960     
 N  -8.8412097299143806        5.2654330250238681        14.356461504037979     
 O  -6.4541932893029106        4.0409464900041030        14.566622099202121     
 C  -5.1902522224944674        6.8955824604061631        14.715826346322190     
 H  -7.2484007152989998        7.3851138434739676        14.391242321290372     
 C  -9.0051435871517871        5.0613729178090061        12.897095251334550     
 H  -9.6795747902907987        5.0326739049753835        14.907482266258844     
 H  -4.7124483838563993        6.1223084754416739        15.330851513396002     
 C  -4.8688932257638493        8.2513876199326806        15.346311967343199     
 C  -4.6062651352915909        6.8169899254412698        13.302538313944110     
 H  -8.0881812164799243        5.4382140755948694        12.421390157737749     
 C  -10.197604464990688        5.8914089921507431        12.425705081436012     
 C  -9.1744089577004999        3.5772216211642633        12.555930717926611     
 H  -5.3549982466332970        9.0686148313066131        14.794623465911190     
 H  -3.7829389150870867        8.4167656942528062        15.320336016240606     
 H  -5.1945986428861213        8.2999549356708453        16.391657002489520     
 H  -4.8449250644272475        5.8577230598114101        12.826980750196359     
 H  -3.5116962662391407        6.9131750836828347        13.351486138555773     
 H  -5.0034570729866630        7.6273777405046319        12.676713514699884     
 H  -11.092969863518089        5.5969753613801752        12.990557568258753     
 H  -10.398121942929684        5.7123883424299517        11.360637499706705     
 H  -10.017882642217176        6.9648175937825458        12.575124438526371     
 H  -8.3230748105604313        2.9942126426894795        12.926668823665336     
 H  -9.2456462913031547        3.4307328725845165        11.468333727053752     
 H  -10.090125345444237        3.1750646603627173        13.011249152034223     
 C   4.4151139007488789       -1.3467813450594577        12.160898883019922     
 C   4.3048960879096470       0.16332342156320895        11.867686064326875     
 C   3.0337307093510297       -2.0308621566796798        12.102774181211572     
 C   5.3590230103415228       -1.9818582935832283        11.115012978963193     
 P   5.2183660148559392       -1.6014244164986955        13.810564829240361     
 H   5.2941428897881959       0.63978238052463388        11.875504056482056     
 H   3.6549501113552685       0.68479518587807453        12.582052702076949     
 H   3.8698194357389326       0.30725490945489486        10.866687592981206     
 H   2.3011077322958959       -1.5493008394048582        12.765715642182311     
 H   3.0941680188280243       -3.0960429579378426        12.370203272519431     
 H   2.6395408410592958       -1.9695307439167391        11.076790732921365     
 H   4.9681330592438862       -1.7722782677689271        10.108320986077194     
 H   5.4223048761030972       -3.0714654815090547        11.225230078831213     
 H   6.3743875191923420       -1.5650759977444550        11.171340602852819     
 N   5.5630980963465433       -3.1871755853377510        14.129491382372789     
 N   4.0741853464910491       -1.2648317283941017        14.945481587885524     
 O   6.5273180316528894      -0.81000603957116091        13.818166969401359     
 C   6.7632980878909432       -3.9341225847381440        13.698518044903928     
 H   4.8063294254711595       -3.7556754647799129        14.505421596142186     
 C   4.3473816676477739       -1.2706806229186423        16.404811807787290     
 H   3.3136935782807484      -0.62890154304587531        14.672014961249031     
 H   7.3440953432130955       -3.2568529187190420        13.056913399729357     
 C   7.6149566909951343       -4.3261299329881409        14.910869564396785     
 C   6.3377509658245694       -5.1634636745863274        12.895914408829029     
 H   5.3239851243677014       -1.7580607751340400        16.540381426227977     
 C   4.4236844116740199       0.16234090242859317        16.938320454012381     
 C   3.2778597557121070       -2.0952259602729777        17.129831703871307     
 H   7.8661483333232880       -3.4402497498000271        15.509272975653703     
 H   8.5523096733949409       -4.8074118731593618        14.595194197088322     
 H   7.0581107731279120       -5.0282415047865454        15.544619652292647     
 H   5.7630373923391405       -5.8478817089971242        13.537132561214424     
 H   7.2113029540407432       -5.7086199392837651        12.522135239880054     
 H   5.7125729805549073       -4.8908908087601608        12.036631564701077     
 H   5.2291795392070579       0.71497013503044848        16.441480705754579     
 H   4.6140863720104077       0.17064040671598324        18.020335613909403     
 H   3.4802590804663462       0.69450326331924195        16.756229451691972     
 H   2.2747014147968008       -1.7104508703586250        16.897268811629640     
 H   3.4150459975223555       -2.0392632706329343        18.219124156520724     
 H   3.3164490894153800       -3.1507013518630180        16.834226191993007     
 I   1.4819745005645535        1.1578027154143304        14.462484298017324     
 I  -1.6546694362509811        5.6113735951523616        15.997536902523629     
 I  -8.4572270463403800        9.5916625558319364        13.086437828125145     
 O   1.9172255257565705        4.5326954660070742        15.669089679971659     
 H   1.7252602306426292        3.6045951601760300        15.399557965743039     
 H   1.0302359339891669        4.9444611787621122        15.753924509154599     
 C   8.4311818137360017        2.5010911301764134        10.043148895622050     
 C   8.6341768891311848        3.4958112177581842        8.8899066593673517     
 C   7.8790313302803678        1.1577794174019866        9.5273346661916563     
 C   7.4555180794109415        3.0886345321710382        11.085169484298392     
 P   10.011673268010311        2.2431618638949358        10.942610910147746     
 H   9.2543994039519273        3.0787129725398530        8.0848013361731805     
 H   7.6588052554515071        3.7553557471838714        8.4583110989414116     
 H   9.0938093220946765        4.4264924215408330        9.2434087683339428     
 H   6.8743429256802147        1.3199031474709446        9.1080425673251924     
 H   8.5015595679858684       0.73006184542348529        8.7298429221272222     
 H   7.7924138705016022       0.42478382187023911        10.340281919240224     
 H   7.8127814466656380        4.0385695189803386        11.502786270124430     
 H   6.4880295969043962        3.2783004334365526        10.599745157913114     
 H   7.2847984479984849        2.3949902320204965        11.917251392893583     
 N   11.099636562522338        1.6188507283110751        9.8841826475326453     
 N   10.636245018308051        3.6782093461706000        11.480704262656792     
 O   9.7041336164596341        1.3839200741351811        12.176693888878843     
 C   12.402188822845263        1.0731872384905732        10.348014987323912     
 H   10.771690217562417        1.2619868414966049        8.9784199036279677     
 C   11.676652561852453        4.5028496290602860        10.842282645765463     
 H   10.408423499147769        3.9074653678934972        12.451038015809159     
 Dy   9.8844439671252413        1.2861027380976962        14.386747199294314     
 H   12.545805009564114        1.4462436156342622        11.372775483881469     
 C   12.377113473801193      -0.45647825459595986        10.392679827227084     
 C   13.538742510392579        1.5915007138318995        9.4629109416239920     
 H   11.865508179948028        4.0294647333408147        9.8708598781810153     
 C   11.186673437968448        5.9375253008426068        10.600158060107878     
 C   12.974122072085580        4.4928956754567189        11.661565314870533     
 O   10.272780663677207        1.2432131062624965        16.573659882524744     
 O   9.3617083923931332        3.6152307681115938        14.362606030701562     
 O   7.5369999342437524        1.4715775685943033        14.670451026330689     
 O   9.0361247501378514      -0.98449886274194953        14.458992174776199     
 O   11.703799988919368      -0.19262467483746157        14.063082469005936     
 O   11.847768021044091        2.6409541137361678        14.303818088539510     
 H   11.574954806781980      -0.82168959896853455        11.045720756206512     
 H   12.222365163765149      -0.87279184093933104        9.3870595082503279     
 H   13.330666045693143      -0.84296899133360903        10.780308326895449     
 H   13.405943125516320        1.2408002713824702        8.4302894832121087     
 H   13.575435908604467        2.6873187680411013        9.4463157965568474     
 H   14.505298357072610        1.2217541311129827        9.8327257820745331     
 H   10.275797488528681        5.9522661943385131        9.9868850350205776     
 H   10.962902796663334        6.4408822291494845        11.550218187345150     
 H   11.958618881868999        6.5245736168176496        10.081727830306274     
 H   12.809752557337573        4.9245354685424854        12.659017391305648     
 H   13.360753803553013        3.4759991910670092        11.802086166210460     
 H   13.747733598997904        5.0908467702038775        11.160174318250123     
 P   10.484530414185647       0.33885254968342415        17.795924542790239     
 H   9.9081323034737565        4.2399873836251567        14.905264226106848     
 H   8.3902567523847882        3.9200327477284831        14.443965975272798     
 H   6.9457803710484693       0.73533603376063550        14.326995233571500     
 H   7.0653962399880976        2.3529544960344864        14.633405778193405     
 H   9.5058503319667977       -1.7221629373304885        13.988277813318101     
 H   8.0515076647717478       -1.0805849006038251        14.237356543879246     
 H   11.676977627757278       -1.1315810759098408        13.729513412510157     
 H   12.662082502685676        3.6486474529176152E-002   14.202576360719718     
 H   12.768677946994655        2.2603150228853544        14.316826054921062     
 H   11.902760874645681        3.4665067345076621        14.855403076382778     
 C   9.0163993340179172       0.54306447559784121        18.877033432319653     
 N   10.702814460658848       -1.1799235690228373        17.187820514613634     
 N   11.783529379973432       0.60742897900699910        18.761240838535425     
 C   7.8001590944485022       0.13361906565054599        18.023730252013845     
 C   8.8954591653730724        2.0300131368102736        19.267464851996419     
 C   9.1144246002422591      -0.32890795064721778        20.138353606607680     
 C   11.166659558955297       -2.3710174674130000        17.921084234918990     
 H   10.236148251313557       -1.3643754957348457        16.297074798221374     
 C   13.173480095114131       0.73032122370567021        18.252418493479546     
 H   11.617109886872182        1.1276508861827859        19.629472713501961     
 H   7.8508394060941011      -0.91648410841411598        17.702720859913825     
 H   6.8914115365116375       0.25683988010309949        18.626975303909916     
 H   7.7002981640931178       0.76062191038368487        17.128468487680827     
 H   7.9619699376915740        2.1913531804533526        19.826664828327921     
 H   9.7168192708461341        2.3548511144037185        19.919132812019726     
 H   8.8804878523204991        2.6732646893903063        18.378743309861445     
 H   9.9651237527799843       -4.7352657974888607E-002   20.771192179229839     
 H   8.2024068369295691      -0.19217975489129877        20.734461715846031     
 H   9.1987181412656032       -1.3980838064728844        19.906503886332413     
 H   11.455204519973311       -2.0230047167549814        18.922992797848075     
 C   12.391291623121250       -2.9730061699739712        17.224533977676185     
 C   10.041207133870550       -3.4024132459702341        18.040093392060328     
 H   13.187582572917858       0.28358427850201001        17.247792793197345     
 C   14.122133054358283       -4.6242394152792063E-002   19.172307764605783     
 C   13.564527578164254        2.2038707951317833        18.150672935797637     
 H   12.131194582960642       -3.2916573286414619        16.201824505188444     
 H   13.213564421470259       -2.2431407567222039        17.151649341534966     
 H   12.757026580988109       -3.8562285979252162        17.775226492395031     
 H   9.1475197253349236       -2.9775791318155167        18.517934324531478     
 H   9.7482691134318404       -3.7671837982871472        17.043436641924622     
 H   10.362951160889351       -4.2689661887454466        18.635924016931639     
 H   14.045444835104931       0.33375030472937012        20.200996879999561     
 H   13.883185463363741       -1.1167091794426802        19.187634829873922     
 H   15.161905414831365        7.2842415389931248E-002   18.838403594853226     
 H   12.874950673046060        2.7523913258287678        17.494536096754256     
 H   13.532318449850601        2.6658673942528055        19.146427020291945     
 H   14.580969191413432        2.3163046662001880        17.749312269202768     
 C   9.6935090893383133        5.2509192875072017        2.4479140169360836     
 C   10.663547270599977        4.1244849929840024        2.0438021793831864     
 C   10.285446489136422        6.6398292328826409        2.1269777942053025     
 C   8.3552063593819348        5.0701032103274404        1.7019513862361704     
 P   9.3157424256675494        5.1639528539573769        4.2534435662296861     
 H   10.781373898577664        4.1258114865700630       0.94838255920067849     
 H   11.661028623192289        4.2541155305189573        2.4838278819473425     
 H   10.277589525204824        3.1397573093892035        2.3407867662613402     
 H   10.471861416202968        6.7170837803214392        1.0450783984285750     
 H   9.5880103689605516        7.4417991335347793        2.4029223262350810     
 H   11.241277270276200        6.8156130651321973        2.6369427823425835     
 H   7.9345498836789767        4.0692581700096708        1.8634010904249103     
 H   7.6086945733549101        5.8145341037545899        2.0108867848854395     
 H   8.5167119266762548        5.1897416987384641       0.61957404481106082     
 N   8.6034258116948017        3.7294773843070419        4.6732398923145304     
 N   10.774126101752456        5.1453303010129297        5.0075664250939260     
 O   8.3677717058463053        6.3128295472830267        4.6177473446152719     
 C   7.1612186024519540        3.4139764458418465        4.5945840913416225     
 H   9.2184755360960384        2.9760521338785577        4.9961177639975691     
 C   10.916921040899371        5.4580884391037756        6.4483129576802636     
 H   11.622409937308131        5.3405914314711982        4.4590281545305626     
 H   6.6963402732051929        4.1760749163691120        3.9558456911381681     
 C   6.9403724439087844        2.0507399415837866        3.9366480650865396     
 C   6.4809864501164194        3.4600011951924823        5.9661659355247219     
 H   9.9721570299641904        5.1667917046187632        6.9313136919164755     
 C   12.059862650106510        4.6176874436315254        7.0174746668212116     
 C   11.150618564032859        6.9580826108200560        6.6616985055860765     
 H   7.4476910034821175        1.2563619480297799        4.5025279934230289     
 H   5.8671049289947197        1.8163933353998645        3.9087961073618063     
 H   7.3214128611109235        2.0338672187932887        2.9085927289204858     
 H   6.6545746142517395        4.4228403337000213        6.4632978477167793     
 H   5.3956535288832912        3.3301265441871117        5.8407277641560098     
 H   6.8592415442293850        2.6570014776993878        6.6127419345908578     
 H   12.977340454000089        4.8187689555876627        6.4460040514630936     
 H   12.250182145646804        4.8862236521022497        8.0649648721327747     
 H   11.835220961892906        3.5426225990708327        6.9599028321171659     
 H   10.331099294392304        7.5411370575570373        6.2243995143261266     
 H   11.212154951525314        7.1999284212834622        7.7332806197409827     
 H   12.088552829757472        7.2806341929176952        6.1858266179173880     
 C  -2.6486639279979176        11.831579244772183        6.8516205810947657     
 C  -2.4194196972814197        10.319997414758866        7.0564720396207399     
 C  -1.3311282347459190        12.622731002777602        6.9970083491792954     
 C  -3.6750357119671264        12.311441340712300        7.9038336398664546     
 P  -3.4111470800461592        12.108939635796171        5.1865839284219390     
 H  -3.3676947236563186        9.7682316803937024        6.9996158552114487     
 H  -1.7154365752050114        9.8901075293401046        6.3302534892264006     
 H  -1.9957055577471396        10.150010305275741        8.0582065647277989     
 H -0.54250018126593447        12.248925576308801        6.3267561060746145     
 H  -1.4740221045365909        13.695181624810347        6.7947487757529643     
 H -0.95986444027255013        12.526553826708451        8.0291322395771942     
 H  -3.3025058769925497        12.058260978769725        8.9077283946933576     
 H  -3.8261325856466515        13.397499078177518        7.8750500322843147     
 H  -4.6507888827593513        11.819592339754973        7.7788784590954494     
 N  -3.8206205061316605        13.686903676633673        4.8922143488852292     
 N  -2.2062188134831184        11.842444698274782        4.0925430044284106     
 O  -4.6751069998286887        11.252007304080205        5.1018874754772865     
 C  -4.9958426915741603        14.398619171419208        5.4504555250565803     
 H  -3.0779146425934663        14.293550204775768        4.5447284701652997     
 C  -2.4292454078404191        11.794949926674317        2.6253807855025793     
 H  -1.4406638846430369        11.229335398129484        4.3991782880912433     
 H  -5.5531890249859455        13.668775206533569        6.0556924883899139     
 C  -5.9075900359618370        14.907497722498238        4.3280582426143841     
 C  -4.5279879311837057        15.556596257107826        6.3364898257511184     
 H  -3.3739758504089954        12.327124072808481        2.4357264904248672     
 C  -2.5549872194313106        10.347671535680416        2.1333958838151830     
 C  -1.2848849816609222        12.534592779508865        1.9226784625843061     
 H  -6.1943767867691379        14.084726946374746        3.6577681942533986     
 H  -6.8243525175946820        15.351803806703641        4.7426283214452232     
 H  -5.3839525474478940        15.672649360906721        3.7396600280127408     
 H  -3.9989337427356002        16.301641205737901        5.7229741975013022     
 H  -5.3815052242537407        16.054137576438578        6.8135789525896504     
 H  -3.8441184159154793        15.218986798399914        7.1264434833452279     
 H  -3.3861299077535816        9.8348928978954824        2.6336877495766990     
 H  -2.7309353211497136        10.322876087292087        1.0490833931668371     
 H  -1.6326912670693203        9.7874801573195302        2.3386843964620021     
 H -0.31620954096053755        12.112677741226547        2.2273983858029673     
 H  -1.3624468250459665        12.430838097676878       0.83224798838000880     
 H  -1.2884384452232873        13.603753516704797        2.1698414496615168     
 I  0.44790147516495832        9.3693712374561038        4.4395307893884501     
 I   3.5921814601101767        4.6581379032188028        3.2285775247154116     
 I   10.471679086048876       0.70377428220726201        6.2440916168472596     
 O   8.1768358012107800E-002   5.8041762581958158        3.7813621121852292     
 H  0.25876000014835232        6.7671882886497219        3.8933018273456637     
 H  0.96447396506679506        5.4086032835105726        3.6157305948680358     
         356

 C  -6.4440759833210057        7.7755467197481707        9.1892274075472784     
 C  -6.6239351115150633        6.7771721643076068        10.342829803760949     
 C  -5.8667251636109068        9.1105717146043101        9.6997762336734521     
 C  -5.5032487073285123        7.1837472919157701        8.1187187660141511     
 P  -8.0478940950124969        8.0526948356610664        8.3394522676571956     
 H  -7.2075180225617412        7.2033251908698102        11.170158114777228     
 H  -5.6383996923452484        6.4989116166681438        10.738131932288663     
 H  -7.1125345103113009        5.8556622431542653        10.003984418204764     
 H  -4.8541341270320375        8.9358696318486359        10.093632404029284     
 H  -6.4654237087959086        9.5404685842810668        10.514566345494543     
 H  -5.7921598590525667        9.8490804651030786        8.8907382479079384     
 H  -5.8786176477646581        6.2352233188451800        7.7139779179555061     
 H  -4.5233149683186049        6.9885481140927448        8.5758962164060737     
 H  -5.3536400303221372        7.8749543800784378        7.2808923631502847     
 N  -9.0915783195619788        8.6773647092382706        9.4403595675534504     
 N  -8.7047323704201638        6.6293419026046640        7.8092503899054959     
 O  -7.7762349635232821        8.9177479715846015        7.1010929305785204     
 C  -10.395952422670254        9.2565137648750806        9.0271374350666296     
 H  -8.7309962086379755        9.0146133629193166        10.340978970636000     
 C  -9.7168699608227467        5.7940122925444522        8.4787830336128120     
 H  -8.4933620663929794        6.3935496536203233        6.8366340514250918     
 Dy  -8.0091124223941179        9.0172464600584608        4.8935612654188478     
 H  -10.580990013790629        8.8971930296638355        8.0040983378468198     
 C  -10.337673307332134        10.785302552450130        8.9966605803852282     
 C  -11.510467405255708        8.7541897972429918        9.9481324305242644     
 H  -9.8400986927244762        6.2301134349402654        9.4781249680474673     
 C  -9.2341315785852842        4.3451389918491161        8.6280692394989504     
 C  -11.060334936141132        5.8499172028488600        7.7387903627022911     
 O  -8.3609790023189383        8.9239139634410076        2.7005146015102142     
 O  -7.4695034959618178        6.6822597100231063        4.9235871194987251     
 O  -5.6668708115480095        8.8558743875688588        4.6402904605269431     
 O  -7.2084487727646183        11.296122215159354        4.6368342117374279     
 O  -9.8098085928615255        10.491110278371993        5.2932629568102962     
 O  -10.008979405724805        7.6641416852382287        4.9733191508076366     
 H  -9.5477174295577729        11.140371083324014        8.3232803568013640     
 H  -10.144836172046636        11.187725661083434        10.001198257930007     
 H  -11.293331398554280        11.196400872449395        8.6421341175249875     
 H  -11.330947439268261        9.0909809213303081        10.978451918653983     
 H  -11.570001817825732        7.6594122276114147        9.9563499664953703     
 H  -12.481943593541827        9.1493448787801253        9.6213092183367710     
 H  -8.2817790446137547        4.2927393106968212        9.1720441725670572     
 H  -9.0869110648898825        3.8806252436024584        7.6441608555887202     
 H  -9.9777685832765535        3.7467104408593586        9.1734837058335632     
 H  -10.960260150413918        5.4511585075239308        6.7198570028790465     
 H  -11.436032114880920        6.8765195884740891        7.6538806563363213     
 H  -11.813757076550168        5.2461853844870685        8.2636614128453605     
 P  -8.5386000343357225        9.7542625987029137        1.4207187009970064     
 H  -8.0049861893301699        6.0680268142954468        4.3576682630956416     
 H  -6.4954067126465134        6.4029169515660422        4.8144831259721057     
 H  -5.0668935193574649        9.6329727520860882        4.8410100066145167     
 H  -5.1644960856827353        7.9930980595989558        4.6130132484958306     
 H  -7.6599097625935286        12.036260929995478        5.1251450891407488     
 H  -6.2118964756128729        11.432660495899405        4.7778475222650565     
 H  -9.7545599005681236        11.429863704065724        5.6236915783125774     
 H  -10.762277592346562        10.321237447130335        5.0534846130128726     
 H  -10.905056097567075        8.0855207798632129        4.8676227386133570     
 H  -10.041143486362992        6.8446178916329812        4.4142689425443260     
 C  -7.0708125546946361        9.4590403930939715       0.36485215463651849     
 N  -8.6989242104773474        11.315854449525190        1.9245634688617121     
 N  -9.8248549905750515        9.4460217496896899       0.45516816559459039     
 C  -5.8469724838120056        9.8583180778144133        1.2079689285800996     
 C  -6.9987402412586182        7.9600320782074352        2.1843403811580675E-002
 C  -7.1417128932085925        10.298285721863827      -0.91865601581634782     
 C  -9.3751968600139062        12.427343951730892        1.2315182995983278     
 H  -8.2397772412837433        11.544429283338440        2.8108749346394246     
 C  -11.229297125507347        9.3587163255235009       0.91717703300672526     
 H  -9.6438777135389291        8.9448204600901988      -0.42104877966082405     
 H  -5.8573880055078869        10.922646226023458        1.4796525081868783     
 H  -4.9412259676413672        9.6695424247469468       0.61932527866065923     
 H  -5.7782639283936712        9.2694790946227617        2.1306343303177364     
 H  -6.0601233494062203        7.7436267700940205      -0.50848435370895684     
 H  -7.8162684087882122        7.6519705462855612      -0.64187769509064319     
 H  -7.0363406394755241        7.3437616424783663       0.92853973093650310     
 H  -7.9970522180215342        10.020477047369141       -1.5457240407039570     
 H  -6.2322758842950439        10.130727369270492       -1.5116199095279803     
 H  -7.2079102500274868        11.372318349708845      -0.70591467314511758     
 H  -9.7358260569043260        12.019915422296059       0.27707526717137254     
 C  -10.572844082147336        12.916968698749082        2.0578741484115897     
 C  -8.3937578239047017        13.572267853564021       0.95085337184560581     
 H  -11.262682155564164        9.7748131745128770        1.9335037208988619     
 C  -12.130060825919756        10.190881807678188       -2.2956376233148473E-003
 C  -11.664973146648503        7.8946060962827884       0.97411230359242851     
 H  -10.226638330978686        13.353082243224474        3.0101339837889265     
 H  -11.263811281955119        12.088973791604214        2.3008353868150970     
 H  -11.137526583904746        13.692503768832267        1.5054448059663939     
 H  -7.5462123332113968        13.246775615439956       0.32631087915596135     
 H  -7.9857169062975428        13.965101765426914        1.8948647975863691     
 H  -8.9033979472690810        14.402849213893042       0.43147982796434275     
 H  -12.044208623608220        9.8337798318805945       -1.0378836289051734     
 H  -11.856612314121138        11.253153520807057        1.3357892975986158E-002
 H  -13.179258733336097        10.103451868751339       0.31105683491102021     
 H  -11.006092643926303        7.3156059203590935        1.6353377112250214     
 H  -11.620898884408053        7.4487078652377008       -2.9033852500894051E-002
 H  -12.693125400567551        7.8052656802528926        1.3499710500488276     
 C  -7.6562162832367529        4.9657184422314646        16.867019828932971     
 C  -8.6151708600021664        6.0497165355644373        17.389482543974474     
 C  -8.2178796809804293        3.5545858448199108        17.120701270506036     
 C  -6.2862963182017246        5.1102122725630723        17.561173498271685     
 P  -7.3615641011037676        5.1759812636815123        15.059100336399370     
 H  -8.6776760598882809        5.9745205536076451        18.486561910269753     
 H  -9.6307172211125032        5.9324940478492509        16.989250052162006     
 H  -8.2539899716397755        7.0550887365091244        17.137419663881136     
 H  -8.3745438186017171        3.4093497175455418        18.200466738595082     
 H  -7.5117708207738847        2.7860161131818715        16.782404686869288     
 H  -9.1825591903740662        3.3915296482274777        16.622706812305509     
 H  -5.8786375137001485        6.1211148118999601        17.440926110962341     
 H  -5.5501862703534020        4.3901601933604510        17.176996537939601     
 H  -6.3985403483057626        4.9262960401976725        18.640244586291875     
 N  -6.6445493927640751        6.6350011493947321        14.739223375771912     
 N  -8.8408481723336614        5.2632579851276748        14.353356239411079     
 O  -6.4532294054777655        4.0404112676138979        14.568338010492015     
 C  -5.1909837382847437        6.8961375932508542        14.714065078891082     
 H  -7.2491211479140496        7.3842743492702692        14.387537496705853     
 C  -9.0041817053691968        5.0566084969585559        12.894436040397823     
 H  -9.6794621571762587        5.0313327106566144        14.904262083160901     
 H  -4.7134441157085796        6.1233005055195902        15.329836955031201     
 C  -4.8720591000356572        8.2523196252010464        15.344802028306040     
 C  -4.6047550663170114        6.8180013899492069        13.301754324766904     
 H  -8.0866554027259276        5.4317004902701260        12.418577499410862     
 C  -10.195711562661153        5.8865663768632057        12.420749288384211     
 C  -9.1745695290304745        3.5720401838060503        12.556254674125279     
 H  -5.3587846750616315        9.0688031607412825        14.792590460665631     
 H  -3.7864259410677326        8.4194282294001646        15.319928112303577     
 H  -5.1989656226168153        8.3004224364723029        16.389761681705043     
 H  -4.8419935064058848        5.8585973082458400        12.825849402726542     
 H  -3.5103878779221835        6.9148723992136922        13.352460144422983     
 H  -5.0014206724923298        7.6281510551544001        12.675309155739889     
 H  -11.091532995477186        5.5940455909461662        12.985737694310814     
 H  -10.395915797553201        5.7054118954734543        11.356091009751369     
 H  -10.015239940606316        6.9600667289884184        12.568035205380053     
 H  -8.3238295356774099        2.9892283602350056        12.928522962807071     
 H  -9.2455650428979972        3.4233062657752904        11.469034952576063     
 H  -10.090705794362025        3.1715188230595817        13.012067675767511     
 C   4.4195810995464351       -1.3507372439864849        12.165754745273926     
 C   4.3068743626791646       0.15937034842504849        11.874226976105531     
 C   3.0395540222334780       -2.0370973686656959        12.105770387095994     
 C   5.3652908635494461       -1.9826730666440668        11.119871125330034     
 P   5.2218433060981422       -1.6056486572687607        13.815839553118343     
 H   5.2952501028087857       0.63743061398840217        11.883115596292953     
 H   3.6557079381675051       0.67898369593417074        12.588719979138101     
 H   3.8721434809119857       0.30374228204215009        10.873150844402145     
 H   2.3056910322411008       -1.5577379518996155        12.768753153153195     
 H   3.1017226250416230       -3.1024032867759503        12.371954811193460     
 H   2.6459304805113306       -1.9751593295459020        11.079614576395297     
 H   4.9748318555116917       -1.7723357524404806        10.113181241048334     
 H   5.4304335711329426       -3.0721921859036021        11.228538738384653     
 H   6.3798109530827247       -1.5642817371772322        11.177618364255178     
 N   5.5678197591542160       -3.1912118061958634        14.134561880879151     
 N   4.0763387009714966       -1.2701924350443967        14.949723605876249     
 O   6.5298939833452447      -0.81293191568260292        13.825053255636291     
 C   6.7673365765363958       -3.9376469977562367        13.700832569243731     
 H   4.8112337503676015       -3.7604002981959170        14.509840901255076     
 C   4.3480958914053849       -1.2750365121627101        16.409269856172926     
 H   3.3157018672917107      -0.63488257331858156        14.675368336236579     
 H   7.3475761131974409       -3.2594845052980896        13.059699088902889     
 C   7.6205093549053773       -4.3319051256237335        14.911182240871945     
 C   6.3406112441083406       -5.1656662742270116        12.896883808417577     
 H   5.3242215511093161       -1.7629278708923382        16.546151000971577     
 C   4.4246352726153191       0.15822660079716350        16.942195020341764     
 C   3.2771861867915018       -2.0984165271293289        17.133405248542743     
 H   7.8725876920521234       -3.4472253751450257        15.510864468226018     
 H   8.5573451392301934       -4.8124867970613936        14.593300088748906     
 H   7.0645035472915172       -5.0352228058072184        15.544240177118015     
 H   5.7668664218821837       -5.8511194233072681        13.537804556013702     
 H   7.2136217603537061       -5.7100516699595767        12.520963565721052     
 H   5.7141161830821616       -4.8918835358171524        12.039058533171023     
 H   5.2303626963617047       0.71059101880392606        16.445415165511850     
 H   4.6146952964948875       0.16671136675018403        18.024269884503934     
 H   3.4813662827030289       0.69050660486827975        16.759713486272371     
 H   2.2746289818469605       -1.7134659284456937        16.898903642683155     
 H   3.4126156600612374       -2.0413483473762875        18.222756111884689     
 H   3.3157851374296108       -3.1541707726048669        16.838887165913356     
 I   1.4825323066013256        1.1530330216186138        14.469035596261458     
 I  -1.6548262408584320        5.6114764760447438        15.998526294257447     
 I  -8.4587437570233597        9.5921531127503403        13.083643082003888     
 O   1.9157856638137418        4.5320854930067211        15.663764499193075     
 H   1.7243005386404977        3.6031588264122285        15.397862421190888     
 H   1.0288630876597085        4.9432673363540065        15.750879226116869     
 C   8.4296426087042011        2.5023209573025924        10.042296120955948     
 C   8.6316114799496262        3.4969612572102751        8.8888356186889830     
 C   7.8768790875813490        1.1590506445668873        9.5270175417770737     
 C   7.4550973443103947        3.0900254720024862        11.085218113813472     
 P   10.010962499534797        2.2442140766651888        10.940135993060357     
 H   9.2506913965793309        3.0795394615078604        8.0830613309495210     
 H   7.6558349426189318        3.7568272157596776        8.4584064665593424     
 H   9.0920074768199424        4.4275083929187913        9.2416668678772460     
 H   6.8719024418062036        1.3213078011773973        9.1085100355039330     
 H   8.4987037398715746       0.73114203266231104        8.7290852690258607     
 H   7.7907826651515224       0.42610652726672715        10.340057241493213     
 H   7.8127950202373562        4.0400664981813215        11.502194602433208     
 H   6.4871191934141761        3.2795712277097251        10.600778805942458     
 H   7.2852875694385597        2.3965782715144721        11.917624738613904     
 N   11.097761581126221        1.6201817313155213        9.8804278389110127     
 N   10.636137857237649        3.6790595127520702        11.478051259338953     
 O   9.7047205351116510        1.3846656956984220        12.174287373274902     
 C   12.400381270093000        1.0736315776360446        10.342873896727717     
 H   10.768877379934295        1.2637567609717746        8.9748522322565698     
 C   11.675634994459831        4.5042124130822714        10.838851883102190     
 H   10.408758713185382        3.9083796208088222        12.448476331843700     
 Dy   9.8864567303589794        1.2867532157228112        14.384232602379599     
 H   12.545036151435909        1.4461380745925492        11.367664534592395     
 C   12.374509824186134      -0.45602933477116187        10.386879758935731     
 C   13.536348917047951        1.5917888602953045        9.4569722942077927     
 H   11.862810691670626        4.0319223452837738        9.8666492574769649     
 C   11.185566159260027        5.9391866145354761        10.599315516022486     
 C   12.974347617276301        4.4932050369238823        11.656001176262007     
 O   10.274054488138345        1.2467280821943716        16.571186708798507     
 O   9.3631158217434773        3.6160796856910142        14.360323289286484     
 O   7.5391409283765647        1.4715715109995882        14.666880377354154     
 O   9.0393982793459600      -0.98411394518485207        14.461362226142390     
 O   11.705355794228399      -0.19166471068058852        14.057804682330639     
 O   11.850576944641887        2.6415837927093593        14.301186544357535     
 H   11.572732321602881      -0.82111756119010781        11.040453019591185     
 H   12.218689266276892      -0.87179443819736446        9.3812241934478120     
 H   13.328165295563485      -0.84319786706192856        10.773483682530676     
 H   13.402450170885503        1.2415637818583467        8.4243584535265033     
 H   13.573474007299245        2.6875880040640463        9.4407349467240049     
 H   14.503065028733980        1.2214796439523334        9.8256835181708055     
 H   10.273557649332247        5.9547613688815879        9.9879225102845481     
 H   10.963749121775168        6.4414086380920104        11.550315027097893     
 H   11.956615922390549        6.5267303573567670        10.080178988135961     
 H   12.811616149865694        4.9238011867753606        12.654082441495365     
 H   13.360891157325364        3.4761106309336589        11.794897780184938     
 H   13.747296058458009        5.0915361360086830        11.154059383837618     
 P   10.484467259301365       0.34433516051425295        17.795038953885729     
 H   9.9093476236800697        4.2403085127338995        14.903802496041505     
 H   8.3916416491655479        3.9201594053570590        14.442894707054158     
 H   6.9476251785510463       0.73422913209260376        14.327364343007924     
 H   7.0666421662636933        2.3523849511177617        14.632245224963734     
 H   9.5086670088834584       -1.7219146582689642        13.990312276042197     
 H   8.0544723529781610       -1.0812675726536338        14.241839862495283     
 H   11.677708862984415       -1.1307702104343489        13.724806191819649     
 H   12.663472090431393        3.5817489827717333E-002   14.200051132448731     
 H   12.770874179649923        2.2598995927860868        14.316324243815009     
 H   11.904966319023398        3.4665940039522791        14.853531666818638     
 C   9.0162137437370209       0.55160992613294901        18.875169925113671     
 N   10.701000191805905       -1.1756436518816955        17.189773586852951     
 N   11.783098082424759       0.61366483430164909        18.760493018263652     
 C   7.7998076529960771       0.14224323193301869        18.022159121518150     
 C   8.8967874863994183        2.0390724618697598        19.263639019831597     
 C   9.1131410172951455      -0.31888909996485693        20.137496350907295     
 C   11.169099849557531       -2.3649250695223500        17.922576911173039     
 H   10.234545560762880       -1.3611433821531034        16.299104786810304     
 C   13.173519108468424       0.73500031415538669        18.252994508145569     
 H   11.616383799103572        1.1337618732636465        19.628731876941863     
 H   7.8492471219793956      -0.90839179095341027        17.703025884673135     
 H   6.8910841651210557       0.26771016729294450        18.624799806054419     
 H   7.7010032354334621       0.76776357214950064        17.125842235911787     
 H   7.9631470310519950        2.2022511719556848        19.821918449356527     
 H   9.7180579160938265        2.3636323806385326        19.915535753998739     
 H   8.8833909623894751        2.6811896041107910        18.374152905738374     
 H   9.9638506471859838       -3.7211801296144209E-002   20.770230870348346     
 H   8.2010741131980911      -0.18094272493673386        20.733234217393729     
 H   9.1968780907373233       -1.3883065455242403        19.906721938910792     
 H   11.459491066019645       -2.0153182613622325        18.923243359000672     
 C   12.392827214830186       -2.9652491650152726        17.223271501727375     
 C   10.046438571162023       -3.3983376847317226        18.045772674172312     
 H   13.188021659911964       0.28895571398190945        17.248102018932478     
 C   14.120466187075369       -4.3320192035152499E-002   19.173052408915492     
 C   13.566370462296042        2.2081184782451944        18.152334211777756     
 H   12.130607687162609       -3.2866592291843886        16.202243884234022     
 H   13.212562025121745       -2.2336324489460937        17.146345264013220     
 H   12.762584253768702       -3.8461391193889551        17.774238600620279     
 H   9.1539822412381788       -2.9751103859197410        18.526771963549901     
 H   9.7506899430252485       -3.7640533383677899        17.050508596343391     
 H   10.372078464454882       -4.2639890030581746        18.640263808130058     
 H   14.043515540014685       0.33616324047290158        20.201886254004581     
 H   13.880209250940554       -1.1134696501755463        19.187594004220227     
 H   15.160573896764797        7.4520741740434659E-002   18.839862164105565     
 H   12.877832216358756        2.7576949706373295        17.496051639191542     
 H   13.534083109178072        2.6697629758951651        19.148257286967347     
 H   14.583146669567761        2.3194782667201790        17.751607062812631     
 C   9.6900112018613971        5.2531575896468414        2.4444357119592794     
 C   10.660676880769978        4.1285291798198021        2.0375015968040273     
 C   10.280191553709601        6.6430446418585092        2.1253299378700374     
 C   8.3511941132228387        5.0722028990910681        1.6995462134093620     
 P   9.3141161114991728        5.1630252965645083        4.2499743527532026     
 H   10.777054916053780        4.1316463159165595       0.94203243036564455     
 H   11.658506516527675        4.2587592450230094        2.4764613510449753     
 H   10.276177069924584        3.1430162031397431        2.3334785667282731     
 H   10.466323827577819        6.7220920202453680        1.0435780617321462     
 H   9.5817446357825240        7.4435932448430400        2.4024392483483270     
 H   11.235831897602390        6.8193202090505878        2.6354718553054544     
 H   7.9316980950550278        4.0707688325141866        1.8598868053386648     
 H   7.6042790255971644        5.8153709326468599        2.0102710296511677     
 H   8.5114976179624424        5.1936176220015415       0.61728188898050784     
 N   8.6017856454700610        3.7278382109016901        4.6671208565638045     
 N   10.773000742444834        5.1427772442772826        5.0029630210242297     
 O   8.3669918943889900        6.3114916411238751        4.6173220996145083     
 C   7.1592742692493561        3.4137756385247542        4.5914332520895416     
 H   9.2165698871962363        2.9746562619796300        4.9910251714126908     
 C   10.916284954009402        5.4526777428885866        6.4441946692162508     
 H   11.621015746362724        5.3391249426776382        4.4543985044590348     
 H   6.6940040039299333        4.1759910890606564        3.9531355676912594     
 C   6.9357895881583458        2.0505257148745972        3.9346549388572125     
 C   6.4816638557505977        3.4610148133328580        5.9641427100134852     
 H   9.9723549536509815        5.1588542549078253        6.9270011197656514     
 C   12.060777005486186        4.6128673063449490        7.0107461623701512     
 C   11.147897920416217        6.9522938455440535        6.6609861057767725     
 H   7.4426796670280124        1.2557516866182907        4.5003418737118777     
 H   5.8622061166249830        1.8179117908798712        3.9084383513937158     
 H   7.3152210179353769        2.0325108673086243        2.9061068810094612     
 H   6.6571249767791523        4.4238172646400198        6.4605173980709409     
 H   5.3960661709741267        3.3321611855177564        5.8408071170582092     
 H   6.8603406780029159        2.6578871036194180        6.6103052294413152     
 H   12.977603656090084        4.8167042756132794        6.4394677122749391     
 H   12.251299492009464        4.8790524881971375        8.0587074846161357     
 H   11.837630533188262        3.5377940564422907        6.9507133523113076     
 H   10.327378321122689        7.5351529888041862        6.2254996298248200     
 H   11.209700752559048        7.1916158359842894        7.7329904500189341     
 H   12.085134514834598        7.2771857228168111        6.1856303680115179     
 C  -2.6457477273830219        11.827059321968573        6.8565699563950275     
 C  -2.4199783215873487        10.315533592910924        7.0640667487197035     
 C  -1.3263764493886230        12.615130760673722        6.9995304828653309     
 C  -3.6698202021337698        12.311475789791684        7.9084767526781317     
 P  -3.4092379196438514        12.103647483996362        5.1918777408458423     
 H  -3.3694338708035030        9.7659407690890170        7.0085397443558763     
 H  -1.7174639698897607        9.8829614782330992        6.3383009953600800     
 H  -1.9960654146347827        10.146343878276953        8.0658422745314091     
 H -0.53928968137763778        12.238169604623360        6.3296040681708838     
 H  -1.4668711039997615        13.687354545119829        6.7953046406703157     
 H -0.95456194523892268        12.520040506963028        8.0315276022533357     
 H  -3.2968442684579218        12.059625596721238        8.9125039561436896     
 H  -3.8183620893493191        13.397630537603641        7.8772601065250987     
 H  -4.6467163792913837        11.821799522322225        7.7854630483806764     
 N  -3.8166812614750776        13.681838569021989        4.8965618447959676     
 N  -2.2060006941639623        11.834808735876043        4.0968421712919900     
 O  -4.6745526029172551        11.248710097391195        5.1093370348384219     
 C  -4.9924118585404527        14.394819432148246        5.4513165260237511     
 H  -3.0734445865337929        14.287263891001979        4.5483214349170344     
 C  -2.4300691176183982        11.788978144980600        2.6298521001524504     
 H  -1.4405468290658852        11.221193089988009        4.4027177897166814     
 H  -5.5503592867366480        13.666695102456890        6.0578954998204182     
 C  -5.9027333683637453        14.900205890583326        4.3265104670236649     
 C  -4.5253898897395208        15.554978008427435        6.3345659410785631     
 H  -3.3759260946435456        12.319397978733058        2.4415736344286239     
 C  -2.5535248101297450        10.342170698206395        2.1363640672894242     
 C  -1.2880668470578762        12.531733640813421        1.9269500172850909     
 H  -6.1886807035506815        14.075529772071008        3.6584903849357286     
 H  -6.8199789580399477        15.345649556408459        4.7384293657979617     
 H  -5.3782999768954998        15.663446953786385        3.7365580269171041     
 H  -3.9950522287838202        16.298048202276007        5.7199598301062373     
 H  -5.3793139221610531        16.054130381601645        6.8087407387101679     
 H  -3.8430737019047054        15.219337430294917        7.1264525602029662     
 H  -3.3836028196109025        9.8276328600257088        2.6364126555078640     
 H  -2.7298440311172278        10.318015610272482        1.0521046565884951     
 H  -1.6303120947808543        9.7832938195935544        2.3408884432889021     
 H -0.31826662425251068        12.111523149165219        2.2300268498028188     
 H  -1.3668186227086681        12.429264255208034       0.83651509522600831     
 H  -1.2934161769221231        13.600486610764557        2.1754538266584413     
 I  0.44668945485171030        9.3636874643032986        4.4483557144840278     
 I   3.5913615284396680        4.6602453684628626        3.2268712508546407     
 I   10.468320693071433       0.70432631409689883        6.2410103986848959     
 O   7.9053293021502352E-002   5.8038477515110252        3.7745295893609678     
 H  0.25632675545093475        6.7659276629222358        3.8907698394733803     
 H  0.96190393087845516        5.4080172189300439        3.6107518823796338     
         356

 C  -6.4458741342462158        7.7762747256930043        9.1891167570816314     
 C  -6.6259233061458493        6.7781418613914175        10.342890610620900     
 C  -5.8691529752208593        9.1116472452303992        9.6994408204801132     
 C  -5.5044143028585903        7.1845278838780979        8.1191382038870898     
 P  -8.0493109719434184        8.0527043831052207        8.3384321239489232     
 H  -7.2102152109848081        7.2041585539871882        11.169765982888954     
 H  -5.6405109516639191        6.5004664146592939        10.738868092647154     
 H  -7.1138442072422849        5.8563249785408829        10.003946453957147     
 H  -4.8566874765092987        8.9374015494302874        10.093813713206689     
 H  -6.4683557923119137        9.5416256204031153        10.513795087563251     
 H  -5.7944571903234845        9.8498442969187057        8.8901338231864671     
 H  -5.8793109355138862        6.2358294613849079        7.7143876231420583     
 H  -4.5246187744176254        6.9897217793931272        8.5767507829373315     
 H  -5.3546485339736041        7.8756617532269404        7.2812774835686902     
 N  -9.0940783460745056        8.6770669460099406        9.4384590849559000     
 N  -8.7051692319085756        6.6290173556149448        7.8079195881788914     
 O  -7.7770451234220568        8.9178132720064642        7.1002597280480719     
 C  -10.398445843245504        9.2553899079921820        9.0240872990210175     
 H  -8.7342223302675563        9.0148488146656689        10.339166384518315     
 C  -9.7178330659794430        5.7937024550315863        8.4766403185279273     
 H  -8.4933873630933494        6.3934942674245168        6.8353308277816662     
 Dy  -8.0090951768944265        9.0173268009501193        4.8927792314336447     
 H  -10.582432066743754        8.8959432327604766        8.0009251020390924     
 C  -10.341077372583074        10.784219398779070        8.9935940267281111     
 C  -11.513473625026460        8.7523740982723073        9.9440638459756183     
 H  -9.8427212251968736        6.2306026145644617        9.4753416894554956     
 C  -9.2346388822281629        4.3452526079254783        8.6280611589147949     
 C  -11.060203159112652        5.8483168503726040        7.7347490879390124     
 O  -8.3623163193600458        8.9281305076493762        2.7000598779728344     
 O  -7.4696575636059332        6.6824919699061009        4.9219622187251080     
 O  -5.6667372310349569        8.8552873585915499        4.6385512350623666     
 O  -7.2073300163664804        11.295994018035177        4.6403911120407217     
 O  -9.8103102286161814        10.491051459078729        5.2913788754202802     
 O  -10.007903807691921        7.6639134902467427        4.9725371266335507     
 H  -9.5508956975705210        11.139714495980645        8.3207180672012928     
 H  -10.149095512675760        11.186769683826411        9.9982325434968491     
 H  -11.296740946319845        11.194743323425744        8.6384341711499886     
 H  -11.335208774154143        9.0893648454655551        10.974500524156404     
 H  -11.572277954219116        7.6575624064371297        9.9523144482114034     
 H  -12.484867011139626        9.1468093297916973        9.6161893257295716     
 H  -8.2832559493656621        4.2939251907233045        9.1736680924266842     
 H  -9.0855002507430473        3.8798886653865394        7.6449362545419461     
 H  -9.9788192304251560        3.7469190519667608        9.1728235991686393     
 H  -10.958500613265816        5.4489112164542508        6.7162865193854122     
 H  -11.436365339102977        6.8746224306333472        7.6486163937449358     
 H  -11.813987762031738        5.2445095099298547        8.2589925740324475     
 P  -8.5402288730285782        9.7602198549553911        1.4215538431708481     
 H  -8.0055265194496350        6.0682599440009488        4.3564205631958703     
 H  -6.4956842918651185        6.4025321014994088        4.8130666074683113     
 H  -5.0669283116649666        9.6314084641710309        4.8426114208874367     
 H  -5.1650030371362750        7.9921515726200640        4.6121592988434186     
 H  -7.6592204188412376        12.036152786916768        5.1281733308175514     
 H  -6.2110597932227218        11.431533209099436        4.7833250605142643     
 H  -9.7557354640171692        11.429966985057002        5.6214058953066521     
 H  -10.762894276728321        10.319740635012948        5.0539052391753527     
 H  -10.904604676584597        8.0842939866072534        4.8692928812600229     
 H  -10.040587813933362        6.8446084308312454        4.4131299816367298     
 C  -7.0722591736422871        9.4665152789363951       0.36543547806091226     
 N  -8.7017707096574881        11.320855305687022        1.9277992396637273     
 N  -9.8267077033500492        9.4532302622323368       0.45580258197382245     
 C  -5.8486568418692686        9.8663216833347072        1.2087574322285155     
 C  -6.9991787359134277        7.9675832122070442        2.2080743305708007E-002
 C  -7.1434190552344559        10.305850566423626      -0.91802213728390836     
 C  -9.3713381610973858        12.434580492176634        1.2330525694352579     
 H  -8.2424790910003871        11.548251330267995        2.8142689396215599     
 C  -11.230915617722751        9.3657195542591065       0.91877827947479229     
 H  -9.6461270786947750        8.9511359040065042      -0.41997330465762278     
 H  -5.8599115543601030        10.930477542548539        1.4809982736086216     
 H  -4.9427733231655058        9.6786198177655276       0.61998917942062448     
 H  -5.7794065696624255        9.2770928691794587        2.1311264004062767     
 H  -6.0606408617058927        7.7521234760732822      -0.50873905335059066     
 H  -7.8167774028362009        7.6588934510442161      -0.64127434864903043     
 H  -7.0357120010662859        7.3511305055005574       0.92866576587668714     
 H  -7.9984981337940848        10.027659516244448       -1.5452947651142750     
 H  -6.2337721782268840        10.138615648729939       -1.5107246755001917     
 H  -7.2100122973628826        11.379893196008378      -0.70547585284800618     
 H  -9.7301081790672566        12.028547816243634       0.27743651923603713     
 C  -10.569459247708004        12.928400086709656        2.0554405910478217     
 C  -8.3852616361834027        13.575644998108020       0.95643930904846863     
 H  -11.263775352739735        9.7827122153543051        1.9347626898305008     
 C  -12.132326820992400        10.196808316942494       -9.7052074840353955E-004
 C  -11.666160553135425        7.9015724324994840       0.97691964335598491     
 H  -10.225553550779807        13.361290413481081        3.0096175253789830     
 H  -11.264656524015376        12.103726044293467        2.2937482099985127     
 H  -11.127913776425549        13.707113232193727        1.5027691292471101     
 H  -7.5365852208686910        13.246595425395748       0.33630543956354231     
 H  -7.9803159645134620        13.968034220499183        1.9017392713502443     
 H  -8.8891190400917619        14.407146913003935       0.43442099638200893     
 H  -12.046618493649893        9.8390183279763530       -1.0363358053785852     
 H  -11.859295932435815        11.259172722196160        1.3878575387776360E-002
 H  -13.181405163518408        10.109049519459164       0.31264365232096647     
 H  -11.006809843682813        7.3230748189928248        1.6380918127237043     
 H  -11.622552258276050        7.4551782967567695       -2.6004216000846996E-002
 H  -12.694079009606101        7.8121571743606353        1.3533746398199418     
 C  -7.6588951154769243        4.9685744483508607        16.865173518231234     
 C  -8.6191084980231043        6.0528951261715722        17.384379288017922     
 C  -8.2203148520919846        3.5575795227767575        17.120421775705719     
 C  -6.2901128812753182        5.1151008329597527        17.560958182425807     
 P  -7.3617959542509377        5.1757103261877484        15.057378962457298     
 H  -8.6830101753415292        5.9796948510861903        18.481423119287133     
 H  -9.6340673703223718        5.9343789551940276        16.983167366027164     
 H  -8.2581680255797867        7.0580141699981178        17.131023332792655     
 H  -8.3782758379542592        3.4140086018694609        18.200136909669023     
 H  -7.5135933760805225        2.7887532961670360        16.784180525923535     
 H  -9.1843149557175376        3.3933506608207686        16.621580724184167     
 H  -5.8829800022159304        6.1260936770104886        17.439740919369584     
 H  -5.5530280169874331        4.3950964160520067        17.178858760958569     
 H  -6.4037087174738803        4.9326758098820056        18.640077811487039     
 N  -6.6449983785185980        6.6341874755371144        14.735060191562864     
 N  -8.8404866147529422        5.2610829452314807        14.350250974784181     
 O  -6.4522655216526195        4.0398760452236928        14.570053921781909     
 C  -5.1917152540750209        6.8966927260955462        14.712303811459972     
 H  -7.2498415805290994        7.3834348550665707        14.383832672121335     
 C  -9.0032198235866083        5.0518440761081056        12.891776829461095     
 H  -9.6793495240617187        5.0299915163378452        14.901041900062960     
 H  -4.7144398475607590        6.1242925355975064        15.328822396666402     
 C  -4.8752249743074643        8.2532516304694123        15.343292089268880     
 C  -4.6032449973424319        6.8190128544571431        13.300970335589698     
 H  -8.0851295889719328        5.4251869049453827        12.415764841083975     
 C  -10.193818660331619        5.8817237615756683        12.415793495332412     
 C  -9.1747301003604491        3.5668587464478367        12.556578630323949     
 H  -5.3625711034899668        9.0689914901759519        14.790557455420071     
 H  -3.7899129670483780        8.4220907645475247        15.319520208366546     
 H  -5.2033326023475093        8.3008899372737606        16.387866360920565     
 H  -4.8390619483845221        5.8594715566802691        12.824718055256723     
 H  -3.5090794896052269        6.9165697147445506        13.353434150290195     
 H  -4.9993842719979966        7.6289243698041682        12.673904796779896     
 H  -11.090096127436281        5.5911158205121572        12.980917820362876     
 H  -10.393709652176716        5.6984354485169568        11.351544519796034     
 H  -10.012597238995458        6.9553158641942909        12.560945972233734     
 H  -8.3245842607943885        2.9842440777805317        12.930377101948803     
 H  -9.2454837944928396        3.4158796589660647        11.469736178098376     
 H  -10.091286243279812        3.1679729857564456        13.012886199500800     
 C   4.4240482983439913       -1.3546931429135118        12.170610607527930     
 C   4.3088526374486822       0.15541727528688803        11.880767887884188     
 C   3.0453773351159263       -2.0433325806517120        12.108766592980414     
 C   5.3715587167573702       -1.9834878397049056        11.124729271696875     
 P   5.2253205973403452       -1.6098728980388259        13.821114276996324     
 H   5.2963573158293764       0.63507884745217047        11.890727136103850     
 H   3.6564657649797416       0.67317220599026706        12.595387256199253     
 H   3.8744675260850392       0.30022965462940532        10.879614095823085     
 H   2.3102743321863062       -1.5661750643943726        12.771790664124079     
 H   3.1092772312552217       -3.1087636156140586        12.373706349867488     
 H   2.6523201199633659       -1.9807879151750651        11.082438419869229     
 H   4.9815306517794973       -1.7723932371120343        10.118041496019474     
 H   5.4385622661627870       -3.0729188902981495        11.231847397938093     
 H   6.3852343869731083       -1.5634874766100095        11.183896125657537     
 N   5.5725414219618887       -3.1952480270539758        14.139632379385510     
 N   4.0784920554519442       -1.2755531416946917        14.953965623866972     
 O   6.5324699350376010      -0.81585779179404494        13.831939541871224     
 C   6.7713750651818483       -3.9411714107743294        13.703147093583535     
 H   4.8161380752640435       -3.7651251316119216        14.514260206367968     
 C   4.3488101151629959       -1.2793924014067779        16.413727904558559     
 H   3.3177101563026730      -0.64086360359128780        14.678721711224128     
 H   7.3510568831817862       -3.2621160918771377        13.062484778076421     
 C   7.6260620188156203       -4.3376803182593271        14.911494917347106     
 C   6.3434715223921119       -5.1678688738676950        12.897853208006126     
 H   5.3244579778509316       -1.7677949666506361        16.551920575715179     
 C   4.4255861335566182       0.15411229916573385        16.946069586671143     
 C   3.2765126178708961       -2.1016070939856801        17.136978793214176     
 H   7.8790270507809588       -3.4542010004900243        15.512455960798333     
 H   8.5623806050654458       -4.8175617209634254        14.591405980409490     
 H   7.0708963214551215       -5.0422041068278904        15.543860701943382     
 H   5.7706954514252260       -5.8543571376174119        13.538476550812980     
 H   7.2159405666666689       -5.7114834006353883        12.519791891562049     
 H   5.7156593856094160       -4.8928762628741449        12.041485501640969     
 H   5.2315458535163515       0.70621190257740352        16.449349625269122     
 H   4.6153042209793673       0.16278232678438481        18.028204155098461     
 H   3.4824734849397112       0.68650994641731766        16.763197520852774     
 H   2.2745565488971202       -1.7164809865327624        16.900538473736674     
 H   3.4101853226001198       -2.0434334241196410        18.226388067248653     
 H   3.3151211854438416       -3.1576401933467162        16.843548139833707     
 I   1.4830901126380980        1.1482633278228973        14.475586894505591     
 I  -1.6549830454658829        5.6115793569371251        15.999515685991266     
 I  -8.4602604677063411        9.5926436696687425        13.080848335882632     
 O   1.9143458018709132        4.5314755200063672        15.658439318414493     
 H   1.7233408466383664        3.6017224926484270        15.396166876638736     
 H   1.0274902413302500        4.9420734939459008        15.747833943079140     
 C   8.4281034036724023        2.5035507844287719        10.041443346289846     
 C   8.6290460707680658        3.4981112966623660        8.8877645780106160     
 C   7.8747268448823311        1.1603218717317880        9.5267004173624912     
 C   7.4546766092098471        3.0914164118339342        11.085266743328553     
 P   10.010251731059281        2.2452662894354423        10.937661075972970     
 H   9.2469833892067346        3.0803659504758678        8.0813213257258614     
 H   7.6528646297863565        3.7582986843354842        8.4585018341772713     
 H   9.0902056315452082        4.4285243642967496        9.2399249674205493     
 H   6.8694619579321934        1.3227124548838500        9.1089775036826737     
 H   8.4958479117572825       0.73222221990113678        8.7283276159244991     
 H   7.7891514598014417       0.42742923266321514        10.339832563746201     
 H   7.8128085938090734        4.0415634773823044        11.501602934741987     
 H   6.4862087899239560        3.2808420219828975        10.601812453971801     
 H   7.2857766908786354        2.3981663110084472        11.917998084334224     
 N   11.095886599730104        1.6215127343199676        9.8766730302893802     
 N   10.636030696167246        3.6799096793335400        11.475398256021114     
 O   9.7053074537636697        1.3854113172616629        12.171880857670960     
 C   12.398573717340737        1.0740759167815159        10.337732806131521     
 H   10.766064542306175        1.2655266804469445        8.9712845608851719     
 C   11.674617427067208        4.5055751971042577        10.835421120438916     
 H   10.409093927222992        3.9092938737241476        12.445914647878244     
 Dy   9.8884694935927175        1.2874036933479265        14.381718005464883     
 H   12.544267293307703        1.4460325335508359        11.362553585303322     
 C   12.371906174571075      -0.45558041494636392        10.381079690644375     
 C   13.533955323703321        1.5920770067587096        9.4510336467915934     
 H   11.860113203393224        4.0343799572267338        9.8624386367729144     
 C   11.184458880551604        5.9408479282283464        10.598472971937092     
 C   12.974573162467022        4.4935143983910466        11.650437037653480     
 O   10.275328312599486        1.2502430581262467        16.568713535072270     
 O   9.3645232510938197        3.6169286032704346        14.358040547871406     
 O   7.5412819225093770        1.4715654534048730        14.663309728377619     
 O   9.0426718085540667      -0.98372902762775460        14.463732277508580     
 O   11.706911599537431      -0.19070474652371550        14.052526895655342     
 O   11.853385868239682        2.6422134716825512        14.298555000175559     
 H   11.570509836423783      -0.82054552341168108        11.035185282975860     
 H   12.215013368788634      -0.87079703545539799        9.3753888786452944     
 H   13.325664545433829      -0.84342674279024810        10.766659038165905     
 H   13.398957216254688        1.2423272923342232        8.4184274238408978     
 H   13.571512105994021        2.6878572400869913        9.4351540968911625     
 H   14.500831700395349        1.2212051567916844        9.8186412542670798     
 H   10.271317810135812        5.9572565434246618        9.9889599855485187     
 H   10.964595446887001        6.4419350470345362        11.550411866850636     
 H   11.954612962912099        6.5288870978958853        10.078630145965647     
 H   12.813479742393815        4.9230669050082367        12.649147491685083     
 H   13.361028511097713        3.4762220708003082        11.787709394159414     
 H   13.746858517918113        5.0922255018134894        11.147944449425111     
 P   10.484404104417083       0.34981777134508174        17.794153364981216     
 H   9.9105629438863811        4.2406296418426415        14.902340765976163     
 H   8.3930265459463094        3.9202860629856344        14.441823438835518     
 H   6.9494699860536224       0.73312223042457192        14.327733452444349     
 H   7.0678880925392882        2.3518154062010375        14.631084671734063     
 H   9.5114836858001190       -1.7216663792074398        13.992346738766292     
 H   8.0574370411845724       -1.0819502447034426        14.246323181111322     
 H   11.678440098211551       -1.1299593449588570        13.720098971129140     
 H   12.664861678177109        3.5148505126258514E-002   14.197525904177747     
 H   12.773070412305190        2.2594841626868192        14.315822432708956     
 H   11.907171763401113        3.4666812733968957        14.851660257254499     
 C   9.0160281534561264       0.56015537666805693        18.873306417907688     
 N   10.699185922952964       -1.1713637347405537        17.191726659092268     
 N   11.782666784876088       0.61990068959629918        18.759745197991883     
 C   7.7994562115436521       0.15086739821549139        18.020587991022460     
 C   8.8981158074257642        2.0481317869292459        19.259813187666776     
 C   9.1118574343480319      -0.30887024928249607        20.136639095206913     
 C   11.171540140159767       -2.3588326716317001        17.924069587427091     
 H   10.232942870212202       -1.3579112685713610        16.301134775399234     
 C   13.173558121822717       0.73967940460510317        18.253570522811589     
 H   11.615657711334963        1.1398728603445072        19.627991040381765     
 H   7.8476548378646909      -0.90029947349270434        17.703330909432442     
 H   6.8907567937304739       0.27858045448278956        18.622624308198926     
 H   7.7017083067738064       0.77490523391531640        17.123215984142742     
 H   7.9643241244124159        2.2131491634580174        19.817172070385130     
 H   9.7192965613415208        2.3724136468733468        19.911938695977753     
 H   8.8862940724584494        2.6891145188312757        18.369562501615302     
 H   9.9625775415919851       -2.7070944617399784E-002   20.769269561466857     
 H   8.1997413894666114      -0.16970569498216895        20.732006718941427     
 H   9.1950380402090435       -1.3785292845755961        19.906939991489171     
 H   11.463777612065979       -2.0076318059694835        18.923493920153266     
 C   12.394362806539124       -2.9574921600565740        17.222009025778569     
 C   10.051670008453495       -3.3942621234932107        18.051451956284296     
 H   13.188460746906072       0.29432714946180893        17.248411244667608     
 C   14.118799319792455       -4.0397989917512943E-002   19.173797053225204     
 C   13.568213346427829        2.2123661613586050        18.153995487757875     
 H   12.130020791364577       -3.2816611297273157        16.202663263279600     
 H   13.211559628773232       -2.2241241411699839        17.141041186491471     
 H   12.768141926549298       -3.8360496408526945        17.773250708845527     
 H   9.1604447571414322       -2.9726416400239652        18.535609602568329     
 H   9.7531107726186566       -3.7609228784484325        17.057580550762161     
 H   10.381205768020415       -4.2590118173709017        18.644603599328477     
 H   14.041586244924439       0.33857617621643304        20.202775628009604     
 H   13.877233038517367       -1.1102301209084122        19.187553178566532     
 H   15.159242378698229        7.6199068090938057E-002   18.841320733357904     
 H   12.880713759671453        2.7629986154458912        17.497567181628831     
 H   13.535847768505542        2.6736585575375247        19.150087553642752     
 H   14.585324147722089        2.3226518672401695        17.753901856422491     
 C   9.6865133143844826        5.2553958917864811        2.4409574069824753     
 C   10.657806490939981        4.1325733666556026        2.0312010142248678     
 C   10.274936618282780        6.6462600508343765        2.1236820815347723     
 C   8.3471818670637408        5.0743025878546959        1.6971410405825533     
 P   9.3124897973307945        5.1620977391716387        4.2465051392767181     
 H   10.772735933529898        4.1374811452630560       0.93568230153061061     
 H   11.655984409863059        4.2634029595270615        2.4690948201426082     
 H   10.274764614644342        3.1462750968902831        2.3261703671952061     
 H   10.460786238952670        6.7271002601692960        1.0420777250357174     
 H   9.5754789026044964        7.4453873561513015        2.4019561704615731     
 H   11.230386524928580        6.8230273529689773        2.6340009282683252     
 H   7.9288463064310788        4.0722794950187033        1.8563725202524193     
 H   7.5998634778394187        5.8162077615391308        2.0096552744168954     
 H   8.5062833092486301        5.1974935452646180       0.61498973314995475     
 N   8.6001454792453220        3.7261990374963379        4.6610018208130777     
 N   10.771875383137210        5.1402241875416363        4.9983596169545335     
 O   8.3662120829316748        6.3101537349647234        4.6168968546137448     
 C   7.1573299360467582        3.4135748312076615        4.5882824128374606     
 H   9.2146642382964341        2.9732603900807022        4.9859325788278124     
 C   10.915648867119433        5.4472670466733986        6.4400763807522372     
 H   11.619621555417318        5.3376584538840781        4.4497688543875062     
 H   6.6916677346546738        4.1759072617522008        3.9504254442443512     
 C   6.9312067324079063        2.0503114881654079        3.9326618126278854     
 C   6.4823412613847768        3.4620284314732341        5.9621194845022494     
 H   9.9725528773377707        5.1509168051968874        6.9226885476148272     
 C   12.061691360865860        4.6080471690583726        7.0040176579190900     
 C   11.145177276799572        6.9465050802680501        6.6602737059674686     
 H   7.4376683305739064        1.2551414252068018        4.4981557540007255     
 H   5.8573073042552473        1.8194302463598782        3.9080805954256257     
 H   7.3090291747598304        2.0311545158239599        2.9036210330984371     
 H   6.6596753393065651        4.4247941955800192        6.4577369484251017     
 H   5.3964788130649621        3.3341958268484007        5.8408864699604086     
 H   6.8614398117764468        2.6587727295394488        6.6078685242917716     
 H   12.977866858180080        4.8146395956388961        6.4329313730867845     
 H   12.252416838372124        4.8718813242920245        8.0524500970994968     
 H   11.840040104483617        3.5329655138137492        6.9415238725054493     
 H   10.323657347853073        7.5291689200513341        6.2265997453235142     
 H   11.207246553592782        7.1833032506851158        7.7327002802968847     
 H   12.081716199911725        7.2737372527159261        6.1854341181056487     
 C  -2.6428315267681257        11.822539399164965        6.8615193316952894     
 C  -2.4205369458932777        10.311069771062980        7.0716614578186663     
 C  -1.3216246640313272        12.607530518569842        7.0020526165513655     
 C  -3.6646046923004136        12.311510238871069        7.9131198654898087     
 P  -3.4073287592415431        12.098355332196553        5.1971715532697456     
 H  -3.3711730179506869        9.7636498577843316        7.0174636335003031     
 H  -1.7194913645745100        9.8758154271260938        6.3463485014937602     
 H  -1.9964252715224255        10.142677451278166        8.0734779843350193     
 H -0.53607918148934108        12.227413632937921        6.3324520302671532     
 H  -1.4597201034629319        13.679527465429313        6.7958605055876680     
 H -0.94925945020529523        12.513527187217607        8.0339229649294754     
 H  -3.2911826599232943        12.060990214672753        8.9172795175940216     
 H  -3.8105915930519867        13.397761997029766        7.8794701807658836     
 H  -4.6426438758234161        11.824006704889475        7.7920476376659042     
 N  -3.8127420168184947        13.676773461410304        4.9009093407067059     
 N  -2.2057825748448066        11.827172773477304        4.1011413381555695     
 O  -4.6739982060058205        11.245412890702184        5.1167865941995583     
 C  -4.9889810255067442        14.391019692877286        5.4521775269909227     
 H  -3.0689745304741196        14.280977577228191        4.5519143996687701     
 C  -2.4308928273963772        11.783006363286885        2.6343234148023216     
 H  -1.4404297734887332        11.213050781846537        4.4062572913421194     
 H  -5.5475295484873506        13.664614998380211        6.0600985112509234     
 C  -5.8978767007656536        14.892914058668413        4.3249626914329458     
 C  -4.5227918482953351        15.553359759747043        6.3326420564060069     
 H  -3.3778763388780959        12.311671884657633        2.4474207784323805     
 C  -2.5520624008281794        10.336669860732375        2.1393322507636650     
 C  -1.2912487124548302        12.528874502117977        1.9312215719858756     
 H  -6.1829846203322241        14.066332597767271        3.6592125756180587     
 H  -6.8156053984852134        15.339495306113276        4.7342304101507011     
 H  -5.3726474063431047        15.654244546666050        3.7334560258214671     
 H  -3.9911707148320406        16.294455198814113        5.7169454627111715     
 H  -5.3771226200683664        16.054123186764716        6.8039025248306855     
 H  -3.8420289878939315        15.219688062189922        7.1264616370607046     
 H  -3.3810757314682234        9.8203728221559352        2.6391375614390289     
 H  -2.7287527410847421        10.313155133252879        1.0551259200101533     
 H  -1.6279329224923884        9.7791074818675767        2.3430924901158017     
 H -0.32032370754448380        12.110368557103891        2.2326553138026703     
 H  -1.3711904203713698        12.427690412739191       0.84078220207200793     
 H  -1.2983939086209588        13.597219704824317        2.1810662036553654     
 I  0.44547743453846228        9.3580036911504934        4.4571806395796045     
 I   3.5905415967691594        4.6623528337069224        3.2251649769938702     
 I   10.464962300093989       0.70487834598653576        6.2379291805225332     
 O   7.6338228030896932E-002   5.8035192448262345        3.7676970665367064     
 H  0.25389351075351713        6.7646670371947497        3.8882378516010974     
 H  0.95933389669011526        5.4074311543495153        3.6057731698912323     
         356

 C  -6.4476722851714259        7.7770027316378370        9.1890061066159845     
 C  -6.6279115007766354        6.7791115584752273        10.342951417480849     
 C  -5.8715807868308119        9.1127227758564882        9.6991054072867726     
 C  -5.5055798983886683        7.1853084758404258        8.1195576417600304     
 P  -8.0507278488743399        8.0527139305493769        8.3374119802406490     
 H  -7.2129123994078741        7.2049919171045671        11.169373851000678     
 H  -5.6426222109825908        6.5020212126504440        10.739604253005647     
 H  -7.1151539041732690        5.8569877139275004        10.003908489709527     
 H  -4.8592408259865598        8.9389334670119371        10.093995022384096     
 H  -6.4712878758279189        9.5427826565251639        10.513023829631960     
 H  -5.7967545215944023        9.8506081287343346        8.8895293984649975     
 H  -5.8800042232631151        6.2364356039246349        7.7147973283286104     
 H  -4.5259225805166459        6.9908954446935088        8.5776053494685911     
 H  -5.3556570376250701        7.8763691263754438        7.2816626039870966     
 N  -9.0965783725870342        8.6767691827816122        9.4365586023583514     
 N  -8.7056060933969874        6.6286928086252255        7.8065887864522860     
 O  -7.7778552833208314        8.9178785724283269        7.0994265255176234     
 C  -10.400939263820753        9.2542660511092834        9.0210371629754054     
 H  -8.7374484518971354        9.0150842664120212        10.337353798400631     
 C  -9.7187961711361410        5.7933926175187205        8.4744976034430426     
 H  -8.4934126597937194        6.3934388812287102        6.8340276041382397     
 Dy  -8.0090779313947369        9.0174071418417796        4.8919971974484424     
 H  -10.583874119696878        8.8946934358571159        7.9977518662313649     
 C  -10.344481437834014        10.783136245108011        8.9905274730709941     
 C  -11.516479844797212        8.7505583993016245        9.9399952614269740     
 H  -9.8453437576692693        6.2310917941886581        9.4725584108635239     
 C  -9.2351461858710433        4.3453662240018405        8.6280530783306393     
 C  -11.060071382084169        5.8467164978963480        7.7307078131757336     
 O  -8.3636536364011551        8.9323470518577448        2.6996051544354547     
 O  -7.4698116312500478        6.6827242297890956        4.9203373179514909     
 O  -5.6666036505219033        8.8547003296142428        4.6368120095977909     
 O  -7.2062112599683426        11.295865820911001        4.6439480123440147     
 O  -9.8108118643708391        10.490992639785466        5.2894947940302650     
 O  -10.006828209659036        7.6636852952552577        4.9717551024594639     
 H  -9.5540739655832709        11.139057908637277        8.3181557776012216     
 H  -10.153354853304885        11.185813706569389        9.9952668290636897     
 H  -11.300150494085409        11.193085774402091        8.6347342247749896     
 H  -11.339470109040024        9.0877487696008021        10.970549129658828     
 H  -11.574554090612498        7.6557125852628447        9.9482789299274366     
 H  -12.487790428737423        9.1442737808032692        9.6110694331223741     
 H  -8.2847328541175695        4.2951110707497877        9.1752920122863131     
 H  -9.0840894365962104        3.8791520871706204        7.6457116534951712     
 H  -9.9798698775737584        3.7471276630741630        9.1721634925037137     
 H  -10.956741076117716        5.4466639253845699        6.7127160358917788     
 H  -11.436698563325034        6.8727252727926063        7.6433521311535504     
 H  -11.814218447513309        5.2428336353726408        8.2543237352195327     
 P  -8.5418577117214358        9.7661771112078704        1.4223889853446898     
 H  -8.0060668495691001        6.0684930737064517        4.3551728632961000     
 H  -6.4959618710837228        6.4021472514327744        4.8116500889645160     
 H  -5.0669631039724683        9.6298441762559737        4.8442128351603566     
 H  -5.1655099885898155        7.9912050856411714        4.6113053491910065     
 H  -7.6585310750889466        12.036044643838059        5.1312015724943540     
 H  -6.2102231108325707        11.430405922299467        4.7888025987634721     
 H  -9.7569110274662165        11.430070266048279        5.6191202123007269     
 H  -10.763510961110082        10.318243822895562        5.0543258653378338     
 H  -10.904153255602120        8.0830671933512956        4.8709630239066879     
 H  -10.040032141503730        6.8445989700295096        4.4119910207291344     
 C  -7.0737057925899380        9.4739901647788169       0.36601880148530602     
 N  -8.7046172088376270        11.325856161848854        1.9310350104657426     
 N  -9.8285604161250468        9.4604387747749854       0.45643699835305457     
 C  -5.8503411999265316        9.8743252888550010        1.2095459358769314     
 C  -6.9996172305682371        7.9751343462066524        2.2318082799835340E-002
 C  -7.1451252172603201        10.313415410983424      -0.91738825875146901     
 C  -9.3674794621808637        12.441817032622376        1.2345868392721879     
 H  -8.2451809407170327        11.552073377197551        2.8176629446036956     
 C  -11.232534109938154        9.3727227829947122       0.92037952594285943     
 H  -9.6483764438506210        8.9574513479228095      -0.41889782965442152     
 H  -5.8624351032123201        10.938308859073620        1.4823440390303648     
 H  -4.9443206786896443        9.6876972107841102       0.62065308018058984     
 H  -5.7805492109311789        9.2847066437361541        2.1316184704948169     
 H  -6.0611583740055650        7.7606201820525449      -0.50899375299222460     
 H  -7.8172863968841897        7.6658163558028711      -0.64067100220741757     
 H  -7.0350833626570477        7.3584993685227484       0.92879180081687118     
 H  -7.9999440495666354        10.034841985119757       -1.5448654895245930     
 H  -6.2352684721587233        10.146503928189388       -1.5098294414724034     
 H  -7.2121143446982776        11.387468042307914      -0.70503703255089467     
 H  -9.7243903012301871        12.037180210191210       0.27779777130070177     
 C  -10.566074413268669        12.939831474670232        2.0530070336840538     
 C  -8.3767654484621019        13.579022142652018       0.96202524625133146     
 H  -11.264868549915306        9.7906112561957315        1.9360216587621397     
 C  -12.134592816065044        10.202734826206800        3.5459612650776823E-004
 C  -11.667347959622345        7.9085387687161797       0.97972698311954132     
 H  -10.224468770580929        13.369498583737688        3.0091010669690395     
 H  -11.265501766075632        12.118478296982719        2.2866610331819288     
 H  -11.118300968946350        13.721722695555187        1.5000934525278262     
 H  -7.5269581085259860        13.246415235351540       0.34629999997112332     
 H  -7.9749150227293804        13.970966675571450        1.9086137451141199     
 H  -8.8748401329144411        14.411444612114828       0.43736216479967510     
 H  -12.049028363691566        9.8442568240721116       -1.0347879818519972     
 H  -11.861979550750492        11.265191923585261        1.4399257799566561E-002
 H  -13.183551593700718        10.114647170166988       0.31423046973091279     
 H  -11.007527043439323        7.3305437176265569        1.6408459142223875     
 H  -11.624205632144047        7.4616487282758381       -2.2974579500799942E-002
 H  -12.695032618644650        7.8190486684683780        1.3567782295910562     
 C  -7.6615739477170948        4.9714304544702577        16.863327207529501     
 C  -8.6230461360440422        6.0560737167787071        17.379276032061370     
 C  -8.2227500232035418        3.5605732007336042        17.120142280905402     
 C  -6.2939294443489118        5.1199893933564331        17.560742866579929     
 P  -7.3620278073981078        5.1754393886939845        15.055657588515226     
 H  -8.6883442907947774        5.9848691485647354        18.476284328304516     
 H  -9.6374175195322405        5.9362638625388033        16.977084679892322     
 H  -8.2623460795197978        7.0609396034871112        17.124627001704173     
 H  -8.3820078573067995        3.4186674861933799        18.199807080742968     
 H  -7.5154159313871602        2.7914904791522006        16.785956364977785     
 H  -9.1860707210610073        3.3951716734140591        16.620454636062824     
 H  -5.8873224907317123        6.1310725421210170        17.438555727776830     
 H  -5.5558697636214651        4.4000326387435615        17.180720983977537     
 H  -6.4088770866419980        4.9390555795663387        18.639911036682204     
 N  -6.6454473642731200        6.6333738016794968        14.730897007353816     
 N  -8.8401250571722230        5.2589079053352874        14.347145710157282     
 O  -6.4513016378274743        4.0393408228334877        14.571769833071803     
 C  -5.1924467698652972        6.8972478589402382        14.710542544028861     
 H  -7.2505620131441493        7.3825953608628723        14.380127847536816     
 C  -9.0022579418040181        5.0470796552576553        12.889117618524367     
 H  -9.6792368909471787        5.0286503220190761        14.897821716965018     
 H  -4.7154355794129392        6.1252845656754227        15.327807838301602     
 C  -4.8783908485792722        8.2541836357377782        15.341782150231721     
 C  -4.6017349283678524        6.8200243189650793        13.300186346412493     
 H  -8.0836037752179362        5.4186733196206394        12.412952182757087     
 C  -10.191925758002084        5.8768811462881319        12.410837702280611     
 C  -9.1748906716904237        3.5616773090896237        12.556902586522618     
 H  -5.3663575319183021        9.0691798196106213        14.788524450174512     
 H  -3.7933999930290239        8.4247532996948848        15.319112304429515     
 H  -5.2076995820782033        8.3013574380752182        16.385971040136091     
 H  -4.8361303903631603        5.8603458051146990        12.823586707786905     
 H  -3.5077711012882697        6.9182670302754090        13.354408156157406     
 H  -4.9973478715036643        7.6296976844539373        12.672500437819901     
 H  -11.088659259395376        5.5881860500781491        12.976097946414939     
 H  -10.391503506800232        5.6914590015604585        11.346998029840698     
 H  -10.009954537384600        6.9505649994001635        12.553856739087415     
 H  -8.3253389859113671        2.9792597953260578        12.932231241090536     
 H  -9.2454025460876821        3.4084530521568386        11.470437403620689     
 H  -10.091866692197602        3.1644271484533095        13.013704723234090     
 C   4.4285154971415475       -1.3586490418405390        12.175466469781934     
 C   4.3108309122181998       0.15146420214872755        11.887308799662843     
 C   3.0512006479983751       -2.0495677926377280        12.111762798864836     
 C   5.3778265699652934       -1.9843026127657442        11.129587418063714     
 P   5.2287978885825481       -1.6140971388088912        13.826389000874306     
 H   5.2974645288499662       0.63272708091593877        11.898338675914747     
 H   3.6572235917919782       0.66736071604636327        12.602054533260405     
 H   3.8767915712580927       0.29671702721666060        10.886077347244026     
 H   2.3148576321315111       -1.5746121768891297        12.774828175094964     
 H   3.1168318374688209       -3.1151239444521663        12.375457888541517     
 H   2.6587097594154008       -1.9864165008042283        11.085262263343161     
 H   4.9882294480473028       -1.7724507217835879        10.122901750990614     
 H   5.4466909611926324       -3.0736455946926968        11.235156057491531     
 H   6.3906578208634910       -1.5626932160427867        11.190173887059895     
 N   5.5772630847695623       -3.1992842479120882        14.144702877891872     
 N   4.0806454099323908       -1.2809138483449867        14.958207641857696     
 O   6.5350458867299563      -0.81878366790548684        13.838825828106154     
 C   6.7754135538273017       -3.9446958237924226        13.705461617923337     
 H   4.8210424001604855       -3.7698499650279258        14.518679511480858     
 C   4.3495243389206069       -1.2837482906508459        16.418185952944196     
 H   3.3197184453136357      -0.64684463386399405        14.682075086211677     
 H   7.3545376531661315       -3.2647476784561857        13.065270467249954     
 C   7.6316146827258633       -4.3434555108949198        14.911807593822267     
 C   6.3463318006758840       -5.1700714735083784        12.898822607594674     
 H   5.3246944045925462       -1.7726620624089342        16.557690150458779     
 C   4.4265369944979174       0.14999799753430421        16.949944153000523     
 C   3.2758390489502904       -2.1047976608420309        17.140552337885612     
 H   7.8854664095097950       -3.4611766258350229        15.514047453370647     
 H   8.5674160709007001       -4.8226366448654581        14.589511872070075     
 H   7.0772890956187258       -5.0491854078485634        15.543481226768749     
 H   5.7745244809682692       -5.8575948519275558        13.539148545612260     
 H   7.2182593729796318       -5.7129151313111999        12.518620217403047     
 H   5.7172025881366704       -4.8938689899311365        12.043912470110914     
 H   5.2327290106709992       0.70183278635088109        16.453284085026393     
 H   4.6159131454638471       0.15885328681858563        18.032138425692992     
 H   3.4835806871763939       0.68251328796635558        16.766681555433177     
 H   2.2744841159472804       -1.7194960446198313        16.902173304790193     
 H   3.4077549851390017       -2.0455185008629941        18.230020022612617     
 H   3.3144572334580724       -3.1611096140885651        16.848209113754056     
 I   1.4836479186748701        1.1434936340271808        14.482138192749726     
 I  -1.6551398500733341        5.6116822378295073        16.000505077725084     
 I  -8.4617771783893225        9.5931342265871464        13.078053589761375     
 O   1.9129059399280846        4.5308655470060133        15.653114137635910     
 H   1.7223811546362349        3.6002861588846256        15.394471332086583     
 H   1.0261173950007918        4.9408796515377960        15.744788660041410     
 C   8.4265641986406017        2.5047806115549514        10.040590571623742     
 C   8.6264806615865073        3.4992613361144569        8.8866935373322491     
 C   7.8725746021833123        1.1615930988966887        9.5263832929479086     
 C   7.4542558741093004        3.0928073516653827        11.085315372843633     
 P   10.009540962583765        2.2463185022056953        10.935186158885584     
 H   9.2432753818341382        3.0811924394438748        8.0795813205022018     
 H   7.6498943169537812        3.7597701529112904        8.4585972017952002     
 H   9.0884037862704758        4.4295403356747078        9.2381830669638507     
 H   6.8670214740581823        1.3241171085903030        9.1094449718614126     
 H   8.4929920836429886       0.73330240713996253        8.7275699628231393     
 H   7.7875202544513620       0.42875193805970319        10.339607885999191     
 H   7.8128221673807916        4.0430604565832873        11.501011267050766     
 H   6.4852983864337368        3.2821128162560700        10.602846102001147     
 H   7.2862658123187112        2.3997543505024224        11.918371430054545     
 N   11.094011618333987        1.6228437373244138        9.8729182216677493     
 N   10.635923535096843        3.6807598459150102        11.472745252703273     
 O   9.7058943724156883        1.3861569388249038        12.169474342067018     
 C   12.396766164588474        1.0745202559269873        10.332591715535326     
 H   10.763251704678055        1.2672965999221142        8.9677168895137722     
 C   11.673599859674585        4.5069379811262431        10.831990357775643     
 H   10.409429141260604        3.9102081266394726        12.443352963912785     
 Dy   9.8904822568264557        1.2880541709730418        14.379203408550167     
 H   12.543498435179497        1.4459269925091227        11.357442636014248     
 C   12.369302524956016      -0.45513149512156592        10.375279622353021     
 C   13.531561730358691        1.5923651532221146        9.4450949993753923     
 H   11.857415715115824        4.0368375691696929        9.8582280160688640     
 C   11.183351601843182        5.9425092419212158        10.597630427851698     
 C   12.974798707657742        4.4938237598582109        11.644872899044953     
 O   10.276602137060625        1.2537580340581218        16.566240361346033     
 O   9.3659306804441638        3.6177775208498550        14.355757806456326     
 O   7.5434229166421893        1.4715593958101578        14.659739079401085     
 O   9.0459453377621752      -0.98334411007065714        14.466102328874769     
 O   11.708467404846463      -0.18974478236684245        14.047249108980045     
 O   11.856194791837478        2.6428431506557426        14.295923455993584     
 H   11.568287351244683      -0.81997348563325434        11.029917546360535     
 H   12.211337471300377      -0.86979963271343141        9.3695535638427785     
 H   13.323163795304172      -0.84365561851856763        10.759834393801132     
 H   13.395464261623871        1.2430908028100995        8.4124963941552924     
 H   13.569550204688797        2.6881264761099359        9.4295732470583200     
 H   14.498598372056719        1.2209306696310354        9.8115989903633523     
 H   10.269077970939378        5.9597517179677366        9.9899974608124911     
 H   10.965441771998835        6.4424614559770621        11.550508706603379     
 H   11.952610003433648        6.5310438384350027        10.077081303795334     
 H   12.815343334921936        4.9223326232411120        12.644212541874801     
 H   13.361165864870062        3.4763335106669579        11.780521008133892     
 H   13.746420977378218        5.0929148676182958        11.141829515012605     
 P   10.484340949532799       0.35530038217591053        17.793267776076704     
 H   9.9117782640926926        4.2409507709513834        14.900879035910821     
 H   8.3944114427270691        3.9204127206142103        14.440752170616879     
 H   6.9513147935561985       0.73201532875654007        14.328102561880774     
 H   7.0691340188148830        2.3512458612843132        14.629924118504395     
 H   9.5143003627167779       -1.7214181001459155        13.994381201490386     
 H   8.0604017293909855       -1.0826329167532514        14.250806499727359     
 H   11.679171333438687       -1.1291484794833648        13.715391750438632     
 H   12.666251265922824        3.4479520424799702E-002   14.195000675906760     
 H   12.775266644960457        2.2590687325875511        14.315320621602902     
 H   11.909377207778830        3.4667685428415127        14.849788847690361     
 C   9.0158425631752301       0.56870082720316484        18.871442910701706     
 N   10.697371654100021       -1.1670838175994118        17.193679731331589     
 N   11.782235487327416       0.62613654489094916        18.758997377720110     
 C   7.7991047700912270       0.15949156449796409        18.019016860526769     
 C   8.8994441284521120        2.0571911119887325        19.255987355501958     
 C   9.1105738514009200      -0.29885139860013521        20.135781839506528     
 C   11.173980430762002       -2.3527402737410501        17.925562263681140     
 H   10.231340179661524       -1.3546791549896189        16.303164763988168     
 C   13.173597135177010       0.74435849505481966        18.254146537477613     
 H   11.614931623566354        1.1459838474253679        19.627250203821667     
 H   7.8460625537499853      -0.89220715603199863        17.703635934191752     
 H   6.8904294223398921       0.28945074167263457        18.620448810343429     
 H   7.7024133781141497       0.78204689568113217        17.120589732373702     
 H   7.9655012177728368        2.2240471549603495        19.812425691413733     
 H   9.7205352065892132        2.3811949131081604        19.908341637956767     
 H   8.8891971825274236        2.6970394335517605        18.364972097492231     
 H   9.9613044359979863       -1.6930087938655386E-002   20.768308252585364     
 H   8.1984086657351334      -0.15846866502760404        20.730779220489126     
 H   9.1931979896807619       -1.3687520236269519        19.907158044067550     
 H   11.468064158112313       -1.9999453505767344        18.923744481305864     
 C   12.395898398248063       -2.9497351550978754        17.220746549829759     
 C   10.056901445744968       -3.3901865622546992        18.057131238396281     
 H   13.188899833900178       0.29969858494170837        17.248720470402741     
 C   14.117132452509539       -3.7475787799873386E-002   19.174541697534917     
 C   13.570056230559615        2.2166138444720156        18.155656763737994     
 H   12.129433895566546       -3.2766630302702424        16.203082642325178     
 H   13.210557232424719       -2.2146158333938737        17.135737108969721     
 H   12.773699599329893       -3.8259601623164334        17.772262817070775     
 H   9.1669072730446857       -2.9701728941281895        18.544447241586756     
 H   9.7555316022120628       -3.7577924185290752        17.064652505180931     
 H   10.390333071585948       -4.2540346316836297        18.648943390526892     
 H   14.039656949834191       0.34098911195996445        20.203665002014624     
 H   13.874256826094181       -1.1069905916412783        19.187512352912833     
 H   15.157910860631661        7.7877394441441469E-002   18.842779302610243     
 H   12.883595302984149        2.7683022602544529        17.499082724066117     
 H   13.537612427833011        2.6775541391798847        19.151917820318154     
 H   14.587501625876417        2.3258254677601600        17.756196650032354     
 C   9.6830154269075663        5.2576341939261217        2.4374791020056712     
 C   10.654936101109982        4.1366175534914023        2.0249004316457087     
 C   10.269681682855959        6.6494754598102448        2.1220342251995072     
 C   8.3431696209046446        5.0764022766183245        1.6947358677557449     
 P   9.3108634831624180        5.1611701817787701        4.2430359258002337     
 H   10.768416951006014        4.1433159746095534       0.92933217269557666     
 H   11.653462303198445        4.2680466740311136        2.4617282892402410     
 H   10.273352159364102        3.1495339906408226        2.3188621676621390     
 H   10.455248650327523        6.7321085000932239        1.0405773883392886     
 H   9.5692131694264688        7.4471814674595622        2.4014730925748191     
 H   11.224941152254770        6.8267344968873678        2.6325300012311961     
 H   7.9259945178071307        4.0737901575232200        1.8528582351661738     
 H   7.5954479300816731        5.8170445904314008        2.0090395191826236     
 H   8.5010690005348160        5.2013694685276946       0.61269757731940178     
 N   8.5985053130205813        3.7245598640909856        4.6548827850623509     
 N   10.770750023829587        5.1376711308059901        4.9937562128848372     
 O   8.3654322714743596        6.3088158288055727        4.6164716096129812     
 C   7.1553856028441611        3.4133740238905692        4.5851315735853797     
 H   9.2127585893966319        2.9718645181817740        4.9808399862429340     
 C   10.915012780229466        5.4418563504582096        6.4359580922882245     
 H   11.618227364471911        5.3361919650905181        4.4451392043159785     
 H   6.6893314653794143        4.1758234344437453        3.9477153207974425     
 C   6.9266238766574668        2.0500972614562185        3.9306686863985587     
 C   6.4830186670189560        3.4630420496136098        5.9600962589910136     
 H   9.9727508010245618        5.1429793554859486        6.9183759754640040     
 C   12.062605716245534        4.6032270317717963        6.9972891534680297     
 C   11.142456633182929        6.9407163149920477        6.6595613061581647     
 H   7.4326569941198004        1.2545311637953129        4.4959696342895743     
 H   5.8524084918855115        1.8209487018398849        3.9077228394575352     
 H   7.3028373315842847        2.0297981643392955        2.9011351851874130     
 H   6.6622257018339779        4.4257711265200177        6.4549564987792625     
 H   5.3968914551557976        3.3362304681790453        5.8409658228626080     
 H   6.8625389455499768        2.6596583554594795        6.6054318191422290     
 H   12.978130060270075        4.8125749156645128        6.4263950338986300     
 H   12.253534184734782        4.8647101603869123        8.0461927095828578     
 H   11.842449675778971        3.5281369711852077        6.9323343926995911     
 H   10.319936374583458        7.5231848512984820        6.2276998608222076     
 H   11.204792354626516        7.1749906653859430        7.7324101105748353     
 H   12.078297884988851        7.2702887826150411        6.1852378681997795     
 C  -2.6399153261532300        11.818019476361355        6.8664687069955512     
 C  -2.4210955701992072        10.306605949215037        7.0792561669176290     
 C  -1.3168728786740311        12.599930276465962        7.0045747502374009     
 C  -3.6593891824670575        12.311544687950455        7.9177629783014858     
 P  -3.4054195988392353        12.093063180396744        5.2024653656936479     
 H  -3.3729121650978713        9.7613589464796462        7.0263875226447308     
 H  -1.7215187592592596        9.8686693760190884        6.3543960076274404     
 H  -1.9967851284100686        10.139011024279380        8.0811136941386295     
 H -0.53286868160104439        12.216657661252480        6.3352999923634226     
 H  -1.4525691029261023        13.671700385738795        6.7964163705050193     
 H -0.94395695517166778        12.507013867472184        8.0363183276056152     
 H  -3.2855210513886668        12.062354832624266        8.9220550790443536     
 H  -3.8028210967546539        13.397893456455890        7.8816802550066676     
 H  -4.6385713723554485        11.826213887456728        7.7986322269511321     
 N  -3.8088027721619118        13.671708353798621        4.9052568366174443     
 N  -2.2055644555256508        11.819536811078565        4.1054405050191489     
 O  -4.6734438090943859        11.242115684013173        5.1242361535606937     
 C  -4.9855501924730365        14.387219953606326        5.4530385279580935     
 H  -3.0645044744144467        14.274691263454402        4.5555073644205049     
 C  -2.4317165371743563        11.777034581593169        2.6387947294521923     
 H  -1.4403127179115816        11.204908473705062        4.4097967929675566     
 H  -5.5446998102380540        13.662534894303533        6.0623015226814276     
 C  -5.8930200331675620        14.885622226753503        4.3234149158422266     
 C  -4.5201938068511502        15.551741511066652        6.3307181717334506     
 H  -3.3798265831126462        12.303945790582208        2.4532679224361371     
 C  -2.5505999915266142        10.331169023258354        2.1423004342379057     
 C  -1.2944305778517839        12.526015363422534        1.9354931266866602     
 H  -6.1772885371137676        14.057135423463533        3.6599347663003887     
 H  -6.8112318389304791        15.333341055818094        4.7300314545034396     
 H  -5.3669948357907105        15.645042139545714        3.7303540247258300     
 H  -3.9872892008802605        16.290862195352219        5.7139310953161067     
 H  -5.3749313179756797        16.054115991927787        6.7990643109512030     
 H  -3.8409842738831572        15.220038694084927        7.1264707139184429     
 H  -3.3785486433255443        9.8131127842861599        2.6418624673701943     
 H  -2.7276614510522563        10.308294656233274        1.0581471834318115     
 H  -1.6255537502039223        9.7749211441416008        2.3452965369427017     
 H -0.32238079083645688        12.109213965042564        2.2352837778025223     
 H  -1.3755622180340714        12.426116570270347       0.84504930891800745     
 H  -1.3033716403197944        13.593952798884077        2.1866785806522895     
 I  0.44426541422521426        9.3523199179976881        4.4660055646751822     
 I   3.5897216650986503        4.6644602989509822        3.2234587031330997     
 I   10.461603907116546       0.70543037787617269        6.2348479623601705     
 O   7.3623163040291484E-002   5.8031907381414438        3.7608645437124451     
 H  0.25146026605609956        6.7634064114672636        3.8857058637288140     
 H  0.95676386250177536        5.4068450897689866        3.6007944574028303     
         356

 C  -6.4494704360966360        7.7777307375826705        9.1888954561503393     
 C  -6.6298996954074223        6.7800812555590380        10.343012224340800     
 C  -5.8740085984407635        9.1137983064825772        9.6987699940934338     
 C  -5.5067454939187463        7.1860890678027536        8.1199770796329691     
 P  -8.0521447258052596        8.0527234779935313        8.3363918365323748     
 H  -7.2156095878309401        7.2058252802219451        11.168981719112404     
 H  -5.6447334703012615        6.5035760106415950        10.740340413364137     
 H  -7.1164636011042530        5.8576504493141179        10.003870525461908     
 H  -4.8617941754638210        8.9404653845935886        10.094176331561503     
 H  -6.4742199593439231        9.5439396926472124        10.512252571700667     
 H  -5.7990518528653192        9.8513719605499617        8.8889249737435261     
 H  -5.8806975110123432        6.2370417464643628        7.7152070335151635     
 H  -4.5272263866156672        6.9920691099938903        8.5784599159998507     
 H  -5.3566655412765369        7.8770764995239473        7.2820477244055022     
 N  -9.0990783990995610        8.6764714195532822        9.4346581197608010     
 N  -8.7060429548854010        6.6283682616355062        7.8052579847256807     
 O  -7.7786654432196061        8.9179438728501896        7.0985933229871749     
 C  -10.403432684396003        9.2531421942263830        9.0179870269297933     
 H  -8.7406745735267162        9.0153197181583717        10.335541212282948     
 C  -9.7197592762928391        5.7930827800058546        8.4723548883581579     
 H  -8.4934379564940894        6.3933834950329045        6.8327243804948141     
 Dy  -8.0090606858950455        9.0174874827334399        4.8912151634632401     
 H  -10.585316172650003        8.8934436389537570        7.9945786304236384     
 C  -10.347885503084955        10.782053091436952        8.9874609194138770     
 C  -11.519486064567964        8.7487427003309399        9.9359266768783279     
 H  -9.8479662901416649        6.2315809738128554        9.4697751322715504     
 C  -9.2356534895139237        4.3454798400782026        8.6280449977464837     
 C  -11.059939605055689        5.8451161454200919        7.7266665384124549     
 O  -8.3649909534422644        8.9365635960661134        2.6991504308980749     
 O  -7.4699656988941632        6.6829564896720903        4.9187124171778738     
 O  -5.6664700700088506        8.8541133006369339        4.6350727841332153     
 O  -7.2050925035702047        11.295737623786824        4.6475049126473076     
 O  -9.8113135001254950        10.490933820492204        5.2876107126402490     
 O  -10.005752611626152        7.6634571002637717        4.9709730782853780     
 H  -9.5572522335960191        11.138401321293907        8.3155934880011486     
 H  -10.157614193934011        11.184857729312366        9.9923011146305321     
 H  -11.303560041850973        11.191428225378438        8.6310342783999907     
 H  -11.343731443925904        9.0861326937360491        10.966597735161249     
 H  -11.576830227005880        7.6538627640885597        9.9442434116434697     
 H  -12.490713846335222        9.1417382318148412        9.6059495405151747     
 H  -8.2862097588694770        4.2962969507762701        9.1769159321459419     
 H  -9.0826786224493752        3.8784155089547019        7.6464870524483963     
 H  -9.9809205247223609        3.7473362741815652        9.1715033858387898     
 H  -10.954981538969616        5.4444166343148890        6.7091455523981445     
 H  -11.437031787547092        6.8708281149518644        7.6380878685621649     
 H  -11.814449132994879        5.2411577608154261        8.2496548964066196     
 P  -8.5434865504142916        9.7721343674603478        1.4232241275185316     
 H  -8.0066071796885652        6.0687262034119547        4.3539251633963296     
 H  -6.4962394503023271        6.4017624013661409        4.8102335704607206     
 H  -5.0669978962799700        9.6282798883409164        4.8458142494332774     
 H  -5.1660169400433560        7.9902585986622787        4.6104513995385945     
 H  -7.6578417313366556        12.035936500759350        5.1342298141711566     
 H  -6.2093864284424196        11.429278635499498        4.7942801370126791     
 H  -9.7580865909152621        11.430173547039557        5.6168345292948016     
 H  -10.764127645491842        10.316747010778176        5.0547464915003140     
 H  -10.903701834619643        8.0818404000953379        4.8726331665533538     
 H  -10.039476469074099        6.8445895092277738        4.4108520598215382     
 C  -7.0751524115375881        9.4814650506212388       0.36660212490969979     
 N  -8.7074637080177659        11.330857018010686        1.9342707812677578     
 N  -9.8304131289000427        9.4676472873176323       0.45707141473228663     
 C  -5.8520255579837945        9.8823288943752949        1.2103344395253470     
 C  -7.0000557252230466        7.9826854802062615        2.2555422293962672E-002
 C  -7.1468313792861835        10.320980255543223      -0.91675438021902966     
 C  -9.3636207632643433        12.449053573068118        1.2361211091091182     
 H  -8.2478827904336782        11.555895424127106        2.8210569495858313     
 C  -11.234152602153555        9.3797260117303161       0.92198077241092657     
 H  -9.6506258090064669        8.9637667918391148      -0.41782235465122025     
 H  -5.8649586520645363        10.946140175598702        1.4836898044521081     
 H  -4.9458680342137828        9.6967746038026910       0.62131698094055510     
 H  -5.7816918521999332        9.2923204182928512        2.1321105405833571     
 H  -6.0616758863052382        7.7691168880318067      -0.50924845263385843     
 H  -7.8177953909321785        7.6727392605615252      -0.64006765576580482     
 H  -7.0344547242478104        7.3658682315449404       0.92891783575705522     
 H  -8.0013899653391860        10.042024453995065       -1.5444362139349110     
 H  -6.2367647660905634        10.154392207648835       -1.5089342074446148     
 H  -7.2142163920336735        11.395042888607449      -0.70459821225378327     
 H  -9.7186724233931177        12.045812604138785       0.27815902336536635     
 C  -10.562689578829337        12.951262862630806        2.0505734763202859     
 C  -8.3682692607408011        13.582399287196019       0.96761118345419439     
 H  -11.265961747090875        9.7985102970371596        1.9372806276937784     
 C  -12.136858811137689        10.208661335471106        1.6797130014190760E-003
 C  -11.668535366109266        7.9155051049328744       0.98253432288309772     
 H  -10.223383990382050        13.377706753994294        3.0085846085590959     
 H  -11.266347008135890        12.133230549671971        2.2795738563653449     
 H  -11.108688161467153        13.736332158916646        1.4974177758085423     
 H  -7.5173309961832810        13.246235045307332       0.35629456037870433     
 H  -7.9695140809452996        13.973899130643717        1.9154882188779951     
 H  -8.8605612257371220        14.415742311225719       0.44030333321734128     
 H  -12.051438233733238        9.8494953201678701       -1.0332401583254092     
 H  -11.864663169065169        11.271211124974364        1.4919940211356763E-002
 H  -13.185698023883029        10.120244820874811       0.31581728714085910     
 H  -11.008244243195834        7.3380126162602890        1.6436000157210706     
 H  -11.625859006012044        7.4681191597949059       -1.9944943000752887E-002
 H  -12.695986227683200        7.8259401625761207        1.3601818193621704     
 C  -7.6642527799572662        4.9742864605896537        16.861480896827764     
 C  -8.6269837740649820        6.0592523073858429        17.374172776104817     
 C  -8.2251851943150989        3.5635668786904509        17.119862786105084     
 C  -6.2977460074225053        5.1248779537531135        17.560527550734051     
 P  -7.3622596605452779        5.1751684512002205        15.053936214573154     
 H  -8.6936784062480257        5.9900434460432797        18.471145537321895     
 H  -9.6407676687421091        5.9381487698835791        16.971001993757479     
 H  -8.2665241334598107        7.0638650369761047        17.118230670615695     
 H  -8.3857398766593416        3.4233263705172985        18.199477251816912     
 H  -7.5172384866937980        2.7942276621373656        16.787732204032032     
 H  -9.1878264864044770        3.3969926860073496        16.619328547941482     
 H  -5.8916649792474933        6.1360514072315446        17.437370536184076     
 H  -5.5587115102554963        4.4049688614351172        17.182583206996505     
 H  -6.4140454558101156        4.9454353492506717        18.639744261877368     
 N  -6.6458963500276429        6.6325601278218800        14.726733823144768     
 N  -8.8397634995915038        5.2567328654390941        14.344040445530382     
 O  -6.4503377540023292        4.0388056004432826        14.573485744361696     
 C  -5.1931782856555735        6.8978029917849293        14.708781276597753     
 H  -7.2512824457591991        7.3817558666591738        14.376423022952297     
 C  -9.0012960600214296        5.0423152344072051        12.886458407587639     
 H  -9.6791242578326386        5.0273091277003070        14.894601533867075     
 H  -4.7164313112651186        6.1262765957533389        15.326793279936801     
 C  -4.8815567228510792        8.2551156410061441        15.340272211194561     
 C  -4.6002248593932729        6.8210357834730164        13.299402357235287     
 H  -8.0820779614639395        5.4121597342958951        12.410139524430200     
 C  -10.190032855672550        5.8720385310005945        12.405881909228810     
 C  -9.1750512430203983        3.5564958717314106        12.557226542721288     
 H  -5.3701439603466374        9.0693681490452907        14.786491444928952     
 H  -3.7968870190096697        8.4274158348422450        15.318704400492486     
 H  -5.2120665618088973        8.3018249388766758        16.384075719351614     
 H  -4.8331988323417976        5.8612200535491281        12.822455360317086     
 H  -3.5064627129713126        6.9199643458062674        13.355382162024618     
 H  -4.9953114710093312        7.6304709991037054        12.671096078859907     
 H  -11.087222391354471        5.5852562796441401        12.971278072467001     
 H  -10.389297361423747        5.6844825546039610        11.342451539885364     
 H  -10.007311835773740        6.9458141346060360        12.546767505941096     
 H  -8.3260937110283457        2.9742755128715834        12.934085380232270     
 H  -9.2453212976825245        3.4010264453476129        11.471138629143001     
 H  -10.092447141115390        3.1608813111501739        13.014523246967379     
 C   4.4329826959391028       -1.3626049407675662        12.180322332035939     
 C   4.3128091869877174       0.14751112901056707        11.893849711441501     
 C   3.0570239608808234       -2.0558030046237441        12.114759004749258     
 C   5.3840944231732175       -1.9851173858265827        11.134445564430555     
 P   5.2322751798247511       -1.6183213795789564        13.831663724752287     
 H   5.2985717418705569       0.63037531437970706        11.905950215725644     
 H   3.6579814186042148       0.66154922610245959        12.608721810321558     
 H   3.8791156164311462       0.29320439980391583        10.892540598664965     
 H   2.3194409320767164       -1.5830492893838868        12.777865686065848     
 H   3.1243864436824196       -3.1214842732902741        12.377209427215545     
 H   2.6650993988674361       -1.9920450864333914        11.088086106817093     
 H   4.9949282443151084       -1.7725082064551416        10.127762005961754     
 H   5.4548196562224778       -3.0743722990872442        11.238464717044971     
 H   6.3960812547538737       -1.5618989554755640        11.196451648462254     
 N   5.5819847475772351       -3.2033204687702006        14.149773376398231     
 N   4.0827987644128383       -1.2862745549952816        14.962449659848421     
 O   6.5376218384223117      -0.82170954401692886        13.845712114341087     
 C   6.7794520424727542       -3.9482202368105153        13.707776142263141     
 H   4.8259467250569275       -3.7745747984439304        14.523098816593748     
 C   4.3502385626782178       -1.2881041798949138        16.422644001329832     
 H   3.3217267343245980      -0.65282566413670029        14.685428461199225     
 H   7.3580184231504768       -3.2673792650352333        13.068056156423486     
 C   7.6371673466361063       -4.3492307035305124        14.912120270297429     
 C   6.3491920789596552       -5.1722740731490626        12.899792007183223     
 H   5.3249308313341617       -1.7775291581672321        16.563459725202382     
 C   4.4274878554392165       0.14588369590287453        16.953818719329906     
 C   3.2751654800296852       -2.1079882276983821        17.144125882557045     
 H   7.8919057682386304       -3.4681522511800216        15.515638945942962     
 H   8.5724515367359526       -4.8277115687674899        14.587617763730657     
 H   7.0836818697823301       -5.0561667088692364        15.543101751594119     
 H   5.7783535105113124       -5.8608325662376988        13.539820540411538     
 H   7.2205781792925947       -5.7143468619870124        12.517448543244043     
 H   5.7187457906639256       -4.8948617169881281        12.046339438580862     
 H   5.2339121678256459       0.69745367012435866        16.457218544783665     
 H   4.6165220699483260       0.15492424685278638        18.036072696287523     
 H   3.4846878894130766       0.67851662951539338        16.770165590013576     
 H   2.2744116829974401       -1.7225111027069000        16.903808135843711     
 H   3.4053246476778840       -2.0476035776063473        18.233651977976578     
 H   3.3137932814723032       -3.1645790348304144        16.852870087674404     
 I   1.4842057247116422        1.1387239402314642        14.488689490993860     
 I  -1.6552966546807850        5.6117851187218895        16.001494469458901     
 I  -8.4632938890723040        9.5936247835055486        13.075258843640118     
 O   1.9114660779852559        4.5302555740056594        15.647788956857326     
 H   1.7214214626341036        3.5988498251208241        15.392775787534433     
 H   1.0247445486713334        4.9396858091296902        15.741743377003679     
 C   8.4250249936088011        2.5060104386811304        10.039737796957640     
 C   8.6239152524049487        3.5004113755665478        8.8856224966538804     
 C   7.8704223594842944        1.1628643260615894        9.5260661685333261     
 C   7.4538351390087527        3.0941982914968307        11.085364002358714     
 P   10.008830194108249        2.2473707149759483        10.932711241798197     
 H   9.2395673744615419        3.0820189284118822        8.0778413152785440     
 H   7.6469240041212050        3.7612416214870970        8.4586925694131292     
 H   9.0866019409957417        4.4305563070526661        9.2364411665071540     
 H   6.8645809901841712        1.3255217622967557        9.1099124400401532     
 H   8.4901362555286948       0.73438259437878828        8.7268123097217778     
 H   7.7858890491012822       0.43007464345619123        10.339383208252180     
 H   7.8128357409525098        4.0445574357842711        11.500419599359542     
 H   6.4843879829435167        3.2833836105292420        10.603879750030490     
 H   7.2867549337587869        2.4013423899963975        11.918744775774867     
 N   11.092136636937870        1.6241747403288600        9.8691634130461168     
 N   10.635816374026440        3.6816100124964799        11.470092249385434     
 O   9.7064812910677070        1.3869025603881449        12.167067826463075     
 C   12.394958611836211        1.0749645950724587        10.327450624939130     
 H   10.760438867049935        1.2690665193972839        8.9641492181423743     
 C   11.672582292281962        4.5083007651482285        10.828559595112370     
 H   10.409764355298217        3.9111223795547976        12.440791279947327     
 Dy   9.8924950200601938        1.2887046485981568        14.376688811635452     
 H   12.542729577051292        1.4458214514674097        11.352331686725174     
 C   12.366698875340957      -0.45468257529676792        10.369479554061668     
 C   13.529168137014063        1.5926532996855196        9.4391563519591930     
 H   11.854718226838422        4.0392951811126521        9.8540173953648118     
 C   11.182244323134759        5.9441705556140851        10.596787883766304     
 C   12.975024252848463        4.4941331213253743        11.639308760436426     
 O   10.277875961521765        1.2572730099899971        16.563767187619796     
 O   9.3673381097945061        3.6186264384292754        14.353475065041248     
 O   7.5455639107750017        1.4715533382154427        14.656168430424550     
 O   9.0492188669702820      -0.98295919251355968        14.468472380240959     
 O   11.710023210155494      -0.18878481820996940        14.041971322304748     
 O   11.859003715435273        2.6434728296289340        14.293291911811608     
 H   11.566064866065584      -0.81940144785482760        11.024649809745208     
 H   12.207661573812119      -0.86880222997146483        9.3637182490402626     
 H   13.320663045174514      -0.84388449424688727        10.753009749436359     
 H   13.391971306993057        1.2438543132859761        8.4065653644696869     
 H   13.567588303383573        2.6883957121328810        9.4239923972254775     
 H   14.496365043718088        1.2206561824703861        9.8045567264596265     
 H   10.266838131742944        5.9622468925108105        9.9910349360764616     
 H   10.966288097110667        6.4429878649195880        11.550605546356120     
 H   11.950607043955198        6.5332005789741201        10.075532461625020     
 H   12.817206927450059        4.9215983414739881        12.639277592064516     
 H   13.361303218642410        3.4764449505336072        11.773332622108368     
 H   13.745983436838321        5.0936042334231013        11.135714580600100     
 P   10.484277794648516       0.36078299300673933        17.792382187172194     
 H   9.9129935842990058        4.2412719000601253        14.899417305845478     
 H   8.3957963395078306        3.9205393782427862        14.439680902398239     
 H   6.9531596010587755       0.73090842708850823        14.328471671317198     
 H   7.0703799450904778        2.3506763163675890        14.628763565274724     
 H   9.5171170396334386       -1.7211698210843911        13.996415664214481     
 H   8.0633664175973987       -1.0833155888030601        14.255289818343396     
 H   11.679902568665824       -1.1283376140078729        13.710684529748125     
 H   12.667640853668541        3.3810535723340883E-002   14.192475447635774     
 H   12.777462877615724        2.2586533024882836        14.314818810496849     
 H   11.911582652156545        3.4668558122861297        14.847917438126222     
 C   9.0156569728943339       0.57724627773827275        18.869579403495724     
 N   10.695557385247080       -1.1628039004582700        17.195632803570906     
 N   11.781804189778745       0.63237240018559926        18.758249557448341     
 C   7.7987533286388020       0.16811573078043679        18.017445730031074     
 C   8.9007724494784579        2.0662504370482186        19.252161523337136     
 C   9.1092902684538064      -0.28883254791777435        20.134924583806143     
 C   11.176420721364236       -2.3466478758504001        17.927054939935189     
 H   10.229737489110846       -1.3514470414078765        16.305194752577098     
 C   13.173636148531303       0.74903758550453614        18.254722552143637     
 H   11.614205535797746        1.1520948345062285        19.626509367261569     
 H   7.8444702696352806      -0.88411483857129280        17.703940958951058     
 H   6.8901020509493103       0.30032102886247958        18.618273312487933     
 H   7.7031184494544940       0.78918855744694782        17.117963480604661     
 H   7.9666783111332578        2.2349451464626817        19.807679312442339     
 H   9.7217738518369075        2.3899761793429746        19.904744579935780     
 H   8.8921002925963997        2.7049643482722452        18.360381693369156     
 H   9.9600313304039876       -6.7892312599109605E-003   20.767346943703870     
 H   8.1970759420036554      -0.14723163507303913        20.729551722036824     
 H   9.1913579391524820       -1.3589747626783077        19.907376096645930     
 H   11.472350704158648       -1.9922588951839855        18.923995042458461     
 C   12.397433989956999       -2.9419781501391769        17.219484073880949     
 C   10.062132883036440       -3.3861110010161872        18.062810520508261     
 H   13.189338920894286       0.30507002042160780        17.249029696137875     
 C   14.115465585226625       -3.4553585682233823E-002   19.175286341844625     
 C   13.571899114691403        2.2208615275854267        18.157318039718110     
 H   12.128846999768514       -3.2716649308131696        16.203502021370756     
 H   13.209554836076206       -2.2051075256177635        17.130433031447975     
 H   12.779257272110486       -3.8158706837801728        17.771274925296023     
 H   9.1733697889479391       -2.9677041482324134        18.553284880605183     
 H   9.7579524318054709       -3.7546619586097179        17.071724459599697     
 H   10.399460375151481       -4.2490574459963577        18.653283181725310     
 H   14.037727654743945       0.34340204770349592        20.204554376019647     
 H   13.871280613670992       -1.1037510623741442        19.187471527259138     
 H   15.156579342565093        7.9555720791944881E-002   18.844237871862582     
 H   12.886476846296846        2.7736059050630142        17.500598266503403     
 H   13.539377087160481        2.6814497208222443        19.153748086993556     
 H   14.589679104030747        2.3289990682801509        17.758491443642217     
 C   9.6795175394306501        5.2598724960657615        2.4340007970288671     
 C   10.652065711279983        4.1406617403272019        2.0185998490665491     
 C   10.264426747429138        6.6526908687861122        2.1203863688642421     
 C   8.3391573747455485        5.0785019653819523        1.6923306949289363     
 P   9.3092371689940396        5.1602426243859014        4.2395667123237493     
 H   10.764097968482131        4.1491508039560498       0.92298204386054272     
 H   11.650940196533831        4.2726903885351657        2.4543617583378738     
 H   10.271939704083859        3.1527928843913626        2.3115539681290720     
 H   10.449711061702374        6.7371167400171519        1.0390770516428600     
 H   9.5629474362484395        7.4489755787678238        2.4009900146880647     
 H   11.219495779580960        6.8304416408057573        2.6310590741940669     
 H   7.9231427291831817        4.0753008200277367        1.8493439500799282     
 H   7.5910323823239274        5.8178814193236716        2.0084237639483513     
 H   8.4958546918210036        5.2052453917907711       0.61040542148884869     
 N   8.5968651467958406        3.7229206906856338        4.6487637493116241     
 N   10.769624664521965        5.1351180740703430        4.9891528088151409     
 O   8.3646524600170444        6.3074779226464210        4.6160463646122176     
 C   7.1534412696415632        3.4131732165734769        4.5819807343332979     
 H   9.2108529404968298        2.9704686462828462        4.9757473936580556     
 C   10.914376693339497        5.4364456542430206        6.4318398038242108     
 H   11.616833173526505        5.3347254762969589        4.4405095542444499     
 H   6.6869951961041547        4.1757396071352897        3.9450051973505342     
 C   6.9220410209070273        2.0498830347470292        3.9286755601692316     
 C   6.4836960726531352        3.4640556677539855        5.9580730334797769     
 H   9.9729487247113529        5.1350419057750107        6.9140634033131798     
 C   12.063520071625208        4.5984068944852199        6.9905606490169694     
 C   11.139735989566287        6.9349275497160452        6.6588489063488607     
 H   7.4276456576656944        1.2539209023838238        4.4937835145784231     
 H   5.8475096795157757        1.8224671573198916        3.9073650834894447     
 H   7.2966454884087382        2.0284418128546311        2.8986493372763884     
 H   6.6647760643613907        4.4267480574600162        6.4521760491334241     
 H   5.3973040972466331        3.3382651095096896        5.8410451757648074     
 H   6.8636380793235077        2.6605439813795098        6.6029951139926863     
 H   12.978393262360072        4.8105102356901304        6.4198586947104745     
 H   12.254651531097442        4.8575389964817992        8.0399353220662189     
 H   11.844859247074325        3.5233084285566658        6.9231449128937328     
 H   10.316215401313842        7.5172007825456308        6.2287999763209010     
 H   11.202338155660250        7.1666780800867702        7.7321199408527868     
 H   12.074879570065978        7.2668403125141561        6.1850416182939094     
 C  -2.6369991255383343        11.813499553557746        6.8714180822958122     
 C  -2.4216541945051362        10.302142127367095        7.0868508760165927     
 C  -1.3121210933167351        12.592330034362082        7.0070968839234364     
 C  -3.6541736726337009        12.311579137029840        7.9224060911131637     
 P  -3.4035104384369275        12.087771028596935        5.2077591781175512     
 H  -3.3746513122450552        9.7590680351749626        7.0353114117891584     
 H  -1.7235461539440089        9.8615233249120831        6.3624435137611197     
 H  -1.9971449852977117        10.135344597280593        8.0887494039422396     
 H -0.52965818171274770        12.205901689567041        6.3381479544596910     
 H  -1.4454181023892727        13.663873306048277        6.7969722354223716     
 H -0.93865446013804044        12.500500547726761        8.0387136902817549     
 H  -3.2798594428540393        12.063719450575780        8.9268306404946856     
 H  -3.7950506004573215        13.398024915882013        7.8838903292474516     
 H  -4.6344988688874809        11.828421070023978        7.8052168162363591     
 N  -3.8048635275053284        13.666643246186938        4.9096043325281835     
 N  -2.2053463362064947        11.811900848679826        4.1097396718827284     
 O  -4.6728894121829514        11.238818477324164        5.1316857129218292     
 C  -4.9821193594393289        14.383420214335365        5.4538995289252643     
 H  -3.0600344183547734        14.268404949680615        4.5591003291722396     
 C  -2.4325402469523354        11.771062799899454        2.6432660441020635     
 H  -1.4401956623344299        11.196766165563588        4.4133362945929946     
 H  -5.5418700719887566        13.660454790226854        6.0645045341119319     
 C  -5.8881633655694703        14.878330394838590        4.3218671402515074     
 C  -4.5175957654069654        15.550123262386261        6.3287942870608944     
 H  -3.3817768273471964        12.296219696506785        2.4591150664398937     
 C  -2.5491375822250486        10.325668185784334        2.1452686177121465     
 C  -1.2976124432487379        12.523156224727090        1.9397646813874450     
 H  -6.1715924538953111        14.047938249159797        3.6606569569827188     
 H  -6.8068582793757448        15.327186805522912        4.7258324988561782     
 H  -5.3613422652383154        15.635839732425376        3.7272520236301929     
 H  -3.9834076869284805        16.287269191890324        5.7109167279210418     
 H  -5.3727400158829921        16.054108797090858        6.7942260970717205     
 H  -3.8399395598723833        15.220389325979932        7.1264797907761812     
 H  -3.3760215551828652        9.8058527464163863        2.6445873733013592     
 H  -2.7265701610197706        10.303434179213669        1.0611684468534697     
 H  -1.6231745779154563        9.7707348064156250        2.3475005837696017     
 H -0.32443787412843000        12.108059372981236        2.2379122418023738     
 H  -1.3799340156967732        12.424542727801503       0.84931641576400696     
 H  -1.3083493720186301        13.590685892943839        2.1922909576492136     
 I  0.44305339391196624        9.3466361448448829        4.4748304897707598     
 I   3.5889017334281417        4.6665677641950420        3.2217524292723292     
 I   10.458245514139103       0.70598240976580950        6.2317667441978077     
 O   7.0908098049686050E-002   5.8028622314566523        3.7540320208881837     
 H  0.24902702135868193        6.7621457857397775        3.8831738758565306     
 H  0.95419382831343547        5.4062590251884579        3.5958157449144288     
         356

 C  -6.4512685870218469        7.7784587435275032        9.1887848056846924     
 C  -6.6318878900382083        6.7810509526428477        10.343073031200749     
 C  -5.8764364100507160        9.1148738371086662        9.6984345809000931     
 C  -5.5079110894488252        7.1868696597650814        8.1203965175059079     
 P  -8.0535616027361812        8.0527330254376857        8.3353716928241024     
 H  -7.2183067762540061        7.2066586433393240        11.168589587224128     
 H  -5.6468447296199331        6.5051308086327451        10.741076573722628     
 H  -7.1177732980352371        5.8583131847007355        10.003832561214288     
 H  -4.8643475249410821        8.9419973021752384        10.094357640738908     
 H  -6.4771520428599283        9.5450967287692627        10.511481313769377     
 H  -5.8013491841362370        9.8521357923655888        8.8883205490220565     
 H  -5.8813907987615721        6.2376478890040898        7.7156167387017156     
 H  -4.5285301927146877        6.9932427752942727        8.5793144825311103     
 H  -5.3576740449280029        7.8777838726724507        7.2824328448239086     
 N  -9.1015784256120877        8.6761736563249521        9.4327576371632507     
 N  -8.7064798163738129        6.6280437146457869        7.8039271829990762     
 O  -7.7794756031183807        8.9180091732720523        7.0977601204567264     
 C  -10.405926104971252        9.2520183373434843        9.0149368908841812     
 H  -8.7439006951562970        9.0155551699047241        10.333728626165263     
 C  -9.7207223814495354        5.7927729424929888        8.4702121732732731     
 H  -8.4934632531944576        6.3933281088370979        6.8314211568513885     
 Dy  -8.0090434403953559        9.0175678236251002        4.8904331294780379     
 H  -10.586758225603129        8.8921938420503963        7.9914053946159109     
 C  -10.351289568335895        10.780969937765892        8.9843943657567600     
 C  -11.522492284338716        8.7469270013602554        9.9318580923296835     
 H  -9.8505888226140605        6.2320701534370517        9.4669918536795787     
 C  -9.2361607931568024        4.3455934561545648        8.6280369171623281     
 C  -11.059807828027209        5.8435157929438368        7.7226252636491770     
 O  -8.3663282704833719        8.9407801402744802        2.6986957073606952     
 O  -7.4701197665382777        6.6831887495550841        4.9170875164042567     
 O  -5.6663364894957970        8.8535262716596250        4.6333335586686388     
 O  -7.2039737471720668        11.295609426662649        4.6510618129506014     
 O  -9.8118151358801509        10.490875001198940        5.2857266312502338     
 O  -10.004677013593266        7.6632289052722857        4.9701910541112921     
 H  -9.5604305016087672        11.137744733950537        8.3130311984010774     
 H  -10.161873534563135        11.183901752055343        9.9893354001973744     
 H  -11.306969589616537        11.189770676354787        8.6273343320249900     
 H  -11.347992778811784        9.0845166178712962        10.962646340663671     
 H  -11.579106363399262        7.6520129429142747        9.9402078933595028     
 H  -12.493637263933021        9.1392026828264150        9.6008296479079771     
 H  -8.2876866636213844        4.2974828308027533        9.1785398520055708     
 H  -9.0812678083025400        3.8776789307387829        7.6472624514016214     
 H  -9.9819711718709634        3.7475448852889675        9.1708432791738659     
 H  -10.953222001821514        5.4421693432452090        6.7055750689045102     
 H  -11.437365011769147        6.8689309571111226        7.6328236059707795     
 H  -11.814679818476449        5.2394818862582122        8.2449860575937066     
 P  -8.5451153891071492        9.7780916237128270        1.4240592696923735     
 H  -8.0071475098080285        6.0689593331174576        4.3526774634965593     
 H  -6.4965170295209322        6.4013775512995066        4.8088170519569253     
 H  -5.0670326885874726        9.6267156004258592        4.8474156637061974     
 H  -5.1665238914968956        7.9893121116833870        4.6095974498861825     
 H  -7.6571523875843646        12.035828357680641        5.1372580558479592     
 H  -6.2085497460522685        11.428151348699531        4.7997576752618869     
 H  -9.7592621543643077        11.430276828030834        5.6145488462888764     
 H  -10.764744329873603        10.315250198660790        5.0551671176627941     
 H  -10.903250413637165        8.0806136068393783        4.8743033092000188     
 H  -10.038920796644469        6.8445800484260380        4.4097130989139419     
 C  -7.0765990304852391        9.4889399364636624       0.36718544833409356     
 N  -8.7103102071979066        11.335857874172518        1.9375065520697727     
 N  -9.8322658416750404        9.4748557998602809       0.45770583111151869     
 C  -5.8537099160410575        9.8903324998955888        1.2111229431737629     
 C  -7.0004942198778561        7.9902366142058705        2.2792761788090005E-002
 C  -7.1485375413120469        10.328545100103021      -0.91612050168659032     
 C  -9.3597620643478212        12.456290113513862        1.2376553789460483     
 H  -8.2505846401503238        11.559717471056663        2.8244509545679666     
 C  -11.235771094368959        9.3867292404659217       0.92358201887899360     
 H  -9.6528751741623129        8.9700822357554184      -0.41674687964801899     
 H  -5.8674822009167524        10.953971492123783        1.4850355698738513     
 H  -4.9474153897379214        9.7058519968212735       0.62198088170052046     
 H  -5.7828344934686875        9.2999341928495483        2.1326026106718974     
 H  -6.0621933986049106        7.7776135940110693      -0.50950315227549225     
 H  -7.8183043849801672        7.6796621653201802      -0.63946430932419196     
 H  -7.0338260858385722        7.3732370945671315       0.92904387069723926     
 H  -8.0028358811117375        10.049206922870374       -1.5440069383452293     
 H  -6.2382610600224027        10.162280487108283       -1.5080389734168265     
 H  -7.2163184393690685        11.402617734906983      -0.70415939195667177     
 H  -9.7129545455560482        12.054444998086362       0.27852027543003094     
 C  -10.559304744390003        12.962694250591381        2.0481399189565179     
 C  -8.3597730730195003        13.585776431740017       0.97319712065705721     
 H  -11.267054944266446        9.8064093378785877        1.9385395966254173     
 C  -12.139124806210335        10.214587844735412        3.0048298763303838E-003
 C  -11.669722772596186        7.9224714411495700       0.98534166264665413     
 H  -10.222299210183172        13.385914924250901        3.0080681501491524     
 H  -11.267192250196146        12.147982802361222        2.2724866795487606     
 H  -11.099075353987956        13.750941622278106        1.4947420990892584     
 H  -7.5077038838405761        13.246054855263123       0.36628912078628528     
 H  -7.9641131391612179        13.976831585715985        1.9223626926418704     
 H  -8.8462823185598012        14.420040010336612       0.44324450163500745     
 H  -12.053848103774911        9.8547338162636269       -1.0316923347988209     
 H  -11.867346787379846        11.277230326363467        1.5440622623146966E-002
 H  -13.187844454065338        10.125842471582637       0.31740410455080542     
 H  -11.008961442952344        7.3454815148940202        1.6463541172197536     
 H  -11.627512379880041        7.4745895913139746       -1.6915306500705832E-002
 H  -12.696939836721750        7.8328316566838634        1.3635854091332849     
 C  -7.6669316121974367        4.9771424667090507        16.859634586126031     
 C  -8.6309214120859199        6.0624308979929777        17.369069520148269     
 C  -8.2276203654266542        3.5665605566472975        17.119583291304767     
 C  -6.3015625704960980        5.1297665141497939        17.560312234888173     
 P  -7.3624915136924480        5.1748975137064575        15.052214840631081     
 H  -8.6990125217012739        5.9952177435218248        18.466006746339279     
 H  -9.6441178179519778        5.9400336772283557        16.964919307622637     
 H  -8.2707021873998219        7.0667904704650981        17.111834339527213     
 H  -8.3894718960118819        3.4279852548412175        18.199147422890853     
 H  -7.5190610420004358        2.7969648451225302        16.789508043086279     
 H  -9.1895822517479484        3.3988136986006405        16.618202459820139     
 H  -5.8960074677632752        6.1410302723420731        17.436185344591319     
 H  -5.5615532568895274        4.4099050841266720        17.184445430015472     
 H  -6.4192138249782333        4.9518151189350048        18.639577487072533     
 N  -6.6463453357821649        6.6317464539642623        14.722570638935720     
 N  -8.8394019420107846        5.2545578255429009        14.340935180903484     
 O  -6.4493738701771832        4.0382703780530775        14.575201655651590     
 C  -5.1939098014458507        6.8983581246296213        14.707020009166643     
 H  -7.2520028783742498        7.3809163724554754        14.372718198367778     
 C  -9.0003341782388393        5.0375508135567548        12.883799196650912     
 H  -9.6790116247180986        5.0259679333815379        14.891381350769134     
 H  -4.7174270431172989        6.1272686258312552        15.325778721572002     
 C  -4.8847225971228871        8.2560476462745100        15.338762272157400     
 C  -4.5987147904186934        6.8220472479809526        13.298618368058083     
 H  -8.0805521477099429        5.4056461489711518        12.407326866103313     
 C  -10.188139953343015        5.8671959157130571        12.400926116177009     
 C  -9.1752118143503747        3.5513144343731975        12.557550498919957     
 H  -5.3739303887749728        9.0695564784799600        14.784458439683393     
 H  -3.8003740449903152        8.4300783699896051        15.318296496555455     
 H  -5.2164335415395913        8.3022924396781335        16.382180398567140     
 H  -4.8302672743204349        5.8620943019835581        12.821324012847269     
 H  -3.5051543246543555        6.9216616613371258        13.356356167891828     
 H  -4.9932750705149980        7.6312443137534736        12.669691719899912     
 H  -11.085785523313568        5.5823265092101311        12.966458198519064     
 H  -10.387091216047263        5.6775061076474636        11.337905049930027     
 H  -10.004669134162882        6.9410632698119086        12.539678272794779     
 H  -8.3268484361453243        2.9692912304171095        12.935939519374003     
 H  -9.2452400492773652        3.3935998385383868        11.471839854665314     
 H  -10.093027590033177        3.1573354738470378        13.015341770700667     
 C   4.4374498947366590       -1.3665608396945932        12.185178194289941     
 C   4.3147874617572350       0.14355805587240661        11.900390623220156     
 C   3.0628472737632721       -2.0620382166097602        12.117755210633678     
 C   5.3903622763811407       -1.9859321588874213        11.139303710797396     
 P   5.2357524710669541       -1.6225456203490216        13.836938448630269     
 H   5.2996789548911467       0.62802354784347525        11.913561755536541     
 H   3.6587392454164513       0.65573773615855580        12.615389087382711     
 H   3.8814396616041997       0.28969177239117105        10.899003850085904     
 H   2.3240242320219218       -1.5914864018786439        12.780903197036732     
 H   3.1319410498960183       -3.1278446021283819        12.378960965889574     
 H   2.6714890383194714       -1.9976736720625543        11.090909950291024     
 H   5.0016270405829140       -1.7725656911266954        10.132622260932894     
 H   5.4629483512523231       -3.0750990034817911        11.241773376598410     
 H   6.4015046886442564       -1.5611046949083414        11.202729409864613     
 N   5.5867064103849078       -3.2073566896283134        14.154843874904593     
 N   4.0849521188932858       -1.2916352616455766        14.966691677839144     
 O   6.5401977901146671      -0.82463542012837088        13.852598400576019     
 C   6.7834905311182077       -3.9517446498286080        13.710090666602945     
 H   4.8308510499533694       -3.7792996318599346        14.527518121706640     
 C   4.3509527864358297       -1.2924600691389816        16.427102049715469     
 H   3.3237350233355603      -0.65880669440940642        14.688781836186774     
 H   7.3614991931348221       -3.2700108516142814        13.070841845597018     
 C   7.6427200105463502       -4.3550058961661060        14.912432946772588     
 C   6.3520523572434264       -5.1744766727897460        12.900761406771771     
 H   5.3251672580757763       -1.7823962539255302        16.569229299945981     
 C   4.4284387163805157       0.14176939427144489        16.957693285659285     
 C   3.2744919111090796       -2.1111787945547333        17.147699427228481     
 H   7.8983451269674658       -3.4751278765250202        15.517230438515277     
 H   8.5774870025712051       -4.8327864926695216        14.585723655391241     
 H   7.0900746439459343       -5.0631480098899093        15.542722276419486     
 H   5.7821825400543556       -5.8640702805478426        13.540492535210817     
 H   7.2228969856055576       -5.7157785926628240        12.516276869085042     
 H   5.7202889931911800       -4.8958544440451206        12.048766407050808     
 H   5.2350953249802927       0.69307455389783623        16.461153004540932     
 H   4.6171309944328058       0.15099520688698720        18.040006966882050     
 H   3.4857950916497589       0.67451997106443129        16.773649624593979     
 H   2.2743392500475998       -1.7255261607939687        16.905442966897230     
 H   3.4028943102167659       -2.0496886543497008        18.237283933340542     
 H   3.3131293294865340       -3.1680484555722632        16.857531061594756     
 I   1.4847635307484144        1.1339542464357477        14.495240789237993     
 I  -1.6554534592882360        5.6118879996142708        16.002483861192722     
 I  -8.4648105997552854        9.5941153404239525        13.072464097518861     
 O   1.9100262160424273        4.5296456010053063        15.642463776078744     
 H   1.7204617706319720        3.5974134913570226        15.391080242982280     
 H   1.0233717023418751        4.9384919667215845        15.738698093965949     
 C   8.4234857885770023        2.5072402658073099        10.038885022291538     
 C   8.6213498432233884        3.5015614150186383        8.8845514559755134     
 C   7.8682701167852755        1.1641355532264901        9.5257490441187436     
 C   7.4534144039082060        3.0955892313282787        11.085412631873794     
 P   10.008119425632733        2.2484229277462018        10.930236324710808     
 H   9.2358593670889455        3.0828454173798896        8.0761013100548844     
 H   7.6439536912886297        3.7627130900629031        8.4587879370310599     
 H   9.0848000957210076        4.4315722784306253        9.2346992660504572     
 H   6.8621405063101601        1.3269264160032084        9.1103799082188939     
 H   8.4872804274144027       0.73546278161761391        8.7260546566204162     
 H   7.7842578437512016       0.43139734885267927        10.339158530505168     
 H   7.8128493145242279        4.0460544149852540        11.499827931668321     
 H   6.4834775794532975        3.2846544048024144        10.604913398059836     
 H   7.2872440551988626        2.4029304294903726        11.919118121495186     
 N   11.090261655541752        1.6255057433333062        9.8654086044244842     
 N   10.635709212956037        3.6824601790779496        11.467439246067594     
 O   9.7070682097197256        1.3876481819513857        12.164661310859133     
 C   12.393151059083948        1.0754089342179298        10.322309534342935     
 H   10.757626029421813        1.2708364388724536        8.9605815467709764     
 C   11.671564724889340        4.5096635491702148        10.825128832449098     
 H   10.410099569335827        3.9120366324701230        12.438229595981870     
 Dy   9.8945077832939301        1.2893551262232721        14.374174214720735     
 H   12.541960718923086        1.4457159104256965        11.347220737436102     
 C   12.364095225725896      -0.45423365547196998        10.363679485770312     
 C   13.526774543669433        1.5929414461489246        9.4332177045429937     
 H   11.852020738561020        4.0417527930556112        9.8498067746607614     
 C   11.181137044426336        5.9458318693069554        10.595945339680910     
 C   12.975249798039185        4.4944424827925387        11.633744621827899     
 O   10.279149785982904        1.2607879859218722        16.561294013893558     
 O   9.3687455391448502        3.6194753560086959        14.351192323626170     
 O   7.5477049049078131        1.4715472806207275        14.652597781448016     
 O   9.0524923961783887      -0.98257427495646221        14.470842431607149     
 O   11.711579015464526      -0.18782485405309635        14.036693535629452     
 O   11.861812639033069        2.6441025086021259        14.290660367629632     
 H   11.563842380886486      -0.81882941007640087        11.019382073129883     
 H   12.203985676323862      -0.86780482722949825        9.3578829342377468     
 H   13.318162295044857      -0.84411336997520681        10.746185105071588     
 H   13.388478352362240        1.2446178237618526        8.4006343347840815     
 H   13.565626402078349        2.6886649481558260        9.4184115473926351     
 H   14.494131715379456        1.2203816953097371        9.7975144625558990     
 H   10.264598292546509        5.9647420670538853        9.9920724113404322     
 H   10.967134422222500        6.4435142738621138        11.550702386108863     
 H   11.948604084476749        6.5353573195132375        10.073983619454706     
 H   12.819070519978180        4.9208640597068634        12.634342642254234     
 H   13.361440572414761        3.4765563904002570        11.766144236082846     
 H   13.745545896298426        5.0942935992279077        11.129599646187593     
 P   10.484214639764234       0.36626560383756812        17.791496598267681     
 H   9.9142089045053172        4.2415930291688682        14.897955575780136     
 H   8.3971812362885903        3.9206660358713621        14.438609634179599     
 H   6.9550044085613516       0.72980152542047638        14.328840780753623     
 H   7.0716258713660727        2.3501067714508648        14.627603012045054     
 H   9.5199337165500992       -1.7209215420228665        13.998450126938577     
 H   8.0663311058038101       -1.0839982608528689        14.259773136959435     
 H   11.680633803892960       -1.1275267485323808        13.705977309057618     
 H   12.669030441414257        3.3141551021882064E-002   14.189950219364789     
 H   12.779659110270991        2.2582378723890160        14.314316999390796     
 H   11.913788096534262        3.4669430817307463        14.846046028562084     
 C   9.0154713826134376       0.58579172827338055        18.867715896289742     
 N   10.693743116394137       -1.1585239833171281        17.197585875810226     
 N   11.781372892230072       0.63860825548024935        18.757501737176568     
 C   7.7984018871863769       0.17673989706290949        18.015874599535383     
 C   8.9021007705048039        2.0753097621077048        19.248335691172315     
 C   9.1080066855066928      -0.27881369723541349        20.134067328105761     
 C   11.178861011966472       -2.3405554779597502        17.928547616189242     
 H   10.228134798560168       -1.3482149278261342        16.307224741166031     
 C   13.173675161885596       0.75371667595425274        18.255298566809660     
 H   11.613479448029135        1.1582058215870894        19.625768530701471     
 H   7.8428779855205759      -0.87602252111058698        17.704245983710369     
 H   6.8897746795587285       0.31119131605232458        18.616097814632436     
 H   7.7038235207948382       0.79633021921276359        17.115337228835621     
 H   7.9678554044936787        2.2458431379650143        19.802932933470942     
 H   9.7230124970845999        2.3987574455777887        19.901147521914794     
 H   8.8950034026653739        2.7128892629927299        18.355791289246085     
 H   9.9587582248099871        3.3516254188334649E-003   20.766385634822381     
 H   8.1957432182721757      -0.13599460511847422        20.728324223584522     
 H   9.1895178886242022       -1.3491975017296636        19.907594149224309     
 H   11.476637250204982       -1.9845724397912363        18.924245603611055     
 C   12.398969581665938       -2.9342211451804787        17.218221597932139     
 C   10.067364320327913       -3.3820354397776757        18.068489802620245     
 H   13.189778007888393       0.31044145590150729        17.249338921873008     
 C   14.113798717943711       -3.1631383564594259E-002   19.176030986154338     
 C   13.573741998823190        2.2251092106988373        18.158979315698229     
 H   12.128260103970481       -3.2666668313560963        16.203921400416331     
 H   13.208552439727693       -2.1955992178416532        17.125128953926225     
 H   12.784814944891082       -3.8057812052439122        17.770287033521274     
 H   9.1798323048511943       -2.9652354023366376        18.562122519623607     
 H   9.7603732613988790       -3.7515314986903605        17.078796414018466     
 H   10.408587678717012       -4.2440802603090848        18.657622972923729     
 H   14.035798359653699       0.34581498344702732        20.205443750024671     
 H   13.868304401247805       -1.1005115331070101        19.187430701605443     
 H   15.155247824498526        8.1234047142448279E-002   18.845696441114921     
 H   12.889358389609542        2.7789095498715759        17.502113808940692     
 H   13.541141746487952        2.6853453024646043        19.155578353668961     
 H   14.591856582185075        2.3321726688001414        17.760786237252077     
 C   9.6760196519537356        5.2621107982054012        2.4305224920520629     
 C   10.649195321449984        4.1447059271630016        2.0122992664873900     
 C   10.259171812002316        6.6559062777619804        2.1187385125289770     
 C   8.3351451285864506        5.0806016541455801        1.6899255221021279     
 P   9.3076108548256631        5.1593150669930328        4.2360974988472648     
 H   10.759778985958247        4.1549856333025472       0.91663191502550878     
 H   11.648418089869217        4.2773341030392178        2.4469952274355067     
 H   10.270527248803619        3.1560517781419022        2.3042457685960049     
 H   10.444173473077225        6.7421249799410798        1.0375767149464312     
 H   9.5566817030704119        7.4507696900760845        2.4005069368013108     
 H   11.214050406907150        6.8341487847241478        2.6295881471569378     
 H   7.9202909405592328        4.0768114825322535        1.8458296649936827     
 H   7.5866168345661817        5.8187182482159425        2.0078080087140795     
 H   8.4906403831071913        5.2091213150538485       0.60811326565829560     
 N   8.5952249805711016        3.7212815172802816        4.6426447135608981     
 N   10.768499305214341        5.1325650173346968        4.9845494047454446     
 O   8.3638726485597292        6.3061400164872703        4.6156211196114540     
 C   7.1514969364389653        3.4129724092563847        4.5788298950812170     
 H   9.2089472915970276        2.9690727743839185        4.9706548010731764     
 C   10.913740606449528        5.4310349580278316        6.4277215153601981     
 H   11.615438982581098        5.3332589875033989        4.4358799041729222     
 H   6.6846589268288952        4.1756557798268332        3.9422950739036260     
 C   6.9174581651565887        2.0496688080378398        3.9266824339399045     
 C   6.4843734782873135        3.4650692858943617        5.9560498079685411     
 H   9.9731466483981421        5.1271044560640728        6.9097508311623566     
 C   12.064434427004883        4.5935867571986435        6.9838321445659082     
 C   11.137015345949642        6.9291387844400418        6.6581365065395577     
 H   7.4226343212115884        1.2533106409723349        4.4915973948672718     
 H   5.8426108671460399        1.8239856127998983        3.9070073275213546     
 H   7.2904536452331925        2.0270854613699667        2.8961634893653643     
 H   6.6673264268888035        4.4277249884000156        6.4493955994875849     
 H   5.3977167393374685        3.3402997508403338        5.8411245286670068     
 H   6.8647372130970385        2.6614296072995405        6.6005584088431428     
 H   12.978656464450067        4.8084455557157471        6.4133223555223200     
 H   12.255768877460103        4.8503678325766870        8.0336779345495799     
 H   11.847268818369681        3.5184798859281243        6.9139554330878745     
 H   10.312494428044229        7.5112167137927788        6.2299000918195953     
 H   11.199883956693984        7.1583654947875965        7.7318297711307373     
 H   12.071461255143104        7.2633918424132720        6.1848453683880402     
 C  -2.6340829249234381        11.808979630754138        6.8763674575960740     
 C  -2.4222128188110652        10.297678305519151        7.0944455851155555     
 C  -1.3073693079594391        12.584729792258202        7.0096190176094710     
 C  -3.6489581628003447        12.311613586109225        7.9270492039248408     
 P  -3.4016012780346192        12.082478876797126        5.2130529905414544     
 H  -3.3763904593922396        9.7567771238702772        7.0442353009335861     
 H  -1.7255735486287582        9.8543772738050777        6.3704910198947999     
 H  -1.9975048421853547        10.131678170281806        8.0963851137458498     
 H -0.52644768182445112        12.195145717881600        6.3409959165559604     
 H  -1.4382671018524433        13.656046226357761        6.7975281003397230     
 H -0.93335196510441298        12.493987227981338        8.0411090529578964     
 H  -3.2741978343194118        12.065084068527293        8.9316062019450175     
 H  -3.7872801041599891        13.398156375308139        7.8861004034882365     
 H  -4.6304263654195132        11.830628252591231        7.8118014055215870     
 N  -3.8009242828487455        13.661578138575255        4.9139518284389219     
 N  -2.2051282168873390        11.804264886281086        4.1140388387463078     
 O  -4.6723350152715177        11.235521270635154        5.1391352722829646     
 C  -4.9786885264056204        14.379620475064405        5.4547605298924351     
 H  -3.0555643622951001        14.262118635906827        4.5626932939239753     
 C  -2.4333639567303145        11.765091018205737        2.6477373587519346     
 H  -1.4400786067572779        11.188623857422114        4.4168757962184326     
 H  -5.5390403337394591        13.658374686150177        6.0667075455424362     
 C  -5.8833066979713786        14.871038562923678        4.3203193646607883     
 C  -4.5149977239627797        15.548505013705869        6.3268704023883391     
 H  -3.3837270715817467        12.288493602431361        2.4649622104436504     
 C  -2.5476751729234830        10.320167348310312        2.1482368011863873     
 C  -1.3007943086456919        12.520297086031647        1.9440362360882295     
 H  -6.1658963706768537        14.038741074856059        3.6613791476650488     
 H  -6.8024847198210106        15.321032555227729        4.7216335432089176     
 H  -5.3556896946859212        15.626637325305040        3.7241500225345558     
 H  -3.9795261729767009        16.283676188428426        5.7079023605259769     
 H  -5.3705487137903054        16.054101602253930        6.7893878831922381     
 H  -3.8388948458616095        15.220739957874935        7.1264888676339204     
 H  -3.3734944670401861        9.7985927085466127        2.6473122792325241     
 H  -2.7254788709872848        10.298573702194066        1.0641897102751279     
 H  -1.6207954056269902        9.7665484686896473        2.3497046305965017     
 H -0.32649495742040313        12.106904780919908        2.2405407058022253     
 H  -1.3843058133594748        12.422968885332660       0.85358352261000658     
 H  -1.3133271037174659        13.587418987003598        2.1979033346461376     
 I  0.44184137359871822        9.3409523716920777        4.4836554148663375     
 I   3.5880818017576330        4.6686752294391018        3.2200461554115587     
 I   10.454887121161658       0.70653444165544643        6.2286855260354441     
 O   6.8193033059080616E-002   5.8025337247718616        3.7471994980639223     
 H  0.24659377666126434        6.7608851600122915        3.8806418879842477     
 H  0.95162379412509557        5.4056729606079292        3.5908370324260268     
         356

 C  -6.4530667379470570        7.7791867494723359        9.1886741552190472     
 C  -6.6338760846689944        6.7820206497266584        10.343133838060700     
 C  -5.8788642216606686        9.1159493677347552        9.6980991677067543     
 C  -5.5090766849789032        7.1876502517274092        8.1208159553788484     
 P  -8.0549784796671027        8.0527425728818400        8.3343515491158282     
 H  -7.2210039646770730        7.2074920064567021        11.168197455335854     
 H  -5.6489559889386047        6.5066856066238952        10.741812734081121     
 H  -7.1190829949662220        5.8589759200873530        10.003794596966669     
 H  -4.8669008744183433        8.9435292197568899        10.094538949916315     
 H  -6.4800841263759326        9.5462537648913113        10.510710055838084     
 H  -5.8036465154071548        9.8528996241812159        8.8877161243005851     
 H  -5.8820840865108011        6.2382540315438177        7.7160264438882677     
 H  -4.5298339988137091        6.9944164405946543        8.5801690490623699     
 H  -5.3586825485794698        7.8784912458209542        7.2828179652423151     
 N  -9.1040784521246163        8.6758758930966220        9.4308571545657003     
 N  -8.7069166778622265        6.6277191676560676        7.8025963812724708     
 O  -7.7802857630171554        8.9180744736939168        7.0969269179262779     
 C  -10.408419525546503        9.2508944804605857        9.0118867548385690     
 H  -8.7471268167858778        9.0157906216510764        10.331916040047579     
 C  -9.7216854866062334        5.7924631049801230        8.4680694581883884     
 H  -8.4934885498948276        6.3932727226412913        6.8301179332079620     
 Dy  -8.0090261948956663        9.0176481645167588        4.8896510954928347     
 H  -10.588200278556252        8.8909440451470374        7.9882321588081835     
 C  -10.354693633586836        10.779886784094833        8.9813278120996429     
 C  -11.525498504109468        8.7451113023895726        9.9277895077810374     
 H  -9.8532113550864562        6.2325593330612481        9.4642085750876070     
 C  -9.2366680967996828        4.3457070722309270        8.6280288365781743     
 C  -11.059676050998728        5.8419154404675808        7.7185839888858983     
 O  -8.3676655875244812        8.9449966844828488        2.6982409838233155     
 O  -7.4702738341823931        6.6834210094380788        4.9154626156306396     
 O  -5.6662029089827444        8.8529392426823179        4.6315943332040632     
 O  -7.2028549907739290        11.295481229538472        4.6546187132538943     
 O  -9.8123167716348085        10.490816181905679        5.2838425498602177     
 O  -10.003601415560382        7.6630007102807998        4.9694090299372062     
 H  -9.5636087696215171        11.137088146607169        8.3104689088010062     
 H  -10.166132875192259        11.182945774798320        9.9863696857642150     
 H  -11.310379137382101        11.188113127331134        8.6236343856499911     
 H  -11.352254113697667        9.0829005420065432        10.958694946166093     
 H  -11.581382499792644        7.6501631217399888        9.9361723750755360     
 H  -12.496560681530820        9.1366671338379870        9.5957097553007777     
 H  -8.2891635683732918        4.2986687108292365        9.1801637718651996     
 H  -9.0798569941557030        3.8769423525228639        7.6480378503548465     
 H  -9.9830218190195659        3.7477534963963697        9.1701831725089420     
 H  -10.951462464673414        5.4399220521755280        6.7020045854108767     
 H  -11.437698235991204        6.8670337992703816        7.6275593433793940     
 H  -11.814910503958020        5.2378060117009975        8.2403172187807918     
 P  -8.5467442278000050        9.7840488799653045        1.4248944118662152     
 H  -8.0076878399274936        6.0691924628229605        4.3514297635967889     
 H  -6.4967946087395365        6.4009927012328731        4.8074005334531309     
 H  -5.0670674808949743        9.6251513125108019        4.8490170779791173     
 H  -5.1670308429504361        7.9883656247044943        4.6087435002337704     
 H  -7.6564630438320744        12.035720214601930        5.1402862975247618     
 H  -6.2077130636621174        11.427024061899562        4.8052352135110947     
 H  -9.7604377178133532        11.430380109022112        5.6122631632829520     
 H  -10.765361014255362        10.313753386543404        5.0555877438252743     
 H  -10.902798992654686        8.0793868135834206        4.8759734518466846     
 H  -10.038365124214836        6.8445705876243021        4.4085741380063457     
 C  -7.0780456494328901        9.4964148223060842       0.36776877175848732     
 N  -8.7131567063780455        11.340858730334350        1.9407423228717879     
 N  -9.8341185544500380        9.4820643124029296       0.45834024749075081     
 C  -5.8553942740983205        9.8983361054158845        1.2119114468221788     
 C  -7.0009327145326656        7.9977877482054787        2.3030101282217337E-002
 C  -7.1502437033379111        10.336109944662821      -0.91548662315415097     
 C  -9.3559033654312991        12.463526653959605        1.2391896487829783     
 H  -8.2532864898669676        11.563539517986218        2.8278449595501023     
 C  -11.237389586584362        9.3937324692015256       0.92518326534706075     
 H  -9.6551245393181588        8.9763976796717238      -0.41567140464481772     
 H  -5.8700057497689695        10.961802808648864        1.4863813352955946     
 H  -4.9489627452620599        9.7149293898398543       0.62264478246048571     
 H  -5.7839771347374418        9.3075479674062453        2.1330946807604376     
 H  -6.0627109109045838        7.7861102999903311      -0.50975785191712608     
 H  -7.8188133790281560        7.6865850700788343      -0.63886096288257921     
 H  -7.0331974474293339        7.3806059575893226       0.92916990563742330     
 H  -8.0042817968842872        10.056389391745682       -1.5435776627555473     
 H  -6.2397573539542428        10.170168766567731       -1.5071437393890381     
 H  -7.2184204867044643        11.410192581206518      -0.70372057165956037     
 H  -9.7072366677189770        12.063077392033938       0.27888152749469552     
 C  -10.555919909950671        12.974125638551955        2.0457063615927504     
 C  -8.3512768852982013        13.589153576284016       0.97878305785992004     
 H  -11.268148141442017        9.8143083787200140        1.9397985655570562     
 C  -12.141390801282979        10.220514353999718        4.3299467512416916E-003
 C  -11.670910179083108        7.9294377773662656       0.98814900241021053     
 H  -10.221214429984295        13.394123094507508        3.0075516917392089     
 H  -11.268037492256402        12.162735055050474        2.2653995027321767     
 H  -11.089462546508759        13.765551085639565        1.4920664223699744     
 H  -7.4980767714978711        13.245874665218915       0.37628368119386624     
 H  -7.9587121973771371        13.979764040788254        1.9292371664057457     
 H  -8.8320034113824804        14.424337709447505       0.44618567005267362     
 H  -12.056257973816583        9.8599723123593854       -1.0301445112722329     
 H  -11.870030405694523        11.283249527752568        1.5961305034937166E-002
 H  -13.189990884247649        10.131440122290460       0.31899092196075174     
 H  -11.009678642708854        7.3529504135277524        1.6491082187184367     
 H  -11.629165753748039        7.4810600228330424       -1.3885670000658778E-002
 H  -12.697893445760300        7.8397231507916061        1.3669889989043991     
 C  -7.6696104444376072        4.9799984728284477        16.857788275424294     
 C  -8.6348590501068596        6.0656094886001126        17.363966264191717     
 C  -8.2300555365382113        3.5695542346041442        17.119303796504447     
 C  -6.3053791335696916        5.1346550745464743        17.560096919042294     
 P  -7.3627233668396181        5.1746265762126935        15.050493466689009     
 H  -8.7043466371545239        6.0003920410003699        18.460867955356658     
 H  -9.6474679671618464        5.9419185845731315        16.958836621487794     
 H  -8.2748802413398348        7.0697159039540916        17.105438008438732     
 H  -8.3932039153644240        3.4326441391651361        18.198817593964797     
 H  -7.5208835973070736        2.7997020281076948        16.791283882140529     
 H  -9.1913380170914181        3.4006347111939310        16.617076371698797     
 H  -5.9003499562790571        6.1460091374526016        17.435000152998565     
 H  -5.5643950035235594        4.4148413068182268        17.186307653034444     
 H  -6.4243821941463510        4.9581948886193379        18.639410712267697     
 N  -6.6467943215366878        6.6309327801066447        14.718407454726671     
 N  -8.8390403844300653        5.2523827856467076        14.337829916276585     
 O  -6.4484099863520381        4.0377351556628716        14.576917566941484     
 C  -5.1946413172361270        6.8989132574743133        14.705258741735532     
 H  -7.2527233109892997        7.3800768782517769        14.369013373783259     
 C  -8.9993722964562508        5.0327863927063046        12.881139985714185     
 H  -9.6788989916035586        5.0246267390627688        14.888161167671191     
 H  -4.7184227749694791        6.1282606559091715        15.324764163207201     
 C  -4.8878884713946942        8.2569796515428759        15.337252333120240     
 C  -4.5972047214441139        6.8230587124888888        13.297834378880877     
 H  -8.0790263339559480        5.3991325636464085        12.404514207776424     
 C  -10.186247051013481        5.8623533004255197        12.395970323125209     
 C  -9.1753723856803493        3.5461329970149840        12.557874455118627     
 H  -5.3777168172033072        9.0697448079146294        14.782425434437833     
 H  -3.8038610709709610        8.4327409051369635        15.317888592618425     
 H  -5.2208005212702853        8.3027599404795911        16.380285077782663     
 H  -4.8273357162990731        5.8629685504179871        12.820192665377451     
 H  -3.5038459363373984        6.9233589768679842        13.357330173759040     
 H  -4.9912386700206648        7.6320176284032417        12.668287360939917     
 H  -11.084348655272663        5.5793967387761221        12.961638324571126     
 H  -10.384885070670778        5.6705296606909661        11.333358559974693     
 H  -10.002026432552023        6.9363124050177820        12.532589039648460     
 H  -8.3276031612623029        2.9643069479626356        12.937793658515735     
 H  -9.2451588008722076        3.3861732317291611        11.472541080187625     
 H  -10.093608038950967        3.1537896365439018        13.016160294433956     
 C   4.4419170935342152       -1.3705167386216204        12.190034056543945     
 C   4.3167657365267527       0.13960498273424615        11.906931534998813     
 C   3.0686705866457205       -2.0682734285957762        12.120751416518100     
 C   5.3966301295890649       -1.9867469319482598        11.144161857164237     
 P   5.2392297623091579       -1.6267698611190868        13.842213172508250     
 H   5.3007861679117374       0.62567178130724355        11.921173295347439     
 H   3.6594970722286879       0.64992624621465211        12.622056364443862     
 H   3.8837637067772528       0.28617914497842628        10.905467101506844     
 H   2.3286075319671267       -1.5999235143734010        12.783940708007616     
 H   3.1394956561096170       -3.1342049309664901        12.380712504563602     
 H   2.6778786777715062       -2.0033022576917174        11.093733793764956     
 H   5.0083258368507195       -1.7726231757982489        10.137482515904036     
 H   5.4710770462821676       -3.0758257078763385        11.245082036151850     
 H   6.4069281225346391       -1.5603104343411185        11.209007171266974     
 N   5.5914280731925805       -3.2113929104864258        14.159914373410952     
 N   4.0871054733737333       -1.2969959682958716        14.970933695829867     
 O   6.5427737418070224      -0.82756129623981289        13.859484686810951     
 C   6.7875290197636602       -3.9552690628467007        13.712405190942748     
 H   4.8357553748498114       -3.7840244652759392        14.531937426819530     
 C   4.3516670101934407       -1.2968159583830496        16.431560098101102     
 H   3.3257433123465230      -0.66478772468211267        14.692135211174321     
 H   7.3649799631191675       -3.2726424381933295        13.073627534770550     
 C   7.6482726744565932       -4.3607810888016987        14.912745623247750     
 C   6.3549126355271977       -5.1766792724304294        12.901730806360320     
 H   5.3254036848173918       -1.7872633496838282        16.574998874689584     
 C   4.4293895773218148       0.13765509264001524        16.961567851988669     
 C   3.2738183421884739       -2.1143693614110846        17.151272971899914     
 H   7.9047844856963012       -3.4821035018700188        15.518821931087592     
 H   8.5825224684064576       -4.8378614165715534        14.583829547051826     
 H   7.0964674181095386       -5.0701293109105814        15.542342801244853     
 H   5.7860115695973979       -5.8673079948579865        13.541164530010096     
 H   7.2252157919185205       -5.7172103233386355        12.515105194926038     
 H   5.7218321957184344       -4.8968471711021122        12.051193375520754     
 H   5.2362784821349404       0.68869543767131369        16.465087464298204     
 H   4.6177399189172856       0.14706616692118799        18.043941237476581     
 H   3.4869022938864416       0.67052331261346920        16.777133659174382     
 H   2.2742668170977600       -1.7285412188810374        16.907077797950748     
 H   3.4004639727556483       -2.0517737310930539        18.240915888704507     
 H   3.3124653775007653       -3.1715178763141125        16.862192035515104     
 I   1.4853213367851865        1.1291845526400310        14.501792087482126     
 I  -1.6556102638956871        5.6119908805066530        16.003473252926540     
 I  -8.4663273104382650        9.5946058973423565        13.069669351397602     
 O   1.9085863540995984        4.5290356280049524        15.637138595300161     
 H   1.7195020786298405        3.5959771575932211        15.389384698430128     
 H   1.0219988560124167        4.9372981243134788        15.735652810928219     
 C   8.4219465835452016        2.5084700929334889        10.038032247625434     
 C   8.6187844340418298        3.5027114544707292        8.8834804152971465     
 C   7.8661178740862567        1.1654067803913908        9.5254319197041593     
 C   7.4529936688076592        3.0969801711597267        11.085461261388874     
 P   10.007408657157217        2.2494751405164548        10.927761407623422     
 H   9.2321513597163491        3.0836719063478970        8.0743613048312248     
 H   7.6409833784560544        3.7641845586387097        8.4588833046489889     
 H   9.0829982504462734        4.4325882498085836        9.2329573655937605     
 H   6.8597000224361500        1.3283310697096613        9.1108473763976345     
 H   8.4844245993001088       0.73654296885643966        8.7252970035190547     
 H   7.7826266384011218       0.43272005424916732        10.338933852758156     
 H   7.8128628880959452        4.0475513941862369        11.499236263977100     
 H   6.4825671759630774        3.2859251990755869        10.605947046089179     
 H   7.2877331766389384        2.4045184689843477        11.919491467215508     
 N   11.088386674145635        1.6268367463377524        9.8616537958028516     
 N   10.635602051885636        3.6833103456594198        11.464786242749755     
 O   9.7076551283717425        1.3883938035146266        12.162254795255190     
 C   12.391343506331685        1.0758532733634012        10.317168443746739     
 H   10.754813191793692        1.2726063583476233        8.9570138753995785     
 C   11.670547157496717        4.5110263331922003        10.821698069785825     
 H   10.410434783373439        3.9129508853854480        12.435667912016411     
 Dy   9.8965205465276682        1.2900056038483871        14.371659617806019     
 H   12.541191860794880        1.4456103693839832        11.342109788147027     
 C   12.361491576110836      -0.45378473564717198        10.357879417478959     
 C   13.524380950324803        1.5932295926123297        9.4272790571267944     
 H   11.849323250283618        4.0442104049985703        9.8455961539567109     
 C   11.180029765717915        5.9474931829998248        10.595102795595515     
 C   12.975475343229906        4.4947518442597030        11.628180483219372     
 O   10.280423610444045        1.2643029618537474        16.558820840167321     
 O   9.3701529684951925        3.6203242735881158        14.348909582211093     
 O   7.5498458990406254        1.4715412230260123        14.649027132471483     
 O   9.0557659253864973      -0.98218935739936475        14.473212482973338     
 O   11.713134820773558      -0.18686488989622330        14.031415748954155     
 O   11.864621562630864        2.6447321875753174        14.288028823447657     
 H   11.561619895707386      -0.81825737229797424        11.014114336514558     
 H   12.200309778835605      -0.86680742448753167        9.3520476194352291     
 H   13.315661544915201      -0.84434224570352634        10.739360460706814     
 H   13.384985397731423        1.2453813342377289        8.3947033050984761     
 H   13.563664500773125        2.6889341841787711        9.4128306975597926     
 H   14.491898387040827        1.2201072081490878        9.7904721986521714     
 H   10.262358453350075        5.9672372415969592        9.9931098866044028     
 H   10.967980747334334        6.4440406828046397        11.550799225861606     
 H   11.946601124998299        6.5375140600523549        10.072434777284393     
 H   12.820934112506301        4.9201297779397395        12.629407692443952     
 H   13.361577926187110        3.4766678302669063        11.758955850057323     
 H   13.745108355758530        5.0949829650327141        11.123484711775086     
 P   10.484151484879952       0.37174821466839697        17.790611009363168     
 H   9.9154242247116287        4.2419141582776101        14.896493845714794     
 H   8.3985661330693517        3.9207926934999380        14.437538365960959     
 H   6.9568492160639286       0.72869462375244465        14.329209890190048     
 H   7.0728717976416684        2.3495372265341405        14.626442458815383     
 H   9.5227503934667581       -1.7206732629613422        14.000484589662671     
 H   8.0692957940102232       -1.0846809329026776        14.264256455575472     
 H   11.681365039120095       -1.1267158830568889        13.701270088367110     
 H   12.670420029159972        3.2472566320423252E-002   14.187424991093803     
 H   12.781855342926258        2.2578224422897479        14.313815188284742     
 H   11.915993540911977        3.4670303511753633        14.844174618997943     
 C   9.0152857923325431       0.59433717880848846        18.865852389083759     
 N   10.691928847541194       -1.1542440661759863        17.199538948049543     
 N   11.780941594681401       0.64484411077489934        18.756753916904799     
 C   7.7980504457339510       0.18536406334538219        18.014303469039689     
 C   8.9034290915311498        2.0843690871671909        19.244509859007493     
 C   9.1067231025595792      -0.26879484655305264        20.133210072405376     
 C   11.181301302568706       -2.3344630800691002        17.930040292443291     
 H   10.226532108009490       -1.3449828142443920        16.309254729754961     
 C   13.173714175239891       0.75839576640396922        18.255874581475680     
 H   11.612753360260527        1.1643168086679501        19.625027694141373     
 H   7.8412857014058703      -0.86793020364988116        17.704551008469679     
 H   6.8894473081681467       0.32206160324216959        18.613922316776943     
 H   7.7045285921351825       0.80347188097857936        17.112710977066577     
 H   7.9690324978541005        2.2567411294673465        19.798186554499544     
 H   9.7242511423322924        2.4075387118126024        19.897550463893808     
 H   8.8979065127343500        2.7208141777132142        18.351200885123014     
 H   9.9574851192159883        1.3492482097577863E-002   20.765424325940888     
 H   8.1944104945406977      -0.12475757516390931        20.727096725132220     
 H   9.1876778380959223       -1.3394202407810192        19.907812201802688     
 H   11.480923796251316       -1.9768859843984874        18.924496164763653     
 C   12.400505173374874       -2.9264641402217801        17.216959121983329     
 C   10.072595757619386       -3.3779598785391638        18.074169084732230     
 H   13.190217094882501       0.31581289138140672        17.249648147608141     
 C   14.112131850660797       -2.8709181446954703E-002   19.176775630464046     
 C   13.575584882954978        2.2293568938122479        18.160640591678348     
 H   12.127673208172450       -3.2616687318990230        16.204340779461909     
 H   13.207550043379181       -2.1860909100655430        17.119824876404479     
 H   12.790372617671675       -3.7956917267076511        17.769299141746522     
 H   9.1862948207544477       -2.9627666564408619        18.570960158642034     
 H   9.7627940909922870       -3.7484010387710032        17.085868368437236     
 H   10.417714982282545       -4.2391030746218128        18.661962764122148     
 H   14.033869064563451       0.34822791919055879        20.206333124029690     
 H   13.865328188824618       -1.0972720038398762        19.187389875951745     
 H   15.153916306431958        8.2912373492951691E-002   18.847155010367260     
 H   12.892239932922241        2.7842131946801376        17.503629351377977     
 H   13.542906405815422        2.6892408841069639        19.157408620344363     
 H   14.594034060339403        2.3353462693201319        17.763081030861940     
 C   9.6725217644768193        5.2643491003450409        2.4270441870752588     
 C   10.646324931619985        4.1487501139988021        2.0059986839082304     
 C   10.253916876575495        6.6591216867378487        2.1170906561937120     
 C   8.3311328824273545        5.0827013429092078        1.6875203492753192     
 P   9.3059845406572848        5.1583875096001632        4.2326282853707804     
 H   10.755460003434365        4.1608204626490437       0.91028178619047484     
 H   11.645895983204602        4.2819778175432699        2.4396286965331395     
 H   10.269114793523377        3.1593106718924422        2.2969375690629379     
 H   10.438635884452076        6.7471332198650078        1.0360763782500024     
 H   9.5504159698923843        7.4525638013843452        2.4000238589145568     
 H   11.208605034233342        6.8378559286425382        2.6281172201198086     
 H   7.9174391519352838        4.0783221450367693        1.8423153799074372     
 H   7.5822012868084361        5.8195550771082125        2.0071922534798077     
 H   8.4854260743933789        5.2129972383169250       0.60582110982774262     
 N   8.5935848143463609        3.7196423438749293        4.6365256778101713     
 N   10.767373945906719        5.1300119605990506        4.9799460006757483     
 O   8.3630928371024140        6.3048021103281187        4.6151958746106905     
 C   7.1495526032363674        3.4127716019392924        4.5756790558291360     
 H   9.2070416426972255        2.9676769024849903        4.9655622084882980     
 C   10.913104519559559        5.4256242618126427        6.4236032268961845     
 H   11.614044791635692        5.3317924987098388        4.4312502541013936     
 H   6.6823226575536356        4.1755719525183776        3.9395849504567173     
 C   6.9128753094061492        2.0494545813286504        3.9246893077105773     
 C   6.4850508839214926        3.4660829040347374        5.9540265824573053     
 H   9.9733445720849332        5.1191670063531349        6.9054382590115324     
 C   12.065348782384557        4.5887666199120671        6.9771036401148478     
 C   11.134294702332999        6.9233500191640394        6.6574241067302538     
 H   7.4176229847574824        1.2527003795608460        4.4894112751561197     
 H   5.8377120547763033        1.8255040682799051        3.9066495715532641     
 H   7.2842618020576460        2.0257291098853023        2.8936776414543401     
 H   6.6698767894162163        4.4287019193400141        6.4466151498417457     
 H   5.3981293814283040        3.3423343921709785        5.8412038815692071     
 H   6.8658363468705694        2.6623152332195708        6.5981217036936002     
 H   12.978919666540063        4.8063808757413637        6.4067860163341654     
 H   12.256886223822763        4.8431966686715748        8.0274205470329409     
 H   11.849678389665035        3.5136513432995824        6.9047659532820163     
 H   10.308773454774613        7.5052326450399267        6.2310002073182886     
 H   11.197429757727718        7.1500529094884238        7.7315396014086879     
 H   12.068042940220231        7.2599433723123870        6.1846491184821710     
 C  -2.6311667243085424        11.804459707950528        6.8813168328963359     
 C  -2.4227714431169942        10.293214483671207        7.1020402942145182     
 C  -1.3026175226021433        12.577129550154321        7.0121411512955065     
 C  -3.6437426529669885        12.311648035188609        7.9316923167365179     
 P  -3.3996921176323114        12.077186724997318        5.2183468029653577     
 H  -3.3781296065394235        9.7544862125655918        7.0531591900780137     
 H  -1.7276009433135076        9.8472312226980740        6.3785385260284801     
 H  -1.9978646990729976        10.128011743283018        8.1040208235494600     
 H -0.52323718193615443        12.184389746196160        6.3438438786522298     
 H  -1.4311161013156137        13.648219146667243        6.7980839652570744     
 H -0.92804947007078553        12.487473908235916        8.0435044156340361     
 H  -3.2685362257847843        12.066448686478807        8.9363817633953513     
 H  -3.7795096078626567        13.398287834734262        7.8883104777290205     
 H  -4.6263538619515456        11.832835435158481        7.8183859948068140     
 N  -3.7969850381921626        13.656513030963570        4.9182993243496602     
 N  -2.2049100975681832        11.796628923882347        4.1183380056098873     
 O  -4.6717806183600832        11.232224063946143        5.1465848316441010     
 C  -4.9752576933719128        14.375820735793445        5.4556215308596059     
 H  -3.0510943062354268        14.255832322133038        4.5662862586757100     
 C  -2.4341876665082935        11.759119236512023        2.6522086734018053     
 H  -1.4399615511801263        11.180481549280639        4.4204152978438707     
 H  -5.5362105954901617        13.656294582073498        6.0689105569729405     
 C  -5.8784500303732869        14.863746731008767        4.3187715890700682     
 C  -4.5123996825185948        15.546886765025478        6.3249465177157829     
 H  -3.3856773158162969        12.280767508355936        2.4708093544474070     
 C  -2.5462127636219174        10.314666510836291        2.1512049846606285     
 C  -1.3039761740426457        12.517437947336203        1.9483077907890143     
 H  -6.1602002874583972        14.029543900552321        3.6621013383473788     
 H  -6.7981111602662763        15.314878304932549        4.7174345875616561     
 H  -5.3500371241335269        15.617434918184705        3.7210480214389188     
 H  -3.9756446590249208        16.280083184966532        5.7048879931309111     
 H  -5.3683574116976187        16.054094407417001        6.7845496693127556     
 H  -3.8378501318508356        15.221090589769940        7.1264979444916587     
 H  -3.3709673788975074        9.7913326706768391        2.6500371851636895     
 H  -2.7243875809547990        10.293713225174461        1.0672109736967859     
 H  -1.6184162333385241        9.7623621309636714        2.3519086774234013     
 H -0.32855204071237620        12.105750188858583        2.2431691698020773     
 H  -1.3886776110221766        12.421395042863816       0.85785062945600610     
 H  -1.3183048354163014        13.584152081063358        2.2035157116430621     
 I  0.44062935328547020        9.3352685985392725        4.4924803399619151     
 I   3.5872618700871239        4.6707826946831617        3.2183398815507882     
 I   10.451528728184215       0.70708647354508325        6.2256043078730814     
 O   6.5477968068475167E-002   5.8022052180870709        3.7403669752396604     
 H  0.24416053196384674        6.7596245342848045        3.8781099001119643     
 H  0.94905375993675567        5.4050868960274006        3.5858583199376253     
         356

 C  -6.4548648888722671        7.7799147554171695        9.1885635047534002     
 C  -6.6358642792997813        6.7829903468104682        10.343194644920649     
 C  -5.8812920332706202        9.1170248983608442        9.6977637545134137     
 C  -5.5102422805089812        7.1884308436897371        8.1212353932517871     
 P  -8.0563953565980242        8.0527521203259944        8.3333314054075558     
 H  -7.2237011531001389        7.2083253695740810        11.167805323447578     
 H  -5.6510672482572755        6.5082404046150453        10.742548894439611     
 H  -7.1203926918972060        5.8596386554739706        10.003756632719050     
 H  -4.8694542238956044        8.9450611373385414        10.094720259093721     
 H  -6.4830162098919377        9.5474108010133598        10.509938797906791     
 H  -5.8059438466780717        9.8536634559968430        8.8871116995791155     
 H  -5.8827773742600291        6.2388601740835448        7.7164361490748199     
 H  -4.5311378049127295        6.9955901058950358        8.5810236155936295     
 H  -5.3596910522309358        7.8791986189694567        7.2832030856607206     
 N  -9.1065784786371431        8.6755781298682919        9.4289566719681499     
 N  -8.7073535393506383        6.6273946206663492        7.8012655795458654     
 O  -7.7810959229159309        8.9181397741157795        7.0960937153958294     
 C  -10.410912946121751        9.2497706235776871        9.0088366187929569     
 H  -8.7503529384154568        9.0160260733974269        10.330103453929894     
 C  -9.7226485917629315        5.7921532674672571        8.4659267431035037     
 H  -8.4935138465951976        6.3932173364454847        6.8288147095645364     
 Dy  -8.0090089493959749        9.0177285054084191        4.8888690615076325     
 H  -10.589642331509378        8.8896942482436767        7.9850589230004561     
 C  -10.358097698837776        10.778803630423774        8.9782612584425241     
 C  -11.528504723880221        8.7432956034188880        9.9237209232323913     
 H  -9.8558338875588518        6.2330485126854445        9.4614252964956354     
 C  -9.2371754004425632        4.3458206883072901        8.6280207559940187     
 C  -11.059544273970248        5.8403150879913248        7.7145427141226195     
 O  -8.3690029045655905        8.9492132286912174        2.6977862602859357     
 O  -7.4704279018265076        6.6836532693210735        4.9138377148570225     
 O  -5.6660693284696908        8.8523522137050090        4.6298551077394876     
 O  -7.2017362343757911        11.295353032414296        4.6581756135571872     
 O  -9.8128184073894644        10.490757362612415        5.2819584684702026     
 O  -10.002525817527497        7.6627725152893138        4.9686270057631194     
 H  -9.5667870376342652        11.136431559263800        8.3079066192009332     
 H  -10.170392215821384        11.181989797541297        9.9834039713310574     
 H  -11.313788685147665        11.186455578307481        8.6199344392749921     
 H  -11.356515448583547        9.0812844661417902        10.954743551668514     
 H  -11.583658636186028        7.6483133005657038        9.9321368567915691     
 H  -12.499484099128617        9.1341315848495590        9.5905898626935802     
 H  -8.2906404731251993        4.2998545908557197        9.1817876917248284     
 H  -9.0784461800088678        3.8762057743069454        7.6488132493080716     
 H  -9.9840724661681683        3.7479621075037715        9.1695230658440163     
 H  -10.949702927525312        5.4376747611058480        6.6984341019172424     
 H  -11.438031460213262        6.8651366414296398        7.6222950807880094     
 H  -11.815141189439590        5.2361301371437836        8.2356483799678788     
 P  -8.5483730664928625        9.7900061362177819        1.4257295540400570     
 H  -8.0082281700469586        6.0694255925284626        4.3501820636970177     
 H  -6.4970721879581408        6.4006078511662388        4.8059840149493356     
 H  -5.0671022732024760        9.6235870245957447        4.8506184922520372     
 H  -5.1675377944039766        7.9874191377256016        4.6078895505813575     
 H  -7.6557737000797834        12.035612071523222        5.1433145392015645     
 H  -6.2068763812719663        11.425896775099593        4.8107127517603017     
 H  -9.7616132812624006        11.430483390013389        5.6099774802770268     
 H  -10.765977698637121        10.312256574426018        5.0560083699877554     
 H  -10.902347571672209        8.0781600203274611        4.8776435944933496     
 H  -10.037809451785206        6.8445611268225663        4.4074351770987494     
 C  -7.0794922683805401        9.5038897081485079       0.36835209518288109     
 N  -8.7160032055581862        11.345859586496182        1.9439780936738031     
 N  -9.8359712672250357        9.4892728249455764       0.45897466386998287     
 C  -5.8570786321555834        9.9063397109361784        1.2126999504705946     
 C  -7.0013712091874751        8.0053388822050877        2.3267440776344673E-002
 C  -7.1519498653637745        10.343674789222620      -0.91485274462171162     
 C  -9.3520446665147787        12.470763194405347        1.2407239186199084     
 H  -8.2559883395836131        11.567361564915775        2.8312389645322380     
 C  -11.239008078799763        9.4007356979371313       0.92678451181512778     
 H  -9.6573739044740048        8.9827131235880291      -0.41459592964161646     
 H  -5.8725292986211857        10.969634125173945        1.4877271007173378     
 H  -4.9505101007861985        9.7240067828584369       0.62330868322045108     
 H  -5.7851197760061961        9.3151617419629424        2.1335867508489774     
 H  -6.0632284232042561        7.7946070059695929      -0.51001255155875991     
 H  -7.8193223730761447        7.6935079748374893      -0.63825761644096635     
 H  -7.0325688090200957        7.3879748206115137       0.92929594057760734     
 H  -8.0057277126568387        10.063571860620991       -1.5431483871658653     
 H  -6.2412536478860821        10.178057046027178       -1.5062485053612495     
 H  -7.2205225340398593        11.417767427506051      -0.70328175136244886     
 H  -9.7015187898819075        12.071709785981513       0.27924277955936017     
 C  -10.552535075511337        12.985557026512531        2.0432728042289825     
 C  -8.3427806975769006        13.592530720828014       0.98436899506278286     
 H  -11.269241338617586        9.8222074195614422        1.9410575344886951     
 C  -12.143656796355623        10.226440863264024        5.6550636261529993E-003
 C  -11.672097585570029        7.9364041135829604       0.99095634217376694     
 H  -10.220129649785417        13.402331264764115        3.0070352333292654     
 H  -11.268882734316660        12.177487307739726        2.2583123259155928     
 H  -11.079849739029562        13.780160549001025        1.4893907456506905     
 H  -7.4884496591551653        13.245694475174707       0.38627824160144725     
 H  -7.9533112555930554        13.982696495860521        1.9361116401696210     
 H  -8.8177245042051613        14.428635408558398       0.44912683847033980     
 H  -12.058667843858256        9.8652108084551440       -1.0285966877456449     
 H  -11.872714024009200        11.289268729141671        1.6481987446727367E-002
 H  -13.192137314429960        10.137037772998285       0.32057773937069800     
 H  -11.010395842465366        7.3604193121614845        1.6518623202171199     
 H  -11.630819127616036        7.4875304543521111       -1.0856033500611723E-002
 H  -12.698847054798851        7.8466146448993488        1.3703925886755135     
 C  -7.6722892766777786        4.9828544789478437        16.855941964722557     
 C  -8.6387966881277976        6.0687880792072475        17.358863008235165     
 C  -8.2324907076497684        3.5725479125609909        17.119024301704130     
 C  -6.3091956966432852        5.1395436349431547        17.559881603196416     
 P  -7.3629552199867883        5.1743556387189296        15.048772092746937     
 H  -8.7096807526077722        6.0055663384789151        18.455729164374041     
 H  -9.6508181163717133        5.9438034919179072        16.952753935352952     
 H  -8.2790582952798459        7.0726413374430850        17.099041677350250     
 H  -8.3969359347169643        3.4373030234890551        18.198487765038738     
 H  -7.5227061526137105        2.8024392110928593        16.793059721194776     
 H  -9.1930937824348877        3.4024557237872219        16.615950283577451     
 H  -5.9046924447948381        6.1509880025631301        17.433814961405812     
 H  -5.5672367501575906        4.4197775295097825        17.188169876053411     
 H  -6.4295505633144687        4.9645746583036710        18.639243937462862     
 N  -6.6472433072912098        6.6301191062490279        14.714244270517623     
 N  -8.8386788268493461        5.2502077457505134        14.334724651649685     
 O  -6.4474461025268921        4.0371999332726665        14.578633478231378     
 C  -5.1953728330264033        6.8994683903190044        14.703497474304424     
 H  -7.2534437436043495        7.3792373840480785        14.365308549198740     
 C  -8.9984104146736605        5.0280219718558534        12.878480774777458     
 H  -9.6787863584890186        5.0232855447439997        14.884940984573248     
 H  -4.7194185068216585        6.1292526859870877        15.323749604842401     
 C  -4.8910543456665021        8.2579116568112418        15.335742394083081     
 C  -4.5956946524695343        6.8240701769968259        13.297050389703671     
 H  -8.0775005202019514        5.3926189783216651        12.401701549449538     
 C  -10.184354148683946        5.8575106851379832        12.391014530073409     
 C  -9.1755329570103239        3.5409515596567709        12.558198411317296     
 H  -5.3815032456316425        9.0699331373492988        14.780392429192274     
 H  -3.8073480969516065        8.4354034402843237        15.317480688681394     
 H  -5.2251675010009793        8.3032274412810487        16.378389756998189     
 H  -4.8244041582777104        5.8638427988524162        12.819061317907632     
 H  -3.5025375480204417        6.9250562923988426        13.358304179626252     
 H  -4.9892022695263316        7.6327909430530108        12.666883001979924     
 H  -11.082911787231758        5.5764669683421140        12.956818450623189     
 H  -10.382678925294295        5.6635532137344686        11.328812070019357     
 H  -9.9993837309411635        6.9315615402236546        12.525499806502141     
 H  -8.3283578863792815        2.9593226655081617        12.939647797657470     
 H  -9.2450775524670501        3.3787466249199349        11.473242305709938     
 H  -10.094188487868754        3.1502437992407657        13.016978818167244     
 C   4.4463842923317713       -1.3744726375486476        12.194889918797950     
 C   4.3187440112962703       0.13565190959608567        11.913472446777469     
 C   3.0744938995281688       -2.0745086405817923        12.123747622402522     
 C   5.4028979827969890       -1.9875617050090983        11.149020003531076     
 P   5.2427070535513609       -1.6309941018891521        13.847487896386232     
 H   5.3018933809323272       0.62332001477101184        11.928784835158336     
 H   3.6602548990409245       0.64411475627074832        12.628723641505015     
 H   3.8860877519503063       0.28266651756568151        10.911930352927785     
 H   2.3331908319123320       -1.6083606268681581        12.786978218978502     
 H   3.1470502623232157       -3.1405652598045979        12.382464043237631     
 H   2.6842683172235415       -2.0089308433208806        11.096557637238888     
 H   5.0150246331185251       -1.7726806604698027        10.142342770875176     
 H   5.4792057413120130       -3.0765524122708858        11.248390695705289     
 H   6.4123515564250226       -1.5595161737738958        11.215284932669332     
 N   5.5961497360002532       -3.2154291313445382        14.164984871917314     
 N   4.0892588278541808       -1.3023566749461666        14.975175713820590     
 O   6.5453496934993787      -0.83048717235125480        13.866370973045884     
 C   6.7915675084091136       -3.9587934758647938        13.714719715282552     
 H   4.8406596997462534       -3.7887492986919433        14.536356731932420     
 C   4.3523812339510517       -1.3011718476271175        16.436018146486738     
 H   3.3277516013574853      -0.67076875495481891        14.695488586161870     
 H   7.3684607331035119       -3.2752740247723771        13.076413223944082     
 C   7.6538253383668362       -4.3665562814372914        14.913058299722911     
 C   6.3577729138109698       -5.1788818720711136        12.902700205948868     
 H   5.3256401115590064       -1.7921304454421263        16.580768449433183     
 C   4.4303404382631140       0.13354079100858560        16.965442418318048     
 C   3.2731447732678687       -2.1175599282674353        17.154846516571350     
 H   7.9112238444251375       -3.4890791272150175        15.520413423659905     
 H   8.5875579342417101       -4.8429363404735852        14.581935438712410     
 H   7.1028601922731429       -5.0771106119312543        15.541963326070221     
 H   5.7898405991404411       -5.8705457091681303        13.541836524809375     
 H   7.2275345982314834       -5.7186420540144471        12.513933520767035     
 H   5.7233753982456887       -4.8978398981591047        12.053620343990699     
 H   5.2374616392895872       0.68431632144479126        16.469021924055475     
 H   4.6183488434017654       0.14313712695538877        18.047875508071112     
 H   3.4880094961231243       0.66652665416250700        16.780617693754781     
 H   2.2741943841479197       -1.7315562769681063        16.908712629004267     
 H   3.3980336352945302       -2.0538588078364075        18.244547844068471     
 H   3.3118014255149961       -3.1749872970559618        16.866853009435456     
 I   1.4858791428219589        1.1244148588443146        14.508343385726262     
 I  -1.6557670685031380        5.6120937613990352        16.004462644660357     
 I  -8.4678440211212465        9.5950964542607586        13.066874605276345     
 O   1.9071464921567698        4.5284256550045985        15.631813414521577     
 H   1.7185423866277092        3.5945408238294196        15.387689153877975     
 H   1.0206260096829585        4.9361042819053731        15.732607527890490     
 C   8.4204073785134010        2.5096999200596684        10.037179472959332     
 C   8.6162190248602695        3.5038614939228201        8.8824093746187778     
 C   7.8639656313872388        1.1666780075562913        9.5251147952895767     
 C   7.4525729337071116        3.0983711109911747        11.085509890903955     
 P   10.006697888681702        2.2505273532867078        10.925286490536035     
 H   9.2284433523437528        3.0844983953159044        8.0726212996075670     
 H   7.6380130656234781        3.7656560272145159        8.4589786722669178     
 H   9.0811964051715393        4.4336042211865418        9.2312154651370637     
 H   6.8572595385621389        1.3297357234161140        9.1113148445763752     
 H   8.4815687711858150       0.73762315609526541        8.7245393504176949     
 H   7.7809954330510420       0.43404275964565531        10.338709175011147     
 H   7.8128764616676634        4.0490483733872198        11.498644596285878     
 H   6.4816567724728573        3.2871959933487593        10.606980694118525     
 H   7.2882222980790141        2.4061065084783229        11.919864812935829     
 N   11.086511692749518        1.6281677493421987        9.8578989871812190     
 N   10.635494890815233        3.6841605122408896        11.462133239431914     
 O   9.7082420470237611        1.3891394250778677        12.159848279651248     
 C   12.389535953579422        1.0762976125088726        10.312027353150544     
 H   10.752000354165572        1.2743762778227929        8.9534462040281788     
 C   11.669529590104094        4.5123891172141857        10.818267307122552     
 H   10.410769997411050        3.9138651383007730        12.433106228050953     
 Dy   9.8985333097614063        1.2906560814735024        14.369145020891304     
 H   12.540423002666675        1.4455048283422702        11.336998838857953     
 C   12.358887926495777      -0.45333581582237403        10.352079349187605     
 C   13.521987356980175        1.5935177390757347        9.4213404097105951     
 H   11.846625762006218        4.0466680169415303        9.8413855332526605     
 C   11.178922487009492        5.9491544966926941        10.594260251510121     
 C   12.975700888420628        4.4950612057268673        11.622616344610847     
 O   10.281697434905183        1.2678179377856225        16.556347666441084     
 O   9.3715603978455366        3.6211731911675362        14.346626840796015     
 O   7.5519868931734377        1.4715351654312971        14.645456483494948     
 O   9.0590394545946040      -0.98180443984226728        14.475582534339528     
 O   11.714690626082589      -0.18590492573935025        14.026137962278858     
 O   11.867430486228658        2.6453618665485092        14.285397279265682     
 H   11.559397410528288      -0.81768533451954750        11.008846599899231     
 H   12.196633881347347      -0.86581002174556521        9.3462123046327132     
 H   13.313160794785544      -0.84457112143184598        10.732535816342041     
 H   13.381492443100608        1.2461448447136054        8.3887722754128706     
 H   13.561702599467901        2.6892034202017157        9.4072498477269502     
 H   14.489665058702196        1.2198327209884388        9.7834299347484457     
 H   10.260118614153642        5.9697324161400340        9.9941473618683752     
 H   10.968827072446166        6.4445670917471656        11.550896065614348     
 H   11.944598165519848        6.5396708005914723        10.070885935114079     
 H   12.822797705034422        4.9193954961726156        12.624472742633669     
 H   13.361715279959459        3.4767792701335560        11.751767464031799     
 H   13.744670815218635        5.0956723308375196        11.117369777362580     
 P   10.484088329995670       0.37723082549922576        17.789725420458655     
 H   9.9166395449179401        4.2422352873863520        14.895032115649451     
 H   8.3999510298501114        3.9209193511285139        14.436467097742320     
 H   6.9586940235665047       0.72758772208441280        14.329578999626474     
 H   7.0741177239172632        2.3489676816174159        14.625281905585712     
 H   9.5255670703834188       -1.7204249838998178        14.002519052386766     
 H   8.0722604822166346       -1.0853636049524864        14.268739774191509     
 H   11.682096274347231       -1.1259050175813967        13.696562867676601     
 H   12.671809616905689        3.1803581618964433E-002   14.184899762822816     
 H   12.784051575581525        2.2574070121904803        14.313313377178691     
 H   11.918198985289694        3.4671176206199803        14.842303209433805     
 C   9.0151002020516469       0.60288262934359627        18.863988881877773     
 N   10.690114578688252       -1.1499641490348445        17.201492020288860     
 N   11.780510297132729       0.65107996606954943        18.756006096633026     
 C   7.7976990042815260       0.19398822962785489        18.012732338543998     
 C   8.9047574125574975        2.0934284122266771        19.240684026842672     
 C   9.1054395196124673      -0.25877599587069183        20.132352816704994     
 C   11.183741593170941       -2.3283706821784502        17.931532968697343     
 H   10.224929417458812       -1.3417507006626497        16.311284718343892     
 C   13.173753188594183       0.76307485685368570        18.256450596141704     
 H   11.612027272491918        1.1704277957488107        19.624286857581275     
 H   7.8396934172911656      -0.85983788618917534        17.704856033228985     
 H   6.8891199367775640       0.33293189043201465        18.611746818921446     
 H   7.7052336634755267       0.81061354274439512        17.110084725297536     
 H   7.9702095912145214        2.2676391209696787        19.793440175528151     
 H   9.7254897875799866        2.4163199780474165        19.893953405872821     
 H   8.9008096228033242        2.7287390924336989        18.346610480999942     
 H   9.9562120136219896        2.3633338776322288E-002   20.764463017059395     
 H   8.1930777708092180      -0.11352054520934440        20.725869226679919     
 H   9.1858377875676425       -1.3296429798323750        19.908030254381067     
 H   11.485210342297650       -1.9691995290057382        18.924746725916251     
 C   12.402040765083813       -2.9187071352630816        17.215696646034520     
 C   10.077827194910858       -3.3738843173006523        18.079848366844214     
 H   13.190656181876607       0.32118432686130616        17.249957373343275     
 C   14.110464983377883       -2.5786979329315146E-002   19.177520274773759     
 C   13.577427767086764        2.2336045769256589        18.162301867658464     
 H   12.127086312374418       -3.2566706324419501        16.204760158507487     
 H   13.206547647030668       -2.1765826022894328        17.114520798882729     
 H   12.795930290452270       -3.7856022481713905        17.768311249971770     
 H   9.1927573366577011       -2.9602979105450862        18.579797797660461     
 H   9.7652149205856951       -3.7452705788516458        17.092940322856006     
 H   10.426842285848078       -4.2341258889345408        18.666302555320566     
 H   14.031939769473205       0.35064085493409025        20.207222498034714     
 H   13.862351976401431       -1.0940324745727421        19.187349050298049     
 H   15.152584788365390        8.4590699843455103E-002   18.848613579619599     
 H   12.895121476234937        2.7895168394886989        17.505144893815267     
 H   13.544671065142891        2.6931364657493235        19.159238887019765     
 H   14.596211538493732        2.3385198698401224        17.765375824471800     
 C   9.6690238769999031        5.2665874024846815        2.4235658820984547     
 C   10.643454541789986        4.1527943008346018        1.9996981013290713     
 C   10.248661941148674        6.6623370957137160        2.1154427998584469     
 C   8.3271206362682584        5.0848010316728365        1.6851151764485108     
 P   9.3043582264889082        5.1574599522072946        4.2291590718942960     
 H   10.751141020910483        4.1666552919955402       0.90393165735544090     
 H   11.643373876539988        4.2866215320473220        2.4322621656307724     
 H   10.267702338243136        3.1625695656429818        2.2896293695298708     
 H   10.433098295826927        6.7521414597889358        1.0345760415535736     
 H   9.5441502367143567        7.4543579126926067        2.3995407810278029     
 H   11.203159661559532        6.8415630725609278        2.6266462930826795     
 H   7.9145873633113348        4.0798328075412860        1.8388010948211917     
 H   7.5777857390506904        5.8203919060004834        2.0065764982455354     
 H   8.4802117656795666        5.2168731615800015       0.60352895399718953     
 N   8.5919446481216202        3.7180031704695775        4.6304066420594445     
 N   10.766248586599096        5.1274589038634044        4.9753425966060520     
 O   8.3623130256450988        6.3034642041689670        4.6147706296099269     
 C   7.1476082700337704        3.4125707946222001        4.5725282165770551     
 H   9.2051359937974233        2.9662810305860625        4.9604696159034196     
 C   10.912468432669591        5.4202135655974546        6.4194849384321717     
 H   11.612650600690285        5.3303260099162788        4.4266206040298659     
 H   6.6799863882783761        4.1754881252099221        3.9368748270098091     
 C   6.9082924536557098        2.0492403546194611        3.9226961814812507     
 C   6.4857282895556718        3.4670965221751131        5.9520033569460686     
 H   9.9735424957717242        5.1112295566421961        6.9011256868607083     
 C   12.066263137764231        4.5839464826254916        6.9703751356637875     
 C   11.131574058716357        6.9175612538880360        6.6567117069209498     
 H   7.4126116483033773        1.2520901181493569        4.4872251554449685     
 H   5.8328132424065675        1.8270225237599118        3.9062918155851740     
 H   7.2780699588821003        2.0243727584006379        2.8911917935433156     
 H   6.6724271519436291        4.4296788502800135        6.4438347001959064     
 H   5.3985420235191395        3.3443690335016227        5.8412832344714065     
 H   6.8669354806440994        2.6632008591396015        6.5956849985440567     
 H   12.979182868630058        4.8043161957669804        6.4002496771460109     
 H   12.258003570185423        4.8360255047664618        8.0211631595163020     
 H   11.852087960960390        3.5088228006710409        6.8955764734761580     
 H   10.305052481504998        7.4992485762870755        6.2321003228169820     
 H   11.194975558761453        7.1417403241892501        7.7312494316866394     
 H   12.064624625297357        7.2564949022115020        6.1844528685763018     
 C  -2.6282505236936466        11.799939785146918        6.8862662081965977     
 C  -2.4233300674229232        10.288750661823263        7.1096350033134810     
 C  -1.2978657372448472        12.569529308050441        7.0146632849815420     
 C  -3.6385271431336323        12.311682484267994        7.9363354295481949     
 P  -3.3977829572300036        12.071894573197509        5.2236406153892601     
 H  -3.3798687536866079        9.7521953012609064        7.0620830792224414     
 H  -1.7296283379982569        9.8400851715910687        6.3865860321621595     
 H  -1.9982245559606406        10.124345316284231        8.1116565333530701     
 H -0.52002668204785774        12.173633774510721        6.3466918407484991     
 H  -1.4239651007787844        13.640392066976727        6.7986398301744266     
 H -0.92274697503715808        12.480960588490493        8.0458997783101758     
 H  -3.2628746172501568        12.067813304430320        8.9411573248456833     
 H  -3.7717391115653243        13.398419294160385        7.8905205519698045     
 H  -4.6222813584835780        11.835042617725733        7.8249705840920418     
 N  -3.7930457935355797        13.651447923351887        4.9226468202603986     
 N  -2.2046919782490271        11.788992961483608        4.1226371724734667     
 O  -4.6712262214486486        11.228926857257134        5.1540343910052364     
 C  -4.9718268603382052        14.372020996522483        5.4564825318267767     
 H  -3.0466242501757539        14.249546008359250        4.5698792234274448     
 C  -2.4350113762862726        11.753147454818306        2.6566799880516765     
 H  -1.4398444956029743        11.172339241139165        4.4239547994693078     
 H  -5.5333808572408651        13.654214477996820        6.0711135684034447     
 C  -5.8735933627751953        14.856454899093855        4.3172238134793490     
 C  -4.5098016410744091        15.545268516345088        6.3230226330432266     
 H  -3.3876275600508468        12.273041414280513        2.4766564984511636     
 C  -2.5447503543203518        10.309165673362271        2.1541731681348693     
 C  -1.3071580394395996        12.514578808640762        1.9525793454897991     
 H  -6.1545042042399407        14.020346726248585        3.6628235290297089     
 H  -6.7937376007115420        15.308724054637366        4.7132356319143947     
 H  -5.3443845535811318        15.608232511064369        3.7179460203432817     
 H  -3.9717631450731412        16.276490181504638        5.7018736257358462     
 H  -5.3661661096049311        16.054087212580072        6.7797114554332731     
 H  -3.8368054178400617        15.221441221664945        7.1265070213493971     
 H  -3.3684402907548283        9.7840726328070637        2.6527620910948544     
 H  -2.7232962909223133        10.288852748154856        1.0702322371184441     
 H  -1.6160370610500583        9.7581757932376956        2.3541127242503013     
 H -0.33060912400434933        12.104595596797255        2.2457976338019288     
 H  -1.3930494086848781        12.419821200394971       0.86211773630200572     
 H  -1.3232825671151371        13.580885175123118        2.2091280886399862     
 I  0.43941733297222219        9.3295848253864673        4.5013052650574927     
 I   3.5864419384166153        4.6728901599272215        3.2166336076900173     
 I   10.448170335206770       0.70763850543472018        6.2225230897107187     
 O   6.2762903077869747E-002   5.8018767114022802        3.7335344524153991     
 H  0.24172728726642911        6.7583639085573184        3.8755779122396810     
 H  0.94648372574841588        5.4045008314468719        3.5808796074492233     
         356

 C  -6.4566630397974771        7.7806427613620022        9.1884528542877550     
 C  -6.6378524739305673        6.7839600438942789        10.343255451780600     
 C  -5.8837198448805728        9.1181004289869332        9.6974283413200748     
 C  -5.5114078760390592        7.1892114356520649        8.1216548311247276     
 P  -8.0578122335289457        8.0527616677701488        8.3323112616992816     
 H  -7.2263983415232049        7.2091587326914590        11.167413191559303     
 H  -5.6531785075759471        6.5097952026061963        10.743285054798102     
 H  -7.1217023888281901        5.8603013908605881        10.003718668471430     
 H  -4.8720075733728656        8.9465930549201911        10.094901568271126     
 H  -6.4859482934079429        9.5485678371354084        10.509167539975500     
 H  -5.8082411779489895        9.8544272878124719        8.8865072748576441     
 H  -5.8834706620092581        6.2394663166232727        7.7168458542613720     
 H  -4.5324416110117500        6.9967637711954183        8.5818781821248891     
 H  -5.3606995558824027        7.8799059921179602        7.2835882060791270     
 N  -9.1090785051496717        8.6752803666399618        9.4270561893706013     
 N  -8.7077904008390501        6.6270700736766299        7.7999347778192609     
 O  -7.7819060828147055        8.9182050745376422        7.0952605128653810     
 C  -10.413406366697002        9.2486467666947885        9.0057864827473448     
 H  -8.7535790600450376        9.0162615251437792        10.328290867812211     
 C  -9.7236116969196296        5.7918434299543904        8.4637840280186190     
 H  -8.4935391432955676        6.3931619502496781        6.8275114859211108     
 Dy  -8.0089917038962852        9.0178088463000794        4.8880870275224302     
 H  -10.591084384462503        8.8884444513403178        7.9818856871927286     
 C  -10.361501764088716        10.777720476752714        8.9751947047854070     
 C  -11.531510943650973        8.7414799044482052        9.9196523386837470     
 H  -9.8584564200312474        6.2335376923096408        9.4586420179036637     
 C  -9.2376827040854419        4.3459343043836522        8.6280126754098632     
 C  -11.059412496941768        5.8387147355150697        7.7105014393593416     
 O  -8.3703402216066980        8.9534297728995860        2.6973315367485560     
 O  -7.4705819694706221        6.6838855292040682        4.9122128140834054     
 O  -5.6659357479566381        8.8517651847277001        4.6281158822749111     
 O  -7.2006174779776533        11.295224835290119        4.6617325138604810     
 O  -9.8133200431441221        10.490698543319153        5.2800743870801874     
 O  -10.001450219494613        7.6625443202978278        4.9678449815890335     
 H  -9.5699653056470151        11.135774971920430        8.3053443296008620     
 H  -10.174651556450508        11.181033820284274        9.9804382568978998     
 H  -11.317198232913229        11.184798029283829        8.6162344928999932     
 H  -11.360776783469428        9.0796683902770372        10.950792157170937     
 H  -11.585934772579410        7.6464634793914188        9.9281013385076022     
 H  -12.502407516726416        9.1315960358611310        9.5854699700863808     
 H  -8.2921173778771067        4.3010404708822030        9.1834116115844573     
 H  -9.0770353658620326        3.8754691960910264        7.6495886482612967     
 H  -9.9851231133167708        3.7481707186111737        9.1688629591790924     
 H  -10.947943390377212        5.4354274700361671        6.6948636184236081     
 H  -11.438364684435319        6.8632394835888988        7.6170308181966240     
 H  -11.815371874921160        5.2344542625865698        8.2309795411549640     
 P  -8.5500019051857183        9.7959633924702612        1.4265646962138987     
 H  -8.0087685001664237        6.0696587222339655        4.3489343637972473     
 H  -6.4973497671767459        6.4002230010996053        4.8045674964455403     
 H  -5.0671370655099777        9.6220227366806874        4.8522199065249580     
 H  -5.1680447458575172        7.9864726507467099        4.6070356009289455     
 H  -7.6550843563274924        12.035503928444513        5.1463427808783671     
 H  -6.2060396988818152        11.424769488299624        4.8161902900095095     
 H  -9.7627888447114461        11.430586671004667        5.6076917972711016     
 H  -10.766594383018882        10.310759762308631        5.0564289961502356     
 H  -10.901896150689732        8.0769332270715033        4.8793137371400155     
 H  -10.037253779355574        6.8445516660208305        4.4062962161911532     
 C  -7.0809388873281911        9.5113645939909297       0.36893541860727486     
 N  -8.7188497047383251        11.350860442658014        1.9472138644758181     
 N  -9.8378239800000333        9.4964813374882251       0.45960908024921493     
 C  -5.8587629902128464        9.9143433164564723        1.2134884541190103     
 C  -7.0018097038422846        8.0128900162046968        2.3504780270472005E-002
 C  -7.1536560273896379        10.351239633782418      -0.91421886608927228     
 C  -9.3481859675982566        12.477999734851089        1.2422581884568387     
 H  -8.2586901893002587        11.571183611845330        2.8346329695143733     
 C  -11.240626571015166        9.4077389266727369       0.92838575828319492     
 H  -9.6596232696298507        8.9890285675043344      -0.41352045463841519     
 H  -5.8750528474734027        10.977465441699026        1.4890728661390811     
 H  -4.9520574563103370        9.7330841758770177       0.62397258398041633     
 H  -5.7862624172749504        9.3227755165196378        2.1340788209375177     
 H  -6.0637459355039285        7.8031037119488555      -0.51026725120039385     
 H  -7.8198313671241335        7.7004308795961443      -0.63765426999935360     
 H  -7.0319401706108575        7.3953436836337048       0.92942197551779127     
 H  -8.0071736284293902        10.070754329496300       -1.5427191115761834     
 H  -6.2427499418179222        10.185945325486626       -1.5053532713334612     
 H  -7.2226245813752552        11.425342273805587      -0.70284293106533746     
 H  -9.6958009120448381        12.080342179929090       0.27960403162402475     
 C  -10.549150241072004        12.996988414473105        2.0408392468652146     
 C  -8.3342845098555998        13.595907865372013       0.98995493226564579     
 H  -11.270334535793157        9.8301064604028703        1.9423165034203338     
 C  -12.145922791428267        10.232367372528332        6.9801805010643071E-003
 C  -11.673284992056949        7.9433704497996560       0.99376368193732334     
 H  -10.219044869586538        13.410539435020722        3.0065187749193218     
 H  -11.269727976376917        12.192239560428979        2.2512251490990085     
 H  -11.070236931550365        13.794770012362484        1.4867150689314066     
 H  -7.4788225468124603        13.245514285130499       0.39627280200902826     
 H  -7.9479103138089746        13.985628950932789        1.9429861139334963     
 H  -8.8034455970278405        14.432933107669291       0.45206800688800597     
 H  -12.061077713899929        9.8704493045509025       -1.0270488642190569     
 H  -11.875397642323877        11.295287930530773        1.7002669858517571E-002
 H  -13.194283744612271        10.142635423706109       0.32216455678064432     
 H  -11.011113042221876        7.3678882107952166        1.6546164217158030     
 H  -11.632472501484033        7.4940008858711797       -7.8263970005646687E-003
 H  -12.699800663837401        7.8535061390070915        1.3737961784466277     
 C  -7.6749681089179491        4.9857104850672407        16.854095654020824     
 C  -8.6427343261487355        6.0719666698143824        17.353759752278613     
 C  -8.2349258787613238        3.5755415905178376        17.118744806903813     
 C  -6.3130122597168787        5.1444321953398351        17.559666287350538     
 P  -7.3631870731339593        5.1740847012251656        15.047050718804865     
 H  -8.7150148680610204        6.0107406359574602        18.450590373391424     
 H  -9.6541682655815819        5.9456883992626839        16.946671249218110     
 H  -8.2832363492198571        7.0755667709320784        17.092645346261772     
 H  -8.4006679540695064        3.4419619078129737        18.198157936112683     
 H  -7.5245287079203482        2.8051763940780239        16.794835560249023     
 H  -9.1948495477783574        3.4042767363805124        16.614824195456109     
 H  -5.9090349333106200        6.1559668676736576        17.432629769813058     
 H  -5.5700784967916226        4.4247137522013373        17.190032099072379     
 H  -6.4347189324825864        4.9709544279880040        18.639077162658026     
 N  -6.6476922930457327        6.6293054323914102        14.710081086308575     
 N  -8.8383172692686269        5.2480327058543201        14.331619387022785     
 O  -6.4464822187017470        4.0366647108824614        14.580349389521272     
 C  -5.1961043488166805        6.9000235231636964        14.701736206873314     
 H  -7.2541641762193994        7.3783978898443809        14.361603724614223     
 C  -8.9974485328910720        5.0232575510054032        12.875821563840729     
 H  -9.6786737253744803        5.0219443504252306        14.881720801475305     
 H  -4.7204142386738388        6.1302447160650040        15.322735046477602     
 C  -4.8942202199383091        8.2588436620796095        15.334232455045921     
 C  -4.5941845834949548        6.8250816415047622        13.296266400526466     
 H  -8.0759747064479548        5.3861053929969218        12.398888891122649     
 C  -10.182461246354412        5.8526680698504459        12.386058737021608     
 C  -9.1756935283402985        3.5357701222985578        12.558522367515966     
 H  -5.3852896740599778        9.0701214667839682        14.778359423946714     
 H  -3.8108351229322524        8.4380659754316838        15.317072784744363     
 H  -5.2295344807316733        8.3036949420825064        16.376494436213711     
 H  -4.8214726002563486        5.8647170472868462        12.817929970437815     
 H  -3.5012291597034846        6.9267536079297010        13.359278185493464     
 H  -4.9871658690319984        7.6335642577027789        12.665478643019929     
 H  -11.081474919190853        5.5735371979081050        12.951998576675251     
 H  -10.380472779917811        5.6565767667779703        11.324265580064022     
 H  -9.9967410293303054        6.9268106754295271        12.518410573355823     
 H  -8.3291126114962584        2.9543383830536878        12.941501936799202     
 H  -9.2449963040618925        3.3713200181107092        11.473943531232251     
 H  -10.094768936786544        3.1466979619376301        13.017797341900534     
 C   4.4508514911293267       -1.3784285364756745        12.199745781051954     
 C   4.3207222860657879       0.13169883645792518        11.920013358556126     
 C   3.0803172124106175       -2.0807438525678084        12.126743828286942     
 C   5.4091658360049122       -1.9883764780699369        11.153878149897917     
 P   5.2461843447935639       -1.6352183426592173        13.852762620264215     
 H   5.3030005939529179       0.62096824823478014        11.936396374969235     
 H   3.6610127258531611       0.63830326632684464        12.635390918566168     
 H   3.8884117971233598       0.27915389015293679        10.918393604348724     
 H   2.3377741318575374       -1.6167977393629152        12.790015729949387     
 H   3.1546048685368144       -3.1469255886427057        12.384215581911659     
 H   2.6906579566755768       -2.0145594289500437        11.099381480712820     
 H   5.0217234293863307       -1.7727381451413562        10.147203025846316     
 H   5.4873344363418584       -3.0772791166654332        11.251699355258728     
 H   6.4177749903154053       -1.5587219132066730        11.221562694071691     
 N   5.6008713988079268       -3.2194653522026506        14.170055370423674     
 N   4.0914121823346283       -1.3077173815964616        14.979417731811315     
 O   6.5479256451917340      -0.83341304846269681        13.873257259280814     
 C   6.7956059970545661       -3.9623178888828865        13.717034239622356     
 H   4.8455640246426954       -3.7934741321079475        14.540776037045312     
 C   4.3530954577086627       -1.3055277368711855        16.440476194872375     
 H   3.3297598903684480      -0.67674978522752516        14.698841961149419     
 H   7.3719415030878572       -3.2779056113514251        13.079198913117615     
 C   7.6593780022770792       -4.3723314740728849        14.913370976198070     
 C   6.3606331920947410       -5.1810844717117970        12.903669605537416     
 H   5.3258765383006219       -1.7969975412004242        16.586538024176786     
 C   4.4312912992044122       0.12942648937715595        16.969316984647428     
 C   3.2724712043472630       -2.1207504951237865        17.158420061242786     
 H   7.9176632031539729       -3.4960547525600161        15.522004916232220     
 H   8.5925934000769644       -4.8480112643756179        14.580041330372994     
 H   7.1092529664367472       -5.0840919129519273        15.541583850895588     
 H   5.7936696286834843       -5.8737834234782742        13.542508519608655     
 H   7.2298534045444462       -5.7200737846902587        12.512761846608033     
 H   5.7249186007729440       -4.8988326252160963        12.056047312460645     
 H   5.2386447964442340       0.67993720521826884        16.472956383812747     
 H   4.6189577678862452       0.13920808698958959        18.051809778665643     
 H   3.4891166983598065       0.66252999571154492        16.784101728335184     
 H   2.2741219511980795       -1.7345713350551750        16.910347460057785     
 H   3.3956032978334125       -2.0559438845797606        18.248179799432435     
 H   3.3111374735292269       -3.1784567177978107        16.871513983355804     
 I   1.4864369488587310        1.1196451650485979        14.514894683970395     
 I  -1.6559238731105892        5.6121966422914173        16.005452036394178     
 I  -8.4693607318042279        9.5955870111791626        13.064079859155088     
 O   1.9057066302139412        4.5278156820042446        15.626488233742995     
 H   1.7175826946255777        3.5931044900656177        15.385993609325824     
 H   1.0192531633535000        4.9349104394972674        15.729562244852760     
 C   8.4188681734816022        2.5109297471858478        10.036326698293230     
 C   8.6136536156787109        3.5050115333749110        8.8813383339404108     
 C   7.8618133886882200        1.1679492347211919        9.5247976708749942     
 C   7.4521521986065649        3.0997620508226227        11.085558520419035     
 P   10.005987120206186        2.2515795660569613        10.922811573448646     
 H   9.2247353449711547        3.0853248842839118        8.0708812943839074     
 H   7.6350427527909028        3.7671274957903225        8.4590740398848467     
 H   9.0793945598968069        4.4346201925645001        9.2294735646803652     
 H   6.8548190546881278        1.3311403771225667        9.1117823127551159     
 H   8.4787129430715211       0.73870334333409116        8.7237816973163334     
 H   7.7793642277009614       0.43536546504214335        10.338484497264135     
 H   7.8128900352393815        4.0505453525882027        11.498052928594657     
 H   6.4807463689826381        3.2884667876219318        10.608014342147868     
 H   7.2887114195190899        2.4076945479722980        11.920238158656149     
 N   11.084636711353401        1.6294987523466449        9.8541441785595882     
 N   10.635387729744830        3.6850106788223598        11.459480236114075     
 O   9.7088289656757798        1.3898850466411086        12.157441764047306     
 C   12.387728400827159        1.0767419516543439        10.306886262554348     
 H   10.749187516537450        1.2761461972979626        8.9498785326567809     
 C   11.668512022711472        4.5137519012361711        10.814836544459277     
 H   10.411105211448662        3.9147793912160984        12.430544544085496     
 Dy   9.9005460729951444        1.2913065590986177        14.366630423976588     
 H   12.539654144538469        1.4453992873005570        11.331887889568881     
 C   12.356284276880718      -0.45288689599757603        10.346279280896251     
 C   13.519593763635545        1.5938058855391397        9.4154017622943957     
 H   11.843928273728816        4.0491256288844895        9.8371749125486083     
 C   11.177815208301070        5.9508158103855635        10.593417707424727     
 C   12.975926433611347        4.4953705671940307        11.617052206002320     
 O   10.282971259366324        1.2713329137174976        16.553874492714847     
 O   9.3729678271958790        3.6220221087469566        14.344344099380937     
 O   7.5541278873062501        1.4715291078365818        14.641885834518414     
 O   9.0623129838027126      -0.98141952228516993        14.477952585705719     
 O   11.716246431391621      -0.18494496158247720        14.020860175603561     
 O   11.870239409826453        2.6459915455217007        14.282765735083707     
 H   11.557174925349189      -0.81711329674112076        11.003578863283906     
 H   12.192957983859088      -0.86481261900359863        9.3403769898301974     
 H   13.310660044655886      -0.84479999716016552        10.725711171977270     
 H   13.377999488469792        1.2469083551894820        8.3828412457272652     
 H   13.559740698162678        2.6894726562246607        9.4016689978941077     
 H   14.487431730363566        1.2195582338277895        9.7763876708447182     
 H   10.257878774957208        5.9722275906831079        9.9951848371323457     
 H   10.969673397557999        6.4450935006896914        11.550992905367091     
 H   11.942595206041398        6.5418275411305897        10.069337092943766     
 H   12.824661297562542        4.9186612144054909        12.619537792823387     
 H   13.361852633731809        3.4768907100002058        11.744579078006277     
 H   13.744233274678740        5.0963616966423260        11.111254842950075     
 P   10.484025175111388       0.38271343633005456        17.788839831554146     
 H   9.9178548651242533        4.2425564164950940        14.893570385584109     
 H   8.4013359266308729        3.9210460087570898        14.435395829523680     
 H   6.9605388310690817       0.72648082041638096        14.329948109062897     
 H   7.0753636501928581        2.3483981367006916        14.624121352356044     
 H   9.5283837473000776       -1.7201767048382934        14.004553515110860     
 H   8.0752251704230478       -1.0860462770022952        14.273223092807548     
 H   11.682827509574368       -1.1250941521059048        13.691855646986093     
 H   12.673199204651405        3.1134596917505614E-002   14.182374534551830     
 H   12.786247808236793        2.2569915820912128        14.312811566072638     
 H   11.920404429667409        3.4672048900645973        14.840431799869666     
 C   9.0149146117707506       0.61142807987870418        18.862125374671791     
 N   10.688300309835309       -1.1456842318937026        17.203445092528181     
 N   11.780078999584058       0.65731582136419942        18.755258276361257     
 C   7.7973475628291009       0.20261239591032759        18.011161208048307     
 C   8.9060857335838435        2.1024877372861632        19.236858194677851     
 C   9.1041559366653537      -0.24875714518833097        20.131495561004609     
 C   11.186181883773175       -2.3222782842878003        17.933025644951393     
 H   10.223326726908134       -1.3385185870809075        16.313314706932825     
 C   13.173792201948476       0.76775394730340218        18.257026610807728     
 H   11.611301184723308        1.1765387828296714        19.623546021021177     
 H   7.8381011331764610      -0.85174556872846963        17.705161057988295     
 H   6.8887925653869821       0.34380217762185966        18.609571321065950     
 H   7.7059387348158710       0.81775520451021078        17.107458473528496     
 H   7.9713866845749424        2.2785371124720113        19.788693796556753     
 H   9.7267284328276791        2.4251012442822306        19.890356347851835     
 H   8.9037127328723003        2.7366640071541837        18.342020076876867     
 H   9.9549389080279891        3.3774195455066686E-002   20.763501708177905     
 H   8.1917450470777400      -0.10228351525477949        20.724641728227617     
 H   9.1839977370393608       -1.3198657188837308        19.908248306959447     
 H   11.489496888343984       -1.9615130736129891        18.924997287068845     
 C   12.403576356792751       -2.9109501303043830        17.214434170085710     
 C   10.083058632202331       -3.3698087560621404        18.085527648956198     
 H   13.191095268870715       0.32655576234120565        17.250266599078408     
 C   14.108798116094968       -2.2864777211675583E-002   19.178264919083471     
 C   13.579270651218550        2.2378522600390696        18.163963143638583     
 H   12.126499416576385       -3.2516725329848768        16.205179537553065     
 H   13.205545250682155       -2.1670742945133226        17.109216721360980     
 H   12.801487963232864       -3.7755127696351294        17.767323358197018     
 H   9.1992198525609545       -2.9578291646493104        18.588635436678885     
 H   9.7676357501791031       -3.7421401189322885        17.100012277274772     
 H   10.435969589413611       -4.2291487032472679        18.670642346518985     
 H   14.030010474382959       0.35305379067762166        20.208111872039737     
 H   13.859375763978244       -1.0907929453056082        19.187308224644354     
 H   15.151253270298822        8.6269026193958515E-002   18.850072148871934     
 H   12.898003019547634        2.7948204842972606        17.506660436252552     
 H   13.546435724470362        2.6970320473916836        19.161069153695166     
 H   14.598389016648060        2.3416934703601133        17.767670618081663     
 C   9.6655259895229886        5.2688257046243212        2.4200875771216501     
 C   10.640584151959986        4.1568384876704014        1.9933975187499120     
 C   10.243407005721853        6.6655525046895843        2.1137949435231818     
 C   8.3231083901091623        5.0869007204364642        1.6827100036217022     
 P   9.3027319123205299        5.1565323948144259        4.2256898584178115     
 H   10.746822038386599        4.1724901213420376       0.89758152852040696     
 H   11.640851769875374        4.2912652465513741        2.4248956347284056     
 H   10.266289882962894        3.1658284593935218        2.2823211699968038     
 H   10.427560707201780        6.7571496997128637        1.0330757048571448     
 H   9.5378845035363291        7.4561520240008674        2.3990577031410485     
 H   11.197714288885722        6.8452702164793182        2.6251753660455504     
 H   7.9117355746873859        4.0813434700458027        1.8352868097349462     
 H   7.5733701912929448        5.8212287348927543        2.0059607430112636     
 H   8.4749974569657525        5.2207490848430789       0.60123679816663655     
 N   8.5903044818968812        3.7163639970642253        4.6242876063087186     
 N   10.765123227291474        5.1249058471277573        4.9707391925363558     
 O   8.3615332141877818        6.3021262980098163        4.6143453846091633     
 C   7.1456639368311725        3.4123699873051074        4.5693773773249742     
 H   9.2032303448976212        2.9648851586871348        4.9553770233185412     
 C   10.911832345779622        5.4148028693822656        6.4153666499681581     
 H   11.611256409744879        5.3288595211227188        4.4219909539583373     
 H   6.6776501190031166        4.1754042979014665        3.9341647035629008     
 C   6.9037095979052703        2.0490261279102717        3.9207030552519235     
 C   6.4864056951898510        3.4681101403154893        5.9499801314348328     
 H   9.9737404194585153        5.1032921069312582        6.8968131147098850     
 C   12.067177493143907        4.5791263453389153        6.9636466312127272     
 C   11.128853415099712        6.9117724886120335        6.6559993071116459     
 H   7.4076003118492713        1.2514798567378680        4.4850390357338172     
 H   5.8279144300368317        1.8285409792399188        3.9059340596170835     
 H   7.2718781157065537        2.0230164069159731        2.8887059456322914     
 H   6.6749775144710419        4.4306557812200120        6.4410542505500681     
 H   5.3989546656099741        3.3464036748322670        5.8413625873736059     
 H   6.8680346144176303        2.6640864850596322        6.5932482933945140     
 H   12.979446070720055        4.8022515157925971        6.3937133379578563     
 H   12.259120916548081        4.8288543408613496        8.0149057719996648     
 H   11.854497532255746        3.5039942580424994        6.8863869936702997     
 H   10.301331508235382        7.4932645075342235        6.2332004383156763     
 H   11.192521359795187        7.1334277388900773        7.7309592619645899     
 H   12.061206310374486        7.2530464321106178        6.1842566186704317     
 C  -2.6253343230787505        11.795419862343309        6.8912155834968596     
 C  -2.4238886917288527        10.284286839975321        7.1172297124124446     
 C  -1.2931139518875512        12.561929065946561        7.0171854186675775     
 C  -3.6333116333002757        12.311716933347380        7.9409785423598720     
 P  -3.3958737968276953        12.066602421397700        5.2289344278131633     
 H  -3.3816079008337918        9.7499043899562210        7.0710069683668690     
 H  -1.7316557326830064        9.8329391204840633        6.3946335382958397     
 H  -1.9985844128482837        10.120678889285445        8.1192922431566803     
 H -0.51681618215956104        12.162877802825280        6.3495398028447685     
 H  -1.4168141002419548        13.632564987286209        6.7991956950917780     
 H -0.91744448000353063        12.474447268745070        8.0482951409863173     
 H  -3.2572130087155293        12.069177922381835        8.9459328862960152     
 H  -3.7639686152679919        13.398550753586511        7.8927306262105885     
 H  -4.6182088550156104        11.837249800292984        7.8315551733772697     
 N  -3.7891065488789968        13.646382815740203        4.9269943161711369     
 N  -2.2044738589298714        11.781356999084869        4.1269363393370462     
 O  -4.6706718245372141        11.225629650568123        5.1614839503663719     
 C  -4.9683960273044967        14.368221257251523        5.4573435327939483     
 H  -3.0421541941160806        14.243259694585461        4.5734721881791796     
 C  -2.4358350860642513        11.747175673124589        2.6611513027015476     
 H  -1.4397274400258226        11.164196932997690        4.4274943010947458     
 H  -5.5305511189915677        13.652134373920141        6.0733165798339490     
 C  -5.8687366951771036        14.849163067178942        4.3156760378886299     
 C  -4.5072035996302242        15.543650267664695        6.3210987483706713     
 H  -3.3895778042853970        12.265315320205088        2.4825036424549203     
 C  -2.5432879450187862        10.303664835888251        2.1571413516091100     
 C  -1.3103399048365536        12.511719669945318        1.9568509001905836     
 H  -6.1488081210214833        14.011149551944847        3.6635457197120389     
 H  -6.7893640411568077        15.302569804342184        4.7090366762671341     
 H  -5.3387319830287376        15.599030103944033        3.7148440192476446     
 H  -3.9678816311213612        16.272897178042744        5.6988592583407813     
 H  -5.3639748075122444        16.054080017743143        6.7748732415537907     
 H  -3.8357607038292874        15.221791853559948        7.1265160982071354     
 H  -3.3659132026121492        9.7768125949372902        2.6554869970260193     
 H  -2.7222050008898275        10.283992271135252        1.0732535005401023     
 H  -1.6136578887615922        9.7539894555117179        2.3563167710772013     
 H -0.33266620729632246        12.103441004735927        2.2484260978017803     
 H  -1.3974212063475799        12.418247357926127       0.86638484314800523     
 H  -1.3282602988139729        13.577618269182878        2.2147404656369103     
 I  0.43820531265897417        9.3239010522336621        4.5101301901530704     
 I   3.5856220067461066        4.6749976251712813        3.2149273338292468     
 I   10.444811942229327       0.70819053732435699        6.2194418715483550     
 O   6.0047838087264299E-002   5.8015482047174896        3.7267019295911377     
 H  0.23929404256901152        6.7571032828298323        3.8730459243673980     
 H  0.94391369156007598        5.4039147668663432        3.5759008949608213     
         356

 C  -6.4584611907226881        7.7813707673068357        9.1883422038221081     
 C  -6.6398406685613534        6.7849297409780887        10.343316258640549     
 C  -5.8861476564905244        9.1191759596130222        9.6970929281267360     
 C  -5.5125734715691372        7.1899920276143927        8.1220742689976664     
 P  -8.0592291104598672        8.0527712152143032        8.3312911179910074     
 H  -7.2290955299462709        7.2099920958088379        11.167021059671027     
 H  -5.6552897668946178        6.5113500005973464        10.744021215156595     
 H  -7.1230120857591741        5.8609641262472056        10.003680704223811     
 H  -4.8745609228501277        8.9481249725018426        10.095082877448533     
 H  -6.4888803769239471        9.5497248732574569        10.508396282044208     
 H  -5.8105385092199073        9.8551911196280990        8.8859028501361745     
 H  -5.8841639497584861        6.2400724591629997        7.7172555594479242     
 H  -4.5337454171107714        6.9979374364957998        8.5827327486561487     
 H  -5.3617080595338695        7.8806133652664636        7.2839733264975326     
 N  -9.1115785316621984        8.6749826034116317        9.4251557067730509     
 N  -8.7082272623274637        6.6267455266869106        7.7986039760926555     
 O  -7.7827162427134802        8.9182703749595049        7.0944273103349325     
 C  -10.415899787272252        9.2475229098118881        9.0027363467017327     
 H  -8.7568051816746184        9.0164969768901315        10.326478281694527     
 C  -9.7245748020763259        5.7915335924415245        8.4616413129337325     
 H  -8.4935644399959376        6.3931065640538716        6.8262082622776843     
 Dy  -8.0089744583965938        9.0178891871917397        4.8873049935372279     
 H  -10.592526437415627        8.8871946544369571        7.9787124513850012     
 C  -10.364905829339657        10.776637323081655        8.9721281511282900     
 C  -11.534517163421725        8.7396642054775207        9.9155837541351008     
 H  -9.8610789525036449        6.2340268719338372        9.4558587393116920     
 C  -9.2381900077283223        4.3460479204600144        8.6280045948257076     
 C  -11.059280719913287        5.8371143830388137        7.7064601645960629     
 O  -8.3716775386478073        8.9576463171079528        2.6968768132111767     
 O  -7.4707360371147375        6.6841177890870620        4.9105879133097883     
 O  -5.6658021674435846        8.8511781557503930        4.6263766568103355     
 O  -7.1994987215795154        11.295096638165942        4.6652894141637740     
 O  -9.8138216788987780        10.490639724025890        5.2781903056901713     
 O  -10.000374621461729        7.6623161253063419        4.9670629574149476     
 H  -9.5731435736597632        11.135118384577062        8.3027820400007908     
 H  -10.178910897079632        11.180077843027250        9.9774725424647404     
 H  -11.320607780678795        11.183140480260176        8.6125345465249943     
 H  -11.365038118355310        9.0780523144122842        10.946840762673359     
 H  -11.588210908972792        7.6446136582171338        9.9240658202236354     
 H  -12.505330934324215        9.1290604868727048        9.5803500774791832     
 H  -8.2935942826290159        4.3022263509086862        9.1850355314440861     
 H  -9.0756245517151957        3.8747326178751074        7.6503640472145218     
 H  -9.9861737604653733        3.7483793297185759        9.1682028525141686     
 H  -10.946183853229110        5.4331801789664862        6.6912931349299747     
 H  -11.438697908657376        6.8613423257481569        7.6117665556052385     
 H  -11.815602560402731        5.2327783880293550        8.2263107023420510     
 P  -8.5516307438785741        9.8019206487227386        1.4273998383877404     
 H  -8.0093088302858888        6.0698918519394685        4.3476866638974769     
 H  -6.4976273463953502        6.3998381510329718        4.8031509779417458     
 H  -5.0671718578174803        9.6204584487656302        4.8538213207978780     
 H  -5.1685516973110568        7.9855261637678172        4.6061816512765335     
 H  -7.6543950125752014        12.035395785365804        5.1493710225551697     
 H  -6.2052030164916641        11.423642201499655        4.8216678282587173     
 H  -9.7639644081604917        11.430689951995944        5.6054061142651763     
 H  -10.767211067400641        10.309262950191247        5.0568496223127157     
 H  -10.901444729707254        8.0757064338155438        4.8809838797866805     
 H  -10.036698106925943        6.8445422052190947        4.4051572552835569     
 C  -7.0823855062758421        9.5188394798333515       0.36951874203166862     
 N  -8.7216962039184640        11.355861298819846        1.9504496352778333     
 N  -9.8396766927750310        9.5036898500308720       0.46024349662844699     
 C  -5.8604473482701094        9.9223469219767662        1.2142769577674262     
 C  -7.0022481984970941        8.0204411502043040        2.3742119764599338E-002
 C  -7.1553621894155022        10.358804478342217      -0.91358498755683293     
 C  -9.3443272686817362        12.485236275296833        1.2437924582937687     
 H  -8.2613920390169042        11.575005658774886        2.8380269744965090     
 C  -11.242245063230570        9.4147421554083408       0.92998700475126195     
 H  -9.6618726347856949        8.9953440114206398      -0.41244497963521393     
 H  -5.8775763963256189        10.985296758224107        1.4904186315608243     
 H  -4.9536048118344755        9.7421615688956003       0.62463648474038169     
 H  -5.7874050585437047        9.3303892910763349        2.1345708910260579     
 H  -6.0642634478036017        7.8116004179281173      -0.51052195084202767     
 H  -7.8203403611721223        7.7073537843547983      -0.63705092355774073     
 H  -7.0313115322016193        7.4027125466558958       0.92954801045797530     
 H  -8.0086195442019399        10.077936798371606       -1.5422898359865014     
 H  -6.2442462357497615        10.193833604946073       -1.5044580373056726     
 H  -7.2247266287106502        11.432917120105120      -0.70240411076822595     
 H  -9.6900830342077686        12.088974573876666       0.27996528368868934     
 C  -10.545765406632670        13.008419802433679        2.0384056895014466     
 C  -8.3257883221342990        13.599285009916013       0.99554086946850862     
 H  -11.271427732968728        9.8380055012442966        1.9435754723519727     
 C  -12.148188786500912        10.238293881792638        8.3052973759756149E-003
 C  -11.674472398543870        7.9503367860163516       0.99657102170087974     
 H  -10.217960089387660        13.418747605277328        3.0060023165093783     
 H  -11.270573218437175        12.206991813118231        2.2441379722824246     
 H  -11.060624124071168        13.809379475723945        1.4840393922121227     
 H  -7.4691954344697553        13.245334095086291       0.40626736241660921     
 H  -7.9425093720248929        13.988561406005056        1.9498605876973716     
 H  -8.7891666898505214        14.437230806780182       0.45500917530567214     
 H  -12.063487583941601        9.8756878006466611       -1.0255010406924687     
 H  -11.878081260638552        11.301307131919875        1.7523352270307772E-002
 H  -13.196430174794582        10.148233074413932       0.32375137419059064     
 H  -11.011830241978386        7.3753571094289478        1.6573705232144860     
 H  -11.634125875352030        7.5004713173902475       -4.7967605005176071E-003
 H  -12.700754272875951        7.8603976331148342        1.3771997682177421     
 C  -7.6776469411581205        4.9885664911866368        16.852249343319087     
 C  -8.6466719641696752        6.0751452604215173        17.348656496322061     
 C  -8.2373610498728809        3.5785352684746843        17.118465312103496     
 C  -6.3168288227904723        5.1493207557365155        17.559450971504660     
 P  -7.3634189262811294        5.1738137637314017        15.045329344862793     
 H  -8.7203489835142687        6.0159149334360054        18.445451582408804     
 H  -9.6575184147914506        5.9475733066074596        16.940588563083267     
 H  -8.2874144031598700        7.0784922044210719        17.086249015173291     
 H  -8.4043999734220467        3.4466207921368928        18.197828107186627     
 H  -7.5263512632269860        2.8079135770631884        16.796611399303270     
 H  -9.1966053131218288        3.4060977489738029        16.613698107334766     
 H  -5.9133774218264019        6.1609457327841861        17.431444578220301     
 H  -5.5729202434256537        4.4296499748928930        17.191894322091347     
 H  -6.4398873016507041        4.9773341976723371        18.638910387853191     
 N  -6.6481412788002547        6.6284917585337926        14.705917902099529     
 N  -8.8379557116879077        5.2458576659581269        14.328514122395887     
 O  -6.4455183348766019        4.0361294884922563        14.582065300811166     
 C  -5.1968358646069568        6.9005786560083884        14.699974939442203     
 H  -7.2548846088344492        7.3775583956406825        14.357898900029705     
 C  -8.9964866511084818        5.0184931301549529        12.873162352904002     
 H  -9.6785610922599403        5.0206031561064615        14.878500618377364     
 H  -4.7214099705260191        6.1312367461429202        15.321720488112801     
 C  -4.8973860942101171        8.2597756673479754        15.332722516008760     
 C  -4.5926745145203753        6.8260931060126984        13.295482411349260     
 H  -8.0744488926939582        5.3795918076721785        12.396076232795762     
 C  -10.180568344024877        5.8478254545629085        12.381102943969807     
 C  -9.1758540996702749        3.5305886849403447        12.558846323714635     
 H  -5.3890761024883131        9.0703097962186359        14.776326418701155     
 H  -3.8143221489128982        8.4407285105790439        15.316664880807334     
 H  -5.2339014604623673        8.3041624428839640        16.374599115429234     
 H  -4.8185410422349859        5.8655912957212752        12.816798622967996     
 H  -3.4999207713865275        6.9284509234605585        13.360252191360674     
 H  -4.9851294685376653        7.6343375723525471        12.664074284059936     
 H  -11.080038051149950        5.5706074274740960        12.947178702727314     
 H  -10.378266634541326        5.6496003198214728        11.319719090108686     
 H  -9.9940983277194473        6.9220598106353997        12.511321340209504     
 H  -8.3298673366132370        2.9493541005992134        12.943356075940935     
 H  -9.2449150556567350        3.3638934113014831        11.474644756754563     
 H  -10.095349385704331        3.1431521246344940        13.018615865633823     
 C   4.4553186899268828       -1.3823844354027017        12.204601643305956     
 C   4.3227005608353055       0.12774576331976473        11.926554270334782     
 C   3.0861405252930658       -2.0869790645538240        12.129740034171364     
 C   5.4154336892128363       -1.9891912511307754        11.158736296264758     
 P   5.2496616360357669       -1.6394425834292825        13.858037344142197     
 H   5.3041078069735077       0.61861648169854844        11.944007914780132     
 H   3.6617705526653976       0.63249177638294085        12.642058195627321     
 H   3.8907358422964133       0.27564126274019202        10.924856855769663     
 H   2.3423574318027423       -1.6252348518576722        12.793053240920271     
 H   3.1621594747504131       -3.1532859174808139        12.385967120585688     
 H   2.6970475961276117       -2.0201880145792068        11.102205324186752     
 H   5.0284222256541362       -1.7727956298129099        10.152063280817456     
 H   5.4954631313717037       -3.0780058210599801        11.255008014812168     
 H   6.4231984242057880       -1.5579276526394503        11.227840455474050     
 N   5.6055930616155996       -3.2235015730607630        14.175125868930035     
 N   4.0935655368150758       -1.3130780882467565        14.983659749802039     
 O   6.5505015968840894      -0.83633892457413883        13.880143545515747     
 C   6.7996444857000187       -3.9658423019009792        13.719348763962159     
 H   4.8504683495391374       -3.7981989655239521        14.545195342158202     
 C   4.3538096814662746       -1.3098836261152533        16.444934243258011     
 H   3.3317681793794103      -0.68273081550023140        14.702195336136967     
 H   7.3754222730722026       -3.2805371979304732        13.081984602291147     
 C   7.6649306661873231       -4.3781066667084776        14.913683652673232     
 C   6.3634934703785122       -5.1832870713524803        12.904639005125965     
 H   5.3261129650422365       -1.8018646369587223        16.592307598920385     
 C   4.4322421601457114       0.12531218774572628        16.973191550976811     
 C   3.2717976354266574       -2.1239410619801378        17.161993605914219     
 H   7.9241025618828083       -3.5030303779050147        15.523596408804535     
 H   8.5976288659122169       -4.8530861882776497        14.578147222033577     
 H   7.1156457406003515       -5.0910732139726003        15.541204375720955     
 H   5.7974986582265275       -5.8770211377884181        13.543180514407933     
 H   7.2321722108574091       -5.7215055153660703        12.511590172449029     
 H   5.7264618033001984       -4.8998253522730888        12.058474280930593     
 H   5.2398279535988816       0.67555808899174630        16.476890843570018     
 H   4.6195666923707241       0.13527904702379034        18.055744049260170     
 H   3.4902239005964892       0.65853333726058283        16.787585762915583     
 H   2.2740495182482396       -1.7375863931422437        16.911982291111300     
 H   3.3931729603722944       -2.0580289613231142        18.251811754796400     
 H   3.3104735215434578       -3.1819261385396600        16.876174957276152     
 I   1.4869947548955031        1.1148754712528814        14.521445982214528     
 I  -1.6560806777180401        5.6122995231837987        16.006441428127996     
 I  -8.4708774424872093        9.5960775680975647        13.061285113033831     
 O   1.9042667682711125        4.5272057090038915        15.621163052964413     
 H   1.7166230026234461        3.5916681563018162        15.384298064773672     
 H   1.0178803170240418        4.9337165970891617        15.726516961815030     
 C   8.4173289684498016        2.5121595743120269        10.035473923627126     
 C   8.6110882064971506        3.5061615728270019        8.8802672932620439     
 C   7.8596611459892021        1.1692204618860926        9.5244805464604116     
 C   7.4517314635060172        3.1011529906540707        11.085607149934116     
 P   10.005276351730670        2.2526317788272143        10.920336656361259     
 H   9.2210273375985583        3.0861513732519192        8.0691412891602479     
 H   7.6320724399583275        3.7685989643661286        8.4591694075027775     
 H   9.0775927146220727        4.4356361639424584        9.2277316642236684     
 H   6.8523785708141167        1.3325450308290196        9.1122497809338565     
 H   8.4758571149572290       0.73978353057291679        8.7230240442149718     
 H   7.7777330223508816       0.43668817043863140        10.338259819517123     
 H   7.8129036088110997        4.0520423317891865        11.497461260903435     
 H   6.4798359654924180        3.2897375818951042        10.609047990177212     
 H   7.2892005409591647        2.4092825874662731        11.920611504376470     
 N   11.082761729957284        1.6308297553510911        9.8503893699379557     
 N   10.635280568674427        3.6858608454038295        11.456827232796234     
 O   9.7094158843277985        1.3906306682043494        12.155035248443363     
 C   12.385920848074896        1.0771862907998153        10.301745171958153     
 H   10.746374678909330        1.2779161167731323        8.9463108612853830     
 C   11.667494455318849        4.5151146852581574        10.811405781796005     
 H   10.411440425486273        3.9156936441314234        12.427982860120038     
 Dy   9.9025588362288826        1.2919570367237327        14.364115827061871     
 H   12.538885286410263        1.4452937462588438        11.326776940279807     
 C   12.353680627265657      -0.45243797617277809        10.340479212604896     
 C   13.517200170290915        1.5940940320025447        9.4094631148781964     
 H   11.841230785451414        4.0515832408274486        9.8329642918445579     
 C   11.176707929592647        5.9524771240784338        10.592575163339333     
 C   12.976151978802068        4.4956799286611950        11.611488067393793     
 O   10.284245083827463        1.2748478896493729        16.551401318988610     
 O   9.3743752565462231        3.6228710263263770        14.342061357965859     
 O   7.5562688814390624        1.4715230502418666        14.638315185541879     
 O   9.0655865130108193      -0.98103460472807247        14.480322637071907     
 O   11.717802236700653      -0.18398499742560415        14.015582388928264     
 O   11.873048333424249        2.6466212244948926        14.280134190901730     
 H   11.554952440170089      -0.81654125896269403        10.998311126668581     
 H   12.189282086370831      -0.86381521626163205        9.3345416750276797     
 H   13.308159294526229      -0.84502887288848505        10.718886527612497     
 H   13.374506533838977        1.2476718656653583        8.3769102160416598     
 H   13.557778796857455        2.6897418922476057        9.3960881480612652     
 H   14.485198402024935        1.2192837466671405        9.7693454069409924     
 H   10.255638935760773        5.9747227652261827        9.9962223123963163     
 H   10.970519722669833        6.4456199096322173        11.551089745119834     
 H   11.940592246562948        6.5439842816697071        10.067788250773452     
 H   12.826524890090665        4.9179269326383670        12.614602843013104     
 H   13.361989987504158        3.4770021498668551        11.737390691980753     
 H   13.743795734138844        5.0970510624471324        11.105139908537568     
 P   10.483962020227105       0.38819604716088335        17.787954242649633     
 H   9.9190701853305647        4.2428775456038368        14.892108655518767     
 H   8.4027208234116326        3.9211726663856652        14.434324561305040     
 H   6.9623836385716578       0.72537391874834911        14.330317218499323     
 H   7.0766095764684529        2.3478285917839674        14.622960799126373     
 H   9.5312004242167383       -1.7199284257767691        14.006587977834956     
 H   8.0781898586294609       -1.0867289490521039        14.277706411423585     
 H   11.683558744801504       -1.1242832866304129        13.687148426295586     
 H   12.674588792397120        3.0465612216046798E-002   14.179849306280845     
 H   12.788444040892060        2.2565761519919452        14.312309754966584     
 H   11.922609874045126        3.4672921595092139        14.838560390305528     
 C   9.0147290214898561       0.61997353041381209        18.860261867465809     
 N   10.686486040982366       -1.1414043147525608        17.205398164767498     
 N   11.779647702035385       0.66355167665884951        18.754510456089484     
 C   7.7969961213766759       0.21123656219280029        18.009590077552613     
 C   8.9074140546101894        2.1115470623456494        19.233032362513029     
 C   9.1028723537182401      -0.23873829450597012        20.130638305304224     
 C   11.188622174375411       -2.3161858863971503        17.934518321205442     
 H   10.221724036357458       -1.3352864734991652        16.315344695521755     
 C   13.173831215302769       0.77243303775311867        18.257602625473751     
 H   11.610575096954699        1.1826497699105321        19.622805184461079     
 H   7.8365088490617554      -0.84365325126776380        17.705466082747602     
 H   6.8884651939964003       0.35467246481170467        18.607395823210453     
 H   7.7066438061562152       0.82489686627602654        17.104832221759455     
 H   7.9725637779353633        2.2894351039743435        19.783947417585356     
 H   9.7279670780753733        2.4338825105170447        19.886759289830849     
 H   8.9066158429412745        2.7445889218746684        18.337429672753796     
 H   9.9536658024339904        4.3915052133811111E-002   20.762540399296412     
 H   8.1904123233462620       -9.1046485300214600E-002   20.723414229775315     
 H   9.1821576865110810       -1.3100884579350867        19.908466359537830     
 H   11.493783434390318       -1.9538266182202402        18.925247848221442     
 C   12.405111948501688       -2.9031931253456844        17.213171694136900     
 C   10.088290069493802       -3.3657331948236289        18.091206931068182     
 H   13.191534355864821       0.33192719782110508        17.250575824813538     
 C   14.107131248812054       -1.9942575094036019E-002   19.179009563393180     
 C   13.581113535350338        2.2420999431524802        18.165624419618702     
 H   12.125912520778353       -3.2466744335278039        16.205598916598642     
 H   13.204542854333642       -2.1575659867372123        17.103912643839234     
 H   12.807045636013459       -3.7654232910988688        17.766335466422266     
 H   9.2056823684642080       -2.9553604187535347        18.597473075697312     
 H   9.7700565797725112       -3.7390096590129311        17.107084231693541     
 H   10.445096892979144       -4.2241715175599959        18.674982137717404     
 H   14.028081179292711       0.35546672642115312        20.209001246044757     
 H   13.856399551555057       -1.0875534160384741        19.187267398990656     
 H   15.149921752232254        8.7947352544461926E-002   18.851530718124273     
 H   12.900884562860330        2.8001241291058223        17.508175978689838     
 H   13.548200383797832        2.7009276290340432        19.162899420370572     
 H   14.600566494802388        2.3448670708801038        17.769965411691523     
 C   9.6620281020460723        5.2710640067639609        2.4166092721448460     
 C   10.637713762129989        4.1608826745062011        1.9870969361707527     
 C   10.238152070295031        6.6687679136654516        2.1121470871879167     
 C   8.3190961439500644        5.0890004092000920        1.6803048307948938     
 P   9.3011055981521533        5.1556048374215573        4.2222206449413280     
 H   10.742503055862716        4.1783249506885340       0.89123139968537313     
 H   11.638329663210758        4.2959089610554262        2.4175291038260385     
 H   10.264877427682654        3.1690873531440613        2.2750129704637372     
 H   10.422023118576631        6.7621579396367917        1.0315753681607163     
 H   9.5316187703583015        7.4579461353091290        2.3985746252542945     
 H   11.192268916211912        6.8489773603977078        2.6237044390084212     
 H   7.9088837860634369        4.0828541325503194        1.8317725246487007     
 H   7.5689546435351991        5.8220655637850243        2.0053449877769918     
 H   8.4697831482519401        5.2246250081061554       0.59894464233608347     
 N   8.5886643156721405        3.7147248236588730        4.6181685705579918     
 N   10.763997867983850        5.1223527903921111        4.9661357884666595     
 O   8.3607534027304666        6.3007883918506646        4.6139201396083998     
 C   7.1437196036285746        3.4121691799880152        4.5662265380728924     
 H   9.2013246959978190        2.9634892867882066        4.9502844307336629     
 C   10.911196258889653        5.4093921731670767        6.4112483615041453     
 H   11.609862218799472        5.3273930323291587        4.4173613038868096     
 H   6.6753138497278561        4.1753204705930109        3.9314545801159921     
 C   6.8991267421548308        2.0488119012010824        3.9187099290225964     
 C   6.4870831008240302        3.4691237584558650        5.9479569059235970     
 H   9.9739383431453046        5.0953546572203203        6.8925005425590609     
 C   12.068091848523581        4.5743062080523389        6.9569181267616660     
 C   11.126132771483070        6.9059837233360311        6.6552869073023420     
 H   7.4025889753951652        1.2508695953263791        4.4828529160226660     
 H   5.8230156176670960        1.8300594347199255        3.9055763036489930     
 H   7.2656862725310072        2.0216600554313087        2.8862200977212673     
 H   6.6775278769984547        4.4316327121600114        6.4382738009042288     
 H   5.3993673077008095        3.3484383161629117        5.8414419402758053     
 H   6.8691337481911612        2.6649721109796625        6.5908115882449714     
 H   12.979709272810050        4.8001868358182147        6.3871769987697009     
 H   12.260238262910741        4.8216831769562365        8.0086483844830259     
 H   11.856907103551100        3.4991657154139575        6.8771975138644414     
 H   10.297610534965767        7.4872804387813714        6.2343005538143696     
 H   11.190067160828921        7.1251151535909045        7.7306690922425405     
 H   12.057787995451612        7.2495979620097328        6.1840603687645626     
 C  -2.6224181224638548        11.790899939539701        6.8961649587971214     
 C  -2.4244473160347817        10.279823018127377        7.1248244215114074     
 C  -1.2883621665302551        12.554328823842681        7.0197075523536121     
 C  -3.6280961234669196        12.311751382426765        7.9456216551715491     
 P  -3.3939646364253875        12.061310269597891        5.2342282402370666     
 H  -3.3833470479809762        9.7476134786515356        7.0799308575112967     
 H  -1.7336831273677558        9.8257930693770579        6.4026810444295199     
 H  -1.9989442697359265        10.117012462286658        8.1269279529602905     
 H -0.51360568227126446        12.152121831139841        6.3523877649410379     
 H  -1.4096630997051252        13.624737907595691        6.7997515600091303     
 H -0.91214198496990317        12.467933948999647        8.0506905036624570     
 H  -3.2515514001809018        12.070542540333348        8.9507084477463472     
 H  -3.7561981189706595        13.398682213012634        7.8949407004513734     
 H  -4.6141363515476428        11.839456982860236        7.8381397626624967     
 N  -3.7851673042224134        13.641317708128518        4.9313418120818753     
 N  -2.2042557396107156        11.773721036686130        4.1312355062006256     
 O  -4.6701174276257795        11.222332443879113        5.1689335097275073     
 C  -4.9649651942707891        14.364421517980563        5.4582045337611191     
 H  -3.0376841380564072        14.236973380811673        4.5770651529309152     
 C  -2.4366587958422303        11.741203891430875        2.6656226173514184     
 H  -1.4396103844486710        11.156054624856218        4.4310338027201839     
 H  -5.5277213807422703        13.650054269843462        6.0755195912644533     
 C  -5.8638800275790119        14.841871235264032        4.3141282622979107     
 C  -4.5046055581860385        15.542032018984305        6.3191748636981151     
 H  -3.3915280485199473        12.257589226129664        2.4883507864586769     
 C  -2.5418255357172206        10.298163998414228        2.1601095350833508     
 C  -1.3135217702335074        12.508860531249875        1.9611224548913684     
 H  -6.1431120378030268        14.001952377641109        3.6642679103943694     
 H  -6.7849904816020734        15.296415554047002        4.7048377206198726     
 H  -5.3330794124763425        15.589827696823697        3.7117420181520075     
 H  -3.9640001171695816        16.269304174580849        5.6958448909457164     
 H  -5.3617835054195577        16.054072822906214        6.7700350276743082     
 H  -3.8347159898185135        15.222142485454953        7.1265251750648746     
 H  -3.3633861144694701        9.7695525570675166        2.6582119029571847     
 H  -2.7211137108573418        10.279131794115647        1.0762747639617605     
 H  -1.6112787164731261        9.7498031177857420        2.3585208179041013     
 H -0.33472329058829553        12.102286412674600        2.2510545618016322     
 H  -1.4017930040102815        12.416673515457283       0.87065194999400475     
 H  -1.3332380305128086        13.574351363242640        2.2203528426338344     
 I  0.43699329234572615        9.3182172790808568        4.5189551152486471     
 I   3.5848020750755980        4.6771050904153411        3.2132210599684763     
 I   10.441453549251882       0.70874256921399392        6.2163606533859923     
 O   5.7332773096658865E-002   5.8012196980326989        3.7198694067668763     
 H  0.23686079787159392        6.7558426571023462        3.8705139364951147     
 H  0.94134365737173609        5.4033287022858145        3.5709221824724198     
         356

 C  -6.4602593416478982        7.7820987732516684        9.1882315533564629     
 C  -6.6418288631921394        6.7858994380618993        10.343377065500500     
 C  -5.8885754681004769        9.1202514902391112        9.6967575149333953     
 C  -5.5137390670992161        7.1907726195767205        8.1224937068706051     
 P  -8.0606459873907870        8.0527807626584575        8.3302709742827350     
 H  -7.2317927183693378        7.2108254589262160        11.166628927782751     
 H  -5.6574010262132894        6.5129047985884965        10.744757375515086     
 H  -7.1243217826901590        5.8616268616338232        10.003642739976192     
 H  -4.8771142723273888        8.9496568900834941        10.095264186625940     
 H  -6.4918124604399523        9.5508819093795072        10.507625024112917     
 H  -5.8128358404908242        9.8559549514437261        8.8852984254147049     
 H  -5.8848572375077151        6.2406786017027267        7.7176652646344772     
 H  -4.5350492232097919        6.9991111017961813        8.5835873151874065     
 H  -5.3627165631853355        7.8813207384149671        7.2843584469159390     
 N  -9.1140785581747252        8.6746848401833017        9.4232552241755005     
 N  -8.7086641238158755        6.6264209796971913        7.7972731743660502     
 O  -7.7835264026122548        8.9183356753813694        7.0935941078044840     
 C  -10.418393207847501        9.2463990529289894        8.9996862106561206     
 H  -8.7600313033041992        9.0167324286364821        10.324665695576842     
 C  -9.7255379072330239        5.7912237549286587        8.4594985978488477     
 H  -8.4935897366963058        6.3930511778580650        6.8249050386342587     
 Dy  -8.0089572128969042        9.0179695280833982        4.8865229595520248     
 H  -10.593968490368752        8.8859448575335982        7.9755392155772737     
 C  -10.368309894590597        10.775554169410595        8.9690615974711729     
 C  -11.537523383192477        8.7378485065068379        9.9115151695864547     
 H  -9.8637014849760405        6.2345160515580336        9.4530754607197185     
 C  -9.2386973113712028        4.3461615365363766        8.6279965142415520     
 C  -11.059148942884805        5.8355140305625577        7.7024188898327841     
 O  -8.3730148556889166        8.9618628613163214        2.6964220896737969     
 O  -7.4708901047588521        6.6843500489700567        4.9089630125361712     
 O  -5.6656685869305310        8.8505911267730841        4.6246374313457599     
 O  -7.1983799651813776        11.294968441041766        4.6688463144670678     
 O  -9.8143233146534339        10.490580904732628        5.2763062243001562     
 O  -9.9992990234288435        7.6620879303148568        4.9662809332408617     
 H  -9.5763218416725131        11.134461797233692        8.3002197504007178     
 H  -10.183170237708756        11.179121865770229        9.9745068280315827     
 H  -11.324017328444359        11.181482931236523        8.6088346001499936     
 H  -11.369299453241190        9.0764362385475312        10.942889368175781     
 H  -11.590487045366174        7.6427638370428488        9.9200303019396685     
 H  -12.508254351922014        9.1265249378842768        9.5752301848719839     
 H  -8.2950711873809233        4.3034122309351694        9.1866594513037132     
 H  -9.0742137375683605        3.8739960396591884        7.6511394461677478     
 H  -9.9872244076139758        3.7485879408259781        9.1675427458492447     
 H  -10.944424316081010        5.4309328878968062        6.6877226514363404     
 H  -11.439031132879434        6.8594451679074160        7.6065022930138531     
 H  -11.815833245884301        5.2311025134721412        8.2216418635291380     
 P  -8.5532595825714317        9.8078779049752178        1.4282349805615822     
 H  -8.0098491604053521        6.0701249816449714        4.3464389639977057     
 H  -6.4979049256139554        6.3994533009663375        4.8017344594379505     
 H  -5.0672066501249819        9.6188941608505729        4.8554227350707979     
 H  -5.1690586487645973        7.9845796767889246        4.6053277016241214     
 H  -7.6537056688229104        12.035287642287093        5.1523992642319723     
 H  -6.2043663341015129        11.422514914699686        4.8271453665079243     
 H  -9.7651399716095373        11.430793232987222        5.6031204312592511     
 H  -10.767827751782402        10.307766138073861        5.0572702484751959     
 H  -10.900993308724777        8.0744796405595860        4.8826540224333455     
 H  -10.036142434496313        6.8445327444173589        4.4040182943759616     
 C  -7.0838321252234921        9.5263143656757752       0.37010206545606239     
 N  -8.7245427030986047        11.360862154981678        1.9536854060798485     
 N  -9.8415294055500269        9.5108983625735206       0.46087791300767911     
 C  -5.8621317063273723        9.9303505274970618        1.2150654614158420     
 C  -7.0026866931519036        8.0279922842039131        2.3979459258726670E-002
 C  -7.1570683514413656        10.366369322902015      -0.91295110902439347     
 C  -9.3404685697652141        12.492472815742575        1.2453267281306988     
 H  -8.2640938887335480        11.578827705704441        2.8414209794786447     
 C  -11.243863555445971        9.4217453841439465       0.93158825121932909     
 H  -9.6641219999415409        9.0016594553369451      -0.41136950463201266     
 H  -5.8800999451778351        10.993128074749189        1.4917643969825676     
 H  -4.9551521673586141        9.7512389619141828       0.62530038550034694     
 H  -5.7885476998124581        9.3380030656330320        2.1350629611145981     
 H  -6.0647809601032741        7.8200971239073791      -0.51077665048366150     
 H  -7.8208493552201110        7.7142766891134533      -0.63644757711612787     
 H  -7.0306828937923811        7.4100814096780869       0.92967404539815934     
 H  -8.0100654599744914        10.085119267246915       -1.5418605603968194     
 H  -6.2457425296816016        10.201721884405522       -1.5035628032778843     
 H  -7.2268286760460461        11.440491966404656      -0.70196529047111456     
 H  -9.6843651563706974        12.097606967824241       0.28032653575335398     
 C  -10.542380572193336        13.019851190394254        2.0359721321376787     
 C  -8.3172921344130000        13.602662154460011        1.0011268066713714     
 H  -11.272520930144298        9.8459045420857247        1.9448344412836116     
 C  -12.150454781573556        10.244220391056944        9.6304142508869227E-003
 C  -11.675659805030792        7.9573031222330473       0.99937836146443604     
 H  -10.216875309188781        13.426955775533935        3.0054858580994348     
 H  -11.271418460497431        12.221744065807481        2.2370507954658407     
 H  -11.051011316591969        13.823988939085405        1.4813637154928390     
 H  -7.4595683221270503        13.245153905042082       0.41626192282419022     
 H  -7.9371084302408121        13.991493861077325        1.9567350614612471     
 H  -8.7748877826732006        14.441528505891075       0.45795034372333832     
 H  -12.065897453983274        9.8809262967424196       -1.0239532171658807     
 H  -11.880764878953229        11.307326333308978        1.8044034682097976E-002
 H  -13.198576604976893        10.153830725121757       0.32533819160053695     
 H  -11.012547441734895        7.3828260080626800        1.6601246247131691     
 H  -11.635779249220029        7.5069417489093162       -1.7671240004705525E-003
 H  -12.701707881914501        7.8672891272225769        1.3806033579888566     
 C  -7.6803257733982910        4.9914224973060337        16.850403032617354     
 C  -8.6506096021906131        6.0783238510286521        17.343553240365512     
 C  -8.2397962209844362        3.5815289464315314        17.118185817303178     
 C  -6.3206453858640659        5.1542093161331959        17.559235655658782     
 P  -7.3636507794282995        5.1735428262376377        15.043607970920721     
 H  -8.7256830989675169        6.0210892309145496        18.440312791426187     
 H  -9.6608685640013192        5.9494582139522354        16.934505876948425     
 H  -8.2915924570998811        7.0814176379100653        17.079852684084809     
 H  -8.4081319927745888        3.4512796764608114        18.197498278260568     
 H  -7.5281738185336238        2.8106507600483530        16.798387238357520     
 H  -9.1983610784652985        3.4079187615670938        16.612572019213424     
 H  -5.9177199103421829        6.1659245978947146        17.430259386627547     
 H  -5.5757619900596849        4.4345861975844478        17.193756545110315     
 H  -6.4450556708188218        4.9837139673566693        18.638743613048355     
 N  -6.6485902645547776        6.6276780846761758        14.701754717890481     
 N  -8.8375941541071885        5.2436826260619336        14.325408857768988     
 O  -6.4445544510514559        4.0355942661020512        14.583781212101060     
 C  -5.1975673803972331        6.9011337888530795        14.698213672011095     
 H  -7.2556050414494990        7.3767189014369841        14.354194075445186     
 C  -8.9955247693258933        5.0137287093045027        12.870503141967275     
 H  -9.6784484591454003        5.0192619617876915        14.875280435279421     
 H  -4.7224057023781985        6.1322287762208365        15.320705929748001     
 C  -4.9005519684819250        8.2607076726163413        15.331212576971600     
 C  -4.5911644455457958        6.8271045705206355        13.294698422172054     
 H  -8.0729230789399633        5.3730782223474352        12.393263574468875     
 C  -10.178675441695344        5.8429828392753711        12.376147150918007     
 C  -9.1760146710002495        3.5254072475821312        12.559170279913305     
 H  -5.3928625309166485        9.0704981256533053        14.774293413455595     
 H  -3.8178091748935437        8.4433910457264023        15.316256976870303     
 H  -5.2382684401930613        8.3046299436854216        16.372703794644760     
 H  -4.8156094842136232        5.8664655441557052        12.815667275498178     
 H  -3.4986123830695703        6.9301482389914169        13.361226197227886     
 H  -4.9830930680433330        7.6351108870023152        12.662669925099941     
 H  -11.078601183109045        5.5676776570400870        12.942358828779376     
 H  -10.376060489164843        5.6426238728649754        11.315172600153351     
 H  -9.9914556261085874        6.9173089458412722        12.504232107063185     
 H  -8.3306220617302156        2.9443698181447395        12.945210215082669     
 H  -9.2448338072515774        3.3564668044922574        11.475345982276876     
 H  -10.095929834622119        3.1396062873313579        13.019434389367111     
 C   4.4597858887244390       -1.3863403343297289        12.209457505559961     
 C   4.3246788356048231       0.12379269018160424        11.933095182113437     
 C   3.0919638381755146       -2.0932142765398400        12.132736240055785     
 C   5.4217015424207595       -1.9900060241916142        11.163594442631597     
 P   5.2531389272779698       -1.6436668241993477        13.863312068020178     
 H   5.3052150199940984       0.61626471516231673        11.951619454591029     
 H   3.6625283794776342       0.62668028643903717        12.648725472688472     
 H   3.8930598874694669       0.27212863532744724        10.931320107190603     
 H   2.3469407317479476       -1.6336719643524293        12.796090751891155     
 H   3.1697140809640119       -3.1596462463189217        12.387718659259717     
 H   2.7034372355796470       -2.0258166002083695        11.105029167660684     
 H   5.0351210219219418       -1.7728531144844635        10.156923535788597     
 H   5.5035918264015482       -3.0787325254545275        11.258316674365608     
 H   6.4286218580961707       -1.5571333920722275        11.234118216876409     
 N   5.6103147244232723       -3.2275377939188754        14.180196367436395     
 N   4.0957188912955234       -1.3184387948970515        14.987901767792762     
 O   6.5530775485764448      -0.83926480068558085        13.887029831750679     
 C   6.8036829743454721       -3.9693667149190719        13.721663288301963     
 H   4.8553726744355794       -3.8029237989399562        14.549614647271092     
 C   4.3545239052238855       -1.3142395153593212        16.449392291643644     
 H   3.3337764683903726      -0.68871184577293765        14.705548711124516     
 H   7.3789030430565479       -3.2831687845095208        13.084770291464679     
 C   7.6704833300975661       -4.3838818593440703        14.913996329148393     
 C   6.3663537486622834       -5.1854896709931646        12.905608404714513     
 H   5.3263493917838511       -1.8067317327170203        16.598077173663988     
 C   4.4331930210870105       0.12119788611429663        16.977066117306190     
 C   3.2711240665060521       -2.1271316288364890        17.165567150585655     
 H   7.9305419206116436       -3.5100060032500138        15.525187901376849     
 H   8.6026643317474694       -4.8581611121796815        14.576253113694161     
 H   7.1220385147639558       -5.0980545149932723        15.540824900546323     
 H   5.8013276877695699       -5.8802588520985619        13.543852509207211     
 H   7.2344910171703720       -5.7229372460418819        12.510418498290028     
 H   5.7280050058274528       -4.9008180793300804        12.060901249400539     
 H   5.2410111107535284       0.67117897276522387        16.480825303327290     
 H   4.6201756168552039       0.13135000705799116        18.059678319854701     
 H   3.4913311028331719       0.65453667880962063        16.791069797495986     
 H   2.2739770852983994       -1.7406014512293124        16.913617122164819     
 H   3.3907426229111768       -2.0601140380664673        18.255443710160364     
 H   3.3098095695576886       -3.1853955592815089        16.880835931196504     
 I   1.4875525609322753        1.1101057774571648        14.527997280458662     
 I  -1.6562374823254911        5.6124024040761809        16.007430819861813     
 I  -8.4723941531701907        9.5965681250159687        13.058490366912574     
 O   1.9028269063282839        4.5265957360035376        15.615837872185828     
 H   1.7156633106213148        3.5902318225380148        15.382602520221520     
 H   1.0165074706945834        4.9325227546810568        15.723471678777299     
 C   8.4157897634180010        2.5133894014382063        10.034621148961024     
 C   8.6085227973155920        3.5073116122790928        8.8791962525836752     
 C   7.8575089032901833        1.1704916890509933        9.5241634220458291     
 C   7.4513107284054705        3.1025439304855191        11.085655779449196     
 P   10.004565583255154        2.2536839915974674        10.917861739273873     
 H   9.2173193302259619        3.0869778622199262        8.0674012839365901     
 H   7.6291021271257522        3.7700704329419352        8.4592647751207064     
 H   9.0757908693473386        4.4366521353204167        9.2259897637669717     
 H   6.8499380869401065        1.3339496845354724        9.1127172491125954     
 H   8.4730012868429352       0.74086371781174254        8.7222663911136102     
 H   7.7761018170008018       0.43801087583511944        10.338035141770112     
 H   7.8129171823828170        4.0535393109901694        11.496869593212214     
 H   6.4789255620021979        3.2910083761682767        10.610081638206557     
 H   7.2896896623992404        2.4108706269602482        11.920984850096792     
 N   11.080886748561166        1.6321607583555373        9.8466345613163231     
 N   10.635173407604025        3.6867110119852997        11.454174229478395     
 O   9.7100028029798153        1.3913762897675903        12.152628732839421     
 C   12.384113295322631        1.0776306299452867        10.296604081361957     
 H   10.743561841281210        1.2796860362483020        8.9427431899139851     
 C   11.666476887926226        4.5164774692801428        10.807975019132732     
 H   10.411775639523885        3.9166078970467484        12.425421176154579     
 Dy   9.9045715994626207        1.2926075143488480        14.361601230147157     
 H   12.538116428282057        1.4451882052171308        11.321665990990732     
 C   12.351076977650598      -0.45198905634798009        10.334679144313542     
 C   13.514806576946286        1.5943821784659498        9.4035244674619953     
 H   11.838533297174012        4.0540408527704077        9.8287536711405075     
 C   11.175600650884224        5.9541384377713031        10.591732619253939     
 C   12.976377523992790        4.4959892901283594        11.605923928785266     
 O   10.285518908288603        1.2783628655812480        16.548928145262373     
 O   9.3757826858965654        3.6237199439057974        14.339778616550779     
 O   7.5584098755718747        1.4715169926471514        14.634744536565345     
 O   9.0688600422189278      -0.98064968717097500        14.482692688438098     
 O   11.719358042009684      -0.18302503326873110        14.010304602252967     
 O   11.875857257022044        2.6472509034680840        14.277502646719755     
 H   11.552729954990991      -0.81596922118426729        10.993043390053254     
 H   12.185606188882574      -0.86281781351966547        9.3287063602251639     
 H   13.305658544396573      -0.84525774861680458        10.712061883247724     
 H   13.371013579208160        1.2484353761412348        8.3709791863560543     
 H   13.555816895552232        2.6900111282705503        9.3905072982284228     
 H   14.482965073686305        1.2190092595064912        9.7623031430372649     
 H   10.253399096564339        5.9772179397692566        9.9972597876602869     
 H   10.971366047781666        6.4461463185747432        11.551186584872575     
 H   11.938589287084499        6.5461410222088245        10.066239408603138     
 H   12.828388482618786        4.9171926508712422        12.609667893202822     
 H   13.362127341276507        3.4771135897335048        11.730202305955231     
 H   13.743358193598949        5.0977404282519378        11.099024974125062     
 P   10.483898865342821       0.39367865799171214        17.787068653745120     
 H   9.9202855055368762        4.2431986747125787        14.890646925453424     
 H   8.4041057201923941        3.9212993240142411        14.433253293086398     
 H   6.9642284460742347       0.72426701708031738        14.330686327935748     
 H   7.0778555027440486        2.3472590468672432        14.621800245896702     
 H   9.5340171011333990       -1.7196801467152447        14.008622440559051     
 H   8.0811545468358723       -1.0874116211019127        14.282189730039622     
 H   11.684289980028639       -1.1234724211549207        13.682441205605079     
 H   12.675978380142837        2.9796627514587982E-002   14.177324078009859     
 H   12.790640273547327        2.2561607218926771        14.311807943860531     
 H   11.924815318422841        3.4673794289538309        14.836688980741389     
 C   9.0145434312089598       0.62851898094892000        18.858398360259827     
 N   10.684671772129425       -1.1371243976114189        17.207351237006815     
 N   11.779216404486714       0.66978753195349960        18.753762635817715     
 C   7.7966446799242508       0.21986072847527302        18.008018947056922     
 C   8.9087423756365354        2.1206063874051360        19.229206530348211     
 C   9.1015887707711265      -0.22871944382360926        20.129781049603842     
 C   11.191062464977644       -2.3100934885065003        17.936010997459494     
 H   10.220121345806779       -1.3320543599174228        16.317374684110685     
 C   13.173870228657062       0.77711212820283515        18.258178640139771     
 H   11.609849009186091        1.1887607569913927        19.622064347900981     
 H   7.8349165649470507      -0.83556093380705798        17.705771107506912     
 H   6.8881378226058185       0.36554275200154973        18.605220325354960     
 H   7.7073488774965586       0.83203852804184231        17.102205969990411     
 H   7.9737408712957842        2.3003330954766756        19.779201038613962     
 H   9.7292057233230658        2.4426637767518584        19.883162231809862     
 H   8.9095189530102505        2.7525138365951531        18.332839268630725     
 H   9.9523926968399916        5.4055908812555523E-002   20.761579090414919     
 H   8.1890795996147823       -7.9809455345649691E-002   20.722186731323013     
 H   9.1803176359828011       -1.3003111969864425        19.908684412116209     
 H   11.498069980436652       -1.9461401628274910        18.925498409374040     
 C   12.406647540210626       -2.8954361203869858        17.211909218188094     
 C   10.093521506785274       -3.3616576335851174        18.096886213180163     
 H   13.191973442858929       0.33729863330100451        17.250885050548671     
 C   14.105464381529140       -1.7020372976396463E-002   19.179754207702892     
 C   13.582956419482125        2.2463476262658912        18.167285695598821     
 H   12.125325624980322       -3.2416763340707306        16.206018295644220     
 H   13.203540457985129       -2.1480576789611021        17.098608566317484     
 H   12.812603308794053       -3.7553338125626077        17.765347574647514     
 H   9.2121448843674631       -2.9528916728577590        18.606310714715740     
 H   9.7724774093659192       -3.7358791990935738        17.114156186112311     
 H   10.454224196544676       -4.2191943318727230        18.679321928915819     
 H   14.026151884202465       0.35787966216468459        20.209890620049780     
 H   13.853423339131870       -1.0843138867713402        19.187226573336961     
 H   15.148590234165686        8.9625678894965338E-002   18.852989287376612     
 H   12.903766106173027        2.8054277739143840        17.509691521127127     
 H   13.549965043125303        2.7048232106764027        19.164729687045973     
 H   14.602743972956716        2.3480406714000943        17.772260205301386     
 C   9.6585302145691561        5.2733023089036006        2.4131309671680419     
 C   10.634843372299990        4.1649268613420016        1.9807963535915933     
 C   10.232897134868209        6.6719833226413199        2.1104992308526516     
 C   8.3150838977909682        5.0911000979637198        1.6778996579680852     
 P   9.2994792839837750        5.1546772800286877        4.2187514314648435     
 H   10.738184073338832        4.1841597800350305       0.88488127085033919     
 H   11.635807556546144        4.3005526755594783        2.4101625729236713     
 H   10.263464972402412        3.1723462468946013        2.2677047709306701     
 H   10.416485529951482        6.7671661795607196        1.0300750314642875     
 H   9.5253530371802739        7.4597402466173897        2.3980915473675406     
 H   11.186823543538102        6.8526845043160982        2.6222335119712921     
 H   7.9060319974394888        4.0843647950548352        1.8282582395624551     
 H   7.5645390957774534        5.8229023926772951        2.0047292325427195     
 H   8.4645688395381278        5.2285009313692319       0.59665248650553049     
 N   8.5870241494473998        3.7130856502535212        4.6120495348072650     
 N   10.762872508676228        5.1197997336564649        4.9615323843969632     
 O   8.3599735912731514        6.2994504856915130        4.6134948946076362     
 C   7.1417752704259767        3.4119683726709229        4.5630756988208114     
 H   9.1994190470980168        2.9620934148892788        4.9451918381487845     
 C   10.910560171999684        5.4039814769518877        6.4071300730401317     
 H   11.608468027854066        5.3259265435355987        4.4127316538152819     
 H   6.6729775804525966        4.1752366432845553        3.9287444566690839     
 C   6.8945438864043922        2.0485976744918930        3.9167168027932693     
 C   6.4877605064582085        3.4701373765962407        5.9459336804123604     
 H   9.9741362668320956        5.0874172075093815        6.8881879704082376     
 C   12.069006203903255        4.5694860707657625        6.9501896223106057     
 C   11.123412127866425        6.9001949580600277        6.6545745074930380     
 H   7.3975776389410592        1.2502593339148900        4.4806667963115139     
 H   5.8181168052973593        1.8315778901999322        3.9052185476809029     
 H   7.2594944293554615        2.0203037039466443        2.8837342498102427     
 H   6.6800782395258675        4.4326096431000099        6.4354933512583896     
 H   5.3997799497916450        3.3504729574935559        5.8415212931780047     
 H   6.8702328819646921        2.6658577368996932        6.5883748830954278     
 H   12.979972474900045        4.7981221558438314        6.3806406595815464     
 H   12.261355609273402        4.8145120130511243        8.0023909969663869     
 H   11.859316674846454        3.4943371727854160        6.8680080340585832     
 H   10.293889561696151        7.4812963700285202        6.2354006693130639     
 H   11.187612961862655        7.1168025682917309        7.7303789225204920     
 H   12.054369680528739        7.2461494919088478        6.1838641188586934     
 C  -2.6195019218489590        11.786380016736091        6.9011143340973833     
 C  -2.4250059403407107        10.275359196279434        7.1324191306103701     
 C  -1.2836103811729593        12.546728581738801        7.0222296860396476     
 C  -3.6228806136335634        12.311785831506150        7.9502647679832261     
 P  -3.3920554760230797        12.056018117798082        5.2395220526609698     
 H  -3.3850861951281601        9.7453225673468502        7.0888547466557243     
 H  -1.7357105220525051        9.8186470182700525        6.4107285505631992     
 H  -1.9993041266235696        10.113346035287870        8.1345636627638989     
 H -0.51039518238296777        12.141365859454400        6.3552357270373072     
 H  -1.4025120991682958        13.616910827905174        6.8003074249264817     
 H -0.90683948993627572        12.461420629254226        8.0530858663385967     
 H  -3.2458897916462743        12.071907158284862        8.9554840091966792     
 H  -3.7484276226733266        13.398813672438758        7.8971507746921574     
 H  -4.6100638480796752        11.841664165427487        7.8447243519477245     
 N  -3.7812280595658305        13.636252600516835        4.9356893079926136     
 N  -2.2040376202915595        11.766085074287391        4.1355346730642051     
 O  -4.6695630307143459        11.219035237190102        5.1763830690886437     
 C  -4.9615343612370815        14.360621778709602        5.4590655347282899     
 H  -3.0332140819967339        14.230687067037884        4.5806581176826500     
 C  -2.4374825056202094        11.735232109737158        2.6700939320012895     
 H  -1.4394933288715190        11.147912316714743        4.4345733043456219     
 H  -5.5248916424929728        13.647974165766785        6.0777226026949576     
 C  -5.8590233599809203        14.834579403349119        4.3125804867071915     
 C  -4.5020075167418536        15.540413770303912        6.3172509790255589     
 H  -3.3934782927544975        12.249863132054241        2.4941979304624335     
 C  -2.5403631264156554        10.292663160940208        2.1630777185575916     
 C  -1.3167036356304613        12.506001392554431        1.9653940095921532     
 H  -6.1374159545845703        13.992755203337373        3.6649901010766994     
 H  -6.7806169220473391        15.290261303751819        4.7006387649726111     
 H  -5.3274268419239483        15.580625289703361        3.7086400170563705     
 H  -3.9601186032178015        16.265711171118955        5.6928305235506507     
 H  -5.3595922033268701        16.054065628069285        6.7651968137948257     
 H  -3.8336712758077396        15.222493117349957        7.1265342519226129     
 H  -3.3608590263267910        9.7622925191977412        2.6609368088883496     
 H  -2.7200224208248560        10.274271317096044        1.0792960273834185     
 H  -1.6088995441846601        9.7456167800597662        2.3607248647310008     
 H -0.33678037388026866        12.101131820613272        2.2536830258014837     
 H  -1.4061648016729831        12.415099672988440       0.87491905684000437     
 H  -1.3382157622116442        13.571084457302399        2.2259652196307584     
 I  0.43578127203247813        9.3125335059280516        4.5277800403442248     
 I   3.5839821434050889        4.6792125556594009        3.2115147861077058     
 I   10.438095156274439       0.70929460110363074        6.2132794352236296     
 O   5.4617708106053431E-002   5.8008911913479082        3.7130368839426149     
 H  0.23442755317417630        6.7545820313748601        3.8679819486228313     
 H  0.93877362318339619        5.4027426377052858        3.5659434699840178     
         356

 C  -6.4620574925731082        7.7828267791965011        9.1881209028908160     
 C  -6.6438170578229263        6.7868691351457091        10.343437872360449     
 C  -5.8910032797104295        9.1213270208652002        9.6964221017400565     
 C  -5.5149046626292941        7.1915532115390484        8.1229131447435456     
 P  -8.0620628643217085        8.0527903101026119        8.3292508305744608     
 H  -7.2344899067924038        7.2116588220435949        11.166236795894477     
 H  -5.6595122855319611        6.5144595965796475        10.745493535873576     
 H  -7.1256314796211431        5.8622895970204407        10.003604775728572     
 H  -4.8796676218046500        8.9511888076651438        10.095445495803345     
 H  -6.4947445439559566        9.5520389455015557        10.506853766181624     
 H  -5.8151331717617420        9.8567187832593532        8.8846940006932336     
 H  -5.8855505252569440        6.2412847442424546        7.7180749698210294     
 H  -4.5363530293088132        7.0002847670965638        8.5844418817186661     
 H  -5.3637250668368024        7.8820281115634705        7.2847435673343446     
 N  -9.1165785846872538        8.6743870769549716        9.4213547415779502     
 N  -8.7091009853042891        6.6260964327074721        7.7959423726394457     
 O  -7.7843365625110295        8.9184009758032321        7.0927609052740355     
 C  -10.420886628422751        9.2452751960460908        8.9966360746105085     
 H  -8.7632574249337782        9.0169678803828344        10.322853109459158     
 C  -9.7265010123897220        5.7909139174157929        8.4573558827639630     
 H  -8.4936150333966758        6.3929957916622593        6.8236018149908331     
 Dy  -8.0089399673972128        9.0180498689750586        4.8857409255668225     
 H  -10.595410543321877        8.8846950606302375        7.9723659797695463     
 C  -10.371713959841536        10.774471015739536        8.9659950438140559     
 C  -11.540529602963229        8.7360328075361533        9.9074465850378104     
 H  -9.8663240174484361        6.2350052311822308        9.4502921821277468     
 C  -9.2392046150140814        4.3462751526127388        8.6279884336573964     
 C  -11.059017165856325        5.8339136780863017        7.6983776150695054     
 O  -8.3743521727300241        8.9660794055246900        2.6959673661364172     
 O  -7.4710441724029675        6.6845823088530514        4.9073381117625541     
 O  -5.6655350064174783        8.8500040977957770        4.6228982058811834     
 O  -7.1972612087832397        11.294840243917589        4.6724032147703607     
 O  -9.8148249504080916        10.490522085439364        5.2744221429101401     
 O  -9.9982234253959597        7.6618597353233708        4.9654989090667749     
 H  -9.5795001096852612        11.133805209890323        8.2976574608006466     
 H  -10.187429578337881        11.178165888513206        9.9715411135984233     
 H  -11.327426876209923        11.179825382212872        8.6051346537749946     
 H  -11.373560788127071        9.0748201626827782        10.938937973678202     
 H  -11.592763181759556        7.6409140158685638        9.9159947836557016     
 H  -12.511177769519811        9.1239893888958488        9.5701102922647863     
 H  -8.2965480921328307        4.3045981109616518        9.1882833711633420     
 H  -9.0728029234215235        3.8732594614432698        7.6519148451209729     
 H  -9.9882750547625783        3.7487965519333803        9.1668826391843190     
 H  -10.942664778932908        5.4286855968271253        6.6841521679427061     
 H  -11.439364357101489        6.8575480100666741        7.6012380304224676     
 H  -11.816063931365871        5.2294266389149273        8.2169730247162232     
 P  -8.5548884212642875        9.8138351612276953        1.4290701227354241     
 H  -8.0103894905248172        6.0703581113504743        4.3451912640979353     
 H  -6.4981825048325597        6.3990684508997040        4.8003179409341552     
 H  -5.0672414424324836        9.6173298729355157        4.8570241493437187     
 H  -5.1695656002181378        7.9836331898100319        4.6044737519717094     
 H  -7.6530163250706194        12.035179499208384        5.1554275059087749     
 H  -6.2035296517113618        11.421387627899719        4.8326229047571321     
 H  -9.7663155350585846        11.430896513978499        5.6008347482533258     
 H  -10.768444436164161        10.306269325956475        5.0576908746376770     
 H  -10.900541887742300        8.0732528473036265        4.8843241650800113     
 H  -10.035586762066680        6.8445232836156231        4.4028793334683654     
 C  -7.0852787441711431        9.5337892515181970       0.37068538888045610     
 N  -8.7273892022787436        11.365863011143510        1.9569211768818637     
 N  -9.8433821183250245        9.5181068751161693       0.46151232938691117     
 C  -5.8638160643846353        9.9383541330173557        1.2158539650642579     
 C  -7.0031251878067131        8.0355434182035221        2.4216798752854003E-002
 C  -7.1587745134672289        10.373934167461814      -0.91231723049195412     
 C  -9.3366098708486920        12.499709356188317        1.2468609979676288     
 H  -8.2667957384501936        11.582649752633998        2.8448149844607800     
 C  -11.245482047661374        9.4287486128795521       0.93318949768739612     
 H  -9.6663713650973868        9.0079748992532505      -0.41029402962881140     
 H  -5.8826234940300521        11.000959391274270        1.4931101624043108     
 H  -4.9566995228827526        9.7603163549327636       0.62596428626031231     
 H  -5.7896903410812124        9.3456168401897290        2.1355550312031384     
 H  -6.0652984724029473        7.8285938298866418      -0.51103135012529532     
 H  -7.8213583492680998        7.7211995938721083      -0.63584423067451512     
 H  -7.0300542553831438        7.4174502727002789       0.92980008033834338     
 H  -8.0115113757470429        10.092301736122224       -1.5414312848071376     
 H  -6.2472388236134409        10.209610163864969       -1.5026675692500959     
 H  -7.2289307233814410        11.448066812704189      -0.70152647017400305     
 H  -9.6786472785336279        12.106239361771816       0.28068778781801856     
 C  -10.538995737754004        13.031282578354828        2.0335385747739108     
 C  -8.3087959466916992        13.606039299004010        1.0067127438742343     
 H  -11.273614127319869        9.8538035829271529        1.9460934102152503     
 C  -12.152720776646202        10.250146900321250        1.0955531125798230E-002
 C  -11.676847211517712        7.9642694584497420        1.0021857012279924     
 H  -10.215790528989903        13.435163945790542        3.0049693996894913     
 H  -11.272263702557687        12.236496318496734        2.2299636186492564     
 H  -11.041398509112772        13.838598402446864        1.4786880387735550     
 H  -7.4499412097843454        13.244973714997874       0.42625648323177118     
 H  -7.9317074884567305        13.994426316149593        1.9636095352251224     
 H  -8.7606088754958797        14.445826205001968       0.46089151214100443     
 H  -12.068307324024946        9.8861647928381764       -1.0224053936392927     
 H  -11.883448497267906        11.313345534698080        1.8564717093888176E-002
 H  -13.200723035159202        10.159428375829581       0.32692500901048327     
 H  -11.013264641491407        7.3902949066964121        1.6628787262118523     
 H  -11.637432623088026        7.5134121804283840        1.2625124995765021E-003
 H  -12.702661490953052        7.8741806213303196        1.3840069477599708     
 C  -7.6830046056384624        4.9942785034254298        16.848556721915617     
 C  -8.6545472402115529        6.0815024416357870        17.338449984408960     
 C  -8.2422313920959933        3.5845226243883781        17.117906322502861     
 C  -6.3244619489376595        5.1590978765298763        17.559020339812903     
 P  -7.3638826325754696        5.1732718887438747        15.041886596978648     
 H  -8.7310172144207652        6.0262635283930948        18.435174000443567     
 H  -9.6642187132111879        5.9513431212970120        16.928423190813582     
 H  -8.2957705110398923        7.0843430713990578        17.073456352996327     
 H  -8.4118640121271291        3.4559385607847304        18.197168449334512     
 H  -7.5299963738402615        2.8133879430335180        16.800163077411767     
 H  -9.2001168438087682        3.4097397741603843        16.611445931092081     
 H  -5.9220623988579648        6.1709034630052422        17.429074195034794     
 H  -5.5786037366937169        4.4395224202760026        17.195618768129282     
 H  -6.4502240399869395        4.9900937370410023        18.638576838243520     
 N  -6.6490392503092997        6.6268644108185581        14.697591533681432     
 N  -8.8372325965264693        5.2415075861657403        14.322303593142088     
 O  -6.4435905672263107        4.0350590437118461        14.585497123390954     
 C  -5.1982988961875103        6.9016889216977715        14.696452404579984     
 H  -7.2563254740645498        7.3758794072332856        14.350489250860667     
 C  -8.9945628875433030        5.0089642884540524        12.867843931030547     
 H  -9.6783358260308603        5.0179207674689223        14.872060252181479     
 H  -4.7234014342303787        6.1332208062987528        15.319691371383200     
 C  -4.9037178427537320        8.2616396778847072        15.329702637934441     
 C  -4.5896543765712163        6.8281160350285717        13.293914432994850     
 H  -8.0713972651859667        5.3665646370226909        12.390450916141987     
 C  -10.176782539365808        5.8381402239878346        12.371191357866206     
 C  -9.1761752423302241        3.5202258102239181        12.559494236111973     
 H  -5.3966489593449838        9.0706864550879747        14.772260408210036     
 H  -3.8212962008741895        8.4460535808737625        15.315849072933274     
 H  -5.2426354199237553        8.3050974444868793        16.370808473860283     
 H  -4.8126779261922614        5.8673397925901343        12.814535928028361     
 H  -3.4973039947526132        6.9318455545222752        13.362200203095098     
 H  -4.9810566675489998        7.6358842016520843        12.661265566139948     
 H  -11.077164315068140        5.5647478866060789        12.937538954831439     
 H  -10.373854343788357        5.6356474259084779        11.310626110198015     
 H  -9.9888129244977293        6.9125580810471448        12.497142873916868     
 H  -8.3313767868471942        2.9393855356902656        12.947064354224402     
 H  -9.2447525588464199        3.3490401976830313        11.476047207799189     
 H  -10.096510283539908        3.1360604500282223        13.020252913100400     
 C   4.4642530875219943       -1.3902962332567559        12.214313367813965     
 C   4.3266571103743408       0.11983961704344379        11.939636093892094     
 C   3.0977871510579629       -2.0994494885258561        12.135732445940207     
 C   5.4279693956286836       -1.9908207972524528        11.168452588998438     
 P   5.2566162185201728       -1.6478910649694130        13.868586791898160     
 H   5.3063222330146882       0.61391294862608503        11.959230994401926     
 H   3.6632862062898712       0.62086879649513338        12.655392749749625     
 H   3.8953839326425204       0.26861600791470247        10.937783358611544     
 H   2.3515240316931525       -1.6421090768471864        12.799128262862039     
 H   3.1772686871776106       -3.1660065751570294        12.389470197933745     
 H   2.7098268750316818       -2.0314451858375326        11.107853011134614     
 H   5.0418198181897473       -1.7729105991560172        10.161783790759738     
 H   5.5117205214313936       -3.0794592298490748        11.261625333919046     
 H   6.4340452919865534       -1.5563391315050048        11.240395978278768     
 N   5.6150363872309450       -3.2315740147769878        14.185266865942756     
 N   4.0978722457759709       -1.3237995015473465        14.992143785783487     
 O   6.5556535002688001      -0.84219067679702275        13.893916117985611     
 C   6.8077214629909246       -3.9728911279371650        13.723977812641767     
 H   4.8602769993320214       -3.8076486323559608        14.554033952383984     
 C   4.3552381289814965       -1.3185954046033892        16.453850340029280     
 H   3.3357847574013353      -0.69469287604564389        14.708902086112063     
 H   7.3823838130408932       -3.2858003710885688        13.087555980638211     
 C   7.6760359940078091       -4.3896570519796638        14.914309005623554     
 C   6.3692140269460555       -5.1876922706338480        12.906577804303062     
 H   5.3265858185254666       -1.8115988284753184        16.603846748407587     
 C   4.4341438820283097       0.11708358448286697        16.980940683635573     
 C   3.2704504975854465       -2.1303221956928398        17.169140695257088     
 H   7.9369812793404799       -3.5169816285950124        15.526779393949164     
 H   8.6076997975827219       -4.8632360360817133        14.574359005354745     
 H   7.1284312889275601       -5.1050358160139453        15.540445425371692     
 H   5.8051567173126131       -5.8834965664087058        13.544524504006491     
 H   7.2368098234833349       -5.7243689767176944        12.509246824131024     
 H   5.7295482083547080       -4.9018108063870720        12.063328217870485     
 H   5.2421942679081752       0.66679985653870144        16.484759763084561     
 H   4.6207845413396837       0.12742096709219194        18.063612590449232     
 H   3.4924383050698542       0.65054002035865854        16.794553832076389     
 H   2.2739046523485591       -1.7436165093163813        16.915251953218338     
 H   3.3883122854500587       -2.0621991148098209        18.259075665524325     
 H   3.3091456175719194       -3.1888649800233582        16.885496905116852     
 I   1.4881103669690474        1.1053360836614483        14.534548578702797     
 I  -1.6563942869329422        5.6125052849685630        16.008420211595631     
 I  -8.4739108638531722        9.5970586819343708        13.055695620791317     
 O   1.9013870443854552        4.5259857630031837        15.610512691407246     
 H   1.7147036186191833        3.5887954887742133        15.380906975669369     
 H   1.0151346243651251        4.9313289122729511        15.720426395739569     
 C   8.4142505583862022        2.5146192285643858        10.033768374294922     
 C   8.6059573881340317        3.5084616517311833        8.8781252119053082     
 C   7.8553566605911644        1.1717629162158940        9.5238462976312466     
 C   7.4508899933049237        3.1039348703169671        11.085704408964276     
 P   10.003854814779638        2.2547362043677208        10.915386822186486     
 H   9.2136113228533656        3.0878043511879336        8.0656612787129305     
 H   7.6261318142931760        3.7715419015177414        8.4593601427386353     
 H   9.0739890240726044        4.4376681066983750        9.2242478633102749     
 H   6.8474976030660955        1.3353543382419251        9.1131847172913361     
 H   8.4701454587286413       0.74194390505056829        8.7215087380122505     
 H   7.7744706116507212       0.43933358123160748        10.337810464023102     
 H   7.8129307559545351        4.0550362901911523        11.496277925520992     
 H   6.4780151585119787        3.2922791704414487        10.611115286235901     
 H   7.2901787838393162        2.4124586664542234        11.921358195817112     
 N   11.079011767165049        1.6334917613599835        9.8428797526946905     
 N   10.635066246533622        3.6875611785667695        11.451521226160555     
 O   9.7105897216318340        1.3921219113308314        12.150222217235479     
 C   12.382305742570368        1.0780749690907578        10.291462990765760     
 H   10.740749003653089        1.2814559557234717        8.9391755185425854     
 C   11.665459320533603        4.5178402533021282        10.804544256469459     
 H   10.412110853561495        3.9175221499620738        12.422859492189122     
 Dy   9.9065843626963570        1.2932579919739631        14.359086633232440     
 H   12.537347570153852        1.4450826641754175        11.316555041701660     
 C   12.348473328035539      -0.45154013652318215        10.328879076022188     
 C   13.512412983601656        1.5946703249293546        9.3975858200457960     
 H   11.835835808896611        4.0564984647133668        9.8245430504364553     
 C   11.174493372175801        5.9557997514641725        10.590890075168545     
 C   12.976603069183511        4.4962986515955228        11.600359790176739     
 O   10.286792732749742        1.2818778415131231        16.546454971536136     
 O   9.3771901152469095        3.6245688614852178        14.337495875135701     
 O   7.5605508697046861        1.4715109350524362        14.631173887588810     
 O   9.0721335714270346      -0.98026476961387754        14.485062739804288     
 O   11.720913847318716      -0.18206506911185805        14.005026815577670     
 O   11.878666180619840        2.6478805824412754        14.274871102537780     
 H   11.550507469811892      -0.81539718340584055        10.987775653437929     
 H   12.181930291394316      -0.86182041077769889        9.3228710454226480     
 H   13.303157794266916      -0.84548662434512423        10.705237238882953     
 H   13.367520624577343        1.2491988866171113        8.3650481566704489     
 H   13.553854994247008        2.6902803642934954        9.3849264483955803     
 H   14.480731745347674        1.2187347723458422        9.7552608791335373     
 H   10.251159257367904        5.9797131143123314        9.9982972629242592     
 H   10.972212372893498        6.4466727275172691        11.551283424625318     
 H   11.936586327606047        6.5482977627479420        10.064690566432825     
 H   12.830252075146907        4.9164583691041184        12.604732943392539     
 H   13.362264695048856        3.4772250296001541        11.723013919929707     
 H   13.742920653059052        5.0984297940567442        11.092910039712557     
 P   10.483835710458539       0.39916126882254094        17.786183064840611     
 H   9.9215008257431894        4.2435198038213207        14.889185195388082     
 H   8.4054906169731538        3.9214259816428170        14.432182024867759     
 H   6.9660732535768108       0.72316011541228553        14.331055437372173     
 H   7.0791014290196435        2.3466895019505190        14.620639692667032     
 H   9.5368337780500578       -1.7194318676537201        14.010656903283145     
 H   8.0841192350422855       -1.0880942931517215        14.286673048655661     
 H   11.685021215255775       -1.1226615556794288        13.677733984914571     
 H   12.677367967888554        2.9127642813129163E-002   14.174798849738872     
 H   12.792836506202594        2.2557452917934095        14.311306132754478     
 H   11.927020762800558        3.4674666983984479        14.834817571177251     
 C   9.0143578409280636       0.63706443148402780        18.856534853053844     
 N   10.682857503276482       -1.1328444804702771        17.209304309246136     
 N   11.778785106938042       0.67602338724814959        18.753014815545942     
 C   7.7962932384718258       0.22848489475774572        18.006447816561231     
 C   8.9100706966628831        2.1296657124646221        19.225380698183390     
 C   9.1003051878240147      -0.21870059314124840        20.128923793903457     
 C   11.193502755579880       -2.3040010906158503        17.937503673713543     
 H   10.218518655256101       -1.3288222463356807        16.319404672699619     
 C   13.173909242011355       0.78179121865255163        18.258754654805795     
 H   11.609122921417482        1.1948717440722534        19.621323511340883     
 H   7.8333242808323451      -0.82746861634635216        17.706076132266222     
 H   6.8878104512152367       0.37641303919139474        18.603044827499463     
 H   7.7080539488369029       0.83918018980765807        17.099579718221371     
 H   7.9749179646562052        2.3112310869790083        19.774454659642565     
 H   9.7304443685707582        2.4514450429866725        19.879565173788876     
 H   8.9124220630792248        2.7604387513156379        18.328248864507650     
 H   9.9511195912459929        6.4196765491299934E-002   20.760617781533426     
 H   8.1877468758833043       -6.8572425391084782E-002   20.720959232870715     
 H   9.1784775854545213       -1.2905339360377983        19.908902464694588     
 H   11.502356526482988       -1.9384537074347421        18.925748970526634     
 C   12.408183131919564       -2.8876791154282873        17.210646742239284     
 C   10.098752944076747       -3.3575820723466054        18.102565495292147     
 H   13.192412529853035       0.34267006878090400        17.251194276283805     
 C   14.103797514246226       -1.4098170858756903E-002   19.180498852012601     
 C   13.584799303613913        2.2505953093793019        18.168946971578936     
 H   12.124738729182290       -3.2366782346136578        16.206437674689798     
 H   13.202538061636616       -2.1385493711849919        17.093304488795738     
 H   12.818160981574648       -3.7452443340263470        17.764359682872765     
 H   9.2186074002707166       -2.9504229269619828        18.615148353734167     
 H   9.7748982389593273       -3.7327487391742160        17.121228140531080     
 H   10.463351500110209       -4.2142171461854510        18.683661720114237     
 H   14.024222589112219       0.36029259790821599        20.210779994054800     
 H   13.850447126708683       -1.0810743575042061        19.187185747683266     
 H   15.147258716099119        9.1304005245468750E-002   18.854447856628951     
 H   12.906647649485723        2.8107314187229453        17.511207063564413     
 H   13.551729702452771        2.7087187923187628        19.166559953721375     
 H   14.604921451111046        2.3512142719200853        17.774554998911245     
 C   9.6550323270922416        5.2755406110432412        2.4096526621912377     
 C   10.631972982469991        4.1689710481778013        1.9744957710124340     
 C   10.227642199441387        6.6751987316171881        2.1088513745173865     
 C   8.3110716516318721        5.0931997867273484        1.6754944851412767     
 P   9.2978529698153984        5.1537497226358191        4.2152822179883591     
 H   10.733865090814950        4.1899946093815279       0.87853114201530524     
 H   11.633285449881530        4.3051963900635313        2.4027960420213041     
 H   10.262052517122171        3.1756051406451409        2.2603965713976031     
 H   10.410947941326333        6.7721744194846476        1.0285746947678587     
 H   9.5190873040022446        7.4615343579256503        2.3976084694807862     
 H   11.181378170864292        6.8563916482344887        2.6207625849341629     
 H   7.9031802088155398        4.0858754575593519        1.8247439544762096     
 H   7.5601235480197078        5.8237392215695651        2.0041134773084477     
 H   8.4593545308243154        5.2323768546323084       0.59436033067497740     
 N   8.5853839832226608        3.7114464768481690        4.6059304990565382     
 N   10.761747149368604        5.1172466769208187        4.9569289803272669     
 O   8.3591937798158362        6.2981125795323623        4.6130696496068726     
 C   7.1398309372233797        3.4117675653538306        4.5599248595687305     
 H   9.1975133981982147        2.9606975429903510        4.9400992455639052     
 C   10.909924085109717        5.3985707807366987        6.4030117845761190     
 H   11.607073836908659        5.3244600547420387        4.4081020037437533     
 H   6.6706413111773371        4.1751528159760998        3.9260343332221752     
 C   6.8899610306539527        2.0483834477827036        3.9147236765639426     
 C   6.4884379120923876        3.4711509947366168        5.9439104549011246     
 H   9.9743341905188867        5.0794797577984436        6.8838753982574135     
 C   12.069920559282929        4.5646659334791861        6.9434611178595453     
 C   11.120691484249782        6.8944061927840252        6.6538621076837341     
 H   7.3925663024869532        1.2496490725034011        4.4784806766003626     
 H   5.8132179929276235        1.8330963456799390        3.9048607917128124     
 H   7.2533025861799150        2.0189473524619799        2.8812484018992186     
 H   6.6826286020532804        4.4335865740400093        6.4327129016125513     
 H   5.4001925918824805        3.3525075988242006        5.8416006460802041     
 H   6.8713320157382221        2.6667433628197235        6.5859381779458852     
 H   12.980235676990041        4.7960574758694481        6.3741043203933918     
 H   12.262472955636062        4.8073408491460121        7.9961336094497479     
 H   11.861726246141808        3.4895086301568741        6.8588185542527240     
 H   10.290168588426537        7.4753123012756681        6.2365007848117573     
 H   11.185158762896389        7.1084899829925581        7.7300887527984425     
 H   12.050951365605865        7.2427010218079628        6.1836678689528242     
 C  -2.6165857212340633        11.781860093932481        6.9060637093976442     
 C  -2.4255645646466397        10.270895374431491        7.1400138397093338     
 C  -1.2788585958156633        12.539128339634921        7.0247518197256831     
 C  -3.6176651038002068        12.311820280585534        7.9549078807949041     
 P  -3.3901463156207714        12.050725965998273        5.2448158650848722     
 H  -3.3868253422753445        9.7430316560421666        7.0977786358001520     
 H  -1.7377379167372544        9.8115009671630471        6.4187760566968795     
 H  -1.9996639835112127        10.109679608289083        8.1421993725675090     
 H -0.50718468249467108        12.130609887768960        6.3580836891335757     
 H  -1.3953610986314662        13.609083748214656        6.8008632898438339     
 H -0.90153699490264838        12.454907309508803        8.0554812290147364     
 H  -3.2402281831116468        12.073271776236375        8.9602595706470112     
 H  -3.7406571263759942        13.398945131864883        7.8993608489329414     
 H  -4.6059913446117076        11.843871347994739        7.8513089412329524     
 N  -3.7772888149092476        13.631187492905152        4.9400368039033520     
 N  -2.2038195009724038        11.758449111888652        4.1398338399277845     
 O  -4.6690086338029113        11.215738030501093        5.1838326284497791     
 C  -4.9581035282033730        14.356822039438642        5.4599265356954607     
 H  -3.0287440259370610        14.224400753264096        4.5842510824343847     
 C  -2.4383062153981885        11.729260328043443        2.6745652466511607     
 H  -1.4393762732943673        11.139770008573269        4.4381128059710591     
 H  -5.5220619042436763        13.645894061690106        6.0799256141254618     
 C  -5.8541666923828286        14.827287571434207        4.3110327111164723     
 C  -4.4994094752976688        15.538795521623522        6.3153270943530027     
 H  -3.3954285369890478        12.242137037978816        2.5000450744661902     
 C  -2.5389007171140898        10.287162323466188        2.1660459020318323     
 C  -1.3198855010274153        12.503142253858988        1.9696655642929377     
 H  -6.1317198713661130        13.983558029033635        3.6657122917590295     
 H  -6.7762433624926048        15.284107053456637        4.6964398093253505     
 H  -5.3217742713715532        15.571422882583024        3.7055380159607334     
 H  -3.9562370892660215        16.262118167657057        5.6898161561555858     
 H  -5.3574009012341834        16.054058433232356        6.7603585999153433     
 H  -3.8326265617969657        15.222843749244962        7.1265433287803512     
 H  -3.3583319381841119        9.7550324813279676        2.6636617148195145     
 H  -2.7189311307923703        10.269410840076439        1.0823172908050767     
 H  -1.6065203718961940        9.7414304423337885        2.3629289115579009     
 H -0.33883745717224178        12.099977228551944        2.2563114898013352     
 H  -1.4105365993356849        12.413525830519596       0.87918616368600389     
 H  -1.3431934939104799        13.567817551362159        2.2315775966276825     
 I  0.43456925171923011        9.3068497327752464        4.5366049654398024     
 I   3.5831622117345803        4.6813200209034607        3.2098085122469353     
 I   10.434736763296995       0.70984663299326767        6.2101982170612668     
 O   5.1902643115447997E-002   5.8005626846631166        3.7062043611183535     
 H  0.23199430847675870        6.7533214056473740        3.8654499607505484     
 H  0.93620358899505629        5.4021565731247572        3.5609647574956163     
         356

 C  -6.4638556434983183        7.7835547851413347        9.1880102524251690     
 C  -6.6458052524537123        6.7878388322295198        10.343498679220399     
 C  -5.8934310913203811        9.1224025514912892        9.6960866885467158     
 C  -5.5160702581593721        7.1923338035013762        8.1233325826164844     
 P  -8.0634797412526300        8.0527998575467663        8.3282306868661884     
 H  -7.2371870952154698        7.2124921851609729        11.165844664006201     
 H  -5.6616235448506318        6.5160143945707976        10.746229696232067     
 H  -7.1269411765521271        5.8629523324070583        10.003566811480953     
 H  -4.8822209712819111        8.9527207252467953        10.095626804980752     
 H  -6.4976766274719617        9.5531959816236043        10.506082508250334     
 H  -5.8174305030326598        9.8574826150749804        8.8840895759717640     
 H  -5.8862438130061721        6.2418908867821816        7.7184846750075815     
 H  -4.5376568354078337        7.0014584323969453        8.5852964482499257     
 H  -5.3647335704882684        7.8827354847119739        7.2851286877527510     
 N  -9.1190786111997806        8.6740893137266415        9.4194542589803998     
 N  -8.7095378467927009        6.6257718857177537        7.7946115709128403     
 O  -7.7851467224098041        8.9184662762250948        7.0919277027435870     
 C  -10.423380048998000        9.2441513391631922        8.9935859385648964     
 H  -8.7664835465633590        9.0172033321291867        10.321040523341473     
 C  -9.7274641175464183        5.7906040799029270        8.4552131676790783     
 H  -8.4936403300970458        6.3929404054664527        6.8222985913474075     
 Dy  -8.0089227218975232        9.0181302098667189        4.8849588915816202     
 H  -10.596852596275003        8.8834452637268786        7.9691927439618189     
 C  -10.375118025092476        10.773387862068477        8.9629284901569388     
 C  -11.543535822733981        8.7342171085654705        9.9033780004891643     
 H  -9.8689465499208318        6.2354944108064272        9.4475089035357751     
 C  -9.2397119186569618        4.3463887686891018        8.6279803530732426     
 C  -11.058885388827845        5.8323133256100466        7.6943363403062275     
 O  -8.3756894897711334        8.9702959497330585        2.6955126425990374     
 O  -7.4711982400470820        6.6848145687360461        4.9057132109889370     
 O  -5.6654014259044247        8.8494170688184681        4.6211589804166078     
 O  -7.1961424523851019        11.294712046793412        4.6759601150736536     
 O  -9.8153265861627474        10.490463266146101        5.2725380615201249     
 O  -9.9971478273630741        7.6616315403318849        4.9647168848926890     
 H  -9.5826783776980111        11.133148622546955        8.2950951712005754     
 H  -10.191688918967005        11.177209911256183        9.9685753991652657     
 H  -11.330836423975487        11.178167833189219        8.6014347073999957     
 H  -11.377822123012953        9.0732040868180235        10.934986579180624     
 H  -11.595039318152940        7.6390641946942788        9.9119592653717348     
 H  -12.514101187117610        9.1214538399074208        9.5649903996575869     
 H  -8.2980249968847382        4.3057839909881350        9.1899072910229709     
 H  -9.0713921092746883        3.8725228832273508        7.6526902440741980     
 H  -9.9893257019111807        3.7490051630407826        9.1662225325193951     
 H  -10.940905241784808        5.4264383057574443        6.6805816844490717     
 H  -11.439697581323546        6.8556508522259323        7.5959737678310830     
 H  -11.816294616847442        5.2277507643577126        8.2123041859033101     
 P  -8.5565172599571451        9.8197924174801745        1.4299052649092658     
 H  -8.0109298206442823        6.0705912410559764        4.3439435641981650     
 H  -6.4984600840511639        6.3986836008330696        4.7989014224303608     
 H  -5.0672762347399853        9.6157655850204584        4.8586255636166387     
 H  -5.1700725516716775        7.9826867028311401        4.6036198023192973     
 H  -7.6523269813183283        12.035071356129675        5.1584557475855775     
 H  -6.2026929693212107        11.420260341099750        4.8381004430063399     
 H  -9.7674910985076302        11.430999794969777        5.5985490652474006     
 H  -10.769061120545922        10.304772513839088        5.0581115008001571     
 H  -10.900090466759821        8.0720260540476687        4.8859943077266763     
 H  -10.035031089637050        6.8445138228138864        4.4017403725607691     
 C  -7.0867253631187941        9.5412641373606206       0.37126871230484987     
 N  -8.7302357014588843        11.370863867305344        1.9601569476838787     
 N  -9.8452348311000222        9.5253153876588161       0.46214674576614323     
 C  -5.8655004224418983        9.9463577385376496        1.2166424687126736     
 C  -7.0035636824615226        8.0430945522031312        2.4454138246981335E-002
 C  -7.1604806754930923        10.381499012021614      -0.91168335195951478     
 C  -9.3327511719321716        12.506945896634059        1.2483952678045591     
 H  -8.2694975881668391        11.586471799563553        2.8482089894429157     
 C  -11.247100539876778        9.4357518416151560       0.93479074415546326     
 H  -9.6686207302532328        9.0142903431695558      -0.40921855462561013     
 H  -5.8851470428822683        11.008790707799351        1.4944559278260541     
 H  -4.9582468784068912        9.7693937479513462       0.62662818702027756     
 H  -5.7908329823499667        9.3532306147464261        2.1360471012916786     
 H  -6.0658159847026196        7.8370905358659035      -0.51128604976692915     
 H  -7.8218673433160886        7.7281224986307624      -0.63524088423290226     
 H  -7.0294256169739056        7.4248191357224700       0.92992611527852742     
 H  -8.0129572915195926        10.099484204997532       -1.5410020092174557     
 H  -6.2487351175452810        10.217498443324418       -1.5017723352223074     
 H  -7.2310327707168369        11.455641659003724      -0.70108764987689165     
 H  -9.6729294006965585        12.114871755719394       0.28104903988268315     
 C  -10.535610903314669        13.042713966315404        2.0311050174101428     
 C  -8.3002997589703984        13.609416443548009        1.0122986810770971     
 H  -11.274707324495440        9.8617026237685792        1.9473523791468892     
 C  -12.154986771718846        10.256073409585555        1.2280648000709538E-002
 C  -11.678034618004633        7.9712357946664376        1.0049930409915488     
 H  -10.214705748791026        13.443372116047149        3.0044529412795478     
 H  -11.273108944617945        12.251248571185986        2.2228764418326725     
 H  -11.031785701633575        13.853207865808324        1.4760123620542711     
 H  -7.4403140974416404        13.244793524953666       0.43625104363935219     
 H  -7.9263065466726497        13.997358771221860        1.9704840089889977     
 H  -8.7463299683185607        14.450123904112861       0.46383268055867061     
 H  -12.070717194066617        9.8914032889339349       -1.0208575701127045     
 H  -11.886132115582583        11.319364736087183        1.9085399505678377E-002
 H  -13.202869465341513        10.165026026537406       0.32851182642042953     
 H  -11.013981841247917        7.3977638053301433        1.6656328277105352     
 H  -11.639085996956023        7.5198826119474527        4.2921489996235566E-003
 H  -12.703615099991602        7.8810721154380623        1.3874105375310852     
 C  -7.6856834378786330        4.9971345095448267        16.846710411213884     
 C  -8.6584848782324908        6.0846810322429219        17.333346728452408     
 C  -8.2446665632075504        3.5875163023452248        17.117626827702541     
 C  -6.3282785120112530        5.1639864369265567        17.558805023967025     
 P  -7.3641144857226397        5.1730009512501107        15.040165223036576     
 H  -8.7363513298740152        6.0314378258716399        18.430035209460950     
 H  -9.6675688624210547        5.9532280286417878        16.922340504678740     
 H  -8.2999485649799052        7.0872685048880513        17.067060021907846     
 H  -8.4155960314796712        3.4605974451086494        18.196838620408457     
 H  -7.5318189291468984        2.8161251260186826        16.801938916466014     
 H  -9.2018726091522396        3.4115607867536752        16.610319842970739     
 H  -5.9264048873737467        6.1758823281157706        17.427889003442036     
 H  -5.5814454833277480        4.4444586429675583        17.197480991148254     
 H  -6.4553924091550581        4.9964735067253354        18.638410063438684     
 N  -6.6494882360638226        6.6260507369609405        14.693428349472384     
 N  -8.8368710389457519        5.2393325462695470        14.319198328515190     
 O  -6.4426266834011647        4.0345238213216410        14.587213034680849     
 C  -5.1990304119777866        6.9022440545424635        14.694691137148874     
 H  -7.2570459066795996        7.3750399130295872        14.346784426276148     
 C  -8.9936010057607145        5.0041998676036021        12.865184720093820     
 H  -9.6782231929163203        5.0165795731501532        14.868840069083538     
 H  -4.7243971660825590        6.1342128363766690        15.318676813018401     
 C  -4.9068837170255399        8.2625716831530731        15.328192698897281     
 C  -4.5881443075966368        6.8291274995365079        13.293130443817644     
 H  -8.0698714514319700        5.3600510516979476        12.387638257815100     
 C  -10.174889637036275        5.8332976087002972        12.366235564814406     
 C  -9.1763358136601987        3.5150443728657050        12.559818192310644     
 H  -5.4004353877733182        9.0708747845226441        14.770227402964474     
 H  -3.8247832268548350        8.4487161160211226        15.315441168996243     
 H  -5.2470023996544493        8.3055649452883369        16.368913153075809     
 H  -4.8097463681708987        5.8682140410245642        12.813404580558542     
 H  -3.4959956064356565        6.9335428700531336        13.363174208962310     
 H  -4.9790202670546666        7.6366575163018524        12.659861207179953     
 H  -11.075727447027235        5.5618181161720699        12.932719080883501     
 H  -10.371648198411874        5.6286709789519804        11.306079620242681     
 H  -9.9861702228868712        6.9078072162530173        12.490053640770549     
 H  -8.3321315119641728        2.9344012532357917        12.948918493366135     
 H  -9.2446713104412623        3.3416135908738056        11.476748433321500     
 H  -10.097090732457696        3.1325146127250862        13.021071436833688     
 C   4.4687202863195505       -1.3942521321837831        12.219169230067969     
 C   4.3286353851438584       0.11588654390528330        11.946177005670750     
 C   3.1036104639404116       -2.1056847005118722        12.138728651824628     
 C   5.4342372488366069       -1.9916355703132913        11.173310735365279     
 P   5.2600935097623758       -1.6521153057394782        13.873861515776142     
 H   5.3074294460352789       0.61156118208985333        11.966842534212823     
 H   3.6640440331021078       0.61505730655122970        12.662060026810778     
 H   3.8977079778155734       0.26510338050195770        10.944246610032483     
 H   2.3561073316383578       -1.6505461893419435        12.802165773832924     
 H   3.1848232933912093       -3.1723669039951377        12.391221736607772     
 H   2.7162165144837171       -2.0370737714666958        11.110676854608545     
 H   5.0485186144575538       -1.7729680838275708        10.166644045730878     
 H   5.5198492164612389       -3.0801859342436222        11.264933993472486     
 H   6.4394687258769361       -1.5555448709377819        11.246673739681128     
 N   5.6197580500386177       -3.2356102356351002        14.190337364449116     
 N   4.1000256002564184       -1.3291602081976412        14.996385803774210     
 O   6.5582294519611555      -0.84511655290846477        13.900802404220544     
 C   6.8117599516363780       -3.9764155409552577        13.726292336981571     
 H   4.8651813242284634       -3.8123734657719650        14.558453257496874     
 C   4.3559523527391075       -1.3229512938474570        16.458308388414917     
 H   3.3377930464122976      -0.70067390631835014        14.712255461099613     
 H   7.3858645830252385       -3.2884319576676169        13.090341669811743     
 C   7.6815886579180521       -4.3954322446152565        14.914621682098714     
 C   6.3720743052298268       -5.1898948702745313        12.907547203891610     
 H   5.3268222452670813       -1.8164659242336163        16.609616323151190     
 C   4.4350947429696088       0.11296928285143731        16.984815249964953     
 C   3.2697769286648408       -2.1335127625491910        17.172714239928524     
 H   7.9434206380693153       -3.5239572539400110        15.528370886521479     
 H   8.6127352634179744       -4.8683109599837451        14.572464897015330     
 H   7.1348240630911643       -5.1120171170346183        15.540065950197059     
 H   5.8089857468556563       -5.8867342807188496        13.545196498805769     
 H   7.2391286297962978       -5.7258007073935060        12.508075149972022     
 H   5.7310914108819624       -4.9028035334440645        12.065755186340430     
 H   5.2433774250628220       0.66242074031217890        16.488694222841833     
 H   4.6213934658241635       0.12349192712639273        18.067546861043759     
 H   3.4935455073065369       0.64654336190769646        16.798037866656788     
 H   2.2738322193987193       -1.7466315674034500        16.916886784271856     
 H   3.3858819479889410       -2.0642841915531740        18.262707620888289     
 H   3.3084816655861502       -3.1923344007652070        16.890157879037204     
 I   1.4886681730058198        1.1005663898657319        14.541099876946930     
 I  -1.6565510915403932        5.6126081658609444        16.009409603329452     
 I  -8.4754275745361518        9.5975492388527748        13.052900874670058     
 O   1.8999471824426266        4.5253757900028297        15.605187510628664     
 H   1.7137439266170518        3.5873591550104118        15.379211431117216     
 H   1.0137617780356667        4.9301350698648454        15.717381112701839     
 C   8.4127113533544016        2.5158490556905648        10.032915599628820     
 C   8.6033919789524731        3.5096116911832742        8.8770541712269413     
 C   7.8532044178921465        1.1730341433807947        9.5235291732166623     
 C   7.4504692582043761        3.1053258101484151        11.085753038479357     
 P   10.003144046304122        2.2557884171379738        10.912911905099097     
 H   9.2099033154807692        3.0886308401559410        8.0639212734892709     
 H   7.6231615014606007        3.7730133700935480        8.4594555103565643     
 H   9.0721871787978703        4.4386840780763333        9.2225059628535782     
 H   6.8450571191920844        1.3367589919483780        9.1136521854700767     
 H   8.4672896306143492       0.74302409228939403        8.7207510849108889     
 H   7.7728394063006414       0.44065628662809547        10.337585786276090     
 H   7.8129443295262533        4.0565332693921352        11.495686257829771     
 H   6.4771047550217586        3.2935499647146211        10.612148934265246     
 H   7.2906679052793919        2.4140467059481985        11.921731541537433     
 N   11.077136785768934        1.6348227643644297        9.8391249440730579     
 N   10.634959085463219        3.6884113451482397        11.448868222842716     
 O   9.7111766402838526        1.3928675328940723        12.147815701631536     
 C   12.380498189818105        1.0785193082362292        10.286321900169565     
 H   10.737936166024967        1.2832258751986414        8.9356078471711875     
 C   11.664441753140981        4.5192030373241145        10.801113493806186     
 H   10.412446067599108        3.9184364028773988        12.420297808223664     
 Dy   9.9085971259300951        1.2939084695990783        14.356572036317724     
 H   12.536578712025646        1.4449771231337043        11.311444092412586     
 C   12.345869678420479      -0.45109121669838415        10.323079007730833     
 C   13.510019390257026        1.5949584713927596        9.3916471726295967     
 H   11.833138320619209        4.0589560766563269        9.8203324297324048     
 C   11.173386093467380        5.9574610651570428        10.590047531083151     
 C   12.976828614374233        4.4966080130626871        11.594795651568214     
 O   10.288066557210882        1.2853928174449982        16.543981797809899     
 O   9.3785975445972518        3.6254177790646382        14.335213133720623     
 O   7.5626918638374985        1.4715048774577211        14.627603238612275     
 O   9.0754071006351431      -0.97987985205678008        14.487432791170477     
 O   11.722469652627748      -0.18110510495498500        13.999749028902375     
 O   11.881475104217635        2.6485102614144673        14.272239558355805     
 H   11.548284984632792      -0.81482514562741382        10.982507916822604     
 H   12.178254393906059      -0.86082300803573231        9.3170357306201304     
 H   13.300657044137258      -0.84571550007344376        10.698412594518180     
 H   13.364027669946529        1.2499623970929876        8.3591171269848434     
 H   13.551893092941784        2.6905496003164404        9.3793455985627396     
 H   14.478498417009044        1.2184602851851931        9.7482186152298116     
 H   10.248919418171470        5.9822082888554053        9.9993347381882298     
 H   10.973058698005332        6.4471991364597949        11.551380264378061     
 H   11.934583368127598        6.5504545032870594        10.063141724262509     
 H   12.832115667675028        4.9157240873369936        12.599797993582257     
 H   13.362402048821206        3.4773364694668039        11.715825533904185     
 H   13.742483112519157        5.0991191598615506        11.086795105300050     
 P   10.483772555574257       0.40464387965336973        17.785297475936098     
 H   9.9227161459495008        4.2438409329300626        14.887723465322738     
 H   8.4068755137539153        3.9215526392713929        14.431110756649119     
 H   6.9679180610793869       0.72205321374425369        14.331424546808597     
 H   7.0803473552952383        2.3461199570337943        14.619479139437361     
 H   9.5396504549667185       -1.7191835885921958        14.012691366007241     
 H   8.0870839232486968       -1.0887769652015300        14.291156367271698     
 H   11.685752450482912       -1.1218506902039367        13.673026764224064     
 H   12.678757555634270        2.8458658111670348E-002   14.172273621467887     
 H   12.795032738857861        2.2553298616941420        14.310804321648424     
 H   11.929226207178273        3.4675539678430645        14.832946161613110     
 C   9.0141722506471691       0.64560988201913572        18.854671345847862     
 N   10.681043234423539       -1.1285645633291352        17.211257381485453     
 N   11.778353809389369       0.68225924254279968        18.752266995274169     
 C   7.7959417970194007       0.23710906104021842        18.004876686065536     
 C   8.9113990176892290        2.1387250375241083        19.221554866018568     
 C   9.0990216048769010      -0.20868174245888754        20.128066538203072     
 C   11.195943046182116       -2.2979086927252004        17.938996349967596     
 H   10.216915964705423       -1.3255901327539383        16.321434661288549     
 C   13.173948255365650       0.78647030910226812        18.259330669471819     
 H   11.608396833648872        1.2009827311531140        19.620582674780785     
 H   7.8317319967176404      -0.81937629888564634        17.706381157025529     
 H   6.8874830798246549       0.38728332638123975        18.600869329643967     
 H   7.7087590201772471       0.84632185157347384        17.096953466452330     
 H   7.9760950580166270        2.3221290784813404        19.769708280671168     
 H   9.7316830138184525        2.4602263092214867        19.875968115767890     
 H   8.9153251731481991        2.7683636660361222        18.323658460384578     
 H   9.9498464856519924        7.4337622170044346E-002   20.759656472651937     
 H   8.1864141521518246       -5.7335395436519873E-002   20.719731734418414     
 H   9.1766375349262415       -1.2807566750891541        19.909120517272967     
 H   11.506643072529322       -1.9307672520419930        18.925999531679231     
 C   12.409718723628501       -2.8799221104695887        17.209384266290474     
 C   10.103984381368219       -3.3535065111080939        18.108244777404131     
 H   13.192851616847143       0.34804150426080344        17.251503502018938     
 C   14.102130646963312       -1.1175968741117343E-002   19.181243496322313     
 C   13.586642187745699        2.2548429924927125        18.170608247559056     
 H   12.124151833384257       -3.2316801351565845        16.206857053735376     
 H   13.201535665288104       -2.1290410634088817        17.088000411273988     
 H   12.823718654355243       -3.7351548554900864        17.763371791098013     
 H   9.2250699161739700       -2.9479541810662071        18.623985992752591     
 H   9.7773190685527354       -3.7296182792548587        17.128300094949850     
 H   10.472478803675742       -4.2092399604981789        18.688001511312656     
 H   14.022293294021971       0.36270553365174746        20.211669368059823     
 H   13.847470914285497       -1.0778348282370722        19.187144922029571     
 H   15.145927198032551        9.2982331595972148E-002   18.855906425881290     
 H   12.909529192798422        2.8160350635315070        17.512722606001702     
 H   13.553494361780242        2.7126143739611224        19.168390220396780     
 H   14.607098929265375        2.3543878724400757        17.776849792521109     
 C   9.6515344396153253        5.2777789131828809        2.4061743572144336     
 C   10.629102592639992        4.1730152350136009        1.9681951884332747     
 C   10.222387264014566        6.6784141405930555        2.1072035181821209     
 C   8.3070594054727742        5.0952994754909762        1.6730893123144681     
 P   9.2962266556470201        5.1528221652429504        4.2118130045118747     
 H   10.729546108291066        4.1958294387280244       0.87218101318027130     
 H   11.630763343216914        4.3098401045675834        2.3954295111189370     
 H   10.260640061841929        3.1788640343956809        2.2530883718645360     
 H   10.405410352701184        6.7771826594085756        1.0270743580714299     
 H   9.5128215708242170        7.4633284692339119        2.3971253915940323     
 H   11.175932798190482        6.8600987921528782        2.6192916578970338     
 H   7.9003284201915909        4.0873861200638686        1.8212296693899641     
 H   7.5557080002619621        5.8245760504618360        2.0034977220741759     
 H   8.4541402221105031        5.2362527778953858       0.59206817484442431     
 N   8.5837438169979201        3.7098073034428167        4.5998114633058123     
 N   10.760621790060981        5.1146936201851716        4.9523255762575706     
 O   8.3584139683585210        6.2967746733732106        4.6126444046061090     
 C   7.1378866040207818        3.4115667580367384        4.5567740203166496     
 H   9.1956077492984125        2.9593016710914233        4.9350066529790269     
 C   10.909287998219748        5.3931600845215097        6.3988934961121053     
 H   11.605679645963253        5.3229935659484786        4.4034723536722256     
 H   6.6683050419020775        4.1750689886676442        3.9233242097752670     
 C   6.8853781749035132        2.0481692210735147        3.9127305503346155     
 C   6.4891153177265668        3.4721646128769925        5.9418872293898888     
 H   9.9745321142056760        5.0715423080875057        6.8795628261065902     
 C   12.070834914662605        4.5598457961926098        6.9367326134084841     
 C   11.117970840633140        6.8886174275080219        6.6531497078744302     
 H   7.3875549660328481        1.2490388110919122        4.4762945568892114     
 H   5.8083191805578878        1.8346148011599457        3.9045030357447219     
 H   7.2471107430043693        2.0175910009773155        2.8787625539881945     
 H   6.6851789645806932        4.4345635049800078        6.4299324519667120     
 H   5.4006052339733159        3.3545422401548448        5.8416799989824035     
 H   6.8724311495117529        2.6676289887397542        6.5835014727963426     
 H   12.980498879080036        4.7939927958950648        6.3675679812052373     
 H   12.263590301998722        4.8001696852408990        7.9898762219331090     
 H   11.864135817437164        3.4846800875283326        6.8496290744468658     
 H   10.286447615156922        7.4693282325228161        6.2376009003104507     
 H   11.182704563930125        7.1001773976933844        7.7297985830763931     
 H   12.047533050682992        7.2392525517070787        6.1834716190469541     
 C  -2.6136695206191671        11.777340171128873        6.9110130846979061     
 C  -2.4261231889525687        10.266431552583548        7.1476085488082965     
 C  -1.2741068104583673        12.531528097531041        7.0272739534117177     
 C  -3.6124495939668506        12.311854729664919        7.9595509936065811     
 P  -3.3882371552184636        12.045433814198466        5.2501096775087754     
 H  -3.3885644894225284        9.7407407447374812        7.1067025249445797     
 H  -1.7397653114220037        9.8043549160560435        6.4268235628305597     
 H  -2.0000238403988555        10.106013181290296        8.1498350823711192     
 H -0.50397418260637439        12.119853916083519        6.3609316512298451     
 H  -1.3882100980946366        13.601256668524140        6.8014191547611853     
 H -0.89623449986902093        12.448393989763380        8.0578765916908779     
 H  -3.2345665745770193        12.074636394187889        8.9650351320973432     
 H  -3.7328866300786618        13.399076591291006        7.9015709231737263     
 H  -4.6019188411437399        11.846078530561989        7.8578935305181794     
 N  -3.7733495702526647        13.626122385293467        4.9443842998140903     
 N  -2.2036013816532480        11.750813149489913        4.1441330067913640     
 O  -4.6684542368914768        11.212440823812083        5.1912821878109146     
 C  -4.9546726951696654        14.353022300167682        5.4607875366626315     
 H  -3.0242739698773877        14.218114439490307        4.5878440471861204     
 C  -2.4391299251761676        11.723288546349727        2.6790365613010318     
 H  -1.4392592177172154        11.131627700431794        4.4416523075964971     
 H  -5.5192321659943788        13.643813957613428        6.0821286255559661     
 C  -5.8493100247847369        14.819995739519296        4.3094849355257532     
 C  -4.4968114338534830        15.537177272943131        6.3134032096804473     
 H  -3.3973787812235980        12.234410943903391        2.5058922184699468     
 C  -2.5374383078125242        10.281661485992167        2.1690140855060736     
 C  -1.3230673664243691        12.500283115163544        1.9739371189937225     
 H  -6.1260237881476565        13.974360854729897        3.6664344824413595     
 H  -6.7718698029378706        15.277952803161456        4.6922408536780891     
 H  -5.3161217008191590        15.562220475462688        3.7024360148650963     
 H  -3.9523555753142419        16.258525164195163        5.6868017887605209     
 H  -5.3552095991414967        16.054051238395427        6.7555203860358608     
 H  -3.8315818477861918        15.223194381139965        7.1265524056380896     
 H  -3.3558048500414328        9.7477724434581940        2.6663866207506794     
 H  -2.7178398407598849        10.264550363056834        1.0853385542267349     
 H  -1.6041411996077282        9.7372441046078126        2.3651329583848009     
 H -0.34089454046421491        12.098822636490619        2.2589399538011872     
 H  -1.4149083969983864        12.411951988050753       0.88345327053200351     
 H  -1.3481712256093157        13.564550645421919        2.2371899736246070     
 I  0.43335723140598209        9.3011659596224412        4.5454298905353800     
 I   3.5823422800640716        4.6834274861475205        3.2081022383861644     
 I   10.431378370319552       0.71039866488290460        6.2071169988989032     
 O   4.9187578124842556E-002   5.8002341779783260        3.6993718382940917     
 H  0.22956106377934110        6.7520607799198880        3.8629179728782650     
 H  0.93363355480671639        5.4015705085442294        3.5559860450072143     
         356

 C  -6.4656537944235284        7.7842827910861674        9.1878996019595238     
 C  -6.6477934470844984        6.7888085293133296        10.343559486080348     
 C  -5.8958589029303337        9.1234780821173782        9.6957512753533770     
 C  -5.5172358536894501        7.1931143954637031        8.1237520204894231     
 P  -8.0648966181835515        8.0528094049909207        8.3272105431579142     
 H  -7.2398842836385358        7.2133255482783518        11.165452532117927     
 H  -5.6637348041693034        6.5175691925619477        10.746965856590560     
 H  -7.1282508734831111        5.8636150677936758        10.003528847233333     
 H  -4.8847743207591723        8.9542526428284468        10.095808114158158     
 H  -6.5006087109879669        9.5543530177456528        10.505311250319041     
 H  -5.8197278343035768        9.8582464468906092        8.8834851512502926     
 H  -5.8869371007554010        6.2424970293219095        7.7188943801941337     
 H  -4.5389606415068542        7.0026320976973278        8.5861510147811853     
 H  -5.3657420741397353        7.8834428578604765        7.2855138081711566     
 N  -9.1215786377123074        8.6737915504983114        9.4175537763828512     
 N  -8.7099747082811128        6.6254473387280344        7.7932807691862358     
 O  -7.7859568823085787        8.9185315766469575        7.0910945002131394     
 C  -10.425873469573251        9.2430274822802936        8.9905358025192843     
 H  -8.7697096681929398        9.0174387838755372        10.319227937223790     
 C  -9.7284272227031163        5.7902942423900612        8.4530704525941935     
 H  -8.4936656267974158        6.3928850192706461        6.8209953677039810     
 Dy  -8.0089054763978318        9.0182105507583792        4.8841768575964180     
 H  -10.598294649228126        8.8821954668235179        7.9660195081540914     
 C  -10.378522090343417        10.772304708397415        8.9598619364998218     
 C  -11.546542042504733        8.7324014095947859        9.8993094159405182     
 H  -9.8715690823932274        6.2359835904306236        9.4447256249438034     
 C  -9.2402192222998405        4.3465023847654640        8.6279722724890870     
 C  -11.058753611799364        5.8307129731337906        7.6902950655429487     
 O  -8.3770268068122409        8.9745124939414271        2.6950579190616577     
 O  -7.4713523076911974        6.6850468286190408        4.9040883102153199     
 O  -5.6652678453913721        8.8488300398411592        4.6194197549520313     
 O  -7.1950236959869649        11.294583849669236        4.6795170153769474     
 O  -9.8158282219174033        10.490404446852839        5.2706539801301089     
 O  -9.9960722293301902        7.6614033453403989        4.9639348607186031     
 H  -9.5858566457107592        11.132492035203585        8.2925328816005024     
 H  -10.195948259596129        11.176253933999160        9.9656096847321081     
 H  -11.334245971741051        11.176510284165568        8.5977347610249968     
 H  -11.382083457898833        9.0715880109532705        10.931035184683047     
 H  -11.597315454546322        7.6372143735199938        9.9079237470877679     
 H  -12.517024604715409        9.1189182909189928        9.5598705070503893     
 H  -8.2995019016366456        4.3069698710146183        9.1915312108825997     
 H  -9.0699812951278531        3.8717863050114318        7.6534656430274230     
 H  -9.9903763490597832        3.7492137741481848        9.1655624258544712     
 H  -10.939145704636706        5.4241910146877643        6.6770112009554383     
 H  -11.440030805545604        6.8537536943851913        7.5907095052396976     
 H  -11.816525302329012        5.2260748898004987        8.2076353470903971     
 P  -8.5581460986500009        9.8257496737326520        1.4307404070831076     
 H  -8.0114701507637474        6.0708243707614793        4.3426958642983946     
 H  -6.4987376632697691        6.3982987507664362        4.7974849039265655     
 H  -5.0673110270474870        9.6142012971054012        4.8602269778895586     
 H  -5.1705795031252180        7.9817402158522475        4.6027658526668853     
 H  -7.6516376375660373        12.034963213050967        5.1614839892623801     
 H  -6.2018562869310596        11.419133054299781        4.8435779812555468     
 H  -9.7686666619566758        11.431103075961055        5.5962633822414753     
 H  -10.769677804927682        10.303275701721702        5.0585321269626373     
 H  -10.899639045777343        8.0707992607917092        4.8876644503733422     
 H  -10.034475417207419        6.8445043620121506        4.4006014116531729     
 C  -7.0881719820664442        9.5487390232030425       0.37185203572924364     
 N  -8.7330822006390232        11.375864723467176        1.9633927184858939     
 N  -9.8470875438750198        9.5325239002014648       0.46278116214537535     
 C  -5.8671847804991613        9.9543613440579435        1.2174309723610894     
 C  -7.0040021771163321        8.0506456862027402        2.4691477741108667E-002
 C  -7.1621868375189566        10.389063856581412      -0.91104947342707543     
 C  -9.3288924730156495        12.514182437079802        1.2499295376414892     
 H  -8.2721994378834847        11.590293846493109        2.8516029944250514     
 C  -11.248719032092179        9.4427550703507617       0.93639199062353029     
 H  -9.6708700954090787        9.0206057870858611      -0.40814307962240887     
 H  -5.8876705917344845        11.016622024324432        1.4958016932477973     
 H  -4.9597942339310306        9.7784711409699270       0.62729208778024292     
 H  -5.7919756236187210        9.3608443893031215        2.1365391713802189     
 H  -6.0663334970022920        7.8455872418451653      -0.51154074940856309     
 H  -7.8223763373640773        7.7350454033894174      -0.63463753779128951     
 H  -7.0287969785646673        7.4321879987446611       0.93005215021871146     
 H  -8.0144032072921441        10.106666673872841       -1.5405727336277737     
 H  -6.2502314114771202        10.225386722783865       -1.5008771011945190     
 H  -7.2331348180522319        11.463216505303258      -0.70064882957978014     
 H  -9.6672115228594890        12.123504149666969       0.28141029194734779     
 C  -10.532226068875337        13.054145354275978        2.0286714600463749     
 C  -8.2918035712490976        13.612793588092009        1.0178846182799599     
 H  -11.275800521671009        9.8696016646100073        1.9486113480785281     
 C  -12.157252766791490        10.261999918849861        1.3605764875620846E-002
 C  -11.679222024491553        7.9782021308831332        1.0078003807551053     
 H  -10.213620968592148        13.451580286303754        3.0039364828696042     
 H  -11.273954186678202        12.266000823875238        2.2157892650160882     
 H  -11.022172894154378        13.867817329169783        1.4733366853349872     
 H  -7.4306869850989345        13.244613334909458       0.44624560404693314     
 H  -7.9209056048885680        14.000291226294127        1.9773584827528730     
 H  -8.7320510611412399        14.454421603223752       0.46677384897633678     
 H  -12.073127064108290        9.8966417850296935       -1.0193097465861165     
 H  -11.888815733897260        11.325383937476285        1.9606081917468581E-002
 H  -13.205015895523823        10.170623677245230       0.33009864383037585     
 H  -11.014699041004427        7.4052327039638755        1.6683869292092184     
 H  -11.640739370824020        7.5263530434665213        7.3217854996706112E-003
 H  -12.704568709030152        7.8879636095458050        1.3908141273021994     
 C  -7.6883622701188044        4.9999905156642228        16.844864100512147     
 C  -8.6624225162534287        6.0878596228500568        17.328243472495856     
 C  -8.2471017343191058        3.5905099803020715        17.117347332902224     
 C  -6.3320950750848466        5.1688749973232371        17.558589708121147     
 P  -7.3643463388698098        5.1727300137563468        15.038443849094504     
 H  -8.7416854453272634        6.0366121233501850        18.424896418478330     
 H  -9.6709190116309234        5.9551129359865635        16.916257818543897     
 H  -8.3041266189199163        7.0901939383770447        17.060663690819368     
 H  -8.4193280508322115        3.4652563294325680        18.196508791482398     
 H  -7.5336414844535362        2.8188623090038472        16.803714755520264     
 H  -9.2036283744957093        3.4133817993469657        16.609193754849397     
 H  -5.9307473758895277        6.1808611932262991        17.426703811849283     
 H  -5.5842872299617792        4.4493948656591131        17.199343214167222     
 H  -6.4605607783231758        5.0028532764096685        18.638243288633848     
 N  -6.6499372218183446        6.6252370631033237        14.689265165263336     
 N  -8.8365094813650327        5.2371575063733529        14.316093063888291     
 O  -6.4416627995760196        4.0339885989314359        14.588928945970743     
 C  -5.1997619277680629        6.9027991873871546        14.692929869717766     
 H  -7.2577663392946494        7.3742004188258887        14.343079601691629     
 C  -8.9926391239781243        4.9994354467531519        12.862525509157091     
 H  -9.6781105598017803        5.0152383788313841        14.865619885985595     
 H  -4.7253928979347384        6.1352048664545844        15.317662254653602     
 C  -4.9100495912973470        8.2635036884214390        15.326682759860121     
 C  -4.5866342386220582        6.8301389640444450        13.292346454640438     
 H  -8.0683456376779734        5.3535374663732043        12.384825599488213     
 C  -10.172996734706739        5.8284549934127599        12.361279771762606     
 C  -9.1764963849901733        3.5098629355074920        12.560142148509312     
 H  -5.4042218162016535        9.0710631139573135        14.768194397718915     
 H  -3.8282702528354808        8.4513786511684827        15.315033265059212     
 H  -5.2513693793851433        8.3060324460897963        16.367017832291332     
 H  -4.8068148101495360        5.8690882894589933        12.812273233088725     
 H  -3.4946872181186994        6.9352401855839920        13.364148214829521     
 H  -4.9769838665603334        7.6374308309516206        12.658456848219959     
 H  -11.074290578986330        5.5588883457380609        12.927899206935564     
 H  -10.369442053035389        5.6216945319954821        11.301533130287345     
 H  -9.9835275212760113        6.9030563514588898        12.482964407624230     
 H  -8.3328862370811514        2.9294169707813174        12.950772632507869     
 H  -9.2445900620361048        3.3341869840645795        11.477449658843813     
 H  -10.097671181375484        3.1289687754219502        13.021889960566979     
 C   4.4731874851171067       -1.3982080311108100        12.224025092321973     
 C   4.3306136599133760       0.11193347076712284        11.952717917449407     
 C   3.1094337768228599       -2.1119199124978882        12.141724857709049     
 C   5.4405051020445310       -1.9924503433741299        11.178168881732118     
 P   5.2635708010045787       -1.6563395465095434        13.879136239654123     
 H   5.3085366590558687       0.60920941555362162        11.974454074023720     
 H   3.6648018599143444       0.60924581660732591        12.668727303871931     
 H   3.9000320229886269       0.26159075308921298        10.950709861453422     
 H   2.3606906315835632       -1.6589833018367006        12.805203284803808     
 H   3.1923778996048080       -3.1787272328332454        12.392973275281800     
 H   2.7226061539357524       -2.0427023570958589        11.113500698082477     
 H   5.0552174107253594       -1.7730255684991245        10.171504300702018     
 H   5.5279779114910843       -3.0809126386381696        11.268242653025926     
 H   6.4448921597673197       -1.5547506103705593        11.252951501083487     
 N   5.6244797128462913       -3.2396464564932126        14.195407862955477     
 N   4.1021789547368659       -1.3345209148479362        15.000627821764933     
 O   6.5608054036535117      -0.84804242901990678        13.907688690455474     
 C   6.8157984402818306       -3.9799399539733504        13.728606861321374     
 H   4.8700856491249054       -3.8170982991879696        14.562872562609765     
 C   4.3566665764967185       -1.3273071830915248        16.462766436800553     
 H   3.3398013354232599      -0.70665493659105638        14.715608836087162     
 H   7.3893453530095838       -3.2910635442466645        13.093127358985276     
 C   7.6871413218282951       -4.4012074372508501        14.914934358573875     
 C   6.3749345835135980       -5.1920974699152156        12.908516603480159     
 H   5.3270586720086968       -1.8213330199919144        16.615385897894789     
 C   4.4360456039109080       0.10885498122000767        16.988689816294333     
 C   3.2691033597442356       -2.1367033294055422        17.176287784599957     
 H   7.9498599967981507       -3.5309328792850097        15.529962379093794     
 H   8.6177707292532286       -4.8733858838857778        14.570570788675912     
 H   7.1412168372547686       -5.1189984180552912        15.539686475022426     
 H   5.8128147763986995       -5.8899719950289935        13.545868493605047     
 H   7.2414474361092607       -5.7272324380693176        12.506903475813019     
 H   5.7326346134092168       -4.9037962605010561        12.068182154810376     
 H   5.2445605822174697       0.65804162408565647        16.492628682599104     
 H   4.6220023903086425       0.11956288716059353        18.071481131638290     
 H   3.4946527095432192       0.64254670345673426        16.801521901237191     
 H   2.2737597864488790       -1.7496466254905187        16.918521615325375     
 H   3.3834516105278230       -2.0663692682965276        18.266339576252253     
 H   3.3078177136003810       -3.1958038215070563        16.894818852957552     
 I   1.4892259790425919        1.0957966960700152        14.547651175191064     
 I  -1.6567078961478441        5.6127110467533265        16.010398995063269     
 I  -8.4769442852191332        9.5980397957711769        13.050106128548801     
 O   1.8985073204997980        4.5247658170024758        15.599862329850080     
 H   1.7127842346149205        3.5859228212466103        15.377515886565064     
 H   1.0123889317062085        4.9289412274567397        15.714335829664110     
 C   8.4111721483226010        2.5170788828167443        10.032062824962717     
 C   8.6008265697709128        3.5107617306353651        8.8759831305485726     
 C   7.8510521751931277        1.1743053705456954        9.5232120488020797     
 C   7.4500485231038294        3.1067167499798631        11.085801667994437     
 P   10.002433277828606        2.2568406299082273        10.910436988011710     
 H   9.2061953081081729        3.0894573291239484        8.0621812682656131     
 H   7.6201911886280254        3.7744848386693541        8.4595508779744932     
 H   9.0703853335231379        4.4397000494542915        9.2207640623968796     
 H   6.8426166353180733        1.3381636456548307        9.1141196536488174     
 H   8.4644338025000554       0.74410427952821978        8.7199934318095274     
 H   7.7712082009505608       0.44197899202458352        10.337361108529079     
 H   7.8129579030979714        4.0580302485931181        11.495094590138550     
 H   6.4761943515315386        3.2948207589877936        10.613182582294590     
 H   7.2911570267194676        2.4156347454421736        11.922104887257753     
 N   11.075261804372817        1.6361537673688760        9.8353701354514271     
 N   10.634851924392816        3.6892615117297094        11.446215219524875     
 O   9.7117635589358713        1.3936131544573132        12.145409186027594     
 C   12.378690637065842        1.0789636473817006        10.281180809573369     
 H   10.735123328396847        1.2849957946738111        8.9320401757997896     
 C   11.663424185748358        4.5205658213461000        10.797682731142912     
 H   10.412781281636718        3.9193506557927238        12.417736124258207     
 Dy   9.9106098891638332        1.2945589472241936        14.354057439403009     
 H   12.535809853897442        1.4448715820919913        11.306333143123513     
 C   12.343266028805420      -0.45064229687358620        10.317278939439479     
 C   13.507625796912398        1.5952466178561646        9.3857085252133974     
 H   11.830440832341807        4.0614136885992860        9.8161218090283544     
 C   11.172278814758958        5.9591223788499121        10.589204986997757     
 C   12.977054159564952        4.4969173745298514        11.589231512959687     
 O   10.289340381672021        1.2889077933768733        16.541508624083662     
 O   9.3800049739475959        3.6262666966440587        14.332930392305546     
 O   7.5648328579703108        1.4714988198630059        14.624032589635741     
 O   9.0786806298432499      -0.97949493449968261        14.489802842536667     
 O   11.724025457936779      -0.18014514079811195        13.994471242227078     
 O   11.884284027815431        2.6491399403876588        14.269608014173828     
 H   11.546062499453694      -0.81425310784898708        10.977240180207277     
 H   12.174578496417801      -0.85982560529376584        9.3112004158176145     
 H   13.298156294007601      -0.84594437580176329        10.691587950153409     
 H   13.360534715315712        1.2507259075688641        8.3531860972992380     
 H   13.549931191636560        2.6908188363393850        9.3737647487298972     
 H   14.476265088670413        1.2181857980245439        9.7411763513260841     
 H   10.246679578975035        5.9847034633984801        10.000372213452200     
 H   10.973905023117165        6.4477255454023208        11.551477104130802     
 H   11.932580408649148        6.5526112438261768        10.061592882092196     
 H   12.833979260203149        4.9149898055698698        12.594863043771975     
 H   13.362539402593555        3.4774479093334532        11.708637147878662     
 H   13.742045571979261        5.0998085256663561        11.080680170887543     
 P   10.483709400689975       0.41012649048419852        17.784411887031585     
 H   9.9239314661558122        4.2441620620388045        14.886261735257396     
 H   8.4082604105346750        3.9216792968999687        14.430039488430479     
 H   6.9697628685819639       0.72094631207622184        14.331793656245022     
 H   7.0815932815708331        2.3455504121170700        14.618318586207693     
 H   9.5424671318833791       -1.7189353095306714        14.014725828731336     
 H   8.0900486114551100       -1.0894596372513388        14.295639685887737     
 H   11.686483685710048       -1.1210398247284448        13.668319543533554     
 H   12.680147143379985        2.7789673410211532E-002   14.169748393196901     
 H   12.797228971513128        2.2549144315948739        14.310302510542371     
 H   11.931431651555990        3.4676412372876815        14.831074752048972     
 C   9.0139866603662728       0.65415533255424352        18.852807838641880     
 N   10.679228965570598       -1.1242846461879932        17.213210453724770     
 N   11.777922511840698       0.68849509783744978        18.751519175002400     
 C   7.7955903555669757       0.24573322732269112        18.003305555569845     
 C   8.9127273387155750        2.1477843625835944        19.217729033853747     
 C   9.0977380219297874      -0.19866289177652668        20.127209282502690     
 C   11.198383336784349       -2.2918162948345504        17.940489026221645     
 H   10.215313274154745       -1.3223580191721960        16.323464649877479     
 C   13.173987268719943       0.79114939955198460        18.259906684137842     
 H   11.607670745880263        1.2070937182339747        19.619841838220687     
 H   7.8301397126029357      -0.81128398142494063        17.706686181784839     
 H   6.8871557084340731       0.39815361357108475        18.598693831788470     
 H   7.7094640915175914       0.85346351333928960        17.094327214683290     
 H   7.9772721513770479        2.3330270699836726        19.764961901699774     
 H   9.7329216590661449        2.4690075754563003        19.872371057746903     
 H   8.9182282832171751        2.7762885807566069        18.319068056261507     
 H   9.9485733800579936        8.4478478848788757E-002   20.758695163770444     
 H   8.1850814284203466       -4.6098365481954964E-002   20.718504235966112     
 H   9.1747974843979598       -1.2709794141405100        19.909338569851347     
 H   11.510929618575656       -1.9230807966492440        18.926250092831825     
 C   12.411254315337439       -2.8721651055108901        17.208121790341664     
 C   10.109215818659692       -3.3494309498695820        18.113924059516116     
 H   13.193290703841249       0.35341293974070287        17.251812727754071     
 C   14.100463779680398       -8.2537666234777825E-003   19.181988140632026     
 C   13.588485071877486        2.2590906756061235        18.172269523539175     
 H   12.123564937586226       -3.2266820356995116        16.207276432780954     
 H   13.200533268939591       -2.1195327556327714        17.082696333752239     
 H   12.829276327135837       -3.7250653769538253        17.762383899323261     
 H   9.2315324320772234       -2.9454854351704314        18.632823631771018     
 H   9.7797398981461434       -3.7264878193355013        17.135372049368616     
 H   10.481606107241275       -4.2042627748109060        18.692341302511075     
 H   14.020363998931725       0.36511846939527892        20.212558742064846     
 H   13.844494701862310       -1.0745952989699381        19.187104096375872     
 H   15.144595679965981        9.4660657946475560E-002   18.857364995133629     
 H   12.912410736111118        2.8213387083400687        17.514238148438988     
 H   13.555259021107712        2.7165099556034820        19.170220487072182     
 H   14.609276407419703        2.3575614729600662        17.779144586130968     
 C   9.6480365521384108        5.2800172153225207        2.4026960522376295     
 C   10.626232202809993        4.1770594218494006        1.9618946058541153     
 C   10.217132328587745        6.6816295495689237        2.1055556618468558     
 C   8.3030471593136781        5.0973991642546039        1.6706841394876597     
 P   9.2946003414786436        5.1518946078500818        4.2083437910353902     
 H   10.725227125767184        4.2016642680745209       0.86583088434523736     
 H   11.628241236552300        4.3144838190716355        2.3880629802165698     
 H   10.259227606561689        3.1821229281462204        2.2457801723314690     
 H   10.399872764076036        6.7821908993325035        1.0255740213750011     
 H   9.5065558376461894        7.4651225805421726        2.3966423137072783     
 H   11.170487425516672        6.8638059360712687        2.6178207308599042     
 H   7.8974766315676419        4.0888967825683853        1.8177153843037186     
 H   7.5512924525042164        5.8254128793541069        2.0028819668399036     
 H   8.4489259133966890        5.2401287011584623       0.58977601901387133     
 N   8.5821036507731794        3.7081681300374649        4.5936924275550854     
 N   10.759496430753359        5.1121405634495254        4.9477221721878744     
 O   8.3576341569012058        6.2954367672140590        4.6122191596053455     
 C   7.1359422708181839        3.4113659507196457        4.5536231810645686     
 H   9.1937021003986104        2.9579057991924951        4.9299140603941485     
 C   10.908651911329779        5.3877493883063217        6.3947752076480926     
 H   11.604285455017846        5.3215270771549186        4.3988427036006970     
 H   6.6659687726268180        4.1749851613591886        3.9206140863283587     
 C   6.8807953191530737        2.0479549943643254        3.9107374241052884     
 C   6.4897927233607460        3.4731782310173687        5.9398640038786521     
 H   9.9747300378924670        5.0636048583765669        6.8752502539557661     
 C   12.071749270042279        4.5550256589060334        6.9300041089574238     
 C   11.115250197016495        6.8828286622320194        6.6524373080651262     
 H   7.3825436295787421        1.2484285496804230        4.4741084371780602     
 H   5.8034203681881520        1.8361332566399526        3.9041452797766318     
 H   7.2409188998288228        2.0162346494926511        2.8762767060771699     
 H   6.6877293271081060        4.4355404359200072        6.4271520023208728     
 H   5.4010178760641514        3.3565768814854891        5.8417593518846029     
 H   6.8735302832852838        2.6685146146597849        6.5810647676467990     
 H   12.980762081170033        4.7919281159206815        6.3610316420170818     
 H   12.264707648361380        4.7929985213357869        7.9836188344164700
[truncated: 1,937,054 more chars]
