# Supplementary material for: Unraveling the Contributions to Spin–Lattice Relaxation in Kramers Single-Molecule Magnets
Source: J Am Chem Soc. 2022 Dec 9;144(50):22965–75. doi: 10.1021/jacs.2c08876 (PMC9782788; doi:10.1021/jacs.2c08876)
Supplement: Supplementary file 2 — ja2c08876_si_002.zip [file ja2c08876_si_002.zip › phonon_Dy/mol-7/mode-1-10/8/Cart_disp.xyz]

         356

 C  -6.4817561316613395        7.7736457563982420        9.1768033853475490     
 C  -6.6356665188211501        6.7853094993123504        10.343265078417861     
 C  -5.9104871362112039        9.1211902580997961        9.6614937061761843     
 C  -5.5499982897575135        7.1808647313196694        8.0989667753841523     
 P  -8.0969011191331042        8.0285107252762025        8.3420926930001027     
 H  -7.2217952258893972        7.2075650399369744        11.170580660842916     
 H  -5.6421710467357782        6.5302634510098851        10.735365433131641     
 H  -7.1085354489725381        5.8512910096018320        10.016355341731172     
 H  -4.8922448332889790        8.9609009980135319        10.047595444567282     
 H  -6.5046204584286160        9.5577734633304487        10.475786502550180     
 H  -5.8507251580936224        9.8463318083386842        8.8390780460846923     
 H  -5.9195874627320455        6.2231470095439088        7.7111588542179517     
 H  -4.5607160888741829        7.0034790922883268        8.5433165307291521     
 H  -5.4215071522015492        7.8646248814085826        7.2511962035444455     
 N  -9.1458504062288242        8.6400140333786180        9.4452897478994586     
 N  -8.7363722541041877        6.5955055859805665        7.8132827089927552     
 O  -7.8466996348118823        8.9035034965711386        7.1063729485927558     
 C  -10.449697763154822        9.2116827318342835        9.0204413328213704     
 H  -8.7869169033761398        8.9834774842629450        10.344676066572427     
 C  -9.7552597631270359        5.7618277150547019        8.4752514744812757     
 H  -8.5253144843052517        6.3656176338533967        6.8388694829106749     
 Dy  -8.1239725171242139        9.0285345872982017        4.9074179512671154     
 H  -10.615524289572154        8.8659624854165209        7.9894833133321521     
 C  -10.407796833069730        10.741867334747248        9.0126181661416958     
 C  -11.572270545536771        8.6825966021895020        9.9148927071574757     
 H  -9.9042680464408157        6.2164651140305063        9.4617834283862479     
 C  -9.2646486240232928        4.3210202942837546        8.6689489929586667     
 C  -11.082063334038105        5.7930664517918462        7.7059038624674541     
 O  -8.4872681534861858        9.0288478404940093        2.7151273127918722     
 O  -7.5718039621260864        6.6985585739621500        4.8932853745664513     
 O  -5.7783907928534131        8.8691710485126602        4.6232805023532570     
 O  -7.3110066809045344        11.307435974742845        4.7431578108854895     
 O  -9.9392018677635559        10.479422956438249        5.3410545043383326     
 O  -10.108071716544760        7.6712638388088816        4.9990683414751151     
 H  -9.6184486362282353        11.113882186259266        8.3478570079850005     
 H  -10.223201040790762        11.131377302110856        10.023856311885721     
 H  -11.365707980505437        11.149218018514969        8.6596233827234297     
 H  -11.420436368404024        9.0159853235819511        10.950011224567874     
 H  -11.611359183807760        7.5869914690745581        9.9155494544511118     
 H  -12.543959833664976        9.0609350322582536        9.5703371624903149     
 H  -8.3255920646311612        4.2914381210910832        9.2359475971737712     
 H  -9.0903787277219816        3.8330847816395401        7.7015829183133153     
 H  -10.014846072916091        3.7293600949153531        9.2130901207125948     
 H  -10.955770472421325        5.3831651163690282        6.6949625673684228     
 H  -11.465518827023825        6.8145949720723511        7.6000945373073288     
 H  -11.840506968185068        5.1876958583104829        8.2218512962096053     
 P  -8.6457788268071507        9.8986436030679119        1.4599961755621005     
 H  -8.1161046123471543        6.0868385596534536        4.3322149327201167     
 H  -6.5997831572824417        6.4154227782501643        4.7737256752533019     
 H  -5.1796602586927829        9.6312946353103293        4.8719920617740708     
 H  -5.2810937823875950        8.0040149845249342        4.5916957538385290     
 H  -7.7705299928276261        12.050739915539159        5.2171035582375396     
 H  -6.3177508745289970        11.433947080966785        4.9017566310226943     
 H  -9.8967577680732770        11.432409016567387        5.6320363832316875     
 H  -10.884144168017999        10.303565263831565        5.0743030050331503     
 H  -11.009088714644987        8.0835077291203739        4.8992460208952373     
 H  -10.141615254853320        6.8491795666163870        4.4419010718795340     
 C  -7.1564499909186212        9.6443671218251197       0.42045077262592617     
 N  -8.8519252715020276        11.435297523009879        2.0228455300759856     
 N  -9.9131431456947610        9.6134240243815832       0.46015788203544394     
 C  -5.9504838276492258        10.073387446348461        1.2756013528337129     
 C  -7.0437819927063829        8.1439534647002105        8.5032117450116365E-002
 C  -7.2200297350196614        10.475564390606529      -0.87010676501447748     
 C  -9.3495083954397611        12.603057872215485        1.2801137901748103     
 H  -8.3965251637511056        11.634690741562611        2.9174149620369390     
 C  -11.319693405224625        9.4990884081373004       0.91486737992355216     
 H  -9.7146276889499230        9.0976318834497150      -0.40393062470399621     
 H  -5.9812544246709667        11.140726935116829        1.5341349116362204     
 H  -5.0347522090146848        9.8915417628073676       0.69975039149260210     
 H  -5.8826238910620656        9.4972214546776357        2.2066968759479897     
 H  -6.0990856290774023        7.9533915134396755      -0.44460755092833648     
 H  -7.8528804991738976        7.8050517722003168      -0.57481999496788838     
 H  -7.0598115763700440        7.5333980559238043       0.99582609135808342     
 H  -8.0539059557443320        10.177136782060124       -1.5170522224846341     
 H  -6.2926982975569183        10.320008152024299       -1.4384280387390238     
 H  -7.3096087385749993        11.550650670486085      -0.66988475882328058     
 H  -9.6424681386403712        12.232209990224469       0.28873555077081403     
 C  -10.576119439189714        13.190125964302622        1.9856092737296782     
 C  -8.2516951132641427        13.656447466319658        1.1254836584379946     
 H  -11.364674707825911        9.9120849535214290        1.9325281980296953     
 C  -12.223163028796185        10.324665000482359       -5.8879790491709917E-003
 C  -11.732728825855251        8.0275944679710740       0.96073810214243116     
 H  -10.305704257022134        13.551242423152591        2.9891822161247283     
 H  -11.367581657381985        12.437940113925050        2.1028223891919202     
 H  -10.984281251503573        14.039433446100304        1.4177484352120975     
 H  -7.3620928372969896        13.247547859348538       0.62924066922527189     
 H  -7.9443523965257743        14.038259972944799        2.1102237884338675     
 H  -8.6093277037511218        14.509710936106758       0.53399184739529493     
 H  -12.126379733370937        9.9745012035319753       -1.0430028908551805     
 H  -11.958608608613055        11.388941466425651        1.7432389518739780E-002
 H  -13.273800104533485        10.223915791918683       0.29829870842238781     
 H  -11.073090171968090        7.4564164161273077        1.6278756218113053     
 H  -11.670923834451569        7.5855298740722175       -4.3655017647877895E-002
 H  -12.763494691992813        7.9196612685670127        1.3248662721118398     
 C  -7.6396995179784373        4.9613159050260291        16.888776149039693     
 C  -8.6531729755618265        6.0230101184734242        17.354623774690733     
 C  -8.1583722364642384        3.5349965181926923        17.157744739012578     
 C  -6.2992486581093177        5.1763907532768156        17.618080796195862     
 P  -7.2908219455726764        5.1276952131720650        15.086105354305440     
 H  -8.7411673804613184        5.9797191555276719        18.451217411936067     
 H  -9.6539861415489714        5.8563458807223689        16.935926651607073     
 H  -8.3220376810675329        7.0338393566972606        17.082137361683284     
 H  -8.3426563721969202        3.4056830535244416        18.234129986056189     
 H  -7.4159604563032735        2.7855543030276730        16.855867119828865     
 H  -9.1011013501059725        3.3263101132952833        16.635454490882218     
 H  -5.9302562200963997        6.2004375407427466        17.483169128872337     
 H  -5.5240584916376392        4.4797701272539987        17.271599287119457     
 H  -6.4347271187981718        5.0117742814275612        18.696865893748331     
 N  -6.5877063545978984        6.5864399428558285        14.736873410883586     
 N  -8.7574180004211275        5.1704242202373756        14.350524780921631     
 O  -6.3468405213228944        3.9984037763689875        14.657701544400137     
 C  -5.1380430591198545        6.8693033782518951        14.716395964604221     
 H  -7.1990496849399808        7.3250384051415827        14.375178714304596     
 C  -8.9089238060506286        4.9140957736519768        12.900790566833777     
 H  -9.6010925806983689        4.9536322757730318        14.899138883234565     
 H  -4.6536027148656034        6.1162131405578126        15.351535198778951     
 C  -4.8468222318608598        8.2456224136935408        15.316171750590424     
 C  -4.5431180355347029        6.7727913017304733        13.308321770393437     
 H  -7.9774774382272042        5.2477862131879780        12.421761799413733     
 C  -10.076123248228742        5.7495118908480514        12.378732102781255     
 C  -9.1128862655624943        3.4222384224536349        12.624002869073610     
 H  -5.3513917998779563        9.0373577817891793        14.744220724818414     
 H  -3.7661884378361612        8.4393260933383356        15.286508110972486     
 H  -5.1769839309795858        8.3111697673080709        16.359156829045755     
 H  -4.7778111230305917        5.8082607967805409        12.841877876647988     
 H  -3.4491350877747364        6.8697612034743694        13.364713696592853     
 H  -4.9348512080570499        7.5760473014534631        12.670101197670922     
 H  -10.984779189711473        5.4988715322877306        12.942451468615664     
 H  -10.267233847222007        5.5289249812669912        11.321051583632196     
 H  -9.8757253607273316        6.8238059055055693        12.485867144306372     
 H  -8.2778248136620363        2.8372608995423070        13.026122103130913     
 H  -9.1832790585124329        3.2271894304886946        11.544800985443890     
 H  -10.038766492221093        3.0618864780311026        13.093050420872650     
 C   4.5573910684377603       -1.4629572595196558        12.261635991555472     
 C   4.3752918341733098        4.4011751431189419E-002   11.997133919058662     
 C   3.2076258198568985       -2.2055492276864297        12.198951193773652     
 C   5.5178340080955595       -2.0339743678867279        11.197804205173417     
 P   5.3797540583472969       -1.7063901602908460        13.905204485493449     
 H   5.3409319281624281       0.56530872019278033        12.010103664338368     
 H   3.7047140175940134       0.52345337749603971        12.721370356684218     
 H   3.9310727063867485       0.18597413296300036        10.999649445039092     
 H   2.4609190412151163       -1.7745351115373225        12.879128031544932     
 H   3.3179231456710840       -3.2719838991010697        12.441111458052539     
 H   2.8012821140378152       -2.1373971920392365        11.177642563939974     
 H   5.1083229132417936       -1.8256912748148231        10.197427295589547     
 H   5.6318400825606032       -3.1198269010895290        11.288672655938507     
 H   6.5134938999001148       -1.5735467222567905        11.253705374132226     
 N   5.7511205947528774       -3.2855381460611559        14.232812098247607     
 N   4.2266190465845863       -1.3776578312284611        15.031152575178744     
 O   6.6756839971140254      -0.89446593943289276        13.906607097277295     
 C   6.9357869066243572       -4.0262068603939225        13.749411423812699     
 H   4.9987942433207193       -3.8655369210923984        14.601023803069596     
 C   4.4551249669977118       -1.3889841793646793        16.496588446797567     
 H   3.4605682478041384      -0.75551288602488242        14.744169483665560     
 H   7.5003762596818273       -3.3367558983244576        13.106351016791994     
 C   7.8254864137833771       -4.4462740536590770        14.922474441781290     
 C   6.4831789140912672       -5.2392355299845210        12.937073051287014     
 H   5.4175611787375573       -1.8943067281990198        16.661777688995091     
 C   4.5350077872111356        3.9907240220112661E-002   17.042269031145047     
 C   3.3423623758865668       -2.1932751492490796        17.176926589446946     
 H   8.0888040065714790       -3.5752266413610356        15.535889058021453     
 H   8.7551749761308582       -4.9093472423100915        14.564014441781474     
 H   7.2944786929733798       -5.1706882621051014        15.552690436519789     
 H   5.9241570065018188       -5.9323912273258559        13.582211553584850     
 H   7.3441425207202498       -5.7791580705857415        12.530111402271668     
 H   5.8345509722259097       -4.9518857275897963        12.101149452581669     
 H   5.3443149421646323       0.59647801469992834        16.556248064153056     
 H   4.7165255628008982        3.3859286795158212E-002   18.125810049587095     
 H   3.5943953444245733       0.57629243770809990        16.861239869750939     
 H   2.3581400591591044       -1.8017724488830207        16.884440736936597     
 H   3.4191942732146607       -2.1188925429120866        18.269629482558031     
 H   3.3856211278612895       -3.2533884833743434        16.900465088833478     
 I   1.5798787002697185        1.0196740270762656        14.704418084598554     
 I  -1.5471706495390960        5.5805515448691523        16.007199771306592     
 I  -8.3477189101698350        9.5727894862340293        13.048082506687035     
 O   1.9804136581821141        4.4727852247241806        15.638199574389100     
 H   1.7984169779383805        3.5257659145543703        15.451436463145875     
 H   1.0929501208157049        4.8770483097139765        15.746186661237687     
 C   8.3999455820088329        2.5416285930045044        10.046920620353010     
 C   8.5540936696212597        3.5272136561431409        8.8781989927639735     
 C   7.8298693362653431        1.1920161046864433        9.5661494814312640     
 C   7.4669034465357296        3.1363942821117572        11.122377793246745     
 P   10.014431218945058        2.2902039004794834        10.884064742419477     
 H   9.1405648378186761        3.1033372710421290        8.0519959215277339     
 H   7.5607958328079627        3.7813110238408174        8.4851057042128630     
 H   9.0266869670810550        4.4620241221057233        9.2033742740531288     
 H   6.8117008875010505        1.3499174329703225        9.1787412766029561     
 H   8.4249177375902171       0.75318668378322051        8.7538009491431836     
 H   7.7702551701224580       0.46982401611978941        10.391276968472162     
 H   7.8364516406815117        4.0944101274944371        11.509469080058533     
 H   6.4785058014403010        3.3136277827760661        10.676159664966381     
 H   7.3369246590726052        2.4536300854065938        11.970631250436616     
 N   11.065313805021484        1.6780104940601748        9.7826355559150517     
 N   10.650860673846850        3.7254612776085025        11.410771491121473     
 O   9.7636961295006959        1.4179265886195065        12.120700835034890     
 C   12.367877557090381        1.1054278542747891        10.210423434171496     
 H   10.706168252366330        1.3308431022893448        8.8847945348979653     
 C   11.670133586769824        4.5583204528191885        10.748643365716807     
 H   10.444861100916444        3.9520918243485990        12.386953073154624     
 Dy   10.028184231700815        1.2869940968920401        14.320240722925799     
 H   12.533083366602339        1.4530476740995335        11.240789258776775     
 C   12.323862909069387      -0.42468658424323880        10.221683597350552     
 C   13.492376965289347        1.6310208916429692        9.3161970185418568     
 H   11.820110971533980        4.1023135814296996        9.7628797791758739     
 C   11.178790165604982        5.9985624670861757        10.552313207399012     
 C   12.996315858073601        4.5283060596470488        11.519091708550066     
 O   10.402810789169710        1.2699389758926583        16.507654483960287     
 O   9.4811898915194792        3.6154255515529692        14.343706255328859     
 O   7.6800962298639135        1.4388723446563210        14.580864420367208     
 O   9.2061602200602657      -0.99230643587715917        14.461379626212727     
 O   11.841245845438337      -0.16492582230198838        13.868692828334293     
 O   12.011550689481060        2.6351254336460621        14.211290605304344     
 H   11.532488220192011      -0.79373701929219098        10.885594774290436     
 H   12.140832899048084      -0.81636015019120645        9.2110341255298209     
 H   13.280431687638822      -0.83241521182856348        10.577836569440896     
 H   13.341078731851795        1.2962407716134365        8.2814149546256512     
 H   13.533218433044798        2.7265896777239123        9.3139927575594932     
 H   14.463102367798777        1.2516689517976285        9.6626074155546178     
 H   10.240451044564642        6.0263498587246342        9.9840385117118498     
 H   11.002762953027359        6.4878442890766035        11.518685392254230     
 H   11.929154124454492        6.5900449560664169        10.008201254456807     
 H   12.868717724294523        4.9380918754909384        12.529949487671203     
 H   13.380694457112211        3.5071125409277966        11.624989860951649     
 H   13.754716972481265        5.1344802851135665        11.004010385005062     
 P   10.565791756641575       0.39239426441290459        17.756784102633532     
 H   10.029676966845315        4.2267201446431288        14.901163904921082     
 H   8.5094296289216445        3.8996960002123773        14.465384049831393     
 H   7.0852853158693492       0.68218191031047926        14.305776624347379     
 H   7.1848530111182063        2.3049882426787476        14.618121294945555     
 H   9.6728118952687243       -1.7343928758364777        13.993033262023078     
 H   8.2171909129073626       -1.1144599768325931        14.278372862084602     
 H   11.795262514840090       -1.1195330959785161        13.583549651147692     
 H   12.788094172651418        8.7420846175221036E-003   14.126845407637829     
 H   12.914755207294254        2.2248396498805549        14.294440794797460     
 H   12.052903931093715        3.4559230055438608        14.769689598883314     
 C   9.0772619644360066       0.63915069030057325        18.799761566514867     
 N   10.776750914174187       -1.1390241558237524        17.180751813670163     
 N   11.836898835368501       0.67198792027414023        18.753572830757360     
 C   7.8707234737398464       0.21120607677374928        17.944355694562276     
 C   8.9617851405565219        2.1384651394862999        19.140053147333180     
 C   9.1422416126279842      -0.19559273620653778        20.088044538788289     
 C   11.247286118046631       -2.3172128418354005        17.928082395088978     
 H   10.314187728140524       -1.3336927772636029        16.289056057341931     
 C   13.240245761706896       0.79183473039608532        18.288516496384858     
 H   11.642521005643033        1.1888631601602448        19.617983338228484     
 H   7.9031636940484367      -0.85485930034231028        17.681095550634232     
 H   6.9556034060889411       0.38844260758438864        18.522654967771050     
 H   7.7997076667641014       0.79108780967288805        17.015824062807603     
 H   8.0190076767051011        2.3242335734404231        19.674829296311554     
 H   9.7730911607192272        2.4784358233200656        19.796729380898896     
 H   8.9709590988215595        2.7516782765817296        18.230935448442640     
 H   9.9760926761521524       0.10170628516055728        20.735739512751849     
 H   8.2147250178247866       -4.1455691861848679E-002   20.656463703731614     
 H   9.2316926743952727       -1.2703707084277032        19.886058888383086     
 H   11.534546796638049       -1.9537727958259841        18.924256667703428     
 C   12.474091698109296       -2.9212209270056588        17.235867483012903     
 C   10.129502469546059       -3.3535404795162282        18.065623338016543     
 H   13.279652714812148       0.37625807763761282        17.271694722386162     
 C   14.153166046507735       -2.7838349672778956E-002   19.204949295353778     
 C   13.646996074868131        2.2647593663397441        18.237249281505701     
 H   12.211240791499744       -3.2665647817452927        16.224052813471012     
 H   13.283818363255985       -2.1834809206033885        17.138309157971388     
 H   12.856177280679132       -3.7854127736550272        17.802284664000243     
 H   9.2369411897121125       -2.9303111061201763        18.546675018404628     
 H   9.8323474512792384       -3.7302760338319660        17.075241768763696     
 H   10.463246393131385       -4.2126686379971563        18.664740062287937     
 H   14.059359710959344       0.32210508927091258        20.242442105599228     
 H   13.894625530623864       -1.0935424645577938        19.183142618991464     
 H   15.201734954494926        7.9470586247830877E-002   18.895903044960313     
 H   12.981145021072258        2.8327664214818333        17.573682729236758     
 H   13.590230426077447        2.7080170139735471        19.241259110553010     
 H   14.674945536858113        2.3760512537299077        17.866330216327100     
 C   9.5513280086019154        5.3517813314937790        2.3447724092528328     
 C   10.565265820024315        4.2910811829308626        1.8763517162699341     
 C   10.068806783867382        6.7791833262829826        2.0769568517082364     
 C   8.2102193683528775        5.1360947759080693        1.6166465200108999     
 P   9.2041540628009937        5.1845314587381006        4.1481037491086026     
 H   10.652080011946641        4.3355374000623623       0.77959944879140464     
 H   11.566589926250195        4.4576164147209658        2.2939981899792636     
 H   10.234972033142752        3.2795734776890448        2.1478311570297683     
 H   10.251625883784087        6.9101557878583462        1.0004940969160683     
 H   9.3265952417491764        7.5282036573567481        2.3807916443878305     
 H   11.012051515507801        6.9880268704792350        2.5982958752285810     
 H   7.8433956707006267        4.1108385131260423        1.7493327799515825     
 H   7.4341123583717801        5.8302276513627929        1.9661997934282995     
 H   8.3438443779805542        5.3039042718270029       0.53807560481429850     
 N   8.5030810873826539        3.7259294880216984        4.5006754645931624     
 N   10.672686534819436        5.1424004006876993        4.8804265233918480     
 O   8.2594829340674671        6.3129694427084972        4.5775970734818872     
 C   7.0544229903676028        3.4384092776953965        4.5144159138464177     
 H   9.1159541418371131        2.9865362183176822        4.8578361984397054     
 C   10.830347880275545        5.4016819552585194        6.3288810074896213     
 H   11.514754548101067        5.3562690385276301        4.3285628624125634     
 H   6.5697998100568284        4.1916575298265668        3.8796076610151062     
 C   6.7713586676717359        2.0627718393846521        3.9098635241000488     
 C   6.4534142089414681        3.5295126285909926        5.9199681290194714     
 H   9.8988785655183005        5.0738169968339362        6.8119605013294793     
 C   11.995428745270521        4.5623090609759016        6.8494834729533602     
 C   11.041547857259109        6.8936661008270121        6.5997524478571528     
 H   7.2789111738931647        1.2720026614184978        4.4805876648338989     
 H   5.6919743759507648        1.8625665202365960        3.9358855944122078     
 H   7.1050313957763471        2.0024512784900610        2.8678313649728726     
 H   6.6823107550606942        4.4939917471463104        6.3890767566059372     
 H   5.3602351038817471        3.4285301107182873        5.8584972787266425     
 H   6.8453469381236749        2.7265915711800082        6.5584852031790524     
 H   12.902943293161222        4.8055960305069263        6.2806730915062916     
 H   12.192263757996034        4.7865866145592930        7.9053319091542820     
 H   11.789133629537188        3.4884907235875726        6.7480867036551491     
 H   10.207125080858683        7.4796049957105115        6.1978196460696768     
 H   11.115938169774450        7.0927234243609885        7.6779986408219818     
 H   11.967114947047428        7.2490534399651834        6.1259238459315393     
 C  -2.6744533368874479        11.778263701545242        6.9074847088265869     
 C  -2.4854070236507120        10.268885367612061        7.1525577734156638     
 C  -1.3305922783241535        12.528788404261194        6.9944177759605397     
 C  -3.6502201794596756        12.326167296676960        7.9697017106126067     
 P  -3.4797467199880923        12.037004002142920        5.2582265246035043     
 H  -3.4482339445248158        9.7429992777703358        7.1260318543338732     
 H  -1.8071093123294608        9.8019876255603435        6.4271278980914825     
 H  -2.0480135471410699        10.115478497632227        8.1511974561682354     
 H -0.57370575763191711        12.110974229245326        6.3171145238574313     
 H  -1.4453247101217730        13.597445421788793        6.7638570645137568     
 H -0.93484854442487630        12.450903319317067        8.0190059704221053     
 H  -3.2522079785183187        12.100550904081535        8.9706073646220172     
 H  -3.7685399492726472        13.412879507392134        7.8987510566714443     
 H  -4.6427764806743852        11.862554990935807        7.8935039263676110     
 N  -3.8544426208417844        13.618098985703552        4.9421389149301165     
 N  -2.3134281133137500        11.721495887246927        4.1419621115116527     
 O  -4.7711326652316401        11.219618244356083        5.2328081146673862     
 C  -5.0316787385110535        14.354565767136281        5.4520488639692521     
 H  -3.1012874843857192        14.203442169093714        4.5838096875607626     
 C  -2.5292052590879170        11.732152216871603        2.6742482773199785     
 H  -1.5491294885847593        11.099771609244868        4.4341270908355055     
 H  -5.5904432368665296        13.657077694289146        6.0915510423484731     
 C  -5.9365345050316565        14.795222835547817        4.2982135860911468     
 C  -4.5651255117202361        15.553613760851393        6.2776571270408237     
 H  -3.4883644627735033        12.241017228972352        2.5002049187136679     
 C  -2.6089660166978357        10.303636686695379        2.1269293483464482     
 C  -1.4061627073848615        12.531825060474878        2.0051759627264261     
 H  -6.2076151388579452        13.935050082460972        3.6731113134520501     
 H  -6.8617546994869052        15.251268396243868        4.6769653489882126     
 H  -5.4141143047511573        15.530938797465447        3.6738467524938101     
 H  -4.0157615880890551        16.256816552241361        5.6352355784933383     
 H  -5.4188899939599198        16.086952030253268        6.7079841950305132     
 H  -3.9025086599206493        15.252228055892775        7.0976662984592762     
 H  -3.4214629682932998        9.7473541518102866        2.6080041188749763     
 H  -2.7847021943766226        10.311936360042422        1.0423483546494143     
 H  -1.6700893235614509        9.7656700018922109        2.3118980217488483     
 H -0.42644783317887508        12.138357651316955        2.3110240946407439     
 H  -1.4690339856791192        12.454235445973213       0.91159428017492683     
 H  -1.4502108668213232        13.592678618373398        2.2784028550285074     
 I  0.32855701684696303        9.3025157625939041        4.4653895384136346     
 I   3.4732643442577964        4.7228066418948753        3.2067423038310618     
 I   10.257045619295480       0.73239820759340368        6.1833892254121690     
 O  -6.0475456119660126E-002   5.8304230259046781        3.5870053009078022     
 H  0.11833432158041286        6.7815384146117914        3.7569723589997497     
 H  0.82754688457690351        5.4288598619717954        3.4755787621713585     
         356

 C  -6.4815803676232724        7.7744324102133300        9.1773194685151722     
 C  -6.6369687333550935        6.7858238447917332        10.343301081201968     
 C  -5.9106054586106440        9.1216810850198069        9.6630891900173754     
 C  -5.5487681263896382        7.1817504217136854        8.1003528408949457     
 P  -8.0957968010114492        8.0297290008673912        8.3409915352100974     
 H  -7.2236436947249274        7.2081447424451257        11.170187008245769     
 H  -5.6439881753689898        6.5301729173843910        10.736203110430058     
 H  -7.1099796141239118        5.8521391698967404        10.015700729519613     
 H  -4.8927649799795301        8.9611047514078557        10.050069536258919     
 H  -6.5054461002871848        9.5580074036939262        10.476992799662671     
 H  -5.8499793578489419        9.8471948814017498        8.8410868526904576     
 H  -5.9181975953454433        6.2243266604217133        7.7116890273320546     
 H  -4.5600846486404736        7.0038475254139101        8.5457573532176951     
 H  -5.4190718745764723        7.8658133608331529        7.2530468759222231     
 N  -9.1455118270823839        8.6415986921046866        9.4432377804144849     
 N  -8.7352052783339786        6.5968890821715389        7.8118168313981178     
 O  -7.8439460531512877        8.9042777557225818        7.1053174052881181     
 C  -10.449379245677081        9.2128566194475692        9.0178785086903019     
 H  -8.7871856841873335        8.9852579573547970        10.342769254963805     
 C  -9.7542552229106825        5.7631425982919673        8.4733924731072126     
 H  -8.5237408952749885        6.3669616179557265        6.8375196488751415     
 Dy  -8.1182131291630029        9.0280465047832905        4.9059821846887601     
 H  -10.615167526088547        8.8663367055706956        7.9871994905405446     
 C  -10.407524518771243        10.743010099644886        9.0089070608796114     
 C  -11.572036297304932        8.6844513479200280        9.9126895380046030     
 H  -9.9035509846037755        6.2176122507189806        9.4599563907069353     
 C  -9.2636047102121282        4.3223341644345670        8.6668973287307320     
 C  -11.080851725966200        5.7943886544922547        7.7037089764540818     
 O  -8.4822241471168773        9.0276068636393081        2.7139646898672787     
 O  -7.5668353030797819        6.6979642776540427        4.8932568060781287     
 O  -5.7726878923007421        8.8679485379370266        4.6224787360705948     
 O  -7.3048159669193078        11.306748499495702        4.7412206862162147     
 O  -9.9332087579853781        10.479951444206337        5.3368750496414163     
 O  -10.102095282872522        7.6706909458884374        4.9970379589763594     
 H  -9.6179314305068235        11.114582873136303        8.3441940003057500     
 H  -10.223329170951224        11.133286541665314        10.019905980476436     
 H  -11.365328221785164        11.150002489639220        8.6552339704072594     
 H  -11.420010190088824        9.0181998313978546        10.947679434499481     
 H  -11.611453645082372        7.5888551768858301        9.9137557376835570     
 H  -12.543636268376728        9.0629467530453400        9.5680218673058004     
 H  -8.3248044731446029        4.2926297665965283        9.2342951498100820     
 H  -9.0888650711408818        3.8347620554325634        7.6994484441826501     
 H  -10.013990313225287        3.7304257927645854        9.2104826986369659     
 H  -10.954323396030258        5.3844298594105764        6.6928153298250015     
 H  -11.464361054427632        6.8158889029437333        7.5977827937969620     
 H  -11.839388624810814        5.1890282537899592        8.2195064051691258     
 P  -8.6419672839417920        9.8970839462895164        1.4588256868989955     
 H  -8.1110620048097957        6.0861194456057808        4.3323022843341104     
 H  -6.5948280353083195        6.4144318793526560        4.7744178552106371     
 H  -5.1740549744181434        9.6298924676298121        4.8719643025753676     
 H  -5.2757455014332146        8.0025699756486883        4.5919503764016021     
 H  -7.7643441047512445        12.049913230337202        5.2153824643756623     
 H  -6.3116633063125471        11.432811829253446        4.9007648369215593     
 H  -9.8907646599746126        11.432379867884018        5.6294477441301032     
 H  -10.878636689397100        10.303026901484987        5.0736616802864924     
 H  -11.003458233857739        8.0824429280643546        4.8992514922954760     
 H  -10.136063777620654        6.8489424951055682        4.4394374525505578     
 C  -7.1535424071076905        9.6422019269388635       0.41822499897962984     
 N  -8.8469793926719262        11.434076182689385        2.0210054092771861     
 N  -9.9104888150750234        9.6119019975625033       0.46051109177367172     
 C  -5.9469084006117647        10.070237403166038        1.2729688100870271     
 C  -7.0419464750560641        8.1419309726752012        8.2098154287610539E-002
 C  -7.2177347468536777        10.473887059501203      -0.87193204294875359     
 C  -9.3471270546977738        12.601146889614711        1.2791415719910699     
 H  -8.3912545248585513        11.633808613234480        2.9153122654000923     
 C  -11.316711158843393        9.4987228713054339       0.91650404672237451     
 H  -9.7132270870774260        9.0959909840022277      -0.40376483119879636     
 H  -5.9774584751224182        11.137262650360986        1.5326892686144094     
 H  -5.0315458846939505        9.8890653192719995       0.69635984157297204     
 H  -5.8784914021339629        9.4930674225037528        2.2033612152505904     
 H  -6.0976291517785324        7.9509751469526924      -0.44804335572691967     
 H  -7.8515334390002023        7.8039744704253016      -0.57759970085449397     
 H  -7.0580408230365421        7.5309166551226134       0.99258150653017918     
 H  -8.0524368888421147        10.176127140757117       -1.5180780015854023     
 H  -6.2910986561290718        10.318037978373084       -1.4412371599520726     
 H  -7.3065207591162498        11.548930158431782      -0.67126937525711650     
 H  -9.6417040506083538        12.229796036078245       0.28849572605227336     
 C  -10.572740078620228        13.187327919587490        1.9869106379681944     
 C  -8.2507268704609356        13.655446772998676        1.1220587844510947     
 H  -11.360613617529616        9.9127254533703582        1.9337729946582107     
 C  -12.220660613971376        10.323606024643240       -4.4495009467124431E-003
 C  -11.730469078057487        8.0275630687925190       0.96407378499030960     
 H  -10.300720419531027        13.549132175899960        2.9897391690184922     
 H  -11.363196118567886        12.434506437863798        2.1059902210973243     
 H  -10.982811351018395        14.035965952430290        1.4195913608664925     
 H  -7.3621530553671404        13.247338066611112       0.62358901210900830     
 H  -7.9412897273194858        14.037387894887559        2.1059865889671743     
 H  -8.6104662541085659        14.508450664151422       0.53166035642053022     
 H  -12.124560554422391        9.9724417062403763       -1.0412764954074216     
 H  -11.956058231287402        11.387870310464368        1.7723312982802789E-002
 H  -13.271112144646811        10.223210363932751       0.30044409128626842     
 H  -11.070421635334686        7.4564713450409421        1.6308651227057400     
 H  -11.669993292123991        7.5848356835736066       -4.0045804715483996E-002
 H  -12.760882156008174        7.9204884085536618        1.3293549212912477     
 C  -7.6430702468695157        4.9642492376997280        16.885934337867710     
 C  -8.6550136259037345        6.0273651004047526        17.351518619996195     
 C  -8.1636610212460266        3.5388199785830579        17.155627045526948     
 C  -6.3022267760338515        5.1777259616179752        17.615030881246067     
 P  -7.2945793138390425        5.1298521250784619        15.083119798165169     
 H  -8.7430602241132540        5.9843748080362884        18.448102785419266     
 H  -9.6560053372765235        5.8619439510562508        16.932814269806720     
 H  -8.3226044468391560        7.0376809875023980        17.078824962259120     
 H  -8.3477961629020747        3.4102923268332193        18.232133486203381     
 H  -7.4224824020681099        2.7881777173712896        16.853881045282421     
 H  -9.1068422191956735        3.3313010520055193        16.633747323238108     
 H  -5.9318006488665791        6.2012013261556094        17.479931045963720     
 H  -5.5280645398757571        4.4799790421162990        17.268638261528483     
 H  -6.4378277309832637        5.0135611505661837        18.693876392310916     
 N  -6.5909750429730032        6.5880950130180373        14.733035884129407     
 N  -8.7612460293150711        5.1729996205805069        14.347716352450549     
 O  -6.3512442758967493        3.9999956896605382        14.654863483430129     
 C  -5.1413850330788620        6.8711724652042996        14.714606216259011     
 H  -7.2022376690729821        7.3272026828545043        14.372277070069368     
 C  -8.9127729133230975        4.9166952100093777        12.897946590122087     
 H  -9.6049040580634504        4.9562431629143804        14.896335869287837     
 H  -4.6575407301673231        6.1175099373799213        15.349486456145003     
 C  -4.8510916558278172        8.2468426792738629        15.316168822390901     
 C  -4.5447653215479678        6.7760126974239503        13.307248608393767     
 H  -7.9814868133858434        5.2507940209835784        12.418930559003048     
 C  -10.080304406737305        5.7517641306256486        12.376124958662192     
 C  -9.1161229714993688        3.4248061450309533        12.620923217714928     
 H  -5.3553585506440591        9.0391089636997197        14.744707856627493     
 H  -3.7705129876793535        8.4408606085314197        15.287791602298860     
 H  -5.1822316463056062        8.3110765265276676        16.358886516933467     
 H  -4.7782352620790620        5.8116081583665133        12.840001672855589     
 H  -3.4509547583809996        6.8736292130156516        13.365026324558210     
 H  -4.9362451008091970        7.5793871380557896        12.669027454562377     
 H  -10.988751855360899        5.5008469533083444        12.940036899649879     
 H  -10.271572106630906        5.5311217023686412        11.318484389480586     
 H  -9.8801905231909650        6.8261056251252903        12.483240775871055     
 H  -8.2808420386239341        2.8401242042451913        13.023003578299367     
 H  -9.1863161717468103        3.2299399957842594        11.541678848046697     
 H  -10.041914883800038        3.0639995498445476        13.089778881164019     
 C   4.5547444088508717       -1.4611043627236731        12.261454998382700     
 C   4.3737503216296449        4.6024261799629929E-002   11.997202438100729     
 C   3.2047543772140537       -2.2030500861221083        12.197138549029971     
 C   5.5161613114157815       -2.0321833372323916        11.198522790229747     
 P   5.3751619474149326       -1.7053661138713037        13.905747226558777     
 H   5.3396996892643065       0.56668063667314139        12.010985223756450     
 H   3.7029836490943127       0.52570897797123772        12.721071751015009     
 H   3.9303340880274109       0.18852554437485031        10.999464603857138     
 H   2.4575117757143605       -1.7717105104254565        12.876494923047686     
 H   3.3142899955425298       -3.2695471808810166        12.439317587449912     
 H   2.7995846898409242       -2.1346324552622744        11.175423815862976     
 H   5.1080122168097040       -1.8230781091340820        10.197832235085070     
 H   5.6294920172675731       -3.1181355345050523        11.288809186636582     
 H   6.5119620147551087       -1.5723289254639510        11.255864896970614     
 N   5.7464411326402338       -3.2846562388830982        14.232716560960226     
 N   4.2211507160603574       -1.3773772327370382        15.031111043804806     
 O   6.6708416505333235      -0.89316882055124813        13.909071377118430     
 C   6.9312009543331392       -4.0251270596292263        13.749181279207063     
 H   4.9940753273246834       -3.8647686816927789        14.600662997836118     
 C   4.4504520257878264       -1.3874248907864455        16.496457663232690     
 H   3.4552328033389315      -0.75516334914863825        14.743915132532281     
 H   7.4960429838427354       -3.3353923359232347        13.106664825112393     
 C   7.8205125915542082       -4.4460420402611236        14.922206874387225     
 C   6.4787677949617031       -5.2376495368552956        12.935984518752663     
 H   5.4131188027606791       -1.8923615263040687        16.661477450600337     
 C   4.5303924793755792        4.1914621699107028E-002   17.040946168617793     
 C   3.3384636759572381       -2.1915632566566257        17.178145389839599     
 H   8.0841105816379049       -3.5754534221279837        15.536149746475381     
 H   8.7500671768293152       -4.9093253977545865        14.563679321207401     
 H   7.2890530711447106       -5.1705472252598454        15.551907422133800     
 H   5.9199300553367280       -5.9314034657195629        13.580629598765608     
 H   7.3398193486992378       -5.7770628946964537        12.528540919993084     
 H   5.8299952751696145       -4.9498287087053061        12.100350526657586     
 H   5.3397413291714004       0.59802350448993191        16.554444155990403     
 H   4.7120125277458529        3.6769302825400252E-002   18.124470598397739     
 H   3.5897957334633444       0.57820632053769483        16.859473383428391     
 H   2.3538956939911491       -1.8002214280438698        16.886716971724766     
 H   3.4165565219689276       -2.1169961560414827        18.270736171620129     
 H   3.3814985739532246       -3.2517235475406263        16.901814117911805     
 I   1.5755412963212325        1.0218107676974524        14.698872693513627     
 I  -1.5527023934821411        5.5821955282756948        16.007706019601262     
 I  -8.3547110276613434        9.5742236966323269        13.047205526637683     
 O   1.9758143896180083        4.4751707637879719        15.634418898889644     
 H   1.7937994485714617        3.5282710430716517        15.447146993723582     
 H   1.0884415651449195        4.8792251107582780        15.743528270595803     
 C   8.3999681885633919        2.5408315469892790        10.045879259450359     
 C   8.5555324214151973        3.5267935736759837        8.8777133354157751     
 C   7.8301751932670758        1.1915754974871211        9.5638916162547005     
 C   7.4659134430789438        3.1353972344461694        11.120566007314409     
 P   10.013582552922804        2.2889040114205095        10.884517133718504     
 H   9.1425485587527433        3.1029325450850225        8.0518961870363484     
 H   7.5627259911075644        3.7814847285837767        8.4838613415672199     
 H   9.0282412395570031        4.4612635084554375        9.2036340983104719     
 H   6.8123925055359980        1.3498213724018064        9.1756738093178090     
 H   8.4258940009957062       0.75311062910405946        8.7518453946910242     
 H   7.7697318997913349       0.46889471180379994        10.388502538263555     
 H   7.8352817045524361        4.0931150762697150        11.508543271870606     
 H   6.4780715877232860        3.3131322095822626        10.673372587643062     
 H   7.3348074699589745        2.4522861322312641        11.968335603279785     
 N   11.065154961500410        1.6763835087771659        9.7839581018742994     
 N   10.650022729999508        3.7239488476180771        11.411615126380399     
 O   9.7613049225006616        1.4169718844585311        12.121093972123145     
 C   12.367785567625862        1.1042601626310498        10.212161921232921     
 H   10.706631512998014        1.3291702087248773        8.8859081319630668     
 C   11.669441968131332        4.5569096956532293        10.749894567055966     
 H   10.443374434865621        3.9507747544411691        12.387595636321892     
 Dy   10.023009981705775        1.2876000065774380        14.321051449829508     
 H   12.532950590622221        1.4526019301345567        11.242277620742938     
 C   12.323921787690917      -0.42582724793607690        10.224433340553023     
 C   13.492301649199879        1.6293330292158208        9.3175940672797637     
 H   11.819683343677282        4.1011287509682148        9.7640681634220812     
 C   11.178077050514732        5.9971719224668671        10.553862905949062     
 C   12.995431713964921        4.5268449019046963        11.520651250257563     
 O   10.397583107356224        1.2721176583430254        16.508481580162272     
 O   9.4766232459135065        3.6162647299603208        14.342368502682417     
 O   7.6750824092157179        1.4405015482585048        14.581773101688848     
 O   9.2009319757722512      -0.99153113966330120        14.463630305007092     
 O   11.835929357921419      -0.16535080077188902        13.873134523692579     
 O   12.006170479657007        2.6360465466237590        14.213285435284126     
 H   11.532389064342411      -0.79456261049758148        10.888333336770915     
 H   12.141233614795681      -0.81818433198664620        9.2140000798633306     
 H   13.280442655411882      -0.83317177653213537        10.581135512948851     
 H   13.340828996904206        1.2942322570777647        8.2829276513693681     
 H   13.533367405517557        2.7248953682627164        9.3150280596765196     
 H   14.462978838923839        1.2498987236027472        9.6640710699768864     
 H   10.239978527566409        6.0251408500484018        9.9852183131412584     
 H   11.001616270320991        6.4860225950227735        11.520358871761518     
 H   11.928624402846767        6.5889281296430964        10.010328741078967     
 H   12.867633058474798        4.9366797733763912        12.531467933042643     
 H   13.379834778206600        3.5056683133014066        11.626656290189066     
 H   13.753930263267200        5.1329879751728882        11.005703647254808     
 P   10.561665534634496       0.39519978950725937        17.757855535736855     
 H   10.024815053883049        4.2277046357009720        14.899907190915027     
 H   8.5048558818755620        3.9008394952167582        14.463241877884823     
 H   7.0801548761308819       0.68373271481495523        14.307206664245010     
 H   7.1801260988372961        2.3068170104298105        14.617724965878278     
 H   9.6672804940202877       -1.7335330998496539        13.994829952311923     
 H   8.2118714387069947       -1.1134488950709633        14.280805364790373     
 H   11.790079505713086       -1.1193246294995904        13.586140618525306     
 H   12.783183176898847        9.4603194116459899E-003   14.128106727020937     
 H   12.909647576934542        2.2261979884315268        14.295058246697586     
 H   12.047602222649029        3.4565394614366678        14.772103863194149     
 C   9.0740332426342061       0.64289183010054451        18.801761652599122     
 N   10.771239822645477       -1.1367892093425649        17.183058320956654     
 N   11.833799065050076       0.67499582850543327        18.753208410874493     
 C   7.8668438133228538       0.21595089250006183        17.946753291939164     
 C   8.9597971628236959        2.1421018644119849        19.142597900401519     
 C   9.1395671790615847      -0.19223964624621093        20.089702736478873     
 C   11.245695080694299       -2.3138106752236305        17.929225163334529     
 H   10.308683063748498       -1.3319947996054229        16.291486982974835     
 C   13.236946491731551       0.79343814551128111        18.287287610905615     
 H   11.640524361935881        1.1919135335422324        19.617816970432060     
 H   7.8989551955360149      -0.84984822328519483        17.682481840857520     
 H   6.9520664412194941       0.39273275840016919        18.525695486722498     
 H   7.7954422629708962       0.79670617647424369        17.018830032282221     
 H   8.0173328831148467        2.3284875452934020        19.677674693940975     
 H   9.7715162114732657        2.4810378541090623        19.799252494433951     
 H   8.9693386465654807        2.7556825119426431        18.233735437390507     
 H   9.9742711243895439       0.10439419468252940        20.736550837194258     
 H   8.2127763850485476       -3.7754865058756276E-002   20.659136105885032     
 H   9.2282038972105092       -1.2669791023813179        19.887299190858929     
 H   11.534866228851147       -1.9495479364796848        18.924444035363258     
 C   12.471487286068832       -2.9160531841953761        17.234038331797258     
 C   10.130319140053755       -3.3519085566004168        18.070026122830718     
 H   13.275488294711540       0.37699582316073210        17.270808851661855     
 C   14.149947529617348       -2.5836349779140053E-002   19.204061863126089     
 C   13.644715534164725        2.2659626208927568        18.234581740200415     
 H   12.206651585274757       -3.2628213096330283        16.223360777102460     
 H   13.279303269818186       -2.1769556046332190        17.133672089627819     
 H   12.856777418475176       -3.7788640863322760        17.799943863645229     
 H   9.2389326323965069       -2.9302057615091677        18.554075622729396     
 H   9.8305643639802760       -3.7289909621353678        17.080723466840514     
 H   10.467358935084816       -4.2105063298472984        18.667639051218540     
 H   14.056734672076376       0.32510028578736688        20.241259218324267     
 H   13.891077314837672       -1.0914612710349041        19.183326403881892     
 H   15.198411959445179        8.0817504055439304E-002   18.894486641707296     
 H   12.978716846983644        2.8340513115077415        17.571240940049922     
 H   13.589099486593573        2.7098051146298694        19.238347772715358     
 H   14.672424197740208        2.3762375248734124        17.862774112580745     
 C   9.5549391751618202        5.3489765314340900        2.3464511846601912     
 C   10.567309502723100        4.2867955602693195        1.8784236568464374     
 C   10.074383833704012        6.7754310305888339        2.0778100424978247     
 C   8.2134564717452321        5.1348948863926660        1.6185065904953548     
 P   9.2081071667759442        5.1825749711061952        4.1499015264881729     
 H   10.654225723754308        4.3308859337342440       0.78168847547683440     
 H   11.568789754432686        4.4520850850149181        2.2961231436753002     
 H   10.235690452465613        3.2758415630245925        2.1501707379582800     
 H   10.257100071779883        6.9055104274054289        1.0012229752952648     
 H   9.3334002649317167        7.5256775424739111        2.3814151005934390     
 H   11.018067430572412        6.9831133241302732        2.5987572935471519     
 H   7.8451015927255954        4.1102701584747408        1.7515219103890034     
 H   7.4384259213631907        5.8302798028746530        1.9678183877668844     
 H   8.3472734467015250        5.3020720664356524       0.53985837098358358     
 N   8.5064581573735225        3.7244677094306131        4.5031846502285040     
 N   10.676633153858464        5.1399938389683140        4.8821801144072561     
 O   8.2641175611990949        6.3116245417780723        4.5791793420377926     
 C   7.0578184377692228        3.4369868287856264        4.5152734834690964     
 H   9.1191745626502563        2.9846161421967983        4.8596576841327197     
 C   10.834040451416767        5.3990915832355935        6.3307343165351408     
 H   11.518743126616013        5.3540186693812482        4.3304564769469351     
 H   6.5737905639389869        4.1907945718452382        3.8807094390743506     
 C   6.7752265007331491        2.0619560177854193        3.9092096249200465     
 C   6.4554702266343948        3.5270506750614432        5.9202547938334975     
 H   9.9027404124273861        5.0705282825122389        6.8136155887080045     
 C   11.999564795891995        4.5602578428221063        6.8511545281956918     
 C   11.044280748981153        6.8910981610506621        6.6021373509342949     
 H   7.2823388289185065        1.2706103643375730        4.4794985615522043     
 H   5.6958320912332265        1.8617763164747663        3.9341733640915972     
 H   7.1096586258675298        2.0026657240205581        2.8673835852592289     
 H   6.6834743105476591        4.4914111074139944        6.3900073615156403     
 H   5.3624186672226593        3.4256445737223729        5.8576881559003100     
 H   6.8471408022024907        2.7239976924260074        6.5587613346001001     
 H   12.906926353293160        4.8041899967865795        6.2824033003159769     
 H   12.196277023741233        4.7843973025313282        7.9070561697865678     
 H   11.793847567450330        3.4863687747331942        6.7494880302723921     
 H   10.209602818265749        7.4766975300499858        6.2002487549811924     
 H   11.118294809895728        7.0897710889079386        7.6804725700458825     
 H   11.969768526260056        7.2471840075119243        6.1287227346249624     
 C  -2.6702476658280756        11.776409555902982        6.9096408777402578     
 C  -2.4826662816381764        10.266977148121457        7.1553481958248808     
 C  -1.3258672907879459        12.525885292083133        6.9970694383075127     
 C  -3.6462454462516920        12.325465447958113        7.9710514198869760     
 P  -3.4744075775886878        12.035308632025773        5.2599382072183287     
 H  -3.4459461306285752        9.7419699865968177        7.1286349435221794     
 H  -1.8045530701579877        9.7992475696423256        6.4303316837819082     
 H  -2.0457580045590165        10.113538661015616        8.1541836213998238     
 H -0.56893497892532130        12.107115824913059        6.3204445650645598     
 H  -1.4396085793056843        13.594505152249353        6.7659575149930689     
 H -0.93079684418363251        12.448172524941214        8.0219076465560004     
 H  -3.2490612649074029        12.099801025767459        8.9722389775759179     
 H  -3.7636490847940149        13.412241945357527        7.8997760796928720     
 H  -4.6391045973106664        11.862614040944017        7.8943572422892307     
 N  -3.8488122704496952        13.616474112638375        4.9439901825386103     
 N  -2.3078495290030627        11.719907365399580        4.1437903230210695     
 O  -4.7657769850500582        11.217940490653278        5.2337116420690171     
 C  -5.0264561031305011        14.352968698079467        5.4528301979907896     
 H  -3.0956487862364330        14.201661257104028        4.5854485914427245     
 C  -2.5250309763035212        11.729320320668023        2.6762762173789794     
 H  -1.5435891528105214        11.098107490547624        4.4359191523237307     
 H  -5.5857507880232031        13.655582465824690        6.0919611260810491     
 C  -5.9302306139800738        14.793544747980427        4.2981580433265894     
 C  -4.5606705912492247        15.552144636983824        6.2786748773037830     
 H  -3.4845952763898280        12.237596477088735        2.5028281413029845     
 C  -2.6048046675329442        10.300337591670610        2.1302208585941260     
 C  -1.4032806864956184        12.529104307731133        2.0053226424201047     
 H  -6.2012571380350474        13.933336751352922        3.6730663481744479     
 H  -6.8555110308375600        15.250140916471675        4.6760495419638017     
 H  -5.4069536463335997        15.528821918517176        3.6740354151741195     
 H  -4.0110386818696027        16.255464781454293        5.6366081420486713     
 H  -5.4148294533819232        16.085304112725606        6.7084257190289875     
 H  -3.8985444337096169        15.250916624913138        7.0991142345613127     
 H  -3.4171692271236349        9.7444710512447710        2.6120132063412274     
 H  -2.7809225606827912        10.307622869385302        1.0457063699969436     
 H  -1.6658402484483785        9.7625741719376009        2.3154413873114059     
 H -0.42299300185993133        12.135919063751107        2.3094712731987066     
 H  -1.4680764253101632        12.451491736089553       0.91189407243118048     
 H  -1.4470999774402571        13.589965457349729        2.2785871617570819     
 I  0.33331221944961476        9.3001747631842075        4.4729215260579531     
 I   3.4783902683799064        4.7216806702051315        3.2061277910145090     
 I   10.264418899655707       0.73151904321373351        6.1833431268215602     
 O  -5.6078330403677171E-002   5.8287821808344447        3.5898906186474120     
 H  0.12292236081139223        6.7795602825862016        3.7612568445447621     
 H  0.83182320441305824        5.4272609684682056        3.4776076413177908     
         356

 C  -6.4814046035852053        7.7752190640284180        9.1778355516827936     
 C  -6.6382709478890360        6.7863381902711151        10.343337083986075     
 C  -5.9107237810100832        9.1221719119398177        9.6646846738585666     
 C  -5.5475379630217621        7.1826361121077023        8.1017389064057372     
 P  -8.0946924828897941        8.0309472764585816        8.3398903774200921     
 H  -7.2254921635604568        7.2087244449532770        11.169793355648624     
 H  -5.6458053040022005        6.5300823837588968        10.737040787728477     
 H  -7.1114237792752846        5.8529873301916489        10.015046117308055     
 H  -4.8932851266700812        8.9613085048021794        10.052543627950554     
 H  -6.5062717421457545        9.5582413440574037        10.478199096775162     
 H  -5.8492335576042604        9.8480579544648155        8.8430956592962229     
 H  -5.9168077279588411        6.2255063112995179        7.7122192004461567     
 H  -4.5594532084067643        7.0042159585394934        8.5481981757062382     
 H  -5.4166365969513945        7.8670018402577240        7.2548975483000007     
 N  -9.1451732479359418        8.6431833508307570        9.4411858129295130     
 N  -8.7340383025637678        6.5982725783625105        7.8103509538034794     
 O  -7.8411924714906940        8.9050520148740251        7.1042618619834794     
 C  -10.449060728199338        9.2140305070608548        9.0153156845592335     
 H  -8.7874544649985253        8.9870384304466508        10.340862443355183     
 C  -9.7532506826943308        5.7644574815292318        8.4715334717331476     
 H  -8.5221673062447270        6.3683056020580571        6.8361698148396073     
 Dy  -8.1124537412017919        9.0275584222683811        4.9045464181104039     
 H  -10.614810762604938        8.8667109257248686        7.9849156677489370     
 C  -10.407252204472757        10.744152864542524        9.0051959556175252     
 C  -11.571802049073094        8.6863060936505523        9.9104863688517284     
 H  -9.9028339227667335        6.2187593874074549        9.4581293530276227     
 C  -9.2625607964009635        4.3236480345853794        8.6648456645027991     
 C  -11.079640117894295        5.7957108571926623        7.7015140904407087     
 O  -8.4771801407475689        9.0263658867846086        2.7128020669426851     
 O  -7.5618666440334783        6.6973699813459353        4.8932282375898062     
 O  -5.7669849917480720        8.8667260273613930        4.6216769697879316     
 O  -7.2986252529340812        11.306061024248560        4.7392835615469400     
 O  -9.9272156482072003        10.480479931974424        5.3326955949444992     
 O  -10.096118849200284        7.6701180529679931        4.9950075764776036     
 H  -9.6174142247854117        11.115283560013340        8.3405309926265012     
 H  -10.223457301111686        11.135195781219771        10.015955649067150     
 H  -11.364948463064893        11.150786960763472        8.6508445580910873     
 H  -11.419584011773622        9.0204143392137563        10.945347644431086     
 H  -11.611548106356985        7.5907188846971021        9.9119620209160004     
 H  -12.543312703088478        9.0649584738324283        9.5657065721212842     
 H  -8.3240168816580464        4.2938214121019742        9.2326427024463928     
 H  -9.0873514145597838        3.8364393292255863        7.6973139700519839     
 H  -10.013134553534483        3.7314914906138177        9.2078752765613352     
 H  -10.952876319639191        5.3856946024521255        6.6906680922815802     
 H  -11.463203281831442        6.8171828338151164        7.5954710502865961     
 H  -11.838270281436561        5.1903606492694347        8.2171615141286445     
 P  -8.6381557410764351        9.8955242895111208        1.4576551982358903     
 H  -8.1060193972724388        6.0854003315581080        4.3323896359481049     
 H  -6.5898729133341973        6.4134409804551478        4.7751100351679714     
 H  -5.1684496901435040        9.6284902999492967        4.8719365433766635     
 H  -5.2703972204788352        8.0011249667724407        4.5922049989646760     
 H  -7.7581582166748637        12.049086545135244        5.2136613705137851     
 H  -6.3055757380960973        11.431676577540108        4.8997730428204251     
 H  -9.8847715518759482        11.432350719200647        5.6268591050285188     
 H  -10.873129210776199        10.302488539138409        5.0730203555398354     
 H  -10.997827753070489        8.0813781270083371        4.8992569636957137     
 H  -10.130512300387988        6.8487054235947484        4.4369738332215807     
 C  -7.1506348232967589        9.6400367320526090       0.41599922533333356     
 N  -8.8420335138418249        11.432854842368892        2.0191652884783871     
 N  -9.9078344844552859        9.6103799707434252       0.46086430151189955     
 C  -5.9433329735743028        10.067087359983615        1.2703362673403416     
 C  -7.0401109574057443        8.1399084806501900        7.9164191125104727E-002
 C  -7.2154397586876948        10.472209728395876      -0.87375732088302971     
 C  -9.3447457139557866        12.599235907013936        1.2781693538073293     
 H  -8.3859838859659952        11.632926484906349        2.9132095687632451     
 C  -11.313728912462160        9.4983573344735692       0.91814071352119697     
 H  -9.7118264852049307        9.0943500845547423      -0.40359903769359656     
 H  -5.9736625255738698        11.133798365605145        1.5312436255925983     
 H  -5.0283395603732162        9.8865888757366314       0.69296929165334187     
 H  -5.8743589132058593        9.4889133903298717        2.2000255545531906     
 H  -6.0961726744796616        7.9485587804657083      -0.45147916052550285     
 H  -7.8501863788265078        7.8028971686502855      -0.58037940674109956     
 H  -7.0562700697030394        7.5284352543214235       0.98933692170227505     
 H  -8.0509678219398975        10.175117499454112       -1.5191037806861707     
 H  -6.2894990147012262        10.316067804721870       -1.4440462811651213     
 H  -7.3034327796574994        11.547209646377476      -0.67265399169095252     
 H  -9.6409399625763346        12.227382081932022       0.28825590133373263     
 C  -10.569360718050742        13.184529874872359        1.9882120022067105     
 C  -8.2497586276577284        13.654446079677692        1.1186339104641951     
 H  -11.356552527233321        9.9133659532192873        1.9350177912867259     
 C  -12.218158199146567        10.322547048804122       -3.0110228442538946E-003
 C  -11.728209330259725        8.0275316696139658       0.96740946783818804     
 H  -10.295736582039920        13.547021928647331        2.9902961219122557     
 H  -11.358810579753786        12.431072761802545        2.1091580530027283     
 H  -10.981341450533215        14.032498458760275        1.4214342865208875     
 H  -7.3622132734372903        13.247128273873685       0.61793735499274471     
 H  -7.9382270581131973        14.036515816830319        2.1017493895004806     
 H  -8.6116048044660101        14.507190392196083       0.52932886544576541     
 H  -12.122741375473844        9.9703822089487772       -1.0395500999596625     
 H  -11.953507853961749        11.386799154503086        1.8014236446865797E-002
 H  -13.268424184760136        10.222504935946816       0.30258947415014903     
 H  -11.067753098701282        7.4565262739545775        1.6338546236001747     
 H  -11.669062749796412        7.5841414930749957       -3.6436591783090097E-002
 H  -12.758269620023533        7.9213155485403117        1.3338435704706557     
 C  -7.6464409757605933        4.9671825703734260        16.883092526695723     
 C  -8.6568542762456442        6.0317200823360819        17.348413465301658     
 C  -8.1689498060278147        3.5426434389734229        17.153509352041318     
 C  -6.3052048939583853        5.1790611699591338        17.611980966296276     
 P  -7.2983366821054094        5.1320090369848579        15.080134242024897     
 H  -8.7449530677651879        5.9890304605449050        18.444988158902461     
 H  -9.6580245330040739        5.8675420213901317        16.929701888006367     
 H  -8.3231712126107809        7.0415226183075346        17.075512562834955     
 H  -8.3529359536072292        3.4149016001419974        18.230136986350569     
 H  -7.4290043478329464        2.7908011317149057        16.851894970735980     
 H  -9.1125830882853744        3.3362919907157553        16.632040155593998     
 H  -5.9333450776367593        6.2019651115684713        17.476692963055104     
 H  -5.5320705881138750        4.4801879569785985        17.265677235937510     
 H  -6.4409283431683546        5.0153480197048053        18.690886890873497     
 N  -6.5942437313481088        6.5897500831802454        14.729198357375227     
 N  -8.7650740582090148        5.1755750209236382        14.344907923979468     
 O  -6.3556480304706051        4.0015876029520889        14.652025422460122     
 C  -5.1447270070378694        6.8730415521567050        14.712816467913798     
 H  -7.2054256532059826        7.3293669605674250        14.369375425834138     
 C  -8.9166220205955664        4.9192946463667795        12.895102613410398     
 H  -9.6087155354285319        4.9588540500557290        14.893532855341109     
 H  -4.6614787454690427        6.1188067342020309        15.347437713511056     
 C  -4.8553610797947737        8.2480629448541851        15.316165894191380     
 C  -4.5464126075612326        6.7792340931174264        13.306175446394095     
 H  -7.9854961885444835        5.2538018287791797        12.416099318592360     
 C  -10.084485565245867        5.7540163704032459        12.373517814543129     
 C  -9.1193596774362433        3.4273738676082717        12.617843566356248     
 H  -5.3593253014101609        9.0408601456102602        14.745194988436571     
 H  -3.7748375375225454        8.4423951237245021        15.289075093625236     
 H  -5.1874793616316275        8.3109832857472643        16.358616204821182     
 H  -4.7786594011275323        5.8149555199524867        12.838125469063190     
 H  -3.4527744289872628        6.8774972225569329        13.365338952523567     
 H  -4.9376389935613449        7.5827269746581170        12.667953711453830     
 H  -10.992724521010325        5.5028223743289573        12.937622330684096     
 H  -10.275910366039806        5.5333184234702921        11.315917195328975     
 H  -9.8846556856545984        6.8284053447450122        12.480614407435736     
 H  -8.2838592635858319        2.8429875089480761        13.019885053467821     
 H  -9.1893532849811894        3.2326905610798247        11.538556710649502     
 H  -10.045063275378984        3.0661126216579921        13.086507341455386     
 C   4.5520977492639840       -1.4592514659276903        12.261274005209925     
 C   4.3722088090859792        4.8036772168070431E-002   11.997270957142796     
 C   3.2018829345712088       -2.2005509445577869        12.195325904286287     
 C   5.5144886147360035       -2.0303923065780554        11.199241375286077     
 P   5.3705698364825674       -1.7043420674517613        13.906289967624105     
 H   5.3384674503661849       0.56805255315350234        12.011866783174531     
 H   3.7012532805946119       0.52796457844643574        12.720773145345797     
 H   3.9295954696680737       0.19107695578670028        10.999279762675183     
 H   2.4541045102136048       -1.7688859093135902        12.873861814550438     
 H   3.3106568454139755       -3.2671104626609631        12.437523716847284     
 H   2.7978872656440337       -2.1318677184853128        11.173205067785977     
 H   5.1077015203776144       -1.8204649434533409        10.198237174580592     
 H   5.6271439519745430       -3.1164441679205761        11.288945717334657     
 H   6.5104301296101035       -1.5711111286711115        11.258024419809002     
 N   5.7417616705275902       -3.2837743317050401        14.232621023672845     
 N   4.2156823855361276       -1.3770966342456152        15.031069512430870     
 O   6.6659993039526224      -0.89187170166960361        13.911535656959565     
 C   6.9266150020419222       -4.0240472588645311        13.748951134601429     
 H   4.9893564113286475       -3.8640004422931589        14.600302192602637     
 C   4.4457790845779401       -1.3858656022082114        16.496326879667812     
 H   3.4498973588737241      -0.75481381227239419        14.743660781399004     
 H   7.4917097080036443       -3.3340287735220118        13.106978633432794     
 C   7.8155387693250393       -4.4458100268631693        14.921939306993160     
 C   6.4743566758321398       -5.2360635437260692        12.934895986218313     
 H   5.4086764267838019       -1.8904163244091179        16.661177212205580     
 C   4.5257771715400219        4.3922003178101403E-002   17.039623306090540     
 C   3.3345649760279095       -2.1898513640641717        17.179364190232253     
 H   8.0794171567043307       -3.5756802028949322        15.536410434929307     
 H   8.7449593775277723       -4.9093035531990825        14.563344200633328     
 H   7.2836274493160422       -5.1704061884145904        15.551124407747810     
 H   5.9157031041716372       -5.9304157041132708        13.579047643946364     
 H   7.3354961766782250       -5.7749677188071669        12.526970437714501     
 H   5.8254395781133193       -4.9477716898208168        12.099551600733502     
 H   5.3351677161781685       0.59956899427993537        16.552640247827750     
 H   4.7074994926908085        3.9679318855642298E-002   18.123131147208383     
 H   3.5851961225021154       0.58012020336728987        16.857706897105846     
 H   2.3496513288231937       -1.7986704072047186        16.888993206512936     
 H   3.4139187707231944       -2.1150997691708784        18.271842860682227     
 H   3.3773760200451601       -3.2500586117069092        16.903163146990131     
 I   1.5712038923727465        1.0239475083186389        14.693327302428699     
 I  -1.5582341374251865        5.5838395116822372        16.008212267895932     
 I  -8.3617031451528518        9.5756579070306262        13.046328546588331     
 O   1.9712151210539024        4.4775563028517631        15.630638223390189     
 H   1.7891819192045426        3.5307761715889332        15.442857524301289     
 H   1.0839330094741344        4.8814019118025795        15.740869879953918     
 C   8.3999907951179509        2.5400345009740537        10.044837898547708     
 C   8.5569711732091331        3.5263734912088269        8.8772276780675767     
 C   7.8304810502688085        1.1911348902877990        9.5616337510781371     
 C   7.4649234396221571        3.1344001867805815        11.118754221382071     
 P   10.012733886900552        2.2876041223615351        10.884969525017530     
 H   9.1445322796868087        3.1025278191279160        8.0517964525449610     
 H   7.5646561494071660        3.7816584333267356        8.4826169789215768     
 H   9.0297955120329494        4.4605028948051508        9.2038939225678167     
 H   6.8130841235709454        1.3497253118332904        9.1726063420326600     
 H   8.4268702644011952       0.75303457442489841        8.7498898402388665     
 H   7.7692086294602118       0.46796540748781046        10.385728108054947     
 H   7.8341117684233605        4.0918200250449939        11.507617463682680     
 H   6.4776373740062709        3.3126366363884592        10.670585510319743     
 H   7.3326902808453438        2.4509421790559345        11.966039956122955     
 N   11.064996117979335        1.6747565234941573        9.7852806478335470     
 N   10.649184786152166        3.7224364176276521        11.412458761639325     
 O   9.7589137155006256        1.4160171802975559        12.121487109211401     
 C   12.367693578161344        1.1030924709873102        10.213900408294347     
 H   10.707094773629697        1.3274973151604101        8.8870217290281683     
 C   11.668750349492841        4.5554989384872702        10.751145768395126     
 H   10.441887768814800        3.9494576845337392        12.388238199489161     
 Dy   10.017835731710733        1.2882059162628361        14.321862176733218     
 H   12.532817814642105        1.4521561861695802        11.243765982709098     
 C   12.323980666312448      -0.42696791162891495        10.227183083755495     
 C   13.492226333110411        1.6276451667886722        9.3189911160176706     
 H   11.819255715820582        4.0999439205067301        9.7652565476682867     
 C   11.177363935424482        5.9957813778475586        10.555412604499111     
 C   12.994547569856241        4.5253837441623439        11.522210791965060     
 O   10.392355425542737        1.2742963407933923        16.509308676364260     
 O   9.4720566003075319        3.6171039083676724        14.341030750035973     
 O   7.6700685885675215        1.4421307518606887        14.582681783010488     
 O   9.1957037314842385      -0.99075584344944323        14.465880983801455     
 O   11.830612870404503      -0.16577577924178960        13.877576219050864     
 O   12.000790269832954        2.6369676596014560        14.215280265263909     
 H   11.532289908492810      -0.79538820170297186        10.891071899251392     
 H   12.141634330543276      -0.82000851378208583        9.2169660341968385     
 H   13.280453623184940      -0.83392834123570725        10.584434456456806     
 H   13.340579261956615        1.2922237425420928        8.2844403481130851     
 H   13.533516377990317        2.7232010588015210        9.3160633617935442     
 H   14.462855310048900        1.2481284954078657        9.6655347243991550     
 H   10.239506010568176        6.0239318413721703        9.9863981145706653     
 H   11.000469587614623        6.4842009009689434        11.522032351268807     
 H   11.928094681239042        6.5878113032197758        10.012456227701126     
 H   12.866548392655071        4.9352676712618448        12.532986378414082     
 H   13.378975099300989        3.5042240856750171        11.628322719426484     
 H   13.753143554053137        5.1314956652322099        11.007396909504555     
 P   10.557539312627418       0.39800531460161415        17.758926968840179     
 H   10.019953140920784        4.2286891267588160        14.898650476908973     
 H   8.5002821348294795        3.9019829902211396        14.461099705938253     
 H   7.0750244363924146       0.68528351931943121        14.308636704142641     
 H   7.1753991865563851        2.3086457781808729        14.617328636810999     
 H   9.6617490927718510       -1.7326733238628300        13.996626642600770     
 H   8.2065519645066267       -1.1124378133093338        14.283237867496142     
 H   11.784896496586081       -1.1191161630206647        13.588731585902922     
 H   12.778272181146276        1.0178554205769874E-002   14.129368046404046     
 H   12.904539946574829        2.2275563269824992        14.295675698597714     
 H   12.042300514204344        3.4571559173294744        14.774518127504983     
 C   9.0708045208324055       0.64663296990051577        18.803761738683381     
 N   10.765728731116768       -1.1345542628613772        17.185364828243145     
 N   11.830699294731652       0.67800373673672620        18.752843990991625     
 C   7.8629641529058620       0.22069570822637435        17.949150889316048     
 C   8.9578091850908699        2.1457385893376699        19.145142653469861     
 C   9.1368927454951852      -0.18888655628588408        20.091360934169462     
 C   11.244104043341968       -2.3104085086118604        17.930367931580079     
 H   10.303178399356472       -1.3302968219472426        16.293917908607739     
 C   13.233647221756206       0.79504156062647680        18.286058725426372     
 H   11.638527718228730        1.1949639069242202        19.617650602635635     
 H   7.8947466970235931      -0.84483714622807926        17.683868131080807     
 H   6.9485294763500471       0.39702290921594974        18.528736005673945     
 H   7.7911768591776918       0.80232454327559921        17.021836001756842     
 H   8.0156580895245906        2.3327415171463808        19.680520091570397     
 H   9.7699412622273041        2.4836398848980585        19.801775607969006     
 H   8.9677181943094038        2.7596867473035567        18.236535426338374     
 H   9.9724495726269371       0.10708210420450152        20.737362161636664     
 H   8.2108277522723068       -3.4054038255663874E-002   20.661808508038451     
 H   9.2247151200257456       -1.2635874963349329        19.888539493334775     
 H   11.535185661064244       -1.9453230771333856        18.924631403023088     
 C   12.468882874028367       -2.9108854413850929        17.232209180581613     
 C   10.131135810561453       -3.3502766336846053        18.074428907644890     
 H   13.271323874610932       0.37773356868385144        17.269922980937547     
 C   14.146729012726961       -2.3834349885501142E-002   19.203174430898400     
 C   13.642434993461316        2.2671658754457695        18.231914198895129     
 H   12.202062379049769       -3.2590778375207634        16.222668740733912     
 H   13.274788176380387       -2.1704302886630500        17.129035021284249     
 H   12.857377556271219       -3.7723153990095244        17.797603063290218     
 H   9.2409240750809012       -2.9301004168981590        18.561476227054165     
 H   9.8287812766813154       -3.7277058904387692        17.086205164917327     
 H   10.471471477038248       -4.2083440216974406        18.670538040149143     
 H   14.054109633193409       0.32809548230382118        20.240076331049305     
 H   13.887529099051477       -1.0893800775120146        19.183510188772317     
 H   15.195088964395433        8.2164421863047732E-002   18.893070238454282     
 H   12.976288672895032        2.8353362015336501        17.568799150863082     
 H   13.587968547109702        2.7115932152861921        19.235436434877709     
 H   14.669902858622303        2.3764237960169172        17.859218008834389     
 C   9.5585503417217232        5.3461717313744010        2.3481299600675496     
 C   10.569353185421884        4.2825099376077764        1.8804955974229407     
 C   10.079960883540643        6.7716787348946843        2.0786632332874131     
 C   8.2166935751375885        5.1336949968772618        1.6203666609798097     
 P   9.2120602707508947        5.1806184834742908        4.1516993038677423     
 H   10.656371435561976        4.3262344674061257       0.78377750216226416     
 H   11.570989582615177        4.4465537553088694        2.2982480973713373     
 H   10.236408871788477        3.2721096483601402        2.1525103188867916     
 H   10.262574259775677        6.9008650669525116        1.0019518536744614     
 H   9.3402052881142570        7.5231514275910731        2.3820385567990474     
 H   11.024083345637022        6.9781997777813114        2.5992187118657228     
 H   7.8468075147505640        4.1097018038234383        1.7537110408264243     
 H   7.4427394843546022        5.8303319543865140        1.9694369821054696     
 H   8.3507025154224976        5.3002398610443029       0.54164113715286866     
 N   8.5098352273643894        3.7230059308395282        4.5056938358638456     
 N   10.680579772897492        5.1375872772489286        4.8839337054226633     
 O   8.2687521883307209        6.3102796408476474        4.5807616105936981     
 C   7.0612138851708428        3.4355643798758568        4.5161310530917760     
 H   9.1223949834634013        2.9826960660759139        4.8614791698257349     
 C   10.837733022557989        5.3965012112126667        6.3325876255806595     
 H   11.522731705130960        5.3517683002348670        4.3323500914813069     
 H   6.5777813178211462        4.1899316138639104        3.8818112171335954     
 C   6.7790943337945615        2.0611401961861868        3.9085557257400438     
 C   6.4575262443273216        3.5245887215318934        5.9205414586475245     
 H   9.9066022593364718        5.0672395681905424        6.8152706760865307     
 C   12.003700846513469        4.5582066246683119        6.8528255834380243     
 C   11.047013640703199        6.8885302212743111        6.6045222540114370     
 H   7.2857664839438483        1.2692180672566482        4.4784094582705087     
 H   5.6996898065156882        1.8609861127129363        3.9324611337709867     
 H   7.1142858559587117        2.0028801695510547        2.8669358055455851     
 H   6.6846378660346240        4.4888304676816793        6.3909379664253434     
 H   5.3646022305635723        3.4227590367264584        5.8568790330739775     
 H   6.8489346662813073        2.7214038136720071        6.5590374660211470     
 H   12.910909413425099        4.8027839630662337        6.2841335091256623     
 H   12.200290289486432        4.7822079905033634        7.9087804304188536     
 H   11.798561505363470        3.4842468258788153        6.7508893568896342     
 H   10.212080555672815        7.4737900643894601        6.2026778638927089     
 H   11.120651450017006        7.0868187534548897        7.6829464992697840     
 H   11.972422105472686        7.2453145750586652        6.1315216233183856     
 C  -2.6660419947687033        11.774555410260719        6.9117970466539278     
 C  -2.4799255396256408        10.265068928630855        7.1581386182340978     
 C  -1.3211423032517382        12.522982179905075        6.9997211006544857     
 C  -3.6422707130437084        12.324763599239265        7.9724011291613461     
 P  -3.4690684351892829        12.033613261908627        5.2616498898331532     
 H  -3.4436583167323347        9.7409406954233013        7.1312380327104865     
 H  -1.8019968279865146        9.7965075137243094        6.4335354694723339     
 H  -2.0435024619769631        10.111598824399003        8.1571697866314121     
 H -0.56416420021872549        12.103257420580793        6.3237746062716882     
 H  -1.4338924484895956        13.591564882709914        6.7680579654723818     
 H -0.92674514394238883        12.445441730565360        8.0248093226898956     
 H  -3.2459145512964866        12.099051147453382        8.9738705905298168     
 H  -3.7587582203153826        13.411604383322921        7.9008011027142997     
 H  -4.6354327139469467        11.862673090952228        7.8952105582108496     
 N  -3.8431819200576061        13.614849239573198        4.9458414501471042     
 N  -2.3022709446923750        11.718318843552234        4.1456185345304872     
 O  -4.7604213048684763        11.216262736950474        5.2346151694706480     
 C  -5.0212334677499486        14.351371629022653        5.4536115320123271     
 H  -3.0900100880871473        14.199880345114343        4.5870874953246865     
 C  -2.5208566935191254        11.726488424464442        2.6783041574379807     
 H  -1.5380488170362834        11.096443371850382        4.4377112138119550     
 H  -5.5810583391798767        13.654087237360232        6.0923712098136251     
 C  -5.9239267229284911        14.791866660413035        4.2981025005620319     
 C  -4.5562156707782133        15.550675513116255        6.2796926275667415     
 H  -3.4808260900061532        12.234175725205116        2.5054513638923011     
 C  -2.6006433183680522        10.297038496645841        2.1335123688418034     
 C  -1.4003986656063754        12.526383554987390        2.0054693221137838     
 H  -6.1948991372121505        13.931623420244874        3.6730213828968452     
 H  -6.8492673621882147        15.249013436699482        4.6751337349393909     
 H  -5.3997929879160420        15.526705039568903        3.6742240778544288     
 H  -4.0063157756501502        16.254113010667226        5.6379807056040043     
 H  -5.4107689128039276        16.083656195197939        6.7088672430274618     
 H  -3.8945802074985845        15.249605193933499        7.1005621706633484     
 H  -3.4128754859539701        9.7415879506792571        2.6160222938074789     
 H  -2.7771429269889603        10.303309378728180        1.0490643853444728     
 H  -1.6615911733353059        9.7594783419829909        2.3189847528739636     
 H -0.41953817054098752        12.133480476185259        2.3079184517566698     
 H  -1.4671188649412072        12.448748026205893       0.91219386468743413     
 H  -1.4439890880591910        13.587252296326058        2.2787714684856564     
 I  0.33806742205226653        9.2978337637745128        4.4804535137022716     
 I   3.4835161925020168        4.7205546985153877        3.2055132781979556     
 I   10.271792180015932       0.73063987883406334        6.1832970282309523     
 O  -5.1681204687694215E-002   5.8271413357642103        3.5927759363870218     
 H  0.12751040004237160        6.7775821505606118        3.7655413300897744     
 H  0.83609952424921297        5.4256620749646158        3.4796365204642226     
         356

 C  -6.4812288395471382        7.7760057178435060        9.1783516348504168     
 C  -6.6395731624229786        6.7868525357504979        10.343373086770182     
 C  -5.9108421034095233        9.1226627388598267        9.6662801576997577     
 C  -5.5463077996538859        7.1835218025017182        8.1031249719165288     
 P  -8.0935881647681391        8.0321655520497721        8.3387892196300886     
 H  -7.2273406323959870        7.2093041474614283        11.169399703051479     
 H  -5.6476224326354121        6.5299918501334027        10.737878465026894     
 H  -7.1128679444266574        5.8538354904865573        10.014391505096496     
 H  -4.8938052733606323        8.9615122581965032        10.055017719642191     
 H  -6.5070973840043234        9.5584752844208811        10.479405393887653     
 H  -5.8484877573595790        9.8489210275278811        8.8451044659019882     
 H  -5.9154178605722390        6.2266859621773225        7.7127493735602588     
 H  -4.5588217681730558        7.0045843916650776        8.5506389981947795     
 H  -5.4142013193263177        7.8681903196822951        7.2567482206777782     
 N  -9.1448346687895015        8.6447680095568256        9.4391338454445393     
 N  -8.7328713267935587        6.5996560745534820        7.8088850762088420     
 O  -7.8384388898300994        8.9058262740254666        7.1032063186788417     
 C  -10.448742210721598        9.2152043946741404        9.0127528604281650     
 H  -8.7877232458097190        8.9888189035385029        10.338955631746563     
 C  -9.7522461424779792        5.7657723647664971        8.4696744703590845     
 H  -8.5205937172144637        6.3696495861603868        6.8348199808040739     
 Dy  -8.1066943532405809        9.0270703397534700        4.9031106515320486     
 H  -10.614453999121331        8.8670851458790434        7.9826318449573295     
 C  -10.406979890174270        10.745295629440161        9.0014848503554408     
 C  -11.571567800841255        8.6881608393810765        9.9082831996988556     
 H  -9.9021168609296932        6.2199065240959301        9.4563023153483101     
 C  -9.2615168825897989        4.3249619047361918        8.6627940002748662     
 C  -11.078428509822389        5.7970330598930699        7.6993192044273364     
 O  -8.4721361343782586        9.0251249099299091        2.7116394440180915     
 O  -7.5568979849871738        6.6967756850378279        4.8931996691014836     
 O  -5.7612820911954010        8.8655035167857612        4.6208752035052685     
 O  -7.2924345389488545        11.305373549001418        4.7373464368776661     
 O  -9.9212225384290225        10.481008419742512        5.3285161402475829     
 O  -10.090142415528046        7.6695451600475497        4.9929771939788479     
 H  -9.6168970190640000        11.115984246890376        8.3368679849472507     
 H  -10.223585431272149        11.137105020774229        10.012005317657863     
 H  -11.364568704344622        11.151571431887724        8.6464551457749153     
 H  -11.419157833458421        9.0226288470296598        10.943015854362693     
 H  -11.611642567631597        7.5925825925083741        9.9101683041484456     
 H  -12.542989137800230        9.0669701946195147        9.5633912769367679     
 H  -8.3232292901714882        4.2950130576074201        9.2309902550827054     
 H  -9.0858377579786840        3.8381166030186091        7.6951794959213187     
 H  -10.012278793843679        3.7325571884630500        9.2052678544857063     
 H  -10.951429243248125        5.3869593454936737        6.6885208547381589     
 H  -11.462045509235251        6.8184767646864985        7.5931593067762293     
 H  -11.837151938062307        5.1916930447489102        8.2148166230881650     
 P  -8.6343441982110765        9.8939646327327253        1.4564847095727853     
 H  -8.1009767897350802        6.0846812175104352        4.3324769875620994     
 H  -6.5849177913600752        6.4124500815576395        4.7758022151253066     
 H  -5.1628444058688654        9.6270881322687796        4.8719087841779602     
 H  -5.2650489395244557        7.9996799578961948        4.5924596215277491     
 H  -7.7519723285984821        12.048259859933285        5.2119402766519078     
 H  -6.2994881698796474        11.430541325826768        4.8987812487192901     
 H  -9.8787784437772839        11.432321570517278        5.6242704659269345     
 H  -10.867621732155300        10.301950176791831        5.0723790307931775     
 H  -10.992197272283240        8.0803133259523179        4.8992624350959515     
 H  -10.124960823155321        6.8484683520839296        4.4345102138926045     
 C  -7.1477272394858282        9.6378715371663528       0.41377345168703722     
 N  -8.8370876350117236        11.431633502048397        2.0173251676795876     
 N  -9.9051801538355466        9.6088579439243453       0.46121751125012733     
 C  -5.9397575465368417        10.063937316801193        1.2677037245936560     
 C  -7.0382754397554255        8.1378859886251789        7.6230227962598901E-002
 C  -7.2131447705217120        10.470532397290551      -0.87558259881730582     
 C  -9.3423643732137975        12.597324924413162        1.2771971356235889     
 H  -8.3807132470734409        11.632044356578220        2.9111068721263984     
 C  -11.310746666080929        9.4979917976417045       0.91977738032001932     
 H  -9.7104258833324337        9.0927091851072568      -0.40343324418839677     
 H  -5.9698665760253222        11.130334080849304        1.5297979825707873     
 H  -5.0251332360524819        9.8841124322012632       0.68957874173371181     
 H  -5.8702264242777558        9.4847593581559906        2.1966898938557913     
 H  -6.0947161971807917        7.9461424139787242      -0.45491496532408604     
 H  -7.8488393186528125        7.8018198668752694      -0.58315911262770515     
 H  -7.0544993163695375        7.5259538535202335       0.98609233687437081     
 H  -8.0494987550376820        10.174107858151105       -1.5201295597869391     
 H  -6.2878993732733806        10.314097631070654       -1.4468554023781701     
 H  -7.3003448001987499        11.545489134323173      -0.67403860812478844     
 H  -9.6401758745443153        12.224968127785798       0.28801607661519196     
 C  -10.565981357481258        13.181731830157229        1.9895133664452265     
 C  -8.2487903848545212        13.653445386356710        1.1152090364772953     
 H  -11.352491436937026        9.9140064530682146        1.9362625879152411     
 C  -12.215655784321758        10.321488072965005       -1.5725447417953425E-003
 C  -11.725949582461963        8.0275002704354126       0.97074515068606648     
 H  -10.290752744548815        13.544911681394701        2.9908530748060191     
 H  -11.354425040939688        12.427639085741292        2.1123258849081319     
 H  -10.979871550048037        14.029030965090259        1.4232772121752828     
 H  -7.3622734915074410        13.246918481136257       0.61228569787648102     
 H  -7.9351643889069088        14.035643738773079        2.0975121900337874     
 H  -8.6127433548234542        14.505930120240745       0.52699737447100070     
 H  -12.120922196525296        9.9683227116571800       -1.0378237045119034     
 H  -11.950957476636097        11.385727998541803        1.8305159910928809E-002
 H  -13.265736224873462        10.221799507960881       0.30473485701402964     
 H  -11.065084562067877        7.4565812028682119        1.6368441244946095     
 H  -11.668132207468833        7.5834473025763849       -3.2827378850696198E-002
 H  -12.755657084038893        7.9221426885269608        1.3383322196500638     
 C  -7.6498117046516718        4.9701159030471249        16.880250715523740     
 C  -8.6586949265875521        6.0360750642674104        17.345308310607123     
 C  -8.1742385908096029        3.5464668993637884        17.151391658555692     
 C  -6.3081830118829201        5.1803963783002933        17.608931051346481     
 P  -7.3020940503717755        5.1341659488912548        15.077148685884625     
 H  -8.7468459114171218        5.9936861130535206        18.441873532385660     
 H  -9.6600437287316261        5.8731400917240135        16.926589506206014     
 H  -8.3237379783824039        7.0453642491126720        17.072200163410791     
 H  -8.3580757443123819        3.4195108734507755        18.228140486497761     
 H  -7.4355262935977828        2.7934245460585219        16.849908896189536     
 H  -9.1183239573750772        3.3412829294259909        16.630332987949885     
 H  -5.9348895064069396        6.2027288969813341        17.473454880146488     
 H  -5.5360766363519929        4.4803968718408989        17.262716210346536     
 H  -6.4440289553534464        5.0171348888434277        18.687897389436081     
 N  -6.5975124197232136        6.5914051533424542        14.725360830621048     
 N  -8.7689020871029584        5.1781504212667695        14.342099495508386     
 O  -6.3600517850444600        4.0031795162436392        14.649187361490116     
 C  -5.1480689809968760        6.8749106391091104        14.711026719568588     
 H  -7.2086136373389840        7.3315312382803457        14.366473781598907     
 C  -8.9204711278680353        4.9218940827241804        12.892258636698710     
 H  -9.6125270127936133        4.9614649371970767        14.890729841394380     
 H  -4.6654167607707624        6.1201035310241405        15.345388970877108     
 C  -4.8596305037617311        8.2492832104345091        15.316162965991859     
 C  -4.5480598935744974        6.7824554888109025        13.305102284394422     
 H  -7.9895055637031236        5.2568096365747810        12.413268078181675     
 C  -10.088666723754431        5.7562686101808440        12.370910670424067     
 C  -9.1225963833731196        3.4299415901855896        12.614763914997567     
 H  -5.3632920521762628        9.0426113275208024        14.745682120245650     
 H  -3.7791620873657372        8.4439296389175862        15.290358584951612     
 H  -5.1927270769576479        8.3108900449668610        16.358345892708893     
 H  -4.7790835401760026        5.8183028815384592        12.836249265270791     
 H  -3.4545940995935260        6.8813652320982142        13.365651580488924     
 H  -4.9390328863134929        7.5860668112604435        12.666879968345285     
 H  -10.996697186659752        5.5047977953495710        12.935207761718313     
 H  -10.280248625448705        5.5355151445719422        11.313350001177366     
 H  -9.8891208481182318        6.8307050643647331        12.477988039000417     
 H  -8.2868764885477297        2.8458508136509608        13.016766528636275     
 H  -9.1923903982155668        3.2354411263753899        11.535434573252306     
 H  -10.048211666957929        3.0682256934714371        13.083235801746753     
 C   4.5494510896770954       -1.4573985691317075        12.261093012037152     
 C   4.3706672965423135        5.0049282536510933E-002   11.997339476184862     
 C   3.1990114919283639       -2.1980518029934655        12.193513259542605     
 C   5.5128159180562255       -2.0286012759237186        11.199959960342406     
 P   5.3659777255502021       -1.7033180210322190        13.906832708689432     
 H   5.3372352114680641       0.56942446963386328        12.012748342592612     
 H   3.6995229120949111       0.53022017892163364        12.720474539676585     
 H   3.9288568513087361       0.19362836719855026        10.999094921493228     
 H   2.4506972447128490       -1.7660613082017242        12.871228706053191     
 H   3.3070236952854213       -3.2646737444409095        12.435729846244657     
 H   2.7961898414471427       -2.1291029817083511        11.170986319708978     
 H   5.1073908239455239       -1.8178517777725998        10.198642114076115     
 H   5.6247958866815129       -3.1147528013360994        11.289082248032731     
 H   6.5088982444650973       -1.5698933318782720        11.260183942647391     
 N   5.7370822084149466       -3.2828924245269824        14.232525486385466     
 N   4.2102140550118987       -1.3768160357541921        15.031027981056932     
 O   6.6611569573719214      -0.89057458278795898        13.913999936800700     
 C   6.9220290497507042       -4.0229674580998349        13.748720989995794     
 H   4.9846374953326116       -3.8632322028935389        14.599941387369157     
 C   4.4411061433680548       -1.3843063136299776        16.496196096102931     
 H   3.4445619144085171      -0.75446427539615002        14.743406430265726     
 H   7.4873764321645533       -3.3326652111207888        13.107292441753193     
 C   7.8105649470958705       -4.4455780134652159        14.921671739599097     
 C   6.4699455567025765       -5.2344775505968437        12.933807453683961     
 H   5.4042340508069238       -1.8884711225141668        16.660876973810826     
 C   4.5211618637044655        4.5929384657095770E-002   17.038300443563287     
 C   3.3306662760985812       -2.1881394714717177        17.180582990624906     
 H   8.0747237317707565       -3.5759069836618802        15.536671123383234     
 H   8.7398515782262294       -4.9092817086435776        14.563009080059254     
 H   7.2782018274873730       -5.1702651515693354        15.550341393361821     
 H   5.9114761530065465       -5.9294279425069778        13.577465689127122     
 H   7.3311730046572121       -5.7728725429178800        12.525399955435917     
 H   5.8208838810570231       -4.9457146709363267        12.098752674809420     
 H   5.3305941031849375       0.60111448406993895        16.550836339665100     
 H   4.7029864576357632        4.2589334885884338E-002   18.121791696019031     
 H   3.5805965115408869       0.58203408619688479        16.855940410783298     
 H   2.3454069636552384       -1.7971193863655677        16.891269441301105     
 H   3.4112810194774612       -2.1132033823002740        18.272949549744325     
 H   3.3732534661370956       -3.2483936758731922        16.904512176068458     
 I   1.5668664884242605        1.0260842489398256        14.687781911343771     
 I  -1.5637658813682318        5.5854834950887797        16.008718516190605     
 I  -8.3686952626443603        9.5770921174289239        13.045451566538979     
 O   1.9666158524897965        4.4799418419155534        15.626857547890735     
 H   1.7845643898376236        3.5332813001062147        15.438568054878994     
 H   1.0794244538033491        4.8835787128468802        15.738211489312034     
 C   8.4000134016725081        2.5392374549588288        10.043796537645058     
 C   8.5584099250030707        3.5259534087416697        8.8767420207193783     
 C   7.8307869072705412        1.1906942830884768        9.5593758859015736     
 C   7.4639334361653704        3.1334031391149937        11.116942435449733     
 P   10.011885220878298        2.2863042333025607        10.885421916316556     
 H   9.1465160006208741        3.1021230931708095        8.0516967180535737     
 H   7.5665863077067677        3.7818321380696949        8.4813726162759338     
 H   9.0313497845088975        4.4597422811548650        9.2041537468251597     
 H   6.8137757416058919        1.3496292512647741        9.1695388747475128     
 H   8.4278465278066843       0.75295851974573746        8.7479342857867071     
 H   7.7686853591290896       0.46703610317182093        10.382953677846338     
 H   7.8329418322942841        4.0905249738202718        11.506691655494752     
 H   6.4772031602892559        3.3121410631946562        10.667798432996424     
 H   7.3305730917317140        2.4495982258806048        11.963744308966124     
 N   11.064837274458261        1.6731295382111484        9.7866031937927946     
 N   10.648346842304823        3.7209239876372271        11.413302396898251     
 O   9.7565225085005913        1.4150624761365804        12.121880246299655     
 C   12.367601588696825        1.1019247793435707        10.215638895355772     
 H   10.707558034261380        1.3258244215959429        8.8881353260932716     
 C   11.668058730854350        4.5540881813213101        10.752396969734287     
 H   10.440401102763976        3.9481406146263094        12.388880762656431     
 Dy   10.012661481715693        1.2888118259482342        14.322672903636928     
 H   12.532685038661988        1.4517104422046034        11.245254344675258     
 C   12.324039544933978      -0.42810857532175306        10.229932826957969     
 C   13.492151017020944        1.6259573043615239        9.3203881647555775     
 H   11.818828087963883        4.0987590900452444        9.7664449319144939     
 C   11.176650820334235        5.9943908332282492        10.556962303049160     
 C   12.993663425747561        4.5239225864199915        11.523770333672557     
 O   10.387127743729252        1.2764750232437594        16.510135772566244     
 O   9.4674899547015574        3.6179430867750240        14.339692997389530     
 O   7.6650547679193259        1.4437599554628726        14.583590464332126     
 O   9.1904754871962258      -0.98998054723558537        14.468131662595818     
 O   11.825296382887586      -0.16620075771169021        13.882017914409150     
 O   11.995410060008901        2.6378887725791529        14.217275095243691     
 H   11.532190752643210      -0.79621379290836236        10.893810461731871     
 H   12.142035046290871      -0.82183269557752547        9.2199319885303481     
 H   13.280464590957999      -0.83468490593927902        10.587733399964762     
 H   13.340329527009025        1.2902152280064210        8.2859530448568037     
 H   13.533665350463076        2.7215067493403251        9.3170986639105688     
 H   14.462731781173961        1.2463582672129843        9.6669983788214253     
 H   10.239033493569945        6.0227228326959388        9.9875779160000722     
 H   10.999322904908254        6.4823792069151134        11.523705830776096     
 H   11.927564959631317        6.5866944767964544        10.014583714323287     
 H   12.865463726835344        4.9338555691472976        12.534504823785522     
 H   13.378115420395378        3.5027798580486271        11.629989148663903     
 H   13.752356844839074        5.1300033552915316        11.009090171754302     
 P   10.553413090620339       0.40081083969596892        17.759998401943502     
 H   10.015091227958518        4.2296736178166592        14.897393762902919     
 H   8.4957083877833970        3.9031264852255205        14.458957533991684     
 H   7.0698939966539465       0.68683432382390719        14.310066744040272     
 H   7.1706722742754749        2.3104745459319354        14.616932307743722     
 H   9.6562176915234144       -1.7318135478760062        13.998423332889615     
 H   8.2012324903062570       -1.1114267315477042        14.285670370201913     
 H   11.779713487459077       -1.1189076965417388        13.591322553280538     
 H   12.773361185393705        1.0896788999893759E-002   14.130629365787154     
 H   12.899432316215115        2.2289146655334715        14.296293150497840     
 H   12.036998805759659        3.4577723732222814        14.776932391815818     
 C   9.0675757990306050       0.65037410970048704        18.805761824767636     
 N   10.760217639588058       -1.1323193163801897        17.187671335529640     
 N   11.827599524413225       0.68101164496801925        18.752479571108758     
 C   7.8590844924888694       0.22544052395268688        17.951548486692936     
 C   8.9558212073580439        2.1493753142633545        19.147687406538203     
 C   9.1342183119287856      -0.18553346632555723        20.093019131860046     
 C   11.242513005989636       -2.3070063420000904        17.931510699825633     
 H   10.297673734964446       -1.3285988442890626        16.296348834240643     
 C   13.230347951780862       0.79664497574167259        18.284829839947129     
 H   11.636531074521578        1.1980142803062079        19.617484234839210     
 H   7.8905381985111713      -0.83982606917096381        17.685254421304098     
 H   6.9449925114806002       0.40131306003173034        18.531776524625393     
 H   7.7869114553844865       0.80794291007695485        17.024841971231464     
 H   8.0139832959343362        2.3369954889993596        19.683365489199819     
 H   9.7683663129813425        2.4862419156870552        19.804298721504061     
 H   8.9660977420533250        2.7636909826644702        18.239335415286245     
 H   9.9706280208643285       0.10977001372647363        20.738173486079070     
 H   8.2088791194960677       -3.0353211452571471E-002   20.664480910191873     
 H   9.2212263428409820       -1.2601958902885477        19.889779795810622     
 H   11.535505093277340       -1.9410982177870866        18.924818770682915     
 C   12.466278461987903       -2.9057176985748101        17.230380029365968     
 C   10.131952481069151       -3.3486447107687942        18.078831692459062     
 H   13.267159454510326       0.37847131420697078        17.269037110213240     
 C   14.143510495836574       -2.1832349991862239E-002   19.202286998670711     
 C   13.640154452757910        2.2683691299987823        18.229246657589847     
 H   12.197473172824782       -3.2553343654084990        16.221976704365360     
 H   13.270273082942587       -2.1639049726928805        17.124397952940679     
 H   12.857977694067262       -3.7657667116867728        17.795262262935207     
 H   9.2429155177652955       -2.9299950722871499        18.568876831378933     
 H   9.8269981893823530       -3.7264208187421710        17.091686862994145     
 H   10.475584018991679       -4.2061817135475827        18.673437029079746     
 H   14.051484594310441       0.33109067882027554        20.238893443774344     
 H   13.883980883265284       -1.0872988839891249        19.183693973662745     
 H   15.191765969345688        8.3511339670656159E-002   18.891653835201264     
 H   12.973860498806419        2.8366210915595582        17.566357361676246     
 H   13.586837607625830        2.7133813159425149        19.232525097040057     
 H   14.667381519504398        2.3766100671604220        17.855661905088034     
 C   9.5621615082816280        5.3433669313147121        2.3498087354749080     
 C   10.571396868120669        4.2782243149462333        1.8825675379994440     
 C   10.085537933377273        6.7679264392005356        2.0795164240770010     
 C   8.2199306785299449        5.1324951073618585        1.6222267314642649     
 P   9.2160133747258453        5.1786619958423854        4.1534970812473127     
 H   10.658517147369645        4.3215830010780074       0.78586652884769392     
 H   11.573189410797667        4.4410224256028208        2.3003730510673739     
 H   10.237127291111339        3.2683777336956878        2.1548498998153032     
 H   10.268048447771474        6.8962197064995943        1.0026807320536579     
 H   9.3470103112967990        7.5206253127082361        2.3826620130046559     
 H   11.030099260701631        6.9732862314323496        2.5996801301842938     
 H   7.8485134367755327        4.1091334491721359        1.7559001712638451     
 H   7.4470530473460128        5.8303841058983741        1.9710555764440545     
 H   8.3541315841434702        5.2984076556529525       0.54342390332215373     
 N   8.5132122973552562        3.7215441522484434        4.5082030214991882     
 N   10.684526391936521        5.1351807155295441        4.8856872964380713     
 O   8.2733868154623469        6.3089347399172224        4.5823438791496036     
 C   7.0646093325724619        3.4341419309660868        4.5169886227144547     
 H   9.1256154042765463        2.9807759899550299        4.8633006555187492     
 C   10.841425593699213        5.3939108391897408        6.3344409346261781     
 H   11.526720283645906        5.3495179310884851        4.3342437060156787     
 H   6.5817720717033046        4.1890686558825818        3.8829129951928403     
 C   6.7829621668559748        2.0603243745869544        3.9079018265600416     
 C   6.4595822620202474        3.5221267680023436        5.9208281234615505     
 H   9.9104641062455556        5.0639508538688460        6.8169257634650569     
 C   12.007836897134943        4.5561554065145167        6.8544966386803559     
 C   11.049746532425242        6.8859622814979602        6.6069071570885800     
 H   7.2891941389691901        1.2678257701757232        4.4773203549888141     
 H   5.7035475217981499        1.8601959089511066        3.9307489034503762     
 H   7.1189130860498944        2.0030946150815518        2.8664880258319414     
 H   6.6858014215215888        4.4862498279493632        6.3918685713350465     
 H   5.3667857939044845        3.4198734997305440        5.8560699102476459     
 H   6.8507285303601231        2.7188099349180064        6.5593135974421948     
 H   12.914892473557039        4.8013779293458869        6.2858637179353476     
 H   12.204303555231629        4.7800186784753986        7.9105046910511394     
 H   11.803275443276611        3.4821248770244368        6.7522906835068772     
 H   10.214558293079881        7.4708825987289353        6.2051069728042254     
 H   11.123008090138283        7.0838664180018398        7.6854204284936847     
 H   11.975075684685315        7.2434451426054061        6.1343205120118087     
 C  -2.6618363237093310        11.772701264618457        6.9139532155675987     
 C  -2.4771847976131052        10.263160709140251        7.1609290406433148     
 C  -1.3164173157155303        12.520079067727014        7.0023727630014587     
 C  -3.6382959798357244        12.324061750520416        7.9737508384357154     
 P  -3.4637292927898784        12.031917891791482        5.2633615724479785     
 H  -3.4413705028360937        9.7399114042497850        7.1338411218987927     
 H  -1.7994405858150415        9.7937674578062914        6.4367392551627605     
 H  -2.0412469193949092        10.109658987782392        8.1601559518630005     
 H -0.55939342151212967        12.099399016248526        6.3271046474788166     
 H  -1.4281763176735069        13.588624613170474        6.7701584159516939     
 H -0.92269344370114503        12.442710936189506        8.0277109988237889     
 H  -3.2427678376855709        12.098301269139304        8.9755022034837157     
 H  -3.7538673558367504        13.410966821288314        7.9018261257357274     
 H  -4.6317608305832279        11.862732140960437        7.8960638741324694     
 N  -3.8375515696655169        13.613224366508019        4.9476927177555989     
 N  -2.2966923603816878        11.716730321704889        4.1474467460399049     
 O  -4.7550656246868943        11.214584983247670        5.2355186968722789     
 C  -5.0160108323693962        14.349774559965837        5.4543928660338645     
 H  -3.0843713899378615        14.198099433124657        4.5887263992066485     
 C  -2.5166824107347296        11.723656528260863        2.6803320974969815     
 H  -1.5325084812620455        11.094779253153138        4.4395032753001802     
 H  -5.5763658903365503        13.652592008895775        6.0927812935462020     
 C  -5.9176228318769084        14.790188572845645        4.2980469577974745     
 C  -4.5517607503072011        15.549206389248685        6.2807103778297000     
 H  -3.4770569036224779        12.230754973321499        2.5080745864816176     
 C  -2.5964819692031607        10.293739401621073        2.1368038790894812     
 C  -1.3975166447171323        12.523662802243646        2.0056160018074625     
 H  -6.1885411363892535        13.929910089136825        3.6729764176192425     
 H  -6.8430236935388686        15.247885956927288        4.6742179279149809     
 H  -5.3926323294984844        15.524588160620631        3.6744127405347387     
 H  -4.0015928694306977        16.252761239880158        5.6393532691593382     
 H  -5.4067083722259319        16.082008277670276        6.7093087670259361     
 H  -3.8906159812875520        15.248293762953860        7.1020101067653849     
 H  -3.4085817447843052        9.7387048501137432        2.6200313812737299     
 H  -2.7733632932951289        10.298995888071060        1.0524224006920020     
 H  -1.6573420982222333        9.7563825120283791        2.3225281184365212     
 H -0.41608333922204377        12.131041888619411        2.3063656303146325     
 H  -1.4661613045722512        12.446004316322231       0.91249365694368778     
 H  -1.4408781986781249        13.584539135302389        2.2789557752142313     
 I  0.34282262465491831        9.2954927643648180        4.4879855013465892     
 I   3.4886421166241268        4.7194287268256438        3.2048987653814027     
 I   10.279165460376159       0.72976071445439306        6.1832509296403435     
 O  -4.7284078971711246E-002   5.8255004906939769        3.5956612541266320     
 H  0.13209843927335096        6.7756040185350219        3.7698258156347872     
 H  0.84037584408536758        5.4240631814610261        3.4816653996106548     
         356

 C  -6.4810530755090712        7.7767923716585940        9.1788677180180400     
 C  -6.6408753769569211        6.7873668812298806        10.343409089554289     
 C  -5.9109604258089634        9.1231535657798375        9.6678756415409488     
 C  -5.5450776362860106        7.1844074928957351        8.1045110374273222     
 P  -8.0924838466464841        8.0333838276409626        8.3376880618400833     
 H  -7.2291891012315173        7.2098838499695797        11.169006050454332     
 H  -5.6494395612686228        6.5299013165079085        10.738716142325313     
 H  -7.1143121095780311        5.8546836507814657        10.013736892884937     
 H  -4.8943254200511834        8.9617160115908270        10.057491811333826     
 H  -6.5079230258628931        9.5587092247843568        10.480611691000144     
 H  -5.8477419571148976        9.8497841005909468        8.8471132725077535     
 H  -5.9140279931856359        6.2278656130551271        7.7132795466743618     
 H  -4.5581903279393465        7.0049528247906609        8.5530798206833225     
 H  -5.4117660417012399        7.8693787991068653        7.2585988930555558     
 N  -9.1444960896430594        8.6463526682828942        9.4370818779595673     
 N  -8.7317043510233496        6.6010395707444536        7.8074191986142036     
 O  -7.8356853081695057        8.9066005331769098        7.1021507753742039     
 C  -10.448423693243857        9.2163782822874261        9.0101900362970966     
 H  -8.7879920266209126        8.9905993766303567        10.337048820137941     
 C  -9.7512416022616275        5.7670872480037616        8.4678154689850214     
 H  -8.5190201281842022        6.3709935702627174        6.8334701467685397     
 Dy  -8.1009349652793698        9.0265822572385606        4.9016748849536924     
 H  -10.614097235637724        8.8674593660332182        7.9803480221657219     
 C  -10.406707575875785        10.746438394337799        8.9977737450933564     
 C  -11.571333552609415        8.6900155851116025        9.9060800305459811     
 H  -9.9013997990926530        6.2210536607844045        9.4544752776689975     
 C  -9.2604729687786342        4.3262757748870042        8.6607423360469333     
 C  -11.077216901750484        5.7983552625934776        7.6971243184139633     
 O  -8.4670921280089502        9.0238839330752079        2.7104768210934975     
 O  -7.5519293259408693        6.6961813887297206        4.8931711006131611     
 O  -5.7555791906427300        8.8642810062101276        4.6200734372226062     
 O  -7.2862438249636279        11.304686073754276        4.7354093122083913     
 O  -9.9152294286508447        10.481536907510598        5.3243366855506657     
 O  -10.084165981855808        7.6689722671271054        4.9909468114800921     
 H  -9.6163798133425882        11.116684933767413        8.3332049772680001     
 H  -10.223713561432611        11.139014260328684        10.008054986248577     
 H  -11.364188945624349        11.152355903011975        8.6420657334587450     
 H  -11.418731655143219        9.0248433548455615        10.940684064294299     
 H  -11.611737028906209        7.5944463003196461        9.9083745873808891     
 H  -12.542665572511982        9.0689819154066029        9.5610759817522517     
 H  -8.3224416986849299        4.2962047031128661        9.2293378077190162     
 H  -9.0843241013975842        3.8397938768116324        7.6930450217906525     
 H  -10.011423034152873        3.7336228863122827        9.2026604324100756     
 H  -10.949982166857060        5.3882240885352228        6.6863736171947377     
 H  -11.460887736639060        6.8197706955578807        7.5908475632658634     
 H  -11.836033594688056        5.1930254402283866        8.2124717320476837     
 P  -8.6305326553457196        9.8924049759543298        1.4553142209096803     
 H  -8.0959341821977233        6.0839621034627633        4.3325643391760931     
 H  -6.5799626693859530        6.4114591826601313        4.7764943950826417     
 H  -5.1572391215942259        9.6256859645882624        4.8718810249792570     
 H  -5.2597006585700754        7.9982349490199480        4.5927142440908231     
 H  -7.7457864405221004        12.047433174731328        5.2102191827900315     
 H  -6.2934006016631976        11.429406074113428        4.8977894546181551     
 H  -9.8727853356786213        11.432292421833909        5.6216818268253501     
 H  -10.862114253534401        10.301411814445252        5.0717377060465205     
 H  -10.986566791495990        8.0792485248962986        4.8992679064961902     
 H  -10.119409345922655        6.8482312805731098        4.4320465945636274     
 C  -7.1448196556748966        9.6357063422800966       0.41154767804074094     
 N  -8.8321417561816222        11.430412161727903        2.0154850468807881     
 N  -9.9025258232158091        9.6073359171052655       0.46157072098835511     
 C  -5.9361821194993807        10.060787273618770        1.2650711818469702     
 C  -7.0364399221051066        8.1358634966001695        7.3296264800093089E-002
 C  -7.2108497823557292        10.468855066185224      -0.87740787675158194     
 C  -9.3399830324718103        12.595413941812389        1.2762249174398483     
 H  -8.3754426081808848        11.631162228250089        2.9090041754895513     
 C  -11.307764419699698        9.4976262608098381       0.92141404711884167     
 H  -9.7090252814599385        9.0910682856597713      -0.40326745068319697     
 H  -5.9660706264767738        11.126869796093462        1.5283523395489762     
 H  -5.0219269117317475        9.8816359886658933       0.68618819181408175     
 H  -5.8660939353496531        9.4806053259821077        2.1933542331583920     
 H  -6.0932597198819218        7.9437260474917410      -0.45835077012266917     
 H  -7.8474922584791180        7.8007425651002533      -0.58593881851431062     
 H  -7.0527285630360357        7.5234724527190435       0.98284775204646668     
 H  -8.0480296881354647        10.173098216848100       -1.5211553388877073     
 H  -6.2862997318455340        10.312127457419439       -1.4496645235912189     
 H  -7.2972568207399995        11.543768622268869      -0.67542322455862447     
 H  -9.6394117865122979        12.222554173639574       0.28777625189665124     
 C  -10.562601996911772        13.178933785442098        1.9908147306837425     
 C  -8.2478221420513123        13.652444693035727        1.1117841624903955     
 H  -11.348430346640729        9.9146469529171437        1.9375073845437563     
 C  -12.213153369496949        10.320429097125887       -1.3406663933679397E-004
 C  -11.723689834664199        8.0274688712568594       0.97408083353394492     
 H  -10.285768907057708        13.542801434142072        2.9914100276997826     
 H  -11.350039502125588        12.424205409680040        2.1154937168135359     
 H  -10.978401649562858        14.025563471420243        1.4251201378296778     
 H  -7.3623337095775918        13.246708688398831       0.60663404076021754     
 H  -7.9321017197006194        14.034771660715839        2.0932749905670942     
 H  -8.6138819051808966        14.504669848285408       0.52466588349623600     
 H  -12.119103017576750        9.9662632143655809       -1.0360973090641445     
 H  -11.948407099310444        11.384656842580521        1.8596083374991822E-002
 H  -13.263048264986788        10.221094079974947       0.30688023987791024     
 H  -11.062416025434473        7.4566361317818464        1.6398336253890442     
 H  -11.667201665141254        7.5827531120777740       -2.9218165918302310E-002
 H  -12.753044548054252        7.9229698285136108        1.3428208688294718     
 C  -7.6531824335427503        4.9730492357208229        16.877408904351753     
 C  -8.6605355769294619        6.0404300461987397        17.342203155912586     
 C  -8.1795273755913911        3.5502903597541535        17.149273965070062     
 C  -6.3111611298074539        5.1817315866414528        17.605881136396690     
 P  -7.3058514186381416        5.1363228607976517        15.074163129744353     
 H  -8.7487387550690556        5.9983417655621372        18.438758905868855     
 H  -9.6620629244591782        5.8787381620578945        16.923477124405657     
 H  -8.3243047441540270        7.0492058799178086        17.068887763986627     
 H  -8.3632155350175363        3.4241201467595532        18.226143986644953     
 H  -7.4420482393626193        2.7960479604021384        16.847922821643092     
 H  -9.1240648264647781        3.3462738681362270        16.628625820305775     
 H  -5.9364339351771198        6.2034926823941969        17.470216797237871     
 H  -5.5400826845901108        4.4806057867031992        17.259755184755566     
 H  -6.4471295675385374        5.0189217579820493        18.684907887998666     
 N  -6.6007811080983192        6.5930602235046631        14.721523303866869     
 N  -8.7727301159969020        5.1807258216099008        14.339291067037305     
 O  -6.3644555396183158        4.0047714295351895        14.646349300520109     
 C  -5.1514109549558835        6.8767797260615149        14.709236971223376     
 H  -7.2118016214719844        7.3336955159932664        14.363572137363677     
 C  -8.9243202351405024        4.9244935190815813        12.889414659987020     
 H  -9.6163384901586948        4.9640758243384253        14.887926827447652     
 H  -4.6693547760724821        6.1214003278462492        15.343340228243161     
 C  -4.8638999277286876        8.2505034760148313        15.316160037792338     
 C  -4.5497071795877622        6.7856768845043787        13.304029122394750     
 H  -7.9935149388617628        5.2598174443703822        12.410436837770987     
 C  -10.092847882262994        5.7585208499584413        12.368303526305004     
 C  -9.1258330893099942        3.4325093127629080        12.611684263638887     
 H  -5.3672588029423656        9.0443625094313429        14.746169252054731     
 H  -3.7834866372089291        8.4454641541106685        15.291642076277988     
 H  -5.1979747922836683        8.3107968041864577        16.358075580596605     
 H  -4.7795076792244728        5.8216502431244326        12.834373061478390     
 H  -3.4564137701997892        6.8852332416394955        13.365964208454281     
 H  -4.9404267790656400        7.5894066478627700        12.665806225236738     
 H  -11.000669852309178        5.5067732163701848        12.932793192752531     
 H  -10.284586884857605        5.5377118656735922        11.310782807025756     
 H  -9.8935860105818652        6.8330047839844550        12.475361670565098     
 H  -8.2898937135096276        2.8487141183538456        13.013648003804731     
 H  -9.1954275114499460        3.2381916916709552        11.532312435855113     
 H  -10.051360058536876        3.0703387652848817        13.079964262038121     
 C   4.5468044300902077       -1.4555456723357247        12.260912018864378     
 C   4.3691257839986477        5.2061792904951443E-002   11.997407995226929     
 C   3.1961400492855185       -2.1955526614291441        12.191700614798922     
 C   5.5111432213764475       -2.0268102452693824        11.200678545398734     
 P   5.3613856146178378       -1.7022939746126768        13.907375449754760     
 H   5.3360029725699425       0.57079638611422423        12.013629902010694     
 H   3.6977925435952108       0.53247577939683166        12.720175934007374     
 H   3.9281182329493989       0.19617977861040020        10.998910080311274     
 H   2.4472899792120932       -1.7632367070898580        12.868595597555945     
 H   3.3033905451568670       -3.2622370262208560        12.433935975642031     
 H   2.7944924172502517       -2.1263382449313890        11.168767571631980     
 H   5.1070801275134343       -1.8152386120918584        10.199047053571638     
 H   5.6224478213884828       -3.1130614347516232        11.289218778730806     
 H   6.5073663593200912       -1.5686755350854324        11.262343465485779     
 N   5.7324027463023022       -3.2820105173489247        14.232429949098085     
 N   4.2047457244876689       -1.3765354372627692        15.030986449682995     
 O   6.6563146107912203      -0.88927746390631435        13.916464216641835     
 C   6.9174430974594863       -4.0218876573351388        13.748490845390158     
 H   4.9799185793365757       -3.8624639634939189        14.599580582135678     
 C   4.4364332021581694       -1.3827470250517435        16.496065312538054     
 H   3.4392264699433102      -0.75411473851990596        14.743152079132448     
 H   7.4830431563254614       -3.3313016487195659        13.107606250073594     
 C   7.8055911248667016       -4.4453460000672615        14.921404172205031     
 C   6.4655344375730133       -5.2328915574676174        12.932718921149611     
 H   5.3997916748300456       -1.8865259206192158        16.660576735416072     
 C   4.5165465558689091        4.7936766136090145E-002   17.036977581036037     
 C   3.3267675761692526       -2.1864275788792638        17.181801791017556     
 H   8.0700303068371841       -3.5761337644288282        15.536931811837162     
 H   8.7347437789246865       -4.9092598640880736        14.562673959485180     
 H   7.2727762056587038       -5.1701241147240804        15.549558378975831     
 H   5.9072492018414549       -5.9284401809006848        13.575883734307880     
 H   7.3268498326362002       -5.7707773670285931        12.523829473157335     
 H   5.8163281840007279       -4.9436576520518365        12.097953748885336     
 H   5.3260204901917056       0.60265997385994252        16.549032431502447     
 H   4.6984734225807188        4.5499350916126384E-002   18.120452244829675     
 H   3.5759969005796579       0.58394796902647983        16.854173924460753     
 H   2.3411625984872830       -1.7955683655264167        16.893545676089278     
 H   3.4086432682317285       -2.1113069954296697        18.274056238806423     
 H   3.3691309122290307       -3.2467287400394751        16.905861205146785     
 I   1.5625290844757742        1.0282209895610124        14.682236520258844     
 I  -1.5692976253112769        5.5871274784953213        16.009224764485275     
 I  -8.3756873801358687        9.5785263278272232        13.044574586489627     
 O   1.9620165839256907        4.4823273809793447        15.623076872391279     
 H   1.7799468604707045        3.5357864286234961        15.434278585456701     
 H   1.0749158981325639        4.8857555138911817        15.735553098670151     
 C   8.4000360082270671        2.5384404089436035        10.042755176742407     
 C   8.5598486767970066        3.5255333262745130        8.8762563633711800     
 C   7.8310927642722739        1.1902536758891546        9.5571180207250102     
 C   7.4629434327085837        3.1324060914494054        11.115130649517397     
 P   10.011036554856044        2.2850043442435868        10.885874307615582     
 H   9.1484997215549413        3.1017183672137030        8.0515969835621881     
 H   7.5685164660063693        3.7820058428126537        8.4801282536302907     
 H   9.0329040569848438        4.4589816675045792        9.2044135710825028     
 H   6.8144673596408394        1.3495331906962580        9.1664714074623657     
 H   8.4288227912121734       0.75288246506657641        8.7459787313345476     
 H   7.7681620887979665       0.46610679885583145        10.380179247637731     
 H   7.8317718961652085        4.0892299225955497        11.505765847306826     
 H   6.4767689465722409        3.3116454900008527        10.665011355673105     
 H   7.3284559026180833        2.4482542727052747        11.961448661809293     
 N   11.064678430937187        1.6715025529281395        9.7879257397520423     
 N   10.647508898457481        3.7194115576468016        11.414146032157179     
 O   9.7541313015005571        1.4141077719756052        12.122273383387911     
 C   12.367509599232307        1.1007570876998314        10.217377382417197     
 H   10.708021294893065        1.3241515280314755        8.8892489231583731     
 C   11.667367112215858        4.5526774241553509        10.753648171073445     
 H   10.438914436713155        3.9468235447188791        12.389523325823699     
 Dy   10.007487231720651        1.2894177356336320        14.323483630540638     
 H   12.532552262681872        1.4512646982396267        11.246742706641420     
 C   12.324098423555510      -0.42924923901459111        10.232682570160440     
 C   13.492075700931476        1.6242694419343753        9.3217852134934844     
 H   11.818400460107183        4.0975742595837596        9.7676333161606994     
 C   11.175937705243985        5.9930002886089406        10.558512001599210     
 C   12.992779281638882        4.5224614286776390        11.525329875380054     
 O   10.381900061915767        1.2786537056941265        16.510962868768232     
 O   9.4629233090955829        3.6187822651823756        14.338355244743088     
 O   7.6600409472711304        1.4453891590650567        14.584499145653766     
 O   9.1852472429082130      -0.98920525102172741        14.470382341390181     
 O   11.819979895370670      -0.16662573618159082        13.886459609767435     
 O   11.990029850184849        2.6388098855568498        14.219269925223475     
 H   11.532091596793610      -0.79703938411375286        10.896549024212348     
 H   12.142435762038467      -0.82365687737296511        9.2228979428638560     
 H   13.280475558731059      -0.83544147064285090        10.591032343472717     
 H   13.340079792061436        1.2882067134707491        8.2874657416005206     
 H   13.533814322935838        2.7198124398791297        9.3181339660275952     
 H   14.462608252299022        1.2445880390181028        9.6684620332436939     
 H   10.238560976571712        6.0215138240197073        9.9887577174294808     
 H   10.998176222201886        6.4805575128612833        11.525379310283384     
 H   11.927035238023594        6.5855776503731338        10.016711200945446     
 H   12.864379061015619        4.9324434670327513        12.536023269156962     
 H   13.377255741489769        3.5013356304222372        11.631655577901320     
 H   13.751570135625011        5.1285110453508533        11.010783434004049     
 P   10.549286868613258       0.40361636479032370        17.761069835046825     
 H   10.010229314996250        4.2306581088745032        14.896137048896865     
 H   8.4911346407373145        3.9042699802299015        14.456815362045115     
 H   7.0647635569154792       0.68838512832838317        14.311496783937903     
 H   7.1659453619945648        2.3123033136829982        14.616535978676444     
 H   9.6506862902749777       -1.7309537718891823        14.000220023178462     
 H   8.1959130161058891       -1.1104156497860744        14.288102872907682     
 H   11.774530478332073       -1.1186992300628131        13.593913520658154     
 H   12.768450189641134        1.1615023794017645E-002   14.131890685170262     
 H   12.894324685855404        2.2302730040844438        14.296910602397967     
 H   12.031697097314972        3.4583888291150884        14.779346656126652     
 C   9.0643470772288062       0.65411524950045830        18.807761910851895     
 N   10.754706548059350       -1.1300843698990020        17.189977842816131     
 N   11.824499754094800       0.68401955319931229        18.752115151225890     
 C   7.8552048320718768       0.23018533967899943        17.953946084069820     
 C   8.9538332296252179        2.1530120391890395        19.150232159606542     
 C   9.1315438783623861      -0.18218037636523038        20.094677329550631     
 C   11.240921968637304       -2.3036041753883207        17.932653468071184     
 H   10.292169070572420       -1.3269008666308824        16.298779759873543     
 C   13.227048681805517       0.79824839085686827        18.283600954467886     
 H   11.634534430814426        1.2010646536881957        19.617317867042786     
 H   7.8863296999987487      -0.83481499211384824        17.686640711527385     
 H   6.9414555466111532       0.40560321084751089        18.534817043576840     
 H   7.7826460515912812       0.81356127687831037        17.027847940706081     
 H   8.0123085023440801        2.3412494608523384        19.686210886829244     
 H   9.7667913637353809        2.4888439464760519        19.806821835039116     
 H   8.9644772897972480        2.7676952180253838        18.242135404234112     
 H   9.9688064691017217       0.11245792324844575        20.738984810521480     
 H   8.2069304867198287       -2.6652384649479069E-002   20.667153312345292     
 H   9.2177375656562184       -1.2568042842421627        19.891020098286468     
 H   11.535824525490439       -1.9368733584407873        18.925006138342745     
 C   12.463674049947437       -2.9005499557645273        17.228550878150322     
 C   10.132769151576847       -3.3470127878529827        18.083234477273237     
 H   13.262995034409718       0.37920905973009006        17.268151239488930     
 C   14.140291978946188       -1.9830350098223336E-002   19.201399566443023     
 C   13.637873912054504        2.2695723845517950        18.226579116284562     
 H   12.192883966599796       -3.2515908932962345        16.221284667996809     
 H   13.265757989504788       -2.1573796567227110        17.119760884597110     
 H   12.858577831863306       -3.7592180243640216        17.792921462580193     
 H   9.2449069604496898       -2.9298897276761413        18.576277435703702     
 H   9.8252151020833907       -3.7251357470455728        17.097168561070959     
 H   10.479696560945110       -4.2040194053977249        18.676336018010350     
 H   14.048859555427473       0.33408587533672984        20.237710556499380     
 H   13.880432667479091       -1.0852176904662352        19.183877758553173     
 H   15.188442974295942        8.4858257478264587E-002   18.890237431948250     
 H   12.971432324717806        2.8379059815854668        17.563915572489407     
 H   13.585706668141958        2.7151694165988376        19.229613759202408     
 H   14.664860180386491        2.3767963383039263        17.852105801341679     
 C   9.5657726748415328        5.3405621312550231        2.3514875108822664     
 C   10.573440550819452        4.2739386922846903        1.8846394785759473     
 C   10.091114983213904        6.7641741435063860        2.0803696148665893     
 C   8.2231677819223012        5.1312952178464553        1.6240868019487198     
 P   9.2199664787007958        5.1767055082104800        4.1552948586268821     
 H   10.660662859177313        4.3169315347498891       0.78795555553312369     
 H   11.575389238980156        4.4354910958967730        2.3024980047634109     
 H   10.237845710434202        3.2646458190312355        2.1571894807438148     
 H   10.273522635767268        6.8915743460466770        1.0034096104328547     
 H   9.3538153344793393        7.5180991978253982        2.3832854692102643     
 H   11.036115175766241        6.9683726850833878        2.6001415485028647     
 H   7.8502193588005014        4.1085650945208343        1.7580893017012660     
 H   7.4513666103374234        5.8304362574102342        1.9726741707826396     
 H   8.3575606528644428        5.2965754502616020       0.54520666949143881     
 N   8.5165893673461230        3.7200823736573585        4.5107122071345298     
 N   10.688473010975548        5.1327741538101588        4.8874408874534785     
 O   8.2780214425939729        6.3075898389867975        4.5839261477055100     
 C   7.0680047799740819        3.4327194820563172        4.5178461923371342     
 H   9.1288358250896895        2.9788559138341459        4.8651221412117645     
 C   10.845118164840436        5.3913204671668149        6.3362942436716976     
 H   11.530708862160854        5.3472675619421040        4.3361373205500504     
 H   6.5857628255854630        4.1882056979012532        3.8840147732520847     
 C   6.7868299999173880        2.0595085529877215        3.9072479273800389     
 C   6.4616382797131742        3.5196648144727942        5.9211147882755766     
 H   9.9143259531546413        5.0606621395471487        6.8185808508435830     
 C   12.011972947756416        4.5541041883607214        6.8561676939226874     
 C   11.052479424147286        6.8833943417216101        6.6092920601657221     
 H   7.2926217939945319        1.2664334730947984        4.4762312517071194     
 H   5.7074052370806116        1.8594057051892767        3.9290366731297657     
 H   7.1235403161410771        2.0033090606120489        2.8660402461182981     
 H   6.6869649770085546        4.4836691882170481        6.3927991762447496     
 H   5.3689693572453976        3.4169879627346296        5.8552607874213134     
 H   6.8525223944389397        2.7162160561640061        6.5595897288632417     
 H   12.918875533688977        4.7999718956255411        6.2875939267450329     
 H   12.208316820976828        4.7778293664474338        7.9122289516834252     
 H   11.807989381189751        3.4800029281700580        6.7536920101241193     
 H   10.217036030486947        7.4679751330684097        6.2075360817157410     
 H   11.125364730259561        7.0809140825487908        7.6878943577175853     
 H   11.977729263897944        7.2415757101521470        6.1371194007052310     
 C  -2.6576306526499582        11.770847118976194        6.9161093844812696     
 C  -2.4744440556005700        10.261252489649650        7.1637194630525309     
 C  -1.3116923281793227        12.517175955548955        7.0050244253484317     
 C  -3.6343212466277408        12.323359901801568        7.9751005477100847     
 P  -3.4583901503904739        12.030222521674334        5.2650732550628030     
 H  -3.4390826889398531        9.7388821130762686        7.1364442110870989     
 H  -1.7968843436435684        9.7910274018882753        6.4399430408531861     
 H  -2.0389913768128558        10.107719151165782        8.1631421170945888     
 H -0.55462264280553386        12.095540611916261        6.3304346886859451     
 H  -1.4224601868574185        13.585684343631033        6.7722588664310059     
 H -0.91864174345990135        12.439980141813654        8.0306126749576840     
 H  -3.2396211240746546        12.097551390825227        8.9771338164376147     
 H  -3.7489764913581185        13.410329259253707        7.9028511487571551     
 H  -4.6280889472195081        11.862791190968647        7.8969171900540891     
 N  -3.8319212192734278        13.611599493442842        4.9495439853640928     
 N  -2.2911137760710001        11.715141799857541        4.1492749575493217     
 O  -4.7497099445053124        11.212907229544866        5.2364222242739089     
 C  -5.0107881969888437        14.348177490909023        5.4551742000554020     
 H  -3.0787326917885758        14.196318521134971        4.5903653030886096     
 C  -2.5125081279503334        11.720824632057283        2.6823600375559828     
 H  -1.5269681454878077        11.093115134455894        4.4412953367884045     
 H  -5.5716734414932239        13.651096780431317        6.0931913772787780     
 C  -5.9113189408253257        14.788510485278254        4.2979914150329179     
 C  -4.5473058298361897        15.547737265381116        6.2817281280926593     
 H  -3.4732877172388026        12.227334221437880        2.5106978090709342     
 C  -2.5923206200382687        10.290440306596304        2.1400953893371586     
 C  -1.3946346238278893        12.520942049499903        2.0057626815011411     
 H  -6.1821831355663566        13.928196758028776        3.6729314523416403     
 H  -6.8367800248895234        15.246758477155094        4.6733021208905701     
 H  -5.3854716710809258        15.522471281672358        3.6746014032150480     
 H  -3.9968699632112452        16.251409469093090        5.6407258327146712     
 H  -5.4026478316479354        16.080360360142613        6.7097502910244105     
 H  -3.8866517550765196        15.246982331974221        7.1034580428674206     
 H  -3.4042880036146399        9.7358217495482293        2.6240404687399810     
 H  -2.7695836596012979        10.294682397413938        1.0557804160395314     
 H  -1.6530930231091607        9.7532866820737691        2.3260714839990788     
 H -0.41262850790310002        12.128603301053564        2.3048128088725952     
 H  -1.4652037442032952        12.443260606438571       0.91279344919994143     
 H  -1.4377673092970589        13.581825974278720        2.2791400819428058     
 I  0.34757782725757003        9.2931517649551232        4.4955174889909078     
 I   3.4937680407462373        4.7183027551359000        3.2042842525648494     
 I   10.286538740736384       0.72888155007472288        6.1832048310497347     
 O  -4.2886953255728291E-002   5.8238596456237426        3.5985465718662417     
 H  0.13668647850433036        6.7736258865094330        3.7741103011797996     
 H  0.84465216392152231        5.4224642879574363        3.4836942787570870     
         356

 C  -6.4808773114710050        7.7775790254736812        9.1793838011856614     
 C  -6.6421775914908636        6.7878812267092634        10.343445092338396     
 C  -5.9110787482084026        9.1236443926998483        9.6694711253821382     
 C  -5.5438474729181344        7.1852931832897511        8.1058971029381137     
 P  -8.0913795285248291        8.0346021032321513        8.3365869040500780     
 H  -7.2310375700670475        7.2104635524777310        11.168612397857187     
 H  -5.6512566899018344        6.5298107828824135        10.739553819623730     
 H  -7.1157562747294039        5.8555318110763741        10.013082280673379     
 H  -4.8948455667417345        8.9619197649851507        10.059965903025462     
 H  -6.5087486677214619        9.5589431651478343        10.481817988112635     
 H  -5.8469961568702171        9.8506471736540124        8.8491220791135188     
 H  -5.9126381257990337        6.2290452639329317        7.7138097197884639     
 H  -4.5575588877056372        7.0053212579162452        8.5555206431718638     
 H  -5.4093307640761621        7.8705672785314365        7.2604495654333334     
 N  -9.1441575104966191        8.6479373270089628        9.4350299104745936     
 N  -8.7305373752531406        6.6024230669354251        7.8059533210195662     
 O  -7.8329317265089120        8.9073747923283531        7.1010952320695662     
 C  -10.448105175766116        9.2175521699007135        9.0076272121660281     
 H  -8.7882608074321045        8.9923798497222087        10.335142008529321     
 C  -9.7502370620452758        5.7684021312410270        8.4659564676109564     
 H  -8.5174465391539389        6.3723375543650480        6.8321203127330064     
 Dy  -8.0951755773181588        9.0260941747236512        4.9002391183753371     
 H  -10.613740472154115        8.8678335861873911        7.9780641993741135     
 C  -10.406435261577299        10.747581159235436        8.9940626398312720     
 C  -11.571099304377578        8.6918703308421268        9.9038768613931083     
 H  -9.9006827372556110        6.2222007974728797        9.4526482399896850     
 C  -9.2594290549674696        4.3275896450378157        8.6586906718190004     
 C  -11.076005293678579        5.7996774652938852        7.6949294324005901     
 O  -8.4620481216396399        9.0226429562205084        2.7093141981689040     
 O  -7.5469606668945657        6.6955870924216132        4.8931425321248385     
 O  -5.7498762900900600        8.8630584956344958        4.6192716709399431     
 O  -7.2800531109784012        11.303998598507134        4.7334721875391166     
 O  -9.9092363188726669        10.482065395278687        5.3201572308537495     
 O  -10.078189548183570        7.6683993742066612        4.9889164289813364     
 H  -9.6158626076211764        11.117385620644450        8.3295419695887514     
 H  -10.223841691593073        11.140923499883142        10.004104654839292     
 H  -11.363809186904078        11.153140374136226        8.6376763211425729     
 H  -11.418305476828019        9.0270578626614633        10.938352274225906     
 H  -11.611831490180821        7.5963100081309181        9.9065808706133343     
 H  -12.542342007223732        9.0709936361936894        9.5587606865677373     
 H  -8.3216541071983716        4.2973963486183120        9.2276853603553270     
 H  -9.0828104448164861        3.8414711506046553        7.6909105476599864     
 H  -10.010567274462069        3.7346885841615149        9.2000530103344467     
 H  -10.948535090465993        5.3894888315767711        6.6842263796513173     
 H  -11.459729964042870        6.8210646264292638        7.5885358197554966     
 H  -11.834915251313802        5.1943578357078621        8.2101268410072041     
 P  -8.6267211124803627        9.8908453191759342        1.4541437322465753     
 H  -8.0908915746603647        6.0832429894150906        4.3326516907900876     
 H  -6.5750075474118317        6.4104682837626230        4.7771865750399760     
 H  -5.1516338373195874        9.6242837969077470        4.8718532657805529     
 H  -5.2543523776156960        7.9967899401437013        4.5929688666538970     
 H  -7.7396005524457197        12.046606489529371        5.2084980889281542     
 H  -6.2873130334467477        11.428270822400089        4.8967976605170209     
 H  -9.8667922275799569        11.432263273150539        5.6190931877237658     
 H  -10.856606774913500        10.300873452098674        5.0710963812998626     
 H  -10.980936310708740        8.0781837238402812        4.8992733778964279     
 H  -10.113857868689990        6.8479942090622909        4.4295829752346512     
 C  -7.1419120718639659        9.6335411473938404       0.40932190439444460     
 N  -8.8271958773515209        11.429190821407410        2.0136449260819891     
 N  -9.8998714925960716        9.6058138902861874       0.46192393072658294     
 C  -5.9326066924619196        10.057637230436345        1.2624386391002846     
 C  -7.0346044044547869        8.1338410045751584        7.0362301637587263E-002
 C  -7.2085547941897463        10.467177735079897      -0.87923315468585805     
 C  -9.3376016917298212        12.593502959211614        1.2752526992561077     
 H  -8.3701719692883287        11.630280099921958        2.9069014788527046     
 C  -11.304782173318467        9.4972607239779734       0.92305071391766413     
 H  -9.7076246795874415        9.0894273862122859      -0.40310165717799712     
 H  -5.9622746769282253        11.123405511337621        1.5269066965271652     
 H  -5.0187205874110132        9.8791595451305252       0.68279764189445158     
 H  -5.8619614464215495        9.4764512938082266        2.1900185724609922     
 H  -6.0918032425830519        7.9413096810047570      -0.46178657492125236     
 H  -7.8461451983054227        7.7996652633252381      -0.58871852440091621     
 H  -7.0509578097025329        7.5209910519178527       0.97960316721856244     
 H  -8.0465606212332474        10.172088575545093       -1.5221811179884757     
 H  -6.2847000904176884        10.310157283768225       -1.4524736448042679     
 H  -7.2941688412812500        11.542048110214564      -0.67680784099246039     
 H  -9.6386476984802787        12.220140219493352       0.28753642717811051     
 C  -10.559222636342286        13.176135740726966        1.9921160949222587     
 C  -8.2468538992481051        13.651443999714743        1.1083592885034959     
 H  -11.344369256344434        9.9152874527660728        1.9387521811722717     
 C  -12.210650954672140        10.319370121286768        1.3044114631217546E-003
 C  -11.721430086866437        8.0274374720783044       0.97741651638182336     
 H  -10.280785069566601        13.540691186889443        2.9919669805935465     
 H  -11.345653963311490        12.420771733618787        2.1186615487189400     
 H  -10.976931749077679        14.022095977750229        1.4269630634840731     
 H  -7.3623939276477417        13.246498895661404       0.60098238364395384     
 H  -7.9290390504943309        14.033899582658599        2.0890377911004006     
 H  -8.6150204555383407        14.503409576330069       0.52233439252147118     
 H  -12.117283838628202        9.9642037170739819       -1.0343709136163854     
 H  -11.945856721984791        11.383585686619238        1.8887006839054830E-002
 H  -13.260360305100113        10.220388651989014       0.30902562274179085     
 H  -11.059747488801069        7.4566910606954808        1.6428231262834789     
 H  -11.666271122813676        7.5820589215791632       -2.5608952985908418E-002
 H  -12.750432012069611        7.9237969685002607        1.3473095180088799     
 C  -7.6565531624338279        4.9759825683945218        16.874567093179770     
 C  -8.6623762272713698        6.0447850281300681        17.339098001218048     
 C  -8.1848161603731793        3.5541138201445190        17.147156271584432     
 C  -6.3141392477319886        5.1830667949826115        17.602831221446895     
 P  -7.3096087869045077        5.1384797727040485        15.071177573604080     
 H  -8.7506315987209895        6.0029974180707537        18.435644279352051     
 H  -9.6640821201867286        5.8843362323917763        16.920364742605305     
 H  -8.3248715099256501        7.0530475107229451        17.065575364562463     
 H  -8.3683553257226908        3.4287294200683309        18.224147486792141     
 H  -7.4485701851274548        2.7986713747457546        16.845936747096648     
 H  -9.1298056955544791        3.3512648068464626        16.626918652661665     
 H  -5.9379783639472992        6.2042564678070589        17.466978714329255     
 H  -5.5440887328282296        4.4808147015654987        17.256794159164592     
 H  -6.4502301797236292        5.0207086271206709        18.681918386561247     
 N  -6.6040497964734239        6.5947152936668720        14.717685777112688     
 N  -8.7765581448908456        5.1833012219530312        14.336482638566222     
 O  -6.3688592941921707        4.0063633428267407        14.643511239550103     
 C  -5.1547529289148910        6.8786488130139203        14.707447222878166     
 H  -7.2149896056049858        7.3358597937061871        14.360670493128447     
 C  -8.9281693424129713        4.9270929554389822        12.886570683275332     
 H  -9.6201499675237763        4.9666867114797739        14.885123813500924     
 H  -4.6732927913742017        6.1226971246683588        15.341291485609213     
 C  -4.8681693516956450        8.2517237415951552        15.316157109592817     
 C  -4.5513544656010279        6.7888982801978557        13.302955960395078     
 H  -7.9975243140204029        5.2628252521659835        12.407605597360300     
 C  -10.097029040771556        5.7607730897360385        12.365696382185941     
 C  -9.1290697952468705        3.4350770353402260        12.608604612280207     
 H  -5.3712255537084674        9.0461136913418834        14.746656383863810     
 H  -3.7878111870521214        8.4469986693037526        15.292925567604364     
 H  -5.2032225076096896        8.3107035634060544        16.357805268484316     
 H  -4.7799318182729431        5.8249976047104051        12.832496857685991     
 H  -3.4582334408060520        6.8891012511807777        13.366276836419640     
 H  -4.9418206718177879        7.5927464844650974        12.664732482128192     
 H  -11.004642517958604        5.5087486373907977        12.930378623786748     
 H  -10.288925144266505        5.5399085867752431        11.308215612874147     
 H  -9.8980511730454985        6.8353045036041760        12.472735302129779     
 H  -8.2929109384715272        2.8515774230567299        13.010529478973185     
 H  -9.1984646246843251        3.2409422569665205        11.529190298457918     
 H  -10.054508450115820        3.0724518370983267        13.076692722329488     
 C   4.5441577705033200       -1.4536927755397420        12.260731025691605     
 C   4.3675842714549828        5.4074303273391952E-002   11.997476514268996     
 C   3.1932686066426736       -2.1930535198648227        12.189887970055238     
 C   5.5094705246966686       -2.0250192146150461        11.201397130455064     
 P   5.3567935036854726       -1.7012699281931345        13.907918190820087     
 H   5.3347707336718209       0.57216830259458518        12.014511461428777     
 H   3.6960621750955100       0.53473137987202968        12.719877328338164     
 H   3.9273796145900617       0.19873119002225018        10.998725239129319     
 H   2.4438827137113370       -1.7604121059779920        12.865962489058699     
 H   3.2997573950283128       -3.2598003080008024        12.432142105039404     
 H   2.7927949930533611       -2.1235735081544274        11.166548823554981     
 H   5.1067694310813447       -1.8126254464111173        10.199451993067161     
 H   5.6200997560954526       -3.1113700681671466        11.289355309428881     
 H   6.5058344741750860       -1.5674577382925929        11.264502988324169     
 N   5.7277232841896586       -3.2811286101708670        14.232334411810704     
 N   4.1992773939634391       -1.3762548387713462        15.030944918309057     
 O   6.6514722642105184      -0.88798034502466971        13.918928496482971     
 C   6.9128571451682683       -4.0208078565704426        13.748260700784524     
 H   4.9751996633405398       -3.8616957240942988        14.599219776902197     
 C   4.4317602609482831       -1.3811877364735097        16.495934528973176     
 H   3.4338910254781032      -0.75376520164366179        14.742897727999170     
 H   7.4787098804863703       -3.3299380863183430        13.107920058393995     
 C   7.8006173026375327       -4.4451139866693081        14.921136604810966     
 C   6.4611233184434500       -5.2313055643383910        12.931630388615259     
 H   5.3953492988531684       -1.8845807187242649        16.660276497021318     
 C   4.5119312480333518        4.9944147615084519E-002   17.035654718508784     
 C   3.3228688762399243       -2.1847156862868098        17.183020591410209     
 H   8.0653368819036100       -3.5763605451957767        15.537192500291090     
 H   8.7296359796231435       -4.9092380195325687        14.562338838911106     
 H   7.2673505838300345       -5.1699830778788254        15.548775364589842     
 H   5.9030222506763641       -5.9274524192943918        13.574301779488637     
 H   7.3225266606151873       -5.7686821911393054        12.522258990878750     
 H   5.8117724869444318       -4.9416006331673472        12.097154822961253     
 H   5.3214468771984738       0.60420546364994610        16.547228523339793     
 H   4.6939603875256735        4.8409366946368430E-002   18.119112793640319     
 H   3.5713972896184289       0.58586185185607476        16.852407438138204     
 H   2.3369182333193277       -1.7940173446872656        16.895821910877448     
 H   3.4060055169859953       -2.1094106085590654        18.275162927868521     
 H   3.3650083583209662       -3.2450638042057576        16.907210234225111     
 I   1.5581916805272882        1.0303577301821991        14.676691129173916     
 I  -1.5748293692543223        5.5887714619018638        16.009731012779945     
 I  -8.3826794976273771        9.5799605382255208        13.043697606440276     
 O   1.9574173153615848        4.4847129200431359        15.619296196891824     
 H   1.7753293311037854        3.5382915571407776        15.429989116034406     
 H   1.0704073424617786        4.8879323149354832        15.732894708028265     
 C   8.4000586147816261        2.5376433629283781        10.041713815839756     
 C   8.5612874285909442        3.5251132438073558        8.8757707060229816     
 C   7.8313986212740065        1.1898130686898325        9.5548601555484485     
 C   7.4619534292517971        3.1314090437838176        11.113318863585059     
 P   10.010187888833793        2.2837044551846124        10.886326698914608     
 H   9.1504834424890067        3.1013136412565965        8.0514972490708008     
 H   7.5704466243059709        3.7821795475556130        8.4788838909846476     
 H   9.0344583294607919        4.4582210538542926        9.2046733953398459     
 H   6.8151589776757868        1.3494371301277419        9.1634039401772167     
 H   8.4297990546176624       0.75280641038741536        8.7440231768823882     
 H   7.7676388184668435       0.46517749453984197        10.377404817429122     
 H   7.8306019600361330        4.0879348713708277        11.504840039118900     
 H   6.4763347328552259        3.3111499168070493        10.662224278349786     
 H   7.3263387135044526        2.4469103195299451        11.959153014652463     
 N   11.064519587416113        1.6698755676451309        9.7892482857112899     
 N   10.646670954610137        3.7178991276563766        11.414989667416105     
 O   9.7517400945005210        1.4131530678146298        12.122666520476168     
 C   12.367417609767786        1.0995893960560919        10.219115869478623     
 H   10.708484555524748        1.3224786344670083        8.8903625202234746     
 C   11.666675493577367        4.5512666669893918        10.754899372412606     
 H   10.437427770662334        3.9455064748114492        12.390165888990968     
 Dy   10.002312981725611        1.2900236453190301        14.324294357444348     
 H   12.532419486701754        1.4508189542746499        11.248231068607581     
 C   12.324157302177040      -0.43038990270742922        10.235432313362914     
 C   13.492000384842008        1.6225815795072269        9.3231822622313931     
 H   11.817972832250485        4.0963894291222749        9.7688217004069049     
 C   11.175224590153736        5.9916097439896321        10.560061700149259     
 C   12.991895137530202        4.5210002709352866        11.526889417087549     
 O   10.376672380102281        1.2808323881444936        16.511789964970216     
 O   9.4583566634896084        3.6196214435897271        14.337017492096644     
 O   7.6550271266229339        1.4470183626672406        14.585407826975405     
 O   9.1800189986201985      -0.98842995480786944        14.472633020184546     
 O   11.814663407853752      -0.16705071465149143        13.890901305125720     
 O   11.984649640360795        2.6397309985345467        14.221264755203258     
 H   11.531992440944009      -0.79786497531914324        10.899287586692827     
 H   12.142836477786064      -0.82548105916840486        9.2258638971973657     
 H   13.280486526504117      -0.83619803534642267        10.594331286980673     
 H   13.339830057113845        1.2861981989350773        8.2889784383442375     
 H   13.533963295408597        2.7181181304179338        9.3191692681446199     
 H   14.462484723424083        1.2428178108232215        9.6699256876659625     
 H   10.238088459573479        6.0203048153434757        9.9899375188588877     
 H   10.997029539495518        6.4787358188074533        11.527052789790673     
 H   11.926505516415869        6.5844608239498132        10.018838687567605     
 H   12.863294395195892        4.9310313649182040        12.537541714528402     
 H   13.376396062584158        3.4998914027958472        11.633322007138737     
 H   13.750783426410946        5.1270187354101751        11.012476696253795     
 P   10.545160646606179       0.40642188988467848        17.762141268150149     
 H   10.005367402033984        4.2316425999323464        14.894880334890811     
 H   8.4865608936912320        3.9054134752342828        14.454673190098545     
 H   7.0596331171770119       0.68993593283285926        14.312926823835534     
 H   7.1612184497136546        2.3141320814340607        14.616139649609167     
 H   9.6451548890265428       -1.7300939959023585        14.002016713467308     
 H   8.1905935419055211       -1.1094045680244449        14.290535375613452     
 H   11.769347469205067       -1.1184907635838874        13.596504488035768     
 H   12.763539193888564        1.2333258588141532E-002   14.133152004553372     
 H   12.889217055495690        2.2316313426354162        14.297528054298095     
 H   12.026395388870286        3.4590052850078954        14.781760920437486     
 C   9.0611183554270056       0.65785638930042967        18.809761996936150     
 N   10.749195456530639       -1.1278494234178145        17.192284350102621     
 N   11.821399983776375       0.68702746143060522        18.751750731343019     
 C   7.8513251716548851       0.23493015540531198        17.956343681446707     
 C   8.9518452518923919        2.1566487641147245        19.152776912674884     
 C   9.1288694447959866      -0.17882728640490353        20.096335527241216     
 C   11.239330931284972       -2.3002020087765507        17.933796236316734     
 H   10.286664406180394       -1.3252028889727023        16.301210685506447     
 C   13.223749411830171       0.79985180597206407        18.282372068988643     
 H   11.632537787107275        1.2041150270701835        19.617151499246361     
 H   7.8821212014863269      -0.82980391505673268        17.688027001750672     
 H   6.9379185817417062       0.40989336166329143        18.537857562528288     
 H   7.7783806477980759       0.81917964367966600        17.030853910180703     
 H   8.0106337087538257        2.3455034327053172        19.689056284458665     
 H   9.7652164144894193        2.4914459772650486        19.809344948574171     
 H   8.9628568375411692        2.7716994533862973        18.244935393181979     
 H   9.9669849173391132       0.11514583277041787        20.739796134963886     
 H   8.2049818539435897       -2.2951557846386667E-002   20.669825714498710     
 H   9.2142487884714530       -1.2534126781957775        19.892260400762314     
 H   11.536143957703535       -1.9326484990944881        18.925193506002572     
 C   12.461069637906974       -2.8953822129542441        17.226721726934677     
 C   10.133585822084545       -3.3453808649371712        18.087637262087409     
 H   13.258830614309110       0.37994680525320940        17.267265368764622     
 C   14.137073462055801       -1.7828350204584432E-002   19.200512134215334     
 C   13.635593371351098        2.2707756391048077        18.223911574979276     
 H   12.188294760374808       -3.2478474211839696        16.220592631628261     
 H   13.261242896066989       -2.1508543407525416        17.115123816253544     
 H   12.859177969659349       -3.7526693370412705        17.790580662225182     
 H   9.2468984031340842       -2.9297843830651327        18.583678040028470     
 H   9.8234320147844283       -3.7238506753489746        17.102650259147772     
 H   10.483809102898540       -4.2018570972478670        18.679235006940953     
 H   14.046234516544507       0.33708107185318414        20.236527669224419     
 H   13.876884451692899       -1.0831364969433455        19.184061543443597     
 H   15.185119979246195        8.6205175285873015E-002   18.888821028695233     
 H   12.969004150629193        2.8391908716113750        17.561473783302567     
 H   13.584575728658086        2.7169575172551603        19.226702421364756     
 H   14.662338841268586        2.3769826094474311        17.848549697595324     
 C   9.5693838414014358        5.3377573311953341        2.3531662862896248     
 C   10.575484233518237        4.2696530696231472        1.8867114191524506     
 C   10.096692033050536        6.7604218478122373        2.0812228056561772     
 C   8.2264048853146576        5.1300953283310520        1.6259468724331749     
 P   9.2239195826757463        5.1747490205785756        4.1570926360064524     
 H   10.662808570984980        4.3122800684217708       0.79004458221855345     
 H   11.577589067162647        4.4299597661907244        2.3046229584594475     
 H   10.238564129757064        3.2609139043667832        2.1595290616723264     
 H   10.278996823763064        6.8869289855937597        1.0041384888120513     
 H   9.3606203576618796        7.5155730829425611        2.3839089254158727     
 H   11.042131090830852        6.9634591387344260        2.6006029668214357     
 H   7.8519252808254700        4.1079967398695318        1.7602784321386868     
 H   7.4556801733288340        5.8304884089220952        1.9742927651212245     
 H   8.3609897215854154        5.2947432448702516       0.54698943566072389     
 N   8.5199664373369899        3.7186205950662736        4.5132213927698714     
 N   10.692419630014577        5.1303675920907743        4.8891944784688866     
 O   8.2826560697256006        6.3062449380563725        4.5855084162614155     
 C   7.0714002273757020        3.4312970331465471        4.5187037619598129     
 H   9.1320562459028345        2.9769358377132615        4.8669436269047788     
 C   10.848810735981658        5.3887300951438890        6.3381475527172162     
 H   11.534697440675799        5.3450171927957220        4.3380309350844222     
 H   6.5897535794676214        4.1873427399199254        3.8851165513113295     
 C   6.7906978329788013        2.0586927313884891        3.9065940282000367     
 C   6.4636942974061009        3.5172028609432444        5.9214014530896035     
 H   9.9181878000637269        5.0573734252254523        6.8202359382221092     
 C   12.016108998377890        4.5520529702069261        6.8578387491650199     
 C   11.055212315869330        6.8808264019452592        6.6116769632428642     
 H   7.2960494490198737        1.2650411760138736        4.4751421484254239     
 H   5.7112629523630734        1.8586155014274470        3.9273244428091556     
 H   7.1281675462322598        2.0035235061425456        2.8655924664046544     
 H   6.6881285324955195        4.4810885484847320        6.3937297811544527     
 H   5.3711529205863098        3.4141024257387156        5.8544516645949818     
 H   6.8543162585177555        2.7136221774100058        6.5598658602842894     
 H   12.922858593820916        4.7985658619051943        6.2893241355547183     
 H   12.212330086722027        4.7756400544194690        7.9139532123157110     
 H   11.812703319102893        3.4778809793156795        6.7550933367413615     
 H   10.219513767894012        7.4650676674078840        6.2099651906272575     
 H   11.127721370380836        7.0779617470957410        7.6903682869414860     
 H   11.980382843110572        7.2397062776988879        6.1399182893986541     
 C  -2.6534249815905859        11.768992973333932        6.9182655533949404     
 C  -2.4717033135880344        10.259344270159046        7.1665098854617479     
 C  -1.3069673406431150        12.514272843370895        7.0076760876954047     
 C  -3.6303465134197568        12.322658053082721        7.9764502569844549     
 P  -3.4530510079910690        12.028527151557189        5.2667849376776283     
 H  -3.4367948750436121        9.7378528219027523        7.1390473002754051     
 H  -1.7943281014720953        9.7882873459702573        6.4431468265436118     
 H  -2.0367358342308024        10.105779314549171        8.1661282823261772     
 H -0.54985186409893816        12.091682207583995        6.3337647298930735     
 H  -1.4167440560413298        13.582744074091595        6.7743593169103180     
 H -0.91459004321865756        12.437249347437801        8.0335143510915792     
 H  -3.2364744104637388        12.096801512511151        8.9787654293915136     
 H  -3.7440856268794862        13.409691697219099        7.9038761717785828     
 H  -4.6244170638557893        11.862850240976856        7.8977705059757080     
 N  -3.8262908688813386        13.609974620377665        4.9513952529725866     
 N  -2.2855351917603128        11.713553278010195        4.1511031690587394     
 O  -4.7443542643237304        11.211229475842062        5.2373257516755398     
 C  -5.0055655616082904        14.346580421852209        5.4559555340769386     
 H  -3.0730939936392896        14.194537609145286        4.5920042069705715     
 C  -2.5083338451659376        11.717992735853702        2.6843879776149837     
 H  -1.5214278097135698        11.091451015758652        4.4430873982766297     
 H  -5.5669809926498974        13.649601551966860        6.0936014610113549     
 C  -5.9050150497737430        14.786832397710862        4.2979358722683605     
 C  -4.5428509093651774        15.546268141513545        6.2827458783556178     
 H  -3.4695185308551273        12.223913469554264        2.5133210316602508     
 C  -2.5881592708733767        10.287141211571535        2.1433868995848364     
 C  -1.3917526029386462        12.518221296756158        2.0059093611948198     
 H  -6.1758251347434587        13.926483426920727        3.6728864870640376     
 H  -6.8305363562401782        15.245630997382902        4.6723863138661592     
 H  -5.3783110126633682        15.520354402724086        3.6747900658953574     
 H  -3.9921470569917923        16.250057698306023        5.6420983962700042     
 H  -5.3985872910699397        16.078712442614950        6.7101918150228848     
 H  -3.8826875288654872        15.245670900994583        7.1049059789694571     
 H  -3.3999942624449750        9.7329386489827137        2.6280495562062320     
 H  -2.7658040259074665        10.290368906756816        1.0591384313870607     
 H  -1.6488439479960881        9.7501908521191591        2.3296148495616360     
 H -0.40917367658415627        12.126164713487716        2.3032599874305579     
 H  -1.4642461838343395        12.440516896554911       0.91309324145619508     
 H  -1.4346564199159928        13.579112813255049        2.2793243886713803     
 I  0.35233302986022175        9.2908107655454266        4.5030494766352263     
 I   3.4988939648683473        4.7171767834461562        3.2036697397482965     
 I   10.293912021096611       0.72800238569505271        6.1831587324591268     
 O  -3.8489827539745336E-002   5.8222188005535083        3.6014318896058515     
 H  0.14127451773530972        6.7716477544838432        3.7783947867248120     
 H  0.84892848375767693        5.4208653944538465        3.4857231579035188     
         356

 C  -6.4807015474329379        7.7783656792887692        9.1798998843532846     
 C  -6.6434798060248061        6.7883955721886453        10.343481095122502     
 C  -5.9111970706078427        9.1241352196198573        9.6710666092233293     
 C  -5.5426173095502591        7.1861788736837680        8.1072831684489071     
 P  -8.0902752104031741        8.0358203788233418        8.3354857462600727     
 H  -7.2328860389025778        7.2110432549858823        11.168218745260040     
 H  -5.6530738185350451        6.5297202492569193        10.740391496922149     
 H  -7.1172004398807776        5.8563799713712825        10.012427668461820     
 H  -4.8953657134322857        8.9621235183794727        10.062439994717097     
 H  -6.5095743095800316        9.5591771055113117        10.483024285225126     
 H  -5.8462503566255357        9.8515102467170781        8.8511308857192841     
 H  -5.9112482584124315        6.2302249148107363        7.7143398929025659     
 H  -4.5569274474719279        7.0056896910418285        8.5579614656604068     
 H  -5.4068954864510852        7.8717557579560076        7.2623002378111110     
 N  -9.1438189313501770        8.6495219857350332        9.4329779429896217     
 N  -8.7293703994829315        6.6038065631263967        7.8044874434249287     
 O  -7.8301781448483174        8.9081490514797963        7.1000396887649284     
 C  -10.447786658288374        9.2187260575139991        9.0050643880349597     
 H  -8.7885295882432981        8.9941603228140607        10.333235196920699     
 C  -9.7492325218289242        5.7697170144782914        8.4640974662368933     
 H  -8.5158729501236756        6.3736815384673777        6.8307704786974721     
 Dy  -8.0894161893569496        9.0256060922087400        4.8988033517969809     
 H  -10.613383708670508        8.8682078063415659        7.9757803765825059     
 C  -10.406162947278812        10.748723924133074        8.9903515345691876     
 C  -11.570865056145738        8.6937250765726510        9.9016736922402337     
 H  -9.8999656754185708        6.2233479341613540        9.4508212023103724     
 C  -9.2583851411563050        4.3289035151886281        8.6566390075910657     
 C  -11.074793685606673        5.8009996679942928        7.6927345463872179     
 O  -8.4570041152703315        9.0214019793658071        2.7081515752443104     
 O  -7.5419920078482612        6.6949927961135058        4.8931139636365160     
 O  -5.7441733895373890        8.8618359850588622        4.6184699046572799     
 O  -7.2738623969931746        11.303311123259991        4.7315350628698427     
 O  -9.9032432090944891        10.482593883046775        5.3159777761568332     
 O  -10.072213114511332        7.6678264812862169        4.9868860464825806     
 H  -9.6153454018997664        11.118086307521487        8.3258789619095008     
 H  -10.223969821753535        11.142832739437599        10.000154323430005     
 H  -11.363429428183807        11.153924845260478        8.6332869088264008     
 H  -11.417879298512817        9.0292723704773667        10.936020484157511     
 H  -11.611925951455431        7.5981737159421900        9.9047871538457777     
 H  -12.542018441935484        9.0730053569807776        9.5564453913832210     
 H  -8.3208665157118133        4.2985879941237579        9.2260329129916396     
 H  -9.0812967882353863        3.8431484243976781        7.6887760735293211     
 H  -10.009711514771265        3.7357542820107472        9.1974455882588160     
 H  -10.947088014074927        5.3907535746183193        6.6820791421078960     
 H  -11.458572191446677        6.8223585573006460        7.5862240762451298     
 H  -11.833796907939549        5.1956902311873376        8.2077819499667246     
 P  -8.6229095696150040        9.8892856623975387        1.4529732435834704     
 H  -8.0858489671230078        6.0825238753674178        4.3327390424040813     
 H  -6.5700524254377095        6.4094773848651148        4.7778787549973112     
 H  -5.1460285530449479        9.6228816292272299        4.8718255065818497     
 H  -5.2490040966613165        7.9953449312674545        4.5932234892169701     
 H  -7.7334146643693380        12.045779804327411        5.2067769950662770     
 H  -6.2812254652302979        11.427135570686749        4.8958058664158859     
 H  -9.8607991194812925        11.432234124467170        5.6165045486221814     
 H  -10.851099296292601        10.300335089752096        5.0704550565532056     
 H  -10.975305829921492        8.0771189227842619        4.8992788492966666     
 H  -10.108306391457324        6.8477571375514712        4.4271193559056741     
 C  -7.1390044880530343        9.6313759525075842       0.40709613074814832     
 N  -8.8222499985214196        11.427969481086915        2.0118048052831896     
 N  -9.8972171619763341        9.6042918634671075       0.46227714046481072     
 C  -5.9290312654244586        10.054487187253923        1.2598060963535991     
 C  -7.0327688868044680        8.1318185125501472        6.7428338475081451E-002
 C  -7.2062598060237635        10.465500403974572      -0.88105843262013417     
 C  -9.3352203509878340        12.591591976610840        1.2742804810723674     
 H  -8.3649013303957744        11.629397971593827        2.9047987822158574     
 C  -11.301799926937235        9.4968951871461087       0.92468738071648648     
 H  -9.7062240777149462        9.0877864867648004      -0.40293586367279732     
 H  -5.9584787273796769        11.119941226581780        1.5254610535053543     
 H  -5.0155142630902789        9.8766831015951571       0.67940709197482152     
 H  -5.8578289574934459        9.4722972616343437        2.1866829117635929     
 H  -6.0903467652841821        7.9388933145177729      -0.46522237971983554     
 H  -7.8447981381317282        7.7985879615502220      -0.59149823028752180     
 H  -7.0491870563690311        7.5185096511166627       0.97635858239065831     
 H  -8.0450915543310320        10.171078934242086       -1.5232068970892438     
 H  -6.2831004489898419        10.308187110117009       -1.4552827660173167     
 H  -7.2910808618224996        11.540327598160260      -0.67819245742629641     
 H  -9.6378836104482595        12.217726265347128       0.28729660245956984     
 C  -10.555843275772801        13.173337696011835        1.9934174591607747     
 C  -8.2458856564448979        13.650443306393761        1.1049344145165960     
 H  -11.340308166048139        9.9159279526150002        1.9399969778007868     
 C  -12.208148539847331        10.318311145447652        2.7428895655803066E-003
 C  -11.719170339068675        8.0274060728997512       0.98075219922970192     
 H  -10.275801232075494        13.538580939636814        2.9925239334873099     
 H  -11.341268424497390        12.417338057557535        2.1218293806243440     
 H  -10.975461848592500        14.018628484080214        1.4288059891384681     
 H  -7.3624541457178925        13.246289102923978       0.59533072652769037     
 H  -7.9259763812880424        14.033027504601360        2.0848005916337073     
 H  -8.6161590058957849        14.502149304374731       0.52000290154670648     
 H  -12.115464659679656        9.9621442197823828       -1.0326445181686263     
 H  -11.943306344659138        11.382514530657955        1.9177930303117843E-002
 H  -13.257672345213438        10.219683224003079       0.31117100560567146     
 H  -11.057078952167663        7.4567459896091153        1.6458126271779137     
 H  -11.665340580486099        7.5813647310805523       -2.1999740053514519E-002
 H  -12.747819476084970        7.9246241084869098        1.3517981671882877     
 C  -7.6599238913249064        4.9789159010682198        16.871725282007784     
 C  -8.6642168776132777        6.0491400100613975        17.335992846523514     
 C  -8.1901049451549675        3.5579372805348841        17.145038578098806     
 C  -6.3171173656565225        5.1844020033237710        17.599781306497103     
 P  -7.3133661551708737        5.1406366846104454        15.068192017463808     
 H  -8.7525244423729252        6.0076530705793703        18.432529652835250     
 H  -9.6661013159142808        5.8899343027256572        16.917252360804952     
 H  -8.3254382756972731        7.0568891415280826        17.062262965138299     
 H  -8.3734951164278453        3.4333386933771091        18.222150986939333     
 H  -7.4550921308922913        2.8012947890893711        16.843950672550207     
 H  -9.1355465646441800        3.3562557455566986        16.625211485017552     
 H  -5.9395227927174794        6.2050202532199217        17.463740631420638     
 H  -5.5480947810663475        4.4810236164277990        17.253833133573618     
 H  -6.4533307919087202        5.0224954962592934        18.678928885123831     
 N  -6.6073184848485296        6.5963703638290800        14.713848250358510     
 N  -8.7803861737847892        5.1858766222961625        14.333674210095142     
 O  -6.3732630487660265        4.0079552561182910        14.640673178580094     
 C  -5.1580949028738985        6.8805178999663257        14.705657474532954     
 H  -7.2181775897379863        7.3380240714191087        14.357768848893217     
 C  -8.9320184496854402        4.9296923917963840        12.883726706563642     
 H  -9.6239614448888577        4.9692975986211225        14.882320799554195     
 H  -4.6772308066759223        6.1239939214904684        15.339242742975266     
 C  -4.8724387756626015        8.2529440071754774        15.316154181393296     
 C  -4.5530017516142927        6.7921196758913318        13.301882798395406     
 H  -8.0015336891790430        5.2658330599615848        12.404774356949614     
 C  -10.101210199280120        5.7630253295136358        12.363089238066879     
 C  -9.1323065011837450        3.4376447579175444        12.605524960921526     
 H  -5.3751923044745693        9.0478648732524238        14.747143515672889     
 H  -3.7921357368953132        8.4485331844968350        15.294209058930740     
 H  -5.2084702229357100        8.3106103226256494        16.357534956372028     
 H  -4.7803559573214143        5.8283449662963784        12.830620653893591     
 H  -3.4600531114123152        6.8929692607220590        13.366589464384997     
 H  -4.9432145645699350        7.5960863210674239        12.663658739019645     
 H  -11.008615183608031        5.5107240584114114        12.927964054820963     
 H  -10.293263403675404        5.5421053078768931        11.305648418722535     
 H  -9.9025163355091319        6.8376042232238978        12.470108933694460     
 H  -8.2959281634334250        2.8544407277596147        13.007410954141639     
 H  -9.2015017379187025        3.2436928222620853        11.526068161060723     
 H  -10.057656841694765        3.0745649089117717        13.073421182620855     
 C   4.5415111109164314       -1.4518398787437592        12.260550032518831     
 C   4.3660427589113171        5.6086813641832454E-002   11.997545033311063     
 C   3.1903971639998288       -2.1905543783005008        12.188075325311557     
 C   5.5077978280168907       -2.0232281839607094        11.202115715511393     
 P   5.3522013927531082       -1.7002458817735921        13.908460931885413     
 H   5.3335384947736992       0.57354021907494612        12.015393020846858     
 H   3.6943318065958093       0.53698698034722769        12.719578722668953     
 H   3.9266409962307240       0.20128260143410015        10.998540397947364     
 H   2.4404754482105813       -1.7575875048661258        12.863329380561451     
 H   3.2961242448997585       -3.2573635897807489        12.430348234436776     
 H   2.7910975688564701       -2.1208087713774657        11.164330075477983     
 H   5.1064587346492551       -1.8100122807303762        10.199856932562684     
 H   5.6177516908024225       -3.1096787015826703        11.289491840126955     
 H   6.5043025890300799       -1.5662399414997534        11.266662511162558     
 N   5.7230438220770150       -3.2802467029928088        14.232238874523324     
 N   4.1938090634392102       -1.3759742402799231        15.030903386935121     
 O   6.6466299176298174      -0.88668322614302519        13.921392776324106     
 C   6.9082711928770504       -4.0197280558057464        13.748030556178890     
 H   4.9704807473445038       -3.8609274846946788        14.598858971668717     
 C   4.4270873197383978       -1.3796284478952756        16.495803745408299     
 H   3.4285555810128958      -0.75341566476741773        14.742643376865892     
 H   7.4743766046472793       -3.3285745239171201        13.108233866714395     
 C   7.7956434804083630       -4.4448819732713547        14.920869037416903     
 C   6.4567121993138858       -5.2297195712091655        12.930541856080909     
 H   5.3909069228762903       -1.8826355168293138        16.659976258626564     
 C   4.5073159401977954        5.1951529094078887E-002   17.034331855981531     
 C   3.3189701763105957       -2.1830037936943558        17.184239391802862     
 H   8.0606434569700358       -3.5765873259627248        15.537453188745015     
 H   8.7245281803216006       -4.9092161749770646        14.562003718337033     
 H   7.2619249620013662       -5.1698420410335704        15.547992350203852     
 H   5.8987952995112733       -5.9264646576880997        13.572719824669395     
 H   7.3182034885941754       -5.7665870152500185        12.520688508600168     
 H   5.8072167898881366       -4.9395436142828570        12.096355897037169     
 H   5.3168732642052419       0.60575095343994967        16.545424615177140     
 H   4.6894473524706290        5.1319382976610470E-002   18.117773342450967     
 H   3.5667976786572004       0.58777573468566979        16.850640951815656     
 H   2.3326738681513723       -1.7924663238481147        16.898098145665617     
 H   3.4033677657402621       -2.1075142216884610        18.276269616930620     
 H   3.3608858044129017       -3.2433988683720405        16.908559263303435     
 I   1.5538542765788022        1.0324944708033856        14.671145738088988     
 I  -1.5803611131973676        5.5904154453084063        16.010237261074614     
 I  -8.3896716151188855        9.5813947486238202        13.042820626390924     
 O   1.9528180467974789        4.4870984591069263        15.615515521392370     
 H   1.7707118017368666        3.5407966856580591        15.425699646612113     
 H   1.0658987867909935        4.8901091159797838        15.730236317386382     
 C   8.4000812213361833        2.5368463169131528        10.040672454937106     
 C   8.5627261803848818        3.5246931613401986        8.8752850486747814     
 C   7.8317044782757392        1.1893724614905103        9.5526022903718850     
 C   7.4609634257950113        3.1304119961182297        11.111507077652721     
 P   10.009339222811539        2.2824045661256385        10.886779090213635     
 H   9.1524671634230739        3.1009089152994900        8.0513975145794134     
 H   7.5723767826055726        3.7823532522985719        8.4776395283390045     
 H   9.0360126019367382        4.4574604402040068        9.2049332195971907     
 H   6.8158505957107343        1.3493410695592258        9.1603364728920695     
 H   8.4307753180231515       0.75273035570825431        8.7420676224302287     
 H   7.7671155481357204       0.46424819022385250        10.374630387220515     
 H   7.8294320239070574        4.0866398201461065        11.503914230930972     
 H   6.4759005191382109        3.3106543436132463        10.659437201026467     
 H   7.3242215243908220        2.4455663663546154        11.956857367495632     
 N   11.064360743895039        1.6682485823621220        9.7905708316705375     
 N   10.645833010762795        3.7163866976659512        11.415833302675031     
 O   9.7493488875004868        1.4121983636536544        12.123059657564422     
 C   12.367325620303268        1.0984217044123523        10.220854356540048     
 H   10.708947816156432        1.3208057409025411        8.8914761172885761     
 C   11.665983874938876        4.5498559098234317        10.756150573751764     
 H   10.435941104611510        3.9441894049040194        12.390808452158236     
 Dy   9.9971387317305691        1.2906295550044280        14.325105084348058     
 H   12.532286710721637        1.4503732103096731        11.249719430573743     
 C   12.324216180798571      -0.43153056640026727        10.238182056565385     
 C   13.491925068752540        1.6208937170800783        9.3245793109693000     
 H   11.817545204393785        4.0952045986607901        9.7700100846531122     
 C   11.174511475063486        5.9902191993703235        10.561611398699307     
 C   12.991010993421520        4.5195391131929341        11.528448958795046     
 O   10.371444698288796        1.2830110705948605        16.512617061172200     
 O   9.4537900178836356        3.6204606219970787        14.335679739450201     
 O   7.6500133059747384        1.4486475662694245        14.586316508297045     
 O   9.1747907543321858      -0.98765465859401158        14.474883698978909     
 O   11.809346920336836      -0.16747569312139204        13.895343000484006     
 O   11.979269430536741        2.6406521115122437        14.223259585183040     
 H   11.531893285094409      -0.79869056652453374        10.902026149173304     
 H   12.143237193533659      -0.82730524096384450        9.2288298515308753     
 H   13.280497494277176      -0.83695460004999456        10.597630230488628     
 H   13.339580322166256        1.2841896843994054        8.2904911350879562     
 H   13.534112267881357        2.7164238209567384        9.3202045702616463     
 H   14.462361194549143        1.2410475826283400        9.6713893420882311     
 H   10.237615942575248        6.0190958066672433        9.9911173202882946     
 H   10.995882856789150        6.4769141247536233        11.528726269297961     
 H   11.925975794808144        6.5833439975264918        10.020966174189764     
 H   12.862209729376167        4.9296192628036568        12.539060159899842     
 H   13.375536383678547        3.4984471751694577        11.634988436376155     
 H   13.749996717196883        5.1255264254694968        11.014169958503544     
 P   10.541034424599101       0.40922741497903325        17.763212701253472     
 H   10.000505489071719        4.2326270909901904        14.893623620884757     
 H   8.4819871466451513        3.9065569702386638        14.452531018151975     
 H   7.0545026774385446       0.69148673733733523        14.314356863733165     
 H   7.1564915374327436        2.3159608491851231        14.615743320541888     
 H   9.6396234877781062       -1.7292342199155346        14.003813403756153     
 H   8.1852740677051532       -1.1083934862628153        14.292967878319223     
 H   11.764164460078064       -1.1182822971049615        13.599095455413384     
 H   12.758628198135991        1.3051493382265416E-002   14.134413323936480     
 H   12.884109425135978        2.2329896811863885        14.298145506198221     
 H   12.021093680425601        3.4596217409007024        14.784175184748321     
 C   9.0578896336252051       0.66159752910040093        18.811762083020408     
 N   10.743684365001931       -1.1256144769366268        17.194590857389112     
 N   11.818300213457949       0.69003536966189827        18.751386311460152     
 C   7.8474455112378925       0.23967497113162450        17.958741278823592     
 C   8.9498572741595659        2.1602854890404095        19.155321665743227     
 C   9.1261950112295871      -0.17547419644457665        20.097993724931804     
 C   11.237739893932639       -2.2967998421647806        17.934939004562285     
 H   10.281159741788368       -1.3235049113145221        16.303641611139351     
 C   13.220450141854826       0.80145522108725975        18.281143183509400     
 H   11.630541143400123        1.2071654004521712        19.616985131449937     
 H   7.8779127029739051      -0.82479283799961722        17.689413291973963     
 H   6.9343816168722592       0.41418351247907204        18.540898081479735     
 H   7.7741152440048715       0.82479801048102153        17.033859879655321     
 H   8.0089589151635696        2.3497574045582961        19.691901682088087     
 H   9.7636414652434578        2.4940480080540453        19.811868062109227     
 H   8.9612363852850923        2.7757036887472109        18.247735382129846     
 H   9.9651633655765064       0.11783374229238999        20.740607459406295     
 H   8.2030332211673489       -1.9250731043294264E-002   20.672498116652129     
 H   9.2107600112866894       -1.2500210721493925        19.893500703238161     
 H   11.536463389916632       -1.9284236397481891        18.925380873662402     
 C   12.458465225866508       -2.8902144701439614        17.224892575719032     
 C   10.134402492592240       -3.3437489420213597        18.092040046901580     
 H   13.254666194208504       0.38068455077632868        17.266379498040315     
 C   14.133854945165414       -1.5826350310945526E-002   19.199624701987645     
 C   13.633312830647689        2.2719788936578205        18.221244033673990     
 H   12.183705554149821       -3.2441039490717052        16.219900595259709     
 H   13.256727802629189       -2.1443290247823721        17.110486747909974     
 H   12.859778107455393       -3.7461206497185189        17.788239861870171     
 H   9.2488898458184785       -2.9296790384541236        18.591078644353239     
 H   9.8216489274854677       -3.7225656036523760        17.108131957224590     
 H   10.487921644851971       -4.1996947890980092        18.682133995871556     
 H   14.043609477661539       0.34007626836963850        20.235344781949458     
 H   13.873336235906704       -1.0810553034204557        19.184245328334026     
 H   15.181796984196449        8.7552093093481442E-002   18.887404625442219     
 H   12.966575976540579        2.8404757616372831        17.559031994115731     
 H   13.583444789174214        2.7187456179114831        19.223791083527107     
 H   14.659817502150680        2.3771688805909359        17.844993593848969     
 C   9.5729950079613406        5.3349525311356452        2.3548450616969832     
 C   10.577527916217022        4.2653674469616041        1.8887833597289541     
 C   10.102269082887165        6.7566695521180877        2.0820759964457656     
 C   8.2296419887070140        5.1288954388156487        1.6278069429176298     
 P   9.2278726866506968        5.1727925329466702        4.1588904133860218     
 H   10.664954282792650        4.3076286020936534       0.79213360890398321     
 H   11.579788895345137        4.4244284364846767        2.3067479121554846     
 H   10.239282549079926        3.2571819897023313        2.1618686426008380     
 H   10.284471011758859        6.8822836251408424        1.0048673671912478     
 H   9.3674253808444217        7.5130469680597241        2.3845323816214812     
 H   11.048147005895462        6.9585455923854642        2.6010643851400066     
 H   7.8536312028504387        4.1074283852182303        1.7624675625761077     
 H   7.4599937363202455        5.8305405604339553        1.9759113594598097     
 H   8.3644187903063880        5.2929110394789021       0.54877220183000897     
 N   8.5233435073278585        3.7171588164751888        4.5157305784052131     
 N   10.696366249053604        5.1279610303713890        4.8909480694842937     
 O   8.2872906968572266        6.3049000371259476        4.5870906848173210     
 C   7.0747956747773220        3.4298745842367775        4.5195613315824925     
 H   9.1352766667159777        2.9750157615923776        4.8687651125977931     
 C   10.852503307122880        5.3861397231209631        6.3400008617627348     
 H   11.538686019190747        5.3427668236493409        4.3399245496187939     
 H   6.5937443333497807        4.1864797819385968        3.8862183293705743     
 C   6.7945656660402145        2.0578769097892562        3.9059401290200340     
 C   6.4657503150990276        3.5147409074136946        5.9216881179036296     
 H   9.9220496469728108        5.0540847109037550        6.8218910256006353     
 C   12.020245048999364        4.5500017520531308        6.8595098044073515     
 C   11.057945207591375        6.8782584621689082        6.6140618663200064     
 H   7.2994771040452155        1.2636488789329485        4.4740530451437293     
 H   5.7151206676455351        1.8578252976656171        3.9256122124885451     
 H   7.1327947763234425        2.0037379516730427        2.8651446866910106     
 H   6.6892920879824844        4.4785079087524169        6.3946603860641558     
 H   5.3733364839272229        3.4112168887428012        5.8536425417686493     
 H   6.8561101225965722        2.7110282986560050        6.5601419917053363     
 H   12.926841653952856        4.7971598281848484        6.2910543443644036     
 H   12.216343352467224        4.7734507423915042        7.9156774729479968     
 H   11.817417257016032        3.4757590304613006        6.7564946633586045     
 H   10.221991505301078        7.4621602017473583        6.2123942995387740     
 H   11.130078010502114        7.0750094116426920        7.6928422161653875     
 H   11.983036422323201        7.2378368452456288        6.1427171780920773     
 C  -2.6492193105312136        11.767138827691669        6.9204217223086104     
 C  -2.4689625715754988        10.257436050668442        7.1693003078709650     
 C  -1.3022423531069074        12.511369731192836        7.0103277500423777     
 C  -3.6263717802117732        12.321956204363872        7.9777999662588241     
 P  -3.4477118655916645        12.026831781440043        5.2684966202924528     
 H  -3.4345070611473716        9.7368235307292341        7.1416503894637113     
 H  -1.7917718593006222        9.7855472900522411        6.4463506122340375     
 H  -2.0344802916487490        10.103839477932558        8.1691144475577655     
 H -0.54508108539234235        12.087823803251728        6.3370947711002019     
 H  -1.4110279252252411        13.579803804552155        6.7764597673896301     
 H -0.91053834297741387        12.434518553061947        8.0364160272254743     
 H  -3.2333276968528231        12.096051634197075        8.9803970423454125     
 H  -3.7391947624008539        13.409054135184492        7.9049011948000105     
 H  -4.6207451804920696        11.862909290985066        7.8986238218973277     
 N  -3.8206605184892495        13.608349747312486        4.9532465205810805     
 N  -2.2799566074496251        11.711964756162848        4.1529313805681562     
 O  -4.7389985841421485        11.209551722139258        5.2382292790771707     
 C  -5.0003429262277379        14.344983352795396        5.4567368680984760     
 H  -3.0674552954900038        14.192756697155600        4.5936431108525335     
 C  -2.5041595623815418        11.715160839650123        2.6864159176739850     
 H  -1.5158874739393320        11.089786897061408        4.4448794597648540     
 H  -5.5622885438065710        13.648106323502404        6.0940115447439309     
 C  -5.8987111587221603        14.785154310143472        4.2978803295038031     
 C  -4.5383959888941661        15.544799017645976        6.2837636286185763     
 H  -3.4657493444714524        12.220492717670647        2.5159442542495674     
 C  -2.5839979217084852        10.283842116546765        2.1466784098325138     
 C  -1.3888705820494032        12.515500544012413        2.0060560408884984     
 H  -6.1694671339205618        13.924770095812679        3.6728415217864350     
 H  -6.8242926875908330        15.244503517610708        4.6714705068417484     
 H  -5.3711503542458106        15.518237523775813        3.6749787285756668     
 H  -3.9874241507723398        16.248705927518955        5.6434709598253372     
 H  -5.3945267504919441        16.077064525087284        6.7106333390213591     
 H  -3.8787233026544543        15.244359470014944        7.1063539150714927     
 H  -3.3957005212753102        9.7300555484171998        2.6320586436724835     
 H  -2.7620243922136352        10.286055416099696        1.0624964467345899     
 H  -1.6445948728830155        9.7470950221645474        2.3331582151241936     
 H -0.40571884526521251        12.123726125921868        2.3017071659885207     
 H  -1.4632886234653835        12.437773186671249       0.91339303371244873     
 H  -1.4315455305349265        13.576399652231380        2.2795086953999553     
 I  0.35708823246287352        9.2884697661357318        4.5105814642795448     
 I   3.5040198889904577        4.7160508117564124        3.2030552269317436     
 I   10.301285301456836       0.72712322131538243        6.1831126338685181     
 O  -3.4092701823762374E-002   5.8205779554832748        3.6043172073454617     
 H  0.14586255696628908        6.7696696224582533        3.7826792722698244     
 H  0.85320480359383166        5.4192665009502567        3.4877520370499511     
         356

 C  -6.4805257833948708        7.7791523331038572        9.1804159675209078     
 C  -6.6447820205587487        6.7889099176680281        10.343517097906609     
 C  -5.9113153930072819        9.1246260465398681        9.6726620930645204     
 C  -5.5413871461823829        7.1870645640777839        8.1086692339596986     
 P  -8.0891708922815191        8.0370386544145322        8.3343845884700674     
 H  -7.2347345077381080        7.2116229574940336        11.167825092662895     
 H  -5.6548909471682567        6.5296297156314251        10.741229174220566     
 H  -7.1186446050321504        5.8572281316661901        10.011773056250261     
 H  -4.8958858601228368        8.9623272717737965        10.064914086408734     
 H  -6.5103999514386004        9.5594110458747892        10.484230582337617     
 H  -5.8455045563808543        9.8523733197801437        8.8531396923250494     
 H  -5.9098583910258293        6.2314045656885408        7.7148700660166689     
 H  -4.5562960072382186        7.0060581241674127        8.5604022881489499     
 H  -5.4044602088260074        7.8729442373805787        7.2641509101888895     
 N  -9.1434803522037367        8.6511066444611018        9.4309259755046480     
 N  -8.7282034237127224        6.6051900593173682        7.8030215658302904     
 O  -7.8274245631877237        8.9089233106312395        7.0989841454602907     
 C  -10.447468140810633        9.2198999451272847        9.0025015639038912     
 H  -8.7887983690544917        8.9959407959059146        10.331328385312078     
 C  -9.7482279816125725        5.7710318977155568        8.4622384648628302     
 H  -8.5142993610934141        6.3750255225697083        6.8294206446619388     
 Dy  -8.0836568013957386        9.0251180096938306        4.8973675852186256     
 H  -10.613026945186901        8.8685820264957389        7.9734965537908984     
 C  -10.405890632980325        10.749866689030712        8.9866404293071032     
 C  -11.570630807913901        8.6955798223031771        9.8994705230873592     
 H  -9.8992486135815305        6.2244950708498283        9.4489941646310616     
 C  -9.2573412273451403        4.3302173853394406        8.6545873433631328     
 C  -11.073582077534768        5.8023218706947004        7.6905396603738447     
 O  -8.4519601089010212        9.0201610025111076        2.7069889523197168     
 O  -7.5370233488019567        6.6943984998053985        4.8930853951481934     
 O  -5.7384704889847180        8.8606134744832303        4.6176681383746176     
 O  -7.2676716830079480        11.302623648012849        4.7295979382005680     
 O  -9.8972500993163113        10.483122370814861        5.3117983214599160     
 O  -10.066236680839094        7.6672535883657726        4.9848556639838248     
 H  -9.6148281961783546        11.118786994398523        8.3222159542302503     
 H  -10.224097951913995        11.144741978992057        9.9962039920207193     
 H  -11.363049669463534        11.154709316384730        8.6288974965102305     
 H  -11.417453120197615        9.0314868782932685        10.933688694089119     
 H  -11.612020412730043        7.6000374237534620        9.9029934370782229     
 H  -12.541694876647234        9.0750170777678640        9.5541300961987048     
 H  -8.3200789242252551        4.2997796396292038        9.2243804656279504     
 H  -9.0797831316542883        3.8448256981907010        7.6866415993986550     
 H  -10.008855755080459        3.7368199798599795        9.1948381661831871     
 H  -10.945640937683860        5.3920183176598684        6.6799319045644747     
 H  -11.457414418850487        6.8236524881720282        7.5839123327347640     
 H  -11.832678564565295        5.1970226266668140        8.2054370589262433     
 P  -8.6190980267496471        9.8877260056191432        1.4518027549203651     
 H  -8.0808063595856492        6.0818047613197450        4.3328263940180758     
 H  -6.5650973034635873        6.4084864859676065        4.7785709349546464     
 H  -5.1404232687703093        9.6214794615467145        4.8717977473831464     
 H  -5.2436558157069362        7.9938999223912077        4.5934781117800441     
 H  -7.7272287762929572        12.044953119125454        5.2050559012043998     
 H  -6.2751378970138489        11.426000318973411        4.8948140723147517     
 H  -9.8548060113826299        11.432204975783801        5.6139159095205970     
 H  -10.845591817671700        10.299796727405518        5.0698137318065477     
 H  -10.969675349134242        8.0760541217282427        4.8992843206969043     
 H  -10.102754914224658        6.8475200660406514        4.4246557365766970     
 C  -7.1360969042421036        9.6292107576213279       0.40487035710185199     
 N  -8.8173041196913182        11.426748140766421        2.0099646844843906     
 N  -9.8945628313565948        9.6027698366480294       0.46263035020303850     
 C  -5.9254558383869975        10.051337144071500        1.2571735536069133     
 C  -7.0309333691541491        8.1297960205251378        6.4494375312575625E-002
 C  -7.2039648178577806        10.463823072869245      -0.88288371055441028     
 C  -9.3328390102458449        12.589680994010065        1.2733082628886268     
 H  -8.3596306915032184        11.628515843265697        2.9026960855790103     
 C  -11.298817680556004        9.4965296503142440       0.92632404751530883     
 H  -9.7048234758424492        9.0861455873173131      -0.40277007016759753     
 H  -5.9546827778311284        11.116476941825939        1.5240154104835433     
 H  -5.0123079387695455        9.8742066580597889       0.67601654205519135     
 H  -5.8536964685653432        9.4681432294604626        2.1833472510661935     
 H  -6.0888902879853122        7.9364769480307897      -0.46865818451841873     
 H  -7.8434510779580329        7.7975106597752060      -0.59427793617412739     
 H  -7.0474163030355292        7.5160282503154727       0.97311399756275407     
 H  -8.0436224874288147        10.170069292939081       -1.5242326761900122     
 H  -6.2815008075619962        10.306216936465795       -1.4580918872303654     
 H  -7.2879928823637501        11.538607086105955      -0.67957707386013233     
 H  -9.6371195224162420        12.215312311200904       0.28705677774102911     
 C  -10.552463915203315        13.170539651296703        1.9947188233992907     
 C  -8.2449174136416907        13.649442613072777        1.1015095405296964     
 H  -11.336247075751844        9.9165684524639293        1.9412417744293020     
 C  -12.205646125022522        10.317252169608533        4.1813676680388552E-003
 C  -11.716910591270912        8.0273746737211980       0.98408788207758036     
 H  -10.270817394584387        13.536470692384183        2.9930808863810734     
 H  -11.336882885683291        12.413904381496282        2.1249972125297480     
 H  -10.973991948107322        14.015160990410198        1.4306489147928632     
 H  -7.3625143637880432        13.246079310186550       0.58967906941142667     
 H  -7.9229137120817539        14.032155426544120        2.0805633921670141     
 H  -8.6172975562532290        14.500889032419394       0.51767141057194177     
 H  -12.113645480731108        9.9600847224907838       -1.0309181227208675     
 H  -11.940755967333486        11.381443374696673        1.9468853767180855E-002
 H  -13.254984385326765        10.218977796017144       0.31331638846955212     
 H  -11.054410415534258        7.4568009185227497        1.6488021280723484     
 H  -11.664410038158520        7.5806705405819415       -1.8390527121120628E-002
 H  -12.745206940100330        7.9254512484735598        1.3562868163676958     
 C  -7.6632946202159848        4.9818492337419187        16.868883470835801     
 C  -8.6660575279551875        6.0534949919927259        17.332887691828976     
 C  -8.1953937299367556        3.5617607409252496        17.142920884613176     
 C  -6.3200954835810563        5.1857372116649305        17.596731391547308     
 P  -7.3171235234372407        5.1427935965168423        15.065206461323536     
 H  -8.7544172860248590        6.0123087230879868        18.429415026318445     
 H  -9.6681205116418329        5.8955323730595390        16.914139979004599     
 H  -8.3260050414688962        7.0607307723332191        17.058950565714134     
 H  -8.3786349071329980        3.4379479666858872        18.220154487086525     
 H  -7.4616140766571277        2.8039182034329873        16.841964598003763     
 H  -9.1412874337338828        3.3612466842669342        16.623504317373442     
 H  -5.9410672214876596        6.2057840386327836        17.460502548512022     
 H  -5.5521008293044654        4.4812325312900994        17.250872107982644     
 H  -6.4564314040938120        5.0242823653979150        18.675939383686416     
 N  -6.6105871732236343        6.5980254339912889        14.710010723604331     
 N  -8.7842142026787329        5.1884520226392938        14.330865781624059     
 O  -6.3776668033398813        4.0095471694098412        14.637835117610088     
 C  -5.1614368768329051        6.8823869869187302        14.703867726187744     
 H  -7.2213655738709877        7.3401883491320294        14.354867204657987     
 C  -8.9358675569579091        4.9322918281537849        12.880882729851955     
 H  -9.6277729222539392        4.9719084857624711        14.879517785607467     
 H  -4.6811688219776419        6.1252907183125771        15.337194000341318     
 C  -4.8767081996295589        8.2541642727558013        15.316151253193775     
 C  -4.5546490376275575        6.7953410715848079        13.300809636395735     
 H  -8.0055430643376830        5.2688408677571852        12.401943116538927     
 C  -10.105391357788681        5.7652775692912330        12.360482093947816     
 C  -9.1355432071206213        3.4402124804948628        12.602445309562846     
 H  -5.3791590552406721        9.0496160551629661        14.747630647481968     
 H  -3.7964602867385051        8.4500676996899191        15.295492550257116     
 H  -5.2137179382617305        8.3105170818452461        16.357264644259740     
 H  -4.7807800963698845        5.8316923278823509        12.828744450101192     
 H  -3.4618727820185784        6.8968372702633403        13.366902092350355     
 H  -4.9446084573220830        7.5994261576697504        12.662584995911100     
 H  -11.012587849257457        5.5126994794320252        12.925549485855180     
 H  -10.297601663084304        5.5443020289785441        11.303081224570926     
 H  -9.9069814979727653        6.8399039428436197        12.467482565259143     
 H  -8.2989453883953228        2.8573040324624994        13.004292429310093     
 H  -9.2045388511530817        3.2464433875576506        11.522946023663529     
 H  -10.060805233273712        3.0766779807252163        13.070149642912224     
 C   4.5388644513295437       -1.4499869819477764        12.260369039346058     
 C   4.3645012463676514        5.8099324010272957E-002   11.997613552353130     
 C   3.1875257213569839       -2.1880552367361794        12.186262680567873     
 C   5.5061251313371127       -2.0214371533063731        11.202834300567721     
 P   5.3476092818207430       -1.6992218353540498        13.909003672950741     
 H   5.3323062558755785       0.57491213555530707        12.016274580264939     
 H   3.6926014380961085       0.53924258082242571        12.719280116999741     
 H   3.9259023778713869       0.20383401284595010        10.998355556765411     
 H   2.4370681827098255       -1.7547629037542598        12.860696272064205     
 H   3.2924910947712043       -3.2549268715606958        12.428554363834150     
 H   2.7894001446595791       -2.1180440346005036        11.162111327400984     
 H   5.1061480382171656       -1.8073991150496351        10.200261872058206     
 H   5.6154036255093924       -3.1079873349981937        11.289628370825030     
 H   6.5027707038850746       -1.5650221447069139        11.268822034000946     
 N   5.7183643599643714       -3.2793647958147512        14.232143337235945     
 N   4.1883407329149804       -1.3756936417885002        15.030861855561183     
 O   6.6417875710491163      -0.88538610726138056        13.923857056165241     
 C   6.9036852405858324       -4.0186482550410503        13.747800411573253     
 H   4.9657618313484679       -3.8601592452950593        14.598498166435238     
 C   4.4224143785285115       -1.3780691593170418        16.495672961843418     
 H   3.4232201365476889      -0.75306612789117355        14.742389025732614     
 H   7.4700433288081873       -3.3272109615158971        13.108547675034796     
 C   7.7906696581791941       -4.4446499598734004        14.920601470022838     
 C   6.4523010801843226       -5.2281335780799392        12.929453323546557     
 H   5.3864645468994130       -1.8806903149343630        16.659676020231807     
 C   4.5027006323622389        5.3958910573073261E-002   17.033008993454278     
 C   3.3150714763812674       -2.1812919011019019        17.185458192195515     
 H   8.0559500320364616       -3.5768141067296733        15.537713877198943     
 H   8.7194203810200577       -4.9091943304215597        14.561668597762958     
 H   7.2564993401726969       -5.1697010041883154        15.547209335817863     
 H   5.8945683483461826       -5.9254768960818067        13.571137869850151     
 H   7.3138803165731625       -5.7644918393607316        12.519118026321584     
 H   5.8026610928318414       -4.9374865953983678        12.095556971113085     
 H   5.3122996512120109       0.60729644322995313        16.543620707014487     
 H   4.6849343174155837        5.4229399006852516E-002   18.116433891261611     
 H   3.5621980676959715       0.58968961751526472        16.848874465493111     
 H   2.3284295029834170       -1.7909153030089635        16.900374380453787     
 H   3.4007300144945289       -2.1056178348178567        18.277376305992718     
 H   3.3567632505048368       -3.2417339325383234        16.909908292381761     
 I   1.5495168726303161        1.0346312114245724        14.665600347004061     
 I  -1.5858928571404127        5.5920594287149488        16.010743509369284     
 I  -8.3966637326103939        9.5828289590221178        13.041943646341572     
 O   1.9482187782333731        4.4894839981707175        15.611734845892915     
 H   1.7660942723699475        3.5433018141753405        15.421410177189818     
 H   1.0613902311202081        4.8922859170240853        15.727577926744496     
 C   8.4001038278907423        2.5360492708979274        10.039631094034457     
 C   8.5641649321788176        3.5242730788730419        8.8747993913265830     
 C   7.8320103352774728        1.1889318542911882        9.5503444251953216     
 C   7.4599734223382246        3.1294149484526419        11.109695291720385     
 P   10.008490556789287        2.2811046770666641        10.887231481512661     
 H   9.1544508843571393        3.1005041893423839        8.0512977800880279     
 H   7.5743069409051751        3.7825269570415312        8.4763951656933614     
 H   9.0375668744126862        4.4566998265537201        9.2051930438545337     
 H   6.8165422137456817        1.3492450089907098        9.1572690056069224     
 H   8.4317515814286423       0.75265430102909325        8.7401120679780693     
 H   7.7665922778045982       0.46331888590786302        10.371855957011906     
 H   7.8282620877779818        4.0853447689213844        11.502988422743046     
 H   6.4754663054211958        3.3101587704194428        10.656650123703148     
 H   7.3221043352771922        2.4442224131792858        11.954561720338800     
 N   11.064201900373964        1.6666215970791134        9.7918933776297852     
 N   10.644995066915452        3.7148742676755262        11.416676937933957     
 O   9.7469576805004525        1.4112436594926792        12.123452794652678     
 C   12.367233630838749        1.0972540127686130        10.222592843601474     
 H   10.709411076788115        1.3191328473380737        8.8925897143536776     
 C   11.665292256300384        4.5484451526574725        10.757401775090925     
 H   10.434454438560689        3.9428723349965895        12.391451015325506     
 Dy   9.9919644817355291        1.2912354646898261        14.325915811251768     
 H   12.532153934741521        1.4499274663446966        11.251207792539903     
 C   12.324275059420103      -0.43267123009310537        10.240931799767857     
 C   13.491849752663073        1.6192058546529300        9.3259763597072070     
 H   11.817117576537086        4.0940197681993054        9.7711984688993176     
 C   11.173798359973238        5.9888286547510141        10.563161097249358     
 C   12.990126849312841        4.5180779554505817        11.530008500502543     
 O   10.366217016475311        1.2851897530452276        16.513444157374188     
 O   9.4492233722776611        3.6212998004044303        14.334341986803759     
 O   7.6449994853265428        1.4502767698716086        14.587225189618685     
 O   9.1695625100441731      -0.98687936238015361        14.477134377773272     
 O   11.804030432819919      -0.16790067159129266        13.899784695842291     
 O   11.973889220712689        2.6415732244899406        14.225254415162823     
 H   11.531794129244808      -0.79951615772992413        10.904764711653783     
 H   12.143637909281255      -0.82912942275928414        9.2317958058643832     
 H   13.280508462050236      -0.83771116475356633        10.600929173996583     
 H   13.339330587218667        1.2821811698637335        8.2920038318316731     
 H   13.534261240354116        2.7147295114955425        9.3212398723786709     
 H   14.462237665674204        1.2392773544334585        9.6728529965104997     
 H   10.237143425577015        6.0178867979910118        9.9922971217177015     
 H   10.994736174082782        6.4750924306997923        11.530399748805250     
 H   11.925446073200419        6.5822271711031712        10.023093660811925     
 H   12.861125063556440        4.9282071606891105        12.540578605271280     
 H   13.374676704772936        3.4970029475430677        11.636654865613572     
 H   13.749210007982819        5.1240341155288176        11.015863220753291     
 P   10.536908202592022       0.41203294007338803        17.764284134356796     
 H   9.9956435761094529        4.2336115820480336        14.892366906878703     
 H   8.4774133995990688        3.9077004652430452        14.450388846205405     
 H   7.0493722377000765       0.69303754184181121        14.315786903630796     
 H   7.1517646251518334        2.3177896169361860        14.615346991474611     
 H   9.6340920865296695       -1.7283744439287108        14.005610094045000     
 H   8.1799545935047853       -1.1073824045011855        14.295400381024992     
 H   11.758981450951058       -1.1180738306260358        13.601686422790999     
 H   12.753717202383420        1.3769728176389301E-002   14.135674643319588     
 H   12.879001794776265        2.2343480197373604        14.298762958098349     
 H   12.015791971980915        3.4602381967935094        14.786589449059154     
 C   9.0546609118234045       0.66533866890037219        18.813762169104663     
 N   10.738173273473221       -1.1233795304554393        17.196897364675607     
 N   11.815200443139524       0.69304327789319120        18.751021891577285     
 C   7.8435658508208999       0.24441978685793705        17.961138876200479     
 C   8.9478692964267399        2.1639222139660941        19.157866418811565     
 C   9.1235205776631876      -0.17212110648424980        20.099651922622389     
 C   11.236148856580309       -2.2933976755530106        17.936081772807835     
 H   10.275655077396342       -1.3218069336563421        16.306072536772255     
 C   13.217150871879481       0.80305863620245554        18.279914298030157     
 H   11.628544499692971        1.2102157738341590        19.616818763653516     
 H   7.8737042044614833      -0.81978176094250166        17.690799582197251     
 H   6.9308446520028122       0.41847366329485258        18.543938600431183     
 H   7.7698498402116662       0.83041637728237716        17.036865849129942     
 H   8.0072841215733153        2.3540113764112749        19.694747079717509     
 H   9.7620665159974962        2.4966500388430419        19.814391175644282     
 H   8.9596159330290135        2.7797079241081244        18.250535371077717     
 H   9.9633418138138978       0.12052165181436211        20.741418783848701     
 H   8.2010845883911099       -1.5549904240201862E-002   20.675170518805547     
 H   9.2072712341019258       -1.2466294661030073        19.894741005714007     
 H   11.536782822129730       -1.9241987804018899        18.925568241322228     
 C   12.455860813826044       -2.8850467273336786        17.223063424503387     
 C   10.135219163099938       -3.3421170191055483        18.096442831715756     
 H   13.250501774107896       0.38142229629944802        17.265493627316005     
 C   14.130636428275027       -1.3824350417306622E-002   19.198737269759956     
 C   13.631032289944283        2.2731821482108332        18.218576492368705     
 H   12.179116347924834       -3.2403604769594403        16.219208558891157     
 H   13.252212709191390       -2.1378037088122026        17.105849679566404     
 H   12.860378245251436       -3.7395719623957673        17.785899061515156     
 H   9.2508812885028728       -2.9295736938431149        18.598479248678007     
 H   9.8198658401865053       -3.7212805319557778        17.113613655301403     
 H   10.492034186805402       -4.1975324809481513        18.685032984802159     
 H   14.040984438778572       0.34307146488609280        20.234161894674497     
 H   13.869788020120511       -1.0789741098975660        19.184429113224454     
 H   15.178473989146704        8.8899010901089870E-002   18.885988222189201     
 H   12.964147802451967        2.8417606516631917        17.556590204928892     
 H   13.582313849690340        2.7205337185678058        19.220879745689455     
 H   14.657296163032775        2.3773551517344402        17.841437490102614     
 C   9.5766061745212454        5.3321477310759562        2.3565238371043415     
 C   10.579571598915805        4.2610818243000610        1.8908553003054573     
 C   10.107846132723797        6.7529172564239381        2.0829291872353539     
 C   8.2328790920993704        5.1276955493002454        1.6296670134020848     
 P   9.2318257906256456        5.1708360453147648        4.1606881907655922     
 H   10.667099994600317        4.3029771357655351       0.79422263558941297     
 H   11.581988723527628        4.4188971067786280        2.3088728658515212     
 H   10.240000968402789        3.2534500750378790        2.1642082235293496     
 H   10.289945199754655        6.8776382646879251        1.0055962455704444     
 H   9.3742304040269619        7.5105208531768861        2.3851558378270896     
 H   11.054162920960072        6.9536320460365024        2.6015258034585775     
 H   7.8553371248754074        4.1068600305669278        1.7646566930135286     
 H   7.4643072993116562        5.8305927119458154        1.9775299537983946     
 H   8.3678478590273606        5.2910788340875516       0.55055496799929404     
 N   8.5267205773187253        3.7156970378841039        4.5182397640405556     
 N   10.700312868092633        5.1255544686520045        4.8927016604997018     
 O   8.2919253239888526        6.3035551361955227        4.5886729533732264     
 C   7.0781911221789420        3.4284521353270074        4.5204189012051712     
 H   9.1384970875291227        2.9730956854714936        4.8705865982908083     
 C   10.856195878264103        5.3835493510980372        6.3418541708082543     
 H   11.542674597705693        5.3405164545029589        4.3418181641531657     
 H   6.5977350872319391        4.1856168239572682        3.8873201074298187     
 C   6.7984334991016278        2.0570610881900238        3.9052862298400317     
 C   6.4678063327919535        3.5122789538841452        5.9219747827176565     
 H   9.9259114938818964        5.0507959965820586        6.8235461129791615     
 C   12.024381099620838        4.5479505338993356        6.8611808596496839     
 C   11.060678099313419        6.8756905223925582        6.6164467693971494     
 H   7.3029047590705574        1.2622565818520237        4.4729639418620346     
 H   5.7189783829279977        1.8570350939037874        3.9238999821679346     
 H   7.1374220064146252        2.0039523972035398        2.8646969069773669     
 H   6.6904556434694493        4.4759272690201017        6.3955909909738589     
 H   5.3755200472681350        3.4083313517468867        5.8528334189423177     
 H   6.8579039866753879        2.7084344199020047        6.5604181231263841     
 H   12.930824714084794        4.7957537944645017        6.2927845531740889     
 H   12.220356618212422        4.7712614303635403        7.9174017335802827     
 H   11.822131194929174        3.4736370816069222        6.7578959899758466     
 H   10.224469242708143        7.4592527360868335        6.2148234084502896     
 H   11.132434650623392        7.0720570761896422        7.6953161453892882     
 H   11.985690001535831        7.2359674127923697        6.1455160667855004     
 C  -2.6450136394718413        11.765284682049408        6.9225778912222813     
 C  -2.4662218295629632        10.255527831177840        7.1720907302801820     
 C  -1.2975173655706995        12.508466619014776        7.0129794123893507     
 C  -3.6223970470037892        12.321254355645024        7.9791496755331934     
 P  -3.4423727231922601        12.025136411322896        5.2702083029072773     
 H  -3.4322192472511310        9.7357942395557178        7.1442534786520175     
 H  -1.7892156171291491        9.7828072341342232        6.4495543979244632     
 H  -2.0322247490666951        10.101899641315947        8.1721006127893538     
 H -0.54031030668574653        12.083965398919462        6.3404248123073303     
 H  -1.4053117944091524        13.576863535012716        6.7785602178689421     
 H -0.90648664273617008        12.431787758686093        8.0393177033593677     
 H  -3.2301809832419068        12.095301755882998        8.9820286552993114     
 H  -3.7343038979222216        13.408416573149886        7.9059262178214391     
 H  -4.6170732971283508        11.862968340993275        7.8994771378189474     
 N  -3.8150301680971599        13.606724874247309        4.9550977881895752     
 N  -2.2743780231389379        11.710376234315502        4.1547595920775739     
 O  -4.7336429039605665        11.207873968436454        5.2391328064788016     
 C  -4.9951202908471855        14.343386283738582        5.4575182021200135     
 H  -3.0618165973407181        14.190975785165914        4.5952820147344955     
 C  -2.4999852795971460        11.712328943446542        2.6884438577329859     
 H  -1.5103471381650939        11.088122778364164        4.4466715212530783     
 H  -5.5575960949632446        13.646611095037946        6.0944216284765069     
 C  -5.8924072676705777        14.783476222576081        4.2978247867392456     
 C  -4.5339410684231538        15.543329893778406        6.2847813788815357     
 H  -3.4619801580877771        12.217071965787028        2.5185674768388839     
 C  -2.5798365725435932        10.280543021521996        2.1499699200801916     
 C  -1.3859885611601601        12.512779791268670        2.0062027205821771     
 H  -6.1631091330976648        13.923056764704631        3.6727965565088327     
 H  -6.8180490189414877        15.243376037838514        4.6705546998173384     
 H  -5.3639896958282529        15.516120644827541        3.6751673912559766     
 H  -3.9827012445528873        16.247354156731888        5.6448435233806702     
 H  -5.3904662099139475        16.075416607559621        6.7110748630198334     
 H  -3.8747590764434219        15.243048039035305        7.1078018511735293     
 H  -3.3914067801056453        9.7271724478516859        2.6360677311387346     
 H  -2.7582447585198042        10.281741925442574        1.0658544620821193     
 H  -1.6403457977699432        9.7439991922099374        2.3367015806867513     
 H -0.40226401394626871        12.121287538356020        2.3001543445464838     
 H  -1.4623310630964275        12.435029476787589       0.91369282596870238     
 H  -1.4284346411538604        13.573686491207710        2.2796930021285298     
 I  0.36184343506552530        9.2861287667260370        4.5181134519238624     
 I   3.5091458131125681        4.7149248400666686        3.2024407141151903     
 I   10.308658581817063       0.72624405693571226        6.1830665352779093     
 O  -2.9695576107779412E-002   5.8189371104130405        3.6072025250850714     
 H  0.15045059619726844        6.7676914904326635        3.7869637578148372     
 H  0.85748112342998639        5.4176676074466670        3.4897809161963833     
         356

 C  -6.4803500193568038        7.7799389869189453        9.1809320506885292     
 C  -6.6460842350926912        6.7894242631474109        10.343553100690716     
 C  -5.9114337154067220        9.1251168734598771        9.6742575769057115     
 C  -5.5401569828145076        7.1879502544718008        8.1100552994704920     
 P  -8.0880665741598623        8.0382569300057209        8.3332834306800621     
 H  -7.2365829765736382        7.2122026600021849        11.167431440065750     
 H  -5.6567080758014683        6.5295391820059310        10.742066851518985     
 H  -7.1200887701835232        5.8580762919610985        10.011118444038704     
 H  -4.8964060068133879        8.9625310251681203        10.067388178100369     
 H  -6.5112255932971692        9.5596449862382666        10.485436879450107     
 H  -5.8447587561361738        9.8532363928432112        8.8551484989308147     
 H  -5.9084685236392271        6.2325842165663454        7.7154002391307710     
 H  -4.5556645670045102        7.0064265572929960        8.5628431106374912     
 H  -5.4020249312009305        7.8741327168051489        7.2660015825666671     
 N  -9.1431417730572946        8.6526913031871704        9.4288740080196760     
 N  -8.7270364479425133        6.6065735555083407        7.8015556882356529     
 O  -7.8246709815271300        8.9096975697826828        7.0979286021556529     
 C  -10.447149623332892        9.2210738327405704        8.9999387397728228     
 H  -8.7890671498656854        8.9977212689977666        10.329421573703456     
 C  -9.7472234413962209        5.7723467809528213        8.4603794634887652     
 H  -8.5127257720631508        6.3763695066720381        6.8280708106264045     
 Dy  -8.0778974134345276        9.0246299271789194        4.8959318186402694     
 H  -10.612670181703292        8.8689562466499137        7.9712127309992908     
 C  -10.405618318681839        10.751009453928349        8.9829293240450170     
 C  -11.570396559682061        8.6974345680337013        9.8972673539344864     
 H  -9.8985315517444885        6.2256422075383036        9.4471671269517490     
 C  -9.2562973135339757        4.3315312554902530        8.6525356791351999     
 C  -11.072370469462863        5.8036440733951080        7.6883447743604725     
 O  -8.4469161025317128        9.0189200256564064        2.7058263293951232     
 O  -7.5320546897556522        6.6938042034972911        4.8930568266598709     
 O  -5.7327675884320479        8.8593909639075967        4.6168663720919545     
 O  -7.2614809690227204        11.301936172765707        4.7276608135312932     
 O  -9.8912569895381335        10.483650858582950        5.3076188667629998     
 O  -10.060260247166855        7.6666806954453284        4.9828252814850691     
 H  -9.6143109904569428        11.119487681275560        8.3185529465509997     
 H  -10.224226082074457        11.146651218546515        9.9922536606114321     
 H  -11.362669910743262        11.155493787508982        8.6245080841940585     
 H  -11.417026941882416        9.0337013861091702        10.931356904020724     
 H  -11.612114874004655        7.6019011315647340        9.9011997203106663     
 H  -12.541371311358986        9.0770287985549523        9.5518148010141886     
 H  -8.3192913327386968        4.3009712851346498        9.2227280182642630     
 H  -9.0782694750731885        3.8465029719837243        7.6845071252679888     
 H  -10.007999995389655        3.7378856777092118        9.1922307441075564     
 H  -10.944193861292794        5.3932830607014166        6.6777846670210534     
 H  -11.456256646254296        6.8249464190434113        7.5816005892243972     
 H  -11.831560221191042        5.1983550221462895        8.2030921678857638     
 P  -8.6152864838842884        9.8861663488407476        1.4506322662572602     
 H  -8.0757637520482923        6.0810856472720722        4.3329137456320703     
 H  -6.5601421814894652        6.4074955870700983        4.7792631149119806     
 H  -5.1348179844956698        9.6200772938661974        4.8717699881844423     
 H  -5.2383075347525567        7.9924549135149610        4.5937327343431171     
 H  -7.7210428882165756        12.044126433923497        5.2033348073425225     
 H  -6.2690503287973991        11.424865067260072        4.8938222782136167     
 H  -9.8488129032839655        11.432175827100432        5.6113272704190127     
 H  -10.840084339050801        10.299258365058940        5.0691724070598898     
 H  -10.964044868346992        8.0749893206722234        4.8992897920971421     
 H  -10.097203436991991        6.8472829945298326        4.4221921172477208     
 C  -7.1331893204311729        9.6270455627350717       0.40264458345555570     
 N  -8.8123582408612169        11.425526800445928        2.0081245636855911     
 N  -9.8919085007368572        9.6012478098289495       0.46298355994126633     
 C  -5.9218804113495365        10.048187100889077        1.2545410108602277     
 C  -7.0290978515038294        8.1277735285001267        6.1560412150069813E-002
 C  -7.2016698296917978        10.462145741763919      -0.88470898848868640     
 C  -9.3304576695038577        12.587770011409292        1.2723360447048861     
 H  -8.3543600526106641        11.627633714937566        2.9005933889421636     
 C  -11.295835434174773        9.4961641134823775       0.92796071431413130     
 H  -9.7034228739699540        9.0845046878698277      -0.40260427666239773     
 H  -5.9508868282825800        11.113012657070097        1.5225697674617322     
 H  -5.0091016144488112        9.8717302145244208       0.67262599213556129     
 H  -5.8495639796372396        9.4639891972865815        2.1800115903687938     
 H  -6.0874338106864414        7.9340605815438057      -0.47209398931700186     
 H  -7.8421040177843375        7.7964333580001899      -0.59705764206073297     
 H  -7.0456455497020265        7.5135468495142819       0.96986941273484994     
 H  -8.0421534205265992        10.169059651636074       -1.5252584552907804     
 H  -6.2799011661341506        10.304246762814579       -1.4609010084434142     
 H  -7.2849049029049997        11.536886574051652      -0.68096169029396836     
 H  -9.6363554343842228        12.212898357054682       0.28681695302248844     
 C  -10.549084554633829        13.167741606581574        1.9960201876378070     
 C  -8.2439491708384836        13.648441919751795        1.0980846665427966     
 H  -11.332185985455547        9.9172089523128584        1.9424865710578172     
 C  -12.203143710197711        10.316193193769417        5.6198457704974038E-003
 C  -11.714650843473150        8.0273432745426447       0.98742356492545880     
 H  -10.265833557093281        13.534360445131554        2.9936378392748368     
 H  -11.332497346869191        12.410470705435030        2.1281650444351521     
 H  -10.972522047622142        14.011693496740182        1.4324918404472584     
 H  -7.3625745818581931        13.245869517449123       0.58402741229516308     
 H  -7.9198510428754645        14.031283348486880        2.0763261927003205     
 H  -8.6184361066106732        14.499628760464056       0.51533991959717695     
 H  -12.111826301782562        9.9580252251991865       -1.0291917272731084     
 H  -11.938205590007833        11.380372218735390        1.9759777231243864E-002
 H  -13.252296425440090        10.218272368031210       0.31546177133343267     
 H  -11.051741878900854        7.4568558474363842        1.6517916289667831     
 H  -11.663479495830941        7.5799763500833306       -1.4781314188726729E-002
 H  -12.742594404115689        7.9262783884602088        1.3607754655471038     
 C  -7.6666653491070624        4.9847825664156176        16.866041659663814     
 C  -8.6678981782970954        6.0578499739240543        17.329782537134438     
 C  -8.2006825147185438        3.5655842013156147        17.140803191127546     
 C  -6.3230736015055911        5.1870724200060891        17.593681476597517     
 P  -7.3208808917036068        5.1449505084232392        15.062220905183263     
 H  -8.7563101296767929        6.0169643755966034        18.426300399801640     
 H  -9.6701397073693833        5.9011304433934200        16.911027597204246     
 H  -8.3265718072405193        7.0645724031383557        17.055638166289970     
 H  -8.3837746978381524        3.4425572399946649        18.218157987233713     
 H  -7.4681360224219642        2.8065416177766038        16.839978523457319     
 H  -9.1470283028235837        3.3662376229771702        16.621797149729332     
 H  -5.9426116502578390        6.2065478240456464        17.457264465603402     
 H  -5.5561068775425833        4.4814414461523988        17.247911082391674     
 H  -6.4595320162789029        5.0260692345365365        18.672949882249000     
 N  -6.6138558615987399        6.5996805041534978        14.706173196850152     
 N  -8.7880422315726765        5.1910274229824251        14.328057353152976     
 O  -6.3820705579137371        4.0111390827013924        14.634997056640081     
 C  -5.1647788507919126        6.8842560738711356        14.702077977842531     
 H  -7.2245535580039881        7.3423526268449502        14.351965560422757     
 C  -8.9397166642303780        4.9348912645111858        12.878038753140265     
 H  -9.6315843996190207        4.9745193729038188        14.876714771660739     
 H  -4.6851068372793616        6.1265875151346867        15.335145257707371     
 C  -4.8809776235965163        8.2553845383361235        15.316148324994254     
 C  -4.5562963236408223        6.7985624672782841        13.299736474396063     
 H  -8.0095524394963231        5.2718486755527865        12.399111876128242     
 C  -10.109572516297245        5.7675298090688312        12.357874949828753     
 C  -9.1387799130574958        3.4427802030721808        12.599365658204166     
 H  -5.3831258060067739        9.0513672370735065        14.748117779291047     
 H  -3.8007848365816970        8.4516022148830015        15.296776041583492     
 H  -5.2189656535877518        8.3104238410648428        16.356994332147455     
 H  -4.7812042354183548        5.8350396894683243        12.826868246308791     
 H  -3.4636924526248416        6.9007052798046216        13.367214720315712     
 H  -4.9460023500742309        7.6027659942720778        12.661511252802553     
 H  -11.016560514906883        5.5146749004526381        12.923134916889397     
 H  -10.301939922493204        5.5464987500801941        11.300514030419317     
 H  -9.9114466604363987        6.8422036624633407        12.464856196823824     
 H  -8.3019626133572206        2.8601673371653837        13.001173904478547     
 H  -9.2075759643874591        3.2491939528532159        11.519823886266334     
 H  -10.063953624852656        3.0787910525386613        13.066878103203591     
 C   4.5362177917426552       -1.4481340851517934        12.260188046173283     
 C   4.3629597338239856        6.0111834378713466E-002   11.997682071395197     
 C   3.1846542787141390       -2.1855560951718580        12.184450035824192     
 C   5.5044524346573347       -2.0196461226520368        11.203552885624051     
 P   5.3430171708883787       -1.6981977889345075        13.909546414016068     
 H   5.3310740169774569       0.57628405203566802        12.017156139683021     
 H   3.6908710695964082       0.54149818129762373        12.718981511330531     
 H   3.9251637595120497       0.20638542425780007        10.998170715583456     
 H   2.4336609172090697       -1.7519383026423936        12.858063163566959     
 H   3.2888579446426505       -3.2524901533406423        12.426760493231523     
 H   2.7877027204626885       -2.1152792978235420        11.159892579323985     
 H   5.1058373417850751       -1.8047859493688940        10.200666811553729     
 H   5.6130555602163623       -3.1062959684137175        11.289764901523105     
 H   6.5012388187400685       -1.5638043479140744        11.270981556839335     
 N   5.7136848978517270       -3.2784828886366935        14.232047799948564     
 N   4.1828724023907506       -1.3754130432970770        15.030820324187246     
 O   6.6369452244684153      -0.88408898837973593        13.926321336006376     
 C   6.8990992882946145       -4.0175684542763541        13.747570266967619     
 H   4.9610429153524320       -3.8593910058954393        14.598137361201758     
 C   4.4177414373186261       -1.3765098707388077        16.495542178278541     
 H   3.4178846920824819      -0.75271659101492938        14.742134674599336     
 H   7.4657100529690963       -3.3258473991146746        13.108861483355197     
 C   7.7856958359500252       -4.4444179464754470        14.920333902628775     
 C   6.4478899610547593       -5.2265475849507128        12.928364791012207     
 H   5.3820221709225349       -1.8787451130394119        16.659375781837053     
 C   4.4980853245266816        5.5966292052067629E-002   17.031686130927028     
 C   3.3111727764519387       -2.1795800085094479        17.186676992588168     
 H   8.0512566071028875       -3.5770408874966213        15.537974565652870     
 H   8.7143125817185147       -4.9091724858660557        14.561333477188885     
 H   7.2510737183440277       -5.1695599673430603        15.546426321431873     
 H   5.8903413971810918       -5.9244891344755137        13.569555915030909     
 H   7.3095571445521506       -5.7623966634714447        12.517547544043001     
 H   5.7981053957755453       -4.9354295765138776        12.094758045189002     
 H   5.3077260382187790       0.60884193301995670        16.541816798851833     
 H   4.6804212823605393        5.7139415037094556E-002   18.115094440072255     
 H   3.5575984567347430       0.59160350034485976        16.847107979170563     
 H   2.3241851378154617       -1.7893642821698126        16.902650615241956     
 H   3.3980922632487958       -2.1037214479472524        18.278482995054819     
 H   3.3526406965967723       -3.2400689967046064        16.911257321460088     
 I   1.5451794686818301        1.0367679520457591        14.660054955919133     
 I  -1.5914246010834581        5.5937034121214912        16.011249757663954     
 I  -8.4036558501019023        9.5842631694204172        13.041066666292220     
 O   1.9436195096692674        4.4918695372345088        15.607954170393459     
 H   1.7614767430030285        3.5458069426926220        15.417120707767525     
 H   1.0568816754494230        4.8944627180683860        15.724919536102613     
 C   8.4001264344453013        2.5352522248827025        10.038589733131806     
 C   8.5656036839727552        3.5238529964058847        8.8743137339783846     
 C   7.8323161922792055        1.1884912470918660        9.5480865600187581     
 C   7.4589834188814379        3.1284179007870541        11.107883505788047     
 P   10.007641890767033        2.2798047880076897        10.887683872811687     
 H   9.1564346052912047        3.1000994633852774        8.0511980455966405     
 H   7.5762370992047767        3.7827006617844900        8.4751508030477183     
 H   9.0391211468886326        4.4559392129034343        9.2054528681118768     
 H   6.8172338317806291        1.3491489484221935        9.1542015383217734     
 H   8.4327278448341314       0.75257824634993220        8.7381565135259098     
 H   7.7660690074734751       0.46238958159187354        10.369081526803297     
 H   7.8270921516489054        4.0840497176966624        11.502062614555120     
 H   6.4750320917041808        3.3096631972256398        10.653863046379829     
 H   7.3199871461635615        2.4428784600039561        11.952266073181969     
 N   11.064043056852888        1.6649946117961045        9.7932159235890310     
 N   10.644157123068110        3.7133618376851012        11.417520573192883     
 O   9.7445664735004165        1.4102889553317037        12.123845931740934     
 C   12.367141641374230        1.0960863211248735        10.224331330662897     
 H   10.709874337419800        1.3174599537736065        8.8937033114187791     
 C   11.664600637661893        4.5470343954915133        10.758652976430085     
 H   10.432967772509866        3.9415552650891597        12.392093578492775     
 Dy   9.9867902317404873        1.2918413743752239        14.326726538155478     
 H   12.532021158761404        1.4494817223797198        11.252696154506065     
 C   12.324333938041633      -0.43381189378594343        10.243681542970331     
 C   13.491774436573605        1.6175179922257814        9.3273734084451139     
 H   11.816689948680386        4.0928349377378197        9.7723868531455231     
 C   11.173085244882989        5.9874381101317056        10.564710795799407     
 C   12.989242705204161        4.5166167977082292        11.531568042210040     
 O   10.360989334661825        1.2873684354955948        16.514271253576172     
 O   9.4446567266716865        3.6221389788117819        14.333004234157315     
 O   7.6399856646783464        1.4519059734737925        14.588133870940323     
 O   9.1643342657561604      -0.98610406616629565        14.479385056567635     
 O   11.798713945303001      -0.16832565006119327        13.904226391200575     
 O   11.968509010888635        2.6424943374676375        14.227249245142607     
 H   11.531694973395208      -0.80034174893531462        10.907503274134260     
 H   12.144038625028850      -0.83095360455472389        9.2347617601978929     
 H   13.280519429823295      -0.83846772945713821        10.604228117504539     
 H   13.339080852271078        1.2801726553280617        8.2935165285753900     
 H   13.534410212826876        2.7130352020343471        9.3222751744956955     
 H   14.462114136799265        1.2375071262385771        9.6743166509327700     
 H   10.236670908578784        6.0166777893147803        9.9934769231471101     
 H   10.993589491376413        6.4732707366459623        11.532073228312537     
 H   11.924916351592694        6.5811103446798498        10.025221147434085     
 H   12.860040397736714        4.9267950585745632        12.542097050642720     
 H   13.373817025867327        3.4955587199166778        11.638321294850989     
 H   13.748423298768756        5.1225418055881393        11.017556483003037     
 P   10.532781980584943       0.41483846516774281        17.765355567460119     
 H   9.9907816631471871        4.2345960731058767        14.891110192872649     
 H   8.4728396525529863        3.9088439602474261        14.448246674258836     
 H   7.0442417979616092       0.69458834634628719        14.317216943528425     
 H   7.1470377128709233        2.3196183846872485        14.614950662407333     
 H   9.6285606852812329       -1.7275146679418869        14.007406784333845     
 H   8.1746351193044156       -1.1063713227395560        14.297832883730761     
 H   11.753798441824054       -1.1178653641471099        13.604277390168615     
 H   12.748806206630849        1.4487962970513187E-002   14.136935962702697     
 H   12.873894164416551        2.2357063582883328        14.299380409998475     
 H   12.010490263536230        3.4608546526863164        14.789003713369988     
 C   9.0514321900216057       0.66907980870034345        18.815762255188922     
 N   10.732662181944512       -1.1211445839742515        17.199203871962098     
 N   11.812100672821099       0.69605118612448424        18.750657471694417     
 C   7.8396861904039081       0.24916460258424958        17.963536473577363     
 C   8.9458813186939139        2.1675589388917791        19.160411171879907     
 C   9.1208461440967881      -0.16876801652392295        20.101310120312974     
 C   11.234557819227977       -2.2899955089412405        17.937224541053386     
 H   10.270150413004314       -1.3201089559981618        16.308503462405159     
 C   13.213851601904135       0.80466205131765123        18.278685412550914     
 H   11.626547855985820        1.2132661472161468        19.616652395857091     
 H   7.8694957059490616      -0.81477068388538620        17.692185872420538     
 H   6.9273076871333643       0.42276381411063313        18.546979119382630     
 H   7.7655844364184610       0.83603474408373279        17.039871818604560     
 H   8.0056093279830591        2.3582653482642537        19.697592477346930     
 H   9.7604915667515346        2.4992520696320386        19.816914289179337     
 H   8.9579954807729365        2.7837121594690375        18.253335360025584     
 H   9.9615202620512910       0.12320956133633423        20.742230108291110     
 H   8.1991359556148709       -1.1849077437109459E-002   20.677842920958970     
 H   9.2037824569171622       -1.2432378600566221        19.895981308189853     
 H   11.537102254342827       -1.9199739210555906        18.925755608982058     
 C   12.453256401785579       -2.8798789845233954        17.221234273287742     
 C   10.136035833607634       -3.3404850961897372        18.100845616529927     
 H   13.246337354007288       0.38216004182256730        17.264607756591698     
 C   14.127417911384640       -1.1822350523667716E-002   19.197849837532267     
 C   13.628751749240877        2.2743854027638459        18.215908951063422     
 H   12.174527141699848       -3.2366170048471758        16.218516522522606     
 H   13.247697615753591       -2.1312783928420331        17.101212611222834     
 H   12.860978383047479       -3.7330232750730161        17.783558261160145     
 H   9.2528727311872672       -2.9294683492321063        18.605879853002776     
 H   9.8180827528875430       -3.7199954602591796        17.119095353378217     
 H   10.496146728758832       -4.1953701727982935        18.687931973732763     
 H   14.038359399895604       0.34606666140254716        20.232979007399535     
 H   13.866239804334318       -1.0768929163746763        19.184612898114878     
 H   15.175150994096958        9.0245928708698298E-002   18.884571818936188     
 H   12.961719628363353        2.8430455416890998        17.554148415742056     
 H   13.581182910206469        2.7223218192241285        19.217968407851806     
 H   14.654774823914869        2.3775414228779450        17.837881386356258     
 C   9.5802173410811484        5.3293429310162672        2.3582026125116999     
 C   10.581615281614591        4.2567962016385179        1.8929272408819606     
 C   10.113423182560428        6.7491649607297894        2.0837823780249418     
 C   8.2361161954917268        5.1264956597848412        1.6315270838865399     
 P   9.2357788946005961        5.1688795576828603        4.1624859681451616     
 H   10.669245706407985        4.2983256694374168       0.79631166227484274     
 H   11.584188551710117        4.4133657770725794        2.3109978195475582     
 H   10.240719387725651        3.2497181603734266        2.1665478044578612     
 H   10.295419387750449        6.8729929042350077        1.0063251239496409     
 H   9.3810354272095040        7.5079947382940491        2.3857792940326985     
 H   11.060178836024681        6.9487184996875406        2.6019872217771485     
 H   7.8570430469003760        4.1062916759156254        1.7668458234509494     
 H   7.4686208623030668        5.8306448634576755        1.9791485481369797     
 H   8.3712769277483332        5.2892466286962012       0.55233773416857912     
 N   8.5300976473095922        3.7142352592930190        4.5207489496758972     
 N   10.704259487131662        5.1231479069326191        4.8944552515151090     
 O   8.2965599511204804        6.3022102352650986        4.5902552219291328     
 C   7.0815865695805620        3.4270296864172378        4.5212764708278508     
 H   9.1417175083422659        2.9711756093506092        4.8724080839838226     
 C   10.859888449405327        5.3809589790751113        6.3437074798537729     
 H   11.546663176220640        5.3382660853565778        4.3437117786875383     
 H   6.6017258411140975        4.1847538659759396        3.8884218854890635     
 C   6.8023013321630410        2.0562452665907913        3.9046323306600290     
 C   6.4698623504848802        3.5098170003545954        5.9222614475316826     
 H   9.9297733407909803        5.0475072822603613        6.8252012003576876     
 C   12.028517150242312        4.5458993157455412        6.8628519148920155     
 C   11.063410991035463        6.8731225826162072        6.6188316724742915     
 H   7.3063324140958992        1.2608642847710989        4.4718748385803391     
 H   5.7228360982104594        1.8562448901419575        3.9221877518473240     
 H   7.1420492365058079        2.0041668427340364        2.8642491272637236     
 H   6.6916191989564142        4.4733466292877857        6.3965215958835620     
 H   5.3777036106090481        3.4054458147509723        5.8520242961159852     
 H   6.8596978507542046        2.7058405411480044        6.5606942545474309     
 H   12.934807774216734        4.7943477607441558        6.2945147619837742     
 H   12.224369883957621        4.7690721183355755        7.9191259942125685     
 H   11.826845132842314        3.4715151327525433        6.7592973165930896     
 H   10.226946980115208        7.4563452704263078        6.2172525173618061     
 H   11.134791290744669        7.0691047407365923        7.6977900746131889     
 H   11.988343580748460        7.2340979803391106        6.1483149554789236     
 C  -2.6408079684124690        11.763430536407146        6.9247340601359522     
 C  -2.4634810875504276        10.253619611687236        7.1748811526893990     
 C  -1.2927923780344919        12.505563506836715        7.0156310747363237     
 C  -3.6184223137958056        12.320552506926177        7.9804993848075636     
 P  -3.4370335807928551        12.023441041205750        5.2719199855221026     
 H  -3.4299314333548900        9.7347649483822014        7.1468565678403237     
 H  -1.7866593749576760        9.7800671782162070        6.4527581836148888     
 H  -2.0299692064846417        10.099959804699337        8.1750867780209422     
 H -0.53553952797915072        12.080106994587196        6.3437548535144588     
 H  -1.3995956635930640        13.573923265473276        6.7806606683482542     
 H -0.90243494249492640        12.429056964310240        8.0422193794932628     
 H  -3.2270342696309910        12.094551877568920        8.9836602682532103     
 H  -3.7294130334435893        13.407779011115279        7.9069512408428668     
 H  -4.6134014137646311        11.863027391001484        7.9003304537405663     
 N  -3.8093998177050707        13.605100001182130        4.9569490557980691     
 N  -2.2687994388282502        11.708787712468157        4.1565878035869916     
 O  -4.7282872237789846        11.206196214733650        5.2400363338804317     
 C  -4.9898976554666330        14.341789214681768        5.4582995361415509     
 H  -3.0561778991914323        14.189194873176229        4.5969209186164575     
 C  -2.4958109968127502        11.709497047242962        2.6904717977919872     
 H  -1.5048068023908561        11.086458659666921        4.4484635827413035     
 H  -5.5529036461199182        13.645115866573489        6.0948317122090838     
 C  -5.8861033766189950        14.781798135008691        4.2977692439746882     
 C  -4.5294861479521424        15.541860769910837        6.2857991291444941     
 H  -3.4582109717041019        12.213651213903411        2.5211906994282005     
 C  -2.5756752233787013        10.277243926497228        2.1532614303278690     
 C  -1.3831065402709171        12.510059038524926        2.0063494002758557     
 H  -6.1567511322747679        13.921343433596581        3.6727515912312301     
 H  -6.8118053502921416        15.242248558066320        4.6696388927929275     
 H  -5.3568290374106953        15.514003765879268        3.6753560539362859     
 H  -3.9779783383334344        16.246002385944820        5.6462160869360032     
 H  -5.3864056693359519        16.073768690031958        6.7115163870183077     
 H  -3.8707948502323895        15.241736608055666        7.1092497872755649     
 H  -3.3871130389359800        9.7242893472861720        2.6400768186049857     
 H  -2.7544651248259728        10.277428434785453        1.0692124774296485     
 H  -1.6360967226568706        9.7409033622553274        2.3402449462493089     
 H -0.39880918262732495        12.118848950790172        2.2986015231044465     
 H  -1.4613735027274715        12.432285766903929       0.91399261822495603     
 H  -1.4253237517727944        13.570973330184041        2.2798773088571043     
 I  0.36659863766817702        9.2837877673163423        4.5256454395681809     
 I   3.5142717372346781        4.7137988683769247        3.2018262012986374     
 I   10.316031862177288       0.72536489255604208        6.1830204366873014     
 O  -2.5298450391796456E-002   5.8172962653428071        3.6100878428246812     
 H  0.15503863542824781        6.7657133584070746        3.7912482433598496     
 H  0.86175744326614101        5.4160687139430772        3.4918097953428151     
         356

 C  -6.4801742553187367        7.7807256407340324        9.1814481338561524     
 C  -6.6473864496266337        6.7899386086267937        10.343589103474823     
 C  -5.9115520378061621        9.1256077003798879        9.6758530607469009     
 C  -5.5389268194466315        7.1888359448658168        8.1114413649812835     
 P  -8.0869622560382073        8.0394752055969114        8.3321822728900568     
 H  -7.2384314454091676        7.2127823625103362        11.167037787468603     
 H  -5.6585252044346790        6.5294486483804368        10.742904528817402     
 H  -7.1215329353348968        5.8589244522560069        10.010463831827145     
 H  -4.8969261535039390        8.9627347785624440        10.069862269792006     
 H  -6.5120512351557389        9.5598789266017441        10.486643176562598     
 H  -5.8440129558914924        9.8540994659062768        8.8571573055365800     
 H  -5.9070786562526250        6.2337638674441500        7.7159304122448731     
 H  -4.5550331267708009        7.0067949904185793        8.5652839331260342     
 H  -5.3995896535758527        7.8753211962297200        7.2678522549444446     
 N  -9.1428031939108543        8.6542759619132408        9.4268220405347023     
 N  -8.7258694721723025        6.6079570516993122        7.8000898106410155     
 O  -7.8219173998665354        8.9104718289341260        7.0968730588510152     
 C  -10.446831105855152        9.2222477203538560        8.9973759156417525     
 H  -8.7893359306768772        8.9995017420896204        10.327514762094834     
 C  -9.7462189011798692        5.7736616641900866        8.4585204621147021     
 H  -8.5111521830328893        6.3777134907743687        6.8267209765908712     
 Dy  -8.0721380254733166        9.0241418446640100        4.8944960520619141     
 H  -10.612313418219685        8.8693304668040867        7.9689289082076833     
 C  -10.405346004383352        10.752152218825987        8.9792182187829326     
 C  -11.570162311450222        8.6992893137642255        9.8950641847816119     
 H  -9.8978144899074483        6.2267893442267779        9.4453400892724364     
 C  -9.2552533997228110        4.3328451256410654        8.6504840149072670     
 C  -11.071158861390957        5.8049662760955156        7.6861498883470993     
 O  -8.4418720961624043        9.0176790488017069        2.7046637064705297     
 O  -7.5270860307093486        6.6932099071891837        4.8930282581715483     
 O  -5.7270646878793769        8.8581684533319631        4.6160646058092913     
 O  -7.2552902550374938        11.301248697518565        4.7257236888620184     
 O  -9.8852638797599557        10.484179346351036        5.3034394120660826     
 O  -10.054283813494617        7.6661078025248841        4.9807948989863133     
 H  -9.6137937847355310        11.120188368152597        8.3148899388717510     
 H  -10.224354212234919        11.148560458100970        9.9883033292021466     
 H  -11.362290152022991        11.156278258633233        8.6201186718778864     
 H  -11.416600763567214        9.0359158939250737        10.929025113952331     
 H  -11.612209335279267        7.6037648393760060        9.8994060035431115     
 H  -12.541047746070737        9.0790405193420387        9.5494995058296723     
 H  -8.3185037412521385        4.3021629306400957        9.2210755709005738     
 H  -9.0767558184920905        3.8481802457767471        7.6823726511373236     
 H  -10.007144235698851        3.7389513755584440        9.1896233220319274     
 H  -10.942746784901729        5.3945478037429657        6.6756374294776322     
 H  -11.455098873658105        6.8262403499147934        7.5792888457140313     
 H  -11.830441877816789        5.1996874176257650        8.2007472768452825     
 P  -8.6114749410189315        9.8846066920623521        1.4494617775941552     
 H  -8.0707211445109337        6.0803665332243995        4.3330010972460640     
 H  -6.5551870595153430        6.4065046881725900        4.7799552948693158     
 H  -5.1292127002210304        9.6186751261856802        4.8717422289857391     
 H  -5.2329592537981773        7.9910099046387142        4.5939873569061911     
 H  -7.7148570001401948        12.043299748721537        5.2016137134806462     
 H  -6.2629627605809493        11.423729815546732        4.8928304841124817     
 H  -9.8428197951853011        11.432146678417062        5.6087386313174283     
 H  -10.834576860429900        10.298720002712361        5.0685310823132328     
 H  -10.958414387559744        8.0739245196162059        4.8992952634973808     
 H  -10.091651959759327        6.8470459230190128        4.4197284979187437     
 C  -7.1302817366202413        9.6248803678488173       0.40041880980925937     
 N  -8.8074123620311155        11.424305460125433        2.0062844428867921     
 N  -9.8892541701171197        9.5997257830098714       0.46333676967949411     
 C  -5.9183049843120745        10.045037057706654        1.2519084681135422     
 C  -7.0272623338535105        8.1257510364751155        5.8626448987564000E-002
 C  -7.1993748415258141        10.460468410658592      -0.88653426642296251     
 C  -9.3280763287618687        12.585859028808517        1.2713638265211458     
 H  -8.3490894137181080        11.626751586609435        2.8984906923053164     
 C  -11.292853187793542        9.4957985766505129       0.92959738111295365     
 H  -9.7020222720974569        9.0828637884223422      -0.40243848315719793     
 H  -5.9470908787340315        11.109548372314256        1.5211241244399212     
 H  -5.0058952901280769        9.8692537709890527       0.66923544221593123     
 H  -5.8454314907091360        9.4598351651126986        2.1766759296713944     
 H  -6.0859773333875715        7.9316442150568216      -0.47552979411558505     
 H  -7.8407569576106431        7.7953560562251738      -0.59983734794733856     
 H  -7.0438747963685246        7.5110654487130919       0.96662482790694571     
 H  -8.0406843536243819        10.168050010333069       -1.5262842343915488     
 H  -6.2783015247063041        10.302276589163364       -1.4637101296564630     
 H  -7.2818169234462502        11.535166061997348      -0.68234630672780427     
 H  -9.6355913463522036        12.210484402908458       0.28657712830394771     
 C  -10.545705194064345        13.164943561866442        1.9973215518763230     
 C  -8.2429809280352764        13.647441226430812        1.0946597925558970     
 H  -11.328124895159252        9.9178494521617875        1.9437313676863326     
 C  -12.200641295372902        10.315134217930298        7.0583238729559558E-003
 C  -11.712391095675388        8.0273118753640897       0.99075924777333724     
 H  -10.260849719602174        13.532250197878925        2.9941947921686003     
 H  -11.328111808055093        12.407037029373777        2.1313328763405561     
 H  -10.971052147136964        14.008226003070167        1.4343347661016534     
 H  -7.3626347999283439        13.245659724711697       0.57837575517889950     
 H  -7.9167883736691760        14.030411270429640        2.0720889932336273     
 H  -8.6195746569681173        14.498368488508717       0.51300842862241225     
 H  -12.110007122834014        9.9559657279075875       -1.0274653318253493     
 H  -11.935655212682180        11.379301062774108        2.0050700695306876E-002
 H  -13.249608465553415        10.217566940045275       0.31760715419731333     
 H  -11.049073342267450        7.4569107763500186        1.6547811298612178     
 H  -11.662548953503363        7.5792821595847197       -1.1172101256332837E-002
 H  -12.739981868131050        7.9271055284468588        1.3652641147265119     
 C  -7.6700360779981409        4.9877158990893156        16.863199848491831     
 C  -8.6697388286390051        6.0622049558553837        17.326677382439904     
 C  -8.2059712995003320        3.5694076617059802        17.138685497641919     
 C  -6.3260517194301249        5.1884076283472487        17.590631561647722     
 P  -7.3246382599699729        5.1471074203296361        15.059235349042993     
 H  -8.7582029733287268        6.0216200281052199        18.423185773284839     
 H  -9.6721589030969355        5.9067285137273018        16.907915215403889     
 H  -8.3271385730121441        7.0684140339434931        17.052325766865806     
 H  -8.3889144885433069        3.4471665133034426        18.216161487380905     
 H  -7.4746579681868006        2.8091650321202200        16.837992448910875     
 H  -9.1527691719132847        3.3712285616874063        16.620089982085222     
 H  -5.9441560790280192        6.2073116094585092        17.454026382694785     
 H  -5.5601129257807012        4.4816503610146992        17.244950056800700     
 H  -6.4626326284639948        5.0278561036751590        18.669960380811581     
 N  -6.6171245499738447        6.6013355743157067        14.702335670095971     
 N  -8.7918702604666201        5.1936028233255565        14.325248924681896     
 O  -6.3864743124875920        4.0127309959929427        14.632158995670075     
 C  -5.1681208247509201        6.8861251608235410        14.700288229497321     
 H  -7.2277415421369895        7.3445169045578709        14.349063916187527     
 C  -8.9435657715028452        4.9374907008685867        12.875194776428577     
 H  -9.6353958769841022        4.9771302600451675        14.873911757714010     
 H  -4.6890448525810813        6.1278843119567963        15.333096515073423     
 C  -4.8852470475634728        8.2566048039164475        15.316145396794733     
 C  -4.5579436096540871        6.8017838629717602        13.298663312396391     
 H  -8.0135618146549632        5.2748564833483877        12.396280635717554     
 C  -10.113753674805807        5.7697820488464284        12.355267805709691     
 C  -9.1420166189943703        3.4453479256494992        12.596286006845485     
 H  -5.3870925567728758        9.0531184189840470        14.748604911100127     
 H  -3.8051093864248893        8.4531367300760856        15.298059532909866     
 H  -5.2242133689137722        8.3103306002844395        16.356724020035166     
 H  -4.7816283744668251        5.8383870510542968        12.824992042516392     
 H  -3.4655121232311048        6.9045732893459029        13.367527348281069     
 H  -4.9473962428263780        7.6061058308744043        12.660437509694008     
 H  -11.020533180556310        5.5166503214732519        12.920720347923615     
 H  -10.306278181902103        5.5486954711818450        11.297946836267707     
 H  -9.9159118229000320        6.8445033820830625        12.462229828388505     
 H  -8.3049798383191202        2.8630306418682685        12.998055379647003     
 H  -9.2106130776218382        3.2519445181487812        11.516701748869140     
 H  -10.067102016431603        3.0809041243521058        13.063606563494957     
 C   4.5335711321557675       -1.4462811883558107        12.260007053000511     
 C   4.3614182212803208        6.2124344747153976E-002   11.997750590437263     
 C   3.1817828360712941       -2.1830569536075366        12.182637391080508     
 C   5.5027797379775567       -2.0178550919977005        11.204271470680380     
 P   5.3384250599560135       -1.6971737425149653        13.910089155081396     
 H   5.3298417780793352       0.57765596851602907        12.018037699101102     
 H   3.6891407010967074       0.54375378177282174        12.718682905661320     
 H   3.9244251411527120       0.20893683566965002        10.997985874401500     
 H   2.4302536517083135       -1.7491137015305276        12.855430055069712     
 H   3.2852247945140962       -3.2500534351205888        12.424966622628896     
 H   2.7860052962657975       -2.1125145610465803        11.157673831246987     
 H   5.1055266453529855       -1.8021727836881527        10.201071751049250     
 H   5.6107074949233322       -3.1046046018292408        11.289901432221180     
 H   6.4997069335950624       -1.5625865511212349        11.273141079677725     
 N   5.7090054357390834       -3.2776009814586358        14.231952262661183     
 N   4.1774040718665217       -1.3751324448056541        15.030778792813308     
 O   6.6321028778877142      -0.88279186949809130        13.928785615847511     
 C   6.8945133360033966       -4.0164886535116580        13.747340122361985     
 H   4.9563239993563961       -3.8586227664958193        14.597776555968277     
 C   4.4130684961087407       -1.3749505821605739        16.495411394713663     
 H   3.4125492476172750      -0.75236705413868532        14.741880323466058     
 H   7.4613767771300052       -3.3244838367134517        13.109175291675596     
 C   7.7807220137208564       -4.4441859330774927        14.920066335234710     
 C   6.4434788419251960       -5.2249615918214873        12.927276258477857     
 H   5.3775797949456567       -1.8767999111444611        16.659075543442299     
 C   4.4934700166911252        5.7973673531062003E-002   17.030363268399775     
 C   3.3072740765226101       -2.1778681159169939        17.187895792980822     
 H   8.0465631821693133       -3.5772676682635693        15.538235254106798     
 H   8.7092047824169718       -4.9091506413105508        14.560998356614812     
 H   7.2456480965153585       -5.1694189304978053        15.545643307045884     
 H   5.8861144460160002       -5.9235013728692207        13.567973960211667     
 H   7.3052339725311377       -5.7603014875821579        12.515977061764417     
 H   5.7935496987192501       -4.9333725576293874        12.093959119264918     
 H   5.3031524252255471       0.61038742280996028        16.540012890689180     
 H   4.6759082473054940        6.0049431067336602E-002   18.113754988882903     
 H   3.5529988457735140       0.59351738317445468        16.845341492848018     
 H   2.3199407726475063       -1.7878132613306614        16.904926850030130     
 H   3.3954545120030626       -2.1018250610766480        18.279589684116917     
 H   3.3485181426887078       -3.2384040608708888        16.912606350538415     
 I   1.5408420647333438        1.0389046926669459        14.654509564834205     
 I  -1.5969563450265034        5.5953473955280337        16.011756005958624     
 I  -8.4106479675934107        9.5856973798187148        13.040189686242869     
 O   1.9390202411051616        4.4942550762982991        15.604173494894004     
 H   1.7568592136361094        3.5483120712099034        15.412831238345232     
 H   1.0523731197786377        4.8966395191126875        15.722261145460728     
 C   8.4001490409998585        2.5344551788674772        10.037548372229155     
 C   8.5670424357666910        3.5234329139387279        8.8738280766301862     
 C   7.8326220492809382        1.1880506398925439        9.5458286948421947     
 C   7.4579934154246512        3.1274208531214662        11.106071719855709     
 P   10.006793224744781        2.2785048989487158        10.888136264110713     
 H   9.1584183262252719        3.0996947374281709        8.0510983111052532     
 H   7.5781672575043784        3.7828743665274494        8.4739064404020752     
 H   9.0406754193645806        4.4551785992531485        9.2057126923692216     
 H   6.8179254498155766        1.3490528878536774        9.1511340710366262     
 H   8.4337041082396205       0.75250219167077115        8.7362009590737522     
 H   7.7655457371423520       0.46146027727588407        10.366307096594690     
 H   7.8259222155198298        4.0827546664719403        11.501136806367192     
 H   6.4745978779871658        3.3091676240318364        10.651075969056508     
 H   7.3178699570499308        2.4415345068286265        11.949970426025139     
 N   11.063884213331814        1.6633676265130959        9.7945384695482787     
 N   10.643319179220766        3.7118494076946758        11.418364208451809     
 O   9.7421752665003822        1.4093342511707285        12.124239068829189     
 C   12.367049651909710        1.0949186294811339        10.226069817724323     
 H   10.710337598051483        1.3157870602091393        8.8948169084838806     
 C   11.663909019023402        4.5456236383255542        10.759904177769243     
 H   10.431481106459044        3.9402381951817294        12.392736141660043     
 Dy   9.9816159817454473        1.2924472840606220        14.327537265059188     
 H   12.531888382781288        1.4490359784147431        11.254184516472225     
 C   12.324392816663163      -0.43495255747878153        10.246431286172802     
 C   13.491699120484137        1.6158301297986331        9.3287704571830208     
 H   11.816262320823688        4.0916501072763349        9.7735752373917304     
 C   11.172372129792739        5.9860475655123970        10.566260494349455     
 C   12.988358561095481        4.5151556399658768        11.533127583917537     
 O   10.355761652848340        1.2895471179459619        16.515098349778160     
 O   9.4400900810657120        3.6229781572191335        14.331666481510872     
 O   7.6349718440301508        1.4535351770759763        14.589042552261963     
 O   9.1591060214681477      -0.98532876995243768        14.481635735361998     
 O   11.793397457786085      -0.16875062853109388        13.908668086558862     
 O   11.963128801064583        2.6434154504453344        14.229244075122390     
 H   11.531595817545607      -0.80116734014070512        10.910241836614739     
 H   12.144439340776445      -0.83277778635016353        9.2377277145314007     
 H   13.280530397596353      -0.83922429416071009        10.607527061012494     
 H   13.338831117323487        1.2781641407923898        8.2950292253191087     
 H   13.534559185299637        2.7113408925731513        9.3233104766127219     
 H   14.461990607924326        1.2357368980436956        9.6757803053550386     
 H   10.236198391580551        6.0154687806385487        9.9946567245765170     
 H   10.992442808670045        6.4714490425921323        11.533746707819827     
 H   11.924386629984969        6.5799935182565292        10.027348634056244     
 H   12.858955731916987        4.9253829564600160        12.543615496014160     
 H   13.372957346961716        3.4941144922902883        11.639987724088407     
 H   13.747636589554691        5.1210494956474610        11.019249745252784     
 P   10.528655758577864       0.41764399026209759        17.766427000563443     
 H   9.9859197501849213        4.2355805641637208        14.889853478866595     
 H   8.4682659055069038        3.9099874552518075        14.446104502312267     
 H   7.0391113582231419       0.69613915085076317        14.318646983426056     
 H   7.1423108005900131        2.3214471524383113        14.614554333340056     
 H   9.6230292840327980       -1.7266548919550631        14.009203474622693     
 H   8.1693156451040476       -1.1053602409779262        14.300265386436532     
 H   11.748615432697051       -1.1176568976681842        13.606868357546231     
 H   12.743895210878279        1.5206197764637074E-002   14.138197282085805     
 H   12.868786534056840        2.2370646968393051        14.299997861898602     
 H   12.005188555091543        3.4614711085791230        14.791417977680823     
 C   9.0482034682198051       0.67282094850031471        18.817762341273177     
 N   10.727151090415802       -1.1189096374930640        17.201510379248589     
 N   11.809000902502673       0.69905909435577718        18.750293051811550     
 C   7.8358065299869155       0.25390941831056213        17.965934070954251     
 C   8.9438933409610879        2.1711956638174641        19.162955924948250     
 C   9.1181717105303886      -0.16541492656359610        20.102968318003558     
 C   11.232966781875644       -2.2865933423294704        17.938367309298936     
 H   10.264645748612288       -1.3184109783399818        16.310934388038064     
 C   13.210552331928790       0.80626546643284702        18.277456527071671     
 H   11.624551212278668        1.2163165205981343        19.616486028060667     
 H   7.8652872074366398      -0.80975960682827064        17.693572162643829     
 H   6.9237707222639173       0.42705396492641368        18.550019638334078     
 H   7.7613190326252557       0.84165311088508832        17.042877788079181     
 H   8.0039345343928030        2.3625193201172325        19.700437874976355     
 H   9.7589166175055730        2.5018541004210353        19.819437402714392     
 H   8.9563750285168577        2.7877163948299510        18.256135348973451     
 H   9.9596987102886825       0.12589747085830635        20.743041432733516     
 H   8.1971873228386301       -8.1482506340170499E-003   20.680515323112388     
 H   9.2002936797323986       -1.2398462540102371        19.897221610665696     
 H   11.537421686555925       -1.9157490617092916        18.925942976641888     
 C   12.450651989745115       -2.8747112417131127        17.219405122072097     
 C   10.136852504115332       -3.3388531732739257        18.105248401344099     
 H   13.242172933906682       0.38289778734568664        17.263721885867390     
 C   14.124199394494253       -9.8203506300288124E-003   19.196962405304578     
 C   13.626471208537470        2.2755886573168587        18.213241409758137     
 H   12.169937935474859       -3.2328735327349110        16.217824486154058     
 H   13.243182522315792       -2.1247530768718637        17.096575542879265     
 H   12.861578520843523       -3.7264745877502650        17.781217460805134     
 H   9.2548641738716633       -2.9293630046210977        18.613280457327544     
 H   9.8162996655885806       -3.7187103885625814        17.124577051455034     
 H   10.500259270712263       -4.1932078646484356        18.690830962663366     
 H   14.035734361012638       0.34906185791900146        20.231796120124574     
 H   13.862691588548126       -1.0748117228517866        19.184796683005306     
 H   15.171827999047212        9.1592846516306725E-002   18.883155415683170     
 H   12.959291454274741        2.8443304317150084        17.551706626555216     
 H   13.580051970722597        2.7241099198804508        19.215057070014154     
 H   14.652253484796963        2.3777276940214498        17.834325282609903     
 C   9.5838285076410532        5.3265381309565782        2.3598813879190583     
 C   10.583658964313374        4.2525105789769748        1.8949991814584639     
 C   10.119000232397058        6.7454126650356399        2.0846355688145302     
 C   8.2393532988840832        5.1252957702694379        1.6333871543709948     
 P   9.2397319985755466        5.1669230700509550        4.1642837455247319     
 H   10.671391418215652        4.2936742031092985       0.79840068896027250     
 H   11.586388379892608        4.4078344473665316        2.3131227732435948     
 H   10.241437807048513        3.2459862457089743        2.1688873853863728     
 H   10.300893575746246        6.8683475437820904        1.0070540023288375     
 H   9.3878404503920443        7.5054686234112111        2.3864027502383069     
 H   11.066194751089292        6.9438049533385788        2.6024486400957194     
 H   7.8587489689253447        4.1057233212643238        1.7690349538883703     
 H   7.4729344252944774        5.8306970149695365        1.9807671424755646     
 H   8.3747059964693040        5.2874144233048517       0.55412050033786420     
 N   8.5334747173004590        3.7127734807019341        4.5232581353112389     
 N   10.708206106170689        5.1207413452132347        4.8962088425305170     
 O   8.3011945782521064        6.3008653343346737        4.5918374904850383     
 C   7.0849820169821820        3.4256072375074678        4.5221340404505295     
 H   9.1449379291554109        2.9692555332297252        4.8742295696768378     
 C   10.863581020546549        5.3783686070521854        6.3455607888992915     
 H   11.550651754735586        5.3360157162101958        4.3456053932219101     
 H   6.6057165949962560        4.1838909079946118        3.8895236635483084     
 C   6.8061691652244543        2.0554294449915584        3.9039784314800268     
 C   6.4719183681778070        3.5073550468250456        5.9225481123457087     
 H   9.9336351877000659        5.0442185679386649        6.8268562877362129     
 C   12.032653200863786        4.5438480975917459        6.8645229701343480     
 C   11.066143882757506        6.8705546428398563        6.6212165755514336     
 H   7.3097600691212410        1.2594719876901739        4.4707857352986444     
 H   5.7266938134929211        1.8554546863801278        3.9204755215267140     
 H   7.1466764665969906        2.0043812882645335        2.8638013475500799     
 H   6.6927827544433800        4.4707659895554706        6.3974522007932650     
 H   5.3798871739499603        3.4025602777550579        5.8512151732896527     
 H   6.8614917148330203        2.7032466623940037        6.5609703859684787     
 H   12.938790834348673        4.7929417270238091        6.2962449707934596     
 H   12.228383149702818        4.7668828063076107        7.9208502548448543     
 H   11.831559070755455        3.4693931838981649        6.7606986432103318     
 H   10.229424717522274        7.4534378047657821        6.2196816262733225     
 H   11.137147930865947        7.0661524052835434        7.7002640038370904     
 H   11.990997159961088        7.2322285478858515        6.1511138441723459     
 C  -2.6366022973530967        11.761576390764883        6.9268902290496230     
 C  -2.4607403455378924        10.251711392196635        7.1776715750986151     
 C  -1.2880673904982842        12.502660394658657        7.0182827370832968     
 C  -3.6144475805878220        12.319850658207327        7.9818490940819329     
 P  -3.4316944383934507        12.021745671088604        5.2736316681369271     
 H  -3.4276436194586495        9.7337356572086851        7.1494596570286308     
 H  -1.7841031327862029        9.7773271222981890        6.4559619693053145     
 H  -2.0277136639025883        10.098019968082724        8.1780729432525305     
 H -0.53076874927255491        12.076248590254929        6.3470848947215872     
 H  -1.3938795327769753        13.570982995933836        6.7827611188275663     
 H -0.89838324225368260        12.426326169934386        8.0451210556271580     
 H  -3.2238875560200748        12.093801999254843        8.9852918812071110     
 H  -3.7245221689649570        13.407141449080672        7.9079762638642945     
 H  -4.6097295304009123        11.863086441009695        7.9011837696621861     
 N  -3.8037694673129816        13.603475128116953        4.9588003234065630     
 N  -2.2632208545175629        11.707199190620809        4.1584160150964085     
 O  -4.7229315435974035        11.204518461030846        5.2409398612820626     
 C  -4.9846750200860805        14.340192145624954        5.4590808701630884     
 H  -3.0505392010421462        14.187413961186543        4.5985598224984194     
 C  -2.4916367140283544        11.706665151039381        2.6924997378509881     
 H  -1.4992664666166182        11.084794540969678        4.4502556442295278     
 H  -5.5482111972765917        13.643620638109031        6.0952417959416598     
 C  -5.8797994855674123        14.780120047441299        4.2977137012101307     
 C  -4.5250312274811311        15.540391646043267        6.2868168794074526     
 H  -3.4544417853204266        12.210230462019792        2.5238139220175171     
 C  -2.5715138742138097        10.273944831472459        2.1565529405755468     
 C  -1.3802245193816740        12.507338285781183        2.0064960799695344     
 H  -6.1503931314518709        13.919630102488533        3.6727066259536274     
 H  -6.8055616816427964        15.241121078294126        4.6687230857685167     
 H  -5.3496683789931376        15.511886886930997        3.6755447166165953     
 H  -3.9732554321139819        16.244650615157752        5.6475886504913362     
 H  -5.3823451287579562        16.072120772504295        6.7119579110167820     
 H  -3.8668306240213570        15.240425177076027        7.1106977233776014     
 H  -3.3828192977663152        9.7214062467206581        2.6440859060712372     
 H  -2.7506854911321419        10.273114944128332        1.0725704927771778     
 H  -1.6318476475437980        9.7378075323007156        2.3437883118118665     
 H -0.39535435130838120        12.116410363224325        2.2970487016624093     
 H  -1.4604159423585155        12.429542057020267       0.91429241048120979     
 H  -1.4222128623917283        13.568260169160370        2.2800616155856788     
 I  0.37135384027082874        9.2814467679066475        4.5331774272124994     
 I   3.5193976613567886        4.7126728966871809        3.2012116884820840     
 I   10.323405142537515       0.72448572817637180        6.1829743380966926     
 O  -2.0901324675813494E-002   5.8156554202725728        3.6129731605642914     
 H  0.15962667465922720        6.7637352263814847        3.7955327289048619     
 H  0.86603376310229574        5.4144698204394874        3.4938386744892473     
         356

 C  -6.4799984912806696        7.7815122945491204        9.1819642170237756     
 C  -6.6486886641605762        6.7904529541061756        10.343625106258930     
 C  -5.9116703602056013        9.1260985272998987        9.6774485445880920     
 C  -5.5376966560787562        7.1897216352598337        8.1128274304920769     
 P  -8.0858579379165523        8.0406934811881019        8.3310811151000514     
 H  -7.2402799142446979        7.2133620650184875        11.166644134871458     
 H  -5.6603423330678906        6.5293581147549427        10.743742206115821     
 H  -7.1229771004862696        5.8597726125509153        10.009809219615587     
 H  -4.8974463001944901        8.9629385319567678        10.072336361483641     
 H  -6.5128768770143077        9.5601128669652216        10.487849473675089     
 H  -5.8432671556468110        9.8549625389693425        8.8591661121423453     
 H  -5.9056887888660228        6.2349435183219546        7.7164605853589761     
 H  -4.5544016865370915        7.0071634235441635        8.5677247556145772     
 H  -5.3971543759507750        7.8765096756542912        7.2697029273222222     
 N  -9.1424646147644122        8.6558606206393094        9.4247700730497286     
 N  -8.7247024964020934        6.6093405478902838        7.7986239330463771     
 O  -7.8191638182059418        8.9112460880855693        7.0958175155463774     
 C  -10.446512588377409        9.2234216079671416        8.9948130915106841     
 H  -8.7896047114880709        9.0012822151814724        10.325607950486214     
 C  -9.7452143609635176        5.7749765474273511        8.4566614607406390     
 H  -8.5095785940026261        6.3790574748766984        6.8253711425553378     
 Dy  -8.0663786375121056        9.0236537621490989        4.8930602854835579     
 H  -10.611956654736076        8.8697046869582614        7.9666450854160757     
 C  -10.405073690084865        10.753294983723624        8.9755071135208482     
 C  -11.569928063218384        8.7011440594947516        9.8928610156287391     
 H  -9.8970974280704063        6.2279364809152522        9.4435130515931238     
 C  -9.2542094859116464        4.3341589957918778        8.6484323506793324     
 C  -11.069947253319054        5.8062884787959232        7.6839550023337271     
 O  -8.4368280897930941        9.0164380719470056        2.7035010835459361     
 O  -7.5221173716630441        6.6926156108810764        4.8929996896832257     
 O  -5.7213617873267060        8.8569459427563313        4.6152628395266291     
 O  -7.2490995410522672        11.300561222271423        4.7237865641927446     
 O  -9.8792707699817779        10.484707834119124        5.2992599573691663     
 O  -10.048307379822379        7.6655349096044398        4.9787645164875576     
 H  -9.6132765790141192        11.120889055029634        8.3112269311925004     
 H  -10.224482342395381        11.150469697655428        9.9843529977928611     
 H  -11.361910393302718        11.157062729757484        8.6157292595617161     
 H  -11.416174585252012        9.0381304017409754        10.926693323883937     
 H  -11.612303796553880        7.6056285471872780        9.8976122867755567     
 H  -12.540724180782489        9.0810522401291269        9.5471842106451579     
 H  -8.3177161497655803        4.3033545761455416        9.2194231235368846     
 H  -9.0752421619109906        3.8498575195697700        7.6802381770066575     
 H  -10.006288476008047        3.7400170734076763        9.1870158999562967     
 H  -10.941299708510662        5.3958125467845139        6.6734901919342109     
 H  -11.453941101061913        6.8275342807861756        7.5769771022036645     
 H  -11.829323534442535        5.2010198131052414        8.1984023858048030     
 P  -8.6076633981535728        9.8830470352839566        1.4482912889310502     
 H  -8.0656785369735768        6.0796474191767267        4.3330884488600585     
 H  -6.5502319375412208        6.4055137892750817        4.7806474748266510     
 H  -5.1236074159463918        9.6172729585051648        4.8717144697870358     
 H  -5.2276109728437969        7.9895648957624674        4.5942419794692642     
 H  -7.7086711120638132        12.042473063519580        5.1998926196187689     
 H  -6.2568751923644994        11.422594563833393        4.8918386900113475     
 H  -9.8368266870866368        11.432117529733691        5.6061499922158440     
 H  -10.829069381809001        10.298181640365783        5.0678897575665749     
 H  -10.952783906772494        8.0728597185601867        4.8993007348976185     
 H  -10.086100482526660        6.8468088515081940        4.4172648785897675     
 C  -7.1273741528093106        9.6227151729625611       0.39819303616296309     
 N  -8.8024664832010142        11.423084119804939        2.0044443220879926     
 N  -9.8865998394973822        9.5982037561907916       0.46368997941772189     
 C  -5.9147295572746135        10.041887014524232        1.2492759253668564     
 C  -7.0254268162031916        8.1237285444501062        5.5692485825058174E-002
 C  -7.1970798533598312        10.458791079553267      -0.88835954435723863     
 C  -9.3256949880198814        12.583948046207743        1.2703916083374052     
 H  -8.3438187748255537        11.625869458281304        2.8963879956684697     
 C  -11.289870941412310        9.4954330398186482       0.93123404791177611     
 H  -9.7006216702249599        9.0812228889748567      -0.40227268965199808     
 H  -5.9432949291854840        11.106084087558415        1.5196784814181101     
 H  -5.0026889658073426        9.8667773274536827       0.66584489229630106     
 H  -5.8412990017810333        9.4556811329388175        2.1733402689739951     
 H  -6.0845208560887016        7.9292278485698384      -0.47896559891416823     
 H  -7.8394098974369477        7.7942787544501586      -0.60261705383394415     
 H  -7.0421040430350228        7.5085840479119019       0.96338024307904158     
 H  -8.0392152867221647        10.167040369030062       -1.5273100134923170     
 H  -6.2767018832784585        10.300306415512150       -1.4665192508695117     
 H  -7.2787289439874998        11.533445549943043      -0.68373092316164030     
 H  -9.6348272583201862        12.208070448762234       0.28633730358540704     
 C  -10.542325833494859        13.162145517151311        1.9986229161148390     
 C  -8.2420126852320692        13.646440533109828        1.0912349185689971     
 H  -11.324063804862957        9.9184899520107148        1.9449761643148478     
 C  -12.198138880548093        10.314075242091180        8.4968019754145044E-003
 C  -11.710131347877624        8.0272804761855365       0.99409493062121568     
 H  -10.255865882111067        13.530139950626296        2.9947517450623642     
 H  -11.323726269240993        12.403603353312525        2.1345007082459602     
 H  -10.969582246651786        14.004758509400153        1.4361776917560487     
 H  -7.3626950179984947        13.245449931974269       0.57272409806263591     
 H  -7.9137257044628875        14.029539192372400        2.0678517937669341     
 H  -8.6207132073255597        14.497108216553380       0.51067693764764743     
 H  -12.108187943885468        9.9539062306159884       -1.0257389363775904     
 H  -11.933104835356527        11.378229906812825        2.0341624159369884E-002
 H  -13.246920505666742        10.216861512059342       0.31975253706119394     
 H  -11.046404805634046        7.4569657052636531        1.6577706307556526     
 H  -11.661618411175784        7.5785879690861089       -7.5628883239389454E-003
 H  -12.737369332146409        7.9279326684335079        1.3697527639059197     
 C  -7.6734068068892194        4.9906492317630144        16.860358037319848     
 C  -8.6715794789809131        6.0665599377867121        17.323572227745366     
 C  -8.2112600842821202        3.5732311220963453        17.136567804156289     
 C  -6.3290298373546587        5.1897428366884073        17.587581646697931     
 P  -7.3283956282363389        5.1492643322360321        15.056249792902721     
 H  -8.7600958169806606        6.0262756806138356        18.420071146768034     
 H  -9.6741780988244876        5.9123265840611827        16.904802833603537     
 H  -8.3277053387837672        7.0722556647486297        17.049013367441642     
 H  -8.3940542792484614        3.4517757866122207        18.214164987528093     
 H  -7.4811799139516371        2.8117884464638365        16.836006374364434     
 H  -9.1585100410029856        3.3762195003976418        16.618382814441109     
 H  -5.9457005077981995        6.2080753948713712        17.450788299786169     
 H  -5.5641189740188191        4.4818592758769986        17.241989031209727     
 H  -6.4657332406490857        5.0296429728137806        18.666970879374166     
 N  -6.6203932383489503        6.6029906444779147        14.698498143341792     
 N  -8.7956982893605637        5.1961782236686878        14.322440496210813     
 O  -6.3908780670614478        4.0143229092844930        14.629320934700068     
 C  -5.1714627987099275        6.8879942477759455        14.698498481152109     
 H  -7.2309295262699900        7.3466811822707916        14.346162271952297     
 C  -8.9474148787753141        4.9400901372259884        12.872350799716887     
 H  -9.6392073543491836        4.9797411471865161        14.871108743767282     
 H  -4.6929828678828009        6.1291811087789050        15.331047772439476     
 C  -4.8895164715304302        8.2578250694967696        15.316142468595212     
 C  -4.5595908956673519        6.8050052586652372        13.297590150396719     
 H  -8.0175711898136015        5.2778642911439890        12.393449395306867     
 C  -10.117934833314370        5.7720342886240257        12.352660661590628     
 C  -9.1452533249312467        3.4479156482268172        12.593206355486805     
 H  -5.3910593075389786        9.0548696008945893        14.749092042909206     
 H  -3.8094339362680811        8.4546712452691679        15.299343024236242     
 H  -5.2294610842397926        8.3102373595040362        16.356453707922878     
 H  -4.7820525135152954        5.8417344126402702        12.823115838723993     
 H  -3.4673317938373680        6.9084412988871851        13.367839976246426     
 H  -4.9487901355785260        7.6094456674767308        12.659363766585461     
 H  -11.024505846205736        5.5186257424938647        12.918305778957832     
 H  -10.310616441311003        5.5508921922834951        11.295379642116096     
 H  -9.9203769853636654        6.8468031017027835        12.459603459953186     
 H  -8.3079970632810181        2.8658939465711533        12.994936854815457     
 H  -9.2136501908562156        3.2546950834443464        11.513579611471945     
 H  -10.070250408010548        3.0830171961655508        13.060335023786326     
 C   4.5309244725688789       -1.4444282915598279        12.259826059827736     
 C   4.3598767087366550        6.4136855115594471E-002   11.997819109479330     
 C   3.1789113934284492       -2.1805578120432152        12.180824746336826     
 C   5.5011070412977787       -2.0160640613433638        11.204990055736710     
 P   5.3338329490236491       -1.6961496960954230        13.910631896146723     
 H   5.3286095391812145       0.57902788499639002        12.018919258519183     
 H   3.6874103325970067       0.54600938224801976        12.718384299992108     
 H   3.9236865227933748       0.21148824708149999        10.997801033219547     
 H   2.4268463862075578       -1.7462891004186614        12.852796946572465     
 H   3.2815916443855420       -3.2476167169005352        12.423172752026270     
 H   2.7843078720689065       -2.1097498242696182        11.155455083169988     
 H   5.1052159489208959       -1.7995596180074116        10.201476690544773     
 H   5.6083594296303021       -3.1029132352447646        11.290037962919254     
 H   6.4981750484500571       -1.5613687543283952        11.275300602516113     
 N   5.7043259736264398       -3.2767190742805776        14.231856725373802     
 N   4.1719357413422919       -1.3748518463142312        15.030737261439372     
 O   6.6272605313070123      -0.88149475061644678        13.931249895688646     
 C   6.8899273837121795       -4.0154088527469618        13.747109977756349     
 H   4.9516050833603593       -3.8578545270961992        14.597415750734799     
 C   4.4083955548988545       -1.3733912935823398        16.495280611148786     
 H   3.4072138031520676      -0.75201751726244115        14.741625972332780     
 H   7.4570435012909133       -3.3231202743122288        13.109489099995997     
 C   7.7757481914916875       -4.4439539196795392        14.919798767840645     
 C   6.4390677227956328       -5.2233755986922610        12.926187725943505     
 H   5.3731374189687795       -1.8748547092495100        16.658775305047545     
 C   4.4888547088555688        5.9981055010056378E-002   17.029040405872522     
 C   3.3033753765932818       -2.1761562233245400        17.189114593373475     
 H   8.0418697572357392       -3.5774944490305178        15.538495942560724     
 H   8.7040969831154289       -4.9091287967550459        14.560663236040737     
 H   7.2402224746866901       -5.1692778936525503        15.544860292659894     
 H   5.8818874948509094       -5.9225136112629286        13.566392005392425     
 H   7.3009108005101258       -5.7582063116928701        12.514406579485835     
 H   5.7889940016629549       -4.9313155387448981        12.093160193340836     
 H   5.2985788122323152       0.61193291259996374        16.538208982526530     
 H   4.6713952122504487        6.2959447097578641E-002   18.112415537693547     
 H   3.5483992348122850       0.59543126600404972        16.843575006525469     
 H   2.3156964074795510       -1.7862622404915105        16.907203084818299     
 H   3.3928167607573294       -2.0999286742060437        18.280696373179016     
 H   3.3443955887806429       -3.2367391250371718        16.913955379616741     
 I   1.5365046607848578        1.0410414332881324        14.648964173749278     
 I  -1.6024880889695485        5.5969913789345762        16.012262254253297     
 I  -8.4176400850849191        9.5871315902170142        13.039312706193517     
 O   1.9344209725410557        4.4966406153620904        15.600392819394550     
 H   1.7522416842691904        3.5508171997271849        15.408541768922937     
 H   1.0478645641078523        4.8988163201569890        15.719602754818844     
 C   8.4001716475544175        2.5336581328522518        10.036507011326504     
 C   8.5684811875606286        3.5230128314715707        8.8733424192819879     
 C   7.8329279062826709        1.1876100326932217        9.5435708296656312     
 C   7.4570034119678645        3.1264238054558784        11.104259933923373     
 P   10.005944558722527        2.2772050098897414        10.888588655409739     
 H   9.1604020471593373        3.0992900114710644        8.0509985766138676     
 H   7.5800974158039800        3.7830480712704082        8.4726620777564321     
 H   9.0422296918405287        4.4544179856028618        9.2059725166265647     
 H   6.8186170678505240        1.3489568272851613        9.1480666037514773     
 H   8.4346803716451095       0.75242613699161021        8.7342454046215927     
 H   7.7650224668112289       0.46053097295989459        10.363532666386082     
 H   7.8247522793907542        4.0814596152472191        11.500210998179266     
 H   6.4741636642701508        3.3086720508380330        10.648288891733189     
 H   7.3157527679363010        2.4401905536532968        11.947674778868308     
 N   11.063725369810740        1.6617406412300870        9.7958610155075263     
 N   10.642481235373424        3.7103369777042507        11.419207843710735     
 O   9.7397840595003480        1.4083795470097531        12.124632205917445     
 C   12.366957662445191        1.0937509378373946        10.227808304785748     
 H   10.710800858683166        1.3141141666446718        8.8959305055489839     
 C   11.663217400384911        4.5442128811595941        10.761155379108404     
 H   10.429994440408221        3.9389211252742995        12.393378704827311     
 Dy   9.9764417317504073        1.2930531937460199        14.328347991962898     
 H   12.531755606801170        1.4485902344497663        11.255672878438387     
 C   12.324451695284694      -0.43609322117161958        10.249181029375276     
 C   13.491623804394669        1.6141422673714845        9.3301675059209277     
 H   11.815834692966988        4.0904652768148502        9.7747636216379359     
 C   11.171659014702490        5.9846570208930876        10.567810192899506     
 C   12.987474416986801        4.5136944822235243        11.534687125625034     
 O   10.350533971034855        1.2917258003963288        16.515925445980145     
 O   9.4355234354597393        3.6238173356264851        14.330328728864430     
 O   7.6299580233819553        1.4551643806781602        14.589951233583603     
 O   9.1538777771801332      -0.98455347373857982        14.483886414156363     
 O   11.788080970269169      -0.16917560700099449        13.913109781917147     
 O   11.957748591240529        2.6443365634230314        14.231238905102172     
 H   11.531496661696005      -0.80199293134609551        10.912980399095217     
 H   12.144840056524043      -0.83460196814560317        9.2406936688649104     
 H   13.280541365369412      -0.83998085886428187        10.610826004520449     
 H   13.338581382375898        1.2761556262567180        8.2965419220628256     
 H   13.534708157772396        2.7096465831119558        9.3243457787297466     
 H   14.461867079049387        1.2339666698488143        9.6772439597773072     
 H   10.235725874582318        6.0142597719623172        9.9958365260059239     
 H   10.991296125963677        6.4696273485383022        11.535420187327114     
 H   11.923856908377244        6.5788766918332087        10.029476120678403     
 H   12.857871066097262        4.9239708543454697        12.545133941385600     
 H   13.372097668056105        3.4926702646638983        11.641654153325826     
 H   13.746849880340628        5.1195571857067828        11.020943007502531     
 P   10.524529536570785       0.42044951535645236        17.767498433666766     
 H   9.9810578372226555        4.2365650552215639        14.888596764860541     
 H   8.4636921584608213        3.9111309502561884        14.443962330365697     
 H   7.0339809184846747       0.69768995535523914        14.320077023323687     
 H   7.1375838883091021        2.3232759201893738        14.614158004272777     
 H   9.6174978827843614       -1.7257951159682392        14.011000164911538     
 H   8.1639961709036797       -1.1043491592162966        14.302697889142301     
 H   11.743432423570045       -1.1174484311892585        13.609459324923845     
 H   12.738984215125708        1.5924432558760956E-002   14.139458601468913     
 H   12.863678903697126        2.2384230353902774        14.300615313798730     
 H   11.999886846646858        3.4620875644719300        14.793832241991657     
 C   9.0449747464180046       0.67656208830028597        18.819762427357432     
 N   10.721639998887094       -1.1166746910118763        17.203816886535080     
 N   11.805901132184248       0.70206700258707022        18.749928631928682     
 C   7.8319268695699229       0.25865423403687465        17.968331668331139     
 C   8.9419053632282619        2.1748323887431491        19.165500678016588     
 C   9.1154972769639890      -0.16206183660326925        20.104626515694147     
 C   11.231375744523312       -2.2831911757177004        17.939510077544490     
 H   10.259141084220262       -1.3167130006818015        16.313365313670968     
 C   13.207253061953447       0.80786888154804271        18.276227641592428     
 H   11.622554568571516        1.2193668939801221        19.616319660264242     
 H   7.8610787089242180      -0.80474852977115519        17.694958452867116     
 H   6.9202337573944703       0.43134411574219428        18.553060157285525     
 H   7.7570536288320513       0.84727147768644395        17.045883757553799     
 H   8.0022597408025486        2.3667732919702109        19.703283272605777     
 H   9.7573416682596132        2.5044561312100320        19.821960516249447     
 H   8.9547545762607790        2.7917206301908646        18.258935337921319     
 H   9.9578771585260757       0.12858538038027847        20.743852757175926     
 H   8.1952386900623910       -4.4474238309246475E-003   20.683187725265807     
 H   9.1968049025476351       -1.2364546479638518        19.898461913141542     
 H   11.537741118769022       -1.9115242023629924        18.926130344301715     
 C   12.448047577704649       -2.8695434989028299        17.217575970856451     
 C   10.137669174623028       -3.3372212503581142        18.109651186158274     
 H   13.238008513806074       0.38363553286880592        17.262836015143083     
 C   14.120980877603866       -7.8183507363899091E-003   19.196074973076890     
 C   13.624190667834062        2.2767919118698714        18.210573868452851     
 H   12.165348729249873       -3.2291300606226465        16.217132449785506     
 H   13.238667428877992       -2.1182277609016942        17.091938474535695     
 H   12.862178658639566       -3.7199259004275134        17.778876660450120     
 H   9.2568556165560576       -2.9292576600100886        18.620681061652313     
 H   9.8145165782896200       -3.7174253168659828        17.130058749531848     
 H   10.504371812665694       -4.1910455564985778        18.693729951593969     
 H   14.033109322129670       0.35205705443545576        20.230613232849613     
 H   13.859143372761931       -1.0727305293288969        19.184980467895731     
 H   15.168505003997465        9.2939764323915153E-002   18.881739012430156     
 H   12.956863280186127        2.8456153217409166        17.549264837368380     
 H   13.578921031238725        2.7258980205367735        19.212145732176506     
 H   14.649732145679058        2.3779139651649541        17.830769178863552     
 C   9.5874396742009580        5.3237333308968893        2.3615601633264167     
 C   10.585702647012159        4.2482249563154317        1.8970711220349672     
 C   10.124577282233689        6.7416603693414912        2.0854887596041185     
 C   8.2425904022764396        5.1240958807540347        1.6352472248554499     
 P   9.2436851025504971        5.1649665824190496        4.1660815229043013     
 H   10.673537130023321        4.2890227367811802       0.80048971564570226     
 H   11.588588208075098        4.4023031176604830        2.3152477269396319     
 H   10.242156226371376        3.2422543310445220        2.1712269663148844     
 H   10.306367763742042        6.8637021833291731        1.0077828807080340     
 H   9.3946454735745846        7.5029425085283741        2.3870262064439154     
 H   11.072210666153902        6.9388914069896170        2.6029100584142904     
 H   7.8604548909503134        4.1051549666130214        1.7712240843257914     
 H   7.4772479882858889        5.8307491664813966        1.9823857368141498     
 H   8.3781350651902766        5.2855822179135012       0.55590326650714927     
 N   8.5368517872913277        3.7113117021108493        4.5257673209465805     
 N   10.712152725209718        5.1183347834938493        4.8979624335459242     
 O   8.3058292053837324        6.2995204334042487        4.5934197590409438     
 C   7.0883774643838011        3.4241847885976981        4.5229916100732090     
 H   9.1481583499685541        2.9673354571088413        4.8760510553698522     
 C   10.867273591687772        5.3757782350292596        6.3474140979448110     
 H   11.554640333250534        5.3337653470638147        4.3474990077562818     
 H   6.6097073488784153        4.1830279500132832        3.8906254416075527     
 C   6.8100369982858675        2.0546136233923260        3.9033245323000241     
 C   6.4739743858707337        3.5048930932954963        5.9228347771597356     
 H   9.9374970346091516        5.0409298536169675        6.8285113751147390     
 C   12.036789251485260        4.5417968794379506        6.8661940253766796     
 C   11.068876774479552        6.8679867030635062        6.6236014786285757     
 H   7.3131877241465828        1.2580796906092491        4.4696966320169498     
 H   5.7305515287753828        1.8546644826182979        3.9187632912061034     
 H   7.1513036966881733        2.0045957337950302        2.8633535678364361     
 H   6.6939463099303449        4.4681853498231545        6.3983828057029681     
 H   5.3820707372908734        3.3996747407591434        5.8504060504633211     
 H   6.8632855789118370        2.7006527836400034        6.5612465173895256     
 H   12.942773894480611        4.7915356933034632        6.2979751796031449     
 H   12.232396415448017        4.7646934942796459        7.9225745154771401     
 H   11.836273008668595        3.4672712350437860        6.7620999698275748     
 H   10.231902454929340        7.4505303391052564        6.2221107351848381     
 H   11.139504570987224        7.0632000698304935        7.7027379330609911     
 H   11.993650739173717        7.2303591154325924        6.1539127328657690     
 C  -2.6323966262937244        11.759722245122621        6.9290463979632930     
 C  -2.4579996035253568        10.249803172706031        7.1804619975078321     
 C  -1.2833424029620766        12.499757282480596        7.0209343994302698     
 C  -3.6104728473798380        12.319148809488480        7.9831988033563031     
 P  -3.4263552959940462        12.020050300971457        5.2753433507517515     
 H  -3.4253558055624089        9.7327063660351669        7.1520627462169371     
 H  -1.7815468906147298        9.7745870663801728        6.4591657549957411     
 H  -2.0254581213205349        10.096080131466113        8.1810591084841189     
 H -0.52599797056595909        12.072390185922663        6.3504149359287156     
 H  -1.3881634019608866        13.568042726394397        6.7848615693068783     
 H -0.89433154201243892        12.423595375558532        8.0480227317610531     
 H  -3.2207408424091590        12.093052120940767        8.9869234941610099     
 H  -3.7196313044863247        13.406503887046066        7.9090012868857222     
 H  -4.6060576470371926        11.863145491017905        7.9020370855838058     
 N  -3.7981391169208925        13.601850255051776        4.9606515910150568     
 N  -2.2576422702068757        11.705610668773463        4.1602442266058262     
 O  -4.7175758634158216        11.202840707328042        5.2418433886836935     
 C  -4.9794523847055281        14.338595076568138        5.4598622041846259     
 H  -3.0449005028928604        14.185633049196857        4.6001987263803814     
 C  -2.4874624312439586        11.703833254835802        2.6945276779099889     
 H  -1.4937261308423802        11.083130422272435        4.4520477057177530     
 H  -5.5435187484332653        13.642125409644574        6.0956518796742367     
 C  -5.8734955945158296        14.778441959873909        4.2976581584455733     
 C  -4.5205763070101188        15.538922522175698        6.2878346296704120     
 H  -3.4506725989367517        12.206809710136175        2.5264371446068337     
 C  -2.5673525250489178        10.270645736447690        2.1598444508232242     
 C  -1.3773424984924310        12.504617533037438        2.0066427596632130     
 H  -6.1440351306289731        13.917916771380485        3.6726616606760252     
 H  -6.7993180129934512        15.239993598521934        4.6678072787441058     
 H  -5.3425077205755791        15.509770007982723        3.6757333792969051     
 H  -3.9685325258945290        16.243298844370685        5.6489612140466692     
 H  -5.3782845881799597        16.070472854976629        6.7123994350152563     
 H  -3.8628663978103246        15.239113746096388        7.1121456594796371     
 H  -3.3785255565966503        9.7185231461551425        2.6480949935374882     
 H  -2.7469058574383105        10.268801453471211        1.0759285081247072     
 H  -1.6275985724307254        9.7347117023461056        2.3473316773744242     
 H -0.39189951998943739        12.113971775658477        2.2954958802203720     
 H  -1.4594583819895595        12.426798347136607       0.91459220273746344     
 H  -1.4191019730106622        13.565547008136701        2.2802459223142537     
 I  0.37610904287348051        9.2791057684969509        4.5407094148568179     
 I   3.5245235854788985        4.7115469249974371        3.2005971756655311     
 I   10.330778422897740       0.72360656379670163        6.1829282395060847     
 O  -1.6504198959830532E-002   5.8140145752023393        3.6158584783039012     
 H  0.16421471389020656        6.7617570943558949        3.7998172144498743     
 H  0.87031008293845047        5.4128709269358977        3.4958675536356796     
         356

 C  -6.4798227272426034        7.7822989483642084        9.1824803001913970     
 C  -6.6499908786945188        6.7909672995855583        10.343661109043037     
 C  -5.9117886826050414        9.1265893542199077        9.6790440284292831     
 C  -5.5364664927108800        7.1906073256538496        8.1142134960028685     
 P  -8.0847536197948973        8.0419117567792924        8.3299799573100461     
 H  -7.2421283830802281        7.2139417675266388        11.166250482274311     
 H  -5.6621594617011013        6.5292675811294485        10.744579883414238     
 H  -7.1244212656376433        5.8606207728458237        10.009154607404028     
 H  -4.8979664468850412        8.9631422853510916        10.074810453175278     
 H  -6.5137025188728774        9.5603468073286990        10.489055770787580     
 H  -5.8425213554021296        9.8558256120324081        8.8611749187481106     
 H  -5.9042989214794206        6.2361231691997601        7.7169907584730781     
 H  -4.5537702463033822        7.0075318566697469        8.5701655781031185     
 H  -5.3947190983256981        7.8776981550788623        7.2715535996999998     
 N  -9.1421260356179719        8.6574452793653780        9.4227181055647566     
 N  -8.7235355206318843        6.6107240440812554        7.7971580554517397     
 O  -7.8164102365453472        8.9120203472370125        7.0947619722417397     
 C  -10.446194070899669        9.2245954955804272        8.9922502673796156     
 H  -8.7898734922992645        9.0030626882733245        10.323701138877592     
 C  -9.7442098207471659        5.7762914306646165        8.4548024593665740     
 H  -8.5080050049723646        6.3804014589790290        6.8240213085198036     
 Dy  -8.0606192495508946        9.0231656796341895        4.8916245189052026     
 H  -10.611599891252469        8.8700789071124344        7.9643612626244682     
 C  -10.404801375786379        10.754437748621262        8.9717960082587638     
 C  -11.569693814986545        8.7029988052252758        9.8906578464758645     
 H  -9.8963803662333660        6.2290836176037274        9.4416860139138112     
 C  -9.2531655721004817        4.3354728659426893        8.6463806864513995     
 C  -11.068735645247148        5.8076106814963309        7.6817601163203539     
 O  -8.4317840834237856        9.0151970950923062        2.7023384606213425     
 O  -7.5171487126167396        6.6920213145729690        4.8929711211949032     
 O  -5.7156588867740359        8.8557234321806977        4.6144610732439659     
 O  -7.2429088270670405        11.299873747024280        4.7218494395234698     
 O  -9.8732776602036001        10.485236321887212        5.2950805026722501     
 O  -10.042330946150141        7.6649620166839956        4.9767341339888018     
 H  -9.6127593732927075        11.121589741906670        8.3075639235132499     
 H  -10.224610472555844        11.152378937209885        9.9804026663835739     
 H  -11.361530634582447        11.157847200881736        8.6113398472455440     
 H  -11.415748406936810        9.0403449095568789        10.924361533815544     
 H  -11.612398257828492        7.6074922549985500        9.8958185700080001     
 H  -12.540400615494239        9.0830639609162134        9.5448689154606416     
 H  -8.3169285582790220        4.3045462216509875        9.2177706761731972     
 H  -9.0737285053298926        3.8515347933627933        7.6781037028759922     
 H  -10.005432716317241        3.7410827712569090        9.1844084778806678     
 H  -10.939852632119596        5.3970772898260622        6.6713429543907905     
 H  -11.452783328465722        6.8288282116575587        7.5746653586932977     
 H  -11.828205191068282        5.2023522085847169        8.1960574947643234     
 P  -8.6038518552882159        9.8814873785055610        1.4471208002679452     
 H  -8.0606359294362182        6.0789283051290539        4.3331758004740522     
 H  -6.5452768155670995        6.4045228903775735        4.7813396547839861     
 H  -5.1180021316717523        9.6158707908246477        4.8716867105883317     
 H  -5.2222626918894175        7.9881198868862207        4.5944966020323381     
 H  -7.7024852239874324        12.041646378317623        5.1981715257568917     
 H  -6.2507876241480496        11.421459312120053        4.8908468959102125     
 H  -9.8308335789879742        11.432088381050322        5.6035613531142587     
 H  -10.823561903188100        10.297643278019205        5.0672484328199179     
 H  -10.947153425985245        8.0717949175041674        4.8993062062978572     
 H  -10.080549005293994        6.8465717799973742        4.4148012592607904     
 C  -7.1244665689983790        9.6205499780763049       0.39596726251666675     
 N  -8.7975206043709129        11.421862779484446        2.0026042012891936     
 N  -9.8839455088776429        9.5966817293717117       0.46404318915594972     
 C  -5.9111541302371524        10.038736971341809        1.2466433826201708     
 C  -7.0235912985528719        8.1217060524250950        5.2758522662552362E-002
 C  -7.1947848651938484        10.457113748447940      -0.89018482229151474     
 C  -9.3233136472778924        12.582037063606968        1.2694193901536648     
 H  -8.3385481359329976        11.624987329953175        2.8942852990316226     
 C  -11.286888695031079        9.4950675029867817       0.93287071471059846     
 H  -9.6992210683524647        9.0795819895273713      -0.40210689614679829     
 H  -5.9394989796369355        11.102619802802574        1.5182328383962991     
 H  -4.9994826414866083        9.8643008839183146       0.66245434237667100     
 H  -5.8371665128529298        9.4515271007649346        2.1700046082765954     
 H  -6.0830643787898317        7.9268114820828544      -0.48240140371275142     
 H  -7.8380628372632533        7.7932014526751425      -0.60539675972054963     
 H  -7.0403332897015201        7.5061026471107120       0.96013565825113734     
 H  -8.0377462198199492        10.166030727727055       -1.5283357925930854     
 H  -6.2751022418506119        10.298336241860934       -1.4693283720825607     
 H  -7.2756409645287503        11.531725037888739      -0.68511553959547622     
 H  -9.6340631702881669        12.205656494616012       0.28609747886686632     
 C  -10.538946472925373        13.159347472436179        1.9999242803533550     
 C  -8.2410444424288620        13.645439839788846        1.0878100445820975     
 H  -11.320002714566661        9.9191304518596439        1.9462209609433629     
 C  -12.195636465723284        10.313016266252063        9.9352800778730530E-003
 C  -11.707871600079862        8.0272490770069833       0.99743061346909412     
 H  -10.250882044619960        13.528029703373667        2.9953086979561276     
 H  -11.319340730426894        12.400169677251272        2.1376685401513642     
 H  -10.968112346166606        14.001291015730137        1.4380206174104437     
 H  -7.3627552360686446        13.245240139236843       0.56707244094637232     
 H  -7.9106630352565981        14.028667114315160        2.0636145943002404     
 H  -8.6218517576830038        14.495847944598042       0.50834544667288273     
 H  -12.106368764936921        9.9518467333243894       -1.0240125409298313     
 H  -11.930554458030874        11.377158750851542        2.0632547623432897E-002
 H  -13.244232545780067        10.216156084073408       0.32189791992507455     
 H  -11.043736269000641        7.4570206341772876        1.6607601316500875     
 H  -11.660687868848205        7.5778937785874980       -3.9536753915450466E-003
 H  -12.734756796161768        7.9287598084201578        1.3742414130853278     
 C  -7.6767775357802970        4.9935825644367124        16.857516226147862     
 C  -8.6734201293228210        6.0709149197180414        17.320467073050828     
 C  -8.2165488690639084        3.5770545824867108        17.134450110670659     
 C  -6.3320079552791935        5.1910780450295668        17.584531731748136     
 P  -7.3321529965027050        5.1514212441424290        15.053264236762448     
 H  -8.7619886606325945        6.0309313331224521        18.416956520251233     
 H  -9.6761972945520380        5.9179246543950645        16.901690451803184     
 H  -8.3282721045553902        7.0760972955537671        17.045700968017478     
 H  -8.3991940699536141        3.4563850599209989        18.212168487675285     
 H  -7.4877018597164726        2.8144118608074526        16.834020299817990     
 H  -9.1642509100926883        3.3812104391078779        16.616675646796999     
 H  -5.9472449365683797        6.2088391802842340        17.447550216877552     
 H  -5.5681250222569378        4.4820681907392990        17.239028005618756     
 H  -6.4688338528341776        5.0314298419524031        18.663981377936750     
 N  -6.6236619267240551        6.6046457146401236        14.694660616587614     
 N  -8.7995263182545074        5.1987536240118182        14.319632067739732     
 O  -6.3952818216353027        4.0159148225760442        14.626482873730062     
 C  -5.1748047726689341        6.8898633347283509        14.696708732806899     
 H  -7.2341175104029913        7.3488454599837123        14.343260627717067     
 C  -8.9512639860477830        4.9426895735833893        12.869506823005199     
 H  -9.6430188317142651        4.9823520343278647        14.868305729820554     
 H  -4.6969208831845206        6.1304779056010146        15.328999029805528     
 C  -4.8937858954973867        8.2590453350770936        15.316139540395691     
 C  -4.5612381816806176        6.8082266543587133        13.296516988397046     
 H  -8.0215805649722416        5.2808720989395903        12.390618154896181     
 C  -10.122115991822934        5.7742865284016229        12.350053517471565     
 C  -9.1484900308681212        3.4504833708041356        12.590126704128124     
 H  -5.3950260583050804        9.0566207828051297        14.749579174718285     
 H  -3.8137584861112730        8.4562057604622520        15.300626515562618     
 H  -5.2347087995658139        8.3101441187236329        16.356183395810589     
 H  -4.7824766525637656        5.8450817742262426        12.821239634931594     
 H  -3.4691514644436312        6.9123093084284664        13.368152604211785     
 H  -4.9501840283306731        7.6127855040790582        12.658290023476916     
 H  -11.028478511855162        5.5206011635144785        12.915891209992049     
 H  -10.314954700719902        5.5530889133851451        11.292812447964486     
 H  -9.9248421478273006        6.8491028213225054        12.456977091517867     
 H  -8.3110142882429159        2.8687572512740380        12.991818329983911     
 H  -9.2166873040905948        3.2574456487399117        11.510457474074750     
 H  -10.073398799589492        3.0851302679789954        13.057063484077693     
 C   4.5282778129819912       -1.4425753947638451        12.259645066654963     
 C   4.3583351961929893        6.6149365484034980E-002   11.997887628521397     
 C   3.1760399507856039       -2.1780586704788938        12.179012101593143     
 C   5.4994343446179998       -2.0142730306890275        11.205708640793038     
 P   5.3292408380912839       -1.6951256496758806        13.911174637212051     
 H   5.3273773002830929       0.58039980147675097        12.019800817937266     
 H   3.6856799640973064       0.54826498272321778        12.718085694322896     
 H   3.9229479044340372       0.21403965849334994        10.997616192037592     
 H   2.4234391207068020       -1.7434644993067954        12.850163838075218     
 H   3.2779584942569877       -3.2451799986804817        12.421378881423642     
 H   2.7826104478720159       -2.1069850874926566        11.153236335092990     
 H   5.1049052524888063       -1.7969464523266705        10.201881630040296     
 H   5.6060113643372720       -3.1012218686602879        11.290174493617329     
 H   6.4966431633050510       -1.5601509575355557        11.277460125354501     
 N   5.6996465115137953       -3.2758371671025199        14.231761188086423     
 N   4.1664674108180630       -1.3745712478228080        15.030695730065434     
 O   6.6224181847263113      -0.88019763173480214        13.933714175529783     
 C   6.8853414314209616       -4.0143290519822656        13.746879833150714     
 H   4.9468861673643234       -3.8570862876965792        14.597054945501318     
 C   4.4037226136889691       -1.3718320050041060        16.495149827583905     
 H   3.4018783586868606      -0.75166798038619709        14.741371621199502     
 H   7.4527102254518223       -3.3217567119110059        13.109802908316396     
 C   7.7707743692625186       -4.4437219062815849        14.919531200446581     
 C   6.4346566036660695       -5.2217896055630355        12.925099193409155     
 H   5.3686950429919014       -1.8729095073545592        16.658475066652791     
 C   4.4842394010200115        6.1988436489050752E-002   17.027717543345272     
 C   3.2994766766639532       -2.1744443307320860        17.190333393766124     
 H   8.0371763323021650       -3.5777212297974659        15.538756631014651     
 H   8.6989891838138842       -4.9091069521995419        14.560328115466664     
 H   7.2347968528580209       -5.1691368568072953        15.544077278273905     
 H   5.8776605436858187       -5.9215258496566356        13.564810050573183     
 H   7.2965876284891129       -5.7561111358035832        12.512836097207250     
 H   5.7844383046066588       -4.9292585198604080        12.092361267416752     
 H   5.2940051992390842       0.61347840238996731        16.536405074363877     
 H   4.6668821771954043        6.5869463127820688E-002   18.111076086504191     
 H   3.5437996238510565       0.59734514883364465        16.841808520202921     
 H   2.3114520423115956       -1.7847112196523593        16.909479319606469     
 H   3.3901790095115962       -2.0980322873354393        18.281803062241114     
 H   3.3402730348725784       -3.2350741892034547        16.915304408695068     
 I   1.5321672568363718        1.0431781739093191        14.643418782664350     
 I  -1.6080198329125939        5.5986353623411187        16.012768502547967     
 I  -8.4246322025764258        9.5885658006153118        13.038435726144165     
 O   1.9298217039769499        4.4990261544258816        15.596612143895095     
 H   1.7476241549022713        3.5533223282444664        15.404252299500644     
 H   1.0433560084370672        4.9009931212012896        15.716944364176959     
 C   8.4001942541089765        2.5328610868370265        10.035465650423854     
 C   8.5699199393545662        3.5225927490044140        8.8728567619337895     
 C   7.8332337632844036        1.1871694254938996        9.5413129644890695     
 C   7.4560134085110779        3.1254267577902906        11.102448147991035     
 P   10.005095892700274        2.2759051208307670        10.889041046708765     
 H   9.1623857680934027        3.0988852855139579        8.0508988421224803     
 H   7.5820275741035816        3.7832217760133675        8.4714177151107872     
 H   9.0437839643164750        4.4536573719525760        9.2062323408839077     
 H   6.8193086858854715        1.3488607667166452        9.1449991364663301     
 H   8.4356566350505986       0.75235008231244915        8.7322898501694333     
 H   7.7644991964801067       0.45960166864390511        10.360758236177475     
 H   7.8235823432616787        4.0801645640224971        11.499285189991339     
 H   6.4737294505531358        3.3081764776442300        10.645501814409871     
 H   7.3136355788226703        2.4388466004779672        11.945379131711476     
 N   11.063566526289666        1.6601136559470784        9.7971835614667739     
 N   10.641643291526082        3.7088245477138253        11.420051478969661     
 O   9.7373928525003119        1.4074248428487777        12.125025343005699     
 C   12.366865672980673        1.0925832461936551        10.229546791847174     
 H   10.711264119314849        1.3124412730802046        8.8970441026140854     
 C   11.662525781746421        4.5428021239936349        10.762406580447564     
 H   10.428507774357399        3.9376040553668696        12.394021267994582     
 Dy   9.9712674817553655        1.2936591034314180        14.329158718866609     
 H   12.531622830821053        1.4481444904847895        11.257161240404548     
 C   12.324510573906226      -0.43723388486445769        10.251930772577747     
 C   13.491548488305202        1.6124544049443361        9.3315645546588364     
 H   11.815407065110289        4.0892804463533654        9.7759520058841431     
 C   11.170945899612242        5.9832664762737791        10.569359891449555     
 C   12.986590272878122        4.5122333244811719        11.536246667332529     
 O   10.345306289221369        1.2939044828466959        16.516752542182129     
 O   9.4309567898537647        3.6246565140338367        14.328990976217986     
 O   7.6249442027337588        1.4567935842803443        14.590859914905243     
 O   9.1486495328921205      -0.98377817752472185        14.486137092950726     
 O   11.782764482752253      -0.16960058547089510        13.917551477275433     
 O   11.952368381416475        2.6452576764007283        14.233233735081955     
 H   11.531397505846405      -0.80281852255148600        10.915718961575696     
 H   12.145240772271638      -0.83642614994104281        9.2436596231984201     
 H   13.280552333142472      -0.84073742356785375        10.614124948028403     
 H   13.338331647428308        1.2741471117210461        8.2980546188065425     
 H   13.534857130245156        2.7079522736507600        9.3253810808467712     
 H   14.461743550174448        1.2321964416539328        9.6787076141995758     
 H   10.235253357584087        6.0130507632860857        9.9970163274353308     
 H   10.990149443257309        6.4678056544844722        11.537093666834403     
 H   11.923327186769519        6.5777598654098872        10.031603607300564     
 H   12.856786400277535        4.9225587522309224        12.546652386757041     
 H   13.371237989150496        3.4912260370375083        11.643320582563243     
 H   13.746063171126565        5.1180648757661045        11.022636269752278     
 P   10.520403314563707       0.42325504045080714        17.768569866770090     
 H   9.9761959242603897        4.2375495462794079        14.887340050854487     
 H   8.4591184114147389        3.9122744452605693        14.441820158419127     
 H   7.0288504787462065       0.69924075985971523        14.321507063221318     
 H   7.1328569760281919        2.3251046879404362        14.613761675205501     
 H   9.6119664815359247       -1.7249353399814153        14.012796855200385     
 H   8.1586766967033117       -1.1033380774546671        14.305130391848072     
 H   11.738249414443041       -1.1172399647103326        13.612050292301461     
 H   12.734073219373137        1.6642667352884843E-002   14.140719920852023     
 H   12.858571273337413        2.2397813739412498        14.301232765698856     
 H   11.994585138202172        3.4627040203647370        14.796246506302491     
 C   9.0417460246162040       0.68030322810025723        18.821762513441691     
 N   10.716128907358383       -1.1144397445306888        17.206123393821574     
 N   11.802801361865823       0.70507491081836315        18.749564212045811     
 C   7.8280472091529312       0.26339904976318718        17.970729265708023     
 C   8.9399173854954359        2.1784691136688337        19.168045431084931     
 C   9.1128228433975913      -0.15870874664294241        20.106284713384731     
 C   11.229784707170980       -2.2797890091059303        17.940652845790041     
 H   10.253636419828236       -1.3150150230236215        16.315796239303868     
 C   13.203953791978101       0.80947229666323850        18.274998756113188     
 H   11.620557924864364        1.2224172673621099        19.616153292467818     
 H   7.8568702104117962      -0.79973745271403962        17.696344743090403     
 H   6.9166967925250233       0.43563426655797483        18.556100676236973     
 H   7.7527882250388460       0.85288984448779948        17.048889727028421     
 H   8.0005849472122925        2.3710272638231897        19.706128670235199     
 H   9.7557667190136517        2.5070581619990286        19.824483629784503     
 H   8.9531341240047020        2.7957248655517781        18.261735326869189     
 H   9.9560556067634671       0.13127328990225060        20.744664081618332     
 H   8.1932900572861520       -7.4659702783224507E-004   20.685860127419225     
 H   9.1933161253628715       -1.2330630419174669        19.899702215617388     
 H   11.538060550982118       -1.9072993430166931        18.926317711961545     
 C   12.445443165664186       -2.8643757560925467        17.215746819640806     
 C   10.138485845130726       -3.3355893274423027        18.114053970972446     
 H   13.233844093705466       0.38437327839192525        17.261950144418773     
 C   14.117762360713479       -5.8163508427510023E-003   19.195187540849201     
 C   13.621910127130656        2.2779951664228841        18.207906327147565     
 H   12.160759523024886       -3.2253865885103816        16.216440413416954     
 H   13.234152335440193       -2.1117024449315247        17.087301406192125     
 H   12.862778796435610       -3.7133772131047618        17.776535860095109     
 H   9.2588470592404519       -2.9291523153990799        18.628081665977081     
 H   9.8127334909906576       -3.7161402451693846        17.135540447608665     
 H   10.508484354619124       -4.1888832483487208        18.696628940524572     
 H   14.030484283246704       0.35505225095191012        20.229430345574652     
 H   13.855595156975738       -1.0706493358060072        19.185164252786159     
 H   15.165182008947721        9.4286682131523580E-002   18.880322609177139     
 H   12.954435106097513        2.8469002117668247        17.546823048181540     
 H   13.577790091754853        2.7276861211930963        19.209234394338853     
 H   14.647210806561151        2.3781002363084589        17.827213075117196     
 C   9.5910508407608628        5.3209285308372003        2.3632389387337747     
 C   10.587746329710942        4.2439393336538886        1.8991430626114705     
 C   10.130154332070319        6.7379080736473416        2.0863419503937064     
 C   8.2458275056687960        5.1228959912386314        1.6371072953399048     
 P   9.2476382065254477        5.1630100947871451        4.1678793002838717     
 H   10.675682841830989        4.2843712704530619       0.80257874233113202     
 H   11.590788036257587        4.3967717879544344        2.3173726806356685     
 H   10.242874645694238        3.2385224163800697        2.1735665472433960     
 H   10.311841951737836        6.8590568228762558        1.0085117590872308     
 H   9.4014504967571266        7.5004163936455370        2.3876496626495238     
 H   11.078226581218512        6.9339778606406552        2.6033714767328613     
 H   7.8621608129752820        4.1045866119617198        1.7734132147632122     
 H   7.4815615512772995        5.8308013179932567        1.9840043311527347     
 H   8.3815641339112492        5.2837500125221508       0.55768603267643435     
 N   8.5402288572821945        3.7098499235197644        4.5282765065819230     
 N   10.716099344248745        5.1159282217744648        4.8997160245613323     
 O   8.3104638325153584        6.2981755324738238        4.5950020275968493     
 C   7.0917729117854211        3.4227623396879281        4.5238491796958877     
 H   9.1513787707816991        2.9654153809879569        4.8778725410628665     
 C   10.870966162828994        5.3731878630063337        6.3492674069903297     
 H   11.558628911765480        5.3315149779174327        4.3493926222906536     
 H   6.6136981027605737        4.1821649920319546        3.8917272196667976     
 C   6.8139048313472808        2.0537978017930931        3.9026706331200218     
 C   6.4760304035636596        3.5024311397659464        5.9231214419737617     
 H   9.9413588815182354        5.0376411392952711        6.8301664624932652     
 C   12.040925302106734        4.5397456612841554        6.8678650806190120     
 C   11.071609666201596        6.8654187632871553        6.6259863817057187     
 H   7.3166153791719246        1.2566873935283243        4.4686075287352542     
 H   5.7344092440578445        1.8538742788564682        3.9170510608854929     
 H   7.1559309267793560        2.0048101793255273        2.8629057881227928     
 H   6.6951098654173098        4.4656047100908394        6.3993134106126712     
 H   5.3842543006317856        3.3967892037632295        5.8495969276369886     
 H   6.8650794429906528        2.6980589048860026        6.5615226488105733     
 H   12.946756954612551        4.7901296595831164        6.2997053884128311     
 H   12.236409681193216        4.7625041822516812        7.9242987761094259     
 H   11.840986946581737        3.4651492861894075        6.7635012964448169     
 H   10.234380192336406        7.4476228734447316        6.2245398440963546     
 H   11.141861211108502        7.0602477343774446        7.7052118622848917     
 H   11.996304318386345        7.2284896829793333        6.1567116215591922     
 C  -2.6281909552343516        11.757868099480358        6.9312025668769639     
 C  -2.4552588615128212        10.247894953215427        7.1832524199170491     
 C  -1.2786174154258687        12.496854170302537        7.0235860617772428     
 C  -3.6064981141718544        12.318446960769633        7.9845485126306723     
 P  -3.4210161535946413        12.018354930854311        5.2770550333665769     
 H  -3.4230679916661679        9.7316770748616506        7.1546658354052433     
 H  -1.7789906484432567        9.7718470104621549        6.4623695406861668     
 H  -2.0232025787384811        10.094140294849502        8.1840452737157072     
 H -0.52122719185936328        12.068531781590396        6.3537449771358432     
 H  -1.3824472711447982        13.565102456854957        6.7869620197861904     
 H -0.89027984177119512        12.420864581182681        8.0509244078949465     
 H  -3.2175941287982432        12.092302242626690        8.9885551071149088     
 H  -3.7147404400076924        13.405866325011459        7.9100263099071499     
 H  -4.6023857636734737        11.863204541026114        7.9028904015054247     
 N  -3.7925087665288033        13.600225381986597        4.9625028586235516     
 N  -2.2520636858961880        11.704022146926116        4.1620724381152439     
 O  -4.7122201832342396        11.201162953625238        5.2427469160853235     
 C  -4.9742297493249747        14.336998007511324        5.4606435382061633     
 H  -3.0392618047435747        14.183852137207172        4.6018376302623434     
 C  -2.4832881484595624        11.701001358632222        2.6965556179689902     
 H  -1.4881857950681423        11.081466303575191        4.4538397672059773     
 H  -5.5388262995899389        13.640630181180116        6.0960619634068127     
 C  -5.8671917034642478        14.776763872306518        4.2976026156810159     
 C  -4.5161213865391074        15.537453398308127        6.2888523799333704     
 H  -3.4469034125530764        12.203388958252559        2.5290603671961502     
 C  -2.5631911758840262        10.267346641422922        2.1631359610709020     
 C  -1.3744604776031879        12.501896780293693        2.0067894393568917     
 H  -6.1376771298060762        13.916203440272435        3.6726166953984225     
 H  -6.7930743443441060        15.238866118749741        4.6668914717196959     
 H  -5.3353470621580215        15.507653129034452        3.6759220419772145     
 H  -3.9638096196750765        16.241947073583614        5.6503337776020022     
 H  -5.3742240476019640        16.068824937448966        6.7128409590137306     
 H  -3.8589021715992922        15.237802315116749        7.1135935955816736     
 H  -3.3742318154269850        9.7156400455896286        2.6521040810037393     
 H  -2.7431262237444796        10.264487962814091        1.0792865234722364     
 H  -1.6233494973176528        9.7316158723914956        2.3508750429369818     
 H -0.38844468867049364        12.111533188092629        2.2939430587783347     
 H  -1.4585008216206037        12.424054637252947       0.91489199499371709     
 H  -1.4159910836295961        13.562833847113030        2.2804302290428282     
 I  0.38086424547613229        9.2767647690872561        4.5482414025011355     
 I   3.5296495096010090        4.7104209533076933        3.1999826628489778     
 I   10.338151703257967       0.72272739941703146        6.1828821409154759     
 O  -1.2107073243847577E-002   5.8123737301321050        3.6187437960435109     
 H  0.16880275312118592        6.7597789623303051        3.8041016999948871     
 H  0.87458640277460509        5.4112720334323079        3.4978964327821114     
         356

 C  -6.4796469632045364        7.7830856021792965        9.1829963833590202     
 C  -6.6512930932284613        6.7914816450649411        10.343697111827144     
 C  -5.9119070050044806        9.1270801811399185        9.6806395122704743     
 C  -5.5352363293430038        7.1914930160478665        8.1155995615136600     
 P  -8.0836493016732422        8.0431300323704811        8.3288787995200408     
 H  -7.2439768519157584        7.2145214700347902        11.165856829677166     
 H  -5.6639765903343129        6.5291770475039543        10.745417560712655     
 H  -7.1258654307890161        5.8614689331407321        10.008499995192469     
 H  -4.8984865935755924        8.9633460387454136        10.077284544866913     
 H  -6.5145281607314462        9.5605807476921765        10.490262067900071     
 H  -5.8417755551574491        9.8566886850954738        8.8631837253538777     
 H  -5.9029090540928184        6.2373028200775646        7.7175209315871802     
 H  -4.5531388060696729        7.0079002897953311        8.5726064005916616     
 H  -5.3922838207006203        7.8788866345034325        7.2734042720777774     
 N  -9.1417874564715298        8.6590299380914484        9.4206661380797829     
 N  -8.7223685448616752        6.6121075402722269        7.7956921778571022     
 O  -7.8136566548847535        8.9127946063884558        7.0937064289371019     
 C  -10.445875553421928        9.2257693831937129        8.9896874432485472     
 H  -8.7901422731104564        9.0048431613651783        10.321794327268972     
 C  -9.7432052805308142        5.7776063139018810        8.4529434579925109     
 H  -8.5064314159421013        6.3817454430813587        6.8226714744842702     
 Dy  -8.0548598615896854        9.0226775971192801        4.8901887523268464     
 H  -10.611243127768862        8.8704531272666092        7.9620774398328606     
 C  -10.404529061487892        10.755580513518899        8.9680849029966794     
 C  -11.569459566754707        8.7048535509558000        9.8884546773229918     
 H  -9.8956633043963258        6.2302307542922017        9.4398589762344987     
 C  -9.2521216582893171        4.3367867360935017        8.6443290222234666     
 C  -11.067524037175243        5.8089328841967385        7.6795652303069808     
 O  -8.4267400770544754        9.0139561182376067        2.7011758376967490     
 O  -7.5121800535704359        6.6914270182648607        4.8929425527065806     
 O  -5.7099559862213649        8.8545009216050659        4.6136593069613028     
 O  -7.2367181130818139        11.299186271777138        4.7199123148541950     
 O  -9.8672845504254223        10.485764809655299        5.2909010479753329     
 O  -10.036354512477903        7.6643891237635513        4.9747037514900461     
 H  -9.6122421675712957        11.122290428783707        8.3039009158340011     
 H  -10.224738602716306        11.154288176764343        9.9764523349742884     
 H  -11.361150875862176        11.158631672005988        8.6069504349293720     
 H  -11.415322228621610        9.0425594173727806        10.922029743747149     
 H  -11.612492719103104        7.6093559628098220        9.8940248532404453     
 H  -12.540077050205991        9.0850756817033016        9.5425536202761254     
 H  -8.3161409667924637        4.3057378671564335        9.2161182288095080     
 H  -9.0722148487487928        3.8532120671558161        7.6759692287453261     
 H  -10.004576956626437        3.7421484691061413        9.1818010558050389     
 H  -10.938405555728529        5.3983420328676113        6.6691957168473692     
 H  -11.451625555869532        6.8301221425289409        7.5723536151829318     
 H  -11.827086847694028        5.2036846040641924        8.1937126037238421     
 P  -8.6000403124228573        9.8799277217271655        1.4459503116048402     
 H  -8.0555933218988613        6.0782091910813811        4.3332631520880467     
 H  -6.5403216935929773        6.4035319914800652        4.7820318347413204     
 H  -5.1123968473971138        9.6144686231441323        4.8716589513896285     
 H  -5.2169144109350380        7.9866748780099739        4.5947512245954112     
 H  -7.6962993359110508        12.040819693115665        5.1964504318950144     
 H  -6.2447000559315997        11.420324060406715        4.8898551018090775     
 H  -9.8248404708893098        11.432059232366953        5.6009727140126744     
 H  -10.818054424567201        10.297104915672627        5.0666071080732600     
 H  -10.941522945197995        8.0707301164481500        4.8993116776980949     
 H  -10.074997528061328        6.8463347084865553        4.4123376399318142     
 C  -7.1215589851874483        9.6183847831900486       0.39374148887037047     
 N  -8.7925747255408115        11.420641439163951        2.0007640804903941     
 N  -9.8812911782579054        9.5951597025526336       0.46439639889417750     
 C  -5.9075787031996914        10.035586928159386        1.2440108398734853     
 C  -7.0217557809025530        8.1196835604000839        4.9824559500046536E-002
 C  -7.1924898770278656        10.455436417342614      -0.89201010022579097     
 C  -9.3209323065359051        12.580126081006194        1.2684471719699242     
 H  -8.3332774970404415        11.624105201625044        2.8921826023947759     
 C  -11.283906448649848        9.4947019661549170       0.93450738150942081     
 H  -9.6978204664799676        9.0779410900798840      -0.40194110264159849     
 H  -5.9357030300883871        11.099155518046732        1.5167871953744883     
 H  -4.9962763171658739        9.8618244403829465       0.65906379245704083     
 H  -5.8330340239248262        9.4473730685910535        2.1666689475791960     
 H  -6.0816079014909619        7.9243951155958703      -0.48583720851133461     
 H  -7.8367157770895579        7.7921241509001264      -0.60817646560715521     
 H  -7.0385625363680182        7.5036212463095211       0.95689107342323321     
 H  -8.0362771529177319        10.165021086424050       -1.5293615716938538     
 H  -6.2735026004227663        10.296366068209720       -1.4721374932956095     
 H  -7.2725529850699999        11.530004525834434      -0.68650015602931225     
 H  -9.6332990822561477        12.203242540469788       0.28585765414832565     
 C  -10.535567112355888        13.156549427721048        2.0012256445918712     
 C  -8.2400761996256549        13.644439146467864        1.0843851705951977     
 H  -11.315941624270366        9.9197709517085730        1.9474657575718781     
 C  -12.193134050898475        10.311957290412945        1.1373758180331603E-002
 C  -11.705611852282100        8.0272176778284301        1.0007662963169726     
 H  -10.245898207128853        13.525919456121036        2.9958656508498911     
 H  -11.314955191612794        12.396736001190019        2.1408363720567682     
 H  -10.966642445681428        13.997823522060122        1.4398635430648390     
 H  -7.3628154541387953        13.245030346499416       0.56142078383010874     
 H  -7.9076003660503096        14.027795036257920        2.0593773948335472     
 H  -8.6229903080404480        14.494587672642703       0.50601395569811802     
 H  -12.104549585988373        9.9497872360327904       -1.0222861454820722     
 H  -11.928004080705222        11.376087594890260        2.0923471087495905E-002
 H  -13.241544585893392        10.215450656087473       0.32404330278895516     
 H  -11.041067732367235        7.4570755630909220        1.6637496325445222     
 H  -11.659757326520628        7.5771995880888872       -3.4446245915115484E-004
 H  -12.732144260177128        7.9295869484068078        1.3787300622647358     
 C  -7.6801482646713755        4.9965158971104113        16.854674414975879     
 C  -8.6752607796647307        6.0752699016493699        17.317361918356291     
 C  -8.2218376538456965        3.5808780428770759        17.132332417185030     
 C  -6.3349860732037273        5.1924132533707263        17.581481816798345     
 P  -7.3359103647690711        5.1535781560488259        15.050278680622176     
 H  -8.7638815042845302        6.0355869856310687        18.413841893734428     
 H  -9.6782164902795902        5.9235227247289455        16.898578070002831     
 H  -8.3288388703270133        7.0799389263589037        17.042388568593314     
 H  -8.4043338606587685        3.4609943332297766        18.210171987822477     
 H  -7.4942238054813091        2.8170352751510688        16.832034225271546     
 H  -9.1699917791823893        3.3862013778181135        16.614968479152889     
 H  -5.9487893653385591        6.2096029656970968        17.444312133968936     
 H  -5.5721310704950557        4.4822771056015993        17.236066980027783     
 H  -6.4719344650192685        5.0332167110910246        18.660991876499331     
 N  -6.6269306150991607        6.6063007848023325        14.690823089833433     
 N  -8.8033543471484492        5.2013290243549495        14.316823639268650     
 O  -6.3996855762091585        4.0175067358675944        14.623644812760054     
 C  -5.1781467466279416        6.8917324216807563        14.694918984461687     
 H  -7.2373054945359918        7.3510097376966339        14.340358983481837     
 C  -8.9551130933202518        4.9452890099407902        12.866662846293510     
 H  -9.6468303090793466        4.9849629214692133        14.865502715873825     
 H  -4.7008588984862403        6.1317747024231242        15.326950287171581     
 C  -4.8980553194643441        8.2602656006574158        15.316136612196170     
 C  -4.5628854676938824        6.8114480500521895        13.295443826397376     
 H  -8.0255899401308817        5.2838799067351907        12.387786914485494     
 C  -10.126297150331496        5.7765387681792202        12.347446373352502     
 C  -9.1517267368049975        3.4530510933814536        12.587047052769444     
 H  -5.3989928090711823        9.0583719647156702        14.750066306527364     
 H  -3.8180830359544649        8.4577402756553344        15.301910006888994     
 H  -5.2399565148918343        8.3100508779432278        16.355913083698301     
 H  -4.7829007916122368        5.8484291358122160        12.819363431139195     
 H  -3.4709711350498944        6.9161773179697477        13.368465232177142     
 H  -4.9515779210828210        7.6161253406813847        12.657216280368369     
 H  -11.032451177504589        5.5225765845350923        12.913476641026264     
 H  -10.319292960128802        5.5552856344867960        11.290245253812877     
 H  -9.9293073102909339        6.8514025409422263        12.454350723082550     
 H  -8.3140315132048137        2.8716205559769223        12.988699805152365     
 H  -9.2197244173249722        3.2601962140354765        11.507335336677556     
 H  -10.076547191168439        3.0872433397924404        13.053791944369060     
 C   4.5256311533951026       -1.4407224979678623        12.259464073482189     
 C   4.3567936836493235        6.8161875852475490E-002   11.997956147563464     
 C   3.1731685081427590       -2.1755595289145724        12.177199456849459     
 C   5.4977616479382219       -2.0124820000346912        11.206427225849367     
 P   5.3246487271589187       -1.6941016032563383        13.911717378277377     
 H   5.3261450613849712       0.58177171795711191        12.020682377355348     
 H   3.6839495955976056       0.55052058319841579        12.717787088653687     
 H   3.9222092860747000       0.21659106990519991        10.997431350855637     
 H   2.4200318552060462       -1.7406398981949291        12.847530729577972     
 H   3.2743253441284335       -3.2427432804604286        12.419585010821015     
 H   2.7809130236751249       -2.1042203507156949        11.151017587015991     
 H   5.1045945560567167       -1.7943332866459294        10.202286569535818     
 H   5.6036632990442410       -3.0995305020758117        11.290311024315404     
 H   6.4951112781600457       -1.5589331607427162        11.279619648192890     
 N   5.6949670494011517       -3.2749552599244622        14.231665650799043     
 N   4.1609990802938333       -1.3742906493313851        15.030654198691497     
 O   6.6175758381456102      -0.87890051285315751        13.936178455370918     
 C   6.8807554791297436       -4.0132492512175695        13.746649688545080     
 H   4.9421672513682875       -3.8563180482969597        14.596694140267838     
 C   4.3990496724790829       -1.3702727164258719        16.495019044019028     
 H   3.3965429142216537      -0.75131844350995292        14.741117270066225     
 H   7.4483769496127312       -3.3203931495097829        13.110116716636798     
 C   7.7658005470333498       -4.4434898928836315        14.919263633052516     
 C   6.4302454845365054       -5.2202036124338091        12.924010660874803     
 H   5.3642526670150241       -1.8709643054596081        16.658174828258037     
 C   4.4796240931844551        6.3995817968045127E-002   17.026394680818019     
 C   3.2955779767346249       -2.1727324381396320        17.191552194158778     
 H   8.0324829073685926       -3.5779480105644144        15.539017319468579     
 H   8.6938813845123413       -4.9090851076440369        14.559992994892591     
 H   7.2293712310293516       -5.1689958199620403        15.543294263887915     
 H   5.8734335925207279       -5.9205380880503427        13.563228095753939     
 H   7.2922644564681001       -5.7540159599142964        12.511265614928666     
 H   5.7798826075503635       -4.9272015009759187        12.091562341492669     
 H   5.2894315862458523       0.61502389217997089        16.534601166201224     
 H   4.6623691421403590        6.8779479158062734E-002   18.109736635314839     
 H   3.5392000128898276       0.59925903166323957        16.840042033880376     
 H   2.3072076771436407       -1.7831601988132084        16.911755554394638     
 H   3.3875412582658631       -2.0961359004648350        18.282909751303212     
 H   3.3361504809645139       -3.2334092533697376        16.916653437773391     
 I   1.5278298528878858        1.0453149145305058        14.637873391579422     
 I  -1.6135515768556392        5.6002793457476612        16.013274750842637     
 I  -8.4316243200679342        9.5900000110136112        13.037558746094815     
 O   1.9252224354128440        4.5014116934896728        15.592831468395639     
 H   1.7430066255353525        3.5558274567617478        15.399962830078350     
 H   1.0388474527662819        4.9031699222455911        15.714285973535075     
 C   8.4002168606635355        2.5320640408218011        10.034424289521203     
 C   8.5713586911485020        3.5221726665372568        8.8723711045855893     
 C   7.8335396202861363        1.1867288182945774        9.5390550993125061     
 C   7.4550234050542921        3.1244297101247027        11.100636362058697     
 P   10.004247226678022        2.2746052317717931        10.889493438007792     
 H   9.1643694890274698        3.0984805595568514        8.0507991076310930     
 H   7.5839577324031833        3.7833954807563264        8.4701733524651441     
 H   9.0453382367924231        4.4528967583022894        9.2064921651412526     
 H   6.8200003039204189        1.3487647061481292        9.1419316691811829     
 H   8.4366328984560877       0.75227402763328810        8.7303342957172738     
 H   7.7639759261489836       0.45867236432791564        10.357983805968866     
 H   7.8224124071326031        4.0788695127977750        11.498359381803413     
 H   6.4732952368361207        3.3076809044504265        10.642714737086552     
 H   7.3115183897090397        2.4375026473026375        11.943083484554647     
 N   11.063407682768592        1.6584866706640695        9.7985061074260216     
 N   10.640805347678739        3.7073121177234003        11.420895114228587     
 O   9.7350016455002777        1.4064701386878025        12.125418480093956     
 C   12.366773683516154        1.0914155545499156        10.231285278908599     
 H   10.711727379946533        1.3107683795157374        8.8981576996791869     
 C   11.661834163107930        4.5413913668276757        10.763657781786723     
 H   10.427021108306578        3.9362869854594398        12.394663831161850     
 Dy   9.9660932317603255        1.2942650131168161        14.329969445770319     
 H   12.531490054840937        1.4476987465198130        11.258649602370708     
 C   12.324569452527756      -0.43837454855729574        10.254680515780221     
 C   13.491473172215734        1.6107665425171875        9.3329616033967433     
 H   11.814979437253591        4.0880956158918806        9.7771403901303486     
 C   11.170232784521993        5.9818759316544705        10.570909589999603     
 C   12.985706128769440        4.5107721667388194        11.537806209040026     
 O   10.340078607407884        1.2960831652970630        16.517579638384117     
 O   9.4263901442477902        3.6254956924411883        14.327653223571543     
 O   7.6199303820855633        1.4584227878825282        14.591768596226883     
 O   9.1434212886041077      -0.98300288131086389        14.488387771745089     
 O   11.777447995235335      -0.17002556394079571        13.921993172633718     
 O   11.946988171592423        2.6461787893784252        14.235228565061737     
 H   11.531298349996804      -0.80364411375687639        10.918457524056173     
 H   12.145641488019233      -0.83825033173648256        9.2466255775319279     
 H   13.280563300915530      -0.84149398827142552        10.617423891536358     
 H   13.338081912480718        1.2721385971853743        8.2995673155502594     
 H   13.535006102717915        2.7062579641895645        9.3264163829637976     
 H   14.461620021299510        1.2304262134590513        9.6801712686218444     
 H   10.234780840585854        6.0118417546098533        9.9981961288647394     
 H   10.989002760550941        6.4659839604306422        11.538767146341693     
 H   11.922797465161795        6.5766430389865667        10.033731093922723     
 H   12.855701734457808        4.9211466501163752        12.548170832128481     
 H   13.370378310244885        3.4897818094111188        11.644987011800660     
 H   13.745276461912502        5.1165725658254262        11.024329532002024     
 P   10.516277092556628       0.42606056554516192        17.769641299873413     
 H   9.9713340112981239        4.2385340373372511        14.886083336848433     
 H   8.4545446643686581        3.9134179402649507        14.439677986472557     
 H   7.0237200390077392       0.70079156436419121        14.322937103118949     
 H   7.1281300637472818        2.3269334556914991        14.613365346138222     
 H   9.6064350802874880       -1.7240755639945915        14.014593545489230     
 H   8.1533572225029438       -1.1023269956930373        14.307562894553842     
 H   11.733066405316036       -1.1170314982314069        13.614641259679077     
 H   12.729162223620566        1.7360902147008729E-002   14.141981240235131     
 H   12.853463642977701        2.2411397124922217        14.301850217598984     
 H   11.989283429757487        3.4633204762575440        14.798660770613326     
 C   9.0385173028144035       0.68404436790022849        18.823762599525946     
 N   10.710617815829675       -1.1122047980495011        17.208429901108065     
 N   11.799701591547397       0.70808281904965620        18.749199792162944     
 C   7.8241675487359386       0.26814386548949976        17.973126863084911     
 C   8.9379294077626081        2.1821058385945187        19.170590184153273     
 C   9.1101484098311918      -0.15535565668261556        20.107942911075316     
 C   11.228193669818648       -2.2763868424941602        17.941795614035591     
 H   10.248131755436210       -1.3133170453654412        16.318227164936772     
 C   13.200654522002756       0.81107571177843418        18.273769870633945     
 H   11.618561281157213        1.2254676407440976        19.615986924671393     
 H   7.8526617118993745      -0.79472637565692417        17.697731033313691     
 H   6.9131598276555764       0.43992441737375543        18.559141195188420     
 H   7.7485228212456407       0.85850821128915511        17.051895696503042     
 H   7.9989101536220382        2.3752812356761686        19.708974067864620     
 H   9.7541917697676901        2.5096601927880253        19.827006743319558     
 H   8.9515136717486232        2.7997291009126917        18.264535315817056     
 H   9.9542340550008603       0.13396119942422272        20.745475406060738     
 H   8.1913414245099112        2.9542297752601573E-003   20.688532529572644     
 H   9.1898273481781079       -1.2296714358710816        19.900942518093235     
 H   11.538379983195217       -1.9030744836703939        18.926505079621371     
 C   12.442838753623720       -2.8592080132822639        17.213917668425161     
 C   10.139302515638423       -3.3339574045264913        18.118456755786617     
 H   13.229679673604858       0.38511102391504459        17.261064273694465     
 C   14.114543843823093       -3.8143509491120990E-003   19.194300108621512     
 C   13.619629586427250        2.2791984209758969        18.205238785842280     
 H   12.156170316799898       -3.2216431163981172        16.215748377048406     
 H   13.229637242002394       -2.1051771289613552        17.082664337848556     
 H   12.863378934231653       -3.7068285257820106        17.774195059740098     
 H   9.2608385019248463       -2.9290469707880713        18.635482270301850     
 H   9.8109504036916952       -3.7148551734727864        17.141022145685479     
 H   10.512596896572555       -4.1867209401988630        18.699527929455176     
 H   14.027859244363736       0.35804744746836442        20.228247458299691     
 H   13.852046941189545       -1.0685681422831175        19.185348037676587     
 H   15.161859013897974        9.5633599939132008E-002   18.878906205924125     
 H   12.952006932008901        2.8481851017927333        17.544381258994704     
 H   13.576659152270979        2.7294742218494190        19.206323056501205     
 H   14.644689467443246        2.3782865074519637        17.823656971370841     
 C   9.5946620073207658        5.3181237307775113        2.3649177141411331     
 C   10.589790012409727        4.2396537109923447        1.9012150031879738     
 C   10.135731381906950        6.7341557779531929        2.0871951411832947     
 C   8.2490646090611524        5.1216961017232281        1.6389673658243600     
 P   9.2515913105003982        5.1610536071552398        4.1696770776634411     
 H   10.677828553638657        4.2797198041249445       0.80466776901656178     
 H   11.592987864440078        4.3912404582483866        2.3194976343317055     
 H   10.243593065017100        3.2347905017156173        2.1759061281719076     
 H   10.317316139733633        6.8544114624233385        1.0092406374664273     
 H   9.4082555199396669        7.4978902787626991        2.3882731188551323     
 H   11.084242496283123        6.9290643142916934        2.6038328950514327     
 H   7.8638667350002507        4.1040182573104174        1.7756023452006331     
 H   7.4858751142687101        5.8308534695051177        1.9856229254913198     
 H   8.3849932026322218        5.2819178071308013       0.55946879884571943     
 N   8.5436059272730613        3.7083881449286795        4.5307856922172647     
 N   10.720045963287774        5.1135216600550795        4.9014696155767394     
 O   8.3150984596469861        6.2968306315433988        4.5965842961527548     
 C   7.0951683591870411        3.4213398907781580        4.5247067493185673     
 H   9.1545991915948441        2.9634953048670729        4.8796940267558817     
 C   10.874658733970216        5.3705974909834078        6.3511207160358483     
 H   11.562617490280427        5.3292646087710516        4.3512862368250254     
 H   6.6176888566427321        4.1813020340506268        3.8928289977260424     
 C   6.8177726644086940        2.0529819801938607        3.9020167339400191     
 C   6.4780864212565863        3.4999691862363966        5.9234081067877886     
 H   9.9452207284273211        5.0343524249735747        6.8318215498717914     
 C   12.045061352728208        4.5376944431303601        6.8695361358613436     
 C   11.074342557923639        6.8628508235108043        6.6283712847828609     
 H   7.3200430341972664        1.2552950964473992        4.4675184254535596     
 H   5.7382669593403062        1.8530840750946385        3.9153388305648824     
 H   7.1605581568705388        2.0050246248560244        2.8624580084091491     
 H   6.6962734209042747        4.4630240703585233        6.4002440155223752     
 H   5.3864378639726986        3.3939036667673150        5.8487878048106570     
 H   6.8668733070694685        2.6954650261320023        6.5617987802316202     
 H   12.950740014744490        4.7887236258627706        6.3014355972225164     
 H   12.240422946938413        4.7603148702237164        7.9260230367417117     
 H   11.845700884494876        3.4630273373350287        6.7649026230620590     
 H   10.236857929743472        7.4447154077842059        6.2269689530078711     
 H   11.144217851229779        7.0572953989243947        7.7076857915087933     
 H   11.998957897598974        7.2266202505260742        6.1595105102526153     
 C  -2.6239852841749793        11.756013953838098        6.9333587357906348     
 C  -2.4525181195002856        10.245986733724825        7.1860428423262661     
 C  -1.2738924278896611        12.493951058124477        7.0262377241242158     
 C  -3.6025233809638704        12.317745112050785        7.9858982219050416     
 P  -3.4156770111952368        12.016659560737166        5.2787667159814013     
 H  -3.4207801777699274        9.7306477836881342        7.1572689245935495     
 H  -1.7764344062717836        9.7691069545441387        6.4655733263765924     
 H  -2.0209470361564277        10.092200458232890        8.1870314389472938     
 H -0.51645641315276747        12.064673377258130        6.3570750183429716     
 H  -1.3767311403287095        13.562162187315518        6.7890624702655025     
 H -0.88622814152995133        12.418133786806827        8.0538260840288416     
 H  -3.2144474151873270        12.091552364312614        8.9901867200688077     
 H  -3.7098495755290601        13.405228762976853        7.9110513329285777     
 H  -4.5987138803097540        11.863263591034324        7.9037437174270444     
 N  -3.7868784161367142        13.598600508921420        4.9643541262320454     
 N  -2.2464851015855007        11.702433625078770        4.1639006496246607     
 O  -4.7068645030526577        11.199485199922433        5.2436504434869544     
 C  -4.9690071139444223        14.335400938454510        5.4614248722277008     
 H  -3.0336231065942889        14.182071225217486        4.6034765341443054     
 C  -2.4791138656751666        11.698169462428641        2.6985835580279911     
 H  -1.4826454592939045        11.079802184877948        4.4556318286942025     
 H  -5.5341338507466125        13.639134952715660        6.0964720471393896     
 C  -5.8608878124126651        14.775085784739126        4.2975470729164584     
 C  -4.5116664660680952        15.535984274440558        6.2898701301963289     
 H  -3.4431342261694011        12.199968206368940        2.5316835897854673     
 C  -2.5590298267191343        10.264047546398151        2.1664274713185794     
 C  -1.3715784567139448        12.499176027549950        2.0069361190505703     
 H  -6.1313191289831792        13.914490109164387        3.6725717301208198     
 H  -6.7868306756947607        15.237738638977547        4.6659756646952850     
 H  -5.3281864037404638        15.505536250086179        3.6761107046575239     
 H  -3.9590867134556240        16.240595302796546        5.6517063411573352     
 H  -5.3701635070239684        16.067177019921303        6.7132824830122049     
 H  -3.8549379453882597        15.236490884137110        7.1150415316837092     
 H  -3.3699380742573202        9.7127569450241147        2.6561131684699908     
 H  -2.7393465900506482        10.260174472156969        1.0826445388197656     
 H  -1.6191004222045804        9.7285200424368838        2.3544184084995394     
 H -0.38498985735154989        12.109094600526781        2.2923902373362974     
 H  -1.4575432612516477        12.421310927369285       0.91519178724997075     
 H  -1.4128801942485298        13.560120686089361        2.2806145357714027     
 I  0.38561944807878401        9.2744237696775613        4.5557733901454540     
 I   3.5347754337231190        4.7092949816179495        3.1993681500324249     
 I   10.345524983618192       0.72184823503736117        6.1828360423248672     
 O  -7.7099475278646148E-003   5.8107328850618716        3.6216291137831211     
 H  0.17339079235216531        6.7578008303047152        3.8083861855398995     
 H  0.87886272261075982        5.4096731399287181        3.4999253119285436     
         356

 C  -6.4794711991664693        7.7838722559943845        9.1835124665266434     
 C  -6.6525953077624038        6.7919959905443239        10.343733114611251     
 C  -5.9120253274039207        9.1275710080599293        9.6822349961116654     
 C  -5.5340061659751285        7.1923787064418825        8.1169856270244534     
 P  -8.0825449835515872        8.0443483079616716        8.3277776417300355     
 H  -7.2458253207512886        7.2151011725429415        11.165463177080021     
 H  -5.6657937189675236        6.5290865138784602        10.746255238011074     
 H  -7.1273095959403889        5.8623170934356406        10.007845382980911     
 H  -4.8990067402661435        8.9635497921397373        10.079758636558550     
 H  -6.5153538025900160        9.5608146880556539        10.491468365012562     
 H  -5.8410297549127677        9.8575517581585395        8.8651925319596430     
 H  -5.9015191867062162        6.2384824709553692        7.7180511047012832     
 H  -4.5525073658359645        7.0082687229209144        8.5750472230802046     
 H  -5.3898485430755425        7.8800751139280036        7.2752549444555550     
 N  -9.1414488773250895        8.6606145968175170        9.4186141705948110     
 N  -8.7212015690914662        6.6134910364631985        7.7942263002624639     
 O  -7.8109030732241598        8.9135688655398990        7.0926508856324642     
 C  -10.445557035944187        9.2269432708069985        8.9871246191174787     
 H  -8.7904110539216500        9.0066236344570303        10.319887515660350     
 C  -9.7422007403144626        5.7789211971391463        8.4510844566184460     
 H  -8.5048578269118398        6.3830894271836893        6.8213216404487360     
 Dy  -8.0491004736284744        9.0221895146043689        4.8887529857484910     
 H  -10.610886364285253        8.8708273474207822        7.9597936170412531     
 C  -10.404256747189406        10.756723278416537        8.9643737977345932     
 C  -11.569225318522868        8.7067082966863261        9.8862515081701172     
 H  -9.8949462425592838        6.2313778909806761        9.4380319385551861     
 C  -9.2510777444781525        4.3381006062443142        8.6422773579955336     
 C  -11.066312429103338        5.8102550868971461        7.6773703442936085     
 O  -8.4216960706851669        9.0127151413829054        2.7000132147721554     
 O  -7.5072113945241314        6.6908327219567534        4.8929139842182581     
 O  -5.7042530856686939        8.8532784110294322        4.6128575406786405     
 O  -7.2305273990965873        11.298498796529994        4.7179751901849212     
 O  -9.8612914406472445        10.486293297423387        5.2867215932784166     
 O  -10.030378078805665        7.6638162308431070        4.9726733689912903     
 H  -9.6117249618498839        11.122991115660744        8.3002379081547506     
 H  -10.224866732876768        11.156197416318800        9.9725020035650029     
 H  -11.360771117141903        11.159416143130239        8.6025610226132017     
 H  -11.414896050306409        9.0447739251886823        10.919697953678757     
 H  -11.612587180377716        7.6112196706210939        9.8922311364728888     
 H  -12.539753484917741        9.0870874024903880        9.5402383250916092     
 H  -8.3153533753059055        4.3069295126618794        9.2144657814458188     
 H  -9.0707011921676948        3.8548893409488389        7.6738347546146599     
 H  -10.003721196935633        3.7432141669553736        9.1791936337294082     
 H  -10.936958479337465        5.3996067759091595        6.6670484793039479     
 H  -11.450467783273341        6.8314160734003240        7.5700418716725650     
 H  -11.825968504319775        5.2050169995436688        8.1913677126833626     
 P  -8.5962287695575004        9.8783680649487682        1.4447798229417350     
 H  -8.0505507143615027        6.0774900770337084        4.3333505037020412     
 H  -6.5353665716188551        6.4025410925825570        4.7827240146986556     
 H  -5.1067915631224743        9.6130664554636152        4.8716311921909243     
 H  -5.2115661299806577        7.9852298691337271        4.5950058471584851     
 H  -7.6901134478346700        12.039993007913706        5.1947293380331381     
 H  -6.2386124877151499        11.419188808693375        4.8888633077079433     
 H  -9.8188473627906454        11.432030083683584        5.5983840749110900     
 H  -10.812546945946300        10.296566553326048        5.0659657833266030     
 H  -10.935892464410745        8.0696653153921307        4.8993171490983327     
 H  -10.069446050828661        6.8460976369757356        4.4098740206028371     
 C  -7.1186514013765168        9.6162195883037924       0.39151571522407413     
 N  -8.7876288467107102        11.419420098843457        1.9989239596915949     
 N  -9.8786368476381679        9.5936376757335537       0.46474960863240533     
 C  -5.9040032761622303        10.032436884976963        1.2413782971267995     
 C  -7.0199202632522342        8.1176610683750745        4.6890596337540724E-002
 C  -7.1901948888618827        10.453759086237287      -0.89383537816006708     
 C  -9.3185509657939161        12.578215098405421        1.2674749537861836     
 H  -8.3280068581478872        11.623223073296913        2.8900799057579287     
 C  -11.280924202268617        9.4943364293230523       0.93614404830824327     
 H  -9.6964198646074724        9.0763001906323986      -0.40177530913639870     
 H  -5.9319070805398386        11.095691233290891        1.5153415523526772     
 H  -4.9930699928451396        9.8593479968475783       0.65567324253741077     
 H  -5.8289015349967235        9.4432190364171724        2.1633332868817967     
 H  -6.0801514241920911        7.9219787491088871      -0.48927301330991774     
 H  -7.8353687169158635        7.7910468491251104      -0.61095617149376080     
 H  -7.0367917830345155        7.5011398455083311       0.95364648859532897     
 H  -8.0348080860155147        10.164011445121043       -1.5303873507946220     
 H  -6.2719029589949207        10.294395894558505       -1.4749466145086583     
 H  -7.2694650056112504        11.528284013780130      -0.68788477246314816     
 H  -9.6325349942241303        12.200828586323565       0.28561782942978492     
 C  -10.532187751786402        13.153751383005918        2.0025270088303873     
 C  -8.2391079568224477        13.643438453146880        1.0809602966082981     
 H  -11.311880533974071        9.9204114515575004        1.9487105542003933     
 C  -12.190631636073666        10.310898314573826        1.2812236282790154E-002
 C  -11.703352104484336        8.0271862786498769        1.0041019791648509     
 H  -10.240914369637746        13.523809208868407        2.9964226037436545     
 H  -11.310569652798696        12.393302325128767        2.1440042039621723     
 H  -10.965172545196250        13.994356028390106        1.4417064687192340     
 H  -7.3628756722089452        13.244820553761988       0.55576912671384515     
 H  -7.9045376968440211        14.026922958200680        2.0551401953668540     
 H  -8.6241288583978921        14.493327400687367       0.50368246472335321     
 H  -12.102730407039827        9.9477277387411931       -1.0205597500343133     
 H  -11.925453703379569        11.375016438928979        2.1214394551558918E-002
 H  -13.238856626006719        10.214745228101538       0.32618868565283576     
 H  -11.038399195733831        7.4571304920045565        1.6667391334389570     
 H  -11.658826784193050        7.5765053975902754        3.2647504732427404E-003
 H  -12.729531724192487        7.9304140883934569        1.3832187114441439     
 C  -7.6835189935624530        4.9994492297841093        16.851832603803892     
 C  -8.6771014300066387        6.0796248835806992        17.314256763661756     
 C  -8.2271264386274847        3.5847015032674414        17.130214723699403     
 C  -6.3379641911282611        5.1937484617118850        17.578431901848550     
 P  -7.3396677330354381        5.1557350679552227        15.047293124481904     
 H  -8.7657743479364640        6.0402426381396852        18.410727267217624     
 H  -9.6802356860071406        5.9291207950628273        16.895465688202474     
 H  -8.3294056360986364        7.0837805571640402        17.039076169169149     
 H  -8.4094736513639230        3.4656036065385543        18.208175487969665     
 H  -7.5007457512461455        2.8196586894946853        16.830048150725101     
 H  -9.1757326482720902        3.3911923165283495        16.613261311508776     
 H  -5.9503337941087393        6.2103667511099587        17.441074051060319     
 H  -5.5761371187331736        4.4824860204638988        17.233105954436809     
 H  -6.4750350772043603        5.0350035802296462        18.658002375061916     
 N  -6.6301993034742654        6.6079558549645414        14.686985563079254     
 N  -8.8071823760423928        5.2039044246980808        14.314015210797569     
 O  -6.4040893307830133        4.0190986491591456        14.620806751790047     
 C  -5.1814887205869491        6.8936015086331608        14.693129236116476     
 H  -7.2404934786689932        7.3531740154095546        14.337457339246606     
 C  -8.9589622005927207        4.9478884462981911        12.863818869581822     
 H  -9.6506417864444298        4.9875738086105610        14.862699701927097     
 H  -4.7047969137879599        6.1330714992452329        15.324901544537633     
 C  -4.9023247434313006        8.2614858662377397        15.316133683996648     
 C  -4.5645327537071472        6.8146694457456656        13.294370664397704     
 H  -8.0295993152895218        5.2868877145307920        12.384955674074806     
 C  -10.130478308840059        5.7787910079568183        12.344839229233440     
 C  -9.1549634427418720        3.4556188159587720        12.583967401410764     
 H  -5.4029595598372850        9.0601231466262124        14.750553438336445     
 H  -3.8224075857976567        8.4592747908484185        15.303193498215370     
 H  -5.2452042302178548        8.3099576371628245        16.355642771586016     
 H  -4.7833249306607071        5.8517764973981885        12.817487227346794     
 H  -3.4727908056561576        6.9200453275110290        13.368777860142499     
 H  -4.9529718138349690        7.6194651772837112        12.656142537259823     
 H  -11.036423843154015        5.5245520055557051        12.911062072060481     
 H  -10.323631219537702        5.5574823555884461        11.287678059661268     
 H  -9.9337724727545673        6.8537022605619482        12.451724354647231     
 H  -8.3170487381667115        2.8744838606798071        12.985581280320821     
 H  -9.2227615305593513        3.2629467793310418        11.504213199280361     
 H  -10.079695582747384        3.0893564116058849        13.050520404660428     
 C   4.5229844938082149       -1.4388696011718796        12.259283080309416     
 C   4.3552521711056578        7.0174386220915999E-002   11.998024666605533     
 C   3.1702970654999141       -2.1730603873502510        12.175386812105778     
 C   5.4960889512584439       -2.0106909693803545        11.207145810905697     
 P   5.3200566162265543       -1.6930775568367959        13.912260119342704     
 H   5.3249128224868505       0.58314363443747286        12.021563936773429     
 H   3.6822192270979048       0.55277618367361381        12.717488482984475     
 H   3.9214706677153628       0.21914248131704989        10.997246509673683     
 H   2.4166245897052905       -1.7378152970830631        12.844897621080726     
 H   3.2706921939998792       -3.2403065622403751        12.417791140218389     
 H   2.7792155994782339       -2.1014556139387328        11.148798838938990     
 H   5.1042838596246263       -1.7917201209651883        10.202691509031341     
 H   5.6013152337512109       -3.0978391354913350        11.290447555013477     
 H   6.4935793930150396       -1.5577153639498766        11.281779171031278     
 N   5.6902875872885081       -3.2740733527464045        14.231570113511662     
 N   4.1555307497696035       -1.3740100508399622        15.030612667317559     
 O   6.6127334915649092      -0.87760339397151288        13.938642735212053     
 C   6.8761695268385257       -4.0121694504528733        13.746419543939444     
 H   4.9374483353722516       -3.8555498088973397        14.596333335034359     
 C   4.3943767312691975       -1.3687134278476381        16.494888260454150     
 H   3.3912074697564467      -0.75096890663370885        14.740862918932946     
 H   7.4440436737736393       -3.3190295871085600        13.110430524957199     
 C   7.7608267248041809       -4.4432578794856772        14.918996065658451     
 C   6.4258343654069421       -5.2186176193045828        12.922922128340453     
 H   5.3598102910381460       -1.8690191035646573        16.657874589863280     
 C   4.4750087853488978        6.6003199447039487E-002   17.025071818290765     
 C   3.2916792768052963       -2.1710205455471776        17.192770994551431     
 H   8.0277894824350184       -3.5781747913313624        15.539278007922507     
 H   8.6887735852107983       -4.9090632630885329        14.559657874318516     
 H   7.2239456092006824       -5.1688547831167853        15.542511249501926     
 H   5.8692066413556372       -5.9195503264440497        13.561646140934696     
 H   7.2879412844470881       -5.7519207840250095        12.509695132650084     
 H   5.7753269104940683       -4.9251444820914285        12.090763415568585     
 H   5.2848579732526204       0.61656938196997446        16.532797258038570     
 H   4.6578561070853146        7.1689495188304780E-002   18.108397184125483     
 H   3.5346004019285986       0.60117291449283461        16.838275547557828     
 H   2.3029633119756854       -1.7816091779740573        16.914031789182811     
 H   3.3849035070201299       -2.0942395135942307        18.284016440365310     
 H   3.3320279270564490       -3.2317443175360205        16.918002466851718     
 I   1.5234924489393995        1.0474516551516926        14.632328000494494     
 I  -1.6190833207986843        5.6019233291542037        16.013780999137307     
 I  -8.4386164375594426        9.5914342214119088        13.036681766045463     
 O   1.9206231668487381        4.5037972325534632        15.589050792896185     
 H   1.7383890961684334        3.5583325852790293        15.395673360656057     
 H   1.0343388970954968        4.9053467232898926        15.711627582893190     
 C   8.4002394672180927        2.5312669948065762        10.033382928618552     
 C   8.5727974429424396        3.5217525840701001        8.8718854472373909     
 C   7.8338454772878690        1.1862882110952553        9.5367972341359426     
 C   7.4540334015975054        3.1234326624591149        11.098824576126361     
 P   10.003398560655768        2.2733053427128187        10.889945829306818     
 H   9.1663532099615352        3.0980758335997449        8.0506993731397074     
 H   7.5858878907027849        3.7835691854992857        8.4689289898195010     
 H   9.0468925092683694        4.4521361446520036        9.2067519893985956     
 H   6.8206919219553663        1.3486686455796129        9.1388642018960340     
 H   8.4376091618615767       0.75219797295412705        8.7283787412651144     
 H   7.7634526558178605       0.45774306001192616        10.355209375760257     
 H   7.8212424710035267        4.0775744615730529        11.497433573615487     
 H   6.4728610231191057        3.3071853312566231        10.639927659763233     
 H   7.3094012005954099        2.4361586941273079        11.940787837397815     
 N   11.063248839247517        1.6568596853810609        9.7998286533852692     
 N   10.639967403831397        3.7057996877329753        11.421738749487513     
 O   9.7326104385002417        1.4055154345268270        12.125811617182212     
 C   12.366681694051636        1.0902478629061763        10.233023765970024     
 H   10.712190640578218        1.3090954859512700        8.8992712967442884     
 C   11.661142544469438        4.5399806096617157        10.764908983125883     
 H   10.425534442255755        3.9349699155520095        12.395306394329118     
 Dy   9.9609189817652837        1.2948709228022139        14.330780172674029     
 H   12.531357278860821        1.4472530025548362        11.260137964336870     
 C   12.324628331149286      -0.43951521225013385        10.257430258982692     
 C   13.491397856126266        1.6090786800900392        9.3343586521346502     
 H   11.814551809396891        4.0869107854303950        9.7783287743765541     
 C   11.169519669431743        5.9804853870351611        10.572459288549654     
 C   12.984821984660760        4.5093110089964670        11.539365750747523     
 O   10.334850925594399        1.2982618477474301        16.518406734586101     
 O   9.4218234986418157        3.6263348708485399        14.326315470925099     
 O   7.6149165614373668        1.4600519914847121        14.592677277548521     
 O   9.1381930443160950      -0.98222758509700603        14.490638450539452     
 O   11.772131507718418      -0.17045054241069632        13.926434867992002     
 O   11.941607961768369        2.6470999023561217        14.237223395041521     
 H   11.531199194147204      -0.80446970496226688        10.921196086536652     
 H   12.146042203766829      -0.84007451353192220        9.2495915318654376     
 H   13.280574268688589      -0.84225055297499740        10.620722835044313     
 H   13.337832177533128        1.2701300826497024        8.3010800122939781     
 H   13.535155075190676        2.7045636547283687        9.3274516850808222     
 H   14.461496492424571        1.2286559852641699        9.6816349230441148     
 H   10.234308323587621        6.0106327459336217        9.9993759302941463     
 H   10.987856077844574        6.4641622663768121        11.540440625848980     
 H   11.922267743554070        6.5755262125632461        10.035858580544883     
 H   12.854617068638083        4.9197345480018289        12.549689277499919     
 H   13.369518631339274        3.4883375817847289        11.646653441038078     
 H   13.744489752698438        5.1150802558847479        11.026022794251771     
 P   10.512150870549549       0.42886609063951669        17.770712732976737     
 H   9.9664720983358581        4.2395185283950951        14.884826622842379     
 H   8.4499709173225757        3.9145614352693316        14.437535814525988     
 H   7.0185895992692720       0.70234236886866719        14.324367143016580     
 H   7.1234031514663716        2.3287622234425616        14.612969017070945     
 H   9.6009036790390514       -1.7232157880077676        14.016390235778077     
 H   8.1480377483025741       -1.1013159139314077        14.309995397259611     
 H   11.727883396189032       -1.1168230317524812        13.617232227056693     
 H   12.724251227867995        1.8079136941132615E-002   14.143242559618241     
 H   12.848356012617987        2.2424980510431940        14.302467669499110     
 H   11.983981721312801        3.4639369321503510        14.801075034924160     
 C   9.0352885810126047       0.68778550770019975        18.825762685610204     
 N   10.705106724300965       -1.1099698515683136        17.210736408394556     
 N   11.796601821228972       0.71109072728094913        18.748835372280077     
 C   7.8202878883189468       0.27288868121581228        17.975524460461795     
 C   8.9359414300297821        2.1857425635202037        19.173134937221612     
 C   9.1074739762647923      -0.15200256672228871        20.109601108765901     
 C   11.226602632466317       -2.2729846758823902        17.942938382281142     
 H   10.242627091044184       -1.3116190677072612        16.320658090569676     
 C   13.197355252027410       0.81267912689362998        18.272540985154702     
 H   11.616564637450061        1.2285180141260854        19.615820556874969     
 H   7.8484532133869527      -0.78971529859980860        17.699117323536981     
 H   6.9096228627861294       0.44421456818953597        18.562181714139868     
 H   7.7442574174524355       0.86412657809051063        17.054901665977660     
 H   7.9972353600317829        2.3795352075291474        19.711819465494045     
 H   9.7526168205217285        2.5122622235770220        19.829529856854613     
 H   8.9498932194925462        2.8037333362736052        18.267335304764924     
 H   9.9524125032382518       0.13664910894619481        20.746286730503147     
 H   8.1893927917336722        6.6550565783525598E-003   20.691204931726066     
 H   9.1863385709933443       -1.2262798298246966        19.902182820569081     
 H   11.538699415408313       -1.8988496243240949        18.926692447281201     
 C   12.440234341583256       -2.8540402704719807        17.212088517209516     
 C   10.140119186146119       -3.3323254816106802        18.122859540600793     
 H   13.225515253504252       0.38584876943816387        17.260178402970158     
 C   14.111325326932706       -1.8123510554731940E-003   19.193412676393823     
 C   13.617349045723843        2.2804016755289096        18.202571244536998     
 H   12.151581110574911       -3.2178996442858523        16.215056340679855     
 H   13.225122148564596       -2.0986518129911857        17.078027269504986     
 H   12.863979072027696       -3.7002798384592595        17.771854259385083     
 H   9.2628299446092406       -2.9289416261770622        18.642882874626618     
 H   9.8091673163927329       -3.7135701017761882        17.146503843762293     
 H   10.516709438525986       -4.1845586320490051        18.702426918385779     
 H   14.025234205480769       0.36104264398481872        20.227064571024730     
 H   13.848498725403353       -1.0664869487602278        19.185531822567011     
 H   15.158536018848228        9.6980517746740436E-002   18.877489802671107     
 H   12.949578757920287        2.8494699918186415        17.541939469807865     
 H   13.575528212787107        2.7312623225057417        19.203411718663553     
 H   14.642168128325341        2.3784727785954680        17.820100867624486     
 C   9.5982731738806706        5.3153189307178224        2.3665964895484914     
 C   10.591833695108511        4.2353680883308016        1.9032869437644770     
 C   10.141308431743582        6.7304034822590433        2.0880483319728831     
 C   8.2523017124535087        5.1204962122078239        1.6408274363088149     
 P   9.2555444144753487        5.1590971195233353        4.1714748550430114     
 H   10.679974265446326        4.2750683377968262       0.80675679570199155     
 H   11.595187692622568        4.3857091285423380        2.3216225880277421     
 H   10.244311484339963        3.2310585870511650        2.1782457091004188     
 H   10.322790327729427        6.8497661019704212        1.0099695158456239     
 H   9.4150605431222072        7.4953641638798620        2.3888965750607407     
 H   11.090258411347731        6.9241507679427317        2.6042943133700036     
 H   7.8655726570252193        4.1034499026591149        1.7777914756380540     
 H   7.4901886772601207        5.8309056210169778        1.9872415198299047     
 H   8.3884222713531944        5.2800856017394509       0.56125156501500451     
 N   8.5469829972639282        3.7069263663375946        4.5332948778526063     
 N   10.723992582326801        5.1111150983356950        4.9032232065921475     
 O   8.3197330867786121        6.2954857306129739        4.5981665647086611     
 C   7.0985638065886612        3.4199174418683884        4.5255643189412460     
 H   9.1578196124079874        2.9615752287461885        4.8815155124488960     
 C   10.878351305111440        5.3680071189604819        6.3529740250813678     
 H   11.566606068795373        5.3270142396246696        4.3531798513593971     
 H   6.6216796105248905        4.1804390760692982        3.8939307757852868     
 C   6.8216404974701073        2.0521661585946283        3.9013628347600169     
 C   6.4801424389495130        3.4975072327068473        5.9236947716018147     
 H   9.9490825753364067        5.0310637106518774        6.8334766372503175     
 C   12.049197403349682        4.5356432249765657        6.8712071911036761     
 C   11.077075449645683        6.8602828837344543        6.6307561878600030     
 H   7.3234706892226082        1.2539027993664744        4.4664293221718641     
 H   5.7421246746227679        1.8522938713328085        3.9136266002442719     
 H   7.1651853869617215        2.0052390703865210        2.8620102286955054     
 H   6.6974369763912405        4.4604434306262082        6.4011746204320783     
 H   5.3886214273136108        3.3910181297714006        5.8479786819843245     
 H   6.8686671711482852        2.6928711473780020        6.5620749116526680     
 H   12.954723074876428        4.7873175921424238        6.3031658060322018     
 H   12.244436212683611        4.7581255581957516        7.9277472973739984
[truncated: 1,937,054 more chars]
