# Supplementary material for: Unraveling the Contributions to Spin–Lattice Relaxation in Kramers Single-Molecule Magnets
Source: J Am Chem Soc. 2022 Dec 9;144(50):22965–75. doi: 10.1021/jacs.2c08876 (PMC9782788; doi:10.1021/jacs.2c08876)
Supplement: Supplementary file 2 — ja2c08876_si_002.zip [file ja2c08876_si_002.zip › phonon_Dy/mol-7/mode-1-10/9/Cart_disp.xyz]

         356

 C  -6.5383576374751957        7.7734401969106148        9.1586041259394335     
 C  -6.7429198731907913        6.7979014598676653        10.327646827583502     
 C  -5.9746696643274166        9.1213520779219497        9.6501680405888255     
 C  -5.5737201888088199        7.1610084230507640        8.1217369170248173     
 P  -8.1212734532699162        8.0324196612796275        8.2663299749256343     
 H  -7.3499553967035576        7.2360592476888810        11.131314233086115     
 H  -5.7666678143284482        6.5321563998191783        10.753702104321249     
 H  -7.2184643365766910        5.8680002307694696        9.9930742864245410     
 H  -4.9708520913739198        8.9587751688181978        10.071455456726644     
 H  -6.5929059221157704        9.5691004146727821        10.440208322753797     
 H  -5.8832933235178135        9.8390752934627237        8.8240503831067940     
 H  -5.9406357233882883        6.2055211893046769        7.7260902345399689     
 H  -4.6052680764070786        6.9732595660491148        8.6059444832780247     
 H  -5.4037306267206571        7.8370871807815075        7.2751778501866955     
 N  -9.2034245601450912        8.6529760907198234        9.3319038406986525     
 N  -8.7499488881343535        6.6006269067045586        7.7245463782956012     
 O  -7.8198727927147118        8.8987515817833742        7.0355937994365974     
 C  -10.487843137626891        9.2374129813165382        8.8638682712929526     
 H  -8.8675879899061041        9.0059071326128635        10.236301637209721     
 C  -9.8020051851586008        5.7835266021120386        8.3553291667804306     
 H  -8.5054925631979881        6.3631158499757854        6.7593056106528557     
 Dy  -8.0448056446412721        9.0104113418516771        4.8321561849355961     
 H  -10.621304030249355        8.9028047211796402        7.8237795465136140     
 C  -10.427266721425045        10.766947786591047        8.8756217245959625     
 C  -11.649884211439947        8.7114014192351519        9.7113690679811722     
 H  -9.9883078950377744        6.2542650085905880        9.3284773095734312     
 C  -9.3298969095936162        4.3418075815701167        8.5911858983751443     
 C  -11.097191209488969        5.8153437027034283        7.5335852973973765     
 O  -8.3988981892968422        8.9931531180089817        2.6425583173699669     
 O  -7.5284436835994981        6.6688763625847161        4.8595931753720460     
 O  -5.6995327549193515        8.8221515385102247        4.5735517691892245     
 O  -7.2126207315918220        11.284925912055021        4.6556888727352188     
 O  -9.8300217773186578        10.512629081652861        5.1966371254067250     
 O  -10.033290772668275        7.6810649676911282        4.8841825699100792     
 H  -9.6061743782944582        11.139025106215668        8.2488930653949222     
 H  -10.277144528482635        11.140701136047104        9.8995069464439531     
 H  -11.365830855382438        11.190352995812766        8.4895905624625438     
 H  -11.538343910900609        9.0408512630250506        10.753703349386655     
 H  -11.696677957041544        7.6159341367586872        9.7060944934961189     
 H  -12.604561586385595        9.0966899795580627        9.3259404173796678     
 H  -8.4078366891351646        4.3143603401774326        9.1863532747575540     
 H  -9.1321663404669593        3.8335659943642622        7.6383508029109626     
 H  -10.101039968850269        3.7673414345976872        9.1251023274808514     
 H  -10.935858533559777        5.3871255941020157        6.5344406171475029     
 H  -11.467850965947950        6.8386404410432631        7.3971775664225214     
 H  -11.880497155166177        5.2258139553605139        8.0304069869416885     
 P  -8.5675561678977044        9.8610270040336516        1.3894165717170901     
 H  -8.0774712874426058        6.0406953332050008        4.3218802187975740     
 H  -6.5585936902950204        6.3709177625297508        4.7591672324614978     
 H  -5.1072985029348619        9.5712957354623995        4.8719032833281197     
 H  -5.2184870072185925        7.9466809843909871        4.5792706030820023     
 H  -7.6705127742989143        12.014882982735299        5.1523982873722325     
 H  -6.2232375295466307        11.386427444196588        4.8642583224324110     
 H  -9.7727889530457546        11.437002794331123        5.5686474093498415     
 H  -10.800895225839289        10.310387733654515        5.0826503269587571     
 H  -10.945053740937590        8.0784485643531401        4.8516612570448210     
 H  -10.087875265282968        6.8391342162276691        4.3589741078233795     
 C  -7.1101771242698026        9.5520156440950501       0.32305972855891008     
 N  -8.6985536617231904        11.414526870554145        1.9265017302024912     
 N  -9.8832399683837924        9.6049593148509711       0.44243316657392984     
 C  -5.8771631294326658        9.9123114211839258        1.1746966049437215     
 C  -7.0670552524182106        8.0551189155427387       -4.0860090446014588E-002
 C  -7.1599535390544844        10.412212892795337      -0.94715255577047786     
 C  -9.2954885654376991        12.560589625567088        1.2253059811868079     
 H  -8.2335698258489067        11.615624738097894        2.8159911818935650     
 C  -11.269542765599093        9.5364892799559922       0.96927271367421564     
 H  -9.7403826576286576        9.0886128749816955      -0.43252152621555823     
 H  -5.8730765067686521        10.969524232850304        1.4740793609811047     
 H  -4.9748954251811499        9.7289550573892107       0.57843375988033252     
 H  -5.8132998070164099        9.2991158342579201        2.0817442852083152     
 H  -6.1395145434353982        7.8331879642884772      -0.58901671597668448     
 H  -7.8999402565269881        7.7652184986238986      -0.69485712746486983     
 H  -7.0950566426772719        7.4290676217888265       0.85946116482040080     
 H  -8.0214320063096558        10.165802540069425       -1.5802880893303117     
 H  -6.2533476913117587        10.226851302086342       -1.5388593174073424     
 H  -7.1942445608588894        11.485629727072272      -0.72112939478897242     
 H  -9.6623368651452797        12.171970045561322       0.26572730814501272     
 C  -10.473781181627126        13.121468112804736        2.0294022054594043     
 C  -8.2495048291741497        13.644242534745418       0.96312631571951890     
 H  -11.254861594849881        9.9894455658161174        1.9721447671904055     
 C  -12.202285038091635        10.342454116850478        5.8480726195733509E-002
 C  -11.713281791940812        8.0786755894332138        1.0948650495858288     
 H  -10.131856188889829        13.506516941124030        3.0024291859101750     
 H  -11.231871652134270        12.351184695960558        2.2243426474236525     
 H  -10.953217542754167        13.949085736146467        1.4863172444428192     
 H  -7.4063918088034590        13.261455326691468       0.37324057169938757     
 H  -7.8505313565377355        14.032686595752507        1.9116060154114545     
 H  -8.6910396203643572        14.487901258747581       0.41597583317791109     
 H  -12.145826438666308        9.9613637158001964      -0.97118797408471147     
 H  -11.931736806946041        11.405443898960037        4.0298324943569580E-002
 H  -13.242099251777962        10.256789610830857       0.40235849809913604     
 H  -11.027288902209699        7.5139593494246126        1.7407641394401501     
 H  -11.722255788187006        7.6020817725346825       0.10442306206061960     
 H  -12.723586449671979        8.0083119647509857        1.5227571014973020     
 C  -7.6986644353597695        5.0421226105496828        16.827945361670679     
 C  -8.7047543055374952        6.1213698160852594        17.263703345785562     
 C  -8.2400816131905579        3.6284737148676638        17.117248778956885     
 C  -6.3630546117880797        5.2526960889988601        17.569883523438229     
 P  -7.3340839364041539        5.1820862788878790        15.026691766007703     
 H  -8.8096260110792226        6.0915040033960199        18.358934965609539     
 H  -9.7005436563285521        5.9596065852386024        16.831085095083544     
 H  -8.3601250167749530        7.1253964532852487        16.984281004243169     
 H  -8.4358134835459140        3.5236280959780890        18.194605605003311     
 H  -7.5082872962546725        2.8610220099939907        16.836177496043849     
 H  -9.1823997946992861        3.4268437168081802        16.591612501483848     
 H  -5.9754265185722080        6.2675838990216421        17.417750326137824     
 H  -5.5959683774979112        4.5353643475662304        17.248229309189824     
 H  -6.5151936993316593        5.1151209488708957        18.650748531213946     
 N  -6.6445344060297096        6.6427611359353929        14.659708587485651     
 N  -8.7891987677764973        5.1935767018521810        14.268198179228085     
 O  -6.3754583340383668        4.0551647887556461        14.626689973960083     
 C  -5.1998250975521998        6.9510718268174676        14.661735889207645     
 H  -7.2640227170446510        7.3717181413978148        14.291324249700802     
 C  -8.8955919550308433        4.9156796869291375        12.816961897644941     
 H  -9.6415935951423073        4.9681738549269365        14.799805343480738     
 H  -4.7103810895403981        6.2026993150176217        15.299027862198878     
 C  -4.9440866559556840        8.3302069722156098        15.271607799982929     
 C  -4.5852996315174774        6.8677138296984266        13.262195914226076     
 H  -7.9469765737388087        5.2390258058571630        12.364848086672584     
 C  -10.042062475614749        5.7469243418113116        12.244199788470864     
 C  -9.0933279676877827        3.4210461499809091        12.553170243746822     
 H  -5.4788047331590208        9.1112312556863468        14.710797162891884     
 H  -3.8705583814677529        8.5613567667083803        15.235944133781336     
 H  -5.2686104677525574        8.3747585649507972        16.317690988073362     
 H  -4.7849812181641145        5.8935639764619578        12.798913200928070     
 H  -3.4957948525381757        6.9967124284016364        13.332094754116495     
 H  -4.9922509315206280        7.6559812094221513        12.614265244584717     
 H  -10.969740548630972        5.5048459225493502        12.780828844136474     
 H  -10.197245655859440        5.5132365995067900        11.182953381391004     
 H  -9.8439734643720982        6.8222421435353384        12.345206920719429     
 H  -8.2754461647131361        2.8377680835362455        12.993650279642775     
 H  -9.1239608043449927        3.2127630230120690        11.473852527399425     
 H  -10.038391014933618        3.0693675783812102        12.990284154486337     
 C   4.5863888710362390       -1.4593842969520359        12.188404687935732     
 C   4.4080060963861083        4.5611395597585105E-002   11.911134615452831     
 C   3.2456065417494591       -2.2135577326705951        12.087628698032407     
 C   5.5847258120158374       -2.0267703387817448        11.158697109797947     
 P   5.3586733243410007       -1.6910891950059914        13.855497424448258     
 H   5.3730081582167788       0.56666035325916897        11.944592795622299     
 H   3.7208428755130512       0.52901665877506221        12.616014323800641     
 H   3.9878935090553251       0.18199926861540094        10.902778987133596     
 H   2.4721659144311730       -1.7796906403635582        12.735465847884747     
 H   3.3568140429946740       -3.2759921808160954        12.347032937622867     
 H   2.8737452751710153       -2.1630179015720921        11.052491194861924     
 H   5.2110630528041000       -1.8135417908667766        10.146391559504885     
 H   5.6964690125520221       -3.1123422935562721        11.246732308520714     
 H   6.5772388998140210       -1.5659359765071015        11.250316061230754     
 N   5.7694905994411512       -3.2604106664640735        14.182400001256344     
 N   4.1670456663205897       -1.4090451350108741        14.959154643773973     
 O   6.6242627101361053      -0.83365704610560021        13.905849934358876     
 C   6.9827595101334650       -3.9709033643436702        13.722334892514588     
 H   5.0300801811856557       -3.8603562919792571        14.546133976648340     
 C   4.4152380433127831       -1.3551267095787414        16.422138748152712     
 H   3.3945153073062091      -0.80164851470157694        14.657767129789979     
 H   7.5564895429192651       -3.2639653897015863        13.106620196786805     
 C   7.8399906780526534       -4.3975400855820146        14.917080255519053     
 C   6.5801069033982547       -5.1826649197855534        12.881866305525893     
 H   5.3859113233328095       -1.8424721280890073        16.593945853898155     
 C   4.4889722613610505        9.6789638280283072E-002   16.907254996033547     
 C   3.3261219482647801       -2.1478257508567626        17.152848273095341     
 H   8.0841207445168735       -3.5334855325035575        15.548735978188349     
 H   8.7802874740726100       -4.8548311392501464        14.578861715787587     
 H   7.2905296080154116       -5.1295876253855335        15.521635028873666     
 H   6.0229351336667172       -5.8970117573648908        13.504028739822671     
 H   7.4654579012832869       -5.6938252646356258        12.489505447415727     
 H   5.9433835287832935       -4.9029218393475711        12.034391117284414     
 H   5.2977906485112669       0.63501755961766071        16.398782082363279     
 H   4.6718701490703394       0.13845552516110626        17.990222208142754     
 H   3.5464488562710597       0.62199343929024620        16.701810454315506     
 H   2.3299614757343168       -1.7768785128879878        16.874121789750308     
 H   3.4307618104276094       -2.0397344118030754        18.241136978181505     
 H   3.3749923416031868       -3.2159882066372436        16.906745118324316     
 I   1.5352731164985887        1.0069272073667621        14.441959059761507     
 I  -1.5761242118484040        5.7040250384626123        15.911916382724408     
 I  -8.5174811667701338        9.6252399712204024        12.950357773169575     
 O   1.9350112521664675        4.4555625546720172        15.500501283725880     
 H   1.7449646230301592        3.5190105110493053        15.273418905889063     
 H   1.0535995319127447        4.8704703695715423        15.614880186048365     
 C   8.4592888717275425        2.5556532132712233        10.055487178799453     
 C   8.6615359804803607        3.5307335535305269        8.8857142806774672     
 C   7.8992707474819710        1.2058622805854597        9.5648508844331079     
 C   7.4927788607043384        3.1661227541718873        11.091718435765976     
 P   10.043323867101229        2.3019965677945047        10.947634632982583     
 H   9.2672646108680325        3.0919863213848098        8.0814140240092662     
 H   7.6846407617974659        3.7960570419507862        8.4609774898584380     
 H   9.1375511532471876        4.4609785872650543        9.2188060529563653     
 H   6.8953183658974302        1.3652692150016741        9.1425077476607868     
 H   8.5192494964825674       0.75887568685096563        8.7757365357574511     
 H   7.8091759671220773       0.48876790022482364        10.391686830399165     
 H   7.8572660833963912        4.1226971538389119        11.486947610942721     
 H   6.5240974544388717        3.3511834037097810        10.606832544905267     
 H   7.3240912363679023        2.4900186707159424        11.938505271946575     
 N   11.127852189527680        1.6870448895852590        9.8805231846190669     
 N   10.665496629760327        3.7362031589574118        11.490515186298174     
 O   9.7461988583210122        1.4329469059229543        12.176997960787579     
 C   12.412470496859385        1.1033223781375170        10.349303941405086     
 H   10.791503151269559        1.3304798116403544        8.9778259414254542     
 C   11.714552020973240        4.5577822002630031        10.860880449329057     
 H   10.423646947185171        3.9684276554733691        12.457578878733779     
 Dy   9.9583283214040286        1.3076408360842711        14.380735878284447     
 H   12.544783276277185        1.4375973876481798        11.389673507800548     
 C   12.353312772544086      -0.42641348750897534        10.337050888893783     
 C   13.574418604987379        1.6310684207514117        9.5026726062370699     
 H   11.899368007571336        4.0914977294311772        9.8854479921826144     
 C   11.239297898737750        5.9993680030391863        10.632230431271687     
 C   13.011429563258259        4.5250961327168637        11.679599118898183     
 O   10.311737491672144        1.3159255527491129        16.570297161989018     
 O   9.4453628242556569        3.6508877116165221        14.359570898592519     
 O   7.6129026933903550        1.4930228613621239        14.628826470047366     
 O   9.1208257633583418      -0.96622763112784793        14.541221058760277     
 O   11.741103762798387      -0.19608879458284795        14.010923941724357     
 O   11.948285274829901        2.6317112235884750        14.318335725965037     
 H   11.532387539767759      -0.79917219927670635        10.963621321968898     
 H   12.203617102347424      -0.80005549405012266        9.3130285771719503     
 H   13.292168492388239      -0.84911456458526846        10.723131559142278     
 H   13.463778409546332        1.3019603530041133        8.4601185137890909     
 H   13.619639706177246        2.7266236943880147        9.5085451548843469     
 H   14.529456191312661        1.2468651115640026        9.8882931332282453     
 H   10.313673849266408        6.0270274093944689        10.042879391519820     
 H   11.046679400464024        6.5045688006404081        11.587518964134544     
 H   12.006485697576428        6.5763829177925048        10.095586773642733     
 H   12.850764478275781        4.9471410064012051        12.681340358844746     
 H   13.384850602579448        3.5021776727900149        11.809457039648272     
 H   13.792188706852501        5.1196017555314999        11.184909597290703     
 P   10.480434298383214       0.44523020345445530        17.821610047889397     
 H   9.9961604931831332        4.2791137784260167        14.895558905177365     
 H   8.4758435496184159        3.9489560280623248        14.461174629486873     
 H   7.0186319592884470       0.74525690368451059        14.329999691394095     
 H   7.1334414997028874        2.3694969218295254        14.628326263437399     
 H   9.5803549195301709       -1.6961928060991158        14.046561410407520     
 H   8.1320824456972822       -1.0673841628358927        14.331137920866752     
 H   11.682968494307094       -1.1203485657310939        13.638462403677538     
 H   12.711520427542178        2.5252118258803011E-003   14.129956429572877     
 H   12.859377315366622        2.2329419065997649        14.351561795913151     
 H   12.005136991503283        3.4757167849010071        14.840183653509484     
 C   9.0217614199109732       0.75084845890461216        18.887250302388953     
 N   10.614110840487211       -1.1069919643824284        17.281219761121388     
 N   11.795074311659226       0.69978218502806921        18.770163913512899     
 C   7.7901052072178389       0.38743567446390759        18.035217652305942     
 C   8.9746679990816673        2.2476897456851455        19.250537463692389     
 C   9.0728165598089952      -0.10798485484636404        20.158348490857041     
 C   11.204310656675707       -2.2548432414950530        17.985077346405845     
 H   10.151929281758740       -1.3070538349087915        16.390197171627239     
 C   13.181652230700971       0.76895524583581931        18.244152142867357     
 H   11.651820239636775        1.2171484834958022        19.644501695058473     
 H   7.7880843825065460      -0.66993762620396080        17.736825349881606     
 H   6.8871907179511433       0.56981710993954171        18.630745726024934     
 H   7.7256134154749274       0.99969671638591084        17.127567862014072     
 H   8.0470741969300814        2.4669982548154823        19.799608187089174     
 H   9.8074077462967182        2.5403390837943229        19.903360718308218     
 H   8.9997691039511505        2.8733409014892293        18.349900305452348     
 H   9.9334503143661053       0.14109443709140690        20.791389408678931     
 H   8.1656493422468461        7.6006804857430055E-002   20.749562158753758     
 H   9.1096495688879369       -1.1814956825006313        19.933902608146013     
 H   11.569414263413348       -1.8665055071567789        18.945374741003764     
 C   12.382982282870337       -2.8203152900371529        17.185408643321612     
 C   10.154123144038083       -3.3347957096813352        18.244756563291890     
 H   13.167928580716801       0.31544244468339677        17.241632871758242     
 C   14.114465737208434       -3.5957185785601212E-002   19.155771457447702     
 C   13.624179159600265        2.2270930373999906        18.118315458957412     
 H   12.043403286818544       -3.2030270316986651        16.210783397430276     
 H   13.145342961960635       -2.0534613947884015        16.994487154942171     
 H   12.856035798619269       -3.6506835993189681        17.729449662169852     
 H   9.3095413899457533       -2.9481361504943653        18.829437101635829     
 H   9.7585851377788426       -3.7246932557309509        17.295647593261350     
 H   10.590286140525247       -4.1781193320815166        18.796157572805498     
 H   14.057471634539956       0.34550098374593036        20.185250790423584     
 H   13.844602005262182       -1.0991159410740037        19.174151896698259     
 H   15.154295592996624        5.0283817932442978E-002   18.812153156231812     
 H   12.939132251521565        2.7907038057696179        17.470530954247938     
 H   13.630691473213156        2.7041725501345155        19.108370899185811     
 H   14.635059984198914        2.2980393454471368        17.692276099407525     
 C   9.6101613572180842        5.2660500532886036        2.3911596662645342     
 C   10.611924068326250        4.1825447185404379        1.9559983793578695     
 C   10.155785574474370        6.6772737331973477        2.0977407503292840     
 C   8.2727366186756957        5.0587681305360865        1.6516588569445938     
 P   9.2482741029246540        5.1309461745936877        4.1935604057873537     
 H   10.715177829016383        4.2096360515340239       0.86050823140993060     
 H   11.608896174863801        4.3417460310242291        2.3867071872667807     
 H   10.264586780833833        3.1802278850628323        2.2381804558769178     
 H   10.348394531745685        6.7794248124097631        1.0195773008601208     
 H   9.4277458789601170        7.4479076451739488        2.3796216182423420     
 H   11.100472010276242        6.8764453610394796        2.6198662549974649     
 H   7.8815867126903116        4.0455584198242907        1.8059431901861502     
 H   7.5086737269787358        5.7793413687903756        1.9731586294819168     
 H   8.4238489787371016        5.1939785303899750       0.57030957282457329     
 N   8.5570609677642739        3.6731456995469269        4.5678281573266180     
 N   10.705459423240198        5.1177914133631797        4.9480082947760788     
 O   8.2922409381511013        6.2605299530137133        4.5921769022007508     
 C   7.1125600706121181        3.3639714067235089        4.5614191474072534     
 H   9.1770576522558933        2.9414734717924707        4.9295243607655621     
 C   10.817780302265868        5.3911983603895104        6.3993767435950923     
 H   11.555943607112287        5.3435659322992777        4.4138299430823835     
 H   6.6242093846931036        4.1120207118805894        3.9229387699628213     
 C   6.8600497778445382        1.9846856061200009        3.9503251546295530     
 C   6.4935435988079062        3.4471153335137465        5.9590610063461114     
 H   9.8719957203046551        5.0642475801760760        6.8542025510537146     
 C   11.968297981593773        4.5605173697024464        6.9640298221948198     
 C   11.013506463309737        6.8852015181067028        6.6675902569791630     
 H   7.3935051488286163        1.2039055149851228        4.5126105544716104     
 H   5.7866814007965655        1.7525548033940650        3.9817942079600903     
 H   7.1885179177831349        1.9406708091988298        2.9055227950540274     
 H   6.6905292243128152        4.4219057360954954        6.4222934785688874     
 H   5.4043800159908661        3.3166483969022686        5.8859835025574840     
 H   6.8995219274803476        2.6598507215107623        6.6088596015904058     
 H   12.893038626838161        4.8066827552318028        6.4245297859984900     
 H   12.127473149259945        4.7904774642203680        8.0253684780944585     
 H   11.772147837105825        3.4851944941464792        6.8600639134034624     
 H   10.193205484526214        7.4679982277657251        6.2315265651132457     
 H   11.046975291338361        7.0899292802690859        7.7473603786827585     
 H   11.956446516400264        7.2403109287774940        6.2290333620051133     
 C  -2.6869531127109645        11.770345086259693        7.0196802076168812     
 C  -2.5144569912056292        10.264037287933741        7.2931685024259298     
 C  -1.3444556566458590        12.520302439645516        7.1289043079382752     
 C  -3.6888833734732782        12.337325302038366        8.0463686100986340     
 P  -3.4501998906347664        12.008427645928149        5.3493343222879943     
 H  -3.4809186310396902        9.7461394372598935        7.2537134449065874     
 H  -1.8254304640385959        9.7806131465433666        6.5900891091918190     
 H  -2.0996252528555956        10.123130781574837        8.3030940405163438     
 H -0.56896318307028027        12.085071444146765        6.4842847482348951     
 H  -1.4512603658550118        13.583381841623284        6.8705202226707556     
 H -0.97807920136974946        12.467181784484261        8.1659187136494378     
 H  -3.3224561043908745        12.117114930345270        9.0598733705135217     
 H  -3.7951005606702877        13.423746635086568        7.9633985351049086     
 H  -4.6829932893100468        11.881643539520159        7.9465256797435986     
 N  -3.8522781110531721        13.580092447352621        5.0226686119298769     
 N  -2.2555894848028863        11.722347101456281        4.2499450286266276     
 O  -4.7184255093678225        11.155798022479027        5.2915294850190833     
 C  -5.0572401077558240        14.299776301981913        5.4898812884668517     
 H  -3.1082947958381020        14.175101276853342        4.6605088693751702     
 C  -2.4995352596135936        11.668393433500960        2.7862323357560834     
 H  -1.4852700679000705        11.113565364038836        4.5540362612387693     
 H  -5.6337408137521345        13.596696371071426        6.1073798829055885     
 C  -5.9174357894275618        14.735232381258927        4.3006055151192388     
 C  -4.6393399160406039        15.506627915509320        6.3298104607475727     
 H  -3.4692211120822751        12.156714697419307        2.6115250214956838     
 C  -2.5734175379016091        10.216441912375785        2.3011053652767779     
 C  -1.4075515190181069        12.459901458701752        2.0586751504517307     
 H  -6.1714441058101910        13.874268067134384        3.6689137170615842     
 H  -6.8524821775755873        15.198660775318208        4.6443750508982262     
 H  -5.3660201112153834        15.464423779871996        3.6944030261526755     
 H  -4.0805042209847091        16.217675812703632        5.7052689189060493     
 H  -5.5173643631546216        16.024518153816906        6.7290986886167490     
 H  -3.9994325641990298        15.219805694873642        7.1723990562031448     
 H  -3.3846351447322816        9.6793406829995270        2.8069656394657003     
 H  -2.7528031888947990        10.174866941905279        1.2175096437688808     
 H  -1.6321930834676457        9.6900573979971352        2.5098420032920270     
 H -0.41265329564601289        12.087079983564310        2.3392448880247056     
 H  -1.5098717009631351        12.353157841230923       0.97006245737872421     
 H  -1.4552482457572558        13.527850851135984        2.3058097437137635     
 I  0.37399504900830649        9.3022474971425719        4.7808148200133624     
 I   3.5029144652797886        4.6170745776115432        3.2843110897690018     
 I   10.438249057601659       0.69185386846706731        6.2593149171469822     
 O  -1.8445925160510759E-002   5.8553874854474168        3.7096762294899310     
 H  0.17051506584015877        6.7913865473965283        3.9403016522272969     
 H  0.86315033981053801        5.4422872947140215        3.5922101845316758     
         356

 C  -6.5353517981464355        7.7742371287000838        9.1600301720774624     
 C  -6.7388594200062517        6.7977862073192821        10.328463742909326     
 C  -5.9715788603210456        9.1218348138508514        9.6523298077093838     
 C  -5.5713039304883791        7.1628869288582253        8.1219844754535764     
 P  -8.1189505184414195        8.0334424900706463        8.2690169530393529     
 H  -7.3453958569983797        7.2352142398094363        11.132883901876809     
 H  -5.7622601045820252        6.5319712187532195        10.753622948060187     
 H  -7.2144120573478565        5.8680129300059960        9.9935837269783150     
 H  -4.9674418751602243        8.9590852136722887        10.072736547810312     
 H  -6.5893172907899817        9.5687680074691421        10.443193528856108     
 H  -5.8809191150019231        9.8403011922695871        8.8268105728614543     
 H  -5.9381934429688741        6.2075821311944432        7.7258738386379706     
 H  -4.6024090367967245        6.9751389754866588        8.6052539081391242     
 H  -5.4021841753696238        7.8396525452374322        7.2758294402323607     
 N  -9.2002072733028371        8.6539126465788332        9.3355211685737203     
 N  -8.7481030806626343        6.6017543368593312        7.7275173172358214     
 O  -7.8184605531589755        8.8997634366742062        7.0380772135897676     
 C  -10.485617351425546        9.2373003564557106        8.8691341002383055     
 H  -8.8638232163907986        9.0065661232872198        10.239813547069234     
 C  -9.7986633738406717        5.7837565409964364        8.3594662807914091     
 H  -8.5049100702230902        6.3645849232719955        6.7619339702302126     
 Dy  -8.0430046003042097        9.0108294216090936        4.8344835066738163     
 H  -10.620658279731888        8.9013368295456576        7.8297809120629331     
 C  -10.426020912708793        10.766836528896494        8.8787604414111634     
 C  -11.645769279912949        8.7118159241133935        9.7193420807871149     
 H  -9.9833888407708855        6.2535221505510590        9.3333155778347585     
 C  -9.3255905815039366        4.3420820873566104        8.5930223888763884     
 C  -11.095223207644519        5.8155520428582568        7.5400063396375074     
 O  -8.3982726811369997        8.9936968772785324        2.6450241442164684     
 O  -7.5256430384795232        6.6697661768454806        4.8612492168434436     
 O  -5.6977727562633840        8.8232800034347143        4.5752364395647636     
 O  -7.2113493150722308        11.285363939942270        4.6581251949734579     
 O  -9.8294876720627258        10.511497263160217        5.1996785396563885     
 O  -10.031053386189861        7.6800020183265714        4.8878964759895753     
 H  -9.6062708854697352        11.138468647094884        8.2501782548451761     
 H  -10.274575484258502        11.142144183904749        9.9017740833067549     
 H  -11.365444952918317        11.189080718072129        8.4937027911594161     
 H  -11.532022355460580        9.0418224738687982        10.761186953077321     
 H  -11.692506479654465        7.6163507111857527        9.7147735247763141     
 H  -12.601207933461316        9.0969139529801595        9.3358449594506840     
 H  -8.4029368664234063        4.3144058747285614        9.1871805435146765     
 H  -9.1285633032486118        3.8352192075210492        7.6393779345504145     
 H  -10.095874514362755        3.7665080654628027        9.1268942950668084     
 H  -10.935407054111788        5.3881923132569147        6.5403194771151281     
 H  -11.466576586405552        6.8387320984661004        7.4050116714563954     
 H  -11.877379302442868        5.2252404459874882        8.0376343113646040     
 P  -8.5676557579778194        9.8613481772069687        1.3917750632462356     
 H  -8.0743603461504758        6.0422833804797502        4.3224843061076959     
 H  -6.5556980416702695        6.3721521144182631        4.7605873345584229     
 H  -5.1053113064481188        9.5728935127742787        4.8718799630517138     
 H  -5.2162690650226624        7.9481026755214383        4.5801464831829017     
 H  -7.6693277471489685        12.015849144173535        5.1539124570536208     
 H  -6.2218756285792995        11.387668174321758        4.8651414437607912     
 H  -9.7729942856984664        11.436743956759567        5.5692282189423494     
 H  -10.799550194327324        10.309508247816790        5.0815916361158191     
 H  -10.942625008835710        8.0776367215354821        4.8540459666375799     
 H  -10.085010787528820        6.8393994122362853        4.3606568366972107     
 C  -7.1095831837913126        9.5544680230952981       0.32570350711596463     
 N  -8.7012763633820303        11.414344062856438        1.9294787993973666     
 N  -9.8820807966296034        9.6038605235084233       0.44367261208523334     
 C  -5.8772537373060327        9.9172151792597294        1.1771092995915353     
 C  -7.0640560717823000        8.0575381509756028       -3.7499443213713859E-002
 C  -7.1606623606867608        10.413703136580571      -0.94512554416695393     
 C  -9.2958082161958142        12.560802055298733        1.2270741534524674     
 H  -8.2364469538514609        11.615695909943000        2.8189596742638869     
 C  -11.269068051199138        9.5342536995331937       0.96818911378550487     
 H  -9.7376943073222257        9.0874229259576094      -0.43092618763478030     
 H  -5.8746894531152192        10.974620083207789        1.4756364954920496     
 H  -4.9746819400520925        9.7346079491247490       0.58110904154131582     
 H  -5.8126335222905894        9.3048670831050249        2.0846562540478994     
 H  -6.1360366204186283        7.8367817752590536      -0.58523206252285032     
 H  -7.8962402084856391        7.7661328605277040      -0.69163497672662633     
 H  -7.0915236360284082        7.4318027426943845       0.86303482631938078     
 H  -8.0215866368791744        10.165359610865954       -1.5781520750887961     
 H  -6.2537155801961708        10.229538970932024       -1.5366468746869753     
 H  -7.1969247902859452        11.487160262188658      -0.71995177942452382     
 H  -9.6605793407880167        12.172568088648255       0.26663789555776207     
 C  -10.475518733935770        13.122102960664501        2.0285139231114342     
 C  -8.2486461005754421        13.643852088003147       0.96781930886854295     
 H  -11.256291160202387        9.9862180350503120        1.9714087353608853     
 C  -12.200826522802052        10.340505685192955        5.6700769035946841E-002
 C  -11.711994395838772        8.0760901341815536        1.0914943850615373     
 H  -10.135564754805337        13.506642967972828        3.0023237903146662     
 H  -11.234271613582557        12.352088790797531        2.2214344664174699     
 H  -10.953300827706459        13.950135627974143        1.4847317296356781     
 H  -7.4042370782982863        13.260550160586895       0.38038891945941822     
 H  -7.8521597393308484        14.032093186554881        1.9172997045958817     
 H  -8.6880925748911384        14.487731470660201       0.41954514291401557     
 H  -12.143034924452992        9.9599610928951865      -0.97305232447547585     
 H  -11.930530019703738        11.403547621372034        3.9445951636391106E-002
 H  -13.240996334529063        10.254440491899315       0.39930089147917924     
 H  -11.026910429064214        7.5111371316733822        1.7381092144531427     
 H  -11.718758648172656        7.6005599871129483       0.10062837100758862     
 H  -12.722969325803380        8.0047065699284357        1.5173512092074368     
 C  -7.6990869183817807        5.0410156079471982        16.828145089867146     
 C  -8.7040158893806208        6.1208068131359967        17.265144212536285     
 C  -8.2412849291360288        3.6276233154242807        17.117155883474037     
 C  -6.3628424320286756        5.2502160305539167        17.569243472126317     
 P  -7.3356782051289455        5.1815236375084845        15.026676889282319     
 H  -8.8080959232002609        6.0905704135112195        18.360434461409060     
 H  -9.7002349763171249        5.9600416203466722        16.833214791109370     
 H  -8.3587874157612063        7.1246602292609866        16.985861422691009     
 H  -8.4362954186836170        3.5223401171641848        18.194585324203146     
 H  -7.5101929000219396        2.8598720389892911        16.835175902686657     
 H  -9.1840757415593224        3.4268079753427716        16.592097433309657     
 H  -5.9747124324185972        6.2649903665205597        17.417783183365930     
 H  -5.5963789314430157        4.5327935514129187        17.246436782495334     
 H  -6.5142709824900766        5.1117404846373509        18.650064897903249     
 N  -6.6449616918332248        6.6416001464436230        14.659729301901368     
 N  -8.7914377583026724        5.1949944781145714        14.269506080841682     
 O  -6.3784311979764485        4.0539186514278640        14.625402491512078     
 C  -5.2000779695895893        6.9488524913415946        14.662679144632262     
 H  -7.2639620495724184        7.3715484322979234        14.292615328695762     
 C  -8.9001076548543026        4.9181999276226804        12.818309354392694     
 H  -9.6433800217851910        4.9700576631105893        14.801969006521702     
 H  -4.7114801861083775        6.1996718031167397        15.299604486393934     
 C  -4.9434928587178995        8.3271980098698304        15.273833069313783     
 C  -4.5848378377316035        6.8661890989935053        13.263429045034773     
 H  -7.9525109921218684        5.2424716340193047        12.364862531898954     
 C  -10.047946672754010        5.7493059590407460        12.248319260067321     
 C  -9.0975425885183938        3.4236734861818636        12.553632223654480     
 H  -5.4764008372610702        9.1092887639020290        14.712955472797290     
 H  -3.8696644341293656        8.5567897482329602        15.239755823967268     
 H  -5.2692768562399293        8.3714858842882585        16.319493968009695     
 H  -4.7850468524559089        5.8926461790638598        12.799185230921667     
 H  -3.4952815349062667        6.9942328766965538        13.334038329205670     
 H  -4.9907748380995969        7.6553243506260440        12.615983299130480     
 H  -10.974465146334424        5.5065226240568830        12.786495406394650     
 H  -10.205083324836467        5.5162177396964500        11.187291097351453     
 H  -9.8500262216534935        6.8246200512535715        12.349613563463459     
 H  -8.2785823221224799        2.8406060290394333        12.992155345985637     
 H  -9.1299638302877444        3.2162349086814652        11.474277812904454     
 H  -10.041558180376937        3.0711065951771492        12.992150928097020     
 C   4.5822923213194269       -1.4577100482844341        12.191885259943945     
 C   4.4048288707318033        4.7543923757705830E-002   11.915503099675190     
 C   3.2408360630119861       -2.2106581658570654        12.091382178075786     
 C   5.5797085251400453       -2.0253395095826576        11.161371049623050     
 P   5.3551352501089502       -1.6908301968506920        13.858525518565845     
 H   5.3701721078159403       0.56796468808621048        11.948749898476184     
 H   3.7183060641173986       0.53099409518630902        12.620983519775608     
 H   3.9843138505625588       0.18474942324463087        10.907437668846915     
 H   2.4681963052696143       -1.7766082628103803        12.740015848570510     
 H   3.3512363479999401       -3.2733550485102905        12.349942993041724     
 H   2.8684246929174644       -2.1589721293184878        11.056530015238828     
 H   5.2056153493938950       -1.8115360993834377        10.149348285804640     
 H   5.6908895007594209       -3.1110251573484584        11.248965856589679     
 H   6.5725197646733200       -1.5650987170017463        11.252645049714216     
 N   5.7638926370940942       -3.2607851332658697        14.184825068818526     
 N   4.1645560048095609       -1.4071951713303306        14.962713008970274     
 O   6.6219914279043000      -0.83540037189032024        13.908352072345933     
 C   6.9758249276667916       -3.9725887383814866        13.723458574473860     
 H   5.0237969682963728       -3.8598470840352941        14.548517662735922     
 C   4.4125594482871433       -1.3552602944898042        16.425730449520078     
 H   3.3924825098658986      -0.79899219639149810        14.661832896350480     
 H   7.5493506029183015       -3.2662413527315071        13.106920546107464     
 C   7.8342916426100206       -4.3997447705879145        14.917082397438101     
 C   6.5708493848033420       -5.1839074571662760        12.883538110279598     
 H   5.3830514401261693       -1.8431186561995569        16.597037207258246     
 C   4.4866587298179983        9.5952899856268925E-002   16.912682835261872     
 C   3.3230352697165411       -2.1483863281839244        17.155270989305574     
 H   8.0796614826860296       -3.5357993687133797        15.548354320633932     
 H   8.7739240498739797       -4.8575350998476390        14.577784231513208     
 H   7.2853014404346412       -5.1315016203762562        15.522404784869982     
 H   6.0137692761433810       -5.8977929692566464        13.506355925691537     
 H   7.4550689602341222       -5.6959967290438449        12.489965262879940     
 H   5.9333862038991292       -4.9033130148751924        12.036930108125194     
 H   5.2955432502007040       0.63463607216177764        16.404851473290115     
 H   4.6695898847018222       0.13613572927305090        17.995662149025616     
 H   3.5442465697175063       0.62162227204073384        16.708015438764729     
 H   2.3271260397376006       -1.7765721888485886        16.876913971897796     
 H   3.4275456823212287       -2.0417959314879215        18.243668292462431     
 H   3.3714012270080276       -3.2161932846403816        16.907780145928101     
 I   1.5331659917386591        1.0097012889734240        14.449536619918431     
 I  -1.5802082776759838        5.6994953471894814        15.917186800448189     
 I  -8.5159851714316268        9.6240516573693835        12.954367029796098     
 O   1.9326821039031441        4.4588092272384170        15.503605522759587     
 H   1.7430197114086514        3.5218534097418401        15.278030314329611     
 H   1.0510585056871073        4.8729760676229645        15.618787119165948     
 C   8.4563443137961656        2.5541549362426621        10.054017489974481     
 C   8.6576026167313422        3.5301374761940005        8.8848528589335931     
 C   7.8961065339228727        1.2047293645911870        9.5626579491064536     
 C   7.4904950865391209        3.1636392829032927        11.091439617707678     
 P   10.041030568671168        2.3001070453697792        10.944908529753453     
 H   9.2629133431496307        3.0921491429105696        8.0798433843938025     
 H   7.6803786736475930        3.7954934457882468        8.4609395379305159     
 H   9.1335622164148287        4.4602702503568015        9.2182942882685470     
 H   6.8918291100125586        1.3644055653315905        9.1412519568227477     
 H   8.5155091719434388       0.75851518201841728        8.7726842019745792     
 H   7.8067066569409738       0.48689140170358242        10.388891907094207     
 H   7.8550554251315710        4.1199877512969660        11.487147876210585     
 H   6.5213836580719278        3.3488100494692916        10.607511823585003     
 H   7.3226157183895078        2.4868552882751453        11.937815923714245     
 N   11.124566426781296        1.6849661845259960        9.8769513491431145     
 N   10.663926888117309        3.7341536348995414        11.487371636798265     
 O   9.7446825148799618        1.4312411858968066        12.174576241588200     
 C   12.410148860406416        1.1022599603006411        10.344098403104832     
 H   10.787699666956081        1.3288250826083368        8.9742879681641821     
 C   11.711639480624578        4.5563983557248529        10.856519796487603     
 H   10.423220988820912        3.9662937940097009        12.454690151622090     
 Dy   9.9566468669238262        1.3072144088100575        14.378521847420224     
 H   12.544065504813325        1.4379241580057709        11.383717657315522     
 C   12.351899157991882      -0.42746780603852663        10.334032267519094     
 C   13.570241206913009        1.6293781818688411        9.4947458755902154     
 H   11.894977527912770        4.0908536915696185        9.8805079657784844     
 C   11.235559396990862        5.9979371816222269        10.629784268628102     
 C   13.009789733890345        4.5237954713210202        11.673133290088273     
 O   10.311063474733537        1.3158049063566573        16.567992124289567     
 O   9.4425875320128743        3.6499537820206962        14.357439913782894     
 O   7.6112485495658371        1.4919445391290178        14.627337048884998     
 O   9.1198642419054252      -0.96675627515145557        14.539479665927264     
 O   11.740794379413469      -0.19495562443870557        14.008254081413140     
 O   11.946068335738406        2.6328030470690513        14.314978299911784     
 H   11.532293417939371      -0.79972603148287102        10.962458557065453     
 H   12.200878607930054      -0.80269490865261650        9.3108948089233525     
 H   13.291592619923827      -0.84903616165100515        10.719165753165164     
 H   13.457393690714017        1.2996658593989074        8.4526960325746376     
 H   13.615467614993383        2.7249276840936139        9.4998528371351281     
 H   14.526014971262029        1.2453350753808023        9.8784725017668329     
 H   10.309540192033088        6.0257845231847451        10.041117148958829     
 H   11.043336895385822        6.5019108810083885        11.585750765047816     
 H   12.002089397312607        6.5759491932828800        10.093344984305595     
 H   12.850577474756992        4.9452764477411444        12.675289260657509     
 H   13.383783116400476        3.5009801885705141        11.801900109950859     
 H   13.789528410919877        5.1188533720699247        11.177557898926169     
 P   10.480575949289053       0.44539393159673257        17.819440183729924     
 H   9.9929744039039754        4.2774785877947155        14.894582441158498     
 H   8.4729491065374951        3.9476365216742084        14.459242928557529     
 H   7.0168341873790245       0.74365395852028504        14.330218577939389     
 H   7.1312851629927430        2.3681002556230495        14.627419685945529     
 H   9.5794463670686625       -1.6972430335991602        14.045681693277144     
 H   8.1310183948574171       -1.0687268717740979        14.330932170633414     
 H   11.683400186206740       -1.1200993257645393        13.638307733428661     
 H   12.710438119045069        3.5542902595862777E-003   14.131062197859233     
 H   12.857038579603291        2.2338951323147769        14.349323197757494     
 H   12.002223630038120        3.4753435518259566        14.839073215089011     
 C   9.0213077253354239       0.74900471027438142        18.884875951679504     
 N   10.616731752642851       -1.1063586274733070        17.278502871035318     
 N   11.794065767526265       0.70140038002166571        18.768969939492255     
 C   7.7902564601269466       0.38336901030571224        18.033072151795643     
 C   8.9720358784225844        2.2458652403008879        19.247558000942771     
 C   9.0736133788835449      -0.10901215895404588        20.156491490944187     
 C   11.204868392391921       -2.2545595549003004        17.983370367085556     
 H   10.154537539685801       -1.3066878043683519        16.387571041545876     
 C   13.181282637275922       0.77170263517902837        18.245141475063988     
 H   11.649358634229937        1.2187845907110120        19.643009409420547     
 H   7.7896298495712184      -0.67417263285376272        17.735425150142525     
 H   6.8870743874885862       0.56503853563756468        18.628381707063689     
 H   7.7250527242461811       0.99488463785161529        17.124986641528366     
 H   8.0439960773285772        2.4641139925997084        19.796214640179713     
 H   9.8041169677718827        2.5398459515596064        19.900552264972806     
 H   8.9967081514385931        2.8712620056047680        18.346752051549728     
 H   9.9337608806927999       0.14181293901683653        20.789418238324984     
 H   8.1661544932495040        7.3834506824558513E-002   20.747579638156072     
 H   9.1122629469785394       -1.1825478277505999        19.932750724633713     
 H   11.567990322287681       -1.8666440122439398        18.944506204998579     
 C   12.384933341591820       -2.8201928290752956        17.186102434090532     
 C   10.153708780821178       -3.3341010252572683        18.240202686842299     
 H   13.169350367320961       0.31922097185422693        17.242250093565328     
 C   14.113182235783013       -3.3549244086321192E-002   19.157342917115315     
 C   13.623039464660252        2.2301796083999910        18.121594608779539     
 H   12.047205955827618       -3.2024604470887317        16.210754831863763     
 H   13.147751638587602       -2.0534370551089816        16.997041186750064     
 H   12.856643010518304       -3.6508713707130198        17.730750611906359     
 H   9.3079028226184661       -2.9471395536646470        18.822699601799041     
 H   9.7604901661549004       -3.7236873229394036        17.290109000113283     
 H   10.588046695108986       -4.1776844892274401        18.792485686210224     
 H   14.054940999477958       0.34732638553863376        20.186927468907406     
 H   13.843554965744072       -1.0967560737253035        19.174785217703345     
 H   15.153344566021792        5.3090074155820802E-002   18.814924247415220     
 H   12.938804715910488        2.7940918265811368        17.473246753810542     
 H   13.627537481372499        2.7061528739827896        19.112103971916518     
 H   14.634532922713968        2.3021262120047803        17.697422701507151     
 C   9.6108308563471798        5.2675318171391732        2.3905190788213075     
 C   10.611634838609938        4.1836859190984157        1.9540879867799759     
 C   10.157013684780651        6.6786169171574805        2.0975547461878197     
 C   8.2728478595519093        5.0614345732892820        1.6517683105823642     
 P   9.2500212048934198        5.1316689511690035        4.1930853503329866     
 H   10.714168649970564        4.2112796526323226       0.85855181896443411     
 H   11.608980690615612        4.3420082205030175        2.3841966910984418     
 H   10.263824462772142        3.1814632500296907        2.2360025718630721     
 H   10.349030287343400        6.7813160007292748        1.0193520190421148     
 H   9.4294933702821098        7.4493963309002513        2.3803035757552249     
 H   11.102066900602429        6.8771108901625055        2.6192491543275915     
 H   7.8813830826157956        4.0482540698380758        1.8053018001118428     
 H   7.5092592215397991        5.7819378344308570        1.9744292820178209     
 H   8.4232778174202476        5.1976426120704762       0.57048064059334458     
 N   8.5577390437360599        3.6743231103795808        4.5669797083252872     
 N   10.707767397858188        5.1166153010100208        4.9463827972222747     
 O   8.2952376650785471        6.2618070265680270        4.5930301793207136     
 C   7.1130486640015116        3.3662708513623336        4.5599265553518906     
 H   9.1772228975480985        2.9418065329978469        4.9277614383422845     
 C   10.822101252307574        5.3891321681100344        6.3977052658353379     
 H   11.557872732676671        5.3419507184643136        4.4114602035832640     
 H   6.6254796598434487        4.1151395947965606        3.9218739925746804     
 C   6.8594830553973107        1.9877740961840007        3.9476481739230755     
 C   6.4935931470075108        3.4487732447380592        5.9573930272938060     
 H   9.8772017094744218        5.0614373366872716        6.8537455359460289     
 C   11.973790570399084        4.5585557361123241        6.9599735599750785     
 C   11.017641424729250        6.8830568074663674        6.6665832696002045     
 H   7.3912031051071851        1.2059180752258665        4.5099203067080298     
 H   5.7858037648367375        1.7572651854743617        3.9777865469620854     
 H   7.1889708217739781        1.9439742781938882        2.9031904438363259     
 H   6.6912818563371745        4.4229293969157206        6.4215632473804432     
 H   5.4043563337263230        3.3193569455971552        5.8838000685396095     
 H   6.8986070420913297        2.6605938852402242        6.6066170130908857     
 H   12.897516920286252        4.8052223852752123        6.4190671600835651     
 H   12.134725945441948        4.7880936097093496        8.0210909102797352     
 H   11.777711064640535        3.4832373567641550        6.8558663795332890     
 H   10.196379201749904        7.4656711005024388        6.2322703280725831     
 H   11.052780075381444        7.0871166520206312        7.7463662210136208     
 H   11.959633517145251        7.2388786218836190        6.2266767748948579     
 C  -2.6821224528604164        11.768886871381708        7.0162266015910371     
 C  -2.5102637508153478        10.262371472427054        7.2889283883846332     
 C  -1.3390375001935662        12.517823625698240        7.1248316436863615     
 C  -3.6829754805646142        12.336065553051448        8.0438849743987006     
 P  -3.4463380897030280        12.008161093621743        5.3464906150185945     
 H  -3.4769965828177058        9.7449531381118977        7.2499324545662578     
 H  -1.8219581642816660        9.7789418145761982        6.5851448343272283     
 H  -2.0947891249878161        10.120808330761095        8.2984853765305253     
 H -0.56442953309176636        12.082508179069427        6.4792562782231506     
 H  -1.4452474522522614        13.581144751092120        6.8672875152422179     
 H -0.97186596828126204        12.463637066850048        8.1614747526219666     
 H  -3.3157969844863309        12.115536850718005        9.0570416831728444     
 H  -3.7888816656217732        13.422565716667238        7.9611911842046625     
 H  -4.6773105655145448        11.880748162099151        7.9447279079964188     
 N  -3.8467559861505136        13.580367901204990        5.0204933946883825     
 N  -2.2529028319177420        11.720716018898466        4.2463740942802959     
 O  -4.7157051869794318        11.157311279870077        5.2894969439031296     
 C  -5.0507394039130329        14.300918706182816        5.4887710012635091     
 H  -3.1023057321161969        14.174737409475675        4.6583128141664121     
 C  -2.4968444768029139        11.668749476465912        2.7826610728932795     
 H  -1.4829227031600671        11.111211557601894        4.5498328642068309     
 H  -5.6268834860645276        13.598220208767856        6.1069985246103089     
 C  -5.9120868341561836        14.736553816405982        4.3004303759032769     
 C  -4.6311742753535743        15.507508083908853        6.3282205443251938     
 H  -3.4664090932331613        12.157509072113342        2.6085822389458992     
 C  -2.5710336126765285        10.217502556066997        2.2956880746779391     
 C  -1.4046000575472015        12.460776886046665        2.0561468707591439     
 H  -6.1668946566396814        13.875593836792666        3.6690786316035049     
 H  -6.8467021350218076        15.200163676592297        4.6450887587783152     
 H  -5.3612641624746145        15.465632651803396        3.6935638751500415     
 H  -4.0725441831204741        16.218281078893451        5.7031398154407471     
 H  -5.5083801041168901        16.025991930111061        6.7284844879359120     
 H  -3.9906221427740780        15.220115381944961        7.1701103544179876     
 H  -3.3821827947406677        9.6798582558745512        2.8010266509024153     
 H  -2.7506185054750589        10.177406922155015        1.2121095946604368     
 H  -1.6298388203592635        9.6907421982372792        2.5034881697774258     
 H -0.40988819120371223        12.087205279386096        2.3362810269134706     
 H  -1.5068722548299782        12.355468011584376       0.96743884077478792     
 H  -1.4518854874293932        13.528379078474185        2.3046237060080754     
 I  0.37647835000289104        9.2999199110054427        4.7725755435776938     
 I   3.5065578833507991        4.6212352091359659        3.2798181376555520     
 I   10.436562166046576       0.69300192104371394        6.2554725339696331     
 O  -1.6150275992485266E-002   5.8524984174000467        3.7064280008004347     
 H  0.17249406785815083        6.7889160087317020        3.9354196731109319     
 H  0.86564648688501089        5.4400170295733208        3.5884074925600919     
         356

 C  -6.5323459588176762        7.7750340604895536        9.1614562182154895     
 C  -6.7347989668217121        6.7976709547708989        10.329280658235151     
 C  -5.9684880563146745        9.1223175497797548        9.6544915748299420     
 C  -5.5688876721679383        7.1647654346656875        8.1222320338823355     
 P  -8.1166275836129245        8.0344653188616650        8.2717039311530716     
 H  -7.3408363172932019        7.2343692319299926        11.134453570667505     
 H  -5.7578523948356031        6.5317860376872607        10.753543791799125     
 H  -7.2103597781190221        5.8680256292425224        9.9940931675320872     
 H  -4.9640316589465279        8.9593952585263779        10.074017638893979     
 H  -6.5857286594641931        9.5684356002655022        10.446178734958417     
 H  -5.8785449064860318        9.8415270910764505        8.8295707626161146     
 H  -5.9357511625494599        6.2096430730842096        7.7256574427359723     
 H  -4.5995499971863714        6.9770183849242038        8.6045633330002236     
 H  -5.4006377240185914        7.8422179096933569        7.2764810302780258     
 N  -9.1969899864605829        8.6548492024378412        9.3391384964487880     
 N  -8.7462572731909169        6.6028817670141029        7.7304882561760415     
 O  -7.8170483136032400        8.9007752915650364        7.0405606277429378     
 C  -10.483391565224201        9.2371877315948829        8.8743999291836584     
 H  -8.8600584428754932        9.0072251139615762        10.243325456928748     
 C  -9.7953215625227408        5.7839864798808351        8.3636033948023876     
 H  -8.5043275772481906        6.3660539965682066        6.7645623298075694     
 Dy  -8.0412035559671455        9.0112475013665083        4.8368108284120366     
 H  -10.620012529214421        8.8998689379116769        7.8357822776122532     
 C  -10.424775103992541        10.766725271201942        8.8818991582263660     
 C  -11.641654348385952        8.7122304289916368        9.7273150935930559     
 H  -9.9784697865039966        6.2527792925115291        9.3381538460960876     
 C  -9.3212842534142553        4.3423565931431050        8.5948588793776306     
 C  -11.093255205800071        5.8157603830130853        7.5464273818776384     
 O  -8.3976471729771589        8.9942406365480831        2.6474899710629702     
 O  -7.5228423933595483        6.6706559911062451        4.8629052583148420     
 O  -5.6960127576074164        8.8244084683592039        4.5769211099403018     
 O  -7.2100778985526395        11.285801967829519        4.6605615172116970     
 O  -9.8289535668067920        10.510365444667574        5.2027199539060520     
 O  -10.028815999711448        7.6789390689620154        4.8916103820690715     
 H  -9.6063673926450122        11.137912187974100        8.2514634442954300     
 H  -10.272006440034371        11.143587231762394        9.9040412201695567     
 H  -11.365059050454194        11.187808440331491        8.4978150198562901     
 H  -11.525700800020548        9.0427936847125459        10.768670556767988     
 H  -11.688335002267388        7.6167672856128181        9.7234525560565075     
 H  -12.597854280537035        9.0971379264022563        9.3457495015217003     
 H  -8.3980370437116481        4.3144514092796893        9.1880078122717990     
 H  -9.1249602660302624        3.8368724206778357        7.6404050661898664     
 H  -10.090709059875243        3.7656746963279186        9.1286862626527654     
 H  -10.934955574663800        5.3892590324118146        6.5461983370827523     
 H  -11.465302206863154        6.8388237558889369        7.4128457764902693     
 H  -11.874261449719560        5.2246669366144625        8.0448616357875196     
 P  -8.5677553480579345        9.8616693503802857        1.3941335547753810     
 H  -8.0712494048583441        6.0438714277545005        4.3230883934178168     
 H  -6.5528023930455186        6.3733864663067754        4.7620074366553480     
 H  -5.1033241099613758        9.5744912900861596        4.8718566427753078     
 H  -5.2140511228267332        7.9495243666518887        4.5810223632838021     
 H  -7.6681427199990226        12.016815305611768        5.1554266267350091     
 H  -6.2205137276119684        11.388908904446930        4.8660245650891705     
 H  -9.7731996183511782        11.436485119188012        5.5698090285348574     
 H  -10.798205162815361        10.308628761979065        5.0805329452728820     
 H  -10.940196276733831        8.0768248787178258        4.8564306762303389     
 H  -10.082146309774672        6.8396646082449015        4.3623395655710420     
 C  -7.1089892433128226        9.5569204020955443       0.32834728567301907     
 N  -8.7039990650408718        11.414161255158731        1.9324558685922419     
 N  -9.8809216248754144        9.6027617321658738       0.44491205759653685     
 C  -5.8773443451793996        9.9221189373355330        1.1795219942393493     
 C  -7.0610568911463893        8.0599573864084650       -3.4138795981413131E-002
 C  -7.1613711823190362        10.415193380365803      -0.94309853256343001     
 C  -9.2961278669539293        12.561014485030379        1.2288423257181271     
 H  -8.2393240818540150        11.615767081788105        2.8219281666342089     
 C  -11.268593336799183        9.5320181191103934       0.96710551389679411     
 H  -9.7350059570157921        9.0862329769335251      -0.42933084905400243     
 H  -5.8763023994617871        10.979715933565274        1.4771936300029942     
 H  -4.9744684549230351        9.7402608408602891       0.58378432320229923     
 H  -5.8119672375647689        9.3106183319521278        2.0875682228874837     
 H  -6.1325586974018584        7.8403755862296292      -0.58144740906901604     
 H  -7.8925401604442893        7.7670472224315086      -0.68841282598838283     
 H  -7.0879906293795445        7.4345378635999433       0.86660848781836075     
 H  -8.0217412674486912        10.164916681662483       -1.5760160608472806     
 H  -6.2540834690805829        10.232226639777707       -1.5344344319666081     
 H  -7.1996050197130010        11.488690797305045      -0.71877416406007522     
 H  -9.6588218164307520        12.173166131735188       0.26754848297051148     
 C  -10.477256286244414        13.122737808524263        2.0276256407634641     
 C  -8.2477873719767345        13.643461641260876       0.97251230201756700     
 H  -11.257720725554893        9.9829905042845066        1.9706727035313651     
 C  -12.199368007512470        10.338557253535431        5.4920811876160158E-002
 C  -11.710706999736731        8.0735046789298917        1.0881237205372458     
 H  -10.139273320720847        13.506768994821627        3.0022183947191574     
 H  -11.236671575030844        12.352992885634503        2.2185262854112873     
 H  -10.953384112658750        13.951185519801820        1.4831462148285373     
 H  -7.4020823477931135        13.259644994482322       0.38753726721944881     
 H  -7.8537881221239614        14.031499777357256        1.9229933937803090     
 H  -8.6851455294179214        14.487561682572823       0.42311445265011999     
 H  -12.140243410239679        9.9585584699901766      -0.97491667486624034     
 H  -11.929323232461437        11.401651343784033        3.8593578329212626E-002
 H  -13.239893417280165        10.252091372967772       0.39624328485922244     
 H  -11.026531955918729        7.5083149139221508        1.7354542894661351     
 H  -11.715261508158306        7.5990382016912141        9.6833679954557647E-002
 H  -12.722352201934783        8.0011011751058874        1.5119453169175716     
 C  -7.6995094014037928        5.0399086053447144        16.828344818063609     
 C  -8.7032774732237463        6.1202438101867340        17.266585079287005     
 C  -8.2424882450815016        3.6267729159808972        17.117062987991194     
 C  -6.3626302522692715        5.2477359721089734        17.568603420814405     
 P  -7.3372724738537380        5.1809609961290910        15.026662012556933     
 H  -8.8065658353212992        6.0896368236264182        18.361933957208585     
 H  -9.6999262963056978        5.9604766554547419        16.835344487135192     
 H  -8.3574498147474579        7.1239240052367236        16.987441841138853     
 H  -8.4367773538213218        3.5210521383502802        18.194565043402982     
 H  -7.5120985037892059        2.8587220679845915        16.834174309329466     
 H  -9.1857516884193569        3.4267722338773625        16.592582365135463     
 H  -5.9739983462649873        6.2623968340194773        17.417816040594040     
 H  -5.5967894853881202        4.5302227552596070        17.244644255800843     
 H  -6.5133482656484931        5.1083600204038060        18.649381264592549     
 N  -6.6453889776367392        6.6404391569518539        14.659750016317085     
 N  -8.7936767488288474        5.1964122543769626        14.270813982455277     
 O  -6.3814040619145302        4.0526725141000810        14.624115009064075     
 C  -5.2003308416269798        6.9466331558657206        14.663622400056880     
 H  -7.2639013821001859        7.3713787231980330        14.293906407690722     
 C  -8.9046233546777600        4.9207201683162234        12.819656811140447     
 H  -9.6451664484280766        4.9719414712942429        14.804132669562666     
 H  -4.7125792826763577        6.1966442912158586        15.300181110588991     
 C  -4.9428990614801149        8.3241890475240492        15.276058338644637     
 C  -4.5843760439457295        6.8646643682885840        13.264662175843467     
 H  -7.9580454105049281        5.2459174621814464        12.364876977125325     
 C  -10.053830869893273        5.7516875762701805        12.252438731663776     
 C  -9.1017572093490031        3.4263008223828182        12.554094203562139     
 H  -5.4739969413631187        9.1073462721177130        14.715113782702696     
 H  -3.8687704867909778        8.5522227297575419        15.243567514153202     
 H  -5.2699432447273020        8.3682132036257180        16.321296947946028     
 H  -4.7851124867477033        5.8917283816657617        12.799457260915263     
 H  -3.4947682172743577        6.9917533249914721        13.335981904294846     
 H  -4.9892987446785657        7.6546674918299358        12.617701353676244     
 H  -10.979189744037875        5.5081993255644148        12.792161968652827     
 H  -10.212920993813496        5.5191988798861109        11.191628813311903     
 H  -9.8560789789348888        6.8269979589718046        12.354020206207487     
 H  -8.2817184795318237        2.8434439745426210        12.990660412328499     
 H  -9.1359668562304943        3.2197067943508619        11.474703098409483     
 H  -10.044725345820256        3.0728456119730887        12.994017701707703     
 C   4.5781957716026156       -1.4560357996168323        12.195365831952158     
 C   4.4016516450774974        4.9476451917826549E-002   11.919871583897548     
 C   3.2360655842745127       -2.2077585990435353        12.095135658119165     
 C   5.5746912382642533       -2.0239086803835704        11.164044989448152     
 P   5.3515971758769005       -1.6905711986953924        13.861553612683432     
 H   5.3673360574151010       0.56926902291325199        11.952907001330070     
 H   3.7157692527217461       0.53297153159755595        12.625952715750577     
 H   3.9807341920697925       0.18749957787386082        10.912096350560235     
 H   2.4642266961080557       -1.7735258852572025        12.744565849256272     
 H   3.3456586530052066       -3.2707179162044859        12.352853048460581     
 H   2.8631041106639135       -2.1549263570648831        11.060568835615731     
 H   5.2001676459836901       -1.8095304079000989        10.152305012104396     
 H   5.6853099889668197       -3.1097080211406452        11.251199404658644     
 H   6.5678006295326190       -1.5642614574963913        11.254974038197679     
 N   5.7582946747470363       -3.2611596000676659        14.187250136380708     
 N   4.1620663432985312       -1.4053452076497870        14.966271374166576     
 O   6.6197201456724946      -0.83714369767504027        13.910854210332989     
 C   6.9688903452001183       -3.9742741124193031        13.724582256433131     
 H   5.0175137554070899       -3.8593378760913315        14.550901348823505     
 C   4.4098808532615044       -1.3553938794008673        16.429322150887440     
 H   3.3904497124255877      -0.79633587808141926        14.665898662910982     
 H   7.5422116629173388       -3.2685173157614278        13.107220895428124     
 C   7.8285926071673879       -4.4019494555938135        14.917084539357148     
 C   6.5615918662084294       -5.1851499945469985        12.885209915033304     
 H   5.3801915569195291       -1.8437651843101066        16.600128560618337     
 C   4.4843451982749460        9.5116161432254764E-002   16.918110674490194     
 C   3.3199485911683020       -2.1489469055110861        17.157693705515808     
 H   8.0752022208551857       -3.5381132049232020        15.547972663079515     
 H   8.7675606256753493       -4.8602390604451315        14.576706747238829     
 H   7.2800732728538708       -5.1334156153669799        15.523174540866298     
 H   6.0046034186200457       -5.8985741811484020        13.508683111560403     
 H   7.4446800191849576       -5.6981681934520632        12.490425078344154     
 H   5.9233888790149640       -4.9037041904028138        12.039469098965974     
 H   5.2932958518901403       0.63425458470589446        16.410920864216951     
 H   4.6673096203333051       0.13381593338499553        18.001102089908478     
 H   3.5420442831639534       0.62125110479122148        16.714220423213956     
 H   2.3242906037408848       -1.7762658648091891        16.879706154045280     
 H   3.4243295542148484       -2.0438574511727676        18.246199606743353     
 H   3.3678101124128679       -3.2163983626435195        16.908815173531885     
 I   1.5310588669787295        1.0124753705800857        14.457114180075356     
 I  -1.5842923435035636        5.6949656559163504        15.922457218171967     
 I  -8.5144891760931198        9.6228633435183628        12.958376286422618     
 O   1.9303529556398207        4.4620558998048159        15.506709761793292     
 H   1.7410747997871434        3.5246963084343750        15.282641722770157     
 H   1.0485174794614702        4.8754817656743876        15.622694052283530     
 C   8.4533997558647886        2.5526566592141009        10.052547801149508     
 C   8.6536692529823238        3.5295413988574746        8.8839914371897208     
 C   7.8929423203637743        1.2035964485969139        9.5604650137797975     
 C   7.4882113123739042        3.1611558116346985        11.091160799649380     
 P   10.038737270241105        2.2982175229450541        10.942182426524324     
 H   9.2585620754312288        3.0923119644363291        8.0782727447783405     
 H   7.6761165854977191        3.7949298496257073        8.4609015860025938     
 H   9.1295732795824680        4.4595619134485487        9.2177825235807287     
 H   6.8883398541276870        1.3635419156615067        9.1399961659847069     
 H   8.5117688474043103       0.75815467718586904        8.7696318681917074     
 H   7.8042373467598694       0.48501490318234125        10.386096983789249     
 H   7.8528447668667516        4.1172783487550211        11.487348141478449     
 H   6.5186698617049847        3.3464366952288027        10.608191102264740     
 H   7.3211402004111124        2.4836919058343483        11.937126575481917     
 N   11.121280664034911        1.6828874794667330        9.8733795136671603     
 N   10.662357146474292        3.7321041108416706        11.484228087298357     
 O   9.7431661714389097        1.4295354658706589        12.172154522388821     
 C   12.407827223953447        1.1011975424637652        10.338892864804578     
 H   10.783896182642604        1.3271703535763189        8.9707499949029099     
 C   11.708726940275916        4.5550145111867026        10.852159143646151     
 H   10.422795030456655        3.9641599325460324        12.451801424510400     
 Dy   9.9549654124436255        1.3067879815358439        14.376307816556002     
 H   12.543347733349467        1.4382509283633618        11.377761806830494     
 C   12.350485543439678      -0.42852212456807787        10.331013646144404     
 C   13.566063808838640        1.6276879429862705        9.4868191449433628     
 H   11.890587048254202        4.0902096537080599        9.8755679393743527     
 C   11.231820895243974        5.9965063602052675        10.627338105984517     
 C   13.008149904522433        4.5224948099251767        11.666667461278365     
 O   10.310389457794930        1.3156842599642016        16.565687086590117     
 O   9.4398122397700917        3.6490198524248703        14.355308928973267     
 O   7.6095944057413192        1.4908662168959115        14.625847627722630     
 O   9.1189027204525068      -0.96728491917506321        14.537738273094249     
 O   11.740484996028549      -0.19382245429456321        14.005584221101921     
 O   11.943851396646911        2.6338948705496277        14.311620873858534     
 H   11.532199296110983      -0.80027986368903570        10.961295792162009     
 H   12.198140113512682      -0.80533432325511045        9.3087610406747547     
 H   13.291016747459416      -0.84895775871674173        10.715199947188049     
 H   13.451008971881700        1.2973713657937018        8.4452735513601827     
 H   13.611295523809520        2.7232316737992130        9.4911605193859110     
 H   14.522573751211397        1.2438050391976023        9.8686518703054205     
 H   10.305406534799767        6.0245416369750222        10.039354906397838     
 H   11.039994390307621        6.4992529613763681        11.583982565961090     
 H   11.997693097048787        6.5755154687732542        10.091103194968460     
 H   12.850390471238203        4.9434118890810845        12.669238162470272     
 H   13.382715630221503        3.4997827043510132        11.794343180253446     
 H   13.786868114987250        5.1181049886083505        11.170206200561633     
 P   10.480717600194893       0.44555765973900979        17.817270319570454     
 H   9.9897883146248194        4.2758433971634151        14.893605977139629     
 H   8.4700546634565743        3.9463170152860925        14.457311227628185     
 H   7.0150364154696021       0.74205101335605950        14.330437464484683     
 H   7.1291288262825985        2.3667035894165731        14.626513108453659     
 H   9.5785378146071540       -1.6982932610992043        14.044801976146768     
 H   8.1299543440175537       -1.0700695807123033        14.330726420400076     
 H   11.683831878106385       -1.1198500857979845        13.638153063179784     
 H   12.709355810547960        4.5833686932922543E-003   14.132167966145589     
 H   12.854699843839960        2.2348483580297884        14.347084599601835     
 H   11.999310268572955        3.4749703187509065        14.837962776668537     
 C   9.0208540307598764       0.74716096164415080        18.882501600970059     
 N   10.619352664798489       -1.1057252905641857        17.275785980949248     
 N   11.793057223393303       0.70301857501526233        18.767775965471611     
 C   7.7904077130360552       0.37930234614751684        18.030926651285348     
 C   8.9694037577635015        2.2440407349166307        19.244578538193153     
 C   9.0744101979580947      -0.11003946306172771        20.154634491031334     
 C   11.205426128108135       -2.2542758683055477        17.981663387765263     
 H   10.157145797612865       -1.3063217738279123        16.384944911464515     
 C   13.180913043850873       0.77445002452223743        18.246130807260620     
 H   11.646897028823098        1.2204206979262218        19.641517123782624     
 H   7.7911753166358908      -0.67840763950356475        17.734024950403445     
 H   6.8869580570260291       0.56025996133558753        18.626017688102444     
 H   7.7244920330174347       0.99007255931731963        17.122405421042664     
 H   8.0409179577270731        2.4612297303839341        19.792821093270256     
 H   9.8008261892470454        2.5393528193248902        19.897743811637397     
 H   8.9936471989260340        2.8691831097203062        18.343603797647113     
 H   9.9340714470194946       0.14253144094226616        20.787447067971041     
 H   8.1666596442521620        7.1662208791686985E-002   20.745597117558383     
 H   9.1148763250691420       -1.1835999730005684        19.931598841121414     
 H   11.566566381162014       -1.8667825173311010        18.943637668993389     
 C   12.386884400313303       -2.8200703681134378        17.186796224859453     
 C   10.153294417604274       -3.3334063408332018        18.235648810392703     
 H   13.170772153925121       0.32299949902505704        17.242867315372418     
 C   14.111898734357590       -3.1141302387041173E-002   19.158914376782931     
 C   13.621899769720239        2.2332661793999913        18.124873758601669     
 H   12.051008624836690       -3.2018938624787983        16.210726266297250     
 H   13.150160315214571       -2.0534127154295616        16.999595218557953     
 H   12.857250222417342       -3.6510591421070711        17.732051561642866     
 H   9.3062642552911790       -2.9461429568349291        18.815962101962249     
 H   9.7623951945309582       -3.7226813901478559        17.284570406965216     
 H   10.585807249692724       -4.1772496463733644        18.788813799614950     
 H   14.052410364415961       0.34915178733133723        20.188604147391228     
 H   13.842507926225963       -1.0943962063766033        19.175418538708435     
 H   15.152393539046962        5.5896330379198625E-002   18.817695338598629     
 H   12.938477180299408        2.7974798473926561        17.475962553373144     
 H   13.624383489531841        2.7081331978310641        19.115837044647229     
 H   14.634005861229022        2.3062130785624233        17.702569303606772     
 C   9.6115003554762755        5.2690135809897427        2.3898784913780808     
 C   10.611345608893625        4.1848271196563935        1.9521775942020825     
 C   10.158241795086932        6.6799601011176133        2.0973687420463558     
 C   8.2729591004281247        5.0641010160424784        1.6518777642201345     
 P   9.2517683068621874        5.1323917277443192        4.1926102948786186     
 H   10.713159470924746        4.2129232537306214       0.85659540651893751     
 H   11.609065206367420        4.3422704099818059        2.3816861949301025     
 H   10.263062144710450        3.1826986149965490        2.2338246878492263     
 H   10.349666042941116        6.7832071890487864        1.0191267372241088     
 H   9.4312408616041044        7.4508850166265539        2.3809855332681074     
 H   11.103661790928617        6.8777764192855315        2.6186320536577186     
 H   7.8811794525412804        4.0509497198518618        1.8046604100375352     
 H   7.5098447161008623        5.7845343000713374        1.9756999345537249     
 H   8.4227066561033919        5.2013066937509773       0.57065170836211598     
 N   8.5584171197078458        3.6755005212122343        4.5661312593239565     
 N   10.710075372476178        5.1154391886568620        4.9447572996684714     
 O   8.2982343920059911        6.2630841001223416        4.5938834564406754     
 C   7.1135372573909059        3.3685702960011579        4.5584339632965287     
 H   9.1773881428403037        2.9421395942032236        4.9259985159190061     
 C   10.826422202349281        5.3870659758305592        6.3960337880755835     
 H   11.559801858241057        5.3403355046293495        4.4090904640841453     
 H   6.6267499349937937        4.1182584777125308        3.9208092151865395     
 C   6.8589163329500842        1.9908625862480007        3.9449711932165981     
 C   6.4936426952071153        3.4504311559623715        5.9557250482414998     
 H   9.8824076986441902        5.0586270931984680        6.8532885208383432     
 C   11.979283159204396        4.5565941025222019        6.9559172977553372     
 C   11.021776386148762        6.8809120968260329        6.6655762822212470     
 H   7.3889010613857549        1.2079306354666104        4.5072300589444492     
 H   5.7849261288769087        1.7619755675546585        3.9737788859640810     
 H   7.1894237257648212        1.9472777471889469        2.9008580926186247     
 H   6.6920344883615330        4.4239530577359458        6.4208330161919989     
 H   5.4043326514617798        3.3220654942920418        5.8816166345217349     
 H   6.8976921567023126        2.6613370489696857        6.6043744245913656     
 H   12.901995213734345        4.8037620153186227        6.4136045341686412     
 H   12.141978741623952        4.7857097551983312        8.0168133424650136     
 H   11.783274292175243        3.4812802193818309        6.8516688456631165     
 H   10.199552918973593        7.4633439732391524        6.2330140910319205     
 H   11.058584859424526        7.0843040237721775        7.7453720633444831     
 H   11.962820517890238        7.2374463149897448        6.2243201877846017     
 C  -2.6772917930098683        11.767428656503725        7.0127729955651930     
 C  -2.5060705104250665        10.260705656920367        7.2846882743433365     
 C  -1.3336193437412731        12.515344811750964        7.1207589794344477     
 C  -3.6770675876559507        12.334805804064530        8.0414013386987691     
 P  -3.4424762887712896        12.007894541315334        5.3436469077491946     
 H  -3.4730745345957210        9.7437668389639036        7.2461514642259282     
 H  -1.8184858645247362        9.7772704826090298        6.5802005594626376     
 H  -2.0899529971200361        10.118485879947352        8.2938767125447086     
 H -0.55989588311325234        12.079944913992088        6.4742278082114053     
 H  -1.4392345386495107        13.578907660560956        6.8640548078136794     
 H -0.96565273519277461        12.460092349215834        8.1570307915944937     
 H  -3.3091378645817873        12.113958771090742        9.0542099958321689     
 H  -3.7826627705732592        13.421384798247910        7.9589838333044174     
 H  -4.6716278417190420        11.879852784678143        7.9429301362492382     
 N  -3.8412338612478552        13.580643355057358        5.0183181774468890     
 N  -2.2502161790325981        11.719084936340652        4.2428031599339642     
 O  -4.7129848645910402        11.158824537261125        5.2874644027871751     
 C  -5.0442387000702418        14.302061110383720        5.4876607140601665     
 H  -3.0963166683942918        14.174373542098008        4.6561167589576531     
 C  -2.4941536939922342        11.669105519430865        2.7790898100304751     
 H  -1.4805753384200637        11.108857751164951        4.5456294671748925     
 H  -5.6200261583769215        13.599744046464284        6.1066171663150293     
 C  -5.9067378788848055        14.737875251553035        4.3002552366873150     
 C  -4.6230086346665438        15.508388252308388        6.3266306279028148     
 H  -3.4635970743840478        12.158303446807377        2.6056394563961152     
 C  -2.5686496874514484        10.218563199758208        2.2902707840791003     
 C  -1.4016485960762963        12.461652313391577        2.0536185910665576     
 H  -6.1623452074691718        13.876919606450945        3.6692435461454260     
 H  -6.8409220924680278        15.201666577866387        4.6458024666584041     
 H  -5.3565082137338456        15.466841523734796        3.6927247241474079     
 H  -4.0645841452562390        16.218886345083270        5.7010107119754450     
 H  -5.4993958450791594        16.027465706405213        6.7278702872550742     
 H  -3.9818117213491266        15.220425069016278        7.1678216526328304     
 H  -3.3797304447490535        9.6803758287495736        2.7950876623391303     
 H  -2.7484338220553188        10.179946902404751        1.2067095455519927     
 H  -1.6274845572508811        9.6914269984774215        2.4971343362628247     
 H -0.40712308676141157        12.087330575207879        2.3333171658022351     
 H  -1.5038728086968214        12.357778181937830       0.96481522417085175     
 H  -1.4485227291015303        13.528907305812385        2.3034376683023874     
 I  0.37896165099747564        9.2975923248683134        4.7643362671420260     
 I   3.5102013014218096        4.6253958406603894        3.2753251855421017     
 I   10.434875274491494       0.69414997362036046        6.2516301507922840     
 O  -1.3854626824459773E-002   5.8496093493526757        3.7031797721109379     
 H  0.17447306987614292        6.7864454700668757        3.9305376939945669     
 H  0.86814263395948388        5.4377467644326192        3.5846048005885081     
         356

 C  -6.5293401194889160        7.7758309922790225        9.1628822643535184     
 C  -6.7307385136371733        6.7975557022225157        10.330097573560975     
 C  -5.9653972523083043        9.1228002857086565        9.6566533419505003     
 C  -5.5664714138474967        7.1666439404731488        8.1224795923110946     
 P  -8.1143046487844277        8.0354881476526838        8.2743909092667902     
 H  -7.3362767775880240        7.2335242240505488        11.136023239458199     
 H  -5.7534446850891809        6.5316008566213020        10.753464635538062     
 H  -7.2063074988901876        5.8680383284790487        9.9946026080858594     
 H  -4.9606214427328323        8.9597053033804688        10.075298729977646     
 H  -6.5821400281384044        9.5681031930618641        10.449163941060728     
 H  -5.8761706979701414        9.8427529898833139        8.8323309523707749     
 H  -5.9333088821300448        6.2117040149739751        7.7254410468339740     
 H  -4.5966909575760173        6.9788977943617478        8.6038727578613212     
 H  -5.3990912726675582        7.8447832741492816        7.2771326203236910     
 N  -9.1937726996183269        8.6557857582968509        9.3427558243238540     
 N  -8.7444114657191996        6.6040091971688746        7.7334591951162608     
 O  -7.8156360740475046        8.9017871464558684        7.0430440418961080     
 C  -10.481165779022856        9.2370751067340571        8.8796657581290095     
 H  -8.8562936693601877        9.0078841046359344        10.246837366788261     
 C  -9.7919797512048117        5.7842164187652330        8.3677405088133661     
 H  -8.5037450842732909        6.3675230698644176        6.7671906893849272     
 Dy  -8.0394025116300813        9.0116655811239248        4.8391381501502568     
 H  -10.619366778696952        8.8984010462776943        7.8417836431615724     
 C  -10.423529295276287        10.766614013507390        8.8850378750415686     
 C  -11.637539416858955        8.7126449338698784        9.7352881063989969     
 H  -9.9735507322371078        6.2520364344720001        9.3429921143574166     
 C  -9.3169779253245739        4.3426310989295986        8.5966953698788728     
 C  -11.091287203955623        5.8159687231679138        7.5528484241177702     
 O  -8.3970216648173164        8.9947843958176339        2.6499557979094717     
 O  -7.5200417482395734        6.6715458053670087        4.8645612997862395     
 O  -5.6942527589514489        8.8255369332836917        4.5786057803158409     
 O  -7.2088064820330491        11.286239995716768        4.6629978394499361     
 O  -9.8284194615508600        10.509233626174931        5.2057613681557156     
 O  -10.026578613233033        7.6778761195974585        4.8953242881485668     
 H  -9.6064638998202891        11.137355728853317        8.2527486337456839     
 H  -10.269437395810240        11.145030279620038        9.9063083570323602     
 H  -11.364673147990073        11.186536162590853        8.5019272485531623     
 H  -11.519379244580518        9.0437648955562935        10.776154160458656     
 H  -11.684163524880312        7.6171838600398836        9.7321315873367009     
 H  -12.594500627612756        9.0973618998243531        9.3556540435927182     
 H  -8.3931372209998898        4.3144969438308181        9.1888350810289214     
 H  -9.1213572288119149        3.8385256338346228        7.6414321978293183     
 H  -10.085543605387729        3.7648413271930341        9.1304782302387224     
 H  -10.934504095215811        5.3903257515667136        6.5520771970503775     
 H  -11.464027827320757        6.8389154133117742        7.4206798815241433     
 H  -11.871143596996252        5.2240934272414368        8.0520889602104351     
 P  -8.5678549381380478        9.8619905235536045        1.3964920463045265     
 H  -8.0681384635662141        6.0454594750292507        4.3236924807279378     
 H  -6.5499067444207677        6.3746208181952877        4.7634275387522731     
 H  -5.1013369134746327        9.5760890673980388        4.8718333224989019     
 H  -5.2118331806308031        7.9509460577823390        4.5818982433847015     
 H  -7.6669576928490768        12.017781467050003        5.1569407964163974     
 H  -6.2191518266446364        11.390149634572101        4.8669076864175498     
 H  -9.7734049510038918        11.436226281616454        5.5703898381273653     
 H  -10.796860131303395        10.307749276141339        5.0794742544299440     
 H  -10.937767544631951        8.0760130359001678        4.8588153858230978     
 H  -10.079281832020524        6.8399298042535186        4.3640222944448723     
 C  -7.1083953028343325        9.5593727810957922       0.33099106423007357     
 N  -8.7067217666997117        11.413978447461023        1.9354329377871173     
 N  -9.8797624531212236        9.6016629408233261       0.44615150310784035     
 C  -5.8774349530527665        9.9270226954113365        1.1819346888871634     
 C  -7.0580577105104787        8.0623766218413291       -3.0778148749112406E-002
 C  -7.1620800039513126        10.416683624151037      -0.94107152095990620     
 C  -9.2964475177120445        12.561226914762026        1.2306104979837866     
 H  -8.2422012098565709        11.615838253633211        2.8248966590045304     
 C  -11.268118622399228        9.5297825386875932       0.96602191400808335     
 H  -9.7323176067093602        9.0850430279094407      -0.42773551047322450     
 H  -5.8779153458083542        10.984811783922758        1.4787507645139391     
 H  -4.9742549697939777        9.7459137325958292       0.58645960486328264     
 H  -5.8113009528389483        9.3163695807992326        2.0904801917270683     
 H  -6.1290807743850886        7.8439693972002056      -0.57766275561518188     
 H  -7.8888401124029395        7.7679615843353140      -0.68519067525013932     
 H  -7.0844576227306808        7.4372729845055021       0.87018214931734061     
 H  -8.0218958980182080        10.164473752459012       -1.5738800466057650     
 H  -6.2544513579649950        10.234914308623392       -1.5322219892462410     
 H  -7.2022852491400560        11.490221332421431      -0.71759654869562650     
 H  -9.6570642920734890        12.173764174822123       0.26845907038326083     
 C  -10.478993838553057        13.123372656384026        2.0267373584154935     
 C  -8.2469286433780269        13.643071194518605       0.97720529516659105     
 H  -11.259150290907399        9.9797629735186995        1.9699366717018447     
 C  -12.197909492222889        10.336608821877906        5.3140854716373490E-002
 C  -11.709419603634689        8.0709192236782314        1.0847530560129544     
 H  -10.142981886636354        13.506895021670426        3.0021129991236486     
 H  -11.239071536479130        12.353896980471475        2.2156181044051046     
 H  -10.953467397611041        13.952235411629497        1.4815607000213962     
 H  -7.3999276172879398        13.258739828377749       0.39468561497947940     
 H  -7.8554165049170752        14.030906368159631        1.9286870829647362     
 H  -8.6821984839447026        14.487391894485443       0.42668376238622446     
 H  -12.137451896026363        9.9571558470851667      -0.97678102525700472     
 H  -11.928116445219135        11.399755066196031        3.7741205022034145E-002
 H  -13.238790500031266        10.249742254036228       0.39318567823926565     
 H  -11.026153482773244        7.5054926961709203        1.7327993644791275     
 H  -11.711764368143955        7.5975164162694799        9.3038988901526662E-002
 H  -12.721735078066184        7.9974957802833382        1.5065394246277066     
 C  -7.6999318844258040        5.0388016027422298        16.828544546260076     
 C  -8.7025390570668719        6.1196808072374713        17.268025946037728     
 C  -8.2436915610269743        3.6259225165375142        17.116970092508350     
 C  -6.3624180725098674        5.2452559136640309        17.567963369502493     
 P  -7.3388667425785306        5.1803983547496966        15.026647135831547     
 H  -8.8050357474423393        6.0887032337416169        18.363433453008106     
 H  -9.6996176162942707        5.9609116905628117        16.837474183161014     
 H  -8.3561122137337112        7.1231877812124615        16.989022259586694     
 H  -8.4372592889590265        3.5197641595363756        18.194544762602817     
 H  -7.5140041075564721        2.8575720969798919        16.833172715972275     
 H  -9.1874276352793931        3.4267364924119534        16.593067296961273     
 H  -5.9732842601113765        6.2598033015183949        17.417848897822150     
 H  -5.5972000393332246        4.5276519591062954        17.242851729106352     
 H  -6.5124255488069105        5.1049795561702611        18.648697631281852     
 N  -6.6458162634402536        6.6392781674600840        14.659770730732804     
 N  -8.7959157393550225        5.1978300306393530        14.272121884068872     
 O  -6.3843769258526120        4.0514263767722989        14.622827526616071     
 C  -5.2005837136643693        6.9444138203898476        14.664565655481496     
 H  -7.2638407146279533        7.3712090140981426        14.295197486685680     
 C  -8.9091390545012175        4.9232404090097672        12.821004267888199     
 H  -9.6469528750709603        4.9738252794778957        14.806296332603628     
 H  -4.7136783792443380        6.1936167793149774        15.300757734784046     
 C  -4.9423052642423313        8.3211800851782680        15.278283607975490     
 C  -4.5839142501598555        6.8631396375836626        13.265895306652164     
 H  -7.9635798288879878        5.2493632903435890        12.364891422351695     
 C  -10.059715067032537        5.7540691934996149        12.256558203260234     
 C  -9.1059718301796142        3.4289281585837728        12.554556183469797     
 H  -5.4715930454651680        9.1054037803333951        14.717272092608102     
 H  -3.8678765394525900        8.5476557112821236        15.247379204339135     
 H  -5.2706096332146739        8.3649405229631775        16.323099927882360     
 H  -4.7851781210394977        5.8908105842676637        12.799729290908859     
 H  -3.4942548996424492        6.9892737732863903        13.337925479384021     
 H  -4.9878226512575337        7.6540106330338284        12.619419408222008     
 H  -10.983914341741327        5.5098760270719476        12.797828530911003     
 H  -10.220758662790523        5.5221800200757709        11.195966529272352     
 H  -9.8621317362162841        6.8293758666900377        12.358426848951515     
 H  -8.2848546369411658        2.8462819200458087        12.989165478671360     
 H  -9.1419698821732442        3.2231786800202582        11.475128383914512     
 H  -10.047892511263575        3.0745846287690282        12.995884475318386     
 C   4.5740992218858034       -1.4543615509492305        12.198846403960372     
 C   4.3984744194231924        5.1408980077947267E-002   11.924240068119907     
 C   3.2312951055370398       -2.2048590322300057        12.098889138162546     
 C   5.5696739513884612       -2.0224778511844832        11.166718929273255     
 P   5.3480591016448500       -1.6903122005400928        13.864581706801019     
 H   5.3645000070142626       0.57057335774029350        11.957064104183955     
 H   3.7132324413260935       0.53494896800880287        12.630921911725544     
 H   3.9771545335770266       0.19024973250309074        10.916755032273556     
 H   2.4602570869464966       -1.7704435077040246        12.749115849942035     
 H   3.3400809580104727       -3.2680807838986810        12.355763103879438     
 H   2.8577835284103625       -2.1508805848112784        11.064607655992635     
 H   5.1947199425734851       -1.8075247164167600        10.155261738404151     
 H   5.6797304771742185       -3.1083908849328314        11.253432952727607     
 H   6.5630814943919180       -1.5634241979910362        11.257303026681141     
 N   5.7526967123999784       -3.2615340668694621        14.189675203942892     
 N   4.1595766817875015       -1.4034952439692432        14.969829739362877     
 O   6.6174488634406901      -0.83888702345976029        13.913356348320045     
 C   6.9619557627334459       -3.9759594864571195        13.725705938392402     
 H   5.0112305425178070       -3.8588286681473685        14.553285034911088     
 C   4.4072022582358654       -1.3555274643119302        16.432913852254806     
 H   3.3884169149852772      -0.79367955977134041        14.669964429471483     
 H   7.5350727229163752       -3.2707932787913485        13.107521244748783     
 C   7.8228935717247552       -4.4041541405997124        14.917086681276194     
 C   6.5523343476135167       -5.1863925319277202        12.886881719787008     
 H   5.3773316737128889       -1.8444117124206563        16.603219913978432     
 C   4.4820316667318929        9.4279423008240618E-002   16.923538513718515     
 C   3.3168619126200629       -2.1495074828382479        17.160116421726041     
 H   8.0707429590243418       -3.5404270411330239        15.547591005525096     
 H   8.7611972014767190       -4.8629430210426241        14.575629262964449     
 H   7.2748451052730996       -5.1353296103577035        15.523944296862615     
 H   5.9954375610967094       -5.8993553930401577        13.511010297429269     
 H   7.4342910781357938       -5.7003396578602823        12.490884893808367     
 H   5.9133915541307998       -4.9040953659304352        12.042008089806753     
 H   5.2910484535795765       0.63387309725001140        16.416990255143787     
 H   4.6650293559647888       0.13149613749694017        18.006542030791341     
 H   3.5398419966104004       0.62087993754170911        16.720425407663178     
 H   2.3214551677441690       -1.7759595407697897        16.882498336192764     
 H   3.4211134261084677       -2.0459189708576142        18.248730921024279     
 H   3.3642189978177086       -3.2166034406466570        16.909850201135669     
 I   1.5289517422187999        1.0152494521867477        14.464691740232281     
 I  -1.5883764093311434        5.6904359646432203        15.927727635895748     
 I  -8.5129931807546146        9.6216750296673421        12.962385543049139     
 O   1.9280238073764970        4.4653025723712148        15.509814000826998     
 H   1.7391298881656354        3.5275392071269094        15.287253131210704     
 H   1.0459764532358329        4.8779874637258107        15.626600985401112     
 C   8.4504551979334117        2.5511583821855397        10.051078112324536     
 C   8.6497358892333072        3.5289453215209483        8.8831300154458468     
 C   7.8897781068046751        1.2024635326026409        9.5582720784531432     
 C   7.4859275382086876        3.1586723403661039        11.090881981591080     
 P   10.036443971811044        2.2963280005203290        10.939456323295195     
 H   9.2542108077128269        3.0924747859620885        8.0767021051628767     
 H   7.6718544973478453        3.7943662534631684        8.4608636340746717     
 H   9.1255843427501091        4.4588535765402968        9.2172707588929104     
 H   6.8848505982428154        1.3626782659914232        9.1387403751466678     
 H   8.5080285228651835       0.75779417235332069        8.7665795344088338     
 H   7.8017680365787658       0.48313840466110003        10.383302060484290     
 H   7.8506341086019322        4.1145689462130752        11.487548406746312     
 H   6.5159560653380408        3.3440633409883138        10.608870380944477     
 H   7.3196646824327170        2.4805285233935512        11.936437227249588     
 N   11.117994901288528        1.6808087744074700        9.8698076781912079     
 N   10.660787404831277        3.7300545867838002        11.481084537798449     
 O   9.7416498279978594        1.4278297458445111        12.169732803189444     
 C   12.405505587500478        1.1001351246268893        10.333687326504323     
 H   10.780092698329126        1.3255156245443012        8.9672120216416360     
 C   11.705814399927254        4.5536306666485524        10.847798490804699     
 H   10.422369072092396        3.9620260710823638        12.448912697398711     
 Dy   9.9532839579634231        1.3063615542616303        14.374093785691779     
 H   12.542629961885607        1.4385776987209526        11.371805956345467     
 C   12.349071928887472      -0.42957644309762910        10.327995024769715     
 C   13.561886410764270        1.6259977041036999        9.4788924142965083     
 H   11.886196568595636        4.0895656158465012        9.8706279129702228     
 C   11.228082393497086        5.9950755387883081        10.624891943340932     
 C   13.006510075154520        4.5211941485293341        11.660201632468455     
 O   10.309715440856321        1.3155636135717459        16.563382048890666     
 O   9.4370369475273090        3.6480859228290443        14.353177944163642     
 O   7.6079402619168004        1.4897878946628054        14.624358206560261     
 O   9.1179411989995902      -0.96781356319867085        14.535996880261235     
 O   11.740175612643629      -0.19268928415042086        14.002914360790705     
 O   11.941634457555416        2.6349866940302040        14.308263447805281     
 H   11.532105174282595      -0.80083369589520037        10.960133027258562     
 H   12.195401619095311      -0.80797373785760429        9.3066272724261569     
 H   13.290440874995005      -0.84887935578247831        10.711234141210936     
 H   13.444624253049383        1.2950768721884962        8.4378510701457277     
 H   13.607123432625658        2.7215356635048122        9.4824682016366939     
 H   14.519132531160762        1.2422750030144021        9.8588312388440080     
 H   10.301272877566447        6.0232987507652984        10.037592663836847     
 H   11.036651885229420        6.4965950417443477        11.582214366874362     
 H   11.993296796784964        6.5750817442636293        10.088861405631322     
 H   12.850203467719414        4.9415473304210238        12.663187064283033     
 H   13.381648144042531        3.4985852201315124        11.786786250556032     
 H   13.784207819054625        5.1173566051467754        11.162854502197098     
 P   10.480859251100732       0.44572138788128701        17.815100455410985     
 H   9.9866022253456617        4.2742082065321139        14.892629513120761     
 H   8.4671602203756535        3.9449975088979761        14.455379526698842     
 H   7.0132386435601797       0.74044806819183384        14.330656351029980     
 H   7.1269724895724540        2.3653069232100967        14.625606530961790     
 H   9.5776292621456456       -1.6993434885992487        14.043922259016393     
 H   8.1288902931776885       -1.0714122896505087        14.330520670166740     
 H   11.684263570006030       -1.1196008458314299        13.637998392930907     
 H   12.708273502050851        5.6124471269982275E-003   14.133273734431945     
 H   12.852361108076629        2.2358015837448004        14.344846001446179     
 H   11.996396907107792        3.4745970856758559        14.836852338248061     
 C   9.0204003361843270       0.74531721301392007        18.880127250260610     
 N   10.621973576954129       -1.1050919536550643        17.273069090863181     
 N   11.792048679260342       0.70463677000885883        18.766581991450966     
 C   7.7905589659451628       0.37523568198932145        18.028781150775050     
 C   8.9667716371044168        2.2422162295323731        19.241599075443531     
 C   9.0752070170326444      -0.11106676716940955        20.152777491118481     
 C   11.205983863824351       -2.2539921817107951        17.979956408444970     
 H   10.159754055539928       -1.3059557432874729        16.382318781383152     
 C   13.180543450425825       0.77719741386544638        18.247120139457255     
 H   11.644435423416260        1.2220568051414318        19.640024838144701     
 H   7.7927207837005641      -0.68264264615336667        17.732624750664364     
 H   6.8868417265634720       0.55548138703361039        18.623653669141195     
 H   7.7239313417886883       0.98526048078302408        17.119824200556959     
 H   8.0378398381255689        2.4583454681681598        19.789427546360798     
 H   9.7975354107222099        2.5388596870901741        19.894935358301986     
 H   8.9905862464134767        2.8671042138358449        18.340455543744493     
 H   9.9343820133461893       0.14324994286769580        20.785475897617093     
 H   8.1671647952548181        6.9489910758815443E-002   20.743614596960697     
 H   9.1174897031597464       -1.1846521182505367        19.930446957609114     
 H   11.565142440036345       -1.8669210224182622        18.942769132988200     
 C   12.388835459034786       -2.8199479071515801        17.187490015628370     
 C   10.152880054387371       -3.3327116564091348        18.231094933943108     
 H   13.172193940529281       0.32677802619588714        17.243484537179505     
 C   14.110615232932169       -2.8733360687761160E-002   19.160485836450547     
 C   13.620760074780225        2.2363527503999916        18.128152908423800     
 H   12.054811293845763       -3.2013272778688653        16.210697700730734     
 H   13.152568991841539       -2.0533883757501412        17.002149250365846     
 H   12.857857434316378       -3.6512469135011227        17.733352511379373     
 H   9.3046256879638900       -2.9451463600052108        18.809224602125457     
 H   9.7643002229070159       -3.7216754573563082        17.279031813817149     
 H   10.583567804276461       -4.1768148035192887        18.785141913019672     
 H   14.049879729353963       0.35097718912404063        20.190280825875046     
 H   13.841460886707855       -1.0920363390279031        19.176051859713521     
 H   15.151442512072130        5.8702586602576448E-002   18.820466429782037     
 H   12.938149644688330        2.8008678682041750        17.478678352935749     
 H   13.621229497691184        2.7101135216793382        19.119570117377940     
 H   14.633478799744077        2.3102999451200663        17.707715905706397     
 C   9.6121698546053729        5.2704953448403131        2.3892379039348541     
 C   10.611056379177313        4.1859683202143723        1.9502672016241891     
 C   10.159469905393214        6.6813032850777461        2.0971827379048915     
 C   8.2730703413043400        5.0667674587956739        1.6519872178579047     
 P   9.2535154088309550        5.1331145043196349        4.1921352394242506     
 H   10.712150291878926        4.2145668548289201       0.85463899407344102     
 H   11.609149722119231        4.3425325994605943        2.3791756987617636     
 H   10.262299826648759        3.1839339799634074        2.2316468038353801     
 H   10.350301798538831        6.7850983773682989        1.0189014554061027     
 H   9.4329883529260989        7.4523737023528565        2.3816674907809903     
 H   11.105256681254806        6.8784419484085575        2.6180149529878451     
 H   7.8809758224667643        4.0536453698656469        1.8040190199632278     
 H   7.5104302106619256        5.7871307657118187        1.9769705870896292     
 H   8.4221354947865361        5.2049707754314785       0.57082277613088728     
 N   8.5590951956796317        3.6766779320448881        4.5652828103226257     
 N   10.712383347094168        5.1142630763037031        4.9431318021146673     
 O   8.3012311189334369        6.2643611736766562        4.5947367335606382     
 C   7.1140258507803003        3.3708697406399826        4.5569413712411659     
 H   9.1775533881325089        2.9424726554085998        4.9242355934957276     
 C   10.830743152390987        5.3849997835510832        6.3943623103158291     
 H   11.561730983805443        5.3387202907943854        4.4067207245850257     
 H   6.6280202101441379        4.1213773606285011        3.9197444377983981     
 C   6.8583496105028567        1.9939510763120007        3.9422942125101201     
 C   6.4936922434067199        3.4520890671866842        5.9540570691891945     
 H   9.8876136878139569        5.0558168497096645        6.8528315057306575     
 C   11.984775748009707        4.5546324689320787        6.9518610355355968     
 C   11.025911347568275        6.8787673861856975        6.6645692948422885     
 H   7.3865990176643237        1.2099431957073543        4.5045398111808685     
 H   5.7840484929170808        1.7666859496349552        3.9697712249660766     
 H   7.1898766297556644        1.9505812161840053        2.8985257414009231     
 H   6.6927871203858924        4.4249767185561710        6.4201027850035546     
 H   5.4043089691972366        3.3247740429869284        5.8794332005038612     
 H   6.8967772713132947        2.6620802126991476        6.6021318360918446     
 H   12.906473507182437        4.8023016453620322        6.4081419082537163     
 H   12.149231537805953        4.7833259006873128        8.0125357746502903     
 H   11.788837519709952        3.4793230819995071        6.8474713117929431     
 H   10.202726636197282        7.4610168459758670        6.2337578539912588     
 H   11.064389643467607        7.0814913955237229        7.7443779056753446     
 H   11.966007518635225        7.2360140080958697        6.2219636006743464     
 C  -2.6724611331593202        11.765970441625740        7.0093193895393489     
 C  -2.5018772700347851        10.259039841413680        7.2804481603020399     
 C  -1.3282011872889801        12.512865997803688        7.1166863151825339     
 C  -3.6711596947472867        12.333546055077610        8.0389177029988375     
 P  -3.4386144878395513        12.007627989008927        5.3408032004797956     
 H  -3.4691524863737366        9.7425805398159095        7.2423704738855994     
 H  -1.8150135647678063        9.7755991506418631        6.5752562845980460     
 H  -2.0851168692522566        10.116163429133611        8.2892680485588919     
 H -0.55536223313473843        12.077381648914750        6.4691993381996609     
 H  -1.4332216250467602        13.576670570029790        6.8608221003851417     
 H -0.95943950210428719        12.456547631581621        8.1525868305670226     
 H  -3.3024787446772432        12.112380691463478        9.0513783084914934     
 H  -3.7764438755247447        13.420203879828582        7.9567764824041722     
 H  -4.6659451179235401        11.878957407257134        7.9411323645020584     
 N  -3.8357117363451962        13.580918808909727        5.0161429602053946     
 N  -2.2475295261474537        11.717453853782839        4.2392322255876334     
 O  -4.7102645422026495        11.160337794652174        5.2854318616712215     
 C  -5.0377379962274507        14.303203514584625        5.4865504268568239     
 H  -3.0903276046723871        14.174009674720340        4.6539207037488950     
 C  -2.4914629111815545        11.669461562395815        2.7755185471676711     
 H  -1.4782279736800601        11.106503944728010        4.5414260701429541     
 H  -5.6131688306893146        13.601267884160713        6.1062358080197496     
 C  -5.9013889236134283        14.739196686700089        4.3000800974713531     
 C  -4.6148429939795141        15.509268420707921        6.3250407114804359     
 H  -3.4607850555349340        12.159097821501412        2.6026966738463311     
 C  -2.5662657622263678        10.219623843449417        2.2848534934802616     
 C  -1.3986971346053909        12.462527740736489        2.0510903113739709     
 H  -6.1577957582986622        13.878245376109227        3.6694084606873467     
 H  -6.8351420499142481        15.203169479140476        4.6465161745384922     
 H  -5.3517522649930767        15.468050395666197        3.6918855731447739     
 H  -4.0566241073920031        16.219491611273089        5.6988816085101419     
 H  -5.4904115860414286        16.028939482699368        6.7272560865742372     
 H  -3.9730012999241753        15.220734756087596        7.1655329508476733     
 H  -3.3772780947574397        9.6808934016245978        2.7891486737758453     
 H  -2.7462491386355792        10.182486882654487        1.2013094964435487     
 H  -1.6251302941424990        9.6921117987175656        2.4907805027482230     
 H -0.40435798231911091        12.087455871029665        2.3303533046910001     
 H  -1.5008733625636648        12.360088352291285       0.96219160756691557     
 H  -1.4451599707736675        13.529435533150586        2.3022516305966989     
 I  0.38144495199206019        9.2952647387311860        4.7560969907063582     
 I   3.5138447194928202        4.6295564721848121        3.2708322334286515     
 I   10.433188382936411       0.69529802619700709        6.2477877676149349     
 O  -1.1558977656434287E-002   5.8467202813053047        3.6999315434214415     
 H  0.17645207189413498        6.7839749314020485        3.9256557148782023     
 H  0.87063878103395687        5.4354764992919185        3.5808021086169246     
         356

 C  -6.5263342801601567        7.7766279240684915        9.1643083104915473     
 C  -6.7266780604526337        6.7974404496741325        10.330914488886801     
 C  -5.9623064483019332        9.1232830216375600        9.6588151090710603     
 C  -5.5640551555270559        7.1685224462806110        8.1227271507398537     
 P  -8.1119817139559327        8.0365109764437026        8.2770778873805071     
 H  -7.3317172378828461        7.2326792161711051        11.137592908248893     
 H  -5.7490369753427588        6.5314156755553432        10.753385479276998     
 H  -7.2022552196613532        5.8680510277155751        9.9951120486396334     
 H  -4.9572112265191359        8.9600153482345597        10.076579821061316     
 H  -6.5785513968126157        9.5677707858582242        10.452149147163038     
 H  -5.8737964894542509        9.8439788886901791        8.8350911421254352     
 H  -5.9308666017106306        6.2137649568637414        7.7252246509319757     
 H  -4.5938319179656633        6.9807772037992919        8.6031821827224206     
 H  -5.3975448213165258        7.8473486386052063        7.2777842103693562     
 N  -9.1905554127760727        8.6567223141558589        9.3463731521989217     
 N  -8.7425656582474822        6.6051366273236471        7.7364301340564809     
 O  -7.8142238344917692        8.9027990013466987        7.0455274560492773     
 C  -10.478939992821513        9.2369624818732294        8.8849315870743624     
 H  -8.8525288958448840        9.0085430953102907        10.250349276647777     
 C  -9.7886379398868808        5.7844463576496308        8.3718776228243446     
 H  -8.5031625912983912        6.3689921431606278        6.7698190489622840     
 Dy  -8.0376014672930189        9.0120836608813413        4.8414654718884771     
 H  -10.618721028179484        8.8969331546437118        7.8477850087108916     
 C  -10.422283486560035        10.766502755812837        8.8881765918567694     
 C  -11.633424485331957        8.7130594387481217        9.7432611192049379     
 H  -9.9686316779702189        6.2512935764324702        9.3478303826187439     
 C  -9.3126715972348943        4.3429056047160932        8.5985318603801151     
 C  -11.089319202111175        5.8161770633227423        7.5592694663579012     
 O  -8.3963961566574739        8.9953281550871864        2.6524216247559735     
 O  -7.5172411031195985        6.6724356196277732        4.8662173412576371     
 O  -5.6924927602954813        8.8266653982081813        4.5802904506913800     
 O  -7.2075350655134578        11.286678023604017        4.6654341616881752     
 O  -9.8278853562949262        10.508101807682289        5.2088027824053800     
 O  -10.024341226754620        7.6768131702329017        4.8990381942280630     
 H  -9.6065604069955661        11.136799269732533        8.2540338231959378     
 H  -10.266868351586108        11.146473327477683        9.9085754938951620     
 H  -11.364287245525951        11.185263884850214        8.5060394772500345     
 H  -11.513057689140487        9.0447361064000411        10.783637764149322     
 H  -11.679992047493235        7.6176004344669490        9.7408106186168961     
 H  -12.591146974688476        9.0975858732464499        9.3655585856637344     
 H  -8.3882373982881315        4.3145424783819459        9.1896623497860439     
 H  -9.1177541915935674        3.8401788469914098        7.6424593294687702     
 H  -10.080378150900215        3.7640079580581496        9.1322701978246812     
 H  -10.934052615767822        5.3913924707216125        6.5579560570180027     
 H  -11.462753447778359        6.8390070707346107        7.4285139865580172     
 H  -11.868025744272943        5.2235199178684111        8.0593162846333506     
 P  -8.5679545282181628        9.8623116967269215        1.3988505378336720     
 H  -8.0650275222740841        6.0470475223040001        4.3242965680380596     
 H  -6.5470110957960168        6.3758551700838009        4.7648476408491982     
 H  -5.0993497169878896        9.5776868447099197        4.8718100022224959     
 H  -5.2096152384348740        7.9523677489127902        4.5827741234856019     
 H  -7.6657726656991318        12.018747628488239        5.1584549660977856     
 H  -6.2177899256773053        11.391390364697271        4.8677908077459291     
 H  -9.7736102836566037        11.435967444044898        5.5709706477198733     
 H  -10.795515099791432        10.306869790303613        5.0784155635870061     
 H  -10.935338812530071        8.0752011930825116        4.8612000954158567     
 H  -10.076417354266374        6.8401950002621348        4.3657050233187036     
 C  -7.1078013623558425        9.5618251600960402       0.33363484278712807     
 N  -8.7094444683585515        11.413795639763316        1.9384100069819930     
 N  -9.8786032813670346        9.6005641494807765       0.44739094861914386     
 C  -5.8775255609261325        9.9319264534871419        1.1843473835349771     
 C  -7.0550585298745681        8.0647958572741913       -2.7417501516811677E-002
 C  -7.1627888255835881        10.418173867936270      -0.93904450935638228     
 C  -9.2967671684701596        12.561439344493671        1.2323786702494464     
 H  -8.2450783378591250        11.615909425478314        2.8278651513748523     
 C  -11.267643907999274        9.5275469582647929       0.96493831411937259     
 H  -9.7296292564029265        9.0838530788853564      -0.42614017189244657     
 H  -5.8795282921549221        10.989907634280243        1.4803078990248837     
 H  -4.9740414846649204        9.7515666243313674       0.58913488652426604     
 H  -5.8106346681131278        9.3221208296463356        2.0933921605666526     
 H  -6.1256028513683187        7.8475632081707820      -0.57387810216134760     
 H  -7.8851400643615905        7.7688759462391186      -0.68196852451189582     
 H  -7.0809246160818171        7.4400081054110609       0.87375581081632059     
 H  -8.0220505285877248        10.164030823255541       -1.5717440323642493     
 H  -6.2548192468494070        10.237601977469074       -1.5300095465258738     
 H  -7.2049654785671118        11.491751867537817      -0.71641893333117790     
 H  -9.6553067677162243        12.174362217909056       0.26936965779601019     
 C  -10.480731390861703        13.124007504243789        2.0258490760675234     
 C  -8.2460699147793193        13.642680747776334       0.98189828831561510     
 H  -11.260579856259906        9.9765354427528941        1.9692006398723245     
 C  -12.196450976933308        10.334660390220384        5.1360897556586807E-002
 C  -11.708132207532650        8.0683337684265712        1.0813823914886631     
 H  -10.146690452551862        13.507021048519224        3.0020076035281402     
 H  -11.241471497927416        12.354801075308448        2.2127099233989220     
 H  -10.953550682563334        13.953285303457173        1.4799751852142553     
 H  -7.3977728867827670        13.257834662273176       0.40183396273951005     
 H  -7.8570448877101882        14.030312958962005        1.9343807721491635     
 H  -8.6792514384714856        14.487222106398065       0.43025307212232888     
 H  -12.134660381813047        9.9557532241801567      -0.97864537564776921     
 H  -11.926909657976832        11.397858788608030        3.6888831714855665E-002
 H  -13.237687582782367        10.247393135104685       0.39012807161930885     
 H  -11.025775009627759        7.5026704784196898        1.7301444394921202     
 H  -11.708267228129605        7.5959946308477457        8.9244297848495691E-002
 H  -12.721117954197585        7.9938903854607890        1.5011335323378414     
 C  -7.7003543674478152        5.0376946001397460        16.828744274456543     
 C  -8.7018006409099957        6.1191178042882077        17.269466812788451     
 C  -8.2448948769724453        3.6250721170941307        17.116877197025506     
 C  -6.3622058927504641        5.2427758552190875        17.567323318190581     
 P  -7.3404610113033231        5.1798357133703030        15.026632259106163     
 H  -8.8035056595633776        6.0877696438568165        18.364932948807631     
 H  -9.6993089362828417        5.9613467256708814        16.839603879186836     
 H  -8.3547746127199627        7.1224515571881986        16.990602678034534     
 H  -8.4377412240967313        3.5184761807224714        18.194524481802649     
 H  -7.5159097113237383        2.8564221259751923        16.832171122615080     
 H  -9.1891035821394293        3.4267007509465444        16.593552228787079     
 H  -5.9725701739577657        6.2572097690173125        17.417881755050256     
 H  -5.5976105932783291        4.5250811629529837        17.241059202411861     
 H  -6.5115028319653270        5.1015990919367162        18.648013997971155     
 N  -6.6462435492437688        6.6381171779683141        14.659791445148521     
 N  -8.7981547298811975        5.1992478069017443        14.273429785682467     
 O  -6.3873497897906937        4.0501802394445168        14.621540044168066     
 C  -5.2008365857017598        6.9421944849139736        14.665508910906114     
 H  -7.2637800471557208        7.3710393049982521        14.296488565680640     
 C  -8.9136547543246749        4.9257606497033102        12.822351724635952     
 H  -9.6487393017138459        4.9757090876615493        14.808459995644592     
 H  -4.7147774758123182        6.1905892674140963        15.301334358979103     
 C  -4.9417114670045468        8.3181711228324886        15.280508877306344     
 C  -4.5834524563739816        6.8616149068787413        13.267128437460860     
 H  -7.9691142472710474        5.2528091185057306        12.364905867578067     
 C  -10.065599264171798        5.7564508107290493        12.260677674856691     
 C  -9.1101864510102253        3.4315554947847269        12.555018163377456     
 H  -5.4691891495672165        9.1034612885490773        14.719430402513508     
 H  -3.8669825921142027        8.5430886928067036        15.251190894525068     
 H  -5.2712760217020458        8.3616678423006388        16.324902907818689     
 H  -4.7852437553312912        5.8898927868695665        12.800001320902455     
 H  -3.4937415820105402        6.9867942215813086        13.339869054473196     
 H  -4.9863465578365025        7.6533537742377211        12.621137462767772     
 H  -10.988638939444778        5.5115527285794803        12.803495093169179     
 H  -10.228596331767552        5.5251611602654318        11.200304245232802     
 H  -9.8681844934976777        6.8317537744082708        12.362833491695543     
 H  -8.2879907943505096        2.8491198655489960        12.987670545014220     
 H  -9.1479729081159942        3.2266505656896549        11.475553669419540     
 H  -10.051059676706894        3.0763236455649676        12.997751248929070     
 C   4.5700026721689913       -1.4526873022816287        12.202326975968585     
 C   4.3952971937688865        5.3341508238067992E-002   11.928608552342265     
 C   3.2265246267995669       -2.2019594654164760        12.102642618205925     
 C   5.5646566645126692       -2.0210470219853960        11.169392869098358     
 P   5.3445210274128003       -1.6900532023847932        13.867609800918606     
 H   5.3616639566134232       0.57187769256733501        11.961221207037839     
 H   3.7106956299304410       0.53692640442004969        12.635891107700512     
 H   3.9735748750842603       0.19299988713232069        10.921413713986876     
 H   2.4562874777849379       -1.7673611301508467        12.753665850627797     
 H   3.3345032630157392       -3.2654436515928764        12.358673159298293     
 H   2.8524629461568121       -2.1468348125576737        11.068646476369539     
 H   5.1892722391632793       -1.8055190249334212        10.158218464703907     
 H   5.6741509653816173       -3.1070737487250177        11.255666500796572     
 H   6.5583623592512170       -1.5625869384856812        11.259632015164604     
 N   5.7470987500529214       -3.2619085336712588        14.192100271505074     
 N   4.1570870202764718       -1.4016452802886996        14.973388104559179     
 O   6.6151775812088847      -0.84063034924448032        13.915858486307101     
 C   6.9550211802667725       -3.9776448604949359        13.726829620351671     
 H   5.0049473296285241       -3.8583194602034054        14.555668720998671     
 C   4.4045236632102256       -1.3556610492229932        16.436505553622169     
 H   3.3863841175449667      -0.79102324146126146        14.674030196031984     
 H   7.5279337829154116       -3.2730692418212692        13.107821594069444     
 C   7.8171945362821225       -4.4063588256056123        14.917088823195241     
 C   6.5430768290186032       -5.1876350693084428        12.888553524540713     
 H   5.3744717905062478       -1.8450582405312059        16.606311267338523     
 C   4.4797181351888407        9.3442684584226471E-002   16.928966352946837     
 C   3.3137752340718234       -2.1500680601654101        17.162539137936275     
 H   8.0662836971934979       -3.5427408773428462        15.547209347970679     
 H   8.7548337772780869       -4.8656469816401176        14.574551778690070     
 H   7.2696169376923292       -5.1372436053484263        15.524714052858933     
 H   5.9862717035733741       -5.9001366049319133        13.513337483298136     
 H   7.4239021370866292       -5.7025111222685005        12.491344709272582     
 H   5.9033942292466346       -4.9044865414580565        12.044547080647531     
 H   5.2888010552690137       0.63349160979412833        16.423059646070623     
 H   4.6627490915962717       0.12917634160888480        18.011981971674203     
 H   3.5376397100568471       0.62050877029219675        16.726630392112405     
 H   2.3186197317474528       -1.7756532167303904        16.885290518340248     
 H   3.4178972980020870       -2.0479804905424603        18.251262235305205     
 H   3.3606278832225489       -3.2168085186497950        16.910885228739453     
 I   1.5268446174588703        1.0180235337934096        14.472269300389206     
 I  -1.5924604751587235        5.6859062733700894        15.932998053619526     
 I  -8.5114971854161077        9.6204867158163214        12.966394799675660     
 O   1.9256946591131736        4.4685492449376136        15.512918239860705     
 H   1.7371849765441274        3.5303821058194442        15.291864539651250     
 H   1.0434354270101958        4.8804931617772338        15.630507918518692     
 C   8.4475106400020348        2.5496601051569785        10.049608423499562     
 C   8.6458025254842887        3.5283492441844220        8.8822685937019745     
 C   7.8866138932455767        1.2013306166083679        9.5560791431264871     
 C   7.4836437640434701        3.1561888690975097        11.090603163532782     
 P   10.034150673380983        2.2944384780956035        10.936730220066066     
 H   9.2498595399944250        3.0926376074878479        8.0751314655474129     
 H   7.6675924091979724        3.7938026573006289        8.4608256821467513     
 H   9.1215954059177502        4.4581452396320440        9.2167589942050920     
 H   6.8813613423579438        1.3618146163213394        9.1374845843086288     
 H   8.5042881983260550       0.75743366752077246        8.7635272006259619     
 H   7.7992987263976623       0.48126190613985886        10.380507137179332     
 H   7.8484234503371120        4.1118595436711294        11.487748672014176     
 H   6.5132422689710978        3.3416899867478245        10.609549659624212     
 H   7.3181891644543215        2.4773651409527542        11.935747879017260     
 N   11.114709138542143        1.6787300693482072        9.8662358427152537     
 N   10.659217663188260        3.7280050627259294        11.477940988298538     
 O   9.7401334845568091        1.4261240258183634        12.167311083990064     
 C   12.403183951047508        1.0990727067900135        10.328481788204069     
 H   10.776289214015648        1.3238608955122835        8.9636740483803639     
 C   11.702901859578592        4.5522468221104022        10.843437837963245     
 H   10.421943113728137        3.9598922096186953        12.446023970287023     
 Dy   9.9516025034832225        1.3059351269874169        14.371879754827557     
 H   12.541912190421748        1.4389044690785437        11.365850105860439     
 C   12.347658314335268      -0.43063076162718039        10.324976403395025     
 C   13.557709012689902        1.6243074652211293        9.4709656836496556     
 H   11.881806088937068        4.0889215779849426        9.8656878865660911     
 C   11.224343891750200        5.9936447173713487        10.622445780697348     
 C   13.004870245786607        4.5198934871334906        11.653735803658545     
 O   10.309041423917714        1.3154429671792902        16.561077011191216     
 O   9.4342616552845247        3.6471519932332179        14.351046959354015     
 O   7.6062861180922825        1.4887095724296990        14.622868785397893     
 O   9.1169796775466736      -0.96834220722227848        14.534255487428220     
 O   11.739866229258711      -0.19155611400627848        14.000244500479486     
 O   11.939417518463920        2.6360785175107804        14.304906021752029     
 H   11.532011052454207      -0.80138752810136504        10.958970262355118     
 H   12.192663124677940      -0.81061315246009813        9.3044935041775592     
 H   13.289865002530592      -0.84880095284821488        10.707268335233822     
 H   13.438239534217066        1.2927823785832904        8.4304285889312727     
 H   13.602951341441797        2.7198396532104114        9.4737758838874768     
 H   14.515691311110130        1.2407449668312021        9.8490106073825956     
 H   10.297139220333126        6.0220558645555755        10.035830421275856     
 H   11.033309380151220        6.4939371221123272        11.580446167787635     
 H   11.988900496521143        6.5746480197540036        10.086619616294186     
 H   12.850016464200625        4.9396827717609639        12.657135966095796     
 H   13.380580657863559        3.4973877359120120        11.779229320858619     
 H   13.781547523121999        5.1166082216852002        11.155502803832563     
 P   10.481000902006571       0.44588511602356429        17.812930591251515     
 H   9.9834161360665057        4.2725730159008135        14.891653049101892     
 H   8.4642657772947327        3.9436780025098597        14.453447825769498     
 H   7.0114408716507572       0.73884512302760830        14.330875237575274     
 H   7.1248161528623095        2.3639102570036203        14.624699953469920     
 H   9.5767207096841354       -1.7003937160992928        14.043042541886017     
 H   8.1278262423378251       -1.0727549985887141        14.330314919933402     
 H   11.684695261905675       -1.1193516058648751        13.637843722682032     
 H   12.707191193553742        6.6415255607042041E-003   14.134379502718302     
 H   12.850022372313298        2.2367548094598120        14.342607403290520     
 H   11.993483545642627        3.4742238526008058        14.835741899827587     
 C   9.0199466416087795       0.74347346438368944        18.877752899551162     
 N   10.624594489109770       -1.1044586167459427        17.270352200777111     
 N   11.791040135127380       0.70625496500245544        18.765388017430322     
 C   7.7907102188542714       0.37116901783112610        18.026635650264751     
 C   8.9641395164453339        2.2403917241481159        19.238619612693913     
 C   9.0760038361071942      -0.11209407127709138        20.150920491205632     
 C   11.206541599540564       -2.2537084951160424        17.978249429124677     
 H   10.162362313466991       -1.3055897127470333        16.379692651301792     
 C   13.180173857000776       0.77994480320865545        18.248109471653887     
 H   11.641973818009420        1.2236929123566416        19.638532552506778     
 H   7.7942662507652365      -0.68687765280316859        17.731224550925283     
 H   6.8867253961009141       0.55070281273163335        18.621289650179950     
 H   7.7233706505599420       0.98044840224872853        17.117242980071257     
 H   8.0347617185240647        2.4554612059523859        19.786033999451337     
 H   9.7942446321973744        2.5383665548554579        19.892126904966574     
 H   8.9875252939009194        2.8650253179513836        18.337307289841878     
 H   9.9346925796728840       0.14396844479312546        20.783504727263146     
 H   8.1676699462574760        6.7317612725943915E-002   20.741632076363008     
 H   9.1201030812503490       -1.1857042635005053        19.929295074096810     
 H   11.563718498910678       -1.8670595275054231        18.941900596983011     
 C   12.390786517756270       -2.8198254461897228        17.188183806397291     
 C   10.152465691170466       -3.3320169719850683        18.226541057493513     
 H   13.173615727133441       0.33055655336671724        17.244101758986595     
 C   14.109331731506746       -2.6325418988481140E-002   19.162057296118160     
 C   13.619620379840210        2.2394393213999919        18.131432058245927     
 H   12.058613962854835       -3.2007606932589319        16.210669135164220     
 H   13.154977668468508       -2.0533640360707213        17.004703282173736     
 H   12.858464646215415       -3.6514346848951744        17.734653461115883     
 H   9.3029871206366028       -2.9441497631754925        18.802487102288666     
 H   9.7662052512830737       -3.7206695245647610        17.273493220669081     
 H   10.581328358860199       -4.1763799606652130        18.781470026424397     
 H   14.047349094291965       0.35280259091674404        20.191957504358868     
 H   13.840413847189746       -1.0896764716792029        19.176685180718607     
 H   15.150491485097300        6.1508842825954271E-002   18.823237520965449     
 H   12.937822109077251        2.8042558890156943        17.481394152498350     
 H   13.618075505850525        2.7120938455276127        19.123303190108647     
 H   14.632951738259132        2.3143868116777098        17.712862507806019     
 C   9.6128393537344685        5.2719771086908827        2.3885973164916274     
 C   10.610767149461001        4.1871095207723501        1.9483568090462955     
 C   10.160698015699495        6.6826464690378780        2.0969967337634272     
 C   8.2731815821805554        5.0694339015488694        1.6520966714956751     
 P   9.2552625107997226        5.1338372808949497        4.1916601839698835     
 H   10.711141112833108        4.2162104559272189       0.85268258162794441     
 H   11.609234237871041        4.3427947889393828        2.3766652025934247     
 H   10.261537508587066        3.1851693449302658        2.2294689198215343     
 H   10.350937554136546        6.7869895656878105        1.0186761735880967     
 H   9.4347358442480918        7.4538623880791590        2.3823494482938732     
 H   11.106851571580993        6.8791074775315835        2.6173978523179722     
 H   7.8807721923922491        4.0563410198794321        1.8033776298889201     
 H   7.5110157052229880        5.7897272313523001        1.9782412396255333     
 H   8.4215643334696821        5.2086348571119796       0.57099384389965857     
 N   8.5597732716514177        3.6778553428775416        4.5644343613212941     
 N   10.714691321712158        5.1130869639505443        4.9415063045608631     
 O   8.3042278458608809        6.2656382472309708        4.5955900106806009     
 C   7.1145144441696946        3.3731691852788073        4.5554487791858032     
 H   9.1777186334247141        2.9428057166139765        4.9224726710724500     
 C   10.835064102432694        5.3829335912716081        6.3926908325560738     
 H   11.563660109369829        5.3371050769594222        4.4043509850859071     
 H   6.6292904852944829        4.1244962435444714        3.9186796604102572     
 C   6.8577828880556302        1.9970395663760006        3.9396172318036426     
 C   6.4937417916063245        3.4537469784109969        5.9523890901368892     
 H   9.8928196769837236        5.0530066062208610        6.8523744906229718     
 C   11.990268336815019        4.5526708353419565        6.9478047733158554     
 C   11.030046308987789        6.8766226755453621        6.6635623074633301     
 H   7.3842969739428934        1.2119557559480982        4.5018495634172879     
 H   5.7831708569572520        1.7713963317152519        3.9657635639680722     
 H   7.1903295337465076        1.9538846851790639        2.8961933901832220     
 H   6.6935397524102518        4.4260003793763962        6.4193725538151094     
 H   5.4042852869326934        3.3274825916818149        5.8772497664859866     
 H   6.8958623859242776        2.6628233764286096        6.5998892475923245     
 H   12.910951800630528        4.8008412754054417        6.4026792823387915     
 H   12.156484333987956        4.7809420461762944        8.0082582068355670     
 H   11.794400747244660        3.4773659446171830        6.8432737779227697     
 H   10.205900353420972        7.4586897187125807        6.2345016169505962     
 H   11.070194427510689        7.0786787672752682        7.7433837480062069     
 H   11.969194519380212        7.2345817012019955        6.2196070135640902     
 C  -2.6676304733087717        11.764512226747755        7.0058657835135048     
 C  -2.4976840296445033        10.257374025906993        7.2762080462607432     
 C  -1.3227830308366872        12.510387183856412        7.1126136509306201     
 C  -3.6652518018386226        12.332286306090692        8.0364340672989059     
 P  -3.4347526869078129        12.007361436702519        5.3379594932103958     
 H  -3.4652304381517522        9.7413942406679137        7.2385894835452698     
 H  -1.8115412650108764        9.7739278186746947        6.5703120097334553     
 H  -2.0802807413844766        10.113840978319869        8.2846593845730752     
 H -0.55082858315622452        12.074818383837412        6.4641708681879164     
 H  -1.4272087114440097        13.574433479498627        6.8575893929566041     
 H -0.95322626901579977        12.453002913947408        8.1481428695395497     
 H  -3.2958196247726996        12.110802611836215        9.0485466211508161     
 H  -3.7702249804762307        13.419022961409254        7.9545691315039262     
 H  -4.6602623941280381        11.878062029836126        7.9393345927548786     
 N  -3.8301896114425378        13.581194262762097        5.0139677429639011     
 N  -2.2448428732623094        11.715822771225024        4.2356612912413016     
 O  -4.7075442198142587        11.161851052043222        5.2833993205552670     
 C  -5.0312372923846596        14.304345918785529        5.4854401396534813     
 H  -3.0843385409504820        14.173645807342673        4.6517246485401360     
 C  -2.4887721283708748        11.669817605360768        2.7719472843048667     
 H  -1.4758806089400567        11.104150138291068        4.5372226731110148     
 H  -5.6063115030017077        13.602791721857141        6.1058544497244709     
 C  -5.8960399683420501        14.740518121847142        4.2999049582553912     
 C  -4.6066773532924836        15.510148589107455        6.3234507950580578     
 H  -3.4579730366858201        12.159892196195447        2.5997538912965470     
 C  -2.5638818370012872        10.220684487140629        2.2794362028814223     
 C  -1.3957456731344857        12.463403168081401        2.0485620316813846     
 H  -6.1532463091281526        13.879571145767507        3.6695733752292674     
 H  -6.8293620073604693        15.204672380414566        4.6472298824185811     
 H  -5.3469963162523078        15.469259267597597        3.6910464221421404     
 H  -4.0486640695277680        16.220096877462908        5.6967525050448398     
 H  -5.4814273270036971        16.030413258993523        6.7266418858933994     
 H  -3.9641908784992235        15.221044443158913        7.1632442490625152     
 H  -3.3748257447658254        9.6814109744996220        2.7832096852125603     
 H  -2.7440644552158391        10.185026862904223        1.1959094473351046     
 H  -1.6227760310341166        9.6927965989577078        2.4844266692336219     
 H -0.40159287787681025        12.087581166851448        2.3273894435797646     
 H  -1.4978739164305079        12.362398522644739       0.95956799096297929     
 H  -1.4417972124458049        13.529963760488787        2.3010655928910109     
 I  0.38392825298664479        9.2929371525940567        4.7478577142706895     
 I   3.5174881375638312        4.6337171037092348        3.2663392813152017     
 I   10.431501491381328       0.69644607877365372        6.2439453844375858     
 O  -9.2633284884087938E-003   5.8438312132579338        3.6966833147319451     
 H  0.17843107391212706        6.7815043927372223        3.9207737357618373     
 H  0.87313492810842985        5.4332062341512177        3.5769994166453407     
         356

 C  -6.5233284408313965        7.7774248558579613        9.1657343566295744     
 C  -6.7226176072680941        6.7973251971257493        10.331731404212626     
 C  -5.9592156442955622        9.1237657575664617        9.6609768761916186     
 C  -5.5616388972066151        7.1704009520880723        8.1229747091686129     
 P  -8.1096587791274377        8.0375338052347214        8.2797648654942257     
 H  -7.3271576981776683        7.2318342082916605        11.139162577039587     
 H  -5.7446292655963367        6.5312304944893835        10.753306323015936     
 H  -7.1982029404325187        5.8680637269521014        9.9956214891934057     
 H  -4.9538010103054404        8.9603253930886488        10.077860912144983     
 H  -6.5749627654868279        9.5674383786545860        10.455134353265349     
 H  -5.8714222809383605        9.8452047874970425        8.8378513318800955     
 H  -5.9284243212912164        6.2158258987535078        7.7250082550299766     
 H  -4.5909728783553092        6.9826566132368360        8.6024916075835201     
 H  -5.3959983699654925        7.8499140030611310        7.2784358004150214     
 N  -9.1873381259338185        8.6576588700148687        9.3499904800739895     
 N  -8.7407198507757649        6.6062640574784188        7.7394010729967011     
 O  -7.8128115949360337        8.9038108562375307        7.0480108702024475     
 C  -10.476714206620168        9.2368498570124036        8.8901974160197152     
 H  -8.8487641223295785        9.0092020859846471        10.253861186507290     
 C  -9.7852961285689517        5.7846762965340286        8.3760147368353230     
 H  -8.5025800983234916        6.3704612164568388        6.7724474085396418     
 Dy  -8.0358004229559548        9.0125017406387578        4.8437927936266973     
 H  -10.618075277662017        8.8954652630097311        7.8537863742602108     
 C  -10.421037677843783        10.766391498118285        8.8913153086719721     
 C  -11.629309553804958        8.7134739436263633        9.7512341320108789     
 H  -9.9637126237033300        6.2505507183929412        9.3526686508800729     
 C  -9.3083652691452130        4.3431801105025869        8.6003683508813591     
 C  -11.087351200266726        5.8163854034775717        7.5656905085980322     
 O  -8.3957706484976331        8.9958719143567372        2.6548874516024750     
 O  -7.5144404579996236        6.6733254338885377        4.8678733827290346     
 O  -5.6907327616395138        8.8277938631326691        4.5819751210669182     
 O  -7.2062636489938665        11.287116051491266        4.6678704839264142     
 O  -9.8273512510389942        10.506969989189646        5.2118441966550435     
 O  -10.022103840276205        7.6757502208683457        4.9027521003075591     
 H  -9.6066569141708449        11.136242810611751        8.2553190126461917     
 H  -10.264299307361975        11.147916375335328        9.9108426307579638     
 H  -11.363901343061828        11.183991607109576        8.5101517059469085     
 H  -11.506736133700457        9.0457073172437887        10.791121367839990     
 H  -11.675820570106158        7.6180170088940145        9.7494896498970895     
 H  -12.587793321764197        9.0978098466685466        9.3754631277347507     
 H  -8.3833375755763733        4.3145880129330747        9.1904896185431646     
 H  -9.1141511543752198        3.8418320601481963        7.6434864611082221     
 H  -10.075212696412702        3.7631745889232655        9.1340621654106382     
 H  -10.933601136319833        5.3924591898765115        6.5638349169856269     
 H  -11.461479068235962        6.8390987281574480        7.4363480915918911     
 H  -11.864907891549635        5.2229464084953854        8.0665436090562661     
 P  -8.5680541182982779        9.8626328699002386        1.4012090293628174     
 H  -8.0619165809819542        6.0486355695787504        4.3249006553481806     
 H  -6.5441154471712659        6.3770895219723132        4.7662677429461233     
 H  -5.0973625205011466        9.5792846220217989        4.8717866819460900     
 H  -5.2073972962389439        7.9537894400432405        4.5836500035865013     
 H  -7.6645876385491860        12.019713789926474        5.1599691357791739     
 H  -6.2164280247099741        11.392631094822441        4.8686739290743084     
 H  -9.7738156163093155        11.435708606473343        5.5715514573123812     
 H  -10.794170068279467        10.305990304465887        5.0773568727440681     
 H  -10.932910080428194        8.0743893502648554        4.8635848050086157     
 H  -10.073552876512226        6.8404601962707519        4.3673877521925348     
 C  -7.1072074218773515        9.5642775390962882       0.33627862134418257     
 N  -8.7121671700173930        11.413612832065608        1.9413870761768683     
 N  -9.8774441096128456        9.5994653581382288       0.44863039413044736     
 C  -5.8776161687994994        9.9368302115629454        1.1867600781827912     
 C  -7.0520593492386574        8.0672150927070554       -2.4056854284510949E-002
 C  -7.1634976472158636        10.419664111721504      -0.93701749775285836     
 C  -9.2970868192282747        12.561651774225316        1.2341468425151059     
 H  -8.2479554658616792        11.615980597323420        2.8308336437451738     
 C  -11.267169193599319        9.5253113778419944       0.96385471423066171     
 H  -9.7269409060964929        9.0826631298612703      -0.42454483331166870     
 H  -5.8811412385014892        10.995003484637728        1.4818650335358285     
 H  -4.9738279995358630        9.7572195160669075       0.59181016818524934     
 H  -5.8099683833873073        9.3278720784934404        2.0963041294062368     
 H  -6.1221249283515489        7.8511570191413576      -0.57009344870751344     
 H  -7.8814400163202407        7.7697903081429240      -0.67874637377365232     
 H  -7.0773916094329534        7.4427432263166198       0.87732947231530056     
 H  -8.0222051591572416        10.163587894052069       -1.5696080181227339     
 H  -6.2551871357338191        10.240289646314757       -1.5277971038055067     
 H  -7.2076457079941676        11.493282402654204      -0.71524131796672930     
 H  -9.6535492433589596        12.174960260995991       0.27028024520875954     
 C  -10.482468943170346        13.124642352103553        2.0249607937195533     
 C  -8.2452111861806117        13.642290301034063       0.98659128146463915     
 H  -11.262009421612412        9.9733079119870887        1.9684646080428041     
 C  -12.194992461643725        10.332711958562859        4.9580940396800138E-002
 C  -11.706844811430608        8.0657483131749110        1.0780117269643716     
 H  -10.150399018467372        13.507147075368023        3.0019022079326314     
 H  -11.243871459375702        12.355705170145420        2.2098017423927394     
 H  -10.953633967515625        13.954335195284850        1.4783896704071142     
 H  -7.3956181562775942        13.256929496168603       0.40898231049954070     
 H  -7.8586732705033011        14.029719549764380        1.9400744613335910     
 H  -8.6763043929982668        14.487052318310685       0.43382238185843336     
 H  -12.131868867599731        9.9543506012751468      -0.98050972603853359     
 H  -11.925702870734531        11.395962511020027        3.6036458407677191E-002
 H  -13.236584665533471        10.245044016173143       0.38707046499935205     
 H  -11.025396536482274        7.4998482606684593        1.7274895145051126     
 H  -11.704770088115255        7.5944728454260124        8.5449606795464705E-002
 H  -12.720500830328985        7.9902849906382398        1.4957276400479764     
 C  -7.7007768504698273        5.0365875975372614        16.828944002653010     
 C  -8.7010622247531213        6.1185548013389450        17.270907679539171     
 C  -8.2460981929179180        3.6242217176507476        17.116784301542662     
 C  -6.3619937129910600        5.2402957967741450        17.566683266878670     
 P  -7.3420552800281156        5.1792730719909086        15.026617382380778     
 H  -8.8019755716844177        6.0868360539720152        18.366432444607153     
 H  -9.6990002562714146        5.9617817607789512        16.841733575212658     
 H  -8.3534370117062160        7.1217153331639365        16.992183096482378     
 H  -8.4382231592344361        3.5171882019085667        18.194504201002484     
 H  -7.5178153150910045        2.8552721549704927        16.831169529257888     
 H  -9.1907795289994656        3.4266650094811353        16.594037160612888     
 H  -5.9718560878041558        6.2546162365162310        17.417914612278366     
 H  -5.5980211472234336        4.5225103667996729        17.239266675717367     
 H  -6.5105801151237443        5.0982186277031714        18.647330364660458     
 N  -6.6466708350472832        6.6369561884765451        14.659812159564238     
 N  -8.8003937204073726        5.2006655831641355        14.274737687296064     
 O  -6.3903226537287754        4.0489341021167347        14.620252561720061     
 C  -5.2010894577391493        6.9399751494381006        14.666452166330732     
 H  -7.2637193796834882        7.3708695958983608        14.297779644675600     
 C  -8.9181704541481324        4.9282808903968531        12.823699181383706     
 H  -9.6505257283567296        4.9775928958452020        14.810623658685554     
 H  -4.7158765723802984        6.1875617555132152        15.301910983174158     
 C  -4.9411176697667623        8.3151621604867074        15.282734146637198     
 C  -4.5829906625881085        6.8600901761738200        13.268361568269556     
 H  -7.9746486656541071        5.2562549466678723        12.364920312804438     
 C  -10.071483461311061        5.7588324279584837        12.264797146453148     
 C  -9.1144010718408364        3.4341828309856814        12.555480143285115     
 H  -5.4667852536692658        9.1015187967647595        14.721588712418914     
 H  -3.8660886447758149        8.5385216743312853        15.255002584711002     
 H  -5.2719424101894177        8.3583951616380983        16.326705887755022     
 H  -4.7853093896230856        5.8889749894714685        12.800273350896052     
 H  -3.4932282643786317        6.9843146698762268        13.341812629562371     
 H  -4.9848704644154713        7.6526969154416129        12.622855517313537     
 H  -10.993363537148229        5.5132294300870130        12.809161655427355     
 H  -10.236434000744580        5.5281423004550918        11.204641961193252     
 H  -9.8742372507790730        6.8341316821265039        12.367240134439571     
 H  -8.2911269517598534        2.8519578110521837        12.986175611357082     
 H  -9.1539759340587459        3.2301224513590512        11.475978954924569     
 H  -10.054226842150214        3.0780626623609071        12.999618022539753     
 C   4.5659061224521791       -1.4510130536140269        12.205807547976798     
 C   4.3921199681145815        5.5274036398188717E-002   11.932977036564624     
 C   3.2217541480620939       -2.1990598986029464        12.106396098249304     
 C   5.5596393776368771       -2.0196161927863088        11.172066808923461     
 P   5.3409829531807507       -1.6897942042294936        13.870637895036193     
 H   5.3588279062125848       0.57318202739437663        11.965378309891724     
 H   3.7081588185347885       0.53890384083129661        12.640860303675479     
 H   3.9699952165914940       0.19575004176155061        10.926072395700196     
 H   2.4523178686233793       -1.7642787525976686        12.758215851313560     
 H   3.3289255680210053       -3.2628065192870719        12.361583214717150     
 H   2.8471423639032611       -2.1427890403040690        11.072685296746442     
 H   5.1838245357530743       -1.8035133334500826        10.161175191003665     
 H   5.6685714535890170       -3.1057566125172040        11.257900048865537     
 H   6.5536432241105160       -1.5617496789803260        11.261961003648066     
 N   5.7415007877058635       -3.2622830004730550        14.194525339067257     
 N   4.1545973587654421       -1.3997953166081560        14.976946469755479     
 O   6.6129062989770793      -0.84237367502920035        13.918360624294158     
 C   6.9480865978000992       -3.9793302345327528        13.727953302310942     
 H   4.9986641167392420       -3.8578102522594429        14.558052407086254     
 C   4.4018450681845867       -1.3557946341340561        16.440097254989535     
 H   3.3843513201046562      -0.78836692315118273        14.678095962592485     
 H   7.5207948429144489       -3.2753452048511900        13.108121943390103     
 C   7.8114955008394888       -4.4085635106115113        14.917090965114289     
 C   6.5338193104236906       -5.1888776066891653        12.890225329294418     
 H   5.3716119072996076       -1.8457047686417556        16.609402620698617     
 C   4.4774046036457884        9.2605946160212324E-002   16.934394192175162     
 C   3.3106885555235843       -2.1506286374925718        17.164961854146508     
 H   8.0618244353626558       -3.5450547135526684        15.546827690416261     
 H   8.7484703530794565       -4.8683509422376101        14.573474294415691     
 H   7.2643887701115588       -5.1391576003391499        15.525483808855249     
 H   5.9771058460500379       -5.9009178168236680        13.515664669167002     
 H   7.4135131960374654       -5.7046825866767197        12.491804524736795     
 H   5.8933969043624703       -4.9048777169856779        12.047086071488311     
 H   5.2865536569584499       0.63311012233824526        16.429129036997459     
 H   4.6604688272277546       0.12685654572082947        18.017421912557065     
 H   3.5354374235032942       0.62013760304268450        16.732835376561628     
 H   2.3157842957507371       -1.7753468926909910        16.888082700487733     
 H   3.4146811698957067       -2.0500420102273065        18.253793549586128     
 H   3.3570367686273892       -3.2170135966529330        16.911920256343237     
 I   1.5247374926989408        1.0207976154000713        14.479846860546131     
 I  -1.5965445409863033        5.6813765820969593        15.938268471343306     
 I  -8.5100011900776007        9.6192984019653025        12.970404056302183     
 O   1.9233655108498500        4.4717959175040134        15.516022478894410     
 H   1.7352400649226194        3.5332250045119791        15.296475948091798     
 H   1.0408944007845584        4.8829988598286569        15.634414851636274     
 C   8.4445660820706578        2.5481618281284173        10.048138734674589     
 C   8.6418691617352703        3.5277531668478956        8.8814071719581005     
 C   7.8834496796864784        1.2001977006140949        9.5538862077998310     
 C   7.4813599898782535        3.1537053978289151        11.090324345474484     
 P   10.031857374950921        2.2925489556708785        10.934004116836936     
 H   9.2455082722760249        3.0928004290136073        8.0735608259319491     
 H   7.6633303210480985        3.7932390611380895        8.4607877302188292     
 H   9.1176064690853913        4.4574369027237912        9.2162472295172737     
 H   6.8778720864730722        1.3609509666512556        9.1362287934705897     
 H   8.5005478737869264       0.75707316268822411        8.7604748668430883     
 H   7.7968294162165579       0.47938540761861764        10.377712213874375     
 H   7.8462127920722926        4.1091501411291844        11.487948937282040     
 H   6.5105284726041539        3.3393166325073356        10.610228938303949     
 H   7.3167136464759261        2.4742017585119571        11.935058530784930     
 N   11.111423375795759        1.6766513642889442        9.8626640072393013     
 N   10.657647921545244        3.7259555386680590        11.474797438798630     
 O   9.7386171411157587        1.4244183057922157        12.164889364790685     
 C   12.400862314594539        1.0980102889531378        10.323276249903815     
 H   10.772485729702170        1.3222061664802656        8.9601360751190917     
 C   11.699989319229930        4.5508629775722520        10.839077185121793     
 H   10.421517155363878        3.9577583481550267        12.443135243175334     
 Dy   9.9499210490030201        1.3055086997132033        14.369665723963335     
 H   12.541194418957890        1.4392312394361346        11.359894255375412     
 C   12.346244699783064      -0.43168508015673163        10.321957782020338     
 C   13.553531614615531        1.6226172263385588        9.4630389530028030     
 H   11.877415609278502        4.0882775401233831        9.8607478601619611     
 C   11.220605390003312        5.9922138959543894        10.619999618053765     
 C   13.003230416418694        4.5185928257376480        11.647269974848637     
 O   10.308367406979107        1.3153223207868345        16.558771973491766     
 O   9.4314863630417420        3.6462180636373920        14.348915974544390     
 O   7.6046319742677646        1.4876312501965929        14.621379364235525     
 O   9.1160181560937570      -0.96887085124588612        14.532514094595207     
 O   11.739556845873791      -0.19042294386213610        13.997574640168269     
 O   11.937200579372425        2.6371703409913563        14.301548595698778     
 H   11.531916930625821      -0.80194136030752972        10.957807497451673     
 H   12.189924630260569      -0.81325256706259197        9.3023597359289614     
 H   13.289289130066180      -0.84872254991395146        10.703302529256709     
 H   13.431854815384749        1.2904878849780848        8.4230061077168195     
 H   13.598779250257934        2.7181436429160106        9.4650835661382597     
 H   14.512250091059496        1.2392149306480018        9.8391899759211832     
 H   10.293005563099806        6.0208129783458517        10.034068178714865     
 H   11.029966875073018        6.4912792024803068        11.578677968700909     
 H   11.984504196257321        6.5742142952443787        10.084377826957049     
 H   12.849829460681837        4.9378182131009041        12.651084867908558     
 H   13.379513171684586        3.4961902516925112        11.771672391161204     
 H   13.778887227189374        5.1158598382236251        11.148151105468028     
 P   10.481142552912409       0.44604884416584151        17.810760727092045     
 H   9.9802300467873479        4.2709378252695123        14.890676585083025     
 H   8.4613713342138119        3.9423584961217437        14.451516124840156     
 H   7.0096430997413348       0.73724217786338275        14.331094124120570     
 H   7.1226598161521650        2.3625135907971444        14.623793375978050     
 H   9.5758121572226269       -1.7014439435993371        14.042162824755639     
 H   8.1267621914979600       -1.0740977075269194        14.330109169700064     
 H   11.685126953805321       -1.1191023658983206        13.637689052433155     
 H   12.706108885056633        7.6706039944101790E-003   14.135485271004658     
 H   12.847683636549966        2.2377080351748235        14.340368805134863     
 H   11.990570184177463        3.4738506195257552        14.834631461407113     
 C   9.0194929470332301       0.74162971575345871        18.875378548841713     
 N   10.627215401265408       -1.1038252798368213        17.267635310691041     
 N   11.790031590994419       0.70787315999605194        18.764194043409677     
 C   7.7908614717633791       0.36710235367293070        18.024490149754456     
 C   8.9615073957862510        2.2385672187638583        19.235640149944292     
 C   9.0768006551817439      -0.11312137538477321        20.149063491292779     
 C   11.207099335256778       -2.2534248085212898        17.976542449804384     
 H   10.164970571394054       -1.3052236822065937        16.377066521220428     
 C   13.179804263575727       0.78269219255186451        18.249098803850519     
 H   11.639512212602583        1.2253290195718514        19.637040266868855     
 H   7.7958117178299089      -0.69111265945297062        17.729824351186206     
 H   6.8866090656383570       0.54592423842965632        18.618925631218701     
 H   7.7228099593311956       0.97563632371443298        17.114661759585552     
 H   8.0316835989225588        2.4525769437366116        19.782640452541880     
 H   9.7909538536725389        2.5378734226207418        19.889318451631162     
 H   8.9844643413883620        2.8629464220669218        18.334159035939262     
 H   9.9350031459995787       0.14468694671855509        20.781533556909199     
 H   8.1681750972601339        6.5145314693072387E-002   20.739649555765318     
 H   9.1227164593409515       -1.1867564087504738        19.928143190584510     
 H   11.562294557785011       -1.8671980325925843        18.941032060977825     
 C   12.392737576477753       -2.8197029852278650        17.188877597166211     
 C   10.152051327953561       -3.3313222875610013        18.221987181043918     
 H   13.175037513737600       0.33433508053754735        17.244718980793682     
 C   14.108048230081325       -2.3917477289201121E-002   19.163628755785776     
 C   13.618480684900197        2.2425258923999927        18.134711208068058     
 H   12.062416631863909       -3.2001941086489989        16.210640569597707     
 H   13.157386345095476       -2.0533396963913013        17.007257313981629     
 H   12.859071858114451       -3.6516224562892261        17.735954410852390     
 H   9.3013485533093156       -2.9431531663457742        18.795749602451874     
 H   9.7681102796591315       -3.7196635917732133        17.267954627521014     
 H   10.579088913443936       -4.1759451178111373        18.777798139829123     
 H   14.044818459229967       0.35462799270944750        20.193634182842690     
 H   13.839366807671636       -1.0873166043305027        19.177318501723693     
 H   15.149540458122468        6.4315099049332095E-002   18.826008612148858     
 H   12.937494573466173        2.8076439098272132        17.484109952060955     
 H   13.614921514009868        2.7140741693758867        19.127036262839358     
 H   14.632424676774185        2.3184736782353528        17.718009109905644     
 C   9.6135088528635642        5.2734588725414531        2.3879567290484007     
 C   10.610477919744689        4.1882507213303279        1.9464464164684021     
 C   10.161926126005776        6.6839896529980107        2.0968107296219629     
 C   8.2732928230567708        5.0721003443020649        1.6522061251334454     
 P   9.2570096127684902        5.1345600574702654        4.1911851285155155     
 H   10.710131933787288        4.2178540570255176       0.85072616918244792     
 H   11.609318753622851        4.3430569784181721        2.3741547064250854     
 H   10.260775190525374        3.1864047098971242        2.2272910358076885     
 H   10.351573309734263        6.7888807540073222        1.0184508917700907     
 H   9.4364833355700863        7.4553510738054616        2.3830314058067561     
 H   11.108446461907182        6.8797730066546094        2.6167807516480988     
 H   7.8805685623177339        4.0590366698932181        1.8027362398146127     
 H   7.5116011997840513        5.7923236969927814        1.9795118921614376     
 H   8.4209931721528264        5.2122989387924816       0.57116491166842998     
 N   8.5604513476232054        3.6790327537101954        4.5635859123199634     
 N   10.716999296330147        5.1119108515973846        4.9398808070070590     
 O   8.3072245727883249        6.2669153207852846        4.5964432878005628     
 C   7.1150030375590889        3.3754686299176315        4.5539561871304404     
 H   9.1778838787169192        2.9431387778193527        4.9207097486491715     
 C   10.839385052474400        5.3808673989921321        6.3910193547963194     
 H   11.565589234934215        5.3354898631244581        4.4019812455867875     
 H   6.6305607604448280        4.1276151264604426        3.9176148830221162     
 C   6.8572161656084027        2.0001280564400004        3.9369402510971647     
 C   6.4937913398059299        3.4554048896353096        5.9507211110845830     
 H   9.8980256661534920        5.0501963627320565        6.8519174755152861     
 C   11.995760925620329        4.5507092017518342        6.9437485110961150     
 C   11.034181270407300        6.8744779649050267        6.6625553200843726     
 H   7.3819949302214622        1.2139683161888422        4.4991593156537073     
 H   5.7822932209974240        1.7761067137955486        3.9617559029700673     
 H   7.1907824377373508        1.9571881541741223        2.8938610389655204     
 H   6.6942923844346103        4.4270240401966214        6.4186423226266651     
 H   5.4042616046681493        3.3301911403767015        5.8750663324681129     
 H   6.8949475005352605        2.6635665401580715        6.5976466590928045     
 H   12.915430094078621        4.7993809054488521        6.3972166564238675     
 H   12.163737130169959        4.7785581916652760        8.0039806390208437     
 H   11.799963974779370        3.4754088072348592        6.8390762440525972     
 H   10.209074070644661        7.4563625914492944        6.2352453799099345     
 H   11.075999211553771        7.0758661390268145        7.7423895903370692     
 H   11.972381520125200        7.2331493943081204        6.2172504264538349     
 C  -2.6627998134582236        11.763054011869770        7.0024121774876606     
 C  -2.4934907892542220        10.255708210400307        7.2719679322194475     
 C  -1.3173648743843942        12.507908369909137        7.1085409866787064     
 C  -3.6593439089299586        12.331026557103774        8.0339504315989743     
 P  -3.4308908859760745        12.007094884396111        5.3351157859409959     
 H  -3.4613083899297679        9.7402079415199196        7.2348084932049401     
 H  -1.8080689652539466        9.7722564867075263        6.5653677348688637     
 H  -2.0754446135166966        10.111518527506128        8.2800507205872567     
 H -0.54629493317771050        12.072255118760074        6.4591423981761711     
 H  -1.4211957978412590        13.572196388967463        6.8543566855280664     
 H -0.94701303592731245        12.449458196313195        8.1436989085120786     
 H  -3.2891605048681556        12.109224532208952        9.0457149338101406     
 H  -3.7640060854277162        13.417842042989925        7.9523617806036810     
 H  -4.6545796703325353        11.877166652415118        7.9375368210076989     
 N  -3.8246674865398793        13.581469716614466        5.0117925257224067     
 N  -2.2421562203771650        11.714191688667210        4.2320903568949708     
 O  -4.7048238974258672        11.163364309434272        5.2813667794393124     
 C  -5.0247365885418684        14.305488322986433        5.4843298524501387     
 H  -3.0783494772285769        14.173281939965007        4.6495285933313779     
 C  -2.4860813455601951        11.670173648325720        2.7683760214420627     
 H  -1.4735332442000533        11.101796331854127        4.5330192760790764     
 H  -5.5994541753141007        13.604315559553569        6.1054730914291913     
 C  -5.8906910130706720        14.741839556994195        4.2997298190394293     
 C  -4.5985117126054540        15.511028757506990        6.3218608786356789     
 H  -3.4551610178367063        12.160686570889482        2.5968111087467629     
 C  -2.5614979117762067        10.221745130831840        2.2740189122825836     
 C  -1.3927942116635803        12.464278595426313        2.0460337519887979     
 H  -6.1486968599576439        13.880896915425788        3.6697382897711881     
 H  -6.8235819648066895        15.206175281688655        4.6479435902986701     
 H  -5.3422403675115380        15.470468139528997        3.6902072711395064     
 H  -4.0407040316635330        16.220702143652726        5.6946234015795367     
 H  -5.4724430679659664        16.031887035287678        6.7260276852125624     
 H  -3.9553804570742721        15.221354130230232        7.1609555472773581     
 H  -3.3723733947742116        9.6819285473746444        2.7772706966492753     
 H  -2.7418797717960990        10.187566843153959        1.1905093982266606     
 H  -1.6204217679257342        9.6934813991978519        2.4780728357190203     
 H -0.39882777343450959        12.087706462673232        2.3244255824685292     
 H  -1.4948744702973513        12.364708692998192       0.95694437435904312     
 H  -1.4384344541179421        13.530491987826988        2.2998795551853228     
 I  0.38641155398122934        9.2906095664569293        4.7396184378350217     
 I   3.5211315556348417        4.6378777352336575        3.2618463292017514     
 I   10.429814599826244       0.69759413135030035        6.2401030012602368     
 O  -6.9676793203833007E-003   5.8409421452105628        3.6934350860424483     
 H  0.18041007593011915        6.7790338540723960        3.9158917566454723     
 H  0.87563107518290284        5.4309359690105161        3.5731967246737568     
         356

 C  -6.5203226015026372        7.7782217876474302        9.1671604027676032     
 C  -6.7185571540835545        6.7972099445773662        10.332548319538450     
 C  -5.9561248402891911        9.1242484934953652        9.6631386433121769     
 C  -5.5592226388861734        7.1722794578955344        8.1232222675973720     
 P  -8.1073358442989409        8.0385566340257402        8.2824518436079444     
 H  -7.3225981584724904        7.2309892004122167        11.140732245830280     
 H  -5.7402215558499137        6.5310453134234248        10.753227166754874     
 H  -7.1941506612036843        5.8680764261886287        9.9961309297471796     
 H  -4.9503907940917440        8.9606354379427398        10.079142003228650     
 H  -6.5713741341610392        9.5671059714509461        10.458119559367658     
 H  -5.8690480724224692        9.8464306863039059        8.8406115216347558     
 H  -5.9259820408718022        6.2178868406432741        7.7247918591279783     
 H  -4.5881138387449552        6.9845360226743809        8.6018010324446177     
 H  -5.3944519186144602        7.8524793675170557        7.2790873904606865     
 N  -9.1841208390915643        8.6585954258738766        9.3536078079490572     
 N  -8.7388740433040475        6.6073914876331914        7.7423720119369213     
 O  -7.8113993553802983        8.9048227111283627        7.0504942843556178     
 C  -10.474488420418822        9.2367372321515759        8.8954632449650664     
 H  -8.8449993488142731        9.0098610766590035        10.257373096366804     
 C  -9.7819543172510208        5.7849062354184273        8.3801518508463015     
 H  -8.5019976053485919        6.3719302897530499        6.7750757681169986     
 Dy  -8.0339993786188906        9.0129198203961725        4.8461201153649167     
 H  -10.617429527144550        8.8939973713757485        7.8597877398095299     
 C  -10.419791869127531        10.766280240423733        8.8944540254871729     
 C  -11.625194622277961        8.7138884485046066        9.7592071448168216     
 H  -9.9587935694364411        6.2498078603534113        9.3575069191414020     
 C  -9.3040589410555317        4.3434546162890815        8.6022048413826013     
 C  -11.085383198422278        5.8165937436324002        7.5721115508381631     
 O  -8.3951451403377906        8.9964156736262879        2.6573532784489768     
 O  -7.5116398128796487        6.6742152481493022        4.8695294242004321     
 O  -5.6889727629835463        8.8289223280571587        4.5836597914424573     
 O  -7.2049922324742752        11.287554079378515        4.6703068061646533     
 O  -9.8268171457830604        10.505838170697002        5.2148856109047070     
 O  -10.019866453797793        7.6746872715037888        4.9064660063870553     
 H  -9.6067534213461219        11.135686351490968        8.2566042020964456     
 H  -10.261730263137844        11.149359423192973        9.9131097676207673     
 H  -11.363515440597707        11.182719329368938        8.5142639346437807     
 H  -11.500414578260427        9.0466785280875346        10.798604971530658     
 H  -11.671649092719081        7.6184335833210799        9.7581686811772830     
 H  -12.584439668839916        9.0980338200906434        9.3853676698057669     
 H  -8.3784377528646150        4.3146335474842026        9.1913168873002871     
 H  -9.1105481171568723        3.8434852733049834        7.6445135927476739     
 H  -10.070047241925188        3.7623412197883810        9.1358541329965952     
 H  -10.933149656871844        5.3935259090314114        6.5697137769532521     
 H  -11.460204688693565        6.8391903855802845        7.4441821966257651     
 H  -11.861790038826324        5.2223728991223597        8.0737709334791816     
 P  -8.5681537083783930        9.8629540430735556        1.4035675208919629     
 H  -8.0588056396898242        6.0502236168535006        4.3255047426583024     
 H  -6.5412197985465150        6.3783238738608254        4.7676878450430484     
 H  -5.0953753240144035        9.5808823993336798        4.8717633616696832     
 H  -5.2051793540430147        7.9552111311736917        4.5845258836874017     
 H  -7.6634026113992402        12.020679951364709        5.1614833054605622     
 H  -6.2150661237426421        11.393871824947611        4.8695570504026877     
 H  -9.7740209489620273        11.435449768901785        5.5721322669048892     
 H  -10.792825036767503        10.305110818628162        5.0762981819011301     
 H  -10.930481348326314        8.0735775074471974        4.8659695146013746     
 H  -10.070688398758078        6.8407253922793680        4.3690704810663661     
 C  -7.1066134813988615        9.5667299180965344       0.33892239990123707     
 N  -8.7148898716762329        11.413430024367901        1.9443641453717437     
 N  -9.8762849378586548        9.5983665667956792       0.44986983964175087     
 C  -5.8777067766728663        9.9417339696387490        1.1891727728306050     
 C  -7.0490601686027468        8.0696343281399177       -2.0696207052210220E-002
 C  -7.1642064688481399        10.421154355506737      -0.93499048614933444     
 C  -9.2974064699863899        12.561864203956961        1.2359150147807656     
 H  -8.2508325938642351        11.616051769168525        2.8338021361154957     
 C  -11.266694479199364        9.5230757974191942       0.96277111434195095     
 H  -9.7242525557900610        9.0814731808371860      -0.42294949473089077     
 H  -5.8827541848480562        11.000099334995213        1.4834221680467734     
 H  -4.9736145144068056        9.7628724078024476       0.59448544984623275     
 H  -5.8093020986614867        9.3336233273405433        2.0992160982458210     
 H  -6.1186470053347790        7.8547508301119340      -0.56630879525367916     
 H  -7.8777399682788918        7.7707046700467286      -0.67552422303540882     
 H  -7.0738586027840906        7.4454783472221786       0.88090313381428054     
 H  -8.0223597897267585        10.163144964848598       -1.5674720038812182     
 H  -6.2555550246182303        10.242977315160440       -1.5255846610851396     
 H  -7.2103259374212225        11.494812937770590      -0.71406370260228069     
 H  -9.6517917190016966        12.175558304082925       0.27119083262150889     
 C  -10.484206495478990        13.125277199963316        2.0240725113715832     
 C  -8.2443524575819040        13.641899854291793       0.99128427461366320     
 H  -11.263438986964918        9.9700803812212833        1.9677285762132839     
 C  -12.193533946354144        10.330763526905336        4.7800983237013456E-002
 C  -11.705557415328569        8.0631628579232490        1.0746410624400802     
 H  -10.154107584382880        13.507273102216821        3.0017968123371226     
 H  -11.246271420823989        12.356609264982392        2.2068935613865568     
 H  -10.953717252467916        13.955385087112527        1.4768041555999734     
 H  -7.3934634257724214        13.256024330064028       0.41613065825957130     
 H  -7.8603016532964149        14.029126140566754        1.9457681505180182     
 H  -8.6733573475250498        14.486882530223307       0.43739169159453778     
 H  -12.129077353386416        9.9529479783701369      -0.98237407642929808     
 H  -11.924496083492228        11.394066233432026        3.5184085100498710E-002
 H  -13.235481748284572        10.242694897241600       0.38401285837939525     
 H  -11.025018063336789        7.4970260429172280        1.7248345895181052     
 H  -11.701272948100904        7.5929510600042782        8.1654915742433720E-002
 H  -12.719883706460386        7.9866795958156906        1.4903217477581112     
 C  -7.7011993334918385        5.0354805949347776        16.829143730849474     
 C  -8.7003238085962469        6.1179917983896823        17.272348546289894     
 C  -8.2473015088633908        3.6233713182073641        17.116691406059818     
 C  -6.3617815332316558        5.2378157383292017        17.566043215566761     
 P  -7.3436495487529081        5.1787104306115150        15.026602505655392     
 H  -8.8004454838054560        6.0859024640872139        18.367931940406677     
 H  -9.6986915762599875        5.9622167958870209        16.843863271238483     
 H  -8.3520994106924675        7.1209791091396735        16.993763514930219     
 H  -8.4387050943721391        3.5159002230946625        18.194483920202320     
 H  -7.5197209188582708        2.8541221839657931        16.830167935900697     
 H  -9.1924554758595001        3.4266292680157262        16.594522092438694     
 H  -5.9711420016505450        6.2520227040151486        17.417947469506476     
 H  -5.5984317011685381        4.5199395706463612        17.237474149022876     
 H  -6.5096573982821617        5.0948381634696265        18.646646731349762     
 N  -6.6470981208507975        6.6357951989847752        14.659832873979955     
 N  -8.8026327109335476        5.2020833594265259        14.276045588909659     
 O  -6.3932955176668571        4.0476879647889517        14.618965079272058     
 C  -5.2013423297765398        6.9377558139622266        14.667395421755350     
 H  -7.2636587122112557        7.3706998867984703        14.299070723670560     
 C  -8.9226861539715916        4.9308011310903961        12.825046638131459     
 H  -9.6523121549996151        4.9794767040288557        14.812787321726518     
 H  -4.7169756689482778        6.1845342436123341        15.302487607369216     
 C  -4.9405238725289786        8.3121531981409280        15.284959415968052     
 C  -4.5825288688022345        6.8585654454688987        13.269594699078253     
 H  -7.9801830840371659        5.2597007748300140        12.364934758030808     
 C  -10.077367658450324        5.7612140451879181        12.268916618049605     
 C  -9.1186156926714474        3.4368101671866360        12.555942123192775     
 H  -5.4643813577713143        9.0995763049804435        14.723747022324320     
 H  -3.8651946974374272        8.5339546558558652        15.258814274896935     
 H  -5.2726087986767904        8.3551224809755578        16.328508867691355     
 H  -4.7853750239148800        5.8880571920733704        12.800545380889648     
 H  -3.4927149467467227        6.9818351181711451        13.343756204651546     
 H  -4.9833943709944402        7.6520400566455056        12.624573571859301     
 H  -10.998088134851681        5.5149061315945449        12.814828217685532     
 H  -10.244271669721607        5.5311234406447527        11.208979677153701     
 H  -9.8802900080604683        6.8365095898447370        12.371646777183601     
 H  -8.2942631091691954        2.8547957565553714        12.984680677699943     
 H  -9.1599789600014958        3.2335943370284479        11.476404240429599     
 H  -10.057394007593533        3.0798016791568466        13.001484796150436     
 C   4.5618095727353669       -1.4493388049464251        12.209288119985011     
 C   4.3889427424602756        5.7206564558309435E-002   11.937345520786982     
 C   3.2169836693246210       -2.1961603317894167        12.110149578292685     
 C   5.5546220907610850       -2.0181853635872216        11.174740748748563     
 P   5.3374448789487001       -1.6895352060741939        13.873665989153780     
 H   5.3559918558117454       0.57448636222141813        11.969535412745609     
 H   3.7056220071391359       0.54088127724254342        12.645829499650448     
 H   3.9664155580987277       0.19850019639078054        10.930731077413517     
 H   2.4483482594618207       -1.7611963750444908        12.762765851999323     
 H   3.3233478730262718       -3.2601693869812669        12.364493270136007     
 H   2.8418217816497102       -2.1387432680504648        11.076724117123348     
 H   5.1783768323428694       -1.8015076419667437        10.164131917303420     
 H   5.6629919417964159       -3.1044394763093908        11.260133596934500     
 H   6.5489240889698142       -1.5609124194749711        11.264289992131529     
 N   5.7359028253588065       -3.2626574672748512        14.196950406629441     
 N   4.1521076972544124       -1.3979453529276122        14.980504834951780     
 O   6.6106350167452739      -0.84411700081392038        13.920862762281214     
 C   6.9411520153334259       -3.9810156085705692        13.729076984270213     
 H   4.9923809038499591       -3.8573010443154798        14.560436093173838     
 C   4.3991664731589477       -1.3559282190451190        16.443688956356898     
 H   3.3823185226643453      -0.78571060484110378        14.682161729152986     
 H   7.5136559029134853       -3.2776211678811107        13.108422292710763     
 C   7.8057964653968561       -4.4107681956174103        14.917093107033336     
 C   6.5245617918287779       -5.1901201440698879        12.891897134048124     
 H   5.3687520240929674       -1.8463512967523052        16.612493974058708     
 C   4.4750910721027362        9.1769207736198177E-002   16.939822031403484     
 C   3.3076018769753452       -2.1511892148197336        17.167384570356738     
 H   8.0573651735318119       -3.5473685497624903        15.546446032861843     
 H   8.7421069288808262       -4.8710549028351027        14.572396810141312     
 H   7.2591606025307884       -5.1410715953298736        15.526253564851565     
 H   5.9679399885267017       -5.9016990287154236        13.517991855035868     
 H   7.4031242549883007       -5.7068540510849379        12.492264340201007     
 H   5.8833995794783052       -4.9052688925132992        12.049625062329090     
 H   5.2843062586478871       0.63272863488236220        16.435198427924298     
 H   4.6581885628592374       0.12453674983277410        18.022861853439927     
 H   3.5332351369497408       0.61976643579317214        16.739040361010854     
 H   2.3129488597540213       -1.7750405686515915        16.890874882635217     
 H   3.4114650417893260       -2.0521035299121531        18.256324863867054     
 H   3.3534456540322299       -3.2172186746560705        16.912955283947021     
 I   1.5226303679390112        1.0235716970067332        14.487424420703055     
 I  -1.6006286068138831        5.6768468908238283        15.943538889067085     
 I  -8.5085051947390937        9.6181100881142818        12.974413312928704     
 O   1.9210363625865265        4.4750425900704123        15.519126717928115     
 H   1.7332951533011116        3.5360679032045135        15.301087356532344     
 H   1.0383533745589213        4.8855045578800791        15.638321784753856     
 C   8.4416215241392791        2.5466635510998561        10.046669045849617     
 C   8.6379357979862519        3.5271570895113693        8.8805457502142264     
 C   7.8802854661273791        1.1990647846198219        9.5516932724731767     
 C   7.4790762157130368        3.1512219265603210        11.090045527416184     
 P   10.029564076520860        2.2906594332461530        10.931278013607807     
 H   9.2411570045576230        3.0929632505393672        8.0719901863164871     
 H   7.6590682328982247        3.7926754649755501        8.4607497782909071     
 H   9.1136175322530306        4.4567285658155384        9.2157354648294554     
 H   6.8743828305882007        1.3600873169811720        9.1349730026325506     
 H   8.4968075492477979       0.75671265785567587        8.7574225330602165     
 H   7.7943601060354544       0.47750890909737648        10.374917290569416     
 H   7.8440021338074724        4.1064407385872386        11.488149202549904     
 H   6.5078146762372100        3.3369432782668467        10.610908216983686     
 H   7.3152381284975307        2.4710383760711596        11.934369182552601     
 N   11.108137613049374        1.6745726592296812        9.8590921717633471     
 N   10.656078179902227        3.7239060146101881        11.471653889298722     
 O   9.7371007976747084        1.4227125857660678        12.162467645591306     
 C   12.398540678141570        1.0969478711162619        10.318070711603561     
 H   10.768682245388693        1.3205514374482479        8.9565981018578178     
 C   11.697076778881268        4.5494791330341018        10.834716532280339     
 H   10.421091196999619        3.9556244866913586        12.440246516063645     
 Dy   9.9482395945228195        1.3050822724389897        14.367451693099111     
 H   12.540476647494030        1.4395580097937255        11.353938404890384     
 C   12.344831085230860      -0.43273939868628286        10.318939160645648     
 C   13.549354216541163        1.6209269874559882        9.4551122223559485     
 H   11.873025129619935        4.0876335022618244        9.8558078337578294     
 C   11.216866888256424        5.9907830745374300        10.617553455410180     
 C   13.001590587050782        4.5172921643418045        11.640804146038727     
 O   10.307693390040500        1.3152016743943789        16.556466935792315     
 O   9.4287110707989594        3.6452841340415660        14.346784989734763     
 O   7.6029778304432467        1.4865529279634866        14.619889943073156     
 O   9.1150566346408404      -0.96939949526949365        14.530772701762192     
 O   11.739247462488871      -0.18928977371799374        13.994904779857050     
 O   11.934983640280930        2.6382621644719326        14.298191169645525     
 H   11.531822808797433      -0.80249519251369450        10.956644732548227     
 H   12.187186135843197      -0.81589198166508581        9.3002259676803654     
 H   13.288713257601769      -0.84864414697968804        10.699336723279595     
 H   13.425470096552434        1.2881933913728791        8.4155836265023645     
 H   13.594607159074071        2.7164476326216098        9.4563912483890427     
 H   14.508808871008863        1.2376848944648018        9.8293693444597707     
 H   10.288871905866484        6.0195700921361279        10.032305936153874     
 H   11.026624369994817        6.4886212828482863        11.576909769614181     
 H   11.980107895993500        6.5737805707347530        10.082136037619913     
 H   12.849642457163048        4.9359536544408433        12.645033769721321     
 H   13.378445685505614        3.4949927674730104        11.764115461463790     
 H   13.776226931256749        5.1151114547620500        11.140799407103493     
 P   10.481284203818250       0.44621257230811878        17.808590862932576     
 H   9.9770439575081920        4.2693026346382110        14.889700121064156     
 H   8.4584768911328911        3.9410389897336273        14.449584423910812     
 H   7.0078453278319124       0.73563923269915721        14.331313010665864     
 H   7.1205034794420206        2.3611169245906680        14.622886798486180     
 H   9.5749036047611185       -1.7024941710993813        14.041283107625263     
 H   8.1256981406580966       -1.0754404164651248        14.329903419466726     
 H   11.685558645704965       -1.1188531259317660        13.637534382184278     
 H   12.705026576559524        8.6996824281161556E-003   14.136591039291014     
 H   12.845344900786635        2.2386612608898355        14.338130206979205     
 H   11.987656822712299        3.4734773864507047        14.833521022986639     
 C   9.0190392524576826       0.73978596712322808        18.873004198132268     
 N   10.629836313421048       -1.1031919429277000        17.264918420604971     
 N   11.789023046861457       0.70949135498964844        18.763000069389030     
 C   7.7910127246724876       0.36303568951473530        18.022344649244157     
 C   8.9588752751271681        2.2367427133796012        19.232660687194674     
 C   9.0775974742562955      -0.11414867949245505        20.147206491379926     
 C   11.207657070972992       -2.2531411219265371        17.974835470484091     
 H   10.167578829321117       -1.3048576516661541        16.374440391139068     
 C   13.179434670150679       0.78543958189507357        18.250088136047150     
 H   11.637050607195743        1.2269651267870614        19.635547981230932     
 H   7.7973571848945822      -0.69534766610277254        17.728424151447125     
 H   6.8864927351757999       0.54114566412767917        18.616561612257456     
 H   7.7222492681024493       0.97082424518013744        17.112080539099850     
 H   8.0286054793210546        2.4496926815208373        19.779246905632419     
 H   9.7876630751477016        2.5373802903860252        19.886509998295754     
 H   8.9814033888758047        2.8608675261824605        18.331010782036643     
 H   9.9353137123262734       0.14540544864398472        20.779562386555252     
 H   8.1686802482627918        6.2973016660200845E-002   20.737667035167632     
 H   9.1253298374315559       -1.1878085540004422        19.926991307072210     
 H   11.560870616659344       -1.8673365376797453        18.940163524972636     
 C   12.394688635199236       -2.8195805242660072        17.189571387935128     
 C   10.151636964736657       -3.3306276031369348        18.217433304594323     
 H   13.176459300341760       0.33811360770837751        17.245336202600768     
 C   14.106764728655904       -2.1509535589921108E-002   19.165200215453392     
 C   13.617340989960184        2.2456124633999930        18.137990357890189     
 H   12.066219300872982       -3.1996275240390655        16.210612004031194     
 H   13.159795021722443       -2.0533153567118809        17.009811345789522     
 H   12.859679070013488       -3.6518102276832773        17.737255360588897     
 H   9.2997099859820285       -2.9421565695160559        18.789012102615082     
 H   9.7700153080351892       -3.7186576589816656        17.262416034372947     
 H   10.576849468027675       -4.1755102749570616        18.774126253233849     
 H   14.042287824167969       0.35645339450215091        20.195310861326512     
 H   13.838319768153527       -1.0849567369818025        19.177951822728783     
 H   15.148589431147638        6.7121355272709918E-002   18.828779703332266     
 H   12.937167037855094        2.8110319306387326        17.486825751623556     
 H   13.611767522169210        2.7160544932241608        19.130769335570069     
 H   14.631897615289240        2.3225605447929962        17.723155712005269     
 C   9.6141783519926598        5.2749406363920226        2.3873161416051740     
 C   10.610188690028375        4.1893919218883067        1.9445360238905085     
 C   10.163154236312058        6.6853328369581435        2.0966247254804991     
 C   8.2734040639329862        5.0747667870552604        1.6523155787712156     
 P   9.2587567147372578        5.1352828340455812        4.1907100730611475     
 H   10.709122754741468        4.2194976581238164       0.84876975673695143     
 H   11.609403269374660        4.3433191678969605        2.3716442102567465     
 H   10.260012872463683        3.1876400748639822        2.2251131517938427     
 H   10.352209065331978        6.7907719423268338        1.0182256099520846     
 H   9.4382308268920809        7.4568397595317641        2.3837133633196390     
 H   11.110041352233370        6.8804385357776354        2.6161636509782253     
 H   7.8803649322432179        4.0617323199070032        1.8020948497403051     
 H   7.5121866943451145        5.7949201626332627        1.9807825446973417     
 H   8.4204220108359724        5.2159630204729828       0.57133597943720127     
 N   8.5611294235949913        3.6802101645428489        4.5627374633186326     
 N   10.719307270948137        5.1107347392442257        4.9382553094532557     
 O   8.3102212997157707        6.2681923943395992        4.5972965649205255     
 C   7.1154916309484824        3.3777680745564562        4.5524635950750776     
 H   9.1780491240091244        2.9434718390247294        4.9189468262258931     
 C   10.843706002516107        5.3788012067126569        6.3893478770365650     
 H   11.567518360498600        5.3338746492894940        4.3996115060876688     
 H   6.6318310355951731        4.1307340093764129        3.9165501056339749     
 C   6.8566494431611762        2.0032165465040004        3.9342632703906872     
 C   6.4938408880055345        3.4570628008596223        5.9490531320322777     
 H   9.9032316553232587        5.0473861192432530        6.8514604604076004     
 C   12.001253514425642        4.5487475681617120        6.9396922488763737     
 C   11.038316231826814        6.8723332542646922        6.6615483327054141     
 H   7.3796928865000320        1.2159808764295859        4.4964690678901267     
 H   5.7814155850375961        1.7808170958758454        3.9577482419720629     
 H   7.1912353417281940        1.9604916231691809        2.8915286877478192     
 H   6.6950450164589697        4.4280477010168466        6.4179120914382208     
 H   5.4042379224036061        3.3328996890715881        5.8728828984502384     
 H   6.8940326151462425        2.6643097038875330        6.5954040705932835     
 H   12.919908387526712        4.7979205354922616        6.3917540305089426     
 H   12.170989926351961        4.7761743371542575        7.9997030712061212     
 H   11.805527202314078        3.4734516698525351        6.8348787101824238     
 H   10.212247787868350        7.4540354641860080        6.2359891428692720     
 H   11.081803995596852        7.0730535107783599        7.7413954326679315     
 H   11.975568520870187        7.2317170874142462        6.2148938393435786     
 C  -2.6579691536076755        11.761595796991786        6.9989585714618165     
 C  -2.4892975488639406        10.254042394893620        7.2677278181781508     
 C  -1.3119467179321012        12.505429555961861        7.1044683224267926     
 C  -3.6534360160212951        12.329766808116856        8.0314667958990427     
 P  -3.4270290850443366        12.006828332089704        5.3322720786715960     
 H  -3.4573863417077835        9.7390216423719256        7.2310275028646114     
 H  -1.8045966654970167        9.7705851547403579        6.5604234600042730     
 H  -2.0706084856489171        10.109196076692385        8.2754420566014399     
 H -0.54176128319919648        12.069691853682736        6.4541139281644266     
 H  -1.4151828842385086        13.569959298436299        6.8511239780995288     
 H -0.94079980283882503        12.445913478678982        8.1392549474846057     
 H  -3.2825013849636120        12.107646452581688        9.0428832464694651     
 H  -3.7577871903792022        13.416661124570597        7.9501544297034359     
 H  -4.6488969465370333        11.876271274994112        7.9357390492605191     
 N  -3.8191453616372208        13.581745170466833        5.0096173084809132     
 N  -2.2394695674920206        11.712560606109395        4.2285194225486391     
 O  -4.7021035750374764        11.164877566825320        5.2793342383233588     
 C  -5.0182358846990773        14.306630727187338        5.4832195652467961     
 H  -3.0723604135066718        14.172918072587340        4.6473325381226189     
 C  -2.4833905627495154        11.670529691290673        2.7648047585792583     
 H  -1.4711858794600499        11.099442525417185        4.5288158790471380     
 H  -5.5925968476264947        13.605839397250000        6.1050917331339116     
 C  -5.8853420577992939        14.743160992141249        4.2995546798234674     
 C  -4.5903460719184235        15.511908925906523        6.3202709622133000     
 H  -3.4523489989875924        12.161480945583515        2.5938683261969784     
 C  -2.5591139865511265        10.222805774523049        2.2686016216837448     
 C  -1.3898427501926749        12.465154022771225        2.0435054722962112     
 H  -6.1441474107871343        13.882222685084068        3.6699032043131088     
 H  -6.8178019222529098        15.207678182962745        4.6486572981787582     
 H  -5.3374844187707691        15.471677011460397        3.6893681201368729     
 H  -4.0327439937992970        16.221307409842542        5.6924942981142346     
 H  -5.4634588089282348        16.033360811581833        6.7254134845317246     
 H  -3.9465700356493207        15.221663817301550        7.1586668454922009     
 H  -3.3699210447825974        9.6824461202496686        2.7713317080859903     
 H  -2.7396950883763589        10.190106823403696        1.1851093491182165     
 H  -1.6180675048173521        9.6941661994379942        2.4717190022044191     
 H -0.39606266899220899        12.087831758495017        2.3214617213572941     
 H  -1.4918750241641945        12.367018863351646       0.95432075775510694     
 H  -1.4350716957900793        13.531020215165189        2.2986935174796344     
 I  0.38889485497581394        9.2882819803198000        4.7313791613993539     
 I   3.5247749737058522        4.6420383667580802        3.2573533770883012     
 I   10.428127708271163       0.69874218392694698        6.2362606180828877     
 O  -4.6720301523578145E-003   5.8380530771631918        3.6901868573529519     
 H  0.18238907794811121        6.7765633154075697        3.9110097775291077     
 H  0.87812722225737572        5.4286657038698154        3.5693940327021729     
         356

 C  -6.5173167621738770        7.7790187194368992        9.1685864489056321     
 C  -6.7144967008990148        6.7970946920289830        10.333365234864274     
 C  -5.9530340362828200        9.1247312294242668        9.6653004104327351     
 C  -5.5568063805657326        7.1741579637029957        8.1234698260261311     
 P  -8.1050129094704459        8.0395794628167589        8.2851388217216630     
 H  -7.3180386187673125        7.2301441925327730        11.142301914620976     
 H  -5.7358138461034915        6.5308601323574660        10.753148010493812     
 H  -7.1900983819748499        5.8680891254251550        9.9966403703009519     
 H  -4.9469805778780485        8.9609454827968289        10.080423094312318     
 H  -6.5677855028352505        9.5667735642473062        10.461104765469967     
 H  -5.8666738639065787        9.8476565851107694        8.8433717113894161     
 H  -5.9235397604523881        6.2199477825330405        7.7245754632259800     
 H  -4.5852547991346011        6.9864154321119250        8.6011104573057171     
 H  -5.3929054672634269        7.8550447319729795        7.2797389805063517     
 N  -9.1809035522493101        8.6595319817328864        9.3572251358241250     
 N  -8.7370282358323301        6.6085189177879631        7.7453429508771405     
 O  -7.8099871158245628        8.9058345660191929        7.0529776985087880     
 C  -10.472262634217477        9.2366246072907483        8.9007290739104192     
 H  -8.8412345752989676        9.0105200673333616        10.260885006226317     
 C  -9.7786125059330899        5.7851361743028251        8.3842889648572800     
 H  -8.5014151123736941        6.3733993630492609        6.7777041276943555     
 Dy  -8.0321983342818264        9.0133379001535889        4.8484474371031370     
 H  -10.616783776627081        8.8925294797417660        7.8657891053588491     
 C  -10.418546060411279        10.766168982729180        8.8975927423023755     
 C  -11.621079690750964        8.7143029533828482        9.7671801576227626     
 H  -9.9538745151695522        6.2490650023138823        9.3623451874027293     
 C  -9.2997526129658503        4.3437291220755760        8.6040413318838436     
 C  -11.083415196577830        5.8168020837872287        7.5785325930782941     
 O  -8.3945196321779481        8.9969594328958387        2.6598191052954783     
 O  -7.5088391677596737        6.6751050624100658        4.8711854656718305     
 O  -5.6872127643275787        8.8300507929816483        4.5853444618179955     
 O  -7.2037208159546839        11.287992107265763        4.6727431284028924     
 O  -9.8262830405271284        10.504706352204359        5.2179270251543706     
 O  -10.017629067319378        7.6736243221392328        4.9101799124665515     
 H  -9.6068499285213989        11.135129892370184        8.2578893915466995     
 H  -10.259161218913713        11.150802471050618        9.9153769044835691     
 H  -11.363129538133585        11.181447051628298        8.5183761633406547     
 H  -11.494093022820396        9.0476497389312822        10.806088575221326     
 H  -11.667477615332002        7.6188501577481453        9.7668477124574782     
 H  -12.581086015915636        9.0982577935127402        9.3952722118767831     
 H  -8.3735379301528567        4.3146790820353313        9.1921441560574095     
 H  -9.1069450799385230        3.8451384864617704        7.6455407243871258     
 H  -10.064881787437676        3.7615078506534965        9.1376461005825540     
 H  -10.932698177423855        5.3945926281863104        6.5755926369208773     
 H  -11.458930309151167        6.8392820430031218        7.4520163016596390     
 H  -11.858672186103016        5.2217993897493340        8.0809982579020971     
 P  -8.5682532984585063        9.8632752162468726        1.4059260124211084     
 H  -8.0556946983976943        6.0518116641282500        4.3261088299684234     
 H  -6.5383241499217633        6.3795582257493377        4.7691079471399735     
 H  -5.0933881275276605        9.5824801766455590        4.8717400413932772     
 H  -5.2029614118470846        7.9566328223041420        4.5854017637883011     
 H  -7.6622175842492943        12.021646112802944        5.1629974751419505     
 H  -6.2137042227753110        11.395112555072783        4.8704401717310670     
 H  -9.7742262816147392        11.435190931330229        5.5727130764973971     
 H  -10.791480005255538        10.304231332790435        5.0752394910581922     
 H  -10.928052616224434        8.0727656646295411        4.8683542241941336     
 H  -10.067823921003930        6.8409905882879851        4.3707532099401964     
 C  -7.1060195409203715        9.5691822970967824       0.34156617845829157     
 N  -8.7176125733350744        11.413247216670195        1.9473412145666191     
 N  -9.8751257661044658        9.5972677754531315       0.45110928515305432     
 C  -5.8777973845462332        9.9466377277145526        1.1915854674784190     
 C  -7.0460609879668361        8.0720535635727799       -1.7335559819909491E-002
 C  -7.1649152904804154        10.422644599291971      -0.93296347454581052     
 C  -9.2977261207445050        12.562076633688607        1.2376831870464251     
 H  -8.2537097218667892        11.616122941013630        2.8367706284858176     
 C  -11.266219764799409        9.5208402169963939       0.96168751445324019     
 H  -9.7215642054836273        9.0802832318131017      -0.42135415615011285     
 H  -5.8843671311946242        11.005195185352697        1.4849793025577180     
 H  -4.9734010292777473        9.7685252995379859       0.59716073150721616     
 H  -5.8086358139356662        9.3393745761876481        2.1021280670854052     
 H  -6.1151690823180092        7.8583446410825104      -0.56252414179984489     
 H  -7.8740399202375420        7.7716190319505341      -0.67230207229716532     
 H  -7.0703255961352269        7.4482134681277365       0.88447679531326040     
 H  -8.0225144202962770        10.162702035645127       -1.5653359896397026     
 H  -6.2559229135026424        10.245664984006122       -1.5233722183647724     
 H  -7.2130061668482783        11.496343472886977      -0.71288608723783209     
 H  -9.6500341946444319        12.176156347169860       0.27210142003425830     
 C  -10.485944047787633        13.125912047823078        2.0231842290236126     
 C  -8.2434937289831964        13.641509407549522       0.99597726776268725     
 H  -11.264868552317424        9.9668528504554761        1.9669925443837637     
 C  -12.192075431064563        10.328815095247812        4.6021026077226787E-002
 C  -11.704270019226527        8.0605774026715888        1.0712703979157887     
 H  -10.157816150298389        13.507399129065620        3.0016914167416138     
 H  -11.248671382272276        12.357513359819363        2.2039853803803742     
 H  -10.953800537420207        13.956434978940203        1.4752186407928325     
 H  -7.3913086952672478        13.255119163959455       0.42327900601960194     
 H  -7.8619300360895279        14.028532731369131        1.9514618397024455     
 H  -8.6704103020518311        14.486712742135927       0.44096100133064220     
 H  -12.126285839173100        9.9515453554651288      -0.98423842682006246     
 H  -11.923289296249926        11.392169955844023        3.4331711793320230E-002
 H  -13.234378831035674        10.240345778310058       0.38095525175943845     
 H  -11.024639590191304        7.4942038251659975        1.7221796645310976     
 H  -11.697775808086554        7.5914292745825440        7.7860224689402749E-002
 H  -12.719266582591787        7.9830742009931424        1.4849158554682462     
 C  -7.7016218165138506        5.0343735923322930        16.829343459045941     
 C  -8.6995853924393725        6.1174287954404196        17.273789413040614     
 C  -8.2485048248088635        3.6225209187639811        17.116598510576974     
 C  -6.3615693534722517        5.2353356798842592        17.565403164254850     
 P  -7.3452438174777006        5.1781477892321215        15.026587628930008     
 H  -8.7989153959264943        6.0849688742024135        18.369431436206199     
 H  -9.6983828962485603        5.9626518309950907        16.845992967264305     
 H  -8.3507618096787191        7.1202428851154114        16.995343933378059     
 H  -8.4391870295098439        3.5146122442807579        18.194463639402152     
 H  -7.5216265226255370        2.8529722129610939        16.829166342543502     
 H  -9.1941314227195363        3.4265935265503176        16.595007024264500     
 H  -5.9704279154969351        6.2494291715140662        17.417980326734586     
 H  -5.5988422551136425        4.5173687744930495        17.235681622328386     
 H  -6.5087346814405782        5.0914576992360816        18.645963098039065     
 N  -6.6475254066543119        6.6346342094930062        14.659853588395674     
 N  -8.8048717014597226        5.2035011356889171        14.277353490523254     
 O  -6.3962683816049388        4.0464418274611695        14.617677596824054     
 C  -5.2015952018139293        6.9355364784863527        14.668338677179968     
 H  -7.2635980447390232        7.3705301776985799        14.300361802665520     
 C  -8.9272018537950490        4.9333213717839390        12.826394094879211     
 H  -9.6540985816424989        4.9813605122125084        14.814950984767480     
 H  -4.7180747655162580        6.1815067317114529        15.303064231564271     
 C  -4.9399300752911941        8.3091442357951468        15.287184685298904     
 C  -4.5820670750163606        6.8570407147639774        13.270827829886949     
 H  -7.9857175024202256        5.2631466029921556        12.364949203257179     
 C  -10.083251855589586        5.7635956624173525        12.273036089646061     
 C  -9.1228303135020585        3.4394375033875906        12.556404103100434     
 H  -5.4619774618733636        9.0976338131961256        14.725905332229726     
 H  -3.8643007500990398        8.5293876373804469        15.262625965082869     
 H  -5.2732751871641623        8.3518498003130190        16.330311847627687     
 H  -4.7854406582066744        5.8871393946752724        12.800817410883244     
 H  -3.4922016291148141        6.9793555664660634        13.345699779740722     
 H  -4.9819182775734090        7.6513831978493982        12.626291626405065     
 H  -11.002812732555132        5.5165828331020776        12.820494779943708     
 H  -10.252109338698636        5.5341045808344127        11.213317393114151     
 H  -9.8863427653418636        6.8388874975629701        12.376053419927629     
 H  -8.2973992665785392        2.8576337020585592        12.983185744042805     
 H  -9.1659819859442457        3.2370662226978442        11.476829525934626     
 H  -10.060561173036852        3.0815406959527860        13.003351569761119     
 C   4.5577130230185547       -1.4476645562788233        12.212768691993226     
 C   4.3857655168059706        5.9139092718430153E-002   11.941714005009340     
 C   3.2122131905871480       -2.1932607649758871        12.113903058336064     
 C   5.5496048038852939       -2.0167545343881343        11.177414688573666     
 P   5.3339068047166505       -1.6892762079188945        13.876694083271367     
 H   5.3531558054109070       0.57579069704845964        11.973692515599495     
 H   3.7030851957434834       0.54285871365379035        12.650798695625415     
 H   3.9628358996059618       0.20125035102001049        10.935389759126837     
 H   2.4443786503002620       -1.7581139974913129        12.767315852685085     
 H   3.3177701780315378       -3.2575322546754624        12.367403325554864     
 H   2.8365011993961593       -2.1346974957968601        11.080762937500252     
 H   5.1729291289326644       -1.7995019504834049        10.167088643603176     
 H   5.6574124300038147       -3.1031223401015771        11.262367145003465     
 H   6.5442049538291132       -1.5600751599696159        11.266618980614989     
 N   5.7303048630117486       -3.2630319340766474        14.199375474191623     
 N   4.1496180357433827       -1.3960953892470687        14.984063200148082     
 O   6.6083637345134685      -0.84586032659864041        13.923364900268270     
 C   6.9342174328667525       -3.9827009826083857        13.730200666229484     
 H   4.9860976909606762       -3.8567918363715172        14.562819779261421     
 C   4.3964878781333079       -1.3560618039561820        16.447280657724264     
 H   3.3802857252240348      -0.78305428653102493        14.686227495713487     
 H   7.5065169629125226       -3.2798971309110310        13.108722642031424     
 C   7.8000974299542234       -4.4129728806233102        14.917095248952384     
 C   6.5153042732338653       -5.1913626814506104        12.893568938801829     
 H   5.3658921408863272       -1.8469978248628549        16.615585327418799     
 C   4.4727775405596830        9.0932469312184031E-002   16.945249870631805     
 C   3.3045151984271062       -2.1517497921468958        17.169807286566972     
 H   8.0529059117009680       -3.5496823859723126        15.546064375307425     
 H   8.7357435046821958       -4.8737588634325952        14.571319325866932     
 H   7.2539324349500172       -5.1429855903205963        15.527023320847883     
 H   5.9587741310033664       -5.9024802406071792        13.520319040904734     
 H   7.3927353139391361       -5.7090255154931571        12.492724155665222     
 H   5.8734022545941409       -4.9056600680409215        12.052164053169870     
 H   5.2820588603373233       0.63234714742647913        16.441267818851134     
 H   4.6559082984907203       0.12221695394471874        18.028301794322790     
 H   3.5310328503961879       0.61939526854365978        16.745245345460077     
 H   2.3101134237573051       -1.7747342446121921        16.893667064782701     
 H   3.4082489136829457       -2.0541650495969992        18.258856178147976     
 H   3.3498545394370702       -3.2174237526592084        16.913990311550805     
 I   1.5205232431790816        1.0263457786133952        14.495001980859980     
 I  -1.6047126726414631        5.6723171995506982        15.948809306790865     
 I  -8.5070091994005868        9.6169217742632611        12.978422569555224     
 O   1.9187072143232029        4.4782892626368112        15.522230956961822     
 H   1.7313502416796036        3.5389108018970483        15.305698764972892     
 H   1.0358123483332839        4.8880102559315022        15.642228717871438     
 C   8.4386769662079022        2.5451652740712949        10.045199357024645     
 C   8.6340024342372335        3.5265610121748430        8.8796843284703542     
 C   7.8771212525682808        1.1979318686255489        9.5495003371465206     
 C   7.4767924415478193        3.1487384552917264        11.089766709357885     
 P   10.027270778090797        2.2887699108214279        10.928551910378678     
 H   9.2368057368392211        3.0931260720651266        8.0704195467010234     
 H   7.6548061447483517        3.7921118688130107        8.4607118263629850     
 H   9.1096285954206717        4.4560202289072857        9.2152237001416371     
 H   6.8708935747033291        1.3592236673110882        9.1337172117945116     
 H   8.4930672247086694       0.75635215302312753        8.7543701992773428     
 H   7.7918907958543500       0.47563241057613526        10.372122367264458     
 H   7.8417914755426530        4.1037313360452927        11.488349467817768     
 H   6.5051008798702670        3.3345699240263578        10.611587495663423     
 H   7.3137626105191353        2.4678749936303626        11.933679834320273     
 N   11.104851850302991        1.6724939541704182        9.8555203362873947     
 N   10.654508438259212        3.7218564905523173        11.468510339798812     
 O   9.7355844542336580        1.4210068657399202        12.160045926391927     
 C   12.396219041688601        1.0958854532793860        10.312865173303306     
 H   10.764878761075215        1.3188967084162302        8.9530601285965457     
 C   11.694164238532606        4.5480952884959516        10.830355879438887     
 H   10.420665238635360        3.9534906252276900        12.437357788951957     
 Dy   9.9465581400426171        1.3046558451647761        14.365237662234890     
 H   12.539758876030170        1.4398847801513166        11.347982554405355     
 C   12.343417470678656      -0.43379371721583410        10.315920539270959     
 C   13.545176818466793        1.6192367485734174        9.4471854917090958     
 H   11.868634649961368        4.0869894644002658        9.8508678073536995     
 C   11.213128386509537        5.9893522531204706        10.615107292766595     
 C   12.999950757682868        4.5159915029459610        11.634338317228819     
 O   10.307019373101893        1.3150810280019232        16.554161898092865     
 O   9.4259357785561768        3.6443502044457401        14.344654004925138     
 O   7.6013236866187288        1.4854746057303805        14.618400521910788     
 O   9.1140951131879238      -0.96992813929310129        14.529031308929179     
 O   11.738938079103953      -0.18815660357385139        13.992234919545833     
 O   11.932766701189434        2.6393539879525090        14.294833743592275     
 H   11.531728686969045      -0.80304902471985917        10.955481967644783     
 H   12.184447641425827      -0.81853139626757965        9.2980921994317676     
 H   13.288137385137357      -0.84856574404542462        10.695370917302480     
 H   13.419085377720117        1.2858988977676733        8.4081611452879095     
 H   13.590435067890208        2.7147516223272095        9.4476989306398256     
 H   14.505367650958229        1.2361548582816015        9.8195487129983583     
 H   10.284738248633165        6.0183272059264050        10.030543693592882     
 H   11.023281864916616        6.4859633632162659        11.575141570527453     
 H   11.975711595729678        6.5733468462251281        10.079894248282777     
 H   12.849455453644259        4.9340890957807835        12.638982671534084     
 H   13.377378199326641        3.4937952832535095        11.756558531766377     
 H   13.773566635324123        5.1143630713004749        11.133447708738958     
 P   10.481425854724089       0.44637630045039600        17.806420998773106     
 H   9.9738578682290342        4.2676674440069107        14.888723657045288     
 H   8.4555824480519703        3.9397194833455109        14.447652722981468     
 H   7.0060475559224900       0.73403628753493155        14.331531897211160     
 H   7.1183471427318761        2.3597202583841916        14.621980220994310     
 H   9.5739950522996100       -1.7035443985994256        14.040403390494888     
 H   8.1246340898182314       -1.0767831254033302        14.329697669233388     
 H   11.685990337604611       -1.1186038859652112        13.637379711935401     
 H   12.703944268062415        9.7287608618221305E-003   14.137696807577370     
 H   12.843006165023304        2.2396144866048471        14.335891608823548     
 H   11.984743461247135        3.4731041533756546        14.832410584566166     
 C   9.0185855578821332       0.73794221849299746        18.870629847422819     
 N   10.632457225576687       -1.1025586060185786        17.262201530518901     
 N   11.788014502728496       0.71110954998324505        18.761806095368385     
 C   7.7911639775815953       0.35896902535653996        18.020199148733862     
 C   8.9562431544680834        2.2349182079953436        19.229681224445052     
 C   9.0783942933308452      -0.11517598360013688        20.145349491467076     
 C   11.208214806689208       -2.2528574353317845        17.973128491163799     
 H   10.170187087248181       -1.3044916211257145        16.371814261057704     
 C   13.179065076725630       0.78818697123828263        18.251077468243782     
 H   11.634589001788903        1.2286012340022712        19.634055695593005     
 H   7.7989026519592546      -0.69958267275257446        17.727023951708045     
 H   6.8863764047132427       0.53636708982570203        18.614197593296208     
 H   7.7216885768737029       0.96601216664584189        17.109499318614144     
 H   8.0255273597195504        2.4468084193050634        19.775853358722962     
 H   9.7843722966228661        2.5368871581513091        19.883701544960342     
 H   8.9783424363632474        2.8587886302979988        18.327862528134027     
 H   9.9356242786529680       0.14612395056941435        20.777591216201305     
 H   8.1691853992654480        6.0800718627329317E-002   20.735684514569943     
 H   9.1279432155221585       -1.1888606992504107        19.925839423559911     
 H   11.559446675533675       -1.8674750427669065        18.939294988967447     
 C   12.396639693920719       -2.8194580633041495        17.190265178704049     
 C   10.151222601519754       -3.3299329187128679        18.212879428144731     
 H   13.177881086945920       0.34189213487920761        17.245953424407858     
 C   14.105481227230481       -1.9101593890641089E-002   19.166771675121005     
 C   13.616201295020170        2.2486990343999933        18.141269507712316     
 H   12.070021969882054       -3.1990609394291321        16.210583438464681     
 H   13.162203698349412       -2.0532910170324610        17.012365377597412     
 H   12.860286281912524       -3.6519979990773290        17.738556310325404     
 H   9.2980714186547395       -2.9411599726863380        18.782274602778291     
 H   9.7719203364112470       -3.7176517261901183        17.256877441224880     
 H   10.574610022611411       -4.1750754321029859        18.770454366638575     
 H   14.039757189105972       0.35827879629485437        20.196987539810330     
 H   13.837272728635417       -1.0825968696331023        19.178585143733869     
 H   15.147638404172808        6.9927611496087741E-002   18.831550794515675     
 H   12.936839502244016        2.8144199514502515        17.489541551186161     
 H   13.608613530328553        2.7180348170724353        19.134502408300776     
 H   14.631370553804295        2.3266474113506392        17.728302314104891     
 C   9.6148478511217554        5.2764224002425921        2.3866755541619473     
 C   10.609899460312063        4.1905331224462845        1.9426256313126151     
 C   10.164382346618339        6.6866760209182754        2.0964387213390347     
 C   8.2735153048092016        5.0774332298084568        1.6524250324089860     
 P   9.2605038167060254        5.1360056106208969        4.1902350176067804     
 H   10.708113575695650        4.2211412592221151       0.84681334429145483     
 H   11.609487785126470        4.3435813573757489        2.3691337140884077     
 H   10.259250554401991        3.1888754398308405        2.2229352677799965     
 H   10.352844820929693        6.7926631306463463        1.0180003281340786     
 H   9.4399783182140737        7.4583284452580667        2.3843953208325219     
 H   11.111636242559557        6.8811040649006614        2.6155465503083524     
 H   7.8801613021687027        4.0644279699207893        1.8014534596659977     
 H   7.5127721889061769        5.7975166282737440        1.9820531972332458     
 H   8.4198508495191167        5.2196271021534839       0.57150704720597267     
 N   8.5618074995667772        3.6813875753755028        4.5618890143173019     
 N   10.721615245566127        5.1095586268910669        4.9366298118994516     
 O   8.3132180266432147        6.2694694678939138        4.5981498420404883     
 C   7.1159802243378767        3.3800675191952805        4.5509710030197148     
 H   9.1782143693013296        2.9438049002301057        4.9171839038026155     
 C   10.848026952557813        5.3767350144331818        6.3876763992768097     
 H   11.569447486062986        5.3322594354545299        4.3972417665885493     
 H   6.6331013107455181        4.1338528922923832        3.9154853282458340     
 C   6.8560827207139496        2.0063050365680004        3.9315862896842093     
 C   6.4938904362051391        3.4587207120839349        5.9473851529799724     
 H   9.9084376444930253        5.0445758757544494        6.8510034452999147     
 C   12.006746103230952        4.5467859345715897        6.9356359866566324     
 C   11.042451193246325        6.8701885436243568        6.6605413453264557     
 H   7.3773908427786008        1.2179934366703298        4.4937788201265469     
 H   5.7805379490777673        1.7855274779561421        3.9537405809740584     
 H   7.1916882457190372        1.9637950921642393        2.8891963365301176     
 H   6.6957976484833281        4.4290713618370718        6.4171818602497765     
 H   5.4042142401390629        3.3356082377664746        5.8706994644323638     
 H   6.8931177297572255        2.6650528676169949        6.5931614820937634     
 H   12.924386680974806        4.7964601655356720        6.3862914045940178     
 H   12.178242722533964        4.7737904826432391        7.9954255033913979     
 H   11.811090429848788        3.4714945324702109        6.8306811763122504     
 H   10.215421505092039        7.4517083369227217        6.2367329058286094     
 H   11.087608779639934        7.0702408825299052        7.7404012749987929     
 H   11.978755521615174        7.2302847805203712        6.2125372522333233     
 C  -2.6531384937571270        11.760137582113801        6.9955049654359724     
 C  -2.4851043084736593        10.252376579386933        7.2634877041368542     
 C  -1.3065285614798081        12.502950742014585        7.1003956581748788     
 C  -3.6475281231126311        12.328507059129938        8.0289831601991111     
 P  -3.4231672841125982        12.006561779783295        5.3294283714021962     
 H  -3.4534642934857991        9.7378353432239297        7.2272465125242817     
 H  -1.8011243657400868        9.7689138227731895        6.5554791851396823     
 H  -2.0657723577811371        10.106873625878643        8.2708333926156232     
 H -0.53722763322068257        12.067128588605398        6.4490854581526813     
 H  -1.4091699706357579        13.567722207905135        6.8478912706709911     
 H -0.93458656975033760        12.442368761044769        8.1348109864571345     
 H  -3.2758422650590684        12.106068372954425        9.0400515591287895     
 H  -3.7515682953306877        13.415480206151269        7.9479470788031907     
 H  -4.6432142227415305        11.875375897573104        7.9339412775133384     
 N  -3.8136232367345619        13.582020624319203        5.0074420912394189     
 N  -2.2367829146068767        11.710929523551583        4.2249484882023074     
 O  -4.6993832526490857        11.166390824216368        5.2773016972074043     
 C  -5.0117351808562862        14.307773131388242        5.4821092780434535     
 H  -3.0663713497847671        14.172554205209673        4.6451364829138608     
 C  -2.4806997799388357        11.670885734255624        2.7612334957164544     
 H  -1.4688385147200462        11.097088718980244        4.5246124820151996     
 H  -5.5857395199388877        13.607363234946428        6.1047103748386329     
 C  -5.8799931025279166        14.744482427288302        4.2993795406075055     
 C  -4.5821804312313930        15.512789094306058        6.3186810457909219     
 H  -3.4495369801384790        12.162275320277550        2.5909255436471943     
 C  -2.5567300613260460        10.223866418214261        2.2631843310849060     
 C  -1.3868912887217697        12.466029450116139        2.0409771926036249     
 H  -6.1395979616166247        13.883548454742350        3.6700681188550299     
 H  -6.8120218796991301        15.209181084236835        4.6493710060588471     
 H  -5.3327284700300002        15.472885883391797        3.6885289691342389     
 H  -4.0247839559350620        16.221912676032360        5.6903651946489324     
 H  -5.4544745498905041        16.034834587875984        6.7247992838508868     
 H  -3.9377596142243694        15.221973504372867        7.1563781437070437     
 H  -3.3674686947909831        9.6829636931246927        2.7653927195227053     
 H  -2.7375104049566188        10.192646803653432        1.1797093000097725     
 H  -1.6157132417089697        9.6948509996781382        2.4653651686898175     
 H -0.39329756454990827        12.087957054316801        2.3184978602460586     
 H  -1.4888755780310376        12.369329033705100       0.95169714115117066     
 H  -1.4317089374622167        13.531548442503389        2.2975074797739463     
 I  0.39137815597039849        9.2859543941826708        4.7231398849636852     
 I   3.5284183917768628        4.6461989982825029        3.2528604249748514     
 I   10.426440816716079       0.69989023650359361        6.2324182349055386     
 O  -2.3763809843323214E-003   5.8351640091158208        3.6869386286634551     
 H  0.18436807996610330        6.7740927767427426        3.9061277984127427     
 H  0.88062336933184870        5.4263954387291138        3.5655913407305895     
         356

 C  -6.5143109228451177        7.7798156512263681        9.1700124950436592     
 C  -6.7104362477144761        6.7969794394805998        10.334182150190101     
 C  -5.9499432322764498        9.1252139653531685        9.6674621775532952     
 C  -5.5543901222452909        7.1760364695104579        8.1237173844548902     
 P  -8.1026899746419492        8.0406022916077777        8.2878257998353817     
 H  -7.3134790790621347        7.2292991846533283        11.143871583411670     
 H  -5.7314061363570694        6.5306749512915072        10.753068854232749     
 H  -7.1860461027460154        5.8681018246616814        9.9971498108547241     
 H  -4.9435703616643529        8.9612555276509198        10.081704185395987     
 H  -6.5641968715094619        9.5664411570436680        10.464089971572278     
 H  -5.8642996553906883        9.8488824839176345        8.8461319011440764     
 H  -5.9210974800329730        6.2220087244228068        7.7243590673239817     
 H  -4.5823957595242470        6.9882948415494690        8.6004198821668147     
 H  -5.3913590159123945        7.8576100964289042        7.2803905705520169     
 N  -9.1776862654070541        8.6604685375918944        9.3608424636991909     
 N  -8.7351824283606128        6.6096463479427356        7.7483138898173607     
 O  -7.8085748762688274        8.9068464209100249        7.0554611126619582     
 C  -10.470036848016134        9.2365119824299224        8.9059949028557721     
 H  -8.8374698017836621        9.0111790580077180        10.264396916085833     
 C  -9.7752706946151608        5.7853661131872229        8.3884260788682585     
 H  -8.5008326193987944        6.3748684363454711        6.7803324872717132     
 Dy  -8.0303972899447640        9.0137559799110054        4.8507747588413572     
 H  -10.616138026109613        8.8910615881077835        7.8717904709081683     
 C  -10.417300251695027        10.766057725034628        8.9007314591175781     
 C  -11.616964759223967        8.7147174582610916        9.7751531704287036     
 H  -9.9489554609026634        6.2483221442743524        9.3671834556640583     
 C  -9.2954462848761708        4.3440036278620697        8.6058778223850876     
 C  -11.081447194733380        5.8170104239420573        7.5849536353184259     
 O  -8.3938941240181055        8.9975031921653894        2.6622849321419801     
 O  -7.5060385226396997        6.6759948766708304        4.8728415071432281     
 O  -5.6854527656716112        8.8311792579061361        4.5870291321935346     
 O  -7.2024493994350935        11.288430135153012        4.6751794506411315     
 O  -9.8257489352711946        10.503574533711715        5.2209684394040350     
 O  -10.015391680840965        7.6725613727746760        4.9138938185460477     
 H  -9.6069464356966758        11.134573433249400        8.2591745809969535     
 H  -10.256592174689581        11.152245518908263        9.9176440413463709     
 H  -11.362743635669464        11.180174773887661        8.5224883920375269     
 H  -11.487771467380366        9.0486209497750298        10.813572178911992     
 H  -11.663306137944925        7.6192667321752117        9.7755267437376716     
 H  -12.577732362991357        9.0984817669348370        9.4051767539478011     
 H  -8.3686381074410985        4.3147246165864592        9.1929714248145320     
 H  -9.1033420427201754        3.8467916996185574        7.6465678560265777     
 H  -10.059716332950162        3.7606744815186124        9.1394380681685110     
 H  -10.932246697975867        5.3956593473412093        6.5814714968885015     
 H  -11.457655929608771        6.8393737004259583        7.4598504066935130     
 H  -11.855554333379708        5.2212258803763083        8.0882255823250127     
 P  -8.5683528885386213        9.8635963894201915        1.4082845039502541     
 H  -8.0525837571055625        6.0533997114030003        4.3267129172785443     
 H  -6.5354285012970124        6.3807925776378500        4.7705280492368987     
 H  -5.0914009310409174        9.5840779539574399        4.8717167211168713     
 H  -5.2007434696511554        7.9580545134345924        4.5862776438892014     
 H  -7.6610325570993485        12.022612274241180        5.1645116448233388     
 H  -6.2123423218079790        11.396353285197954        4.8713232930594463     
 H  -9.7744316142674528        11.434932093758674        5.5732938860899051     
 H  -10.790134973743575        10.303351846952710        5.0741808002152542     
 H  -10.925623884122555        8.0719538218118831        4.8707389337868925     
 H  -10.064959443249782        6.8412557842966013        4.3724359388140277     
 C  -7.1054256004418814        9.5716346760970303       0.34420995701534607     
 N  -8.7203352749939143        11.413064408972486        1.9503182837614945     
 N  -9.8739665943502768        9.5961689841105819       0.45234873066435782     
 C  -5.8778879924196001        9.9515414857903561        1.1939981621262330     
 C  -7.0430618073309263        8.0744727990056440       -1.3974912587608763E-002
 C  -7.1656241121126918        10.424134843077203      -0.93093646294228671     
 C  -9.2980457715026201        12.562289063420254        1.2394513593120848     
 H  -8.2565868498693433        11.616194112858736        2.8397391208561391     
 C  -11.265745050399454        9.5186046365735937       0.96060391456452943     
 H  -9.7188758551771937        9.0790932827890156      -0.41975881756933492     
 H  -5.8859800775411912        11.010291035710182        1.4865364370686629     
 H  -4.9731875441486899        9.7741781912735259       0.59983601316819946     
 H  -5.8079695292098457        9.3451258250347511        2.1050400359249894     
 H  -6.1116911593012393        7.8619384520530868      -0.55873948834601073     
 H  -7.8703398721961921        7.7725333938543386      -0.66907992155892182     
 H  -7.0667925894863632        7.4509485890332954       0.88805045681224037     
 H  -8.0226690508657938        10.162259106441654       -1.5631999753981871     
 H  -6.2562908023870545        10.248352652851805       -1.5211597756444053     
 H  -7.2156863962753341        11.497874008003363      -0.71170847187338349     
 H  -9.6482766702871672        12.176754390256793       0.27301200744700765     
 C  -10.487681600096277        13.126546895682843        2.0222959466756425     
 C  -8.2426350003844888        13.641118960807251        1.0006702609117113     
 H  -11.266298117669930        9.9636253196896707        1.9662565125542433     
 C  -12.190616915774982        10.326866663590287        4.4241068917440105E-002
 C  -11.702982623124488        8.0579919474199286        1.0678997333914972     
 H  -10.161524716213897        13.507525155914418        3.0015860211461050     
 H  -11.251071343720563        12.358417454656335        2.2010771993741916     
 H  -10.953883822372500        13.957484870767880        1.4736331259856914     
 H  -7.3891539647620750        13.254213997854881       0.43042735377963254     
 H  -7.8635584188826408        14.027939322171505        1.9571555288868727     
 H  -8.6674632565786141        14.486542954048549       0.44453031106674668     
 H  -12.123494324959784        9.9501427325601188      -0.98610277721082695     
 H  -11.922082509007625        11.390273678256023        3.3479338486141749E-002
 H  -13.233275913786775        10.237996659378513       0.37789764513948165     
 H  -11.024261117045819        7.4913816074147670        1.7195247395440900     
 H  -11.694278668072204        7.5899074891608098        7.4065533636371764E-002
 H  -12.718649458723188        7.9794688061705932        1.4795099631783810     
 C  -7.7020442995358618        5.0332665897298092        16.829543187242407     
 C  -8.6988469762824980        6.1168657924911560        17.275230279791337     
 C  -8.2497081407543345        3.6216705193205976        17.116505615094130     
 C  -6.3613571737128476        5.2328556214393158        17.564763112942938     
 P  -7.3468380862024931        5.1775851478527271        15.026572752204622     
 H  -8.7973853080475344        6.0840352843176122        18.370930932005724     
 H  -9.6980742162371332        5.9630868661031604        16.848122663290127     
 H  -8.3494242086649724        7.1195066610911484        16.996924351825900     
 H  -8.4396689646475487        3.5133242654668533        18.194443358601987     
 H  -7.5235321263928032        2.8518222419563943        16.828164749186310     
 H  -9.1958073695795726        3.4265577850849085        16.595491956090310     
 H  -5.9697138293433243        6.2468356390129838        17.418013183962692     
 H  -5.5992528090587470        4.5147979783397378        17.233889095633895     
 H  -6.5078119645989956        5.0880772350025376        18.645279464728368     
 N  -6.6479526924578272        6.6334732200012363        14.659874302811390     
 N  -8.8071106919858977        5.2049189119513084        14.278661392136851     
 O  -6.3992412455430205        4.0451956901333874        14.616390114376049     
 C  -5.2018480738513198        6.9333171430104796        14.669281932604585     
 H  -7.2635373772667906        7.3703604685986885        14.301652881660480     
 C  -8.9317175536185065        4.9358416124774820        12.827741551626964     
 H  -9.6558850082853844        4.9832443203961621        14.817114647808443     
 H  -4.7191738620842383        6.1784792198105718        15.303640855759326     
 C  -4.9393362780534105        8.3061352734493656        15.289409954629757     
 C  -4.5816052812304866        6.8555159840590560        13.272060960695645     
 H  -7.9912519208032853        5.2665924311542982        12.364963648483551     
 C  -10.089136052728849        5.7659772796467870        12.277155561242518     
 C  -9.1270449343326696        3.4420648395885451        12.556866083008092     
 H  -5.4595735659754121        9.0956913214118078        14.728063642135130     
 H  -3.8634068027606521        8.5248206189050286        15.266437655268801     
 H  -5.2739415756515342        8.3485771196504786        16.332114827564020     
 H  -4.7855062924984688        5.8862215972771743        12.801089440876842     
 H  -3.4916883114829051        6.9768760147609816        13.347643354829897     
 H  -4.9804421841523778        7.6507263390532909        12.628009680950829     
 H  -11.007537330258582        5.5182595346096104        12.826161342201884     
 H  -10.259947007675663        5.5370857210240736        11.217655109074601     
 H  -9.8923955226232589        6.8412654052812023        12.380460062671657     
 H  -8.3005354239878812        2.8604716475617469        12.981690810385667     
 H  -9.1719850118869957        3.2405381083672404        11.477254811439655     
 H  -10.063728338480171        3.0832797127487255        13.005218343371803     
 C   4.5536164733017426       -1.4459903076112215        12.216249264001439     
 C   4.3825882911516647        6.1071620878550878E-002   11.946082489231699     
 C   3.2074427118496751       -2.1903611981623574        12.117656538379444     
 C   5.5445875170095018       -2.0153237051890471        11.180088628398769     
 P   5.3303687304846008       -1.6890172097635949        13.879722177388953     
 H   5.3503197550100676       0.57709503187550115        11.977849618453380     
 H   3.7005483843478308       0.54483615006503727        12.655767891600384     
 H   3.9592562411131955       0.20400050564924041        10.940048440840158     
 H   2.4404090411387034       -1.7550316199381351        12.771865853370848     
 H   3.3121924830368039       -3.2548951223696574        12.370313380973721     
 H   2.8311806171426084       -2.1306517235432554        11.084801757877155     
 H   5.1674814255224595       -1.7974962590000660        10.170045369902931     
 H   5.6518329182112135       -3.1018052038937634        11.264600693072429     
 H   6.5394858186884122       -1.5592379004642609        11.268947969098452     
 N   5.7247069006646916       -3.2634064008784440        14.201800541753807     
 N   4.1471283742323530       -1.3942454255665249        14.987621565344384     
 O   6.6060924522816631      -0.84760365238336033        13.925867038255326     
 C   6.9272828504000792       -3.9843863566462021        13.731324348188753     
 H   4.9798144780713933       -3.8562826284275542        14.565203465349004     
 C   4.3938092831076689       -1.3561953888672449        16.450872359091630     
 H   3.3782529277837243      -0.78039796822094609        14.690293262273988     
 H   7.4993780229115590       -3.2821730939409517        13.109022991352083     
 C   7.7943983945115907       -4.4151775656292092        14.917097390871431     
 C   6.5060467546389527       -5.1926052188313321        12.895240743555535     
 H   5.3630322576796869       -1.8476443529734046        16.618676680778893     
 C   4.4704640090166308        9.0095730888169884E-002   16.950677709860130     
 C   3.3014285198788667       -2.1523103694740575        17.172230002777205     
 H   8.0484466498701241       -3.5519962221821344        15.545682717753008     
 H   8.7293800804835655       -4.8764628240300878        14.570241841592553     
 H   7.2487042673692468       -5.1448995853113200        15.527793076844199     
 H   5.9496082734800302       -5.9032614524989349        13.522646226773603     
 H   7.3823463728899723       -5.7111969799013753        12.493183971129435     
 H   5.8634049297099757       -4.9060512435685428        12.054703044010649     
 H   5.2798114620267595       0.63196565997059606        16.447337209777970     
 H   4.6536280341222040       0.11989715805666339        18.033741735205652     
 H   3.5288305638426345       0.61902410129414742        16.751450329909304     
 H   2.3072779877605893       -1.7744279205727929        16.896459246930185     
 H   3.4050327855765650       -2.0562265692818453        18.261387492428902     
 H   3.3462634248419110       -3.2176288306623464        16.915025339154589     
 I   1.5184161184191520        1.0291198602200571        14.502579541016905     
 I  -1.6087967384690429        5.6677875082775673        15.954079724514646     
 I  -8.5055132040620816        9.6157334604122422        12.982431826181745     
 O   1.9163780660598795        4.4815359352032109        15.525335195995527     
 H   1.7294053300580956        3.5417537005895832        15.310310173413438     
 H   1.0332713221076468        4.8905159539829253        15.646135650989020     
 C   8.4357324082765253        2.5436669970427337        10.043729668199671     
 C   8.6300690704882150        3.5259649348383166        8.8788229067264801     
 C   7.8739570390091824        1.1967989526312759        9.5473074018198645     
 C   7.4745086673826027        3.1462549840231322        11.089487891299585     
 P   10.024977479660736        2.2868803883967024        10.925825807149549     
 H   9.2324544691208192        3.0932888935908860        8.0688489070855596     
 H   7.6505440565984779        3.7915482726504712        8.4606738744350629     
 H   9.1056396585883128        4.4553118919990329        9.2147119354538187     
 H   6.8674043188184575        1.3583600176410044        9.1324614209564725     
 H   8.4893269001695408       0.75599164819057929        8.7513178654944710     
 H   7.7894214856732464       0.47375591205489409        10.369327443959499     
 H   7.8395808172778336        4.1010219335033469        11.488549733085632     
 H   6.5023870835033231        3.3321965697858684        10.612266774343160     
 H   7.3122870925407399        2.4647116111895655        11.932990486087943     
 N   11.101566087556606        1.6704152491111552        9.8519485008114405     
 N   10.652938696616195        3.7198069664944469        11.465366790298903     
 O   9.7340681107926059        1.4193011457137725        12.157624207192548     
 C   12.393897405235633        1.0948230354425101        10.307659635003052     
 H   10.761075276761737        1.3172419793842123        8.9495221553352735     
 C   11.691251698183944        4.5467114439578014        10.825995226597435     
 H   10.420239280271103        3.9513567637640215        12.434469061840268     
 Dy   9.9448766855624164        1.3042294178905625        14.363023631370668     
 H   12.539041104566312        1.4402115505089075        11.342026703920329     
 C   12.342003856126452      -0.43484803574538539        10.312901917896269     
 C   13.540999420392424        1.6175465096908468        9.4392587610622414     
 H   11.864244170302801        4.0863454265387071        9.8459277809495678     
 C   11.209389884762651        5.9879214317035112        10.612661130123010     
 C   12.998310928314956        4.5146908415501183        11.627872488418909     
 O   10.306345356163286        1.3149603816094675        16.551856860393411     
 O   9.4231604863133924        3.6434162748499137        14.342523020115511     
 O   7.5996695427942109        1.4843962834972741        14.616911100748419     
 O   9.1131335917350054      -0.97045678331670893        14.527289916096164     
 O   11.738628695719033      -0.18702343342970901        13.989565059234614     
 O   11.930549762097939        2.6404458114330853        14.291476317539022     
 H   11.531634565140656      -0.80360285692602385        10.954319202741338     
 H   12.181709147008455      -0.82117081087007360        9.2959584311831698     
 H   13.287561512672944      -0.84848734111116120        10.691405111325366     
 H   13.412700658887800        1.2836044041624677        8.4007386640734545     
 H   13.586262976706346        2.7130556120328087        9.4390066128906085     
 H   14.501926430907597        1.2346248220984015        9.8097280815369459     
 H   10.280604591399843        6.0170843197166812        10.028781451031891     
 H   11.019939359838414        6.4833054435842454        11.573373371440725     
 H   11.971315295465857        6.5729131217155032        10.077652458945639     
 H   12.849268450125470        4.9322245371207227        12.632931573346847     
 H   13.376310713147669        3.4925977990340087        11.749001602068963     
 H   13.770906339391498        5.1136146878388997        11.126096010374422     
 P   10.481567505629927       0.44654002859267322        17.804251134613637     
 H   9.9706717789498782        4.2660322533756094        14.887747193026419     
 H   8.4526880049710496        3.9383999769573950        14.445721022052124     
 H   7.0042497840130675       0.73243334237070601        14.331750783756455     
 H   7.1161908060217316        2.3583235921777153        14.621073643502440     
 H   9.5730864998381016       -1.7045946260994698        14.039523673364512     
 H   8.1235700389783680       -1.0781258343415356        14.329491919000052     
 H   11.686422029504257       -1.1183546459986566        13.637225041686523     
 H   12.702861959565306        1.0757839295528107E-002   14.138802575863727     
 H   12.840667429259973        2.2405677123198591        14.333653010667890     
 H   11.981830099781970        3.4727309203006040        14.831300146145690     
 C   9.0181318633065857       0.73609846986276672        18.868255496713370     
 N   10.635078137732327       -1.1019252691094572        17.259484640432834     
 N   11.787005958595532       0.71272774497684155        18.760612121347741     
 C   7.7913152304907038       0.35490236119834456        18.018053648223564     
 C   8.9536110338090005        2.2330937026110864        19.226701761695434     
 C   9.0791911124053950      -0.11620328770781872        20.143492491554223     
 C   11.208772542405422       -2.2525737487370319        17.971421511843506     
 H   10.172795345175244       -1.3041255905852749        16.369188130976344     
 C   13.178695483300581       0.79093436058149158        18.252066800440414     
 H   11.632127396382065        1.2302373412174812        19.632563409955083     
 H   7.8004481190239279      -0.70381767940237649        17.725623751968964     
 H   6.8862600742506856       0.53158851552372499        18.611833574334963     
 H   7.7211278856449566       0.96120008811154634        17.106918098128443     
 H   8.0224492401180463        2.4439241570892891        19.772459811813505     
 H   9.7810815180980306        2.5363940259165929        19.880893091624930     
 H   8.9752814838506900        2.8567097344135375        18.324714274231408     
 H   9.9359348449796627       0.14684245249484398        20.775620045847358     
 H   8.1696905502681059        5.8628420594457782E-002   20.733701993972254     
 H   9.1305565936127611       -1.1899128445003790        19.924687540047611     
 H   11.558022734408008       -1.8676135478540676        18.938426452962261     
 C   12.398590752642203       -2.8193356023422922        17.190958969472966     
 C   10.150808238302849       -3.3292382342888009        18.208325551695136     
 H   13.179302873550080       0.34567066205003771        17.246570646214945     
 C   14.104197725805060       -1.6693652191361069E-002   19.168343134788621     
 C   13.615061600080157        2.2517856053999936        18.144548657534447     
 H   12.073824638891127       -3.1984943548191991        16.210554872898165     
 H   13.164612374976381       -2.0532666773530410        17.014919409405305     
 H   12.860893493811560       -3.6521857704713807        17.739857260061910     
 H   9.2964328513274523       -2.9401633758566197        18.775537102941499     
 H   9.7738253647873048       -3.7166457933985706        17.251338848076809     
 H   10.572370577195150       -4.1746405892489102        18.766782480043300     
 H   14.037226554043972       0.36010419808755778        20.198664218294152     
 H   13.836225689117310       -1.0802370022844021        19.179218464738955     
 H   15.146687377197976        7.2733867719465564E-002   18.834321885699087     
 H   12.936511966632937        2.8178079722617704        17.492257350748762     
 H   13.605459538487894        2.7200151409207094        19.138235481031487     
 H   14.630843492319348        2.3307342779082822        17.733448916204516     
 C   9.6155173502508511        5.2779041640931625        2.3860349667187206     
 C   10.609610230595750        4.1916743230042623        1.9407152387347217     
 C   10.165610456924620        6.6880192048784082        2.0962527171975704     
 C   8.2736265456854170        5.0800996725616523        1.6525344860467563     
 P   9.2622509186747930        5.1367283871962126        4.1897599621524124     
 H   10.707104396649830        4.2227848603204139       0.84485693184595834     
 H   11.609572300878281        4.3438435468545373        2.3666232179200684     
 H   10.258488236340300        3.1901108047976989        2.2207573837661507     
 H   10.353480576527408        6.7945543189658579        1.0177750463160724     
 H   9.4417258095360683        7.4598171309843693        2.3850772783454048     
 H   11.113231132885746        6.8817695940236874        2.6149294496384790     
 H   7.8799576720941866        4.0671236199345744        1.8008120695916900     
 H   7.5133576834672402        5.8001130939142254        1.9833238497691501     
 H   8.4192796882022609        5.2232911838339851       0.57167811497474397     
 N   8.5624855755385632        3.6825649862081562        4.5610405653159711     
 N   10.723923220184117        5.1083825145379080        4.9350043143456475     
 O   8.3162147535706605        6.2707465414482275        4.5990031191604510     
 C   7.1164688177272710        3.3823669638341052        4.5494784109643520     
 H   9.1783796145935348        2.9441379614354823        4.9154209813793370     
 C   10.852347902599520        5.3746688221537058        6.3860049215170553     
 H   11.571376611627372        5.3306442216195666        4.3948720270894306     
 H   6.6343715858958623        4.1369717752083535        3.9144205508576926     
 C   6.8555159982667222        2.0093935266320004        3.9289093089777318     
 C   6.4939399844047436        3.4603786233082476        5.9457171739276671     
 H   9.9136436336627938        5.0417656322656450        6.8505464301922290     
 C   12.012238692036263        4.5448243009814675        6.9315797244368920     
 C   11.046586154665839        6.8680438329840214        6.6595343579474982     
 H   7.3750887990571696        1.2200059969110737        4.4910885723629663     
 H   5.7796603131179394        1.7902378600364390        3.9497329199760536     
 H   7.1921411497098804        1.9670985611592979        2.8868639853124165     
 H   6.6965502805076875        4.4300950226572970        6.4164516290613323     
 H   5.4041905578745197        3.3383167864613612        5.8685160304144901     
 H   6.8922028443682075        2.6657960313464568        6.5909188935942433     
 H   12.928864974422897        4.7949997955790815        6.3808287786790938     
 H   12.185495518715967        4.7714066281322207        7.9911479355766746     
 H   11.816653657383496        3.4695373950878872        6.8264836424420769     
 H   10.218595222315729        7.4493812096594363        6.2374766687879477     
 H   11.093413563683017        7.0674282542814515        7.7394071173296553     
 H   11.981942522360161        7.2288524736264970        6.2101806651230671     
 C  -2.6483078339065789        11.758679367235816        6.9920513594101283     
 C  -2.4809110680833779        10.250710763880246        7.2592475900955575     
 C  -1.3011104050275153        12.500471928067309        7.0963229939229651     
 C  -3.6416202302039671        12.327247310143019        8.0264995244991795     
 P  -3.4193054831808598        12.006295227476889        5.3265846641327963     
 H  -3.4495422452638147        9.7366490440759357        7.2234655221839521     
 H  -1.7976520659831570        9.7672424908060211        6.5505349102750907     
 H  -2.0609362299133571        10.104551175064902        8.2662247286298065     
 H -0.53269398324216866        12.064565323528059        6.4440569881409369     
 H  -1.4031570570330074        13.565485117373971        6.8446585632424535     
 H -0.92837333666185018        12.438824043410555        8.1303670254296634     
 H  -3.2691831451545244        12.104490293327162        9.0372198717881123     
 H  -3.7453494002821737        13.414299287731939        7.9457397279029447     
 H  -4.6375314989460286        11.874480520152096        7.9321435057661587     
 N  -3.8081011118319035        13.582296078171572        5.0052668739979254     
 N  -2.2340962617217324        11.709298440993768        4.2213775538559766     
 O  -4.6966629302606941        11.167904081607418        5.2752691560914498     
 C  -5.0052344770134951        14.308915535589147        5.4809989908401109     
 H  -3.0603822860628620        14.172190337832005        4.6429404277051018     
 C  -2.4780089971281560        11.671241777220576        2.7576622328536500     
 H  -1.4664911499800428        11.094734912543302        4.5204090849832612     
 H  -5.5788821922512808        13.608887072642856        6.1043290165433532     
 C  -5.8746441472565385        14.745803862435356        4.2992044013915436     
 C  -4.5740147905443633        15.513669262705593        6.3170911293685430     
 H  -3.4467249612893651        12.163069694971584        2.5879827610974102     
 C  -2.5543461361009654        10.224927061905472        2.2577670404860668     
 C  -1.3839398272508643        12.466904877461051        2.0384489129110381     
 H  -6.1350485124461152        13.884874224400630        3.6702330333969506     
 H  -6.8062418371453512        15.210683985510924        4.6500847139389361     
 H  -5.3279725212892313        15.474094755323197        3.6876898181316053     
 H  -4.0168239180708269        16.222517942222179        5.6882360911836294     
 H  -5.4454902908527734        16.036308364170139        6.7241850831700498     
 H  -3.9289491927994176        15.222283191444186        7.1540894419218857     
 H  -3.3650163447993693        9.6834812659997169        2.7594537309594203     
 H  -2.7353257215368791        10.195186783903168        1.1743092509013284     
 H  -1.6133589786005873        9.6955357999182805        2.4590113351752163     
 H -0.39053246010760767        12.088082350138587        2.3155339991348236     
 H  -1.4858761318978810        12.371639204058555       0.94907352454723448     
 H  -1.4283461791343539        13.532076669841592        2.2963214420682583     
 I  0.39386145696498309        9.2836268080455433        4.7149006085280174     
 I   3.5320618098478733        4.6503596298069256        3.2483674728614012     
 I   10.424753925160996       0.70103828908024024        6.2285758517281895     
 O  -8.0731816306828241E-005   5.8322749410684498        3.6836903999739588     
 H  0.18634708198409536        6.7716222380779163        3.9012458192963777     
 H  0.88311951640632169        5.4241251735884131        3.5617886487590056     
         356

 C  -6.5113050835163575        7.7806125830158379        9.1714385411816881     
 C  -6.7063757945299365        6.7968641869322166        10.334999065515925     
 C  -5.9468524282700788        9.1256967012820720        9.6696239446738534     
 C  -5.5519738639248501        7.1779149753179192        8.1239649428836493     
 P  -8.1003670398134542        8.0416251203987965        8.2905127779490986     
 H  -7.3089195393569568        7.2284541767738846        11.145441252202364     
 H  -5.7269984266106473        6.5304897702255484        10.752989697971687     
 H  -7.1819938235171810        5.8681145238982078        9.9976592514084981     
 H  -4.9401601454506565        8.9615655725050107        10.082985276479654     
 H  -6.5606082401836741        9.5661087498400281        10.467075177674587     
 H  -5.8619254468747970        9.8501083827244980        8.8488920908987367     
 H  -5.9186551996135588        6.2240696663125732        7.7241426714219825     
 H  -4.5795367199138939        6.9901742509870131        8.5997293070279142     
 H  -5.3898125645613613        7.8601754608848289        7.2810421605976821     
 N  -9.1744689785647999        8.6614050934509041        9.3644597915742587     
 N  -8.7333366208888936        6.6107737780975073        7.7512848287575808     
 O  -7.8071626367130920        8.9078582758008551        7.0579445268151284     
 C  -10.467811061814789        9.2363993575690948        8.9112607318011232     
 H  -8.8337050282683585        9.0118380486820744        10.267908825945346     
 C  -9.7719288832972300        5.7855960520716216        8.3925631928792370     
 H  -8.5002501264238948        6.3763375096416821        6.7829608468490701     
 Dy  -8.0285962456076998        9.0141740596684219        4.8531020805795775     
 H  -10.615492275592146        8.8895936964738027        7.8777918364574875     
 C  -10.416054442978774        10.765946467340076        8.9038701759327790     
 C  -11.612849827696969        8.7151319631393331        9.7831261832346446     
 H  -9.9440364066357745        6.2475792862348234        9.3720217239253873     
 C  -9.2911399567864894        4.3442781336485643        8.6077143128863298     
 C  -11.079479192888932        5.8172187640968858        7.5913746775585569     
 O  -8.3932686158582648        8.9980469514349419        2.6647507589884816     
 O  -7.5032378775197248        6.6768846909315949        4.8744975486146256     
 O  -5.6836927670156436        8.8323077228306257        4.5887138025690737     
 O  -7.2011779829155023        11.288868163040261        4.6776157728793706     
 O  -9.8252148300152626        10.502442715219074        5.2240098536536985     
 O  -10.013154294362550        7.6714984234101191        4.9176077246255439     
 H  -9.6070429428719528        11.134016974128617        8.2604597704472074     
 H  -10.254023130465448        11.153688566765908        9.9199111782091745     
 H  -11.362357733205341        11.178902496147023        8.5266006207343992     
 H  -11.481449911940334        9.0495921606187775        10.821055782602659     
 H  -11.659134660557848        7.6196833066022771        9.7842057750178650     
 H  -12.574378710067077        9.0987057403569338        9.4150812960188173     
 H  -8.3637382847293402        4.3147701511375880        9.1937986935716545     
 H  -9.0997390055018279        3.8484449127753440        7.6475949876660296     
 H  -10.054550878462649        3.7598411123837279        9.1412300357544680     
 H  -10.931795218527878        5.3967260664961083        6.5873503568561267     
 H  -11.456381550066373        6.8394653578487956        7.4676845117273869     
 H  -11.852436480656399        5.2206523710032826        8.0954529067479282     
 P  -8.5684524786187364        9.8639175625935085        1.4106429954793995     
 H  -8.0494728158134325        6.0549877586777496        4.3273170045886662     
 H  -6.5325328526722615        6.3820269295263623        4.7719481513338238     
 H  -5.0894137345541743        9.5856757312693190        4.8716934008404653     
 H  -5.1985255274552253        7.9594762045650436        4.5871535239901009     
 H  -7.6598475299494035        12.023578435679415        5.1660258145047271     
 H  -6.2109804208406478        11.397594015323124        4.8722064143878265     
 H  -9.7746369469201646        11.434673256187116        5.5738746956824130     
 H  -10.788789942231610        10.302472361114985        5.0731221093723162     
 H  -10.923195152020675        8.0711419789942269        4.8731236433796514     
 H  -10.062094965495632        6.8415209803052175        4.3741186676878590     
 C  -7.1048316599633914        9.5740870550972783       0.34685373557240057     
 N  -8.7230579766527558        11.412881601274780        1.9532953529563701     
 N  -9.8728074225960860        9.5950701927680342       0.45358817617566133     
 C  -5.8779786002929670        9.9564452438661615        1.1964108567740468     
 C  -7.0400626266950157        8.0768920344385062       -1.0614265355308027E-002
 C  -7.1663329337449673        10.425625086862437      -0.92890945133876279     
 C  -9.2983654222607353        12.562501493151899        1.2412195315777443     
 H  -8.2594639778718992        11.616265284703841        2.8427076132264610     
 C  -11.265270335999499        9.5163690561507952       0.95952031467581855     
 H  -9.7161875048707618        9.0779033337649313      -0.41816347898855705     
 H  -5.8875930238877592        11.015386886067667        1.4880935715796075     
 H  -4.9729740590196325        9.7798310830090660       0.60251129482918286     
 H  -5.8073032444840251        9.3508770738818558        2.1079520047645737     
 H  -6.1082132362844694        7.8655322630236624      -0.55495483489217645     
 H  -7.8666398241548432        7.7734477557581441      -0.66585777082067832     
 H  -7.0632595828374996        7.4536837099388542       0.89162411831122035     
 H  -8.0228236814353107        10.161816177238183       -1.5610639611566715     
 H  -6.2566586912714666        10.251040321697488       -1.5189473329240382     
 H  -7.2183666257023900        11.499404543119750      -0.71053085650893488     
 H  -9.6465191459299042        12.177352433343726       0.27392259485975701     
 C  -10.489419152404921        13.127181743542605        2.0214076643276724     
 C  -8.2417762717857812        13.640728514064980        1.0053632540607353     
 H  -11.267727683022436        9.9603977889238653        1.9655204807247231     
 C  -12.189158400485400        10.324918231932765        4.2461111757653436E-002
 C  -11.701695227022446        8.0554064921682684        1.0645290688672058     
 H  -10.165233282129405        13.507651182763217        3.0014806255505961     
 H  -11.253471305168850        12.359321549493307        2.1981690183680089     
 H  -10.953967107324791        13.958534762595557        1.4720476111785505     
 H  -7.3869992342569022        13.253308831750308       0.43757570153966319     
 H  -7.8651868016757547        14.027345912973880        1.9628492180713000     
 H  -8.6645162111053953        14.486373165961169       0.44809962080285110     
 H  -12.120702810746469        9.9487401096551089      -0.98796712760159133     
 H  -11.920875721765322        11.388377400668020        3.2626965178963269E-002
 H  -13.232172996537878        10.235647540446971       0.37484003851952485     
 H  -11.023882643900334        7.4885593896635365        1.7168698145570827     
 H  -11.690781528057853        7.5883857037390756        7.0270842583340778E-002
 H  -12.718032334854591        7.9758634113480440        1.4741040708885160     
 C  -7.7024667825578739        5.0321595871273246        16.829742915438874     
 C  -8.6981085601256218        6.1163027895418933        17.276671146542057     
 C  -8.2509114566998072        3.6208201198772145        17.116412719611287     
 C  -6.3611449939534443        5.2303755629943725        17.564123061631026     
 P  -7.3484323549272847        5.1770225064733335        15.026557875479236     
 H  -8.7958552201685727        6.0831016944328109        18.372430427805245     
 H  -9.6977655362257043        5.9635219012112302        16.850252359315949     
 H  -8.3480866076512239        7.1187704370668863        16.998504770273744     
 H  -8.4401508997852535        3.5120362866529491        18.194423077801822     
 H  -7.5254377301600703        2.8506722709516947        16.827163155829119     
 H  -9.1974833164396070        3.4265220436194994        16.595976887916116     
 H  -5.9689997431897135        6.2442421065119014        17.418046041190802     
 H  -5.5996633630038515        4.5122271821864262        17.232096568939404     
 H  -6.5068892477574121        5.0846967707689927        18.644595831417671     
 N  -6.6483799782613415        6.6323122305094664        14.659895017227107     
 N  -8.8093496825120727        5.2063366882136988        14.279969293750446     
 O  -6.4022141094811023        4.0439495528056053        14.615102631928046     
 C  -5.2021009458887093        6.9310978075346057        14.670225188029203     
 H  -7.2634767097945581        7.3701907594987981        14.302943960655440     
 C  -8.9362332534419640        4.9383618531710249        12.829089008374718     
 H  -9.6576714349282682        4.9851281285798148        14.819278310849405     
 H  -4.7202729586522185        6.1754517079096907        15.304217479954383     
 C  -4.9387424808156259        8.3031263111035862        15.291635223960611     
 C  -4.5811434874446135        6.8539912533541347        13.273294091504342     
 H  -7.9967863391863450        5.2700382593164399        12.364978093709921     
 C  -10.095020249868112        5.7683588968762214        12.281275032838975     
 C  -9.1312595551632789        3.4446921757894997        12.557328062915751     
 H  -5.4571696700774615        9.0937488296274900        14.730221952040536     
 H  -3.8625128554222643        8.5202536004296086        15.270249345454735     
 H  -5.2746079641389070        8.3453044389879381        16.333917807500349     
 H  -4.7855719267902632        5.8853037998790763        12.801361470870438     
 H  -3.4911749938509966        6.9743964630558999        13.349586929919072     
 H  -4.9789660907313467        7.6500694802571827        12.629727735496594     
 H  -11.012261927962035        5.5199362361171422        12.831827904460061     
 H  -10.267784676652692        5.5400668612137336        11.221992825035052     
 H  -9.8984482799046543        6.8436433129994354        12.384866705415686     
 H  -8.3036715813972251        2.8633095930649346        12.980195876728526     
 H  -9.1779880378297456        3.2440099940366371        11.477680096944685     
 H  -10.066895503923490        3.0850187295446649        13.007085116982486     
 C   4.5495199235849313       -1.4443160589436197        12.219729836009652     
 C   4.3794110654973597        6.3004149038671603E-002   11.950450973454057     
 C   3.2026722331122022       -2.1874616313488273        12.121410018422823     
 C   5.5395702301337097       -2.0138928759899595        11.182762568223872     
 P   5.3268306562525503       -1.6887582116082953        13.882750271506540     
 H   5.3474837046092292       0.57839936670254277        11.982006721307265     
 H   3.6980115729521783       0.54681358647628409        12.660737087575351     
 H   3.9556765826204292       0.20675066027847033        10.944707122553478     
 H   2.4364394319771447       -1.7519492423849572        12.776415854056610     
 H   3.3066147880420704       -3.2522579900638529        12.373223436392577     
 H   2.8258600348890575       -2.1266059512896507        11.088840578254059     
 H   5.1620337221122545       -1.7954905675167272        10.173002096202687     
 H   5.6462534064186123       -3.1004880676859496        11.266834241141394     
 H   6.5347666835477112       -1.5584006409589057        11.271276957581915     
 N   5.7191089383176337       -3.2637808676802402        14.204225609315989     
 N   4.1446387127213233       -1.3923954618859813        14.991179930540685     
 O   6.6038211700498577      -0.84934697816808036        13.928369176242382     
 C   6.9203482679334059       -3.9860717306840185        13.732448030148024     
 H   4.9735312651821104       -3.8557734204835912        14.567587151436586     
 C   4.3911306880820291       -1.3563289737783080        16.454464060458992     
 H   3.3762201303434138      -0.77774164991086725        14.694359028834489     
 H   7.4922390829105963       -3.2844490569708724        13.109323340672743     
 C   7.7886993590689579       -4.4173822506351081        14.917099532790479     
 C   6.4967892360440391       -5.1938477562120546        12.896912548309240     
 H   5.3601723744730458       -1.8482908810839542        16.621768034138984     
 C   4.4681504774735785        8.9258992464155723E-002   16.956105549088452     
 C   3.2983418413306276       -2.1528709468012193        17.174652718987439     
 H   8.0439873880392803       -3.5543100583919567        15.545301060198589     
 H   8.7230166562849352       -4.8791667846275812        14.569164357318174     
 H   7.2434760997884764       -5.1468135803020436        15.528562832840516     
 H   5.9404424159566949       -5.9040426643906905        13.524973412642469     
 H   7.3719574318408077       -5.7133684443095945        12.493643786593649     
 H   5.8534076048258115       -4.9064424190961642        12.057242034851429     
 H   5.2775640637161967       0.63158417251471299        16.453406600704806     
 H   4.6513477697536869       0.11757736216860802        18.039181676088514     
 H   3.5266282772890816       0.61865293404463517        16.757655314358527     
 H   2.3044425517638731       -1.7741215965333934        16.899251429077673     
 H   3.4018166574701842       -2.0582880889666919        18.263918806709828     
 H   3.3426723102467513       -3.2178339086654839        16.916060366758373     
 I   1.5163089936592224        1.0318939418267188        14.510157101173830     
 I  -1.6128808042966227        5.6632578170044363        15.959350142238424     
 I  -8.5040172087235746        9.6145451465612215        12.986441082808266     
 O   1.9140489177965561        4.4847826077696098        15.528439435029235     
 H   1.7274604184365876        3.5445965992821176        15.314921581853985     
 H   1.0307302958820095        4.8930216520343484        15.650042584106600     
 C   8.4327878503451483        2.5421687200141725        10.042259979374698     
 C   8.6261357067391966        3.5253688575017903        8.8779614849826078     
 C   7.8707928254500832        1.1956660366370031        9.5451144664932102     
 C   7.4722248932173860        3.1437715127545376        11.089209073241287     
 P   10.022684181230675        2.2849908659719773        10.923099703920419     
 H   9.2281032014024174        3.0934517151166454        8.0672782674700958     
 H   7.6462819684486050        3.7909846764879318        8.4606359225071408     
 H   9.1016507217559539        4.4546035550907801        9.2142001707660004     
 H   6.8639150629335859        1.3574963679709209        9.1312056301184317     
 H   8.4855865756304123       0.75563114335803094        8.7482655317115992     
 H   7.7869521754921429       0.47187941353365287        10.366532520654541     
 H   7.8373701590130134        4.0983125309614019        11.488749998353496     
 H   6.4996732871363800        3.3298232155453795        10.612946053022897     
 H   7.3108115745623454        2.4615482287487684        11.932301137855616     
 N   11.098280324810222        1.6683365440518922        9.8483766653354881     
 N   10.651368954973178        3.7177574424365760        11.462223240798995     
 O   9.7325517673515556        1.4175954256876246        12.155202487993169     
 C   12.391575768782662        1.0937606176056343        10.302454096702798     
 H   10.757271792448259        1.3155872503521946        8.9459841820739996     
 C   11.688339157835282        4.5453275994196520        10.821634573755981     
 H   10.419813321906844        3.9492229023003529        12.431580334728578     
 Dy   9.9431952310822140        1.3038029906163491        14.360809600506444     
 H   12.538323333102452        1.4405383208664986        11.336070853435301     
 C   12.340590241574247      -0.43590235427493662        10.309883296521580     
 C   13.536822022318054        1.6158562708082762        9.4313320304153887     
 H   11.859853690644234        4.0857013886771476        9.8409877545454378     
 C   11.205651383015763        5.9864906102865518        10.610214967479427     
 C   12.996671098947042        4.5133901801542748        11.621406659609001     
 O   10.305671339224679        1.3148397352170118        16.549551822693960     
 O   9.4203851940706098        3.6424823452540878        14.340392035305886     
 O   7.5980153989696930        1.4833179612641680        14.615421679586051     
 O   9.1121720702820888      -0.97098542734031656        14.525548523263151     
 O   11.738319312334113      -0.18589026328556663        13.986895198923397     
 O   11.928332823006444        2.6415376349136612        14.288118891485770     
 H   11.531540443312268      -0.80415668913218852        10.953156437837894     
 H   12.178970652591083      -0.82381022547256744        9.2938246629345720     
 H   13.286985640208533      -0.84840893817689778        10.687439305348253     
 H   13.406315940055483        1.2813099105572621        8.3933161828589995     
 H   13.582090885522483        2.7113596017384078        9.4303142951413896     
 H   14.498485210856964        1.2330947859152013        9.7999074500755334     
 H   10.276470934166523        6.0158414335069583        10.027019208470900     
 H   11.016596854760213        6.4806475239522250        11.571605172353999     
 H   11.966918995202034        6.5724793972058775        10.075410669608504     
 H   12.849081446606681        4.9303599784606629        12.626880475159609     
 H   13.375243226968697        3.4914003148145083        11.741444672371550     
 H   13.768246043458872        5.1128663043773246        11.118744312009888     
 P   10.481709156535766       0.44670375673495050        17.802081270454167     
 H   9.9674856896707205        4.2643970627443091        14.886770729007551     
 H   8.4497935618901288        3.9370804705692786        14.443789321122781     
 H   7.0024520121036451       0.73083039720648046        14.331969670301749     
 H   7.1140344693115871        2.3569269259712389        14.620167066010570     
 H   9.5721779473765931       -1.7056448535995141        14.038643956234136     
 H   8.1225059881385029       -1.0794685432797411        14.329286168766714     
 H   11.686853721403903       -1.1181054060321018        13.637070371437646     
 H   12.701779651068197        1.1786917729234082E-002   14.139908344150083     
 H   12.838328693496642        2.2415209380348706        14.331414412512233     
 H   11.978916738316807        3.4723576872255539        14.830189707725216     
 C   9.0176781687310363       0.73425472123253610        18.865881146003925     
 N   10.637699049887967       -1.1012919322003358        17.256767750346764     
 N   11.785997414462571       0.71434593997043816        18.759418147327096     
 C   7.7914664833998115       0.35083569704014922        18.015908147713265     
 C   8.9509789131499176        2.2312691972268288        19.223722298945816     
 C   9.0799879314799448      -0.11723059181550055        20.141635491641370     
 C   11.209330278121636       -2.2522900621422792        17.969714532523216     
 H   10.175403603102307       -1.3037595600448353        16.366562000894980     
 C   13.178325889875532       0.79368174992470064        18.253056132637045     
 H   11.629665790975226        1.2318734484326910        19.631071124317160     
 H   7.8019935860886003      -0.70805268605217841        17.724223552229883     
 H   6.8861437437881285       0.52680994122174796        18.609469555373714     
 H   7.7205671944162102       0.95638800957725079        17.104336877642737     
 H   8.0193711205165421        2.4410398948735148        19.769066264904044     
 H   9.7777907395731933        2.5359008936818768        19.878084638289518     
 H   8.9722205313381327        2.8546308385290762        18.321566020328792     
 H   9.9362454113063574       0.14756095442027364        20.773648875493411     
 H   8.1701957012707638        5.6456122561586247E-002   20.731719473374568     
 H   9.1331699717033654       -1.1909649897503476        19.923535656535307     
 H   11.556598793282340       -1.8677520529412286        18.937557916957072     
 C   12.400541811363686       -2.8192131413804344        17.191652760241887     
 C   10.150393875085944       -3.3285435498647344        18.203771675245541     
 H   13.180724660154240       0.34944918922086782        17.247187868022035     
 C   14.102914224379637       -1.4285710492081053E-002   19.169914594456237     
 C   13.613921905140144        2.2548721763999944        18.147827807356578     
 H   12.077627307900201       -3.1979277702092657        16.210526307331651     
 H   13.167021051603349       -2.0532423376736206        17.017473441213195     
 H   12.861500705710597       -3.6523735418654324        17.741158209798417     
 H   9.2947942840001652       -2.9391667790269014        18.768799603104707     
 H   9.7757303931633643       -3.7156398606070229        17.245800254928742     
 H   10.570131131778888       -4.1742057463948337        18.763110593448026     
 H   14.034695918981974       0.36192959988026124        20.200340896777973     
 H   13.835178649599200       -1.0778771349357019        19.179851785744042     
 H   15.145736350223146        7.5540123942843387E-002   18.837092976882495     
 H   12.936184431021859        2.8211959930732897        17.494973150311367     
 H   13.602305546647237        2.7219954647689839        19.141968553762197     
 H   14.630316430834403        2.3348211444659257        17.738595518304137     
 C   9.6161868493799467        5.2793859279437321        2.3853943792754939     
 C   10.609321000879438        4.1928155235622411        1.9388048461568281     
 C   10.166838567230903        6.6893623888385410        2.0960667130561061     
 C   8.2737377865616324        5.0827661153148478        1.6526439396845265     
 P   9.2639980206435588        5.1374511637715283        4.1892849066980444     
 H   10.706095217604013        4.2244284614187126       0.84290051940046173     
 H   11.609656816630091        4.3441057363333258        2.3641127217517295     
 H   10.257725918278608        3.1913461697645573        2.2185794997523050     
 H   10.354116332125125        6.7964455072853696        1.0175497644980664     
 H   9.4434733008580611        7.4613058167106718        2.3857592358582878     
 H   11.114826023211934        6.8824351231467134        2.6143123489686060     
 H   7.8797540420196714        4.0698192699483595        1.8001706795173826     
 H   7.5139431780283035        5.8027095595547067        1.9845945023050542     
 H   8.4187085268854069        5.2269552655144862       0.57184918274351526     
 N   8.5631636515103509        3.6837423970408101        4.5601921163146395     
 N   10.726231194802109        5.1072064021847492        4.9333788167918433     
 O   8.3192114804981045        6.2720236150025421        4.5998563962804129     
 C   7.1169574111166654        3.3846664084729294        4.5479858189089901     
 H   9.1785448598857400        2.9444710226408586        4.9136580589560586     
 C   10.856668852641226        5.3726026298742307        6.3843334437573009     
 H   11.573305737191758        5.3290290077846025        4.3925022875903110     
 H   6.6356418610462073        4.1400906581243238        3.9133557734695517     
 C   6.8549492758194956        2.0124820166960005        3.9262323282712539     
 C   6.4939895326043482        3.4620365345325603        5.9440491948753609     
 H   9.9188496228325604        5.0389553887768415        6.8500894150845433     
 C   12.017731280841575        4.5428626673913453        6.9275234622171507     
 C   11.050721116085352        6.8658991223436860        6.6585273705685397     
 H   7.3727867553357394        1.2220185571518176        4.4883983245993857     
 H   5.7787826771581106        1.7949482421167358        3.9457252589780492     
 H   7.1925940537007236        1.9704020301543563        2.8845316340947149     
 H   6.6973029125320469        4.4311186834775222        6.4157213978728880     
 H   5.4041668756099766        3.3410253351562478        5.8663325963966155     
 H   6.8912879589791904        2.6665391950759187        6.5886763050947224     
 H   12.933343267870990        4.7935394256224910        6.3753661527641690     
 H   12.192748314897969        4.7690227736212023        7.9868703677619521     
 H   11.822216884918205        3.4675802577055630        6.8222861085719044     
 H   10.221768939539418        7.4470540823961500        6.2382204317472851     
 H   11.099218347726097        7.0646156260329969        7.7384129596605176     
 H   11.985129523105147        7.2274201667326219        6.2078240780128118     
 C  -2.6434771740560308        11.757221152357831        6.9885977533842842     
 C  -2.4767178276930966        10.249044948373559        7.2550074760542618     
 C  -1.2956922485752222        12.497993114120034        7.0922503296710513     
 C  -3.6357123372953031        12.325987561156101        8.0240158887992479     
 P  -3.4154436822491214        12.006028675170480        5.3237409568633964     
 H  -3.4456201970418303        9.7354627449279416        7.2196845318436225     
 H  -1.7941797662262271        9.7655711588388527        6.5455906354105000     
 H  -2.0561001020455776        10.102228724251161        8.2616160646439898     
 H -0.52816033326365464        12.062002058450721        6.4390285181291924     
 H  -1.3971441434302567        13.563248026842807        6.8414258558139149     
 H -0.92216010357336287        12.435279325776344        8.1259230644021905     
 H  -3.2625240252499808        12.102912213699897        9.0343881844474367     
 H  -3.7391305052336592        13.413118369312611        7.9435323770026995     
 H  -4.6318487751505257        11.873585142731088        7.9303457340189789     
 N  -3.8025789869292450        13.582571532023941        5.0030916567564310     
 N  -2.2314096088365880        11.707667358435954        4.2178066195096449     
 O  -4.6939426078723034        11.169417338998466        5.2732366149754961     
 C  -4.9987337731707040        14.310057939790051        5.4798887036367683     
 H  -3.0543932223409569        14.171826470454338        4.6407443724963438     
 C  -2.4753182143174763        11.671597820185529        2.7540909699908460     
 H  -1.4641437852400394        11.092381106106359        4.5162056879513228     
 H  -5.5720248645636747        13.610410910339285        6.1039476582480736     
 C  -5.8692951919851604        14.747125297582411        4.2990292621755817     
 C  -4.5658491498573328        15.514549431105126        6.3155012129461641     
 H  -3.4439129424402513        12.163864069665619        2.5850399785476261     
 C  -2.5519622108758848        10.225987705596681        2.2523497498872280     
 C  -1.3809883657799591        12.467780304805963        2.0359206332184518     
 H  -6.1304990632756056        13.886199994058911        3.6703979479388713     
 H  -6.8004617945915715        15.212186886785014        4.6507984218190250     
 H  -5.3232165725484615        15.475303627254597        3.6868506671289714     
 H  -4.0088638802065910        16.223123208411998        5.6861069877183272     
 H  -5.4365060318150418        16.037782140464294        6.7235708824892120     
 H  -3.9201387713744662        15.222592878515503        7.1518007401367285     
 H  -3.3625639948077550        9.6839988388747393        2.7535147423961353     
 H  -2.7331410381171390        10.197726764152904        1.1689092017928844     
 H  -1.6110047154922051        9.6962206001584246        2.4526575016606151     
 H -0.38776735566530701        12.088207645960370        2.3125701380235881     
 H  -1.4828766857647242        12.373949374412009       0.94644990794329831     
 H  -1.4249834208064911        13.532604897179793        2.2951354043625698     
 I  0.39634475795956764        9.2812992219084141        4.7066613320923496     
 I   3.5357052279188843        4.6545202613313492        3.2438745207479509     
 I   10.423067033605912       0.70218634165688676        6.2247334685508404     
 O   2.2149173517186614E-003   5.8293858730210797        3.6804421712844619     
 H  0.18832608400208745        6.7691516994130900        3.8963638401800127     
 H  0.88561566348079468        5.4218549084477123        3.5579859567874217     
         356

 C  -6.5082992441875982        7.7814095148053068        9.1728645873197170     
 C  -6.7023153413453969        6.7967489343838334        10.335815980841749     
 C  -5.9437616242637077        9.1261794372109737        9.6717857117944117     
 C  -5.5495576056044094        7.1797934811253805        8.1242125013124085     
 P  -8.0980441049849574        8.0426479491898153        8.2931997560628172     
 H  -7.3043599996517790        7.2276091688944408        11.147010920993058     
 H  -5.7225907168642252        6.5303045891595897        10.752910541710625     
 H  -7.1779415442883465        5.8681272231347341        9.9981686919622703     
 H  -4.9367499292369610        8.9618756173590999        10.084266367563322     
 H  -6.5570196088578854        9.5657763426363882        10.470060383776898     
 H  -5.8595512383589066        9.8513342815313614        8.8516522806533970     
 H  -5.9162129191941446        6.2261306082023387        7.7239262755199842     
 H  -4.5766776803035398        6.9920536604245580        8.5990387318890136     
 H  -5.3882661132103289        7.8627408253407536        7.2816937506433472     
 N  -9.1712516917225457        8.6623416493099121        9.3680771194493264     
 N  -8.7314908134171763        6.6119012082522799        7.7542557676978010     
 O  -7.8057503971573565        8.9088701306916871        7.0604279409682986     
 C  -10.465585275613444        9.2362867327082689        8.9165265607464761     
 H  -8.8299402547530530        9.0124970393564308        10.271420735804860     
 C  -9.7685870719793009        5.7858259909560195        8.3967003068902155     
 H  -8.4996676334489951        6.3778065829378932        6.7855892064264278     
 Dy  -8.0267952012706356        9.0145921394258366        4.8554294023177977     
 H  -10.614846525074679        8.8881258048398202        7.8837932020068076     
 C  -10.414808634262522        10.765835209645523        8.9070088927479816     
 C  -11.608734896169972        8.7155464680175747        9.7910991960405873     
 H  -9.9391173523688856        6.2468364281952935        9.3768599921867146     
 C  -9.2868336286968081        4.3445526394350580        8.6095508033875721     
 C  -11.077511191044485        5.8174271042517143        7.5977957197986878     
 O  -8.3926431076984223        8.9985907107044927        2.6672165858349834     
 O  -7.5004372323997499        6.6777745051923594        4.8761535900860231     
 O  -5.6819327683596761        8.8334361877551135        4.5903984729446119     
 O  -7.1999065663959110        11.289306190927510        4.6800520951176097     
 O  -9.8246807247593289        10.501310896726430        5.2270512679033621     
 O  -10.010916907884136        7.6704354740455631        4.9213216307050391     
 H  -9.6071394500472298        11.133460515007833        8.2617449598974613     
 H  -10.251454086241317        11.155131614623551        9.9221783150719762     
 H  -11.361971830741220        11.177630218406383        8.5307128494312732     
 H  -11.475128356500305        9.0505633714625251        10.828539386293327     
 H  -11.654963183170771        7.6200998810293425        9.7928848062980602     
 H  -12.571025057142798        9.0989297137790324        9.4249858380898335     
 H  -8.3588384620175820        4.3148156856887168        9.1946259623287769     
 H  -9.0961359682834804        3.8500981259321310        7.6486221193054815     
 H  -10.049385423975135        3.7590077432488433        9.1430220033404250     
 H  -10.931343739079889        5.3977927856510082        6.5932292168237518     
 H  -11.455107170523975        6.8395570152716321        7.4755186167612608     
 H  -11.849318627933091        5.2200788616302569        8.1026802311708437     
 P  -8.5685520686988514        9.8642387357668255        1.4130014870085450     
 H  -8.0463618745213026        6.0565758059524999        4.3279210918987872     
 H  -6.5296372040475106        6.3832612814148746        4.7733682534307489     
 H  -5.0874265380674313        9.5872735085812000        4.8716700805640594     
 H  -5.1963075852592961        7.9608978956954939        4.5880294040910012     
 H  -7.6586625027994577        12.024544597117650        5.1675399841861154     
 H  -6.2096185198733167        11.398834745448294        4.8730895357162058     
 H  -9.7748422795728764        11.434414418615560        5.5744555052749210     
 H  -10.787444910719646        10.301592875277258        5.0720634185293791     
 H  -10.920766419918795        8.0703301361765689        4.8755083529724104     
 H  -10.059230487741484        6.8417861763138346        4.3758013965616902     
 C  -7.1042377194849013        9.5765394340975245       0.34949751412945507     
 N  -8.7257806783115957        11.412698793577073        1.9562724221512455     
 N  -9.8716482508418970        9.5939714014254847       0.45482762168696483     
 C  -5.8780692081663339        9.9613490019419650        1.1988235514218608     
 C  -7.0370634460591051        8.0793112698713703       -7.2536181230072987E-003
 C  -7.1670417553772436        10.427115330647670      -0.92688243973523887     
 C  -9.2986850730188486        12.562713922883544        1.2429877038434038     
 H  -8.2623411058744534        11.616336456548947        2.8456761055967825     
 C  -11.264795621599545        9.5141334757279949       0.95843671478710779     
 H  -9.7134991545643281        9.0767133847408470      -0.41656814040777912     
 H  -5.8892059702343262        11.020482736425151        1.4896507060905524     
 H  -4.9727605738905751        9.7854839747446043       0.60518657649016627     
 H  -5.8066369597582055        9.3566283227289606        2.1108639736041579     
 H  -6.1047353132676996        7.8691260739942388      -0.55117018143834229     
 H  -7.8629397761134934        7.7743621176619495      -0.66263562008243482     
 H  -7.0597265761886359        7.4564188308444130       0.89519777981020032     
 H  -8.0229783120048275        10.161373248034712       -1.5589279469151558     
 H  -6.2570265801558786        10.253727990543171       -1.5167348902036710     
 H  -7.2210468551294449        11.500935078236136      -0.70935324114448617     
 H  -9.6447616215726395        12.177950476430661       0.27483318227250636     
 C  -10.491156704713564        13.127816591402368        2.0205193819797023     
 C  -8.2409175431870736        13.640338067322709        1.0100562472097594     
 H  -11.269157248374942        9.9571702581580599        1.9647844488952029     
 C  -12.187699885195817        10.322969800275240        4.0681154597866753E-002
 C  -11.700407830920406        8.0528210369166064        1.0611584043429145     
 H  -10.168941848044915        13.507777209612016        3.0013752299550873     
 H  -11.255871266617135        12.360225644330280        2.1952608373618263     
 H  -10.954050392277082        13.959584654423233        1.4704620963714095     
 H  -7.3848445037517294        13.252403665645735       0.44472404929969378     
 H  -7.8668151844688676        14.026752503776255        1.9685429072557272     
 H  -8.6615691656321783        14.486203377873791       0.45166893053895557     
 H  -12.117911296533153        9.9473374867500990      -0.98983147799235582     
 H  -11.919668934523020        11.386481123080019        3.1774591871784788E-002
 H  -13.231070079288980        10.233298421515428       0.37178243189956806     
 H  -11.023504170754849        7.4857371719123051        1.7142148895700751     
 H  -11.687284388043503        7.5868639183173414        6.6476151530309807E-002
 H  -12.717415210985992        7.9722580165254948        1.4686981785986508     
 C  -7.7028892655798851        5.0310525845248408        16.829942643635338     
 C  -8.6973701439687474        6.1157397865926306        17.278112013292780     
 C  -8.2521147726452799        3.6199697204338310        17.116319824128443     
 C  -6.3609328141940402        5.2278955045494300        17.563483010319114     
 P  -7.3500266236520773        5.1764598650939391        15.026542998753852     
 H  -8.7943251322896128        6.0821681045480105        18.373929923604770     
 H  -9.6974568562142771        5.9639569363192990        16.852382055341774     
 H  -8.3467490066374772        7.1180342130426233        17.000085188721584     
 H  -8.4406328349229565        3.5107483078390445        18.194402797001658     
 H  -7.5273433339273366        2.8495222999469951        16.826161562471924     
 H  -9.1991592632996433        3.4264863021540903        16.596461819741926     
 H  -5.9682856570361036        6.2416485740108190        17.418078898418912     
 H  -5.6000739169489560        4.5096563860331145        17.230304042244914     
 H  -6.5059665309158294        5.0813163065354479        18.643912198106971     
 N  -6.6488072640648559        6.6311512410176974        14.659915731642824     
 N  -8.8115886730382478        5.2077544644760900        14.281277195364041     
 O  -6.4051869734191840        4.0427034154778223        14.613815149480041     
 C  -5.2023538179260997        6.9288784720587326        14.671168443453821     
 H  -7.2634160423223255        7.3700210503989076        14.304235039650399     
 C  -8.9407489532654214        4.9408820938645688        12.830436465122471     
 H  -9.6594578615711537        4.9870119367634684        14.821441973890369     
 H  -4.7213720552201979        6.1724241960088095        15.304794104149439     
 C  -4.9381486835778414        8.3001173487578050        15.293860493291465     
 C  -4.5806816936587396        6.8524665226492134        13.274527222313038     
 H  -8.0023207575694055        5.2734840874785816        12.364992538936292     
 C  -10.100904447007373        5.7707405141056558        12.285394504435432     
 C  -9.1354741759938900        3.4473195119904543        12.557790042823409     
 H  -5.4547657741795108        9.0918063378431739        14.732380261945941     
 H  -3.8616189080838770        8.5156865819541903        15.274061035640667     
 H  -5.2752743526262789        8.3420317583253993        16.335720787436681     
 H  -4.7856375610820576        5.8843860024809782        12.801633500864034     
 H  -3.4906616762190876        6.9719169113508181        13.351530505008249     
 H  -4.9774899973103146        7.6494126214610754        12.631445790042358     
 H  -11.016986525665486        5.5216129376246750        12.837494466718237     
 H  -10.275622345629719        5.5430480014033945        11.226330540995502     
 H  -9.9045010371860496        6.8460212207176685        12.389273348159715     
 H  -8.3068077388065689        2.8661475385681223        12.978700943071388     
 H  -9.1839910637724973        3.2474818797060334        11.478105382449712     
 H  -10.070062669366809        3.0867577463406044        13.008951890593169     
 C   4.5454233738681191       -1.4426418102760179        12.223210408017865     
 C   4.3762338398430538        6.4936677198792314E-002   11.954819457676416     
 C   3.1979017543747292       -2.1845620645352977        12.125163498466202     
 C   5.5345529432579177       -2.0124620467908723        11.185436508048975     
 P   5.3232925820205006       -1.6884992134529957        13.885778365624127     
 H   5.3446476542083898       0.57970370152958428        11.986163824161149     
 H   3.6954747615565258       0.54879102288753101        12.665706283550319     
 H   3.9520969241276629       0.20950081490770028        10.949365804266797     
 H   2.4324698228155861       -1.7488668648317793        12.780965854742373     
 H   3.3010370930473365       -3.2496208577580479        12.376133491811434     
 H   2.8205394526355065       -2.1225601790360464        11.092879398630963     
 H   5.1565860187020496       -1.7934848760333884        10.175958822502443     
 H   5.6406738946260111       -3.0991709314781364        11.269067789210357     
 H   6.5300475484070102       -1.5575633814535508        11.273605946065377     
 N   5.7135109759705767       -3.2641553344820364        14.206650676878171     
 N   4.1421490512102936       -1.3905454982054377        14.994738295736987     
 O   6.6015498878180532      -0.85109030395280039        13.930871314229437     
 C   6.9134136854667334       -3.9877571047218350        13.733571712107295     
 H   4.9672480522928275       -3.8552642125396286        14.569970837524169     
 C   4.3884520930563902       -1.3564625586893708        16.458055761826358     
 H   3.3741873329031029      -0.77508533160078841        14.698424795394990     
 H   7.4851001429096327       -3.2867250200007931        13.109623689993402     
 C   7.7830003236263252       -4.4195869356410080        14.917101674709526     
 C   6.4875317174491265       -5.1950902935927772        12.898584353062944     
 H   5.3573124912664056       -1.8489374091945039        16.624859387499075     
 C   4.4658369459305263        8.8422254040141576E-002   16.961533388316774     
 C   3.2952551627823885       -2.1534315241283810        17.177075435197672     
 H   8.0395281262084364       -3.5566238946017790        15.544919402644172     
 H   8.7166532320863048       -4.8818707452250738        14.568086873043793     
 H   7.2382479322077060       -5.1487275752927664        15.529332588836832     
 H   5.9312765584333587       -5.9048238762824461        13.527300598511335     
 H   7.3615684907916439       -5.7155399087178127        12.494103602057862     
 H   5.8434102799416463       -4.9068335946237855        12.059781025692208     
 H   5.2753166654056329       0.63120268505882993        16.459475991631642     
 H   4.6490675053851698       0.11525756628055267        18.044621616971376     
 H   3.5244259907355282       0.61828176679512281        16.763860298807753     
 H   2.3016071157671574       -1.7738152724939940        16.902043611225157     
 H   3.3986005293638040       -2.0603496086515380        18.266450120990751     
 H   3.3390811956515920       -3.2180389866686219        16.917095394362157     
 I   1.5142018688992929        1.0346680234333807        14.517734661330755     
 I  -1.6169648701242025        5.6587281257313062        15.964620559962205     
 I  -8.5025212133850676        9.6133568327102008        12.990450339434789     
 O   1.9117197695332324        4.4880292803360087        15.531543674062940     
 H   1.7255155068150798        3.5474394979746524        15.319532990294531     
 H   1.0281892696563724        4.8955273500857714        15.653949517224182     
 C   8.4298432924137714        2.5406704429856113        10.040790290549726     
 C   8.6222023429901800        3.5247727801652640        8.8771000632387338     
 C   7.8676286118909848        1.1945331206427301        9.5429215311665541     
 C   7.4699411190521685        3.1412880414859434        11.088930255182989     
 P   10.020390882800612        2.2831013435472518        10.920373600691290     
 H   9.2237519336840155        3.0936145366424048        8.0657076278546338     
 H   7.6420198802987311        3.7904210803253928        8.4605979705792187     
 H   9.0976617849235932        4.4538952181825273        9.2136884060781821     
 H   6.8604258070487134        1.3566327183008371        9.1299498392803926     
 H   8.4818462510912855       0.75527063852548271        8.7452131979287255     
 H   7.7844828653110385       0.47000291501241170        10.363737597349584     
 H   7.8351595007481940        4.0956031284194561        11.488950263621360     
 H   6.4969594907694361        3.3274498613048906        10.613625331702634     
 H   7.3093360565839500        2.4583848463079714        11.931611789623286     
 N   11.094994562063839        1.6662578389926292        9.8448048298595339     
 N   10.649799213330162        3.7157079183787056        11.459079691299086     
 O   9.7310354239105052        1.4158897056614770        12.152780768793789     
 C   12.389254132329693        1.0926981997687584        10.297248558402543     
 H   10.753468308134780        1.3139325213201769        8.9424462088127274     
 C   11.685426617486620        4.5439437548815018        10.817273920914529     
 H   10.419387363542585        3.9470890408366848        12.428691607616889     
 Dy   9.9415137766020134        1.3033765633421355        14.358595569642223     
 H   12.537605561638593        1.4408650912240895        11.330115002950274     
 C   12.339176627022043      -0.43695667280448786        10.306864675146890     
 C   13.532644624243686        1.6141660319257056        9.4234052997685342     
 H   11.855463210985667        4.0850573508155890        9.8360477281413061     
 C   11.201912881268875        5.9850597888695924        10.607768804835843     
 C   12.995031269579130        4.5120895187584313        11.614940830799091     
 O   10.304997322286072        1.3147190888245561        16.547246784994510     
 O   9.4176099018278272        3.6415484156582618        14.338261050496259     
 O   7.5963612551451751        1.4822396390310617        14.613932258423683     
 O   9.1112105488291721      -0.97151407136392420        14.523807130430137     
 O   11.738009928949195      -0.18475709314142427        13.984225338612179     
 O   11.926115883914949        2.6426294583942376        14.284761465432519     
 H   11.531446321483880      -0.80471052133835319        10.951993672934448     
 H   12.176232158173713      -0.82644964007506128        9.2916908946859742     
 H   13.286409767744122      -0.84833053524263435        10.683473499371139     
 H   13.399931221223166        1.2790154169520562        8.3858937016445463     
 H   13.577918794338620        2.7096635914440070        9.4216219773921726     
 H   14.495043990806330        1.2315647497320013        9.7900868186141210     
 H   10.272337276933202        6.0145985472972345        10.025256965909909     
 H   11.013254349682011        6.4779896043202045        11.569836973267272     
 H   11.962522694938214        6.5720456726962526        10.073168880271366     
 H   12.848894443087891        4.9284954198006021        12.620829376972372     
 H   13.374175740789724        3.4902028305950075        11.733887742674137     
 H   13.765585747526247        5.1121179209157495        11.111392613645352     
 P   10.481850807441607       0.44686748487722772        17.799911406294697     
 H   9.9642996003915645        4.2627618721130078        14.885794264988682     
 H   8.4468991188092080        3.9357609641811622        14.441857620193437     
 H   7.0006542401942227       0.72922745204225492        14.332188556847045     
 H   7.1118781326014426        2.3555302597647629        14.619260488518700     
 H   9.5712693949150847       -1.7066950810995583        14.037764239103760     
 H   8.1214419372986395       -1.0808112522179463        14.329080418533376     
 H   11.687285413303547       -1.1178561660655473        13.636915701188769     
 H   12.700697342571088        1.2815996162940057E-002   14.141014112436439     
 H   12.835989957733309        2.2424741637498826        14.329175814356576     
 H   11.976003376851642        3.4719844541505034        14.829079269304742     
 C   9.0172244741554870       0.73241097260230537        18.863506795294477     
 N   10.640319962043606       -1.1006585952912145        17.254050860260694     
 N   11.784988870329610       0.71596413496403466        18.758224173306452     
 C   7.7916177363089192       0.34676903288195382        18.013762647202970     
 C   8.9483467924908346        2.2294446918425717        19.220742836196195     
 C   9.0807847505544945      -0.11825789592318239        20.139778491728521     
 C   11.209888013837849       -2.2520063755475266        17.968007553202924     
 H   10.178011861029370       -1.3033935295043959        16.363935870813620     
 C   13.177956296450484       0.79642913926790970        18.254045464833681     
 H   11.627204185568388        1.2335095556479008        19.629578838679237     
 H   7.8035390531532727      -0.71228769270198034        17.722823352490803     
 H   6.8860274133255714       0.52203136691977081        18.607105536412469     
 H   7.7200065031874638       0.95157593104295524        17.101755657157035     
 H   8.0162930009150379        2.4381556326577409        19.765672717994587     
 H   9.7744999610483578        2.5354077614471606        19.875276184954110     
 H   8.9691595788255754        2.8525519426446144        18.318417766426172     
 H   9.9365559776330521       0.14827945634570328        20.771677705139467     
 H   8.1707008522734217        5.4283824528714719E-002   20.729736952776879     
 H   9.1357833497939680       -1.1920171350003161        19.922383773023007     
 H   11.555174852156672       -1.8678905580283898        18.936689380951883     
 C   12.402492870085169       -2.8190906804185767        17.192346551010807     
 C   10.149979511869040       -3.3278488654406675        18.199217798795946     
 H   13.182146446758400       0.35322771639169792        17.247805089829122     
 C   14.101630722954216       -1.1877768792801037E-002   19.171486054123850     
 C   13.612782210200130        2.2579587473999947        18.151106957178705     
 H   12.081429976909273       -3.1973611855993322        16.210497741765138     
 H   13.169429728230318       -2.0532179979942007        17.020027473021088     
 H   12.862107917609633       -3.6525613132594836        17.742459159534924     
 H   9.2931557166728780       -2.9381701821971831        18.762062103267915     
 H   9.7776354215394221       -3.7146339278154756        17.240261661780675     
 H   10.567891686362625       -4.1737709035407580        18.759438706852748     
 H   14.032165283919976       0.36375500167296465        20.202017575261792     
 H   13.834131610081091       -1.0755172675870017        19.180485106749131     
 H   15.144785323248314        7.8346380166221197E-002   18.839864068065904     
 H   12.935856895410781        2.8245840138848086        17.497688949873968     
 H   13.599151554806580        2.7239757886172580        19.145701626492905     
 H   14.629789369349458        2.3389080110235687        17.743742120403763     
 C   9.6168563485090424        5.2808676917943016        2.3847537918322672     
 C   10.609031771163126        4.1939567241202189        1.9368944535789347     
 C   10.168066677537183        6.6907055727986737        2.0958807089146423     
 C   8.2738490274378478        5.0854325580680433        1.6527533933222969     
 P   9.2657451226123264        5.1381739403468440        4.1888098512436773     
 H   10.705086038558193        4.2260720625170114       0.84094410695496524     
 H   11.609741332381899        4.3443679258121142        2.3616022255833906     
 H   10.256963600216917        3.1925815347314157        2.2164016157384592     
 H   10.354752087722840        6.7983366956048812        1.0173244826800605     
 H   9.4452207921800557        7.4627945024369744        2.3864411933711707     
 H   11.116420913538121        6.8831006522697393        2.6136952482987326     
 H   7.8795504119451554        4.0725149199621455        1.7995292894430752     
 H   7.5145286725893667        5.8053060251951880        1.9858651548409583     
 H   8.4181373655685512        5.2306193471949873       0.57202025051228667     
 N   8.5638417274821368        3.6849198078734635        4.5593436673133088     
 N   10.728539169420099        5.1060302898315904        4.9317533192380401     
 O   8.3222082074255503        6.2733006885568567        4.6007096734003756     
 C   7.1174460045060588        3.3869658531117541        4.5464932268536273     
 H   9.1787101051779452        2.9448040838462353        4.9118951365327810     
 C   10.860989802682933        5.3705364375947546        6.3826619659975465     
 H   11.575234862756144        5.3274137939496384        4.3901325480911915     
 H   6.6369121361965524        4.1432095410402949        3.9122909960814107     
 C   6.8543825533722682        2.0155705067600005        3.9235553475647764     
 C   6.4940390808039528        3.4636944457568730        5.9423812158230556     
 H   9.9240556120023271        5.0361451452880379        6.8496323999768576     
 C   12.023223869646886        4.5409010338012230        6.9234671999974093     
 C   11.054856077504864        6.8637544117033515        6.6575203831895813     
 H   7.3704847116143082        1.2240311173925615        4.4857080768358051     
 H   5.7779050411982826        1.7996586241970325        3.9417175979800447     
 H   7.1930469576915677        1.9737054991494150        2.8821992828770138     
 H   6.6980555445564054        4.4321423442977474        6.4149911666844437     
 H   5.4041431933454334        3.3437338838511343        5.8641491623787418     
 H   6.8903730735901725        2.6672823588053802        6.5864337165952023     
 H   12.937821561319081        4.7920790556659014        6.3699035268492441     
 H   12.200001111079972        4.7666389191101839        7.9825927999472288     
 H   11.827780112452913        3.4656231203232393        6.8180885747017310     
 H   10.224942656763107        7.4447269551328636        6.2389641947066226     
 H   11.105023131769180        7.0618029977845422        7.7374188019913799     
 H   11.988316523850134        7.2259878598387477        6.2054674909025556     
 C  -2.6386465142054827        11.755762937479847        6.9851441473584401     
 C  -2.4725245873028152        10.247379132866872        7.2507673620129651     
 C  -1.2902740921229292        12.495514300172758        7.0881776654191375     
 C  -3.6298044443866395        12.324727812169183        8.0215322530993163     
 P  -3.4115818813173830        12.005762122864073        5.3208972495939975     
 H  -3.4416981488198459        9.7342764457799458        7.2159035415032937     
 H  -1.7907074664692972        9.7638998268716843        6.5406463605459093     
 H  -2.0512639741777976        10.099906273437417        8.2570074006581713     
 H -0.52362668328514073        12.059438793373383        6.4340000481174471     
 H  -1.3911312298275063        13.561010936311643        6.8381931483853773     
 H -0.91594687048487544        12.431734608142131        8.1214791033747193     
 H  -3.2558649053454372        12.101334134072633        9.0315564971067612     
 H  -3.7329116101851447        13.411937450893284        7.9413250261024544     
 H  -4.6261660513550238        11.872689765310080        7.9285479622717991     
 N  -3.7970568620265865        13.582846985876309        5.0009164395149375     
 N  -2.2287229559514437        11.706036275878139        4.2142356851633131     
 O  -4.6912222854839127        11.170930596389514        5.2712040738595416     
 C  -4.9922330693279129        14.311200343990954        5.4787784164334257     
 H  -3.0484041586190518        14.171462603076671        4.6385483172875857     
 C  -2.4726274315067966        11.671953863150481        2.7505197071280416     
 H  -1.4617964205000360        11.090027299669417        4.5120022909193844     
 H  -5.5651675368760678        13.611934748035713        6.1035662999527940     
 C  -5.8639462367137822        14.748446732729464        4.2988541229596198     
 C  -4.5576835091703032        15.515429599504660        6.3139112965237860     
 H  -3.4411009235911374        12.164658444359654        2.5820971959978416     
 C  -2.5495782856508047        10.227048349287893        2.2469324592883892     
 C  -1.3780369043090537        12.468655732150875        2.0333923535258651     
 H  -6.1259496141050960        13.887525763717191        3.6705628624807920     
 H  -6.7946817520377918        15.213689788059103        4.6515121296991131     
 H  -5.3184606238076926        15.476512499185997        3.6860115161263378     
 H  -4.0009038423423560        16.223728474601817        5.6839778842530251     
 H  -5.4275217727773111        16.039255916758449        6.7229566818083750     
 H  -3.9113283499495148        15.222902565586821        7.1495120383515713     
 H  -3.3601116448161412        9.6845164117497635        2.7475757538328502     
 H  -2.7309563546973989        10.200266744402640        1.1635091526844403     
 H  -1.6086504523838228        9.6969054003985686        2.4463036681460135     
 H -0.38500225122300635        12.088332941782156        2.3096062769123531     
 H  -1.4798772396315674        12.376259544765462       0.94382629133936202     
 H  -1.4216206624786285        13.533133124517994        2.2939493666568818     
 I  0.39882805895415224        9.2789716357712848        4.6984220556566809     
 I   3.5393486459898948        4.6586808928557719        3.2393815686345011     
 I   10.421380142050831       0.70333439423353339        6.2208910853734913     
 O   4.5105665197441511E-003   5.8264968049737087        3.6771939425949656     
 H  0.19030508602007951        6.7666811607482638        3.8914818610636481     
 H  0.88811181055526767        5.4195846433070107        3.5541832648158378     
         356

 C  -6.5052934048588380        7.7822064465947758        9.1742906334577459     
 C  -6.6982548881608572        6.7966336818354502        10.336632896167576     
 C  -5.9406708202573366        9.1266621731398772        9.6739474789149718     
 C  -5.5471413472839677        7.1816719869328427        8.1244600597411676     
 P  -8.0957211701564624        8.0436707779808341        8.2958867341765359     
 H  -7.2998004599466011        7.2267641610149971        11.148580589783752     
 H  -5.7181830071178030        6.5301194080936300        10.752831385449561     
 H  -7.1738892650595121        5.8681399223712605        9.9986781325160425     
 H  -4.9333397130232646        8.9621856622131908        10.085547458646991     
 H  -6.5534309775320967        9.5654439354327501        10.473045589879208     
 H  -5.8571770298430161        9.8525601803382266        8.8544124704080573     
 H  -5.9137706387747304        6.2281915500921050        7.7237098796179859     
 H  -4.5738186406931858        6.9939330698621021        8.5983481567501112     
 H  -5.3867196618592956        7.8653061897966783        7.2823453406890124     
 N  -9.1680344048802915        8.6632782051689219        9.3716944473243942     
 N  -8.7296450059454589        6.6130286384070516        7.7572267066380203     
 O  -7.8043381576016211        8.9098819855825191        7.0629113551214688     
 C  -10.463359489412101        9.2361741078474413        8.9217923896918290     
 H  -8.8261754812377475        9.0131560300307889        10.274932645664375     
 C  -9.7652452606613700        5.7860559298404173        8.4008374209011940     
 H  -8.4990851404740955        6.3792756562341033        6.7882175660037847     
 Dy  -8.0249941569335732        9.0150102191832531        4.8577567240560180     
 H  -10.614200774557210        8.8866579132058376        7.8897945675561267     
 C  -10.413562825546270        10.765723951950971        8.9101476095631824     
 C  -11.604619964642975        8.7159609728958181        9.7990722088465283     
 H  -9.9341982981019985        6.2460935701557645        9.3816982604480437     
 C  -9.2825273006071267        4.3448271452215526        8.6113872938888143     
 C  -11.075543189200037        5.8176354444065428        7.6042167620388188     
 O  -8.3920175995385797        8.9991344699740434        2.6696824126814849     
 O  -7.4976365872797750        6.6786643194531230        4.8778096315574206     
 O  -5.6801727697037077        8.8345646526796031        4.5920831433201510     
 O  -7.1986351498763197        11.289744218814759        4.6824884173558488     
 O  -9.8241466195033968        10.500179078233787        5.2300926821530265     
 O  -10.008679521405723        7.6693725246810063        4.9250355367845353     
 H  -9.6072359572225068        11.132904055887051        8.2630301493477152     
 H  -10.248885042017186        11.156574662481196        9.9244454519347780     
 H  -11.361585928277098        11.176357940665746        8.5348250781281454     
 H  -11.468806801060275        9.0515345823062727        10.836022989983993     
 H  -11.650791705783694        7.6205164554564080        9.8015638375782537     
 H  -12.567671404218517        9.0991536872011292        9.4348903801608497     
 H  -8.3539386393058237        4.3148612202398446        9.1954532310858994     
 H  -9.0925329310651328        3.8517513390889180        7.6496492509449334     
 H  -10.044219969487621        3.7581743741139593        9.1448139709263838     
 H  -10.930892259631900        5.3988595048059072        6.5991080767913761     
 H  -11.453832790981579        6.8396486726944694        7.4833527217951348     
 H  -11.846200775209782        5.2195053522572312        8.1099075555937592     
 P  -8.5686516587789647        9.8645599089401426        1.4153599785376905     
 H  -8.0432509332291726        6.0581638532272502        4.3285251792089081     
 H  -6.5267415554227597        6.3844956333033878        4.7747883555276740     
 H  -5.0854393415806882        9.5888712858930791        4.8716467602876534     
 H  -5.1940896430633661        7.9623195868259451        4.5889052841919007     
 H  -7.6574774756495119        12.025510758555885        5.1690541538675037     
 H  -6.2082566189059847        11.400075475573464        4.8739726570445852     
 H  -9.7750476122255883        11.434155581044005        5.5750363148674289     
 H  -10.786099879207681        10.300713389439533        5.0710047276864412     
 H  -10.918337687816916        8.0695182933589127        4.8778930625651693     
 H  -10.056366009987336        6.8420513723224508        4.3774841254355206     
 C  -7.1036437790064104        9.5789918130977725       0.35214129268650957     
 N  -8.7285033799704355        11.412515985879365        1.9592494913461209     
 N  -9.8704890790877080        9.5928726100829369       0.45606706719826834     
 C  -5.8781598160397008        9.9662527600177686        1.2012362460696748     
 C  -7.0340642654231944        8.0817305053042325       -3.8929708907065701E-003
 C  -7.1677505770095191        10.428605574432904      -0.92485542813171495     
 C  -9.2990047237769637        12.562926352615190        1.2447558761090636     
 H  -8.2652182338770075        11.616407628394052        2.8486445979671045     
 C  -11.264320907199592        9.5118978953051947       0.95735311489839703     
 H  -9.7108108042578962        9.0755234357167627      -0.41497280182700119     
 H  -5.8908189165808933        11.025578586782638        1.4912078406014972     
 H  -4.9725470887615177        9.7911368664801444       0.60786185815114968     
 H  -5.8059706750323850        9.3623795715760636        2.1137759424437421     
 H  -6.1012573902509297        7.8727198849648152      -0.54738552798450801     
 H  -7.8592397280721435        7.7752764795657541      -0.65941346934419132     
 H  -7.0561935695397722        7.4591539517499719       0.89877144130918019     
 H  -8.0231329425743443        10.160930318831241       -1.5567919326736404     
 H  -6.2573944690402907        10.256415659388853       -1.5145224474833039     
 H  -7.2237270845565007        11.502465613352522      -0.70817562578003757     
 H  -9.6430040972153765        12.178548519517594       0.27574376968525571     
 C  -10.492894257022209        13.128451439262131        2.0196310996317317     
 C  -8.2400588145883660        13.639947620580438        1.0147492403587834     
 H  -11.270586813727448        9.9539427273922527        1.9640484170656825     
 C  -12.186241369906236        10.321021368617716        3.8901197438080085E-002
 C  -11.699120434818365        8.0502355816649462        1.0577877398186231     
 H  -10.172650413960422        13.507903236460814        3.0012698343595785     
 H  -11.258271228065421        12.361129739167252        2.1923526563556437     
 H  -10.954133677229374        13.960634546250910        1.4688765815642686     
 H  -7.3826897732465557        13.251498499541162       0.45187239705972443     
 H  -7.8684435672619806        14.026159094578629        1.9742365964401547     
 H  -8.6586221201589595        14.486033589786411       0.45523824027505999     
 H  -12.115119782319837        9.9459348638450891      -0.99169582838312020     
 H  -11.918462147280719        11.384584845492016        3.0922218564606307E-002
 H  -13.229967162040081        10.230949302583886       0.36872482527961120     
 H  -11.023125697609364        7.4829149541610747        1.7115599645830677     
 H  -11.683787248029153        7.5853421328956072        6.2681460477278822E-002
 H  -12.716798087117393        7.9686526217029456        1.4632922863087858     
 C  -7.7033117486018963        5.0299455819223562        16.830142371831805     
 C  -8.6966317278118730        6.1151767836433670        17.279552880043504     
 C  -8.2533180885907527        3.6191193209904480        17.116226928645599     
 C  -6.3607206344346361        5.2254154461044866        17.562842959007202     
 P  -7.3516208923768698        5.1758972237145455        15.026528122028466     
 H  -8.7927950444106511        6.0812345146632092        18.375429419404291     
 H  -9.6971481762028500        5.9643919714273688        16.854511751367596     
 H  -8.3454114056237287        7.1172979890183612        17.001665607169425     
 H  -8.4411147700606612        3.5094603290251403        18.194382516201490     
 H  -7.5292489376946028        2.8483723289422955        16.825159969114733     
 H  -9.2008352101596795        3.4264505606886813        16.596946751567732     
 H  -5.9675715708824928        6.2390550415097374        17.418111755647022     
 H  -5.6004844708940604        4.5070855898798037        17.228511515550419     
 H  -6.5050438140742468        5.0779358423019030        18.643228564796274     
 N  -6.6492345498683703        6.6299902515259275        14.659936446058543     
 N  -8.8138276635644228        5.2091722407384804        14.282585096977636     
 O  -6.4081598373572657        4.0414572781500402        14.612527667032037     
 C  -5.2026066899634893        6.9266591365828587        14.672111698878439     
 H  -7.2633553748500930        7.3698513412990172        14.305526118645359     
 C  -8.9452646530888789        4.9434023345581117        12.831783921870223     
 H  -9.6612442882140375        4.9888957449471212        14.823605636931331     
 H  -4.7224711517881781        6.1693966841079284        15.305370728344496     
 C  -4.9375548863400578        8.2971083864120256        15.296085762622319     
 C  -4.5802198998728656        6.8509417919442921        13.275760353121735     
 H  -8.0078551759524643        5.2769299156407232        12.365006984162662     
 C  -10.106788644146636        5.7731221313350902        12.289513976031889     
 C  -9.1396887968245011        3.4499468481914088        12.558252022731068     
 H  -5.4523618782815593        9.0898638460588561        14.734538571851347     
 H  -3.8607249607454892        8.5111195634787702        15.277872725826601     
 H  -5.2759407411136507        8.3387590776628588        16.337523767373014     
 H  -4.7857031953738511        5.8834682050828810        12.801905530857630     
 H  -3.4901483585871791        6.9694373596457364        13.353474080097424     
 H  -4.9760139038892834        7.6487557626649680        12.633163844588122     
 H  -11.021711123368938        5.5232896391322077        12.843161028976413     
 H  -10.283460014606748        5.5460291415930545        11.230668256955951     
 H  -9.9105537944674449        6.8483991284359016        12.393679990903744     
 H  -8.3099438962159109        2.8689854840713100        12.977206009414250     
 H  -9.1899940897152472        3.2509537653754301        11.478530667954741     
 H  -10.073229834810130        3.0884967631365439        13.010818664203851     
 C   4.5413268241513070       -1.4409675616084161        12.226690980026079     
 C   4.3730566141887488        6.6869205358913039E-002   11.959187941898774     
 C   3.1931312756372563       -2.1816624977217680        12.128916978509583     
 C   5.5295356563821256       -2.0110312175917850        11.188110447874077     
 P   5.3197545077884500       -1.6882402152976961        13.888806459741714     
 H   5.3418116038075514       0.58100803635662579        11.990320927015034     
 H   3.6929379501608732       0.55076845929877782        12.670675479525286     
 H   3.9485172656348970       0.21225096953693021        10.954024485980119     
 H   2.4285002136540275       -1.7457844872786015        12.785515855428136     
 H   3.2954593980526030       -3.2469837254522433        12.379043547230291     
 H   2.8152188703819561       -2.1185144067824417        11.096918219007867     
 H   5.1511383152918437       -1.7914791845500495        10.178915548802198     
 H   5.6350943828334099       -3.0978537952703227        11.271301337279322     
 H   6.5253284132663092       -1.5567261219481956        11.275934934548840     
 N   5.7079130136235188       -3.2645298012838331        14.209075744440355     
 N   4.1396593896992639       -1.3886955345248939        14.998296660933287     
 O   6.5992786055862478      -0.85283362973752042        13.933373452216493     
 C   6.9064791030000601       -3.9894424787596519        13.734695394066565     
 H   4.9609648394035455       -3.8547550045956656        14.572354523611752     
 C   4.3857734980307512       -1.3565961436004337        16.461647463193721     
 H   3.3721545354627924      -0.77242901329070957        14.702490561955491     
 H   7.4779612029086691       -3.2890009830307139        13.109924039314063     
 C   7.7773012881836925       -4.4217916206469070        14.917103816628574     
 C   6.4782741988542139       -5.1963328309734997        12.900256157816649     
 H   5.3544526080597654       -1.8495839373050535        16.627950740859170     
 C   4.4635234143874731        8.7585515616127430E-002   16.966961227545095     
 C   3.2921684842341494       -2.1539921014555432        17.179498151407905     
 H   8.0350688643775925       -3.5589377308116008        15.544537745089755     
 H   8.7102898078876727       -4.8845747058225664        14.567009388769414     
 H   7.2330197646269347       -5.1506415702834900        15.530102344833150     
 H   5.9221107009100225       -5.9056050881742008        13.529627784380201     
 H   7.3511795497424792       -5.7177113731260318        12.494563417522077     
 H   5.8334129550574820       -4.9072247701514069        12.062320016532986     
 H   5.2730692670950701       0.63082119760294686        16.465545382558478     
 H   4.6467872410166526       0.11293777039249731        18.050061557854239     
 H   3.5222237041819753       0.61791059954561045        16.770065283256976     
 H   2.2987716797704416       -1.7735089484545947        16.904835793372641     
 H   3.3953844012574232       -2.0624111283363842        18.268981435271677     
 H   3.3354900810564323       -3.2182440646717598        16.918130421965941     
 I   1.5120947441393633        1.0374421050400426        14.525312221487679     
 I  -1.6210489359517826        5.6541984344581753        15.969890977685983     
 I  -8.5010252180465606        9.6121685188591801        12.994459596061310     
 O   1.9093906212699090        4.4912759529024076        15.534647913096645     
 H   1.7235705951935718        3.5502823966671873        15.324144398735079     
 H   1.0256482434307350        4.8980330481371945        15.657856450341765     
 C   8.4268987344823945        2.5391721659570501        10.039320601724754     
 C   8.6182689792411615        3.5241767028287376        8.8762386414948597     
 C   7.8644643983318865        1.1934002046484571        9.5407285958398997     
 C   7.4676573448869519        3.1388045702173488        11.088651437124689     
 P   10.018097584370551        2.2812118211225267        10.917647497462161     
 H   9.2194006659656136        3.0937773581681642        8.0641369882391700     
 H   7.6377577921488573        3.7898574841628534        8.4605600186512966     
 H   9.0936728480912343        4.4531868812742745        9.2131766413903637     
 H   6.8569365511638418        1.3557690686307535        9.1286940484423535     
 H   8.4781059265521570       0.75491013369293436        8.7421608641458537     
 H   7.7820135551299350       0.46812641649117048        10.360942674044624     
 H   7.8329488424833738        4.0928937258775102        11.489150528889224     
 H   6.4942456944024922        3.3250765070644017        10.614304610382369     
 H   7.3078605386055546        2.4552214638671743        11.930922441390958     
 N   11.091708799317454        1.6641791339333663        9.8412329943835815     
 N   10.648229471687145        3.7136583943208348        11.455936141799176     
 O   9.7295190804694549        1.4141839856353293        12.150359049594410     
 C   12.386932495876724        1.0916357819318827        10.292043020102289     
 H   10.749664823821302        1.3122777922881590        8.9389082355514553     
 C   11.682514077137958        4.5425599103433516        10.812913268073075     
 H   10.418961405178326        3.9449551793730162        12.425802880505200     
 Dy   9.9398323221218110        1.3029501360679219        14.356381538777999     
 H   12.536887790174735        1.4411918615816803        11.324159152465246     
 C   12.337763012469839      -0.43801099133403915        10.303846053772203     
 C   13.528467226169315        1.6124757930431350        9.4154785691216816     
 H   11.851072731327100        4.0844133129540303        9.8311077017371762     
 C   11.198174379521987        5.9836289674526331        10.605322642192258     
 C   12.993391440211216        4.5107888573625887        11.608475001989182     
 O   10.304323305347465        1.3145984424321007        16.544941747295059     
 O   9.4148346095850446        3.6406144860624354        14.336130065686634     
 O   7.5947071113206572        1.4811613167979556        14.612442837261314     
 O   9.1102490273762555      -0.97204271538753184        14.522065737597122     
 O   11.737700545564275      -0.18362392299728192        13.981555478300962     
 O   11.923898944823454        2.6437212818748139        14.281404039379266     
 H   11.531352199655492      -0.80526435354451786        10.950830908031003     
 H   12.173493663756341      -0.82908905467755512        9.2895571264373764     
 H   13.285833895279708      -0.84825213230837093        10.679507693394026     
 H   13.393546502390850        1.2767209233468506        8.3784712204300913     
 H   13.573746703154757        2.7079675811496062        9.4129296596429555     
 H   14.491602770755698        1.2300347135488010        9.7802661871527086     
 H   10.268203619699882        6.0133556610875107        10.023494723348918     
 H   11.009911844603810        6.4753316846881841        11.568068774180544     
 H   11.958126394674391        6.5716119481866269        10.070927090934230     
 H   12.848707439569102        4.9266308611405423        12.614778278785135     
 H   13.373108254610752        3.4890053463755066        11.726330812976723     
 H   13.762925451593622        5.1113695374541743        11.104040915280818     
 P   10.481992458347445       0.44703121301950499        17.797741542135228     
 H   9.9611135111124067        4.2611266814817075        14.884817800969815     
 H   8.4440046757282872        3.9344414577930458        14.439925919264093     
 H   6.9988564682848002       0.72762450687802926        14.332407443392340     
 H   7.1097217958912982        2.3541335935582866        14.618353911026830     
 H   9.5703608424535762       -1.7077453085996026        14.036884521973384     
 H   8.1203778864587743       -1.0821539611561517        14.328874668300038     
 H   11.687717105203193       -1.1176069260989927        13.636761030939892     
 H   12.699615034073979        1.3845074596646034E-002   14.142119880722795     
 H   12.833651221969978        2.2434273894648942        14.326937216200918     
 H   11.973090015386479        3.4716112210754528        14.827968830884268     
 C   9.0167707795799394       0.73056722397207474        18.861132444585028     
 N   10.642940874199246       -1.1000252583820929        17.251333970174624     
 N   11.783980326196648       0.71758232995763116        18.757030199285808     
 C   7.7917689892180277       0.34270236872375848        18.011617146692672     
 C   8.9457146718317500        2.2276201864583141        19.217763373446576     
 C   9.0815815696290443      -0.11928520003086422        20.137921491815668     
 C   11.210445749554065       -2.2517226889527739        17.966300573882631     
 H   10.180620118956433       -1.3030274989639563        16.361309740732256     
 C   13.177586703025435       0.79917652861111876        18.255034797030312     
 H   11.624742580161548        1.2351456628631108        19.628086553041314     
 H   7.8050845202179460      -0.71652269935178237        17.721423152751722     
 H   6.8859110828630143       0.51725279261779367        18.604741517451220     
 H   7.7194458119587175       0.94676385250865969        17.099174436671330     
 H   8.0132148813135338        2.4352713704419666        19.762279171085126     
 H   9.7712091825235223        2.5349146292124445        19.872467731618698     
 H   8.9660986263130180        2.8504730467601531        18.315269512523557     
 H   9.9368665439597468       0.14899795827113291        20.769706534785520     
 H   8.1712060032760778        5.2111526495843184E-002   20.727754432179193     
 H   9.1383967278845706       -1.1930692802502845        19.921231889510707     
 H   11.553750911031004       -1.8680290631155507        18.935820844946694     
 C   12.404443928806653       -2.8189682194567194        17.193040341779724     
 C   10.149565148652137       -3.3271541810166010        18.194663922346351     
 H   13.183568233362561       0.35700624356252803        17.248422311636208     
 C   14.100347221528795       -9.4698270935210174E-003   19.173057513791466     
 C   13.611642515260117        2.2610453183999950        18.154386107000835     
 H   12.085232645918346       -3.1967946009893993        16.210469176198625     
 H   13.171838404857287       -2.0531936583147807        17.022581504828977     
 H   12.862715129508670       -3.6527490846535353        17.743760109271435     
 H   9.2915171493455890       -2.9371735853674648        18.755324603431124     
 H   9.7795404499154799       -3.7136279950239279        17.234723068632608     
 H   10.565652240946363       -4.1733360606866823        18.755766820257474     
 H   14.029634648857979       0.36558040346566811        20.203694253745613     
 H   13.833084570562981       -1.0731574002383015        19.181118427754217     
 H   15.143834296273484        8.1152636389599020E-002   18.842635159249316     
 H   12.935529359799702        2.8279720346963280        17.500404749436573     
 H   13.595997562965922        2.7259561124655320        19.149434699223615     
 H   14.629262307864513        2.3429948775812122        17.748888722503388     
 C   9.6175258476381380        5.2823494556448720        2.3841132043890405     
 C   10.608742541446814        4.1950979246781968        1.9349840610010411     
 C   10.169294787843464        6.6920487567588056        2.0956947047731780     
 C   8.2739602683140632        5.0880990008212388        1.6528628469600672     
 P   9.2674922245810940        5.1388967169221589        4.1883347957893093     
 H   10.704076859512373        4.2277156636153101       0.83898769450946875     
 H   11.609825848133710        4.3446301152909035        2.3590917294150513     
 H   10.256201282155224        3.1938168996982741        2.2142237317246130     
 H   10.355387843320555        6.8002278839243937        1.0170992008620543     
 H   9.4469682835020503        7.4642831881632770        2.3871231508840536     
 H   11.118015803864310        6.8837661813927653        2.6130781476288591     
 H   7.8793467818706402        4.0752105699759307        1.7988878993687676     
 H   7.5151141671504291        5.8079024908356693        1.9871358073768626     
 H   8.4175662042516972        5.2342834288754885       0.57219131828105796     
 N   8.5645198034539227        3.6860972187061174        4.5584952183119780     
 N   10.730847144038089        5.1048541774784306        4.9301278216842359     
 O   8.3252049343529944        6.2745777621111714        4.6015629505203384     
 C   7.1179345978954531        3.3892652977505788        4.5450006347982645     
 H   9.1788753504701504        2.9451371450516115        4.9101322141095025     
 C   10.865310752724639        5.3684702453152795        6.3809904882377912     
 H   11.577163988320530        5.3257985801146743        4.3877628085920728     
 H   6.6381824113468975        4.1463284239562652        3.9112262186932694     
 C   6.8538158309250417        2.0186589968240001        3.9208783668582985     
 C   6.4940886290035573        3.4653523569811857        5.9407132367707502     
 H   9.9292616011720956        5.0333349017992344        6.8491753848691710     
 C   12.028716458452198        4.5389394002111008        6.9194109377776689     
 C   11.058991038924377        6.8616097010630162        6.6565133958106228     
 H   7.3681826678928779        1.2260436776333055        4.4830178290722245     
 H   5.7770274052384547        1.8043690062773292        3.9377099369820403     
 H   7.1934998616824108        1.9770089681444734        2.8798669316593122     
 H   6.6988081765807648        4.4331660051179727        6.4142609354959994     
 H   5.4041195110808893        3.3464424325460209        5.8619657283608673     
 H   6.8894581882011554        2.6680255225348422        6.5841911280956822     
 H   12.942299854767173        4.7906186857093109        6.3644409009343201     
 H   12.207253907261975        4.7642550645991655        7.9783152321325055     
 H   11.833343339987623        3.4636659829409151        6.8138910408315576     
 H   10.228116373986797        7.4423998278695773        6.2397079576659609     
 H   11.110827915812262        7.0589903695360885        7.7364246443222413     
 H   11.991503524595123        7.2245555529448726        6.2031109037923002     
 C  -2.6338158543549341        11.754304722601862        6.9816905413325960     
 C  -2.4683313469125339        10.245713317360185        7.2465272479716685     
 C  -1.2848559356706364        12.493035486225482        7.0841050011672237     
 C  -3.6238965514779755        12.323468063182265        8.0190486173993847     
 P  -3.4077200803856447        12.005495570557665        5.3180535423245976     
 H  -3.4377761005978615        9.7330901466319517        7.2121225511629641     
 H  -1.7872351667123676        9.7622284949045159        6.5357020856813177     
 H  -2.0464278463100181        10.097583822623676        8.2523987366723546     
 H -0.51909303330662671        12.056875528296043        6.4289715781057026     
 H  -1.3851183162247556        13.558773845780479        6.8349604409568396     
 H -0.90973363739638802        12.428189890507918        8.1170351423472464     
 H  -3.2492057854408931        12.099756054445370        9.0287248097660839     
 H  -3.7266927151366307        13.410756532473956        7.9391176752022092     
 H  -4.6204833275595210        11.871794387889071        7.9267501905246194     
 N  -3.7915347371239276        13.583122439728678        4.9987412222734431     
 N  -2.2260363030662993        11.704405193320326        4.2106647508169823     
 O  -4.6885019630955211        11.172443853780562        5.2691715327435880     
 C  -4.9857323654851218        14.312342748191860        5.4776681292300831     
 H  -3.0424150948971471        14.171098735699005        4.6363522620788267     
 C  -2.4699366486961170        11.672309906115432        2.7469484442652377     
 H  -1.4594490557600324        11.087673493232476        4.5077988938874460     
 H  -5.5583102091884609        13.613458585732142        6.1031849416575152     
 C  -5.8585972814424050        14.749768167876518        4.2986789837436570     
 C  -4.5495178684832727        15.516309767904193        6.3123213801014071     
 H  -3.4382889047420235        12.165452819053689        2.5791544134480575     
 C  -2.5471943604257241        10.228108992979104        2.2415151686895500     
 C  -1.3750854428381483        12.469531159495787        2.0308640738332788     
 H  -6.1214001649345873        13.888851533375473        3.6707277770227127     
 H  -6.7889017094840129        15.215192689333193        4.6522258375792021     
 H  -5.3137046750669237        15.477721371117397        3.6851723651237038     
 H  -3.9929438044781209        16.224333740791636        5.6818487807877220     
 H  -5.4185375137395795        16.040729693052604        6.7223424811275372     
 H  -3.9025179285245635        15.223212252658140        7.1472233365664142     
 H  -3.3576592948245270        9.6850339846247877        2.7416367652695652     
 H  -2.7287716712776589        10.202806724652374        1.1581091035759963     
 H  -1.6062961892754406        9.6975902006387109        2.4399498346314124     
 H -0.38223714678070569        12.088458237603939        2.3066424158011176     
 H  -1.4768777934984108        12.378569715118916       0.94120267473542585     
 H  -1.4182579041507657        13.533661351856194        2.2927633289511937     
 I  0.40131135994873679        9.2766440496341573        4.6901827792210131     
 I   3.5429920640609054        4.6628415243801946        3.2348886165210509     
 I   10.419693250495747       0.70448244681018002        6.2170487021961423     
 O   6.8062156877696442E-003   5.8236077369263377        3.6739457139054692     
 H  0.19228408803807159        6.7642106220834366        3.8865998819472831     
 H  0.89060795762974065        5.4173143781663100        3.5503805728442543     
         356

 C  -6.5022875655300787        7.7830033783842456        9.1757166795957730     
 C  -6.6941944349763176        6.7965184292870671        10.337449811493400     
 C  -5.9375800162509655        9.1271449090687788        9.6761092460355300     
 C  -5.5447250889635269        7.1835504927403040        8.1247076181699267     
 P  -8.0933982353279657        8.0446936067718511        8.2985737122902545     
 H  -7.2952409202414232        7.2259191531355524        11.150150258574445     
 H  -5.7137752973713800        6.5299342270276712        10.752752229188498     
 H  -7.1698369858306767        5.8681526216077868        9.9991875730698165     
 H  -4.9299294968095690        8.9624957070672799        10.086828549730658     
 H  -6.5498423462063080        9.5651115282291101        10.476030795981519     
 H  -5.8548028213271248        9.8537860791450900        8.8571726601627176     
 H  -5.9113283583553162        6.2302524919818714        7.7234934837159877     
 H  -4.5709596010828317        6.9958124792996461        8.5976575816112106     
 H  -5.3851732105082633        7.8678715542526030        7.2829969307346776     
 N  -9.1648171180380373        8.6642147610279299        9.3753117751994619     
 N  -8.7277991984737415        6.6141560685618233        7.7601976455782404     
 O  -7.8029259180458856        8.9108938404733493        7.0653947692746391     
 C  -10.461133703210756        9.2360614829866154        8.9270582186371801     
 H  -8.8224107077224421        9.0138150207051453        10.278444555523889     
 C  -9.7619034493434409        5.7862858687248160        8.4049745349121725     
 H  -8.4985026474991976        6.3807447295303144        6.7908459255811424     
 Dy  -8.0231931125965090        9.0154282989406695        4.8600840457942382     
 H  -10.613555024039742        8.8851900215718569        7.8957959331054459     
 C  -10.412317016830018        10.765612694256419        8.9132863263783850     
 C  -11.600505033115978        8.7163754777740596        9.8070452216524693     
 H  -9.9292792438351096        6.2453507121162346        9.3865365287093727     
 C  -9.2782209725174472        4.3451016510080462        8.6132237843900583     
 C  -11.073575187355587        5.8178437845613713        7.6106378042789498     
 O  -8.3913920913787390        8.9996782292435942        2.6721482395279867     
 O  -7.4948359421598001        6.6795541337138875        4.8794656730288191     
 O  -5.6784127710477401        8.8356931176040909        4.5937678136956901     
 O  -7.1973637333567284        11.290182246702008        4.6849247395940878     
 O  -9.8236125142474631        10.499047259741143        5.2331340964026900     
 O  -10.006442134927308        7.6683095753164503        4.9287494428640315     
 H  -9.6073324643977838        11.132347596766268        8.2643153387979691     
 H  -10.246315997793054        11.158017710338841        9.9267125887975816     
 H  -11.361200025812977        11.175085662925108        8.5389373068250176     
 H  -11.462485245620243        9.0525057931500204        10.843506593674661     
 H  -11.646620228396616        7.6209330298834734        9.8102428688584471     
 H  -12.564317751294238        9.0993776606232259        9.4447949222318659     
 H  -8.3490388165940654        4.3149067547909734        9.1962804998430219     
 H  -9.0889298938467835        3.8534045522457046        7.6506763825843853     
 H  -10.039054515000108        3.7573410049790748        9.1466059385123408     
 H  -10.930440780183911        5.3999262239608061        6.6049869367590013     
 H  -11.452558411439181        6.8397403301173059        7.4911868268290087     
 H  -11.843082922486472        5.2189318428842055        8.1171348800166747     
 P  -8.5687512488590798        9.8648810821134596        1.4177184700668359     
 H  -8.0401399919370427        6.0597519005019995        4.3291292665190300     
 H  -6.5238459067980088        6.3857299851919000        4.7762084576245991     
 H  -5.0834521450939452        9.5904690632049601        4.8716234400112475     
 H  -5.1918717008674369        7.9637412779563954        4.5897811642928010     
 H  -7.6562924484995660        12.026476919994121        5.1705683235488920     
 H  -6.2068947179386535        11.401316205698635        4.8748557783729645     
 H  -9.7752529448783001        11.433896743472447        5.5756171244599368     
 H  -10.784754847695716        10.299833903601806        5.0699460368435032     
 H  -10.915908955715036        8.0687064505412547        4.8802777721579282     
 H  -10.053501532233188        6.8423165683310678        4.3791668543093518     
 C  -7.1030498385279204        9.5814441920980205       0.35478507124356407     
 N  -8.7312260816292770        11.412333178181658        1.9622265605409963     
 N  -9.8693299073335190        9.5917738187403891       0.45730651270957184     
 C  -5.8782504239130677        9.9711565180935722        1.2036489407174886     
 C  -7.0310650847872838        8.0841497407370966       -5.3232365840584148E-004
 C  -7.1684593986417946        10.430095818218136      -0.92282841652819103     
 C  -9.2993243745350789        12.563138782346835        1.2465240483747231     
 H  -8.2680953618795616        11.616478800239157        2.8516130903374259     
 C  -11.263846192799637        9.5096623148823944       0.95626951500968627     
 H  -9.7081224539514626        9.0743334866926766      -0.41337746324622332     
 H  -5.8924318629274612        11.030674437140123        1.4927649751124419     
 H  -4.9723336036324604        9.7967897582156844       0.61053713981213298     
 H  -5.8053043903065644        9.3681308204231684        2.1166879112833263     
 H  -6.0977794672341599        7.8763136959353908      -0.54360087453067385     
 H  -7.8555396800307946        7.7761908414695595      -0.65619131860594782     
 H  -7.0526605628909094        7.4618890726555298       0.90234510280816016     
 H  -8.0232875731438629        10.160487389627770       -1.5546559184321247     
 H  -6.2577623579247028        10.259103328234536       -1.5123100047629368     
 H  -7.2264073139835565        11.503996148468909      -0.70699801041558896     
 H  -9.6412465728581118        12.179146562604529       0.27665435709800507     
 C  -10.494631809330853        13.129086287121895        2.0187428172837616     
 C  -8.2392000859896566        13.639557173838167        1.0194422335078075     
 H  -11.272016379079954        9.9507151966264473        1.9633123852361622     
 C  -12.184782854616655        10.319072936960193        3.7121240278293402E-002
 C  -11.697833038716324        8.0476501264132860        1.0544170752943316     
 H  -10.176358979875932        13.508029263309613        3.0011644387640697     
 H  -11.260671189513708        12.362033834004224        2.1894444753494611     
 H  -10.954216962181665        13.961684438078587        1.4672910667571275     
 H  -7.3805350427413829        13.250593333436587       0.45902074481975508     
 H  -7.8700719500550935        14.025565685381004        1.9799302856245820     
 H  -8.6556750746857425        14.485863801699033       0.45880755001116447     
 H  -12.112328268106522        9.9445322409400791      -0.99356017877388458     
 H  -11.917255360038416        11.382688567904015        3.0069845257427830E-002
 H  -13.228864244791183        10.228600183652343       0.36566721865965440     
 H  -11.022747224463879        7.4800927364098442        1.7089050395960601     
 H  -11.680290108014802        7.5838203474738730        5.8886769424247844E-002
 H  -12.716180963248794        7.9650472268803965        1.4578863940189206     
 C  -7.7037342316239084        5.0288385793198724        16.830342100028272     
 C  -8.6958933116549986        6.1146137806941043        17.280993746794223     
 C  -8.2545214045362236        3.6182689215470645        17.116134033162755     
 C  -6.3605084546752320        5.2229353876595441        17.562202907695291     
 P  -7.3532151611016623        5.1753345823351511        15.026513245303081     
 H  -8.7912649565316912        6.0803009247784079        18.376928915203816     
 H  -9.6968394961914228        5.9648270065354385        16.856641447393418     
 H  -8.3440738046099820        7.1165617649940991        17.003246025617269     
 H  -8.4415967051983660        3.5081723502112356        18.194362235401325     
 H  -7.5311545414618690        2.8472223579375959        16.824158375757541     
 H  -9.2025111570197140        3.4264148192232726        16.597431683393541     
 H  -5.9668574847288829        6.2364615090086550        17.418144612875128     
 H  -5.6008950248391649        4.5045147937264920        17.226718988855929     
 H  -6.5041210972326633        5.0745553780683581        18.642544931485578     
 N  -6.6496618356718855        6.6288292620341585        14.659957160474260     
 N  -8.8160666540905979        5.2105900170008717        14.283892998591233     
 O  -6.4111327012953474        4.0402111408222581        14.611240184584034     
 C  -5.2028595620008797        6.9244398011069856        14.673054954303057     
 H  -7.2632947073778595        7.3696816321991259        14.306817197640319     
 C  -8.9497803529123381        4.9459225752516547        12.833131378617976     
 H  -9.6630307148569230        4.9907795531307748        14.825769299972295     
 H  -4.7235702483561584        6.1663691722070473        15.305947352539551     
 C  -4.9369610891022733        8.2940994240662445        15.298311031953173     
 C  -4.5797581060869916        6.8494170612393708        13.276993483930431     
 H  -8.0133895943355231        5.2803757438028649        12.365021429389033     
 C  -10.112672841285899        5.7755037485645246        12.293633447628347     
 C  -9.1439034176551122        3.4525741843923634        12.558714002638729     
 H  -5.4499579823836086        9.0879213542745383        14.736696881756753     
 H  -3.8598310134071014        8.5065525450033519        15.281684416012535     
 H  -5.2766071296010235        8.3354863970003183        16.339326747309347     
 H  -4.7857688296656455        5.8825504076847830        12.802177560851227     
 H  -3.4896350409552701        6.9669578079406547        13.355417655186599     
 H  -4.9745378104682523        7.6480989038688598        12.634881899133886     
 H  -11.026435721072389        5.5249663406397396        12.848827591234590     
 H  -10.291297683583776        5.5490102817827154        11.235005972916401     
 H  -9.9166065517488402        6.8507770361541347        12.398086633647772     
 H  -8.3130800536252547        2.8718234295744978        12.975711075757111     
 H  -9.1959971156579972        3.2544256510448264        11.478955953459771     
 H  -10.076397000253449        3.0902357799324833        13.012685437814534     
 C   4.5372302744344948       -1.4392933129408143        12.230171552034292     
 C   4.3698793885344429        6.8801733519033764E-002   11.963556426121134     
 C   3.1883607968997834       -2.1787629309082384        12.132670458552962     
 C   5.5245183695063336       -2.0096003883926978        11.190784387699178     
 P   5.3162164335564004       -1.6879812171423967        13.891834553859301     
 H   5.3389755534067120       0.58231237118366730        11.994478029868921     
 H   3.6904011387652207       0.55274589571002475        12.675644675500255     
 H   3.9449376071421307       0.21500112416616016        10.958683167693438     
 H   2.4245306044924688       -1.7427021097254234        12.790065856113898     
 H   3.2898817030578691       -3.2443465931464388        12.381953602649148     
 H   2.8098982881284051       -2.1144686345288370        11.100957039384770     
 H   5.1456906118816388       -1.7894734930667107        10.181872275101954     
 H   5.6295148710408087       -3.0965366590625090        11.273534885348287     
 H   6.5206092781256082       -1.5558888624428406        11.278263923032302     
 N   5.7023150512764609       -3.2649042680856293        14.211500812002537     
 N   4.1371697281882343       -1.3868455708443503        15.001855026129588     
 O   6.5970073233544424      -0.85457695552224044        13.935875590203549     
 C   6.8995445205333867       -3.9911278527974683        13.735819076025836     
 H   4.9546816265142626       -3.8542457966517030        14.574738209699335     
 C   4.3830949030051114       -1.3567297285114968        16.465239164561087     
 H   3.3701217380224819      -0.76977269498063072        14.706556328515992     
 H   7.4708222629077063       -3.2912769460606346        13.110224388634721     
 C   7.7716022527410598       -4.4239963056528060        14.917105958547621     
 C   6.4690166802593012       -5.1975753683542223        12.901927962570355     
 H   5.3515927248531252       -1.8502304654156032        16.631042094219261     
 C   4.4612098828444209        8.6748777192113283E-002   16.972389066773420     
 C   3.2890818056859104       -2.1545526787827050        17.181920867618135     
 H   8.0306096025467486       -3.5612515670214231        15.544156087535338     
 H   8.7039263836890424       -4.8872786664200589        14.565931904495034     
 H   7.2277915970461644       -5.1525555652742137        15.530872100829466     
 H   5.9129448433866871       -5.9063863000659564        13.531954970249068     
 H   7.3407906086933155       -5.7198828375342501        12.495023232986290     
 H   5.8234156301733169       -4.9076159456790283        12.064859007373766     
 H   5.2708218687845063       0.63043971014706379        16.471614773485314     
 H   4.6445069766481355       0.11061797450444194        18.055501498737101     
 H   3.5200214176284224       0.61753943229609809        16.776270267706202     
 H   2.2959362437737254       -1.7732026244151953        16.907627975520125     
 H   3.3921682731510425       -2.0644726480212308        18.271512749552603     
 H   3.3318989664612730       -3.2184491426748978        16.919165449569725     
 I   1.5099876193794337        1.0402161866467043        14.532889781644602     
 I  -1.6251330017793624        5.6496687431850452        15.975161395409764     
 I  -8.4995292227080537        9.6109802050081612        12.998468852687830     
 O   1.9070614730065854        4.4945226254688073        15.537752152130352     
 H   1.7216256835720638        3.5531252953597221        15.328755807175625     
 H   1.0231072172050979        4.9005387461886167        15.661763383459347     
 C   8.4239541765510175        2.5376738889284889        10.037850912899781     
 C   8.6143356154921431        3.5235806254922113        8.8753772197509875     
 C   7.8613001847727881        1.1922672886541841        9.5385356605132436     
 C   7.4653735707217352        3.1363210989487547        11.088372619066391     
 P   10.015804285940490        2.2793222986978017        10.914921394233032     
 H   9.2150493982472117        3.0939401796939241        8.0625663486237062     
 H   7.6334957039989844        3.7892938880003140        8.4605220667233745     
 H   9.0896839112588754        4.4524785443660218        9.2126648767025472     
 H   6.8534472952789702        1.3549054189606697        9.1274382576043145     
 H   8.4743656020130285       0.75454962886038612        8.7391085303629801     
 H   7.7795442449488315       0.46624991796992932        10.358147750739667     
 H   7.8307381842185544        4.0901843233355653        11.489350794157088     
 H   6.4915318980355492        3.3227031528239124        10.614983889062106     
 H   7.3063850206271592        2.4520580814263768        11.930233093158629     
 N   11.088423036571070        1.6621004288741033        9.8376611589076273     
 N   10.646659730044130        3.7116088702629644        11.452792592299268     
 O   9.7280027370284046        1.4124782656091814        12.147937330395031     
 C   12.384610859423756        1.0905733640950068        10.286837481802035     
 H   10.745861339507824        1.3106230632561413        8.9353702622901832     
 C   11.679601536789296        4.5411760658052014        10.808552615231623     
 H   10.418535446814067        3.9428213179093476        12.422914153393512     
 Dy   9.9381508676416104        1.3025237087937083        14.354167507913777     
 H   12.536170018710875        1.4415186319392714        11.318203301980219     
 C   12.336349397917635      -0.43906530986359038        10.300827432397513     
 C   13.524289828094947        1.6107855541605645        9.4075518384748289     
 H   11.846682251668533        4.0837692750924717        9.8261676753330445     
 C   11.194435877775099        5.9821981460356737        10.602876479548673     
 C   12.991751610843304        4.5094881959667452        11.602009173179272     
 O   10.303649288408858        1.3144777960396450        16.542636709595609     
 O   9.4120593173422620        3.6396805564666095        14.333999080877007     
 O   7.5930529674961393        1.4800829945648495        14.610953416098946     
 O   9.1092875059233389      -0.97257135941113948        14.520324344764109     
 O   11.737391162179355      -0.18249075285313954        13.978885617989743     
 O   11.921682005731959        2.6448131053553903        14.278046613326016     
 H   11.531258077827104      -0.80581818575068254        10.949668143127559     
 H   12.170755169338969      -0.83172846928004895        9.2874233581887804     
 H   13.285258022815297      -0.84817372937410751        10.675541887416912     
 H   13.387161783558534        1.2744264297416450        8.3710487392156363     
 H   13.569574611970895        2.7062715708552054        9.4042373418937384     
 H   14.488161550705064        1.2285046773656010        9.7704455556912961     
 H   10.264069962466561        6.0121127748777878        10.021732480787927     
 H   11.006569339525608        6.4726737650561637        11.566300575093818     
 H   11.953730094410570        6.5711782236770020        10.068685301597093     
 H   12.848520436050313        4.9247663024804824        12.608727180597898     
 H   13.372040768431779        3.4878078621560058        11.718773883279310     
 H   13.760265155660996        5.1106211539925992        11.096689216916282     
 P   10.482134109253284       0.44719494116178221        17.795571677975758     
 H   9.9579274218332507        4.2594914908504062        14.883841336950946     
 H   8.4411102326473664        3.9331219514049298        14.437994218334749     
 H   6.9970586963753787       0.72602156171380372        14.332626329937636     
 H   7.1075654591811546        2.3527369273518102        14.617447333534960     
 H   9.5694522899920678       -1.7087955360996467        14.036004804843008     
 H   8.1193138356189110       -1.0834966700943571        14.328668918066700     
 H   11.688148797102839       -1.1173576861324379        13.636606360691015     
 H   12.698532725576870        1.4874153030352008E-002   14.143225649009151     
 H   12.831312486206647        2.2443806151799057        14.324698618045261     
 H   11.970176653921314        3.4712379880004027        14.826858392463794     
 C   9.0163170850043901       0.72872347534184401        18.858758093875583     
 N   10.645561786354884       -1.0993919214729715        17.248617080088554     
 N   11.782971782063687       0.71920052495122777        18.755836225265160     
 C   7.7919202421271354       0.33863570456556308        18.009471646182377     
 C   8.9430825511726670        2.2257956810740569        19.214783910696955     
 C   9.0823783887035958      -0.12031250413854605        20.136064491902815     
 C   11.211003485270279       -2.2514390023580213        17.964593594562338     
 H   10.183228376883497       -1.3026614684235167        16.358683610650896     
 C   13.177217109600385       0.80192391795432783        18.256024129226944     
 H   11.622280974754711        1.2367817700783206        19.626594267403387     
 H   7.8066299872826184      -0.72075770600158429        17.720022953012641     
 H   6.8857947524004572       0.51247421831581663        18.602377498489975     
 H   7.7188851207299711       0.94195177397436414        17.096593216185628     
 H   8.0101367617120296        2.4323871082261923        19.758885624175669     
 H   9.7679184039986851        2.5344214969777279        19.869659278283287     
 H   8.9630376738004607        2.8483941508756914        18.312121258620937     
 H   9.9371771102864415       0.14971646019656254        20.767735364431573     
 H   8.1717111542787357        4.9939228462971649E-002   20.725771911581504     
 H   9.1410101059751732       -1.1941214255002530        19.920080005998408     
 H   11.552326969905337       -1.8681675682027119        18.934952308941508     
 C   12.406394987528136       -2.8188457584948616        17.193734132548645     
 C   10.149150785435232       -3.3264594965925340        18.190110045896759     
 H   13.184990019966721       0.36078477073335818        17.249039533443298     
 C   14.099063720103372       -7.0618853942410013E-003   19.174628973459082     
 C   13.610502820320104        2.2641318893999953        18.157665256822966     
 H   12.089035314927418       -3.1962280163794659        16.210440610632112     
 H   13.174247081484253       -2.0531693186353608        17.025135536636871     
 H   12.863322341407706       -3.6529368560475870        17.745061059007941     
 H   9.2898785820183019       -2.9361769885377464        18.748587103594332     
 H   9.7814454782915377       -3.7126220622323802        17.229184475484541     
 H   10.563412795530100       -4.1729012178326066        18.752094933662200     
 H   14.027104013795981       0.36740580525837152        20.205370932229435     
 H   13.832037531044872       -1.0707975328896013        19.181751748759304     
 H   15.142883269298652        8.3958892612976843E-002   18.845406250432724     
 H   12.935201824188624        2.8313600555078469        17.503120548999174     
 H   13.592843571125265        2.7279364363138066        19.153167771954326     
 H   14.628735246379566        2.3470817441388552        17.754035324603009     
 C   9.6181953467672336        5.2838312194954415        2.3834726169458138     
 C   10.608453311730500        4.1962391252361746        1.9330736684231478     
 C   10.170522898149745        6.6933919407189384        2.0955087006317137     
 C   8.2740715091902786        5.0907654435744352        1.6529723005978376     
 P   9.2692393265498616        5.1396194934974746        4.1878597403349413     
 H   10.703067680466555        4.2293592647136089       0.83703128206397215     
 H   11.609910363885520        4.3448923047696919        2.3565812332467124     
 H   10.255438964093534        3.1950522646651325        2.2120458477107672     
 H   10.356023598918272        6.8021190722439053        1.0168739190440483     
 H   9.4487157748240431        7.4657718738895795        2.3878051083969365     
 H   11.119610694190499        6.8844317105157913        2.6124610469589862     
 H   7.8791431517961241        4.0779062199897167        1.7982465092944602     
 H   7.5156996617114924        5.8104989564761507        1.9884064599127667     
 H   8.4169950429348415        5.2379475105559896       0.57236238604982936     
 N   8.5651978794257086        3.6872746295387708        4.5576467693106473     
 N   10.733155118656079        5.1036780651252718        4.9285023241304318     
 O   8.3282016612804384        6.2758548356654851        4.6024162276403002     
 C   7.1184231912848475        3.3915647423894031        4.5435080427429018     
 H   9.1790405957623555        2.9454702062569882        4.9083692916862240     
 C   10.869631702766346        5.3664040530358035        6.3793190104780368     
 H   11.579093113884914        5.3241833662797102        4.3853930690929532     
 H   6.6394526864972425        4.1494473068722355        3.9101614413051284     
 C   6.8532491084778142        2.0217474868880001        3.9182013861518210     
 C   6.4941381772031619        3.4670102682054984        5.9390452577184440     
 H   9.9344675903418622        5.0305246583104299        6.8487183697614853     
 C   12.034209047257509        4.5369777666209785        6.9153546755579276     
 C   11.063126000343891        6.8594649904226808        6.6555064084316653     
 H   7.3658806241714467        1.2280562378740492        4.4803275813086438     
 H   5.7761497692786259        1.8090793883576259        3.9337022759840354     
 H   7.1939527656732540        1.9803124371395318        2.8775345804416110     
 H   6.6995608086051233        4.4341896659381979        6.4135307043075551     
 H   5.4040958288163461        3.3491509812409075        5.8597822943429936     
 H   6.8885433028121374        2.6687686862643041        6.5819485395961621     
 H   12.946778148215266        4.7891583157527213        6.3589782750193953     
 H   12.214506703443979        4.7618712100881471        7.9740376643177830     
 H   11.838906567522331        3.4617088455585914        6.8096935069613851     
 H   10.231290091210486        7.4400727006062910        6.2404517206252983     
 H   11.116632699855344        7.0561777412876339        7.7354304866531036     
 H   11.994690525340109        7.2231232460509975        6.2007543166820449     
 C  -2.6289851945043861        11.752846507723877        6.9782369353067519     
 C  -2.4641381065222525        10.244047501853498        7.2422871339303718     
 C  -1.2794377792183433        12.490556672278206        7.0800323369153100     
 C  -3.6179886585693115        12.322208314195347        8.0165649816994531     
 P  -3.4038582794539063        12.005229018251258        5.3152098350551977     
 H  -3.4338540523758772        9.7319038474839576        7.2083415608226344     
 H  -1.7837628669554377        9.7605571629373475        6.5307578108167270     
 H  -2.0415917184422381        10.095261371809935        8.2477900726865379     
 H -0.51455938332811280        12.054312263218705        6.4239431080939573     
 H  -1.3791054026220051        13.556536755249315        6.8317277335283020     
 H -0.90352040430790059        12.424645172873705        8.1125911813197753     
 H  -3.2425466655363495        12.098177974818107        9.0258931224254084     
 H  -3.7204738200881162        13.409575614054626        7.9369103243019632     
 H  -4.6148006037640190        11.870899010468063        7.9249524187774387     
 N  -3.7860126122212692        13.583397893581047        4.9965660050319496     
 N  -2.2233496501811549        11.702774110762512        4.2070938164706506     
 O  -4.6857816407071304        11.173957111171612        5.2671389916276334     
 C  -4.9792316616423307        14.313485152392763        5.4765578420267405     
 H  -3.0364260311752420        14.170734868321338        4.6341562068700686     
 C  -2.4672458658854373        11.672665949080384        2.7433771814024333     
 H  -1.4571016910200290        11.085319686795534        4.5035954968555076     
 H  -5.5514528815008548        13.614982423428572        6.1028035833622356     
 C  -5.8532483261710269        14.751089603023571        4.2985038445276951     
 C  -4.5413522277962430        15.517189936303728        6.3107314636790282     
 H  -3.4354768858929097        12.166247193747722        2.5762116308982734     
 C  -2.5448104352006435        10.229169636670314        2.2360978780907113     
 C  -1.3721339813672431        12.470406586840699        2.0283357941406921     
 H  -6.1168507157640777        13.890177303033752        3.6708926915646338     
 H  -6.7831216669302332        15.216695590607282        4.6529395454592910     
 H  -5.3089487263261548        15.478930243048797        3.6843332141210703     
 H  -3.9849837666138854        16.224939006981455        5.6797196773224199     
 H  -5.4095532547018488        16.042203469346756        6.7217282804467002     
 H  -3.8937075070996117        15.223521939729457        7.1449346347812570     
 H  -3.3552069448329132        9.6855515574998101        2.7356977767062802     
 H  -2.7265869878579188        10.205346704902110        1.1527090544675522     
 H  -1.6039419261670582        9.6982750008788550        2.4335960011168107     
 H -0.37947204233840504        12.088583533425725        2.3036785546898821     
 H  -1.4738783473652539        12.380879885472369       0.93857905813148967     
 H  -1.4148951458229029        13.534189579194395        2.2915772912455057     
 I  0.40379466094332139        9.2743164634970281        4.6819435027853453     
 I   3.5466354821319159        4.6670021559046173        3.2303956644076006     
 I   10.418006358940664       0.70563049938682665        6.2132063190187932     
 O   9.1018648557951339E-003   5.8207186688789667        3.6706974852159724     
 H  0.19426309005606368        6.7617400834186103        3.8817179028309181     
 H  0.89310410470421353        5.4150441130256084        3.5465778808726705     
         356

 C  -6.4992817262013185        7.7838003101737145        9.1771427257338019     
 C  -6.6901339817917789        6.7964031767386839        10.338266726819224     
 C  -5.9344892122445954        9.1276276449976823        9.6782710131560883     
 C  -5.5423088306430861        7.1854289985477662        8.1249551765986858     
 P  -8.0910753004994707        8.0457164355628699        8.3012606904039714     
 H  -7.2906813805362454        7.2250741452561087        11.151719927365141     
 H  -5.7093675876249579        6.5297490459617125        10.752673072927436     
 H  -7.1657847066018423        5.8681653208443132        9.9996970136235888     
 H  -4.9265192805958726        8.9628057519213709        10.088109640814325     
 H  -6.5462537148805193        9.5647791210254702        10.479016002083828     
 H  -5.8524286128112344        9.8550119779519534        8.8599328499173780     
 H  -5.9088860779359011        6.2323134338716377        7.7232770878139894     
 H  -4.5681005614724777        6.9976918887371902        8.5969670064723100     
 H  -5.3836267591572300        7.8704369187085277        7.2836485207803427     
 N  -9.1615998311957814        8.6651513168869396        9.3789291030745279     
 N  -8.7259533910020242        6.6152834987165958        7.7631685845184606     
 O  -7.8015136784901502        8.9119056953641813        7.0678781834278093     
 C  -10.458907917009411        9.2359488581257878        8.9323240475825330     
 H  -8.8186459342071384        9.0144740113795017        10.281956465383402     
 C  -9.7585616380255100        5.7865158076092138        8.4091116489231510     
 H  -8.4979201545242979        6.3822138028265254        6.7934742851584993     
 Dy  -8.0213920682594448        9.0158463786980860        4.8624113675324585     
 H  -10.612909273522275        8.8837221299378744        7.9017972986547651     
 C  -10.411071208113766        10.765501436561866        8.9164250431935876     
 C  -11.596390101588980        8.7167899826523030        9.8150182344584103     
 H  -9.9243601895682207        6.2446078540767056        9.3913747969707000     
 C  -9.2739146444277658        4.3453761567945408        8.6150602748913006     
 C  -11.071607185511139        5.8180521247161998        7.6170588465190816     
 O  -8.3907665832188965        9.0002219885131467        2.6746140663744882     
 O  -7.4920352970398252        6.6804439479746520        4.8811217145002166     
 O  -5.6766527723917726        8.8368215825285805        4.5954524840712283     
 O  -7.1960923168371380        11.290620274589257        4.6873610618323269     
 O  -9.8230784089915311        10.497915441248502        5.2361755106523535     
 O  -10.004204748448895        7.6672466259518934        4.9324633489435277     
 H  -9.6074289715730607        11.131791137645484        8.2656005282482230     
 H  -10.243746953568923        11.159460758196486        9.9289797256603833     
 H  -11.360814123348854        11.173813385184468        8.5430495355218916     
 H  -11.456163690180214        9.0534770039937680        10.850990197365329     
 H  -11.642448751009539        7.6213496043105389        9.8189219001386423     
 H  -12.560964098369958        9.0996016340453227        9.4546994643028839     
 H  -8.3441389938823072        4.3149522893421013        9.1971077686001443     
 H  -9.0853268566284360        3.8550577654024916        7.6517035142238363     
 H  -10.033889060512594        3.7565076358441907        9.1483979060982978     
 H  -10.929989300735922        5.4009929431157051        6.6108657967266256     
 H  -11.451284031896783        6.8398319875401432        7.4990209318628827     
 H  -11.839965069763164        5.2183583335111798        8.1243622044395920     
 P  -8.5688508389391949        9.8652022552867784        1.4200769615959814     
 H  -8.0370290506449109        6.0613399477767498        4.3297333538291509     
 H  -6.5209502581732579        6.3869643370804123        4.7776285597215242     
 H  -5.0814649486072021        9.5920668405168392        4.8716001197348415     
 H  -5.1896537586715068        7.9651629690868457        4.5906570443937005     
 H  -7.6551074213496211        12.027443081432356        5.1720824932302802     
 H  -6.2055328169713224        11.402556935823807        4.8757388997013438     
 H  -9.7754582775310137        11.433637905900891        5.5761979340524439     
 H  -10.783409816183752        10.298954417764081        5.0688873460005652     
 H  -10.913480223613156        8.0678946077235985        4.8826624817506872     
 H  -10.050637054479038        6.8425817643396840        4.3808495831831831     
 C  -7.1024558980494303        9.5838965710982684       0.35742884980061856     
 N  -8.7339487832881169        11.412150370483952        1.9652036297358717     
 N  -9.8681707355793282        9.5906750273978396       0.45854595822087535     
 C  -5.8783410317864346        9.9760602761693757        1.2060616353653026     
 C  -7.0280659041513731        8.0865689761699588        2.8283235738948871E-003
 C  -7.1691682202740710        10.431586062003371      -0.92080140492466722     
 C  -9.2996440252931940        12.563351212078482        1.2482922206403828     
 H  -8.2709724898821175        11.616549972084263        2.8545815827077479     
 C  -11.263371478399682        9.5074267344595942       0.95518591512097550     
 H  -9.7054341036450289        9.0731435376685923      -0.41178212466544539     
 H  -5.8940448092740283        11.035770287497607        1.4943221096233867     
 H  -4.9721201185034030        9.8024426499512227       0.61321242147311639     
 H  -5.8046381055807439        9.3738820692702713        2.1195998801229106     
 H  -6.0943015442173900        7.8799075069059672      -0.53981622107683958     
 H  -7.8518396319894448        7.7771052033733641      -0.65296916786770431     
 H  -7.0491275562420457        7.4646241935610886       0.90591876430714013     
 H  -8.0234422037133797        10.160044460424299       -1.5525199041906090     
 H  -6.2581302468091149        10.261790997080219       -1.5100975620425696     
 H  -7.2290875434106114        11.505526683585295      -0.70582039505114036     
 H  -9.6394890485008471        12.179744605691463       0.27756494451075447     
 C  -10.496369361639497        13.129721134981658        2.0178545349357915     
 C  -8.2383413573909490        13.639166727095896        1.0241352266568315     
 H  -11.273445944432460        9.9474876658606419        1.9625763534066420     
 C  -12.183324339327074        10.317124505302669        3.5341283118506733E-002
 C  -11.696545642614284        8.0450646711616258        1.0510464107700401     
 H  -10.180067545791440        13.508155290158411        3.0010590431685609     
 H  -11.263071150961995        12.362937928841196        2.1865362943432785     
 H  -10.954300247133958        13.962734329906263        1.4657055519499866     
 H  -7.3783803122362102        13.249688167332014       0.46616909257978567     
 H  -7.8717003328482074        14.024972276183378        1.9856239748090092     
 H  -8.6527280292125237        14.485694013611653       0.46237685974726889     
 H  -12.109536753893206        9.9431296180350692      -0.99542452916464907     
 H  -11.916048572796115        11.380792290316013        2.9217471950249350E-002
 H  -13.227761327542284        10.226251064720799       0.36260961203969760     
 H  -11.022368751318394        7.4772705186586137        1.7062501146090525     
 H  -11.676792968000452        7.5822985620521388        5.5092078371216865E-002
 H  -12.715563839380195        7.9614418320578473        1.4524805017290556     
 C  -7.7041567146459196        5.0277315767173878        16.830541828224739     
 C  -8.6951548954981241        6.1140507777448416        17.282434613544947     
 C  -8.2557247204816964        3.6174185221036814        17.116041137679911     
 C  -6.3602962749158278        5.2204553292146008        17.561562856383379     
 P  -7.3548094298264548        5.1747719409557575        15.026498368577696     
 H  -8.7897348686527295        6.0793673348936075        18.378428411003338     
 H  -9.6965308161799957        5.9652620416435083        16.858771143419240     
 H  -8.3427362035962336        7.1158255409698361        17.004826444065110     
 H  -8.4420786403360708        3.5068843713973310        18.194341954601160     
 H  -7.5330601452291353        2.8460723869328963        16.823156782400346     
 H  -9.2041871038797503        3.4263790777578635        16.597916615219347     
 H  -5.9661433985752721        6.2338679765075726        17.418177470103238     
 H  -5.6013055787842685        4.5019439975731803        17.224926462161438     
 H  -6.5031983803910807        5.0711749138348132        18.641861298174881     
 N  -6.6500891214753999        6.6276682725423886        14.659977874889977     
 N  -8.8183056446167729        5.2120077932632629        14.285200900204828     
 O  -6.4141055652334291        4.0389650034944760        14.609952702136029     
 C  -5.2031124340382693        6.9222204656311117        14.673998209727674     
 H  -7.2632340399056270        7.3695119230992354        14.308108276635279     
 C  -8.9542960527357955        4.9484428159451976        12.834478835365729     
 H  -9.6648171414998068        4.9926633613144276        14.827932963013257     
 H  -4.7246693449241386        6.1633416603061661        15.306523976734608     
 C  -4.9363672918644887        8.2910904617204633        15.300536301284026     
 C  -4.5792963123011177        6.8478923305344495        13.278226614739127     
 H  -8.0189240127185837        5.2838215719650075        12.365035874615405     
 C  -10.118557038425161        5.7778853657939591        12.297752919224802     
 C  -9.1481180384857232        3.4552015205933180        12.559175982546387     
 H  -5.4475540864856571        9.0859788624902205        14.738855191662159     
 H  -3.8589370660687141        8.5019855265279336        15.285496106198467     
 H  -5.2772735180883954        8.3322137163377796        16.341129727245679     
 H  -4.7858344639574399        5.8816326102866849        12.802449590844823     
 H  -3.4891217233233616        6.9644782562355729        13.357361230275774     
 H  -4.9730617170472211        7.6474420450727525        12.636599953679649     
 H  -11.031160318775839        5.5266430421472723        12.854494153492766     
 H  -10.299135352560803        5.5519914219723754        11.239343688876851     
 H  -9.9226593090302355        6.8531549438723678        12.402493276391800     
 H  -8.3162162110345985        2.8746613750776855        12.974216142099971     
 H  -9.2020001416007471        3.2578975367142231        11.479381238964798     
 H  -10.079564165696768        3.0919747967284228        13.014552211425219     
 C   4.5331337247176826       -1.4376190642732125        12.233652124042505     
 C   4.3667021628801379        7.0734261679154489E-002   11.967924910343491     
 C   3.1835903181623104       -2.1758633640947087        12.136423938596341     
 C   5.5195010826305415       -2.0081695591936106        11.193458327524281     
 P   5.3126783593243507       -1.6877222189870971        13.894862647976888     
 H   5.3361395030058736       0.58361670601070881        11.998635132722805     
 H   3.6878643273695682       0.55472333212127167        12.680613871475222     
 H   3.9413579486493644       0.21775127879539008        10.963341849406758     
 H   2.4205609953309102       -1.7396197321722455        12.794615856799661     
 H   3.2843040080631356       -3.2417094608406338        12.384863658068003     
 H   2.8045777058748542       -2.1104228622752323        11.104995859761674     
 H   5.1402429084714338       -1.7874678015833718        10.184829001401710     
 H   5.6239353592482075       -3.0952195228546953        11.275768433417250     
 H   6.5158901429849072       -1.5550516029374855        11.280592911515765     
 N   5.6967170889294039       -3.2652787348874255        14.213925879564719     
 N   4.1346800666772046       -1.3849956071638068        15.005413391325890     
 O   6.5947360411226370      -0.85632028130696047        13.938377728190606     
 C   6.8926099380667134       -3.9928132268352847        13.736942757985107     
 H   4.9483984136249797       -3.8537365887077399        14.577121895786918     
 C   4.3804163079794725       -1.3568633134225596        16.468830865928449     
 H   3.3680889405821715      -0.76711637667055188        14.710622095076493     
 H   7.4636833229067427       -3.2935529090905553        13.110524737955382     
 C   7.7659032172984270       -4.4262009906587059        14.917108100466669     
 C   6.4597591616643877       -5.1988179057349440        12.903599767324060     
 H   5.3487328416464841       -1.8508769935261529        16.634133447579352     
 C   4.4588963513013686        8.5912038768099136E-002   16.977816906001742     
 C   3.2859951271376708       -2.1551132561098667        17.184343583828369     
 H   8.0261503407159065       -3.5635654032312454        15.543774429980919     
 H   8.6975629594904120       -4.8899826270175515        14.564854420220655     
 H   7.2225634294653940       -5.1544695602649364        15.531641856825782     
 H   5.9037789858633509       -5.9071675119577121        13.534282156117934     
 H   7.3304016676441508       -5.7220543019424692        12.495483048450504     
 H   5.8134183052891526       -4.9080071212066496        12.067397998214545     
 H   5.2685744704739426       0.63005822269118072        16.477684164412150     
 H   4.6422267122796192       0.10829817861638659        18.060941439619963     
 H   3.5178191310748690       0.61716826504658573        16.782475252155425     
 H   2.2931008077770096       -1.7728963003757958        16.910420157667609     
 H   3.3889521450446622       -2.0665341677060769        18.274044063833525     
 H   3.3283078518661133       -3.2186542206780353        16.920200477173509     
 I   1.5078804946195041        1.0429902682533663        14.540467341801527     
 I  -1.6292170676069422        5.6451390519119142        15.980431813133542     
 I  -8.4980332273695485        9.6097918911571405        13.002478109314351     
 O   1.9047323247432619        4.4977692980352062        15.540856391164057     
 H   1.7196807719505558        3.5559681940522565        15.333367215616173     
 H   1.0205661909794606        4.9030444442400398        15.665670316576929     
 C   8.4210096186196406        2.5361756118999277        10.036381224074807     
 C   8.6104022517431247        3.5229845481556850        8.8745157980071134     
 C   7.8581359712136889        1.1911343726599111        9.5363427251865875     
 C   7.4630897965565177        3.1338376276801601        11.088093801008092     
 P   10.013510987510427        2.2774327762730762        10.912195291003904     
 H   9.2106981305288098        3.0941030012196835        8.0609957090082425     
 H   7.6292336158491105        3.7887302918377745        8.4604841147954524     
 H   9.0856949744265165        4.4517702074577690        9.2121531120147289     
 H   6.8499580393940986        1.3540417692905860        9.1261824667662754     
 H   8.4706252774738999       0.75418912402783778        8.7360561965801082     
 H   7.7770749347677270       0.46437341944868810        10.355352827434709     
 H   7.8285275259537350        4.0874749207936194        11.489551059424953     
 H   6.4888181016686053        3.3203297985834235        10.615663167741843     
 H   7.3049095026487638        2.4488946989855798        11.929543744926301     
 N   11.085137273824685        1.6600217238148403        9.8340893234316749     
 N   10.645089988401113        3.7095593462050935        11.449649042799360     
 O   9.7264863935873525        1.4107725455830338        12.145515611195652     
 C   12.382289222970787        1.0895109462581309        10.281631943501781     
 H   10.742057855194346        1.3089683342241234        8.9318322890289092     
 C   11.676688996440634        4.5397922212670512        10.804191962390171     
 H   10.418109488449810        3.9406874564456791        12.420025426281823     
 Dy   9.9364694131614080        1.3020972815194947        14.351953477049555     
 H   12.535452247247017        1.4418454022968623        11.312247451495191     
 C   12.334935783365431      -0.44011962839314162        10.297808811022824     
 C   13.520112430020577        1.6090953152779939        9.3996251078279744     
 H   11.842291772009967        4.0831252372309130        9.8212276489289145     
 C   11.190697376028213        5.9807673246187152        10.600430316905088     
 C   12.990111781475390        4.5081875345709017        11.595543344369364     
 O   10.302975271470251        1.3143571496471893        16.540331671896158     
 O   9.4092840250994776        3.6387466268707835        14.331868096067382     
 O   7.5913988236716214        1.4790046723317432        14.609463994936577     
 O   9.1083259844704205      -0.97310000343474712        14.518582951931094     
 O   11.737081778794437      -0.18135758270899716        13.976215757678526     
 O   11.919465066640464        2.6459049288359666        14.274689187272763     
 H   11.531163955998716      -0.80637201795684721        10.948505378224112     
 H   12.168016674921599      -0.83436788388254290        9.2852895899401826     
 H   13.284682150350886      -0.84809532643984409        10.671576081439797     
 H   13.380777064726217        1.2721319361364392        8.3636262580011813     
 H   13.565402520787032        2.7045755605608046        9.3955450241445213     
 H   14.484720330654431        1.2269746411824007        9.7606249242298837     
 H   10.259936305233241        6.0108698886680640        10.019970238226936     
 H   11.003226834447407        6.4700158454241432        11.564532376007090     
 H   11.949333794146748        6.5707444991673762        10.066443512259957     
 H   12.848333432531524        4.9229017438204217        12.602676082410660     
 H   13.370973282252807        3.4866103779365050        11.711216953581896     
 H   13.757604859728371        5.1098727705310241        11.089337518551746     
 P   10.482275760159123       0.44735866930405943        17.793401813816288     
 H   9.9547413325540930        4.2578563002191059        14.882864872932078     
 H   8.4382157895664456        3.9318024450168134        14.436062517405405     
 H   6.9952609244659563       0.72441861654957818        14.332845216482930     
 H   7.1054091224710101        2.3513402611453338        14.616540756043090     
 H   9.5685437375305593       -1.7098457635996911        14.035125087712633     
 H   8.1182497847790458       -1.0848393790325626        14.328463167833364     
 H   11.688580489002483       -1.1171084461658833        13.636451690442138     
 H   12.697450417079761        1.5903231464057983E-002   14.144331417295508     
 H   12.828973750443316        2.2453338408949177        14.322460019889602     
 H   11.967263292456149        3.4708647549253522        14.825747954043319     
 C   9.0158633904288425       0.72687972671161338        18.856383743166134     
 N   10.648182698510524       -1.0987585845638501        17.245900190002487     
 N   11.781963237930725       0.72081871994482427        18.754642251244515     
 C   7.7920714950362440       0.33456904040736768        18.007326145672078     
 C   8.9404504305135841        2.2239711756897993        19.211804447947337     
 C   9.0831752077781456      -0.12133980824622789        20.134207491989965     
 C   11.211561220986493       -2.2511553157632687        17.962886615242045     
 H   10.185836634810560       -1.3022954378830771        16.356057480569532     
 C   13.176847516175336       0.80467130729753678        18.257013461423576     
 H   11.619819369347871        1.2384178772935304        19.625101981765464     
 H   7.8081754543472908      -0.72499271265138632        17.718622753273561     
 H   6.8856784219379001       0.50769564401383960        18.600013479528727     
 H   7.7183244295012248       0.93713969544006859        17.094011995699923     
 H   8.0070586421105254        2.4295028460104184        19.755492077266211     
 H   9.7646276254738495        2.5339283647430118        19.866850824947875     
 H   8.9599767212879033        2.8463152549912301        18.308973004718322     
 H   9.9374876766131361       0.15043496212199220        20.765764194077626     
 H   8.1722163052813936        4.7766930430100114E-002   20.723789390983814     
 H   9.1436234840657775       -1.1951735707502216        19.918928122486104     
 H   11.550903028779668       -1.8683060732898731        18.934083772936319     
 C   12.408346046249619       -2.8187232975330039        17.194427923317566     
 C   10.148736422218327       -3.3257648121684675        18.185556169447164     
 H   13.186411806570881       0.36456329790418829        17.249656755250385     
 C   14.097780218677951       -4.6539436949609853E-003   19.176200433126695     
 C   13.609363125380090        2.2672184603999956        18.160944406645093     
 H   12.092837983936491       -3.1956614317695324        16.210412045065596     
 H   13.176655758111222       -2.0531449789559404        17.027689568444760     
 H   12.863929553306743       -3.6531246274416387        17.746362008744448     
 H   9.2882400146910147       -2.9351803917080286        18.741849603757540     
 H   9.7833505066675954       -3.7116161294408330        17.223645882336474     
 H   10.561173350113839       -4.1724663749785309        18.748423047066925     
 H   14.024573378733983       0.36923120705107498        20.207047610713254     
 H   13.830990491526764       -1.0684376655409014        19.182385069764390     
 H   15.141932242323822        8.6765148836354666E-002   18.848177341616132     
 H   12.934874288577545        2.8347480763193662        17.505836348561779     
 H   13.589689579284606        2.7299167601620806        19.156900844685033     
 H   14.628208184894621        2.3511686106964982        17.759181926702635     
 C   9.6188648458963293        5.2853129833460111        2.3828320295025871     
 C   10.608164082014188        4.1973803257941533        1.9311632758452544     
 C   10.171751008456027        6.6947351246790712        2.0953226964902494     
 C   8.2741827500664940        5.0934318863276307        1.6530817542356078     
 P   9.2709864285186292        5.1403422700727903        4.1873846848805742     
 H   10.702058501420735        4.2310028658119077       0.83507486961847566     
 H   11.609994879637330        4.3451544942484803        2.3540707370783736     
 H   10.254676646031841        3.1962876296319909        2.2098679636969214     
 H   10.356659354515987        6.8040102605634170        1.0166486372260424     
 H   9.4504632661460377        7.4672605596158821        2.3884870659098194     
 H   11.121205584516686        6.8850972396388173        2.6118439462891128     
 H   7.8789395217216089        4.0806018700035018        1.7976051192201525     
 H   7.5162851562725557        5.8130954221166320        1.9896771124486707     
 H   8.4164238816179857        5.2416115922364908       0.57253345381860066     
 N   8.5658759553974946        3.6884520403714247        4.5567983203093156     
 N   10.735463093274069        5.1025019527721129        4.9268768265766276     
 O   8.3311983882078842        6.2771319092197997        4.6032695047602630     
 C   7.1189117846742418        3.3938641870282278        4.5420154506875390     
 H   9.1792058410545607        2.9458032674623644        4.9066063692629465     
 C   10.873952652808052        5.3643378607563283        6.3776475327182824     
 H   11.581022239449300        5.3225681524447470        4.3830233295938346     
 H   6.6407229616475867        4.1525661897882058        3.9090966639169875     
 C   6.8526823860305877        2.0248359769520001        3.9155244054453431     
 C   6.4941877254027665        3.4686681794298111        5.9373772786661387     
 H   9.9396735795116289        5.0277144148216264        6.8482613546537996     
 C   12.039701636062821        4.5350161330308563        6.9112984133381863     
 C   11.067260961763402        6.8573202797823454        6.6544994210527069     
 H   7.3635785804500165        1.2300687981147931        4.4776373335450632     
 H   5.7752721333187980        1.8137897704379227        3.9296946149860310     
 H   7.1944056696640972        1.9836159061345904        2.8752022292239094     
 H   6.7003134406294826        4.4352133267584231        6.4128004731191108     
 H   5.4040721465518029        3.3518595299357941        5.8575988603251190     
 H   6.8876284174231204        2.6695118499937660        6.5797059510966411     
 H   12.951256441663357        4.7876979457961308        6.3535156491044704     
 H   12.221759499625980        4.7594873555771278        7.9697600965030597
[truncated: 1,937,054 more chars]
