# Supplementary material for: Unraveling the Contributions to Spin–Lattice Relaxation in Kramers Single-Molecule Magnets
Source: J Am Chem Soc. 2022 Dec 9;144(50):22965–75. doi: 10.1021/jacs.2c08876 (PMC9782788; doi:10.1021/jacs.2c08876)
Supplement: Supplementary file 2 — ja2c08876_si_002.zip [file ja2c08876_si_002.zip › phonon_Dy/mol-8/mode-1-10/10/Cart_disp.xyz]

         256

 Dy   4.2586567235951005       0.16807633904591202        4.2281368234674792     
 Br   4.1085849006613824       -2.7140743973915527        4.2999050404263928     
 O   5.0719521196541528       0.57950993023325381        2.2509479603897318     
 N   5.7360551595330307        2.2285822376295936        4.6751462137387474     
 N   6.4957072448283917      -0.37102665222678793        5.4347634255908863     
 O   3.4858220215815905       0.63593057502568351        6.1975795640783984     
 N   2.9250997194397002        2.3349085367202829        3.7838886228998945     
 N   2.0031416427533970      -0.21108254795381512        3.0280301312866720     
 C   5.5271168287529191        1.6410051028405277        1.5788293872795427     
 C   6.3957777861162910        2.0035374355999394        5.9873902172413587     
 C   4.9390482720210853        3.4863773699186371        4.7573150753649687     
 C   6.8183407307793749        2.3399171044256621        3.6371472796770981     
 C   7.1047470308188885       -1.5760717993696474        5.5041156936533291     
 C   7.1074160751416970       0.67911239245881772        6.0419115302511308     
 C   3.0435337658297015        1.6947272235289910        6.8792030978111658     
 C   2.2848666146792525        2.1569986554231684        2.4567324284692202     
 C   3.7985073360738104        3.5424011799207507        3.7410135040293948     
 C   1.8297555493747246        2.4948876530488975        4.7983014910662645     
 C   1.3104227271552118       -1.3705868688417728        2.9441946561226131     
 C   1.5263764999179719       0.86028057658634438        2.3398032790934122     
 C   6.3620288988977363        2.5923182703620080        2.2292258663125279     
 C   5.1797372824097483        1.8668456428937950       0.22653753329104426     
 H   5.6109846154053251        2.0076457127415841        6.7602353992937951     
 H   7.1053205337329084        2.8158307233177378        6.2229284169874859     
 H   5.5995445603357883        4.3603296118525492        4.6149744485127702     
 H   4.5256870735939279        3.5459278909625551        5.7696450733305191     
 H   7.5088709002395246        3.1426939602224464        3.9396604999458247     
 H   7.3684762950800424        1.3885971885764052        3.6673993555073010     
 H   6.5650872354837855       -2.3949100258644562        5.0286574631057857     
 C   8.3287759518686570       -1.7785039084814396        6.1417895635949264     
 C   8.3275050470369152       0.55132657144939334        6.7079034953856187     
 C   2.2537735244356973        2.6843006276134278        6.2280942154865002     
 C   3.3512713531514544        1.8680637482576161        8.2480229376489369     
 H   3.0831211694356533        2.1630779985647131        1.6980095461788005     
 H   1.6019408665920984        2.9942519976954656        2.2290570332349744     
 H   3.2001350755577973        4.4527361837005603        3.9213075585228601     
 H   4.2126406907011678        3.6233859182408765        2.7311305124828853     
 H   1.1987713055953471        3.3481205472112170        4.4990326053398402     
 H   1.2178579002540217        1.5837523643427096        4.7293491054142072     
 H   1.7339856461088647       -2.2055705604693006        3.5007514902545207     
 C  0.14269396974133125       -1.5114494934345357        2.1966698203684336     
 C  0.38472069548789650       0.78346920142150833        1.5363599745418517     
 C   6.8102636508227992        3.7201360834325272        1.5324517090502907     
 C   5.6503533901488145        2.9950550786405721      -0.45528825318660526     
 H   4.5582998435562354        1.1386492874376248      -0.29308562126317433     
 H   8.7699053298159164       -2.7722230091338318        6.1738703994708750     
 C   8.9647085754232929      -0.68992575083583429        6.7418222851558394     
 H   8.7799975077865859        1.4252153328919079        7.1752340638041563     
 C   1.7811028078178843        3.7807415297691045        6.9566715163252768     
 C   2.8657496747840221        2.9728171890787296        8.9566225474365861     
 H   3.9434334192768197        1.1103671173312648        8.7593560466246618     
 H -0.37913063328977797       -2.4665915994429759        2.1715112230234910     
 C -0.33136931255595864      -0.41338110646282589        1.4768116532358719     
 H   4.5228846468789316E-002   1.6650940131886163       0.99366769768612684     
 H   7.4402993638456998        4.4429725224711420        2.0511846140316226     
 C   6.4672728327565654        3.9265680675854195       0.19212814899574027     
 H   5.3743836969260261        3.1269131460258017       -1.5024750959340065     
 H   9.9352601641625036      -0.80509361644806743        7.2252896331064242     
 H   1.1614604946981728        4.5212592545842298        6.4505415870926939     
 C   2.0722773757919151        3.9290697825869958        8.3166166158230439     
 H   3.1113121924175737        3.0665654891302481        10.016071203464191     
 H  -1.2522028251945403      -0.48832990928797315       0.89839106453102735     
 H   6.8460196129322979        4.8022781872089544      -0.32811728294384757     
 H   1.6658467595227253        4.7795056593798746        8.8544167943797785     
 Dy   4.3024749562951614        17.064104531879952        12.646805857656378     
 Br   4.4199967326178804        19.935816361185417        12.729834719799570     
 O   3.4719303481625094        16.640678234955935        10.681115124049489     
 N   2.8581841820328493        14.978053245791653        13.116224436494695     
 N   2.0590828058800246        17.577464396577582        13.837630504376548     
 O   5.0938606771607224        16.632380696499187        14.620535234259954     
 N   5.6528512923738852        14.908033576584135        12.218421388854264     
 N   6.5497046602914892        17.455821401275191        11.422301611847574     
 C   3.0307120854801326        15.568471430675840        10.017017041142008     
 C   2.2084558982205729        15.213301084604820        14.431590967910706     
 C   3.6627964960916026        13.726907448597526        13.199682743702690     
 C   1.7688285029221547        14.853664795932461        12.087909182943191     
 C   1.4231468661400299        18.769151781008858        13.885638869077964     
 C   1.4812025056777154        16.530257258873092        14.479144573766479     
 C   5.5362305190629986        15.578116214408981        15.309617580640115     
 C   6.2944501775453681        15.081446428522549        10.889897304068137     
 C   4.7996865145248702        13.685807176434075        12.179942968762138     
 C   6.7499373795454671        14.769408062096755        13.235657918183684     
 C   7.2240247091771232        18.623610927021371        11.317735944915785     
 C   7.0499139630511571        16.378291020902214        10.765506372565346     
 C   2.2159818789280736        14.605795993171393        10.676549464918656     
 C   3.3695847543115764        15.345563550636374        8.6623682806170770     
 H   2.9993966776137535        15.223112086480603        15.198105579205240     
 H   1.5080621182065066        14.397526355841899        14.681968060954635     
 H   3.0107327416075016        12.847194546578912        13.056658386946451     
 H   4.0786983027493333        13.669085117576104        14.211086334610531     
 H   1.0897668436040617        14.043884535978213        12.396726132320412     
 H   1.2085507392776342        15.798482580184650        12.120877386227036     
 H   1.9338739505585407        19.585693385841118        13.379102751036678     
 C  0.20802235093666988        18.962895650758107        14.541041690002652     
 C  0.27527978777933260        16.652369284084497        15.170455843876708     
 C   6.3262408657472005        14.584530576986191        14.665490881380586     
 C   5.2285712665111408        15.411982396624119        16.679642354215844     
 H   5.4953712678213975        15.072236653777880        10.131886538748745     
 H   6.9767371171951797        14.242780144704009        10.667452537562724     
 H   5.4146974227060385        12.786345286579003        12.355985012414543     
 H   4.3818402121008537        13.600471907302760        11.171849000054470     
 H   7.3908822601767161        13.922524369657753        12.941776784413355     
 H   7.3496735692361836        15.687685404068377        13.160820938374721     
 H   6.7805267026977472        19.464052659654730        11.847744363128227     
 C   8.3993292561395911        18.765565754455530        10.582903434873957     
 C   8.2051708646982853        16.451403536288623        9.9840190284980714     
 C   1.7733679056877869        13.473313321595429        9.9839642918069931     
 C   2.9071672009109930        14.210443589891575        7.9861538035667197     
 H   3.9747004730072049        16.083753444172597        8.1371975771980125     
 H -0.25829340322937766        19.944894745096430        14.551405773736031     
 C -0.38667669153921785        17.880887913243463        15.187511666104319     
 H -0.14888701546644353        15.782600727463759        15.667877267773470     
 C   6.7947804638731206        13.489176698337310        15.398717869330635     
 C   5.7127541427067863        14.310694067414627        17.394452700426399     
 H   4.6355708502243038        16.170569801210252        17.187959893198308     
 H   8.9036059973009340        19.728754377367267        10.535471831659102     
 C   8.9041543652584938        17.657162442159148        9.9054324466657988     
 H   8.5656182967069601        15.563034093009033        9.4693973426868112     
 H   1.1523773818048806        12.746059368571157        10.507359741324086     
 C   2.1069320043356599        13.269982838571986        8.6410559501010464     
 H   3.1737124728899193        14.081082138451634        6.9364484485102356     
 H  -1.3476885921854431        17.991753486042061        15.689220245004014     
 H   7.4099130654462328        12.742804681963497        14.895621401873155     
 C   6.5035482752473852        13.348653138459428        16.759415138768862     
 H   5.4663922923643051        14.223019112741857        18.454304470827463     
 H   9.8332122684464505        17.731240048054310        9.3414817021080125     
 H   1.7335085708817646        12.390071788747422        8.1242996839642529     
 H   6.9070863988395503        12.499738795434560        17.301994424695490     
 Dy  -8.0964399557071128E-003   8.7781406933125243        4.2268942674609757     
 Br -0.16509959378532760        5.8918786918457089        4.2891195998996290     
 O  0.81771261245673599        9.1941661258312912        2.2575301778287216     
 N   1.4701352900971212        10.843741767906270        4.6840111868591130     
 N   2.2142903138097823        8.2227178498284204        5.4251356113951550     
 O -0.77743017327708575        9.2381919991996710        6.2008762544327265     
 N  -1.3378103784341913        10.942236696432740        3.7899172371649450     
 N  -2.2706046927959638        8.4202028998180278        3.0191024834488522     
 C   1.2675608955440854        10.259449857098652        1.5879660924746035     
 C   2.1248409822890548        10.599434199370203        5.9933146573021823     
 C  0.67203215302127295        12.098154243664700        4.7748782829717147     
 C   2.5526977302966185        10.960705970947721        3.6490495489097525     
 C   2.8242733631464736        7.0173270084408195        5.4881582590736580     
 C   2.8296788328581126        9.2705921594698779        6.0350726944968542     
 C  -1.2231340686547745        10.294139471120358        6.8848765413914164     
 C  -1.9788941347548392        10.782822176434976        2.4588083463254646     
 C -0.46726107359972857        12.154040289006264        3.7574239962415477     
 C  -2.4361365667770976        11.096015400170110        4.8046672958764338     
 C  -2.9624815067525416        7.2607498265687775        2.9348198975833308     
 C  -2.7441091999208709        9.4918082184838930        2.3308949948600097     
 C   2.0970445389763483        11.213752670320188        2.2409851484409655     
 C  0.92176395994769578        10.484741189199001       0.23531963742454659     
 H   1.3390151940431896        10.599054276343438        6.7649604890170574     
 H   2.8400874303091470        11.403183240231689        6.2414649602202061     
 H   1.3283007825409308        12.976044118689082        4.6363333835162539     
 H  0.25839589178954026        12.152234582679240        5.7873914726239741     
 H   3.2417447937000485        11.764278270026729        3.9529577107917597     
 H   3.1050707520618404        10.010476828306574        3.6769061085504111     
 H   2.2836781167314011        6.2006955357834714        5.0103806168652190     
 C   4.0489810158251194        6.8109752600045015        6.1231675043567995     
 C   4.0523891294327168        9.1380032744625357        6.6958025260388503     
 C  -2.0147128318641525        11.283123183688211        6.2353284969015741     
 C -0.91547164336764586        10.466636314192980        8.2538635606792106     
 H  -1.1791268905834942        10.791339317009184        1.7015651365118762     
 H  -2.6548995636309360        11.627987270887028        2.2411022405641270     
 H  -1.0720009771757224        13.059279868502319        3.9402337162430174     
 H  -5.0866339332887603E-002   12.241103911469448        2.7489926951440928     
 H  -3.0671155160387809        11.949180347788941        4.5059951298867071     
 H  -3.0461993725688923        10.184127040133726        4.7313582551038778     
 H  -2.5402454040563285        6.4254829241021927        3.4924631110829703     
 C  -4.1292683209210344        7.1218286211081496        2.1854356367407739     
 C  -3.8841856499924607        9.4180603204615174        1.5253798170799495     
 C   2.5416657583222770        12.343941699844496        1.5460383597518286     
 C   1.3886448183320930        11.615864005202685      -0.44430723604161915     
 H  0.30488794801463426        9.7536091439920263      -0.28582073050986095     
 H   4.4878134486397867        5.8162489311608905        6.1509506127010294     
 C   4.6882525392584498        7.8961796699507047        6.7255879916262629     
 H   4.5075472408107276        10.010350804186375        7.1636778204125457     
 C  -2.4898291181394039        12.377674182107201        6.9651944971548252     
 C  -1.4036915409536870        11.569047829223942        8.9640845265838109     
 H -0.32095470749429511        9.7106998626990890        8.7647828032189370     
 H  -4.6530733066751111        6.1676636679559200        2.1595316576891328     
 C  -4.6008624711476340        8.2212406542973770        1.4655385734244510     
 H  -4.2222511383052321        10.300004314909932       0.98224673604212376     
 H   3.1687515699685611        13.068150319083026        2.0663048449169037     
 C   2.2000609869608474        12.550388639244616       0.20549844246333254     
 H   1.1143168954913958        11.747490359125452       -1.4918008498274349     
 H   5.6595518163606870        7.7786119338396418        7.2073302838404540     
 H  -3.1096616236670735        13.118515585123916        6.4597481347188825     
 C  -2.1995848827636264        12.524252237581578        8.3254955739975500     
 H  -1.1579090452982337        11.662031291726835        10.023611748191472     
 H  -5.5214527720871924        8.1470789515872344       0.88688838514135193     
 H   2.5759562070261457        13.428208584261370      -0.31308454058883317     
 H  -2.6084740498278829        13.372684552872677        8.8644515263115924     
 Dy   3.6976162994976663E-002   8.4692744642724485        12.663212531535173     
 Br  0.16961640205625708        11.336599289515531        12.757685080104185     
 O -0.79546033731581056        8.0552975333680426        10.693310603048277     
 N  -1.4180584792168343        6.3813427778194427        13.120101031016405     
 N  -2.2066487416003540        8.9832214205078191        13.854091903751767     
 O  0.82573688182823490        8.0223629873336897        14.633173153064240     
 N   1.3759419817477112        6.3041336153426668        12.223627222529185     
 N   2.2859040055279602        8.8488629502531815        11.438425991538073     
 C  -1.2354599228673135        6.9854315375134286        10.024860288773256     
 C  -2.0687904259678453        6.6151335725213167        14.434920764095315     
 C -0.61794399496087293        5.1273510647556932        13.201803782959431     
 C  -2.5055680713273145        6.2645283166214023        12.088872612119284     
 C  -2.8376205109230019        10.177202633677231        13.907019298993587     
 C  -2.7932072226880971        7.9334087054521554        14.483695374206981     
 C   1.2676584760789580        6.9648261979054151        15.318095229209622     
 C   2.0166616427555009        6.4780500421909419        10.894995839385622     
 C  0.51926123128469936        5.0843840541312755        12.182799627945007     
 C   2.4739186851235044        6.1578249917442571        13.238673551650338     
 C   2.9654522341794562        10.013704189754105        11.335823585639041     
 C   2.7754633483991116        7.7728044038978554        10.770942830193693     
 C  -2.0546703134224065        6.0218168465767885        10.677785748361442     
 C -0.88943569710756254        6.7640105262991952        8.6715606264710221     
 H  -1.2786073510834282        6.6225530149175569        15.202258819985603     
 H  -2.7710962987606811        5.8004156891853231        14.683371643756267     
 H  -1.2727208901440845        4.2497768875899018        13.057135368105127     
 H -0.20260770320675522        5.0664015113423808        14.213291361293127     
 H  -3.1878579050404379        5.4551853447699630        12.392179930975400     
 H  -3.0633925734185228        7.2107044739427986        12.124561915093679     
 H  -2.3190861509189968        10.996132882312637        13.412009855878871     
 C  -4.0577768853178293        10.370163993841130        14.553309426804075     
 C  -4.0051956245798577        8.0543109126416699        15.164299793962714     
 C   2.0523468789278394        5.9703543809045350        14.668805470898439     
 C  0.96619493303088977        6.7982686006703394        16.689290933715323     
 H   1.2170977091606441        6.4710395028767742        10.137481043506893     
 H   2.6968206208618364        5.6380306330736545        10.671083375255185     
 H   1.1318200899475617        4.1831574497560053        12.358389103222743     
 H  0.10199203623872835        5.0012744045587612        11.174393822705245     
 H   3.1110501006404871        5.3091473266603995        12.941283107802736     
 H   3.0774249427454690        7.0737726925298121        13.165656392524252     
 H   2.5312717789800852        10.852835560871986        11.875710708828842     
 C   4.1344195118652385        10.154710019081657        10.590844419185528     
 C   3.9238292526434360        7.8452966981811265        9.9787643871938361     
 C  -2.4946271274963041        4.8912391834750002        9.9803885091588320     
 C  -1.3488212810624867        5.6307576958309840        7.9905485986673765     
 H -0.28016769085374421        7.5014932355400346        8.1505631625594770     
 H  -4.5195965287579396        11.354075735225505        14.569167230524950     
 C  -4.6632932321896137        9.2846949963239034        15.184037223640718     
 H  -4.4365552156158028        7.1824613219319327        15.652109640112208     
 C   2.5210625723058668        4.8724608681878534        15.398222022981402     
 C   1.4509285477766656        5.6947597269447252        17.400299721930420     
 H  0.37773268814891214        7.5583252519103894        17.200942010184441     
 H   4.6433548908909419        11.115467639877341        10.545612531949152     
 C   4.6270272611037884        9.0484600704784803        9.9003395402107408     
 H   4.2759773130082026        6.9581259458756293        9.4560351166189172     
 H  -3.1185891377023442        4.1632595863342905        10.499268702907671     
 C  -2.1540644930161728        4.6899767901752529        8.6389652271571418     
 H  -1.0763273121381605        5.5029801150530684        6.9421644883473439     
 H  -5.6287891649321704        9.3945217171188879        15.677271232654745     
 H   3.1319907147297092        4.1252269368806616        14.891068131284470     
 C   2.2356158577020797        4.7310374944422993        16.760123038979046     
 H   1.2090881549939945        5.6061784816318330        18.461124713623544     
 H   5.5509386139443899        9.1220505915818002        9.3277249917172504     
 H  -2.5252179287134964        3.8113638398736005        8.1183792062031674     
 H   2.6389313134111805        3.8802724858503823        17.299968444952246     
         256

 Dy   4.2592649692453461       0.16813161320861642        4.2279184906191052     
 Br   4.1169843564583131       -2.7141093142869752        4.2959764200700734     
 O   5.0714948971764455       0.58068943495659120        2.2507913385102456     
 N   5.7330193686963797        2.2312385764881140        4.6745816544118100     
 N   6.4968911586269718      -0.36642185925544857        5.4346710053513423     
 O   3.4851195672325108       0.63474747321939939        6.1973386384244780     
 N   2.9221368575927151        2.3324540777292686        3.7832620786849001     
 N   2.0045159871607274      -0.21540733526112435        3.0279237440373383     
 C   5.5264612607652737        1.6419959847935013        1.5783247186105656     
 C   6.3922721501104771        2.0078987456499426        5.9873052524492909     
 C   4.9342011040400315        3.4879042872977055        4.7554437237117204     
 C   6.8157128930254061        2.3435602104543789        3.6371611018332430     
 C   7.1079656801079443       -1.5703444639011650        5.5044688747606623     
 C   7.1052197608746122       0.68429840067087677        6.0437241031285742     
 C   3.0427283839982162        1.6937645962125414        6.8786271933706074     
 C   2.2815191495802898        2.1528569892220100        2.4565645034907595     
 C   3.7936867354301200        3.5410995755447132        3.7391199950729250     
 C   1.8271414209459884        2.4914207165664526        4.7982187804779510     
 C   1.3138406689174511       -1.3760491898646841        2.9446501144164823     
 C   1.5243553496420734       0.85533952845702710        2.3415369504437420     
 C   6.3602868398478494        2.5942795595089074        2.2286624540219018     
 C   5.1801308569992610        1.8664228236891054       0.22559195872649204     
 H   5.6071079626600584        2.0121834969545049        6.7597632784841055     
 H   7.1009984388462630        2.8210108464468511        6.2223429404731121     
 H   5.5933228711639993        4.3626154798799224        4.6120386455871314     
 H   4.5207732688342315        3.5482071530994275        5.7676746226489932     
 H   7.5047778150825488        3.1475901047863237        3.9395467334585335     
 H   7.3673211805510403        1.3932121614725850        3.6685279286519363     
 H   6.5711802123545962       -2.3896289060062337        5.0270565427604961     
 C   8.3306111408152237       -1.7711571051123676        6.1448676821251800     
 C   8.3233626539950691       0.55790030908192367        6.7131273890263374     
 C   2.2520010291839125        2.6824636003077567        6.2274521302171753     
 C   3.3515054739988814        1.8684552896697353        8.2470120221114893     
 H   3.0794550550088706        2.1587536877514775        1.6975079259948604     
 H   1.5977931470974935        2.9892765105956922        2.2283628872882257     
 H   3.1938851393099075        4.4506453423305326        3.9183230879817170     
 H   4.2078081277461088        3.6213505557588328        2.7291673840287412     
 H   1.1947183470005798        3.3434196237456564        4.4988271969028482     
 H   1.2167100749813207        1.5793203589255742        4.7303400059834972     
 H   1.7402774774184215       -2.2105548746358359        3.4993272871967949     
 C  0.14473601222926469       -1.5185692865028091        2.1998523969650119     
 C  0.38073603638850168       0.77710665190043293        1.5415462481047590     
 C   6.8092125383066593        3.7212338805009009        1.5310221751277762     
 C   5.6512126132513743        2.9939487105735436      -0.45698713847727496     
 H   4.5593725762584238        1.1375099511257436      -0.29378969009501560     
 H   8.7737715114001205       -2.7639056301721401        6.1768553717723309     
 C   8.9625284991771270      -0.68225385048404263        6.7477472122580471     
 H   8.7730595001472569        1.4320285795923124        7.1822475634189482     
 C   1.7801358454669900        3.7798113340356494        6.9551574907090128     
 C   2.8665662882798211        2.9739387703297928        8.9548505570397570     
 H   3.9442627396529786        1.1114114810697016        8.7585990621834284     
 H -0.37504472896028906       -2.4746880253058268        2.1746766641123165     
 C -0.33336922273316072      -0.42085833645968462        1.4827748660340783     
 H   3.8414104560349868E-002   1.6584721996941856        1.0006161727318204     
 H   7.4389785596434148        4.4445456191275854        2.0494066165400415     
 C   6.4675795260537372        3.9260975254561483       0.19018153499595325     
 H   5.3760317560397253        3.1247736610395118       -1.5044951599923062     
 H   9.9318773672443790      -0.79636493320566415        7.2335239772311031     
 H   1.1603221183182642        4.5199288582550183        6.4486694819430586     
 C   2.0726646648123190        3.9296558402026460        8.3145873142218925     
 H   3.1129191880016953        3.0686828966587356        10.013978019405982     
 H  -1.2554192671298134      -0.49689663955357449       0.90668831542447603     
 H   6.8470842334806825        4.8010999414635069      -0.33057440008165517     
 H   1.6670849321265890        4.7808341115408810        8.8518764461607891     
 Dy   4.3017155724054037        17.064058993225952        12.647334727593559     
 Br   4.4131669726719860        19.935829327541146        12.726440018314591     
 O   3.4721804882343839        16.640291180563139        10.681484024072015     
 N   2.8599750293412072        14.976181147212070        13.115870597809961     
 N   2.0582310697960233        17.574212945133702        13.839088469717721     
 O   5.0941065607676865        16.632787974344225        14.620920859421958     
 N   5.6546674536601911        14.909839807449927        12.218156809101551     
 N   6.5488475553119150        17.459029392816429        11.423837353750196     
 C   3.0309478450661262        15.568480437382048        10.016821954424907     
 C   2.2104873411945443        15.209835931349579        14.431593435785171     
 C   3.6658771823770229        13.725807182837650        13.198189323032555     
 C   1.7703933272060470        14.851353202390838        12.087880475601031     
 C   1.4212617349380285        18.765257625678416        13.888540172079066     
 C   1.4824903578438298        16.526260683784436        14.481153196598155     
 C   5.5364249246848489        15.578147972483533        15.309501731858109     
 C   6.2965294663230988        15.084865203836422        10.890000957139732     
 C   4.8027864531536268        13.686853283062371        12.178479020719031     
 C   6.7514893607631938        14.771662820746917        13.235762517664499     
 C   7.2221128869132665        18.627468590440301        11.320728065839996     
 C   7.0512097404835989        16.382259673212104        10.767612850652078     
 C   2.2169042840616702        14.605027499457822        10.676044966092723     
 C   3.3689704344109979        15.346977325274556        8.6617803633862227     
 H   3.0016569673380658        15.219156729221574        15.197868753539979     
 H   1.5105810968561812        14.393456478789805        14.681257546926902     
 H   3.0147948604171266        12.845572259374967        13.054305053794128     
 H   4.0818142558918664        13.667302953617298        14.209515599800005     
 H   1.0923321004688586        14.040629744349303        12.396378459449391     
 H   1.2090939678337527        15.795484121055418        12.121895136210686     
 H   1.9301360999156136        19.582383579389063        13.381256952524843     
 C  0.20727476862483638        18.957684655605203        14.546154853652519     
 C  0.27799019998536600        16.647129778110273        15.174961465337873     
 C   6.3271152536198407        14.585296133816883        14.665124696266558     
 C   5.2278908046855843        15.410687680542914        16.679137854635051     
 H   5.4976915127703272        15.076114827513987        10.131737398216307     
 H   6.9793262567704213        14.246818316143809        10.666864521599587     
 H   5.4187606662607362        12.787906921725051        12.353666063308815     
 H   4.3850126209658109        13.602231844887621        11.170289412621747     
 H   7.3934402460128803        13.925714751144865        12.941607815382687     
 H   7.3502068975443740        15.690623429979958        13.161958260190985     
 H   6.7767625529128592        19.467306561211995        11.849986321296814     
 C   8.3985353951076114        18.770768359307752        10.588122872285259     
 C   8.2078728669533714        16.456645624839194        9.9886468547681666     
 C   1.7736035981983975        13.473458494265659        9.9824857269216434     
 C   2.9059770324154433        14.212686462826996        7.9846473802283837     
 H   3.9737299144218445        16.085694389248967        8.1369926554881129     
 H -0.26006292645790879        19.939175538976610        14.557446201719229     
 C -0.38494701181725699        17.875043082071286        15.193615657809104     
 H -0.14442947947812135        15.776909708870571        15.672946400649796     
 C   6.7949609306144643        13.489069730820443        15.397456608879104     
 C   5.7114811523964466        14.308608138318895        17.393103660005082     
 H   4.6345248175430891        16.168775336089737        17.187783968963394     
 H   8.9017716543708882        19.734469667228904        10.541621318616146     
 C   8.9058416615705678        17.663020810926191        9.9116565341525096     
 H   8.5700802852316134        15.568743048823581        9.4745980575024706     
 H   1.1527914759596367        12.745731720537599        10.505421182197882     
 C   2.1060240184088768        13.271687696343387        8.6391144200359946     
 H   3.1719588179104234        14.084343722644054        6.9346768922747239     
 H  -1.3450488651811709        17.984975834889955        15.697065008273814     
 H   7.4102841818289216        12.743142851965322        14.893954904864497     
 C   6.5025696780550160        13.347066334411457        16.757697818550419     
 H   5.4645299382910890        14.219963504959765        18.452690117101092     
 H   9.8357936480241275        17.738045602936594        9.3494549912826130     
 H   1.7318225493226762        12.392544198265051        8.1217398446710405     
 H   6.9053226633875724        12.497416816982833        17.299723106360716     
 Dy  -7.2967346679217570E-003   8.7779536168318977        4.2267236211979267     
 Br -0.15671691758606121        5.8918048737784234        4.2855290526396468     
 O  0.81719227375889913        9.1951744174197270        2.2573259361872853     
 N   1.4673806002472651        10.846048150840957        4.6834148634761572     
 N   2.2159224575942935        8.2268672188919982        5.4249475927003967     
 O -0.77770838875823145        9.2369576798446875        6.2007574832760906     
 N  -1.3406495044424815        10.939491610761104        3.7893866578916979     
 N  -2.2691585443111655        8.4155422981521273        3.0188658670914097     
 C   1.2668206488468812        10.260278888328719        1.5874156686008734     
 C   2.1217618983046020        10.603396330591691        5.9931448994420737     
 C  0.66741649056020935        12.099301716166465        4.7731029047531290     
 C   2.5502326916567877        10.964061542385336        3.6489295926842646     
 C   2.8279471343241500        7.0226076052237785        5.4884990342649749     
 C   2.8279197246002070        9.2753452327313841        6.0367649411320121     
 C  -1.2236704859370358        10.293083267424340        6.8843862902618458     
 C  -1.9821587297770973        10.778447268708227        2.4587318278291912     
 C -0.47191429921974215        12.152432401380951        3.7556820244294702     
 C  -2.4386137304382429        11.092236271396605        4.8046682613476124     
 C  -2.9589859564099146        7.2549609341253385        2.9349355547641647     
 C  -2.7460582997848277        9.4866149710296988        2.3326291263470096     
 C   2.0953207719825313        11.215490231714178        2.2403341907839174     
 C  0.92192256503531100        10.484244179049051       0.23437212070331925     
 H   1.3356498432210302        10.603192207916265        6.7644927863212043     
 H   2.8362217937636900        11.407971219515105        6.2407608324241961     
 H   1.3222553712438843        12.977993622319627        4.6335298340804414     
 H  0.25377405971506323        12.154047077785279        5.7855527375777749     
 H   3.2378416375000461        11.768878329535392        3.9526836797821714     
 H   3.1040884903037482        10.014805997591246        3.6778107571628906     
 H   2.2902168573098312        6.2055035112892982        5.0088179541669584     
 C   4.0512741633588636        6.8178941163242763        6.1262556582889589     
 C   4.0486547235910804        9.1441555850794103        6.7009857550269079     
 C  -2.0163547917109450        11.281061300283801        6.2347525532964951     
 C -0.91501271845426357        10.467019699703330        8.2529345685002511     
 H  -1.1827413438193195        10.786838128173724        1.7011249652912825     
 H  -2.6589795593893890        11.622804005837676        2.2405593691209207     
 H  -1.0780303387969363        13.056897063047202        3.9375113045708665     
 H  -5.5600276346243219E-002   12.238832451005976        2.7471536681818884     
 H  -3.0710859120118417        11.944116434429494        4.5058400019973712     
 H  -3.0471617527054478        10.179351443977041        4.7324622688986846     
 H  -2.5338584441935117        6.4200969043370826        3.4905641293138219     
 C  -4.1271720645349834        7.1144721739927421        2.1882781699837355     
 C  -3.8880977609628378        9.4115361596634433        1.5305260599509520     
 C   2.5405725046061631        12.344845381967271        1.5445187592192371     
 C   1.3892122737004884        11.614709118522551      -0.44601360361953818     
 H  0.30565124956390255        9.7524416821124245      -0.28649476426936787     
 H   4.4921502786827974        5.8241412481928458        6.1539916512809780     
 C   4.6864961019255276        7.9034418734781688        6.7315285958299498     
 H   4.5009759308251915        10.016752457422056        7.1706673909769183     
 C  -2.4908354431874340        12.376476879871840        6.9637111215420839     
 C  -1.4028225156410026        11.570113843937746        8.9623629438296213     
 H -0.31981849832958037        9.7118186498791346        8.7641257381979916     
 H  -4.6489337438913561        6.1593282187881240        2.1622193767796762     
 C  -4.6028164908452522        8.2136205248025078        1.4713205137082286     
 H  -4.2289778259149706        10.293284562434437       0.98924930810001754     
 H   3.1674548783601328        13.069497867823875        2.0644007398860587     
 C   2.2001686918528049        12.549813389067387       0.20350545322016589     
 H   1.1155626548618260        11.745366460614180       -1.4937981093510631     
 H   5.6565639150826525        7.7869437995676600        7.2156426475534312     
 H  -3.1109491260237201        13.116808970627721        6.4578815912879390     
 C  -2.1992727583154452        12.524656606107499        8.3234953526776732     
 H  -1.1562945819433219        11.664147631295494        10.021571949801897     
 H  -5.5246367412178321        8.1384477628578722       0.89500570298428428     
 H   2.5767708480798386        13.426959895588302      -0.31557860090439149     
 H  -2.6074299725214889        13.373797861574044        8.8619220905110119     
 Dy   3.6160718955227829E-002   8.4693953418388261        12.663633547638414     
 Br  0.16247439671344424        11.336751823774755        12.753565303913975     
 O -0.79531424553502006        8.0547399477746406        10.693659042660864     
 N  -1.4161780205659926        6.3796500850684712        13.120020616670585     
 N  -2.2076016846653364        8.9802046103374273        13.855290184854180     
 O  0.82589080026682316        8.0230743296320046        14.633520227216028     
 N   1.3778155213653256        6.3061464529155336        12.223489465957725     
 N   2.2848463464615620        8.8522275920055229        11.439497311991170     
 C  -1.2352764204239477        6.9851313447727570        10.024831808134595     
 C  -2.0666713517494530        6.6120219316052511        14.435171668540550     
 C -0.61471563024282927        5.1264691284429089        13.200729227006459     
 C  -2.5039361205359487        6.2621681644753320        12.089171175173320     
 C  -2.8397385690868520        10.173492201133369        13.909386436188909     
 C  -2.7918995027686924        7.9297470334045475        14.485736677266633     
 C   1.2678473958050100        6.9652343295651438        15.317995720594141     
 C   2.0187426470327257        6.4814805915863944        10.895166447926341     
 C  0.52248820268046436        5.0855649176997115        12.181715110622756     
 C   2.4755906143923290        6.1604909321570451        13.238865236597821     
 C   2.9632578735204835        10.017755480036399        11.338081872427088     
 C   2.7767260784391556        7.7767938961129630        10.772906964789009     
 C  -2.0536928857312859        6.0207814637879489        10.677643939198370     
 C -0.89015226569718442        6.7649244596842353        8.6711485597174711     
 H  -1.2762691149692569        6.6190907789166795        15.202279485791323     
 H  -2.7684601793726471        5.7967094448510563        14.683040216028454     
 H  -1.2684822664868804        4.2483276856554069        13.055312897599871     
 H -0.19933121844641746        5.0649679474552620        14.212140853818470     
 H  -3.1851621359734157        5.4518862851814651        12.392315939281630     
 H  -3.0628377861875968        7.2076321971306587        12.125758188788996     
 H  -2.3231767947180471        10.992920571242005        13.413356651469927     
 C  -4.0587317352119374        10.365196665769075        14.557953018843872     
 C  -4.0024233829708642        8.0494802621545869        15.168933705644578     
 C   2.0533773222414475        5.9715752340493085        14.668537251428518     
 C  0.96540267175434524        6.7973075211968226        16.688774481894555     
 H   1.2193864510926120        6.4748056337129354        10.137434326631549     
 H   2.6994215201937446        5.6420578453149721        10.670663806217425     
 H   1.1360786222101837        4.1849220916382048        12.356581233951605     
 H  0.10526456559179193        5.0029684500808225        11.173238027609981     
 H   3.1137996191234629        5.3127849014673796        12.941239192302598     
 H   3.0779893049381957        7.0771762215833220        13.166789213363039     
 H   2.5270747937110807        10.856403690308387        11.876919954877399     
 C   4.1334449278169769        10.159999010972575        10.595436863886253     
 C   3.9266190017862646        7.8504313510420696        9.9833880938991442     
 C  -2.4942237609414888        4.8909297535062501        9.9794973061558903     
 C  -1.3500111844843623        5.6323129302744341        7.9894397147990075     
 H -0.28135754521105699        7.5029284794430326        8.1503792929815031     
 H  -4.5216759389050427        11.348558887314230        14.574499889588703     
 C  -4.6616058188051337        9.2792139514727072        15.190048965463683     
 H  -4.4319274737150121        7.1772544258003359        15.657538908166597     
 C   2.5214777899555734        4.8728755041134608        15.397105893677333     
 C   1.4496173560928323        5.6930741393774893        17.398992840143901     
 H  0.37644106921146653        7.5567847069398706        17.200709654765220     
 H   4.6412541526063951        11.121312200133474        10.550904869806693     
 C   4.6287469859135992        9.0542438701745560        9.9063411444902041     
 H   4.2806604380477928        6.9636134701568482        9.4615083397329727     
 H  -3.1179057763122269        4.1625033515325756        10.498076902042287     
 C  -2.1548119152803640        4.6910063237364898        8.6376307832642834     
 H  -1.0781232128762523        5.5054091731454156        6.9407922386349767     
 H  -5.6261467700055618        9.3881642698229442        15.685124324437007     
 H   3.1327097089782239        4.1261427464716283        14.889601352640247     
 C   2.2347846437769756        4.7299507449101839        16.758531139090092     
 H   1.2071135191042945        5.6035072153652417        18.459533402507368     
 H   5.5536483058471706        9.1286933126377114        9.3356004045713874     
 H  -2.5266402594028214        3.8130032334299204        8.1166069825980092     
 H   2.6373753863956217        3.8785023515228629        17.297862640449633     
         256

 Dy   4.2598732148955909       0.16818688737132081        4.2277001577707312     
 Br   4.1253838122552438       -2.7141442311823973        4.2920477997137541     
 O   5.0710376746987373       0.58186893967992848        2.2506347166307590     
 N   5.7299835778597279        2.2338949153466343        4.6740170950848725     
 N   6.4980750724255527      -0.36181706628410915        5.4345785851117983     
 O   3.4844171128834316       0.63356437141311517        6.1970977127705584     
 N   2.9191739957457301        2.3299996187382543        3.7826355344699052     
 N   2.0058903315680574      -0.21973212256843361        3.0278173567880047     
 C   5.5258056927776273        1.6429868667464749        1.5778200499415884     
 C   6.3887665141046623        2.0122600556999455        5.9872202876572231     
 C   4.9293539360589769        3.4894312046767735        4.7535723720584722     
 C   6.8130850552714373        2.3472033164830957        3.6371749239893880     
 C   7.1111843293970001       -1.5646171284326826        5.5048220558679954     
 C   7.1030234466075273       0.68948440888293594        6.0455366760060176     
 C   3.0419230021667314        1.6928019688960920        6.8780512889300498     
 C   2.2781716844813271        2.1487153230208516        2.4563965785122983     
 C   3.7888661347864292        3.5397979711686758        3.7372264861164552     
 C   1.8245272925172522        2.4879537800840077        4.7981360698896376     
 C   1.3172586106796906       -1.3815115108875955        2.9451055727103519     
 C   1.5223341993661748       0.85039848032770993        2.3432706217940713     
 C   6.3585447807979625        2.5962408486558073        2.2280990417312752     
 C   5.1805244315887737        1.8660000044844156       0.22464638416193983     
 H   5.6032313099147926        2.0167212811674258        6.7592911576744159     
 H   7.0966763439596177        2.8261909695759639        6.2217574639587374     
 H   5.5871011819922094        4.3649013479072947        4.6091028426614926     
 H   4.5158594640745342        3.5504864152362994        5.7657041719674673     
 H   7.5006847299255721        3.1524862493502015        3.9394329669712422     
 H   7.3661660660220383        1.3978271343687647        3.6696565017965712     
 H   6.5772731892254068       -2.3843477861480107        5.0254556224152065     
 C   8.3324463297617921       -1.7638103017432956        6.1479458006554335     
 C   8.3192202609532231       0.56447404671445400        6.7183512826670562     
 C   2.2502285339321277        2.6806265730020851        6.2268100449478503     
 C   3.3517395948463089        1.8688468310818545        8.2460011065740417     
 H   3.0757889405820880        2.1544293769382419        1.6970063058109204     
 H   1.5936454276028886        2.9843010234959193        2.2276687413414766     
 H   3.1876352030620176        4.4485545009605048        3.9153386174405740     
 H   4.2029755647910507        3.6193151932767886        2.7272042555745970     
 H   1.1906653884058123        3.3387187002800953        4.4986217884658561     
 H   1.2155622497086196        1.5748883535084388        4.7313309065527864     
 H   1.7465693087279783       -2.2155391888023708        3.4979030841390686     
 C  0.14677805471719813       -1.5256890795710822        2.2030349735615906     
 C  0.37675137728910690       0.77074410237935753        1.5467325216676664     
 C   6.8081614257905194        3.7223316775692745        1.5295926412052616     
 C   5.6520718363539331        2.9928423425065147      -0.45868602376794471     
 H   4.5604453089606114        1.1363706148138624      -0.29449375892685692     
 H   8.7776376929843245       -2.7555882512104488        6.1798403440737877     
 C   8.9603484229309629      -0.67458195013225097        6.7536721393602557     
 H   8.7661214925079260        1.4388418262927172        7.1892610630337401     
 C   1.7791688831160959        3.7788811383021943        6.9536434650927488     
 C   2.8673829017756201        2.9750603515808565        8.9530785666429278     
 H   3.9450920600291379        1.1124558448081385        8.7578420777421968     
 H -0.37095882463080021       -2.4827844511686781        2.1778421052011421     
 C -0.33536913291036274      -0.42833556645654330        1.4887380788322846     
 H   3.1599362651910393E-002   1.6518503861997547        1.0075646477775142     
 H   7.4376577554411298        4.4461187157840278        2.0476286190484605     
 C   6.4678862193509090        3.9256269833268775       0.18823492099616623     
 H   5.3776798151534235        3.1226341760532215       -1.5065152240506059     
 H   9.9284945703262526      -0.78763624996326076        7.2417583213557819     
 H   1.1591837419383555        4.5185984619258068        6.4467973767934241     
 C   2.0730519538327234        3.9302418978182962        8.3125580126207410     
 H   3.1145261835858165        3.0708003041872236        10.011884835347773     
 H  -1.2586357090650864      -0.50546336981917583       0.91498556631792471     
 H   6.8481488540290680        4.7999216957180595      -0.33303151721946278     
 H   1.6683231047304528        4.7821625637018865        8.8493360979417997     
 Dy   4.3009561885156451        17.064013454571956        12.647863597530741     
 Br   4.4063372127260925        19.935842293896876        12.723045316829612     
 O   3.4724306283062587        16.639904126170343        10.681852924094541     
 N   2.8617658766495646        14.974309048632488        13.115516759125226     
 N   2.0573793337120221        17.570961493689822        13.840546435058894     
 O   5.0943524443746506        16.633195252189267        14.621306484583959     
 N   5.6564836149464970        14.911646038315721        12.217892229348838     
 N   6.5479904503323398        17.462237384357671        11.425373095652818     
 C   3.0311836046521194        15.568489444088256        10.016626867707807     
 C   2.2125187841685157        15.206370778094337        14.431595903659636     
 C   3.6689578686624427        13.724706917077775        13.196695902362421     
 C   1.7719581514899392        14.849041608849216        12.087851768258872     
 C   1.4193766037360269        18.761363470347973        13.891441475080168     
 C   1.4837782100099439        16.522264108695783        14.483161819429831     
 C   5.5366193303066984        15.578179730558084        15.309385883076104     
 C   6.2986087551008305        15.088283979150294        10.890104610211324     
 C   4.8058863917823835        13.687899389690667        12.177015072675923     
 C   6.7530413419809205        14.773917579397079        13.235867117145316     
 C   7.2202010646494106        18.631326253859235        11.323720186764207     
 C   7.0525055179160416        16.386228325521994        10.769719328738811     
 C   2.2178266891952663        14.604259005744254        10.675540467266790     
 C   3.3683561145104188        15.348391099912737        8.6611924461553684     
 H   3.0039172570623780        15.215201371962543        15.197631927874717     
 H   1.5131000755058559        14.389386601737710        14.680547032899170     
 H   3.0188569792267512        12.843949972171021        13.051951720641805     
 H   4.0849302090344004        13.665520789658494        14.207944864989479     
 H   1.0948973573336556        14.037374952720391        12.396030786578370     
 H   1.2096371963898709        15.792485661926186        12.122912886194333     
 H   1.9263982492726865        19.579073772937004        13.383411154013011     
 C  0.20652718631300290        18.952473660452299        14.551268017302386     
 C  0.28070061219139936        16.641890272136045        15.179467086799038     
 C   6.3279896414924810        14.586061690647574        14.664758511152527     
 C   5.2272103428600269        15.409392964461707        16.678633355054259     
 H   5.5000117577192578        15.079993001250093        10.131588257683870     
 H   6.9819153963456619        14.250856487583608        10.666276505636452     
 H   5.4228239098154347        12.789468556871102        12.351347114203088     
 H   4.3881850298307681        13.603991782472484        11.168729825189022     
 H   7.3959982318490436        13.928905132631977        12.941438846352019     
 H   7.3507402258525651        15.693561455891539        13.163095582007250     
 H   6.7729984031279722        19.470560462769257        11.852228279465404     
 C   8.3977415340756316        18.775970964159978        10.593342309696562     
 C   8.2105748692084557        16.461887713389761        9.9932746810382636     
 C   1.7738392907090081        13.473603666935887        9.9810071620362937     
 C   2.9047868639198935        14.214929335762417        7.9831409568900478     
 H   3.9727593558364847        16.087635334325338        8.1367877337782115     
 H -0.26183244968643987        19.933456332856785        14.563486629702426     
 C -0.38321733209529607        17.869198250899114        15.199719649513888     
 H -0.13997194348979916        15.771218690277383        15.678015533526123     
 C   6.7951413973558088        13.488962763303578        15.396195348427572     
 C   5.7102081620861069        14.306522209223164        17.391754619583761     
 H   4.6334787848618735        16.166980870969226        17.187608044728478     
 H   8.8999373114408407        19.740184957090541        10.547770805573190     
 C   8.9075289578826435        17.668879179693235        9.9178806216392186     
 H   8.5745422737562649        15.574452004638131        9.4797987723181301     
 H   1.1532055701143926        12.745404072504041        10.503482623071678     
 C   2.1051160324820941        13.273392554114787        8.6371728899709428     
 H   3.1702051629309271        14.087605306836471        6.9329053360392114     
 H  -1.3424091381768988        17.978198183737852        15.704909771543614     
 H   7.4106552982116094        12.743481021967147        14.892288407855839     
 C   6.5015910808626467        13.345479530363486        16.755980498331976     
 H   5.4626675842178738        14.216907897177672        18.451075763374718     
 H   9.8383750276018063        17.744851157818882        9.3574282804572118     
 H   1.7301365277635881        12.395016607782679        8.1191800053778280     
 H   6.9035589279355953        12.495094838531104        17.297451788025942     
 Dy  -6.4970293801364012E-003   8.7777665403512728        4.2265529749348776     
 Br -0.14833424138679485        5.8917310557111380        4.2819385053796655     
 O  0.81667193506106239        9.1961827090081627        2.2571216945458494     
 N   1.4646259103974091        10.848354533775643        4.6828185400932014     
 N   2.2175546013788043        8.2310165879555779        5.4247595740056394     
 O -0.77798660423937716        9.2357233604897040        6.2006387121194537     
 N  -1.3434886304507720        10.936746525089466        3.7888560786184504     
 N  -2.2677123958263672        8.4108816964862250        3.0186292507339672     
 C   1.2660804021496768        10.261107919558787        1.5868652447271432     
 C   2.1186828143201493        10.607358461813181        5.9929751415819643     
 C  0.66280082809914564        12.100449188668231        4.7713275265345434     
 C   2.5477676530169564        10.967417113822949        3.6488096364587772     
 C   2.8316209055018264        7.0278882020067375        5.4888398094562927     
 C   2.8261606163423010        9.2800983059928903        6.0384571877671691     
 C  -1.2242069032192970        10.292027063728321        6.8838960391322743     
 C  -1.9854233247993553        10.774072360981480        2.4586553093329182     
 C -0.47656752483975573        12.150824513755637        3.7539400526173927     
 C  -2.4410908940993878        11.088457142623099        4.8046692268187909     
 C  -2.9554904060672875        7.2491720416818994        2.9350512119449981     
 C  -2.7480073996487842        9.4814217235755045        2.3343632578340090     
 C   2.0935970049887138        11.217227793108169        2.2396832331268692     
 C  0.92208117012292612        10.483747168899100       0.23342460398209192     
 H   1.3322844923988706        10.607330139489093        6.7640250836253522     
 H   2.8323561572182325        11.412759198798520        6.2400567046281861     
 H   1.3162099599468378        12.979943125950173        4.6307262846446289     
 H  0.24915222764058623        12.155859572891316        5.7837140025315765     
 H   3.2339384813000436        11.773478389044056        3.9524096487725835     
 H   3.1031062285456565        10.019135166875918        3.6787154057753702     
 H   2.2967555978882612        6.2103114867951241        5.0072552914686970     
 C   4.0535673108926078        6.8248129726440512        6.1293438122211192     
 C   4.0449203177494448        9.1503078956962831        6.7061689840149654     
 C  -2.0179967515577375        11.278999416879390        6.2341766096914171     
 C -0.91455379354088129        10.467403085213682        8.2520055763212898     
 H  -1.1863557970551448        10.782336939338265        1.7006847940706886     
 H  -2.6630595551478424        11.617620740788325        2.2400164976777139     
 H  -1.0840597004181503        13.054514257592087        3.9347888928987156     
 H  -6.0334213359598848E-002   12.236560990542504        2.7453146412196836     
 H  -3.0750563079849025        11.939052521070046        4.5056848741080362     
 H  -3.0481241328420028        10.174575847820353        4.7335662826934906     
 H  -2.5274714843306954        6.4147108845719734        3.4886651475446735     
 C  -4.1250758081489316        7.1071157268773346        2.1911207032266966     
 C  -3.8920098719332148        9.4050119988653673        1.5356723028219545     
 C   2.5394792508900497        12.345749064090047        1.5429991586866456     
 C   1.3897797290688836        11.613554231842416      -0.44771997119745721     
 H  0.30641455111317084        9.7512742202328244      -0.28716879802887485     
 H   4.4964871087258080        5.8320335652248021        6.1570326898609267     
 C   4.6847396645926054        7.9107040770056338        6.7374692000336367     
 H   4.4944046208396546        10.023154110657737        7.1776569615412908     
 C  -2.4918417682354637        12.375279577636480        6.9622277459293427     
 C  -1.4019534903283184        11.571179858651549        8.9606413610754299     
 H -0.31868228916486563        9.7129374370591801        8.7634686731770444     
 H  -4.6447941811076001        6.1509927696203279        2.1649070958702192     
 C  -4.6047705105428705        8.2060003953076386        1.4771024539920059     
 H  -4.2357045135247091        10.286564809958939       0.99625188015791144     
 H   3.1661581867517050        13.070845416564724        2.0624966348552136     
 C   2.2002763967447625        12.549238138890155       0.20151246397699929     
 H   1.1168084142322563        11.743242562102907       -1.4957953688746914     
 H   5.6535760138046189        7.7952756652956783        7.2239550112664084     
 H  -3.1122366283803662        13.115102356131525        6.4560150478569946     
 C  -2.1989606338672636        12.525060974633421        8.3214951313577945     
 H  -1.1546801185884101        11.666263970864152        10.019532151412324     
 H  -5.5278207103484727        8.1298165741285118       0.90312302082721674     
 H   2.5775854891335310        13.425711206915233      -0.31807266121994987     
 H  -2.6063858952150945        13.374911170275411        8.8593926547104331     
 Dy   3.5345274915478994E-002   8.4695162194052038        12.664054563741654     
 Br  0.15533239137063137        11.336904358033978        12.749445527723767     
 O -0.79516815375422956        8.0541823621812387        10.694007482273449     
 N  -1.4142975619151510        6.3779573923174988        13.119940202324765     
 N  -2.2085546277303187        8.9771878001670373        13.856488465956591     
 O  0.82604471870541141        8.0237856719303196        14.633867301367816     
 N   1.3796890609829402        6.3081592904884003        12.223351709386266     
 N   2.2837886873951638        8.8555922337578625        11.440568632444267     
 C  -1.2350929179805821        6.9848311520320854        10.024803327495931     
 C  -2.0645522775310612        6.6089102906891846        14.435422572985782     
 C -0.61148726552478561        5.1255871921301237        13.199654671053487     
 C  -2.5023041697445829        6.2598080123292625        12.089469738227356     
 C  -2.8418566272507020        10.169781768589509        13.911753573384230     
 C  -2.7905917828492872        7.9260853613569404        14.487777980326284     
 C   1.2680363155310621        6.9656424612248733        15.317896211978660     
 C   2.0208236513099509        6.4849111409818478        10.895337056467060     
 C  0.52571517407622936        5.0867457812681485        12.180630593300506     
 C   2.4772625436611539        6.1631568725698322        13.239056921545304     
 C   2.9610635128615108        10.021806770318694        11.340340159215136     
 C   2.7779888084792002        7.7807833883280697        10.774871099384324     
 C  -2.0527154580401659        6.0197460809991092        10.677502130035299     
 C -0.89086883428680630        6.7658383930692754        8.6707364929639201     
 H  -1.2739308788550854        6.6156285429158013        15.202300151597044     
 H  -2.7658240599846131        5.7930032005167904        14.682708788300641     
 H  -1.2642436428296762        4.2468784837209119        13.053490427094614     
 H -0.19605473368607970        5.0635343835681432        14.210990346343815     
 H  -3.1824663669063940        5.4485872255929673        12.392451947587860     
 H  -3.0622829989566704        7.2045599203185189        12.126954462484312     
 H  -2.3272674385170973        10.989708260171373        13.414703447060983     
 C  -4.0596865851060464        10.360229337697017        14.562596610883668     
 C  -3.9996511413618716        8.0446496116675021        15.173567617326443     
 C   2.0544077655550552        5.9727960871940819        14.668269031958594     
 C  0.96461041047780072        6.7963464417233057        16.688258030073790     
 H   1.2216751930245797        6.4785717645490966        10.137387609756203     
 H   2.7020224195256524        5.6460850575562889        10.670244237179665     
 H   1.1403371544728056        4.1866867335204043        12.354773364680469     
 H  0.10853709494485553        5.0046624956028847        11.172082232514720     
 H   3.1165491376064383        5.3164224762743597        12.941195276802462     
 H   3.0785536671309219        7.0805797506368311        13.167922034201826     
 H   2.5228778084420767        10.859971819744787        11.878129200925958     
 C   4.1324703437687154        10.165288002863491        10.600029308586976     
 C   3.9294087509290927        7.8555660039030135        9.9880118006044540     
 C  -2.4938203943866735        4.8906203235375001        9.9786061031529485     
 C  -1.3512010879062382        5.6338681647178852        7.9883308309306384     
 H -0.28254739956836977        7.5043637233460307        8.1501954234035292     
 H  -4.5237553490521458        11.343042039402954        14.579832548652455     
 C  -4.6599184054206528        9.2737329066215128        15.196060707286648     
 H  -4.4272997318142222        7.1720475296687400        15.662968176220986     
 C   2.5218930076052803        4.8732901400390682        15.395989764373262     
 C   1.4483061644089992        5.6913885518102525        17.397685958357378     
 H  0.37514945027402091        7.5552441619693509        17.200477299345998     
 H   4.6391534143218482        11.127156760389607        10.556197207664237     
 C   4.6304667107234101        9.0600276698706317        9.9123427487696656     
 H   4.2853435630873822        6.9691009944380662        9.4669815628470264     
 H  -3.1172224149221099        4.1617471167308615        10.496885101176902     
 C  -2.1555593375445552        4.6920358572977277        8.6362963393714267     
 H  -1.0799191136143442        5.5078382312377618        6.9394199889226096     
 H  -5.6235043750789533        9.3818068225270004        15.692977416219270     
 H   3.1334287032267385        4.1270585560625950        14.888134573996023     
 C   2.2339534298518720        4.7288639953780693        16.756939239201142     
 H   1.2051388832145948        5.6008359490986495        18.457942091391192     
 H   5.5563579977499513        9.1353360336936209        9.3434758174255244     
 H  -2.5280625900921470        3.8146426269862403        8.1148347589928491     
 H   2.6358194593800626        3.8767322171953440        17.295756835947021     
         256

 Dy   4.2604814605458357       0.16824216153402521        4.2274818249223571     
 Br   4.1337832680521744       -2.7141791480778199        4.2881191793574338     
 O   5.0705804522210300       0.58304844440326575        2.2504780947512724     
 N   5.7269477870230761        2.2365512542051542        4.6734525357579351     
 N   6.4992589862241328      -0.35721227331276972        5.4344861648722533     
 O   3.4837146585343519       0.63238126960683105        6.1968567871166389     
 N   2.9162111338987451        2.3275451597472405        3.7820089902549103     
 N   2.0072646759753874      -0.22405690987574284        3.0277109695386710     
 C   5.5251501247899819        1.6439777486994485        1.5773153812726113     
 C   6.3852608780988476        2.0166213657499488        5.9871353228651545     
 C   4.9245067680779231        3.4909581220558419        4.7517010204052239     
 C   6.8104572175174685        2.3508464225118129        3.6371887461455334     
 C   7.1144029786860550       -1.5588897929642003        5.5051752369753295     
 C   7.1008271323404433       0.69467041709499511        6.0473492488834610     
 C   3.0411176203352466        1.6918393415796424        6.8774753844894914     
 C   2.2748242193823645        2.1445736568196931        2.4562286535338376     
 C   3.7840455341427388        3.5384963667926383        3.7353329771599855     
 C   1.8219131640885160        2.4844868436015628        4.7980533593013250     
 C   1.3206765524419299       -1.3869738319105069        2.9455610310042211     
 C   1.5203130490902761       0.84545743219839276        2.3450042931444006     
 C   6.3568027217480756        2.5982021378027067        2.2275356294406490     
 C   5.1809180061782865        1.8655771852797258       0.22370080959738764     
 H   5.5993546571695259        2.0212590653803462        6.7588190368647254     
 H   7.0923542490729723        2.8313710927050773        6.2211719874443627     
 H   5.5808794928204204        4.3671872159346670        4.6061670397358547     
 H   4.5109456593148378        3.5527656773731717        5.7637337212859414     
 H   7.4965916447685963        3.1573823939140793        3.9393192004839510     
 H   7.3650109514930362        1.4024421072649444        3.6707850749412061     
 H   6.5833661660962175       -2.3790666662897877        5.0238547020699178     
 C   8.3342815187083588       -1.7564634983742236        6.1510239191856870     
 C   8.3150778679113770       0.57104778434698433        6.7235751763077758     
 C   2.2484560386803425        2.6787895456964139        6.2261679596785253     
 C   3.3519737156937359        1.8692383724939736        8.2449901910365959     
 H   3.0721228261553053        2.1501050661250063        1.6965046856269803     
 H   1.5894977081082835        2.9793255363961459        2.2269745953947280     
 H   3.1813852668141278        4.4464636595904770        3.9123541468994310     
 H   4.1981430018359926        3.6172798307947449        2.7252411271204524     
 H   1.1866124298110450        3.3340177768145347        4.4984163800288641     
 H   1.2144144244359185        1.5704563480913032        4.7323218071220765     
 H   1.7528611400375351       -2.2205235029689057        3.4964788810813427     
 C  0.14882009720513156       -1.5328088726393554        2.2062175501581689     
 C  0.37276671818971208       0.76438155285828213        1.5519187952305740     
 C   6.8071103132743795        3.7234294746376482        1.5281631072827473     
 C   5.6529310594564928        2.9917359744394862      -0.46038490905861446     
 H   4.5615180416627998        1.1352312785019811      -0.29519782775869818     
 H   8.7815038745685285       -2.7472708722487571        6.1828253163752436     
 C   8.9581683466847988      -0.66691004978045920        6.7595970664624634     
 H   8.7591834848685970        1.4456550729931217        7.1962745626485329     
 C   1.7782019207652018        3.7779509425687388        6.9521294394764857     
 C   2.8681995152714190        2.9761819328319201        8.9513065762460986     
 H   3.9459213804052968        1.1135002085465753        8.7570850933009634     
 H -0.36687292030131130       -2.4908808770315294        2.1810075462899676     
 C -0.33736904308756482      -0.43581279645340198        1.4947012916304911     
 H   2.4784620743470931E-002   1.6452285727053240        1.0145131228232078     
 H   7.4363369512388449        4.4476918124404712        2.0458506215568795     
 C   6.4681929126480799        3.9251564411976068       0.18628830699637922     
 H   5.3793278742671227        3.1204946910669316       -1.5085352881089056     
 H   9.9251117734081280      -0.77890756672085737        7.2499926654804607     
 H   1.1580453655584468        4.5172680655965953        6.4449252716437897     
 C   2.0734392428531279        3.9308279554339465        8.3105287110195878     
 H   3.1161331791699380        3.0729177117157112        10.009791651289563     
 H  -1.2618521510003593      -0.51403010008477712       0.92328281721137329     
 H   6.8492134745774536        4.7987434499726120      -0.33548863435727039     
 H   1.6695612773343165        4.7834910158628929        8.8467957497228102     
 Dy   4.3001968046258874        17.063967915917960        12.648392467467922     
 Br   4.3995074527801981        19.935855260252605        12.719650615344634     
 O   3.4726807683781331        16.639517071777544        10.682221824117066     
 N   2.8635567239579220        14.972436950052906        13.115162920440492     
 N   2.0565275976280208        17.567710042245945        13.842004400400066     
 O   5.0945983279816147        16.633602530034310        14.621692109745961     
 N   5.6582997762328020        14.913452269181514        12.217627649596125     
 N   6.5471333453527656        17.465445375898913        11.426908837555439     
 C   3.0314193642381131        15.568498450794463        10.016431780990706     
 C   2.2145502271424871        15.202905624839097        14.431598371534101     
 C   3.6720385549478625        13.723606651317898        13.195202481692286     
 C   1.7735229757738316        14.846730015307593        12.087823060916712     
 C   1.4174914725340255        18.757469315017527        13.894342778081270     
 C   1.4850660621760581        16.518267533607130        14.485170442261508     
 C   5.5368137359285488        15.578211488632634        15.309270034294098     
 C   6.3006880438785622        15.091702754464167        10.890208263282917     
 C   4.8089863304111402        13.688945496318963        12.175551124632817     
 C   6.7545933231986472        14.776172338047241        13.235971716626132     
 C   7.2182892423855538        18.635183917278166        11.326712307688418     
 C   7.0538012953484834        16.390196977831884        10.771825806825545     
 C   2.2187490943288628        14.603490512030683        10.675035968440858     
 C   3.3677417946098402        15.349804874550919        8.6606045289245142     
 H   3.0061775467866907        15.211246014703512        15.197395102209454     
 H   1.5156190541555306        14.385316724685616        14.679836518871440     
 H   3.0229190980363763        12.842327684967076        13.049598387489484     
 H   4.0880461621769335        13.663738625699688        14.206374130178952     
 H   1.0974626141984525        14.034120161091481        12.395683113707349     
 H   1.2101804249459891        15.789487202796954        12.123930636177981     
 H   1.9226603986297597        19.575763966484949        13.385565355501177     
 C  0.20577960400116940        18.947262665299395        14.556381180952254     
 C  0.28341102439743271        16.636650766161821        15.183972708260203     
 C   6.3288640293651204        14.586827247478263        14.664392326038499     
 C   5.2265298810344705        15.408098248380501        16.678128855473467     
 H   5.5023320026681874        15.083871174986198        10.131439117151432     
 H   6.9845045359209035        14.254894659023408        10.665688489673316     
 H   5.4268871533701324        12.791030192017152        12.349028165097360     
 H   4.3913574386957253        13.605751720057345        11.167170237756299     
 H   7.3985562176852078        13.932095514119089        12.941269877321352     
 H   7.3512735541607555        15.696499481803121        13.164232903823512     
 H   6.7692342533430852        19.473814364326522        11.854470237633992     
 C   8.3969476730436519        18.781173569012200        10.598561747107864     
 C   8.2132768714635418        16.467129801940331        9.9979025073083605     
 C   1.7740749832196188        13.473748839606115        9.9795285971509440     
 C   2.9035966954243442        14.217172208697837        7.9816345335517118     
 H   3.9717887972511243        16.089576279401708        8.1365828120683101     
 H -0.26360197291497101        19.927737126736965        14.569527057685626     
 C -0.38148765237333515        17.863353419726941        15.205823641218672     
 H -0.13551440750147700        15.765527671684197        15.683084666402449     
 C   6.7953218640971524        13.488855795786712        15.394934087976040     
 C   5.7089351717757681        14.304436280127433        17.390405579162440     
 H   4.6324327521806588        16.165186405848715        17.187432120493561     
 H   8.8981029685107949        19.745900246952178        10.553920292530236     
 C   8.9092162541947193        17.674737548460275        9.9241047091259293     
 H   8.5790042622809164        15.580160960452679        9.4849994871337895     
 H   1.1536196642691485        12.745076424470483        10.501544063945472     
 C   2.1042080465553110        13.275097411886188        8.6352313599058892     
 H   3.1684515079514313        14.090866891028890        6.9311337798036998     
 H  -1.3397694111726266        17.971420532585750        15.712754534813412     
 H   7.4110264145942981        12.743819191968973        14.890621910847182     
 C   6.5006124836702774        13.343892726315513        16.754263178113533     
 H   5.4608052301446586        14.213852289395579        18.449461409648343     
 H   9.8409564071794833        17.751656712701166        9.3654015696318105     
 H   1.7284505062044997        12.397489017300309        8.1166201660846156     
 H   6.9017951924836174        12.492772860079377        17.295180469691168     
 Dy  -5.6973240923510454E-003   8.7775794638706461        4.2263823286718294     
 Br -0.13995156518752846        5.8916572376438525        4.2783479581196842     
 O  0.81615159636322554        9.1971910005965984        2.2569174529044131     
 N   1.4618712205475530        10.850660916710330        4.6822222167102456     
 N   2.2191867451633152        8.2351659570191558        5.4245715553108820     
 O -0.77826481972052286        9.2344890411347205        6.2005199409628178     
 N  -1.3463277564590626        10.934001439417830        3.7883254993452034     
 N  -2.2662662473415689        8.4062210948203244        3.0183926343765246     
 C   1.2653401554524726        10.261936950788854        1.5863148208534130     
 C   2.1156037303356965        10.611320593034671        5.9928053837218549     
 C  0.65818516563808205        12.101596661169996        4.7695521483159578     
 C   2.5453026143771256        10.970772685260563        3.6486896802332898     
 C   2.8352946766795024        7.0331687987896965        5.4891805846476096     
 C   2.8244015080843954        9.2848513792543965        6.0401494344023261     
 C  -1.2247433205015583        10.290970860032305        6.8834057880027038     
 C  -1.9886879198216134        10.769697453254730        2.4585787908366448     
 C -0.48122075045976936        12.149216626130324        3.7521980808053153     
 C  -2.4435680577605332        11.084678013849594        4.8046701922899695     
 C  -2.9519948557246605        7.2433831492384613        2.9351668691258315     
 C  -2.7499564995127406        9.4762284761213103        2.3360973893210084     
 C   2.0918732379948963        11.218965354502160        2.2390322754698206     
 C  0.92223977521054135        10.483250158749151       0.23247708726086461     
 H   1.3289191415767112        10.611468071061921        6.7635573809294991     
 H   2.8284905206727751        11.417547178081936        6.2393525768321751     
 H   1.3101645486497913        12.981892629580718        4.6279227352088155     
 H  0.24453039556610923        12.157672067997355        5.7818752674853782     
 H   3.2300353251000411        11.778078448552719        3.9521356177629956     
 H   3.1021239667875644        10.023464336160590        3.6796200543878497     
 H   2.3032943384666913        6.2151194623009509        5.0056926287704364     
 C   4.0558604584263511        6.8317318289638260        6.1324319661532796     
 C   4.0411859119078093        9.1564602063131559        6.7113522130030230     
 C  -2.0196387114045300        11.276937533474980        6.2336006660863381     
 C -0.91409486862749900        10.467786470724032        8.2510765841423304     
 H  -1.1899702502909699        10.777835750502806        1.7002446228500949     
 H  -2.6671395509062954        11.612437475738973        2.2394736262345076     
 H  -1.0900890620393642        13.052131452136971        3.9320664812265647     
 H  -6.5068150372954464E-002   12.234289530079032        2.7434756142574788     
 H  -3.0790267039579637        11.933988607710599        4.5055297462187012     
 H  -3.0490865129785583        10.169800251663668        4.7346702964882965     
 H  -2.5210845244678790        6.4093248648068641        3.4867661657755247     
 C  -4.1229795517628798        7.0997592797619271        2.1939632364696577     
 C  -3.8959219829035918        9.3984878380672914        1.5408185456929571     
 C   2.5383859971739358        12.346652746212820        1.5414795581540544     
 C   1.3903471844372790        11.612399345162283      -0.44942633877537624     
 H  0.30717785266243908        9.7501067583532226      -0.28784283178838177     
 H   4.5008239387688187        5.8399258822567575        6.1600737284408753     
 C   4.6829832272596832        7.9179662805330988        6.7434098042373236     
 H   4.4878333108541177        10.029555763893418        7.1846465321056643     
 C  -2.4928480932834933        12.374082275401120        6.9607443703166014     
 C  -1.4010844650156340        11.572245873365352        8.9589197783212402     
 H -0.31754608000015083        9.7140562242392257        8.7628116081560972     
 H  -4.6406546183238451        6.1426573204525319        2.1675948149607627     
 C  -4.6067245302404887        8.1983802658127694        1.4828843942757834     
 H  -4.2424312011344476        10.279845057483444        1.0032544522158051     
 H   3.1648614951432767        13.072192965305572        2.0605925298243681     
 C   2.2003841016367205        12.548662888712924       0.19951947473383264     
 H   1.1180541736026866        11.741118663591635       -1.4977926283983196     
 H   5.6505881125265844        7.8036075310236956        7.2322673749793864     
 H  -3.1135241307370127        13.113395741635328        6.4541485044260503     
 C  -2.1986485094190824        12.525465343159341        8.3194949100379176     
 H  -1.1530656552334986        11.668380310432811        10.017492353022751     
 H  -5.5310046794791132        8.1211853853991496       0.91124033867014909     
 H   2.5784001301872239        13.424462518242166      -0.32056672153550819     
 H  -2.6053418179087005        13.376024478976776        8.8568632189098526     
 Dy   3.4529830875730159E-002   8.4696370969715815        12.664475579844897     
 Br  0.14819038602781853        11.337056892293202        12.745325751533557     
 O -0.79502206197343905        8.0536247765878368        10.694355921886036     
 N  -1.4124171032643091        6.3762646995665264        13.119859787978944     
 N  -2.2095075707953011        8.9741709899966455        13.857686747059002     
 O  0.82619863714399966        8.0244970142286345        14.634214375519605     
 N   1.3815626006005546        6.3101721280612670        12.223213952814808     
 N   2.2827310283287661        8.8589568755102039        11.441639952897363     
 C  -1.2349094155372164        6.9845309592914147        10.024774846857268     
 C  -2.0624332033126689        6.6057986497731189        14.435673477431017     
 C -0.60825890080674194        5.1247052558173394        13.198580115100516     
 C  -2.5006722189532176        6.2574478601831922        12.089768301281390     
 C  -2.8439746854145516        10.166071336045647        13.914120710579549     
 C  -2.7892840629298825        7.9224236893093325        14.489819283385934     
 C   1.2682252352571144        6.9660505928846028        15.317796703363179     
 C   2.0229046555871757        6.4883416903773004        10.895507665007779     
 C  0.52894214547199436        5.0879266448365845        12.179546075978257     
 C   2.4789344729299789        6.1658228129826194        13.239248606492787     
 C   2.9588691522025377        10.025858060600989        11.342598446003183     
 C   2.7792515385192447        7.7847728805431773        10.776835233979639     
 C  -2.0517380303490453        6.0187106982102696        10.677360320872225     
 C -0.89158540287642818        6.7667523264543155        8.6703244262103691     
 H  -1.2715926427409139        6.6121663069149239        15.202320817402763     
 H  -2.7631879405965791        5.7892969561825245        14.682377360572827     
 H  -1.2600050191724721        4.2454292817864161        13.051667956589357     
 H -0.19277824892574191        5.0621008196810235        14.209839838869158     
 H  -3.1797705978393722        5.4452881660044694        12.392587955894090     
 H  -3.0617282117257445        7.2014876435063790        12.128150736179627     
 H  -2.3313580823161475        10.986495949100741        13.416050242652039     
 C  -4.0606414350001545        10.355262009624962        14.567240202923463     
 C  -3.9968788997528786        8.0398189611804192        15.178201529008307     
 C   2.0554382088686634        5.9740169403388554        14.668000812488673     
 C  0.96381814920125630        6.7953853622497888        16.687741578253025     
 H   1.2239639349565477        6.4823378953852577        10.137340892880859     
 H   2.7046233188575606        5.6501122697976065        10.669824668141906     
 H   1.1445956867354277        4.1884513754026038        12.352965495409331     
 H  0.11180962429791910        5.0063565411249469        11.170926437419457     
 H   3.1192986560894140        5.3200600510813398        12.941151361302325     
 H   3.0791180293236486        7.0839832796903401        13.169054855040613     
 H   2.5186808231730722        10.863539949181188        11.879338446974515     
 C   4.1314957597204529        10.170576994754409        10.604621753287699     
 C   3.9321985000719208        7.8607006567639575        9.9926355073097621     
 C  -2.4934170278318586        4.8903108935687500        9.9777149001500067     
 C  -1.3523909913281138        5.6354233991613363        7.9872219470622703     
 H -0.28373725392568255        7.5057989672490288        8.1500115538255553     
 H  -4.5258347591992489        11.337525191491679        14.585165207716209     
 C  -4.6582309920361720        9.2682518617703167        15.202072449109611     
 H  -4.4226719899134324        7.1668406335371433        15.668397444275376     
 C   2.5223082252549869        4.8737047759646757        15.394873635069192     
 C   1.4469949727251659        5.6897029642430166        17.396379076570856     
 H  0.37385783133657530        7.5537036169988312        17.200244943926776     
 H   4.6370526760373014        11.133001320645739        10.561489545521779     
 C   4.6321864355332201        9.0658114695667074        9.9183443530491289     
 H   4.2900266881269724        6.9745885187192851        9.4724547859610801     
 H  -3.1165390535319926        4.1609908819291466        10.495693300311519     
 C  -2.1563067598087469        4.6930653908589646        8.6349618954785701     
 H  -1.0817150143524363        5.5102672893301081        6.9380477392102424     
 H  -5.6208619801523447        9.3754493752310548        15.700830508001532     
 H   3.1341476974752531        4.1279743656535626        14.886667795351800     
 C   2.2331222159267679        4.7277772458459539        16.755347339312188     
 H   1.2031642473248951        5.5981646828320581        18.456350780275013     
 H   5.5590676896527311        9.1419787547495304        9.3513512302796631     
 H  -2.5294849207814720        3.8162820205425603        8.1130625353876908     
 H   2.6342635323645034        3.8749620828678246        17.293651031444409     
         256

 Dy   4.2610897061960804       0.16829743569672961        4.2272634920739831     
 Br   4.1421827238491051       -2.7142140649732425        4.2841905590011145     
 O   5.0701232297433219       0.58422794912660303        2.2503214728717857     
 N   5.7239119961864251        2.2392075930636746        4.6728879764309976     
 N   6.5004429000227129      -0.35260748034143036        5.4343937446327093     
 O   3.4830122041852727       0.63119816780054683        6.1966158614627185     
 N   2.9132482720517601        2.3250907007562263        3.7813824460399159     
 N   2.0086390203827178      -0.22838169718305207        3.0276045822893374     
 C   5.5244945568023356        1.6449686306524220        1.5768107126036341     
 C   6.3817552420930328        2.0209826757999521        5.9870503580730867     
 C   4.9196596000968684        3.4924850394349098        4.7498296687519748     
 C   6.8078293797634997        2.3544895285405296        3.6372025683016784     
 C   7.1176216279751108       -1.5531624574957179        5.5055284180826627     
 C   7.0986308180733584       0.69985642530705416        6.0491618217609044     
 C   3.0403122385037613        1.6908767142631929        6.8768994800489329     
 C   2.2714767542834018        2.1404319906185347        2.4560607285553764     
 C   3.7792249334990484        3.5371947624166009        3.7334394682035157     
 C   1.8192990356597798        2.4810199071191179        4.7979706487130116     
 C   1.3240944942041695       -1.3924361529334182        2.9460164892980907     
 C   1.5182918988143776       0.84051638406907547        2.3467379644947299     
 C   6.3550606626981887        2.6001634269496066        2.2269722171500224     
 C   5.1813115807677992        1.8651543660750360       0.22275523503283542     
 H   5.5954780044242600        2.0257968495932670        6.7583469160550358     
 H   7.0880321541863269        2.8365512158341906        6.2205865109299889     
 H   5.5746578036486314        4.3694730839620401        4.6032312368102160     
 H   4.5060318545551414        3.5550449395100441        5.7617632706044155     
 H   7.4924985596116196        3.1622785384779570        3.9392054339966598     
 H   7.3638558369640341        1.4070570801611242        3.6719136480858410     
 H   6.5894591429670282       -2.3737855464315651        5.0222537817246282     
 C   8.3361167076549254       -1.7491166950051515        6.1541020377159406     
 C   8.3109354748695328       0.57762152197951466        6.7287990699484945     
 C   2.2466835434285577        2.6769525183907423        6.2255258744092004     
 C   3.3522078365411634        1.8696299139060928        8.2439792754991483     
 H   3.0684567117285226        2.1457807553117707        1.6960030654430405     
 H   1.5853499886136786        2.9743500492963726        2.2262804494479793     
 H   3.1751353305662380        4.4443728182204483        3.9093696763582879     
 H   4.1933104388809337        3.6152444683127012        2.7232779986663083     
 H   1.1825594712162777        3.3293168533489736        4.4982109715918721     
 H   1.2132665991632174        1.5660243426741678        4.7333127076913657     
 H   1.7591529713470919       -2.2255078171354410        3.4950546780236165     
 C  0.15086213969306500       -1.5399286657076288        2.2094001267547472     
 C  0.36878205909031725       0.75801900333720673        1.5571050687934813     
 C   6.8060592007582397        3.7245272717060218        1.5267335733602327     
 C   5.6537902825590516        2.9906296063724578      -0.46208379434928420     
 H   4.5625907743649883        1.1340919421900999      -0.29590189659053945     
 H   8.7853700561527326       -2.7389534932870654        6.1858102886767004     
 C   8.9559882704386347      -0.65923814942866743        6.7655219935646711     
 H   8.7522454772292679        1.4524683196935264        7.2032880622633249     
 C   1.7772349584143075        3.7770207468352837        6.9506154138602216     
 C   2.8690161287672176        2.9773035140829838        8.9495345858492694     
 H   3.9467507007814557        1.1145445722850120        8.7563281088597300     
 H -0.36278701597182239       -2.4989773028943807        2.1841729873787932     
 C -0.33936895326476690      -0.44329002645026072        1.5006645044286975     
 H   1.7969878835031469E-002   1.6386067592108930        1.0214615978689014     
 H   7.4350161470365590        4.4492649090969136        2.0440726240652980     
 C   6.4684996059452518        3.9246858990683355       0.18434169299659220     
 H   5.3809759333808209        3.1183552060806417       -1.5105553521672053     
 H   9.9217289764900034      -0.77017888347845398        7.2582270096051396     
 H   1.1569069891785382        4.5159376692673838        6.4430531664941544     
 C   2.0738265318735318        3.9314140130495967        8.3084994094184363     
 H   3.1177401747540592        3.0750351192441987        10.007698467231354     
 H  -1.2650685929356322      -0.52259683035037852       0.93158006810482197     
 H   6.8502780951258382        4.7975652042271637      -0.33794575149507805     
 H   1.6707994499381802        4.7848194680238993        8.8442554015038226     
 Dy   4.2994374207361288        17.063922377263960        12.648921337405103     
 Br   4.3926776928343045        19.935868226608335        12.716255913859655     
 O   3.4729309084500075        16.639130017384748        10.682590724139592     
 N   2.8653475712662799        14.970564851473323        13.114809081755757     
 N   2.0556758615440196        17.564458590802065        13.843462365741239     
 O   5.0948442115885779        16.634009807879348        14.622077734907963     
 N   5.6601159375191079        14.915258500047308        12.217363069843412     
 N   6.5462762403731913        17.468653367440155        11.428444579458059     
 C   3.0316551238241063        15.568507457500672        10.016236694273605     
 C   2.2165816701164585        15.199440471583856        14.431600839408565     
 C   3.6751192412332823        13.722506385558022        13.193709061022151     
 C   1.7750878000577237        14.844418421765971        12.087794353574553     
 C   1.4156063413320239        18.753575159687085        13.897244081082372     
 C   1.4863539143421725        16.514270958518473        14.487179065093184     
 C   5.5370081415503991        15.578243246707185        15.309154185512092     
 C   6.3027673326562939        15.095121529778039        10.890311916354511     
 C   4.8120862690398969        13.689991602947259        12.174087176589710     
 C   6.7561453044163740        14.778427096697405        13.236076316106947     
 C   7.2163774201216979        18.639041580697096        11.329704428612628     
 C   7.0550970727809252        16.394165630141771        10.773932284912277     
 C   2.2196714994624589        14.602722018317115        10.674531469614925     
 C   3.3671274747092612        15.351218649189100        8.6600166116936617     
 H   3.0084378365110029        15.207290657444483        15.197158276544192     
 H   1.5181380328052052        14.381246847633520        14.679126004843708     
 H   3.0269812168460013        12.840705397763131        13.047245054337161     
 H   4.0911621153194666        13.661956461740882        14.204803395368426     
 H   1.1000278710632494        14.030865369462571        12.395335440836329     
 H   1.2107236535021075        15.786488743667721        12.124948386161629     
 H   1.9189225479868326        19.572454160032894        13.387719556989342     
 C  0.20503202168933590        18.942051670146487        14.561494344602121     
 C  0.28612143660346606        16.631411260187598        15.188478329721367     
 C   6.3297384172377607        14.587592804308954        14.664026140924468     
 C   5.2258494192089131        15.406803532299294        16.677624355892675     
 H   5.5046522476171180        15.087749348722305        10.131289976618996     
 H   6.9870936754961441        14.258932830463207        10.665100473710179     
 H   5.4309503969248309        12.792591827163202        12.346709215991634     
 H   4.3945298475606824        13.607511657642208        11.165610650323575     
 H   7.4011142035213719        13.935285895606201        12.941100908290684     
 H   7.3518068824689466        15.699437507714702        13.165370225639776     
 H   6.7654701035581972        19.477068265883787        11.856712195802581     
 C   8.3961538120116721        18.786376173864422        10.603781184519166     
 C   8.2159788737186279        16.472371890490898        10.002530333578456     
 C   1.7743106757302294        13.473894012276343        9.9780500322655943     
 C   2.9024065269287944        14.219415081633260        7.9801281102133759     
 H   3.9708182386657640        16.091517224478078        8.1363778903584105     
 H -0.26537149614350214        19.922017920617144        14.575567485668824     
 C -0.37975797265137429        17.857508588554769        15.211927632923455     
 H -0.13105687151315482        15.759836653091009        15.688153799278776     
 C   6.7955023308384961        13.488748828269847        15.393672827524508     
 C   5.7076621814654285        14.302350351031702        17.389056538741119     
 H   4.6313867194994440        16.163391940728200        17.187256196258648     
 H   8.8962686255807473        19.751615536813816        10.560069779487280     
 C   8.9109035505067951        17.680595917227318        9.9303287966126401     
 H   8.5834662508055679        15.585869916267226        9.4902002019494489     
 H   1.1540337584239044        12.744748776436925        10.499605504819268     
 C   2.1033000606285279        13.276802269657590        8.6332898298408374     
 H   3.1666978529719354        14.094128475221307        6.9293622235681882     
 H  -1.3371296841683544        17.964642881433647        15.720599298083211     
 H   7.4113975309769868        12.744157361970798        14.888955413838524     
 C   6.4996338864779082        13.342305922267542        16.752545857895090     
 H   5.4589428760714434        14.210796681613486        18.447847055921972     
 H   9.8435377867571603        17.758462267583450        9.3733748588064110     
 H   1.7267644846454115        12.399961426817939        8.1140603267914031     
 H   6.9000314570316403        12.490450881627648        17.292909151356394     
 Dy  -4.8976188045656895E-003   8.7773923873900195        4.2262116824087803     
 Br -0.13156888898826208        5.8915834195765671        4.2747574108597028     
 O  0.81563125766538880        9.1981992921850342        2.2567132112629773     
 N   1.4591165306976970        10.852967299645018        4.6816258933272907     
 N   2.2208188889478260        8.2393153260827354        5.4243835366161237     
 O -0.77854303520166868        9.2332547217797369        6.2004011698061818     
 N  -1.3491668824673531        10.931256353746193        3.7877949200719558     
 N  -2.2648200988567710        8.4015604931544221        3.0181560180190821     
 C   1.2645999087552682        10.262765982018921        1.5857643969796829     
 C   2.1125246463512437        10.615282724256161        5.9926356258617464     
 C  0.65356950317701834        12.102744133671759        4.7677767700973721     
 C   2.5428375757372947        10.974128256698178        3.6485697240078019     
 C   2.8389684478571788        7.0384493955726555        5.4895213598389265     
 C   2.8226423998264898        9.2896044525159027        6.0418416810374840     
 C  -1.2252797377838196        10.289914656336286        6.8829155368731332     
 C  -1.9919525148438715        10.765322545527981        2.4585022723403713     
 C -0.48587397607978294        12.147608738505010        3.7504561089932382     
 C  -2.4460452214216781        11.080898885076088        4.8046711577611472     
 C  -2.9484993053820334        7.2375942567950222        2.9352825263066649     
 C  -2.7519055993766970        9.4710352286671160        2.3378315208080078     
 C   2.0901494710010788        11.220702915896149        2.2383813178127725     
 C  0.92239838029815657        10.482753148599201       0.23152957053963727     
 H   1.3255537907545516        10.615606002634749        6.7630896782336460     
 H   2.8246248841273180        11.422335157365351        6.2386484490361651     
 H   1.3041191373527448        12.983842133211265        4.6251191857730030     
 H  0.23990856349163220        12.159484563103392        5.7800365324391789     
 H   3.2261321689000386        11.782678508061384        3.9518615867534077     
 H   3.1011417050294723        10.027793505445260        3.6805247030003292     
 H   2.3098330790451209        6.2199274378067777        5.0041299660721750     
 C   4.0581536059600953        6.8386506852836009        6.1355201200854390     
 C   4.0374515060661729        9.1626125169300288        6.7165354419910805     
 C  -2.0212806712513220        11.274875650070570        6.2330247224812592     
 C -0.91363594371411672        10.468169856234384        8.2501475919633691     
 H  -1.1935847035267952        10.773334561667347        1.6998044516295010     
 H  -2.6712195466647484        11.607254210689621        2.2389307547913013     
 H  -1.0961184236605779        13.049748646681856        3.9293440695544137     
 H  -6.9802087386310080E-002   12.232018069615560        2.7416365872952744     
 H  -3.0829970999310246        11.928924694351153        4.5053746183293653     
 H  -3.0500488931151137        10.165024655506981        4.7357743102831025     
 H  -2.5146975646050627        6.4039388450417540        3.4848671840063763     
 C  -4.1208832953768280        7.0924028326465196        2.1968057697126193     
 C  -3.8998340938739684        9.3919636772692154        1.5459647885639596     
 C   2.5372927434578219        12.347556428335595        1.5399599576214629     
 C   1.3909146398056744        11.611244458482147      -0.45113270635329528     
 H  0.30794115421170737        9.7489392964736226      -0.28851686554788875     
 H   4.5051607688118294        5.8478181992887128        6.1631147670208239     
 C   4.6812267899267601        7.9252284840605638        6.7493504084410105     
 H   4.4812620008685817        10.035957417129101        7.1916361026700368     
 C  -2.4938544183315234        12.372884973165760        6.9592609947038602     
 C  -1.4002154397029496        11.573311888079154        8.9571981955670488     
 H -0.31640987083543609        9.7151750114192712        8.7621545431351500     
 H  -4.6365150555400891        6.1343218712847358        2.1702825340513061     
 C  -4.6086785499381069        8.1907601363179019        1.4886663345595608     
 H  -4.2491578887441852        10.273125305007946        1.0102570242736990     
 H   3.1635648035348489        13.073540514046421        2.0586884247935231     
 C   2.2004918065286780        12.548087638535694       0.19752648549066604     
 H   1.1192999329731168        11.738994765080362       -1.4997898879219478     
 H   5.6476002112485499        7.8119393967517139        7.2405797386923636     
 H  -3.1148116330936588        13.111689127139133        6.4522819609951068     
 C  -2.1983363849709008        12.525869711685262        8.3174946887180408     
 H  -1.1514511918785868        11.670496650001470        10.015452554633177     
 H  -5.5341886486097529        8.1125541966697874       0.91935765651308154     
 H   2.5792147712409164        13.423213829569097      -0.32306078185106651     
 H  -2.6042977406023065        13.377137787678143        8.8543337831092739     
 Dy   3.3714386835981325E-002   8.4697579745379592        12.664896595948138     
 Br  0.14104838068500566        11.337209426552425        12.741205975343348     
 O -0.79487597019264844        8.0530671909944349        10.694704361498621     
 N  -1.4105366446134675        6.3745720068155540        13.119779373633124     
 N  -2.2104605138602835        8.9711541798262555        13.858885028161414     
 O  0.82635255558258791        8.0252083565269512        14.634561449671393     
 N   1.3834361402181690        6.3121849656341338        12.223076196243348     
 N   2.2816733692623679        8.8623215172625454        11.442711273350460     
 C  -1.2347259130938508        6.9842307665507430        10.024746366218606     
 C  -2.0603141290942766        6.6026870088570533        14.435924381876251     
 C -0.60503053608869839        5.1238233195045551        13.197505559147544     
 C  -2.4990402681618518        6.2550877080371219        12.090066864335427     
 C  -2.8460927435784016        10.162360903501785        13.916487847774871     
 C  -2.7879763430104778        7.9187620172617246        14.491860586445585     
 C   1.2684141549831665        6.9664587245443315        15.317697194747698     
 C   2.0249856598644005        6.4917722397727537        10.895678273548498     
 C  0.53216911686775936        5.0891075084050206        12.178461558656005     
 C   2.4806064021988035        6.1684887533954065        13.239440291440269     
 C   2.9566747915435649        10.029909350883283        11.344856732791232     
 C   2.7805142685592892        7.7887623727582849        10.778799368574955     
 C  -2.0507606026579248        6.0176753154214309        10.677218511709153     
 C -0.89230197146605006        6.7676662598393555        8.6699123594568182     
 H  -1.2692544066267426        6.6087040709140457        15.202341483208484     
 H  -2.7605518212085451        5.7855907118482586        14.682045932845014     
 H  -1.2557663955152678        4.2439800798519212        13.049845486084100     
 H -0.18950176416540415        5.0606672557939048        14.208689331394501     
 H  -3.1770748287723500        5.4419891064159707        12.392723964200320     
 H  -3.0611734244948186        7.1984153666942392        12.129347009874945     
 H  -2.3354487261151977        10.983283638030109        13.417397038243097     
 C  -4.0615962848942635        10.350294681552905        14.571883794963259     
 C  -3.9941066581438855        8.0349883106933362        15.182835440690171     
 C   2.0564686521822715        5.9752377934836289        14.667732593018751     
 C  0.96302588792471178        6.7944242827762720        16.687225126432256     
 H   1.2262526768885154        6.4861040262214189        10.137294176005515     
 H   2.7072242181894688        5.6541394820389232        10.669405099104146     
 H   1.1488542189980495        4.1902160172848042        12.351157626138194     
 H  0.11508215365098268        5.0080505866470082        11.169770642324195     
 H   3.1220481745723898        5.3236976258883200        12.941107445802189     
 H   3.0796823915163754        7.0873868087438501        13.170187675879401     
 H   2.5144838379040682        10.867108078617589        11.880547693023074     
 C   4.1305211756721913        10.175865986645325        10.609214197988422     
 C   3.9349882492147490        7.8658353096249014        9.9972592140150702     
 C  -2.4930136612770433        4.8900014636000009        9.9768236971470650     
 C  -1.3535808947499894        5.6369786336047873        7.9861130631939012     
 H -0.28492710828299533        7.5072342111520278        8.1498276842475814     
 H  -4.5279141693463520        11.332008343580405        14.590497866779961     
 C  -4.6565435786516920        9.2627708169191223        15.208084190932576     
 H  -4.4180442480126416        7.1616337374055465        15.673826712329765     
 C   2.5227234429046934        4.8741194118902822        15.393757505765121     
 C   1.4456837810413325        5.6880173766757798        17.395072194784337     
 H  0.37256621239912968        7.5521630720283115        17.200012588507555     
 H   4.6349519377527546        11.138845880901872        10.566781883379322     
 C   4.6339061603430309        9.0715952692627830        9.9243459573285921     
 H   4.2947098131665626        6.9800760430005031        9.4779280090751357     
 H  -3.1158556921418752        4.1602346471274325        10.494501499446136     
 C  -2.1570541820729381        4.6940949244202024        8.6336274515857134     
 H  -1.0835109150905282        5.5126963474224553        6.9366754894978753     
 H  -5.6182195852257362        9.3690919279351110        15.708683599783797     
 H   3.1348666917237673        4.1288901752445293        14.885201016707576     
 C   2.2322910020016637        4.7266904963138394        16.753755439423237     
 H   1.2011896114351954        5.5954934165654668        18.454759469158837     
 H   5.5617773815555118        9.1486214758054398        9.3592266431338000     
 H  -2.5309072514707971        3.8179214140988806        8.1112903117825326     
 H   2.6327076053489447        3.8731919485403057        17.291545226941796     
         256

 Dy   4.2616979518463252       0.16835270985943401        4.2270451592256091     
 Br   4.1505821796460367       -2.7142489818686646        4.2802619386447951     
 O   5.0696660072656146       0.58540745384994042        2.2501648509922991     
 N   5.7208762053497733        2.2418639319221949        4.6723234171040602     
 N   6.5016268138212938      -0.34800268737009099        5.4343013243931653     
 O   3.4823097498361930       0.63001506599426260        6.1963749358087989     
 N   2.9102854102047750        2.3226362417652120        3.7807559018249211     
 N   2.0100133647900478      -0.23270648449036130        3.0274981950400037     
 C   5.5238389888146893        1.6459595126053956        1.5763060439346570     
 C   6.3782496060872189        2.0253439858499549        5.9869653932810190     
 C   4.9148124321158146        3.4940119568139778        4.7479583170987265     
 C   6.8052015420095309        2.3581326345692464        3.6372163904578234     
 C   7.1208402772641666       -1.5474351220272355        5.5058815991899968     
 C   7.0964345038062735       0.70504243351911333        6.0509743946383479     
 C   3.0395068566722765        1.6899140869467433        6.8763235756083745     
 C   2.2681292891844391        2.1362903244173763        2.4558928035769152     
 C   3.7744043328553576        3.5358931580405630        3.7315459592470459     
 C   1.8166849072310436        2.4775529706366735        4.7978879381246982     
 C   1.3275124359664088       -1.3978984739563296        2.9464719475919599     
 C   1.5162707485384790       0.83557533593975830        2.3484716358450592     
 C   6.3533186036483027        2.6021247160965060        2.2264088048593962     
 C   5.1817051553573119        1.8647315468703463       0.22180966046828321     
 H   5.5916013516789933        2.0303346338061878        6.7578747952453462     
 H   7.0837100592996816        2.8417313389633034        6.2200010344156142     
 H   5.5684361144768415        4.3717589519894124        4.6002954338845772     
 H   4.5011180497954451        3.5573242016469164        5.7597928199228896     
 H   7.4884054744546438        3.1671746830418348        3.9390916675093686     
 H   7.3627007224350320        1.4116720530573041        3.6730422212304759     
 H   6.5955521198378388       -2.3685044265733421        5.0206528613793395     
 C   8.3379518966014938       -1.7417698916360795        6.1571801562461950     
 C   8.3067930818276867       0.58419525961204499        6.7340229635892133     
 C   2.2449110481767729        2.6751154910850707        6.2248837891398754     
 C   3.3524419573885904        1.8700214553182122        8.2429683599617025     
 H   3.0647905973017400        2.1414564444985347        1.6955014452591004     
 H   1.5812022691190737        2.9693745621965992        2.2255863035012307     
 H   3.1688853943183481        4.4422819768504205        3.9063852058171449     
 H   4.1884778759258756        3.6132091058306575        2.7213148702121641     
 H   1.1785065126215102        3.3246159298834126        4.4980055631548801     
 H   1.2121187738905164        1.5615923372570322        4.7343036082606558     
 H   1.7654448026566487       -2.2304921313019759        3.4936304749658906     
 C  0.15290418218099844       -1.5470484587759019        2.2125827033513255     
 C  0.36479739999092242       0.75165645381613133        1.5622913423563887     
 C   6.8050080882420998        3.7256250687743955        1.5253040394377182     
 C   5.6546495056616113        2.9895232383054289      -0.46378267963995390     
 H   4.5636635070671767        1.1329526058782187      -0.29660596542238077     
 H   8.7892362377369366       -2.7306361143253737        6.1887952609781562     
 C   8.9538081941924705      -0.65156624907687577        6.7714469206668797     
 H   8.7453074695899389        1.4592815663939309        7.2103015618781168     
 C   1.7762679960634133        3.7760905511018286        6.9491013882439576     
 C   2.8698327422630165        2.9784250953340470        8.9477625954524385     
 H   3.9475800211576146        1.1155889360234488        8.7555711244184966     
 H -0.35870111164233348       -2.5070737287572316        2.1873384284676187     
 C -0.34136886344196898      -0.45076725644711946        1.5066277172269038     
 H   1.1155136926592008E-002   1.6319849457164621        1.0284100729145951     
 H   7.4336953428342740        4.4508380057533561        2.0422946265737170     
 C   6.4688062992424236        3.9242153569390648       0.18239507899680518     
 H   5.3826239924945192        3.1162157210943513       -1.5125754162255047     
 H   9.9183461795718770      -0.76145020023605059        7.2664613537298184     
 H   1.1557686127986297        4.5146072729381723        6.4411810613445200     
 C   2.0742138208939362        3.9320000706652465        8.3064701078172831     
 H   3.1193471703381808        3.0771525267726862        10.005605283173145     
 H  -1.2682850348709054      -0.53116356061597991       0.93987731899827054     
 H   6.8513427156742237        4.7963869584817163      -0.34040286863288566     
 H   1.6720376225420439        4.7861479201849058        8.8417150532848332     
 Dy   4.2986780368463711        17.063876838609964        12.649450207342284     
 Br   4.3858479328884101        19.935881192964061        12.712861212374678     
 O   3.4731810485218824        16.638742962991952        10.682959624162118     
 N   2.8671384185746374        14.968692752893739        13.114455243071022     
 N   2.0548241254600184        17.561207139358185        13.844920331082411     
 O   5.0950900951955420        16.634417085724390        14.622463360069966     
 N   5.6619320988054138        14.917064730913101        12.217098490090699     
 N   6.5454191353936171        17.471861358981393        11.429980321360681     
 C   3.0318908834100999        15.568516464206880        10.016041607556506     
 C   2.2186131130904299        15.195975318328616        14.431603307283030     
 C   3.6781999275187025        13.721406119798145        13.192215640352018     
 C   1.7766526243416161        14.842106828224347        12.087765646232393     
 C   1.4137212101300225        18.749681004356642        13.900145384083475     
 C   1.4876417665082866        16.510274383429820        14.489187687924860     
 C   5.5372025471722495        15.578275004781736        15.309038336730087     
 C   6.3048466214340255        15.098540305091912        10.890415569426104     
 C   4.8151862076686527        13.691037709575557        12.172623228546604     
 C   6.7576972856341007        14.780681855347567        13.236180915587763     
 C   7.2144655978578420        18.642899244116030        11.332696549536839     
 C   7.0563928502133679        16.398134282451661        10.776038762999010     
 C   2.2205939045960554        14.601953524603545        10.674026970788992     
 C   3.3665131548086826        15.352632423827282        8.6594286944628074     
 H   3.0106981262353152        15.203335300185453        15.196921450878930     
 H   1.5206570114548799        14.377176970581425        14.678415490815976     
 H   3.0310433356556259        12.839083110559184        13.044891721184838     
 H   4.0942780684619997        13.660174297782078        14.203232660557900     
 H   1.1025931279280463        14.027610577833661        12.394987767965308     
 H   1.2112668820582257        15.783490284538489        12.125966136145278     
 H   1.9151846973439055        19.569144353580839        13.389873758477508     
 C  0.20428443937750240        18.936840674993583        14.566607508251989     
 C  0.28883184880949947        16.626171754213370        15.192983951182532     
 C   6.3306128051104009        14.588358361139644        14.663659955810440     
 C   5.2251689573833566        15.405508816218090        16.677119856311883     
 H   5.5069724925660477        15.091627522458412        10.131140836086558     
 H   6.9896828150713848        14.262971001903008        10.664512457747044     
 H   5.4350136404795286        12.794153462309252        12.344390266885906     
 H   4.3977022564256396        13.609271595227069        11.164051062890852     
 H   7.4036721893575361        13.938476277093313        12.940931939260016     
 H   7.3523402107771370        15.702375533626283        13.166507547456041     
 H   6.7617059537733102        19.480322167441049        11.858954153971169     
 C   8.3953599509796941        18.791578778716648        10.609000621930468     
 C   8.2186808759737122        16.477613979041468        10.007158159848553     
 C   1.7745463682408400        13.474039184946571        9.9765714673802446     
 C   2.9012163584332447        14.221657954568681        7.9786216868750399     
 H   3.9698476800804037        16.093458169554449        8.1361729686485091     
 H -0.26714101937203322        19.916298714497323        14.581607913652022     
 C -0.37802829292941337        17.851663757382596        15.218031624628241     
 H -0.12659933552483266        15.754145634497821        15.693222932155102     
 C   6.7956827975798406        13.488641860752981        15.392411567072976     
 C   5.7063891911550897        14.300264421935971        17.387707498319802     
 H   4.6303406868182284        16.161597475607689        17.187080272023731     
 H   8.8944342826507015        19.757330826675453        10.566219266444326     
 C   8.9125908468188690        17.686454285994362        9.9365528840993491     
 H   8.5879282393302212        15.591578872081776        9.4954009167651083     
 H   1.1544478525786603        12.744421128403367        10.497666945693064     
 C   2.1023920747017448        13.278507127428991        8.6313482997757855     
 H   3.1649441979924391        14.097390059413726        6.9275906673326766     
 H  -1.3344899571640823        17.957865230281545        15.728444061353011     
 H   7.4117686473596747        12.744495531972623        14.887288916829865     
 C   6.4986552892855389        13.340719118219571        16.750828537676647     
 H   5.4570805219982281        14.207741073831393        18.446232702195598     
 H   9.8461191663348373        17.765267822465734        9.3813481479810097     
 H   1.7250784630863234        12.402433836335566        8.1115004874981906     
 H   6.8982677215796624        12.488128903175920        17.290637833021616     
 Dy  -4.0979135167803337E-003   8.7772053109093928        4.2260410361457312     
 Br -0.12318621278899569        5.8915096015092816        4.2711668635997215     
 O  0.81511091896755195        9.1992075837734699        2.2565089696215410     
 N   1.4563618408478409        10.855273682579703        4.6810295699443349     
 N   2.2224510327323368        8.2434646951463151        5.4241955179213663     
 O -0.77882125068281438        9.2320204024247534        6.2002823986495450     
 N  -1.3520060084756433        10.928511268074555        3.7872643407987088     
 N  -2.2633739503719728        8.3968998914885216        3.0179194016616395     
 C   1.2638596620580640        10.263595013248990        1.5852139731059527     
 C   2.1094455623667909        10.619244855477652        5.9924658680016369     
 C  0.64895384071595474        12.103891606173525        4.7660013918787856     
 C   2.5403725370974639        10.977483828135792        3.6484497677823144     
 C   2.8426422190348553        7.0437299923556145        5.4898621350302435     
 C   2.8208832915685842        9.2943575257774089        6.0435339276726410     
 C  -1.2258161550660809        10.288858452640268        6.8824252857435626     
 C  -1.9952171098661293        10.760947637801232        2.4584257538440983     
 C -0.49052720169979652        12.146000850879698        3.7487141371811608     
 C  -2.4485223850828235        11.077119756302581        4.8046721232323257     
 C  -2.9450037550394064        7.2318053643515832        2.9353981834874983     
 C  -2.7538546992406534        9.4658419812129218        2.3395656522950072     
 C   2.0884257040072614        11.222440477290140        2.2377303601557244     
 C  0.92255698538577180        10.482256138449250       0.23058205381840993     
 H   1.3221884399323922        10.619743934207579        6.7626219755377930     
 H   2.8207592475818606        11.427123136648767        6.2379443212401551     
 H   1.2980737260556983        12.985791636841810        4.6223156363371904     
 H  0.23528673141715517        12.161297058209431        5.7781977973929806     
 H   3.2222290127000361        11.787278567570047        3.9515875557438198     
 H   3.1001594432713802        10.032122674729932        3.6814293516128083     
 H   2.3163718196235510        6.2247354133126036        5.0025673033739144     
 C   4.0604467534938395        6.8455695416033766        6.1386082740175993     
 C   4.0337171002245373        9.1687648275469016        6.7217186709791372     
 C  -2.0229226310981145        11.272813766666159        6.2324487788761802     
 C -0.91317701880073443        10.468553241744734        8.2492185997844079     
 H  -1.1971991567626206        10.768833372831887        1.6993642804089073     
 H  -2.6752995424232018        11.602070945640271        2.2383878833480950     
 H  -1.1021477852817918        13.047365841226739        3.9266216578822632     
 H  -7.4536024399665696E-002   12.229746609152086        2.7397975603330695     
 H  -3.0869674959040854        11.923860780991706        4.5052194904400302     
 H  -3.0510112732516692        10.160249059350294        4.7368783240779084     
 H  -2.5083106047422459        6.3985528252766448        3.4829682022372279     
 C  -4.1187870389907761        7.0850463855311121        2.1996483029555804     
 C  -3.9037462048443454        9.3854395164711395        1.5511110314349621     
 C   2.5361994897417079        12.348460110458371        1.5384403570888714     
 C   1.3914820951740698        11.610089571802014      -0.45283907393121436     
 H  0.30870445576097566        9.7477718345940207      -0.28919089930739572     
 H   4.5094975988548400        5.8557105163206682        6.1661558056007726     
 C   4.6794703525938379        7.9324906875880288        6.7552910126446974     
 H   4.4746906908830457        10.042359070364782        7.1986256732344094     
 C  -2.4948607433795531        12.371687670930401        6.9577776190911189     
 C  -1.3993464143902652        11.574377902792957        8.9554766128128591     
 H -0.31527366167072135        9.7162937985993167        8.7614974781142028     
 H  -4.6323754927563341        6.1259864221169398        2.1729702531418496     
 C  -4.6106325696357251        8.1831400068230327        1.4944482748433383     
 H  -4.2558845763539237        10.266405552532449        1.0172595963315929     
 H   3.1622681119264207        13.074888062787270        2.0567843197626781     
 C   2.2005995114206356        12.547512388358463       0.19553349624749938     
 H   1.1205456923435471        11.736870866569090       -1.5017871474455762     
 H   5.6446123099705154        7.8202712624797313        7.2488921024053408     
 H  -3.1160991354503054        13.109982512642937        6.4504154175641624     
 C  -2.1980242605227196        12.526274080211184        8.3154944673981621     
 H  -1.1498367285236750        11.672612989570126        10.013412756243603     
 H  -5.5373726177403935        8.1039230079404252       0.92747497435601400     
 H   2.5800294122946092        13.421965140896027      -0.32555484216662489     
 H  -2.6032536632959120        13.378251096379508        8.8518043473086934     
 Dy   3.2898942796232497E-002   8.4698788521043369        12.665317612051378     
 Br  0.13390637534219280        11.337361960811648        12.737086199153138     
 O -0.79472987841185794        8.0525096054010330        10.695052801111208     
 N  -1.4086561859626259        6.3728793140645816        13.119698959287303     
 N  -2.2114134569252655        8.9681373696558637        13.860083309263825     
 O  0.82650647402117616        8.0259196988252661        14.634908523823180     
 N   1.3853096798357836        6.3141978032070005        12.222938439671889     
 N   2.2806157101959696        8.8656861590148850        11.443782593803556     
 C  -1.2345424106504852        6.9839305738100714        10.024717885579943     
 C  -2.0581950548758843        6.5995753679409876        14.436175286321486     
 C -0.60180217137065473        5.1229413831917707        13.196431003194572     
 C  -2.4974083173704860        6.2527275558910516        12.090365427389463     
 C  -2.8482108017422516        10.158650470957925        13.918854984970190     
 C  -2.7866686230910727        7.9151003452141167        14.493901889505237     
 C   1.2686030747092185        6.9668668562040610        15.317597686132217     
 C   2.0270666641416253        6.4952027891682063        10.895848882089217     
 C  0.53539608826352447        5.0902883719734566        12.177377041333756     
 C   2.4822783314676284        6.1711546938081936        13.239631976387752     
 C   2.9544804308845922        10.033960641165578        11.347115019579281     
 C   2.7817769985993337        7.7927518649733916        10.780763503170270     
 C  -2.0497831749668047        6.0166399326325912        10.677076702546081     
 C -0.89301854005567194        6.7685801932243956        8.6695002927032672     
 H  -1.2669161705125711        6.6052418349131683        15.202362149014203     
 H  -2.7579157018205107        5.7818844675139918        14.681714505117201     
 H  -1.2515277718580635        4.2425308779174262        13.048023015578845     
 H -0.18622527940506639        5.0592336919067860        14.207538823919846     
 H  -3.1743790597053283        5.4386900468274728        12.392859972506550     
 H  -3.0606186372638922        7.1953430898820994        12.130543283570260     
 H  -2.3395393699142475        10.980071326959477        13.418743833834153     
 C  -4.0625511347883716        10.345327353480849        14.576527387003056     
 C  -3.9913344165348930        8.0301576602062532        15.187469352372036     
 C   2.0574990954958796        5.9764586466284024        14.667464373548830     
 C  0.96223362664816725        6.7934632033027551        16.686708674611491     
 H   1.2285414188204833        6.4898701570575810        10.137247459130171     
 H   2.7098251175213770        5.6581666942802409        10.668985530066388     
 H   1.1531127512606714        4.1919806591670037        12.349349756867056     
 H  0.11835468300404627        5.0097446321690704        11.168614847228934     
 H   3.1247976930553656        5.3273352006953001        12.941063530302051     
 H   3.0802467537091016        7.0907903377973591        13.171320496718188     
 H   2.5102868526350637        10.870676208053990        11.881756939071630     
 C   4.1295465916239289        10.181154978536243        10.613806642689147     
 C   3.9377779983575771        7.8709699624858445        10.001882920720378     
 C  -2.4926102947222279        4.8896920336312508        9.9759324941441232     
 C  -1.3547707981718651        5.6385338680482384        7.9850041793255322     
 H -0.28611696264030817        7.5086694550550259        8.1496438146696075     
 H  -4.5299935794934552        11.326491495669130        14.595830525843713     
 C  -4.6548561652672111        9.2572897720679279        15.214095932755539     
 H  -4.4134165061118518        7.1564268412739498        15.679255980384156     
 C   2.5231386605544004        4.8745340478158896        15.392641376461052     
 C   1.4443725893574992        5.6863317891085439        17.393765312997814     
 H  0.37127459346168412        7.5506225270577927        17.199780233088333     
 H   4.6328511994682069        11.144690441158007        10.572074221236864     
 C   4.6356258851528418        9.0773790689588605        9.9303475616080554     
 H   4.2993929382061520        6.9855635672817220        9.4834012321891894     
 H  -3.1151723307517583        4.1594784123257176        10.493309698580752     
 C  -2.1578016043371293        4.6951244579814393        8.6322930076928568     
 H  -1.0853068158286201        5.5151254055148016        6.9353032397855081     
 H  -5.6155771902991267        9.3627344806391655        15.716536691566059     
 H   3.1355856859722819        4.1298059848354960        14.883734238063353     
 C   2.2314597880765601        4.7256037467817240        16.752163539534283     
 H   1.1992149755454957        5.5928221502988746        18.453168158042658     
 H   5.5644870734582925        9.1552641968613511        9.3671020559879370     
 H  -2.5323295821601226        3.8195608076552006        8.1095180881773743     
 H   2.6311516783333855        3.8714218142127867        17.289439422439184     
         256

 Dy   4.2623061974965708       0.16840798402213841        4.2268268263772351     
 Br   4.1589816354429674       -2.7142838987640872        4.2763333182884748     
 O   5.0692087847879073       0.58658695857327769        2.2500082291128125     
 N   5.7178404145131223        2.2445202707807153        4.6717588577771236     
 N   6.5028107276198739      -0.34339789439875157        5.4342089041536203     
 O   3.4816072954871138       0.62883196418797849        6.1961340101548785     
 N   2.9073225483577900        2.3201817827741977        3.7801293576099262     
 N   2.0113877091973777      -0.23703127179767053        3.0273918077906701     
 C   5.5231834208270438        1.6469503945583692        1.5758013752656799     
 C   6.3747439700814041        2.0297052958999582        5.9868804284889512     
 C   4.9099652641347600        3.4955388741930462        4.7460869654454783     
 C   6.8025737042555621        2.3617757405979636        3.6372302126139688     
 C   7.1240589265532224       -1.5417077865587532        5.5062347802973299     
 C   7.0942381895391886       0.71022844173117239        6.0527869675157913     
 C   3.0387014748407912        1.6889514596302937        6.8757476711678160     
 C   2.2647818240854765        2.1321486582162179        2.4557248785984545     
 C   3.7695837322116672        3.5345915536645256        3.7296524502905761     
 C   1.8140707788023074        2.4740860341542286        4.7978052275363847     
 C   1.3309303777286483       -1.4033607949792410        2.9469274058858295     
 C   1.5142495982625803       0.83063428781044113        2.3502053071953886     
 C   6.3515765445984158        2.6040860052434058        2.2258453925687696     
 C   5.1820987299468246        1.8643087276656565       0.22086408590373099     
 H   5.5877246989337275        2.0348724180191087        6.7574026744356566     
 H   7.0793879644130362        2.8469114620924167        6.2194155579012405     
 H   5.5622144253050525        4.3740448200167856        4.5973596309589393     
 H   4.4962042450357487        3.5596034637837883        5.7578223692413637     
 H   7.4843123892976671        3.1720708276057126        3.9389779010220773     
 H   7.3615456079060300        1.4162870259534839        3.6741707943751107     
 H   6.6016450967086495       -2.3632233067151196        5.0190519410340499     
 C   8.3397870855480605       -1.7344230882670075        6.1602582747764485     
 C   8.3026506887858407       0.59076899724457532        6.7392468572299329     
 C   2.2431385529249881        2.6732784637793996        6.2242417038705504     
 C   3.3526760782360179        1.8704129967303313        8.2419574444242549     
 H   3.0611244828749573        2.1371321336852991        1.6949998250751603     
 H   1.5770545496244688        2.9643990750968263        2.2248921575544820     
 H   3.1626354580704583        4.4401911354803927        3.9034007352760018     
 H   4.1836453129708167        3.6111737433486133        2.7193517417580200     
 H   1.1744535540267429        3.3199150064178520        4.4978001547178881     
 H   1.2109709486178153        1.5571603318398968        4.7352945088299450     
 H   1.7717366339662055       -2.2354764454685108        3.4922062719081644     
 C  0.15494622466893188       -1.5541682518441751        2.2157652799479037     
 C  0.36081274089152759       0.74529390429505593        1.5674776159192962     
 C   6.8039569757259599        3.7267228658427691        1.5238745055152036     
 C   5.6555087287641701        2.9884168702384004      -0.46548156493062365     
 H   4.5647362397693652        1.1318132695663374      -0.29731003425422203     
 H   8.7931024193211407       -2.7223187353636820        6.1917802332796121     
 C   8.9516281179463064      -0.64389434872508411        6.7773718477690874     
 H   8.7383694619506080        1.4660948130943356        7.2173150614929096     
 C   1.7753010337125190        3.7751603553683730        6.9475873626276936     
 C   2.8706493557588155        2.9795466765851106        8.9459906050556093     
 H   3.9484093415337740        1.1166332997618855        8.7548141399772650     
 H -0.35461520731284457       -2.5151701546200829        2.1905038695564443     
 C -0.34336877361917106      -0.45824448644397814        1.5125909300251104     
 H   4.3403950181525458E-003   1.6253631322220314        1.0353585479602887     
 H   7.4323745386319890        4.4524111024097994        2.0405166290821359     
 C   6.4691129925395954        3.9237448148097935       0.18044846499701819     
 H   5.3842720516082183        3.1140762361080614       -1.5145954802838044     
 H   9.9149633826537524      -0.75272151699364731        7.2746956978544972     
 H   1.1546302364187211        4.5132768766089608        6.4393089561948855     
 C   2.0746011099143402        3.9325861282808967        8.3044408062161317     
 H   3.1209541659223019        3.0792699343011738        10.003512099114934     
 H  -1.2715014768061783      -0.53973029088158120       0.94817456989171922     
 H   6.8524073362226092        4.7952087127362688      -0.34285998577069327     
 H   1.6732757951459076        4.7874763723459122        8.8391747050658438     
 Dy   4.2979186529566125        17.063831299955964        12.649979077279465     
 Br   4.3790181729425166        19.935894159319790        12.709466510889699     
 O   3.4734311885937568        16.638355908599156        10.683328524184644     
 N   2.8689292658829948        14.966820654314157        13.114101404386288     
 N   2.0539723893760171        17.557955687914308        13.846378296423584     
 O   5.0953359788025061        16.634824363569432        14.622848985231968     
 N   5.6637482600917197        14.918870961778895        12.216833910337986     
 N   6.5445620304140419        17.475069350522634        11.431516063263302     
 C   3.0321266429960931        15.568525470913087        10.015846520839405     
 C   2.2206445560644013        15.192510165073374        14.431605775157495     
 C   3.6812806138041223        13.720305854038269        13.190722219681883     
 C   1.7782174486255082        14.839795234682724        12.087736938890234     
 C   1.4118360789280211        18.745786849026199        13.903046687084576     
 C   1.4889296186744008        16.506277808341164        14.491196310756536     
 C   5.5373969527940998        15.578306762856286        15.308922487948081     
 C   6.3069259102117572        15.101959080405784        10.890519222497696     
 C   4.8182861462974094        13.692083816203853        12.171159280503495     
 C   6.7592492668518274        14.782936613997729        13.236285515068579     
 C   7.2125537755939853        18.646756907534961        11.335688670461050     
 C   7.0576886276458097        16.402102934761551        10.778145241085742     
 C   2.2215163097296515        14.601185030889974        10.673522471963059     
 C   3.3658988349081036        15.354046198465463        8.6588407772319531     
 H   3.0129584159596274        15.199379942926422        15.196684625213669     
 H   1.5231759901045545        14.373107093529331        14.677704976788243     
 H   3.0351054544652509        12.837460823355238        13.042538388032517     
 H   4.0973940216045337        13.658392133823272        14.201661925747374     
 H   1.1051583847928432        14.024355786204749        12.394640095094287     
 H   1.2118101106143440        15.780491825409257        12.126983886128926     
 H   1.9114468467009784        19.565834547128784        13.392027959965676     
 C  0.20353685706566893        18.931629679840679        14.571720671901856     
 C  0.29154226101553282        16.620932248239146        15.197489572643697     
 C   6.3314871929830412        14.589123917970335        14.663293770696411     
 C   5.2244884955577993        15.404214100136883        16.676615356731091     
 H   5.5092927375149783        15.095505696194518        10.130991695554121     
 H   6.9922719546466263        14.267009173342807        10.663924441783907     
 H   5.4390768840342263        12.795715097455302        12.342071317780180     
 H   4.4008746652905968        13.611031532811932        11.162491475458129     
 H   7.4062301751937003        13.941666658580425        12.940762970229349     
 H   7.3528735390853281        15.705313559537865        13.167644869272305     
 H   6.7579418039884231        19.483576068998314        11.861196112139758     
 C   8.3945660899477144        18.796781383568870        10.614220059341770     
 C   8.2213828782287983        16.482856067592035        10.011785986118650     
 C   1.7747820607514506        13.474184357616799        9.9750929024948949     
 C   2.9000261899376949        14.223900827504101        7.9771152635367040     
 H   3.9688771214950433        16.095399114630819        8.1359680469386095     
 H -0.26891054260056435        19.910579508377502        14.587648341635221     
 C -0.37629861320745250        17.845818926210423        15.224135616333024     
 H -0.12214179953651047        15.748454615904633        15.698292065031429     
 C   6.7958632643211843        13.488534893236116        15.391150306621444     
 C   5.7051162008447500        14.298178492840240        17.386358457898481     
 H   4.6292946541370137        16.159803010487177        17.186904347788815     
 H   8.8925999397206539        19.763046116537090        10.572368753401371     
 C   8.9142781431309448        17.692312654761405        9.9427769715860599     
 H   8.5923902278548727        15.597287827896324        9.5006016315807678     
 H   1.1548619467334162        12.744093480369809        10.495728386566860     
 C   2.1014840887749622        13.280211985200392        8.6294067697107320     
 H   3.1631905430129432        14.100651643606144        6.9258191110971650     
 H  -1.3318502301598101        17.951087579129442        15.736288824622811     
 H   7.4121397637423634        12.744833701974448        14.885622419821209     
 C   6.4976766920931697        13.339132314171600        16.749111217458204     
 H   5.4552181679250129        14.204685466049300        18.444618348469227     
 H   9.8487005459125143        17.772073377348018        9.3893214371556084     
 H   1.7233924415272350        12.404906245853196        8.1089406482049782     
 H   6.8965039861276853        12.485806924724193        17.288366514686842     
 Dy  -3.2982082289949779E-003   8.7770182344287679        4.2258703898826830     
 Br -0.11480353658972932        5.8914357834419961        4.2675763163397402     
 O  0.81459058026971520        9.2002158753619057        2.2563047279801052     
 N   1.4536071509979849        10.857580065514391        4.6804332465613792     
 N   2.2240831765168476        8.2476140642098930        5.4240074992266090     
 O -0.77909946616396009        9.2307860830697699        6.2001636274929091     
 N  -1.3548451344839338        10.925766182402919        3.7867337615254617     
 N  -2.2619278018871745        8.3922392898226192        3.0176827853041965     
 C   1.2631194153608596        10.264424044479057        1.5846635492322225     
 C   2.1063664783823386        10.623206986699142        5.9922961101415275     
 C  0.64433817825489104        12.105039078675290        4.7642260136601999     
 C   2.5379074984576331        10.980839399573405        3.6483298115568270     
 C   2.8463159902125317        7.0490105891385735        5.4902029102215604     
 C   2.8191241833106786        9.2991105990389151        6.0452261743077988     
 C  -1.2263525723483422        10.287802248944251        6.8819350346139911     
 C  -1.9984817048883874        10.756572730074483        2.4583492353478249     
 C -0.49518042731981010        12.144392963254385        3.7469721653690833     
 C  -2.4509995487439689        11.073340627529076        4.8046730887035043     
 C  -2.9415082046967789        7.2260164719081450        2.9355138406683317     
 C  -2.7558037991046103        9.4606487337587257        2.3412997837820071     
 C   2.0867019370134439        11.224178038684132        2.2370794024986758     
 C  0.92271559047338703        10.481759128299300       0.22963453709718262     
 H   1.3188230891102328        10.623881865780406        6.7621542728419399     
 H   2.8168936110364031        11.431911115932182        6.2372401934441442     
 H   1.2920283147586518        12.987741140472357        4.6195120869013779     
 H  0.23066489934267817        12.163109553315469        5.7763590623467813     
 H   3.2183258565000337        11.791878627078709        3.9513135247342315     
 H   3.0991771815132880        10.036451844014604        3.6823340002252878     
 H   2.3229105602019811        6.2295433888184304        5.0010046406756530     
 C   4.0627399010275838        6.8524883979231515        6.1416964279497597     
 C   4.0299826943829009        9.1749171381637762        6.7269018999671948     
 C  -2.0245645909449070        11.270751883261749        6.2318728352711021     
 C -0.91271809388735214        10.468936627255086        8.2482896076054484     
 H  -1.2008136099984459        10.764332183996428        1.6989241091883134     
 H  -2.6793795381816548        11.596887680590919        2.2378450119048887     
 H  -1.1081771469030057        13.044983035771624        3.9238992462101123     
 H  -7.9269961413021311E-002   12.227475148688614        2.7379585333708651     
 H  -3.0909378918771466        11.918796867632260        4.5050643625506952     
 H  -3.0519736533882247        10.155473463193609        4.7379823378727153     
 H  -2.5019236448794295        6.3931668055115356        3.4810692204680795     
 C  -4.1166907826047243        7.0776899384157046        2.2024908361985420     
 C  -3.9076583158147224        9.3789153556730636        1.5562572743059646     
 C   2.5351062360255940        12.349363792581146        1.5369207565562799     
 C   1.3920495505424650        11.608934685121879      -0.45454544150913340     
 H  0.30946775731024395        9.7466043727144189      -0.28986493306690264     
 H   4.5138344288978507        5.8636028333526236        6.1691968441807212     
 C   4.6777139152609157        7.9397528911154938        6.7612316168483844     
 H   4.4681193808975088        10.048760723600463        7.2056152437987819     
 C  -2.4958670684275832        12.370490368695039        6.9562942434783777     
 C  -1.3984773890775810        11.575443917506760        8.9537550300586677     
 H -0.31413745250600661        9.7174125857793623        8.7608404130932556     
 H  -4.6282359299725782        6.1176509729491437        2.1756579722323930     
 C  -4.6125865893333433        8.1755198773281634        1.5002302151271156     
 H  -4.2626112639636622        10.259685800056953        1.0242621683894866     
 H   3.1609714203179928        13.076235611528119        2.0548802147318326     
 C   2.2007072163125931        12.546937138181232       0.19354050700433278     
 H   1.1217914517139773        11.734746968057816       -1.5037844069692043     
 H   5.6416244086924809        7.8286031282077495        7.2572044661183179     
 H  -3.1173866378069515        13.108275898146742        6.4485488741332180     
 C  -2.1977121360745384        12.526678448737105        8.3134942460782852     
 H  -1.1482222651687635        11.674729329138785        10.011372957854030     
 H  -5.5405565868710340        8.0952918192110648       0.93559229219894635     
 H   2.5808440533483021        13.420716452222960      -0.32804890248218321     
 H  -2.6022095859895180        13.379364405080874        8.8492749115081146     
 Dy   3.2083498756483662E-002   8.4699997296707146        12.665738628154621     
 Br  0.12676436999937996        11.337514495070872        12.732966422962930     
 O -0.79458378663106743        8.0519520198076311        10.695401240723793     
 N  -1.4067757273117840        6.3711866213136092        13.119618544941483     
 N  -2.2123663999902479        8.9651205594854737        13.861281590366238     
 O  0.82666039245976441        8.0266310411235811        14.635255597974968     
 N   1.3871832194533980        6.3162106407798664        12.222800683100431     
 N   2.2795580511295719        8.8690508007672264        11.444853914256653     
 C  -1.2343589082071194        6.9836303810693998        10.024689404941279     
 C  -2.0560759806574920        6.5964637270249220        14.436426190766721     
 C -0.59857380665261106        5.1220594468789855        13.195356447241602     
 C  -2.4957763665791206        6.2503674037449821        12.090663990443499     
 C  -2.8503288599061016        10.154940038414063        13.921222122165512     
 C  -2.7853609031716680        7.9114386731665087        14.495943192564887     
 C   1.2687919944352706        6.9672749878637905        15.317498177516736     
 C   2.0291476684188501        6.4986333385636588        10.896019490629937     
 C  0.53862305965928947        5.0914692355418927        12.176292524011505     
 C   2.4839502607364530        6.1738206342209807        13.239823661335237     
 C   2.9522860702256195        10.038011931447873        11.349373306367328     
 C   2.7830397286393778        7.7967413571884991        10.782727637765586     
 C  -2.0488057472756842        6.0156045498437516        10.676934893383009     
 C -0.89373510864529382        6.7694941266094357        8.6690882259497162     
 H  -1.2645779343983998        6.6017795989122900        15.202382814819922     
 H  -2.7552795824324767        5.7781782231797258        14.681383077389388     
 H  -1.2472891482008595        4.2410816759829313        13.046200545073589     
 H -0.18294879464472863        5.0578001280196663        14.206388316445189     
 H  -3.1716832906383066        5.4353909872389750        12.392995980812779     
 H  -3.0600638500329662        7.1922708130699595        12.131739557265576     
 H  -2.3436300137132977        10.976859015888845        13.420090629425209     
 C  -4.0635059846824806        10.340360025408792        14.581170979042852     
 C  -3.9885621749258999        8.0253270097191685        15.192103264053900     
 C   2.0585295388094873        5.9776794997731750        14.667196154078907     
 C  0.96144136537162284        6.7925021238292382        16.686192222790726     
 H   1.2308301607524510        6.4936362878937421        10.137200742254825     
 H   2.7124260168532852        5.6621939065215585        10.668565961028628     
 H   1.1573712835232934        4.1937453010492032        12.347541887595920     
 H  0.12162721235710985        5.0114386776911326        11.167459052133671     
 H   3.1275472115383409        5.3309727755022802        12.941019614801915     
 H   3.0808111159018283        7.0941938668508691        13.172453317556975     
 H   2.5060898673660597        10.874244337490390        11.882966185120189     
 C   4.1285720075756673        10.186443970427160        10.618399087389870     
 C   3.9405677475004057        7.8761046153467884        10.006506627425686     
 C  -2.4922069281674126        4.8893826036625008        9.9750412911411814     
 C  -1.3559607015937407        5.6400891024916886        7.9838952954571631     
 H -0.28730681699762095        7.5101046989580240        8.1494599450916336     
 H  -4.5320729896405583        11.320974647757854        14.601163184907465     
 C  -4.6531687518827303        9.2518087272167318        15.220107674578504     
 H  -4.4087887642110619        7.1512199451423539        15.684685248438544     
 C   2.5235538782041069        4.8749486837414970        15.391525247156981     
 C   1.4430613976736659        5.6846462015413080        17.392458431211296     
 H  0.36998297452423851        7.5490819820872730        17.199547877669112     
 H   4.6307504611836601        11.150535001414140        10.577366559094406     
 C   4.6373456099626518        9.0831628686549362        9.9363491658875187     
 H   4.3040760632457422        6.9910510915629409        9.4888744553032431     
 H  -3.1144889693616409        4.1587221775240035        10.492117897715369     
 C  -2.1585490266013210        4.6961539915426771        8.6309585638000001     
 H  -1.0871027165667122        5.5175544636071479        6.9339309900731410     
 H  -5.6129347953725182        9.3563770333432217        15.724389783348322     
 H   3.1363046802207966        4.1307217944264627        14.882267459419129     
 C   2.2306285741514560        4.7245169972496095        16.750571639645333     
 H   1.1972403396557960        5.5901508840322833        18.451576846926482     
 H   5.5671967653610732        9.1619069179172605        9.3749774688420757     
 H  -2.5337519128494477        3.8212002012115205        8.1077458645722160     
 H   2.6295957513178263        3.8696516798852674        17.287333617936572     
         256

 Dy   4.2629144431468156       0.16846325818484281        4.2266084935288610     
 Br   4.1673810912398981       -2.7143188156595097        4.2724046979321555     
 O   5.0687515623101991       0.58776646329661497        2.2498516072333259     
 N   5.7148046236764705        2.2471766096392356        4.6711942984501862     
 N   6.5039946414184548      -0.33879310142741215        5.4341164839140763     
 O   3.4809048411380341       0.62764886238169426        6.1958930845009590     
 N   2.9043596865108050        2.3177273237831839        3.7795028133949313     
 N   2.0127620536047077      -0.24135605910497979        3.0272854205413369     
 C   5.5225278528393975        1.6479412765113428        1.5752967065967027     
 C   6.3712383340755894        2.0340666059499610        5.9867954636968834     
 C   4.9051180961537053        3.4970657915721142        4.7442156137922300     
 C   6.7999458665015933        2.3654188466266803        3.6372440347701138     
 C   7.1272775758422773       -1.5359804510902708        5.5065879614046640     
 C   7.0920418752721037       0.71541444994323156        6.0545995403932347     
 C   3.0378960930093064        1.6879888323138441        6.8751717667272576     
 C   2.2614343589865138        2.1280069920150595        2.4555569536199933     
 C   3.7647631315679768        3.5332899492884882        3.7277589413341063     
 C   1.8114566503735712        2.4706190976717837        4.7977225169480722     
 C   1.3343483194908876       -1.4088231160021525        2.9473828641796986     
 C   1.5122284479866817       0.82569323968112385        2.3519389785457183     
 C   6.3498344855485289        2.6060472943903052        2.2252819802781434     
 C   5.1824923045363374        1.8638859084609667       0.21991851133917878     
 H   5.5838480461884608        2.0394102022320295        6.7569305536259670     
 H   7.0750658695263908        2.8520915852215296        6.2188300813868658     
 H   5.5559927361332626        4.3763306880441579        4.5944238280333005     
 H   4.4912904402760523        3.5618827259206607        5.7558519185598378     
 H   7.4802193041406912        3.1769669721695903        3.9388641345347857     
 H   7.3603904933770279        1.4209019988496636        3.6752993675197456     
 H   6.6077380735794602       -2.3579421868568966        5.0174510206887604     
 C   8.3416222744946271       -1.7270762848979355        6.1633363933067020     
 C   8.2985082957439946       0.59734273487710565        6.7444707508706516     
 C   2.2413660576732033        2.6714414364737280        6.2235996186012255     
 C   3.3529101990834449        1.8708045381424505        8.2409465288868091     
 H   3.0574583684481746        2.1328078228720635        1.6944982048912203     
 H   1.5729068301298639        2.9594235879970530        2.2241980116077333     
 H   3.1563855218225685        4.4381002941103649        3.9004162647348588     
 H   4.1788127500157586        3.6091383808665696        2.7173886133038754     
 H   1.1704005954319756        3.3152140829522909        4.4975947462808961     
 H   1.2098231233451142        1.5527283264227614        4.7362854093992350     
 H   1.7780284652757623       -2.2404607596350457        3.4907820688504385     
 C  0.15698826715686531       -1.5612880449124484        2.2189478565444820     
 C  0.35682808179213277       0.73893135477398042        1.5726638894822036     
 C   6.8029058632098200        3.7278206629111428        1.5224449715926891     
 C   5.6563679518667298        2.9873105021713720      -0.46718045022129340     
 H   4.5658089724715527        1.1306739332544562      -0.29801410308606335     
 H   8.7969686009053447       -2.7140013564019903        6.1947652055810689     
 C   8.9494480417001405      -0.63622244837329234        6.7832967748712951     
 H   8.7314314543112790        1.4729080597947402        7.2243285611077015     
 C   1.7743340713616249        3.7742301596349179        6.9460733370114296     
 C   2.8714659692546145        2.9806682578361743        8.9442186146587801     
 H   3.9492386619099329        1.1176776635003223        8.7540571555360316     
 H -0.35052930298335572       -2.5232665804829342        2.1936693106452698     
 C -0.34536868379637314      -0.46572171644083682        1.5185541428233167     
 H  -2.4743468902869298E-003   1.6187413187276005        1.0423070230059823     
 H   7.4310537344297041        4.4539841990662419        2.0387386315905549     
 C   6.4694196858367672        3.9232742726805228       0.17850185099723118     
 H   5.3859201107219166        3.1119367511217715       -1.5166155443421041     
 H   9.9115805857356261      -0.74399283375124392        7.2829300419791760     
 H   1.1534918600388124        4.5119464802797493        6.4374368510452511     
 C   2.0749883989347446        3.9331721858965469        8.3024115046149785     
 H   3.1225611615064230        3.0813873418296618        10.001418915056725     
 H  -1.2747179187414512      -0.54829702114718248       0.95647182078516790     
 H   6.8534719567709939        4.7940304669908214      -0.34531710290850093     
 H   1.6745139677497716        4.7888048245069186        8.8366343568468562     
 Dy   4.2971592690668547        17.063785761301968        12.650507947216646     
 Br   4.3721884129966231        19.935907125675520        12.706071809404721     
 O   3.4736813286656312        16.637968854206360        10.683697424207169     
 N   2.8707201131913527        14.964948555734574        13.113747565701553     
 N   2.0531206532920159        17.554704236470428        13.847836261764757     
 O   5.0955818624094702        16.635231641414471        14.623234610393970     
 N   5.6655644213780256        14.920677192644687        12.216569330585271     
 N   6.5437049254344677        17.478277342063876        11.433051805165924     
 C   3.0323624025820868        15.568534477619295        10.015651434122304     
 C   2.2226759990383727        15.189045011818132        14.431608243031960     
 C   3.6843613000895421        13.719205588278394        13.189228799011749     
 C   1.7797822729094006        14.837483641141102        12.087708231548074     
 C   1.4099509477260195        18.741892693695757        13.905947990085679     
 C   1.4902174708405151        16.502281233252511        14.493204933588212     
 C   5.5375913584159493        15.578338520930838        15.308806639166075     
 C   6.3090051989894880        15.105377855719658        10.890622875569290     
 C   4.8213860849261660        13.693129922832149        12.169695332460389     
 C   6.7608012480695541        14.785191372647891        13.236390114549394     
 C   7.2106419533301294        18.650614570953891        11.338680791385260     
 C   7.0589844050782524        16.406071587071441        10.780251719172474     
 C   2.2224387148632481        14.600416537176406        10.673017973137126     
 C   3.3652845150075246        15.355459973103645        8.6582528600011006     
 H   3.0152187056839397        15.195424585667393        15.196447799548407     
 H   1.5256949687542292        14.369037216477237        14.676994462760513     
 H   3.0391675732748755        12.835838536151293        13.040185054880194     
 H   4.1005099747470668        13.656609969864467        14.200091190936847     
 H   1.1077236416576401        14.021100994575839        12.394292422223268     
 H   1.2123533391704624        15.777493366280025        12.128001636112574     
 H   1.9077089960580513        19.562524740676729        13.394182161453841     
 C  0.20278927475383543        18.926418684687775        14.576833835551724     
 C  0.29425267322156617        16.615692742264923        15.201995194104862     
 C   6.3323615808556806        14.589889474801025        14.662927585582381     
 C   5.2238080337322419        15.402919384055677        16.676110857150299     
 H   5.5116129824639080        15.099383869930623        10.130842555021683     
 H   6.9948610942218670        14.271047344782605        10.663336425820772     
 H   5.4431401275889248        12.797276732601352        12.339752368674452     
 H   4.4040470741555540        13.612791470396793        11.160931888025406     
 H   7.4087881610298645        13.944857040067538        12.940594001198681     
 H   7.3534068673935185        15.708251585449446        13.168782191088569     
 H   6.7541776542035352        19.486829970555576        11.863438070308346     
 C   8.3937722289157346        18.801983988421092        10.619439496753072     
 C   8.2240848804838844        16.488098156142605        10.016413812388747     
 C   1.7750177532620612        13.474329530287029        9.9736143376095452     
 C   2.8988360214421451        14.226143700439524        7.9756088401983680     
 H   3.9679065629096830        16.097340059707189        8.1357631252287081     
 H -0.27068006582909548        19.904860302257681        14.593688769618419     
 C -0.37456893348549158        17.839974095038251        15.230239608037808     
 H -0.11768426354818830        15.742763597311445        15.703361197907755     
 C   6.7960437310625288        13.488427925719250        15.389889046169912     
 C   5.7038432105344112        14.296092563744509        17.385009417477161     
 H   4.6282486214557990        16.158008545366663        17.186728423553902     
 H   8.8907655967906081        19.768761406398728        10.578518240358417     
 C   8.9159654394430206        17.698171023528445        9.9490010590727689     
 H   8.5968522163795242        15.602996783710871        9.5058023463964272     
 H   1.1552760408881724        12.743765832336251        10.493789827440656     
 C   2.1005761028481791        13.281916842971793        8.6274652396456801     
 H   3.1614368880334474        14.103913227798563        6.9240475548616525     
 H  -1.3292105031555379        17.944309927977340        15.744133587892609     
 H   7.4125108801250521        12.745171871976273        14.883955922812550     
 C   6.4966980949008004        13.337545510123627        16.747393897239760     
 H   5.4533558138517977        14.201629858267207        18.443003994742853     
 H   9.8512819254901913        17.778878932230302        9.3972947263302089     
 H   1.7217064199681469        12.407378655370824        8.1063808089117657     
 H   6.8947402506757074        12.483484946272464        17.286095196352068     
 Dy  -2.4985029412096221E-003   8.7768311579481413        4.2256997436196340     
 Br -0.10642086039046295        5.8913619653747107        4.2639857690797589     
 O  0.81407024157187835        9.2012241669503396        2.2561004863386689     
 N   1.4508524611481288        10.859886448449076        4.6798369231784234     
 N   2.2257153203013584        8.2517634332734726        5.4238194805318516     
 O -0.77937768164510579        9.2295517637147864        6.2000448563362722     
 N  -1.3576842604922243        10.923021096731281        3.7862031822522142     
 N  -2.2604816534023766        8.3875786881567187        3.0174461689467540     
 C   1.2623791686636554        10.265253075709124        1.5841131253584924     
 C   2.1032873943978858        10.627169117920632        5.9921263522814190     
 C  0.63972251579382744        12.106186551177055        4.7624506354416143     
 C   2.5354424598178018        10.984194971011020        3.6482098553313391     
 C   2.8499897613902077        7.0542911859215325        5.4905436854128782     
 C   2.8173650750527726        9.3038636723004196        6.0469184209429558     
 C  -1.2268889896306034        10.286746045248233        6.8814447834844206     
 C  -2.0017462999106455        10.752197822347734        2.4582727168515519     
 C -0.49983365293982368        12.142785075629071        3.7452301935570058     
 C  -2.4534767124051138        11.069561498755570        4.8046740541746829     
 C  -2.9380126543541518        7.2202275794647059        2.9356294978491650     
 C  -2.7577528989685667        9.4554554863045315        2.3430339152690065     
 C   2.0849781700196264        11.225915600078121        2.2364284448416276     
 C  0.92287419556100225        10.481262118149351       0.22868702037595529     
 H   1.3154577382880732        10.628019797353234        6.7616865701460878     
 H   2.8130279744909457        11.436699095215598        6.2365360656481341     
 H   1.2859829034616053        12.989690644102902        4.6167085374655654     
 H  0.22604306726820117        12.164922048421507        5.7745203273005830     
 H   3.2144227003000312        11.796478686587374        3.9510394937246436     
 H   3.0981949197551959        10.040781013299275        3.6832386488377673     
 H   2.3294493007804111        6.2343513643242572        4.9994419779773924     
 C   4.0650330485613280        6.8594072542429263        6.1447845818819191     
 C   4.0262482885412654        9.1810694487806490        6.7320851289552524     
 C  -2.0262065507916995        11.268689999857338        6.2312968916660232     
 C -0.91225916897396986        10.469320012765436        8.2473606154264871     
 H  -1.2044280632342712        10.759830995160970        1.6984839379677197     
 H  -2.6834595339401082        11.591704415541567        2.2373021404616824     
 H  -1.1142065085242197        13.042600230316507        3.9211768345379614     
 H  -8.4003898426376941E-002   12.225203688225141        2.7361195064086603     
 H  -3.0949082878502074        11.913732954272813        4.5049092346613593     
 H  -3.0529360335247797        10.150697867036921        4.7390863516675212     
 H  -2.4955366850166132        6.3877807857464255        3.4791702386989312     
 C  -4.1145945262186725        7.0703334913002971        2.2053333694415032     
 C  -3.9115704267850995        9.3723911948749876        1.5614035171769671     
 C   2.5340129823094801        12.350267474703921        1.5354011560236887     
 C   1.3926170059108605        11.607779798441744      -0.45625180908705243     
 H  0.31023105885951224        9.7454369108348189      -0.29053896682640962     
 H   4.5181712589408622        5.8714951503845789        6.1722378827606690     
 C   4.6759574779279935        7.9470150946429587        6.7671722210520713     
 H   4.4615480709119719        10.055162376836146        7.2126048143631545     
 C  -2.4968733934756129        12.369293066459679        6.9548108678656364     
 C  -1.3976083637648966        11.576509932220564        8.9520334473044780     
 H -0.31300124334129181        9.7185313729594096        8.7601833480723101     
 H  -4.6240963671888231        6.1093155237813477        2.1783456913229364     
 C  -4.6145406090309615        8.1678997478332942        1.5060121554108932     
 H  -4.2693379515734007        10.252966047581456        1.0312647404473805     
 H   3.1596747287095646        13.077583160268967        2.0529761097009875     
 C   2.2008149212045507        12.546361888004000       0.19154751776116613     
 H   1.1230372110844073        11.732623069546545       -1.5057816664928327     
 H   5.6386365074144464        7.8369349939357669        7.2655168298312951     
 H  -3.1186741401635980        13.106569283650545        6.4466823307022745     
 C  -2.1974000116263568        12.527082817263027        8.3114940247584084     
 H  -1.1466078018138517        11.676845668707443        10.009333159464456     
 H  -5.5437405560016746        8.0866606304817026       0.94370961004187881     
 H   2.5816586944019946        13.419467763549891      -0.33054296279774154     
 H  -2.6011655086831240        13.380477713782239        8.8467454757075341     
 Dy   3.1268054716734828E-002   8.4701206072370923        12.666159644257862     
 Br  0.11962236465656710        11.337667029330095        12.728846646772720     
 O -0.79443769485027693        8.0513944342142292        10.695749680336380     
 N  -1.4048952686609424        6.3694939285626377        13.119538130595663     
 N  -2.2133193430552303        8.9621037493150837        13.862479871468649     
 O  0.82681431089835267        8.0273423834218978        14.635602672126756     
 N   1.3890567590710123        6.3182234783527331        12.222662926528971     
 N   2.2785003920631737        8.8724154425195678        11.445925234709749     
 C  -1.2341754057637537        6.9833301883287282        10.024660924302617     
 C  -2.0539569064390997        6.5933520861088564        14.436677095211953     
 C -0.59534544193456740        5.1211775105662012        13.194281891288631     
 C  -2.4941444157877548        6.2480072515989118        12.090962553497535     
 C  -2.8524469180699512        10.151229605870201        13.923589259360831     
 C  -2.7840531832522633        7.9077770011189008        14.497984495624538     
 C   1.2689809141613226        6.9676831195235200        15.317398668901255     
 C   2.0312286726960753        6.5020638879591122        10.896190099170656     
 C  0.54185003105505447        5.0926500991103287        12.175208006689255     
 C   2.4856221900052780        6.1764865746337678        13.240015346282719     
 C   2.9500917095666468        10.042063221730167        11.351631593155377     
 C   2.7843024586794223        7.8007308494036058        10.784691772360901     
 C  -2.0478283195845637        6.0145691670549128        10.676793084219938     
 C -0.89445167723491570        6.7704080599944758        8.6686761591961652     
 H  -1.2622396982842283        6.5983173629114118        15.202403480625643     
 H  -2.7526434630444427        5.7744719788454599        14.681051649661574     
 H  -1.2430505245436552        4.2396324740484364        13.044378074568332     
 H -0.17967230988439087        5.0563665641325475        14.205237808970532     
 H  -3.1689875215712844        5.4320919276504771        12.393131989119009     
 H  -3.0595090628020403        7.1891985362578197        12.132935830960893     
 H  -2.3477206575123479        10.973646704818213        13.421437425016265     
 C  -4.0644608345765887        10.335392697336736        14.585814571082649     
 C  -3.9857899333169069        8.0204963592320855        15.196737175735764     
 C   2.0595599821230954        5.9789003529179485        14.666927934608985     
 C  0.96064910409507831        6.7915410443557214        16.685675770969958     
 H   1.2331189026844189        6.4974024187299033        10.137154025379481     
 H   2.7150269161851934        5.6662211187628753        10.668146391990870     
 H   1.1616298157859153        4.1955099429314027        12.345734018324782     
 H  0.12489974171017343        5.0131327232131948        11.166303257038409     
 H   3.1302967300213167        5.3346103503092603        12.940975699301777     
 H   3.0813754780945550        7.0975973959043781        13.173586138395763     
 H   2.5018928820970552        10.877812466926791        11.884175431168748     
 C   4.1275974235274049        10.191732962318078        10.622991532090593     
 C   3.9433574966432339        7.8812392682077324        10.011130334130995     
 C  -2.4918035616125978        4.8890731736937507        9.9741500881382397     
 C  -1.3571506050156164        5.6416443369351397        7.9827864115887950     
 H -0.28849667135493373        7.5115399428610221        8.1492760755136597     
 H  -4.5341523997876614        11.315457799846579        14.606495843971217     
 C  -4.6514813384982503        9.2463276823655374        15.226119416401467     
 H  -4.4041610223102712        7.1460130490107572        15.690114516492935     
 C   2.5239690958538135        4.8753633196671045        15.390409117852911     
 C   1.4417502059898326        5.6829606139740712        17.391151549424773     
 H  0.36869135558679289        7.5475414371167533        17.199315522249886     
 H   4.6286497228991133        11.156379561670272        10.582658896951950     
 C   4.6390653347724626        9.0889466683510118        9.9423507701669802     
 H   4.3087591882853316        6.9965386158441589        9.4943476784172987     
 H  -3.1138056079715239        4.1579659427222886        10.490926096849986     
 C  -2.1592964488655122        4.6971835251039140        8.6296241199071435     
 H  -1.0888986173048041        5.5199835216994950        6.9325587403607738     
 H  -5.6102924004459096        9.3500195860472779        15.732242875130584     
 H   3.1370236744693112        4.1316376040174303        14.880800680774906     
 C   2.2297973602263519        4.7234302477174941        16.748979739756379     
 H   1.1952657037660963        5.5874796177656911        18.449985535810303     
 H   5.5699064572638539        9.1685496389731700        9.3828528816962127     
 H  -2.5351742435387727        3.8228395947678404        8.1059736409670577     
 H   2.6280398243022676        3.8678815455577484        17.285227813433959     
         256

 Dy   4.2635226887970603       0.16851853234754721        4.2263901606804870     
 Br   4.1757805470368288       -2.7143537325549318        4.2684760775758361     
 O   5.0682943398324918       0.58894596801995236        2.2496949853538393     
 N   5.7117688328398195        2.2498329484977559        4.6706297391232487     
 N   6.5051785552170349      -0.33418830845607278        5.4340240636745323     
 O   3.4802023867889549       0.62646576057541015        6.1956521588470386     
 N   2.9013968246638200        2.3152728647921696        3.7788762691799369     
 N   2.0141363980120381      -0.24568084641228902        3.0271790332920032     
 C   5.5218722848517512        1.6489321584643164        1.5747920379277256     
 C   6.3677326980697746        2.0384279159999643        5.9867104989048148     
 C   4.9002709281726515        3.4985927089511821        4.7423442621389809     
 C   6.7973180287476245        2.3690619526553971        3.6372578569262592     
 C   7.1304962251313331       -1.5302531156217885        5.5069411425119972     
 C   7.0898455610050188       0.72060045815529072        6.0564121132706781     
 C   3.0370907111778211        1.6870262049973945        6.8745958622866992     
 C   2.2580868938875511        2.1238653258139011        2.4553890286415321     
 C   3.7599425309242864        3.5319883449124507        3.7258654323776370     
 C   1.8088425219448350        2.4671521611893388        4.7976398063597587     
 C   1.3377662612531271       -1.4142854370250637        2.9478383224735678     
 C   1.5102072977107832       0.82075219155180668        2.3536726498960476     
 C   6.3480924264986420        2.6080085835372051        2.2247185679875168     
 C   5.1828858791258501        1.8634630892562769       0.21897293677462656     
 H   5.5799713934431949        2.0439479864449503        6.7564584328162773     
 H   7.0707437746397455        2.8572717083506429        6.2182446048724920     
 H   5.5497710469614736        4.3786165560715302        4.5914880251076617     
 H   4.4863766355163559        3.5641619880575330        5.7538814678783119     
 H   7.4761262189837145        3.1818631167334681        3.9387503680474945     
 H   7.3592353788480258        1.4255169717458434        3.6764279406643805     
 H   6.6138310504502718       -2.3526610669986736        5.0158501003434717     
 C   8.3434574634411938       -1.7197294815288635        6.1664145118369555     
 C   8.2943659027021486       0.60391647250963609        6.7496946445113712     
 C   2.2395935624214185        2.6696044091680569        6.2229575333319005     
 C   3.3531443199308724        1.8711960795545697        8.2399356133493615     
 H   3.0537922540213920        2.1284835120588279        1.6939965847072802     
 H   1.5687591106352590        2.9544481008972796        2.2235038656609847     
 H   3.1501355855746782        4.4360094527403371        3.8974317941937158     
 H   4.1739801870606996        3.6071030183845258        2.7154254848497312     
 H   1.1663476368372083        3.3105131594867303        4.4973893378439040     
 H   1.2086752980724131        1.5482963210056258        4.7372763099685242     
 H   1.7843202965853191       -2.2454450738015810        3.4893578657927122     
 C  0.15903030964479875       -1.5684078379807216        2.2221304331410603     
 C  0.35284342269273794       0.73256880525290513        1.5778501630451109     
 C   6.8018547506936802        3.7289184599795160        1.5210154376701746     
 C   5.6572271749692886        2.9862041341043435      -0.46887933551196315     
 H   4.5668817051737411        1.1295345969425750      -0.29871817191790462     
 H   8.8008347824895488       -2.7056839774402990        6.1977501778825248     
 C   8.9472679654539764      -0.62855054802150057        6.7892217019735037     
 H   8.7244934466719499        1.4797213064951449        7.2313420607224934     
 C   1.7733671090107308        3.7732999639014628        6.9445593113951665     
 C   2.8722825827504130        2.9817898390872375        8.9424466242619509     
 H   3.9500679822860918        1.1187220272387590        8.7533001710947982     
 H -0.34644339865386681       -2.5313630063457855        2.1968347517340949     
 C -0.34736859397357517      -0.47319894643769556        1.5245173556215232     
 H  -9.2890887987263915E-003   1.6121195052331698        1.0492554980516759     
 H   7.4297329302274191        4.4555572957226843        2.0369606340989739     
 C   6.4697263791339390        3.9228037305512515       0.17655523699744416     
 H   5.3875681698356148        3.1097972661354811       -1.5186356084004038     
 H   9.9081977888175015      -0.73526415050884053        7.2911643861038549     
 H   1.1523534836589038        4.5106160839505387        6.4355647458956158     
 C   2.0753756879551490        3.9337582435121972        8.3003822030138270     
 H   3.1241681570905446        3.0835047493581493        9.9993257309985157     
 H  -1.2779343606767242      -0.55686375141278388       0.96476907167861647     
 H   6.8545365773193794        4.7928522212453739      -0.34777422004630854     
 H   1.6757521403536353        4.7901332766679250        8.8340940086278668     
 Dy   4.2963998851770961        17.063740222647972        12.651036817153827     
 Br   4.3653586530507287        19.935920092031250        12.702677107919742     
 O   3.4739314687375056        16.637581799813564        10.684066324229695     
 N   2.8725109604997101        14.963076457154992        13.113393727016819     
 N   2.0522689172080151        17.551452785026548        13.849294227105929     
 O   5.0958277460164334        16.635638919259513        14.623620235555974     
 N   5.6673805826643306        14.922483423510482        12.216304750832558     
 N   6.5428478204548934        17.481485333605118        11.434587547068546     
 C   3.0325981621680800        15.568543484325504        10.015456347405204     
 C   2.2247074420123440        15.185579858562892        14.431610710906424     
 C   3.6874419863749619        13.718105322518516        13.187735378341614     
 C   1.7813470971932928        14.835172047599478        12.087679524205916     
 C   1.4080658165240181        18.737998538365311        13.908849293086780     
 C   1.4915053230066293        16.498284658163858        14.495213556419888     
 C   5.5377857640377997        15.578370279005389        15.308690790384070     
 C   6.3110844877672196        15.108796631033529        10.890726528640883     
 C   4.8244860235549227        13.694176029460445        12.168231384417282     
 C   6.7623532292872808        14.787446131298053        13.236494714030210     
 C   7.2087301310662735        18.654472234372822        11.341672912309471     
 C   7.0602801825106942        16.410040239381331        10.782358197259208     
 C   2.2233611199968442        14.599648043462835        10.672513474311193     
 C   3.3646701951069460        15.356873747741826        8.6576649427702463     
 H   3.0174789954082519        15.191469228408362        15.196210973883144     
 H   1.5282139474039038        14.364967339425142        14.676283948732781     
 H   3.0432296920845006        12.834216248947348        13.037831721727871     
 H   4.1036259278895999        13.654827805905661        14.198520456126321     
 H   1.1102888985224371        14.017846202946929        12.393944749352247     
 H   1.2128965677265806        15.774494907150792        12.129019386096223     
 H   1.9039711454151242        19.559214934224670        13.396336362942007     
 C  0.20204169244200193        18.921207689534867        14.581946999201591     
 C  0.29696308542759953        16.610453236290699        15.206500815566026     
 C   6.3332359687283208        14.590655031631716        14.662561400468352     
 C   5.2231275719066854        15.401624667974472        16.675606357569507     
 H   5.5139332274128385        15.103262043666730        10.130693414489246     
 H   6.9974502337971076        14.275085516222406        10.662748409857636     
 H   5.4472033711436225        12.798838367747402        12.337433419568725     
 H   4.4072194830205111        13.614551407981656        11.159372300592683     
 H   7.4113461468660287        13.948047421554650        12.940425032168013     
 H   7.3539401957017096        15.711189611361027        13.169919512904833     
 H   6.7504135044186482        19.490083872112841        11.865680028476936     
 C   8.3929783678837548        18.807186593273318        10.624658934164374     
 C   8.2267868827389705        16.493340244693172        10.021041638658842     
 C   1.7752534457726719        13.474474702957258        9.9721357727241955     
 C   2.8976458529465954        14.228386573374944        7.9741024168600321     
 H   3.9669360043243227        16.099281004783560        8.1355582035188085     
 H -0.27244958905762662        19.899141096137861        14.599729197601619     
 C -0.37283925376353072        17.834129263866078        15.236343599742591     
 H -0.11322672755986612        15.737072578718257        15.708430330784081     
 C   6.7962241978038724        13.488320958202385        15.388627785718381     
 C   5.7025702202240716        14.294006634648778        17.383660377055840     
 H   4.6272025887745833        16.156214080246151        17.186552499318985     
 H   8.8889312538605605        19.774476696260365        10.584667727315461     
 C   8.9176527357550963        17.704029392295489        9.9552251465594797     
 H   8.6013142049041758        15.608705739525421        9.5110030612120866     
 H   1.1556901350429283        12.743438184302693        10.491851268314452     
 C   2.0996681169213960        13.283621700743193        8.6255237095806283     
 H   3.1596832330539510        14.107174811990980        6.9222759986261408     
 H  -1.3265707761512657        17.937532276825237        15.751978351162409     
 H   7.4128819965077408        12.745510041978099        14.882289425803894     
 C   6.4957194977084312        13.335958706075656        16.745676577021317     
 H   5.4514934597785825        14.198574250485114        18.441389641016482     
 H   9.8538633050678683        17.785684487112587        9.4052680155048076     
 H   1.7200203984090585        12.409851064888453        8.1038209696185532     
 H   6.8929765152237303        12.481162967820737        17.283823878017294     
 Dy  -1.6987976534242662E-003   8.7766440814675146        4.2255290973565858     
 Br  -9.8038184191196559E-002   5.8912881473074252        4.2603952218197776     
 O  0.81354990287404161        9.2022324585387754        2.2558962446972330     
 N   1.4480977712982728        10.862192831383764        4.6792405997954676     
 N   2.2273474640858693        8.2559128023370523        5.4236314618370933     
 O -0.77965589712625150        9.2283174443598028        6.1999260851796363     
 N  -1.3605233865005146        10.920276011059645        3.7856726029789671     
 N  -2.2590355049175783        8.3829180864908164        3.0172095525893114     
 C   1.2616389219664510        10.266082106939193        1.5835627014847622     
 C   2.1002083104134330        10.631131249142122        5.9919565944213096     
 C  0.63510685333276373        12.107334023678821        4.7606752572230286     
 C   2.5329774211779710        10.987550542448634        3.6480898991058517     
 C   2.8536635325678841        7.0595717827044915        5.4908844606041951     
 C   2.8156059667948670        9.3086167455619258        6.0486106675781128     
 C  -1.2274254069128647        10.285689841552214        6.8809545323548500     
 C  -2.0050108949329037        10.747822914620986        2.4581961983552785     
 C -0.50448687855983732        12.141177188003757        3.7434882217449283     
 C  -2.4559538760662591        11.065782369982065        4.8046750196458614     
 C  -2.9345171040115248        7.2144386870212669        2.9357451550299984     
 C  -2.7597019988325231        9.4502622388503372        2.3447680467560059     
 C   2.0832544030258089        11.227653161472112        2.2357774871845795     
 C  0.92303280064861748        10.480765107999401       0.22773950365472795     
 H   1.3120923874659138        10.632157728926062        6.7612188674502347     
 H   2.8091623379454886        11.441487074499014        6.2358319378521241     
 H   1.2799374921645588        12.991640147733449        4.6139049880297520     
 H  0.22142123519372414        12.166734543527546        5.7726815922543846     
 H   3.2105195441000292        11.801078746096037        3.9507654627150557     
 H   3.0972126579971038        10.045110182583947        3.6841432974502468     
 H   2.3359880413588412        6.2391593398300840        4.9978793152791319     
 C   4.0673261960950713        6.8663261105627011        6.1478727358140794     
 C   4.0225138826996298        9.1872217593975218        6.7372683579433099     
 C  -2.0278485106384920        11.266628116452928        6.2307209480609442     
 C -0.91180024406058746        10.469703398275788        8.2464316232475259     
 H  -1.2080425164700965        10.755329806325509        1.6980437667471258     
 H  -2.6875395296985611        11.586521150492217        2.2367592690184761     
 H  -1.1202358701454336        13.040217424861392        3.9184544228658105     
 H  -8.8737835439732557E-002   12.222932227761669        2.7342804794464559     
 H  -3.0988786838232683        11.908669040913367        4.5047541067720243     
 H  -3.0538984136613352        10.145922270880236        4.7401903654623272     
 H  -2.4891497251537964        6.3823947659813163        3.4772712569297823     
 C  -4.1124982698326207        7.0629770441848896        2.2081759026844643     
 C  -3.9154825377554765        9.3658670340769117        1.5665497600479696     
 C   2.5329197285933662        12.351171156826696        1.5338815554910972     
 C   1.3931844612792559        11.606624911761610      -0.45795817666497146     
 H  0.31099436040878053        9.7442694489552171      -0.29121300058591659     
 H   4.5225080889838729        5.8793874674165343        6.1752789213406176     
 C   4.6742010405950714        7.9542772981704237        6.7731128252557582     
 H   4.4549767609264359        10.061564030071827        7.2195943849275279     
 C  -2.4978797185236425        12.368095764224320        6.9533274922528951     
 C  -1.3967393384522122        11.577575946934367        8.9503118645502866     
 H -0.31186503417657707        9.7196501601394552        8.7595262830513629     
 H  -4.6199568044050672        6.1009800746135516        2.1810334104134799     
 C  -4.6164946287285797        8.1602796183384250        1.5117940956946705     
 H  -4.2760646391831392        10.246246295105960        1.0382673125052744     
 H   3.1583780371011367        13.078930709009816        2.0510720046701421     
 C   2.2009226260965082        12.545786637826771       0.18955452851799950     
 H   1.1242829704548376        11.730499171035271       -1.5077789260164609     
 H   5.6356486061364119        7.8452668596637851        7.2738291935442723     
 H  -3.1199616425202441        13.104862669154350        6.4448157872713301     
 C  -2.1970878871781756        12.527487185788948        8.3094938034385297     
 H  -1.1449933384589399        11.678962008276102        10.007293361074883     
 H  -5.5469245251323143        8.0780294417523404       0.95182692788481116     
 H   2.5824733354556875        13.418219074876822      -0.33303702311329991     
 H  -2.6001214313767296        13.381591022483606        8.8442160399069554     
 Dy   3.0452610676985997E-002   8.4702414848034699        12.666580660361104     
 Br  0.11248035931375425        11.337819563589319        12.724726870582510     
 O -0.79429160306948643        8.0508368486208255        10.696098119948967     
 N  -1.4030148100101005        6.3678012358116654        13.119457716249842     
 N  -2.2142722861202127        8.9590869391446919        13.863678152571060     
 O  0.82696822933694092        8.0280537257202127        14.635949746278545     
 N   1.3909302986886269        6.3202363159255999        12.222525169957512     
 N   2.2774427329967755        8.8757800842719075        11.446996555162844     
 C  -1.2339919033203881        6.9830299955880575        10.024632443663954     
 C  -2.0518378322207074        6.5902404451927907        14.436927999657188     
 C -0.59211707721652385        5.1202955742534169        13.193207335335659     
 C  -2.4925124649963890        6.2456470994528415        12.091261116551571     
 C  -2.8545649762338012        10.147519173326339        13.925956396556153     
 C  -2.7827454633328581        7.9041153290712929        14.500025798684190     
 C   1.2691698338873749        6.9680912511832487        15.317299160285772     
 C   2.0333096769733001        6.5054944373545647        10.896360707711375     
 C  0.54507700245081947        5.0938309626787657        12.174123489367004     
 C   2.4872941192741025        6.1791525150465549        13.240207031230202     
 C   2.9478973489076736        10.046114512012462        11.353889879943425     
 C   2.7855651887194668        7.8047203416187134        10.786655906956216     
 C  -2.0468508918934436        6.0135337842660732        10.676651275056866     
 C -0.89516824582453758        6.7713219933795159        8.6682640924426142     
 H  -1.2599014621700568        6.5948551269105344        15.202424146431362     
 H  -2.7500073436564088        5.7707657345111940        14.680720221933759     
 H  -1.2388119008864511        4.2381832721139414        13.042555604063075     
 H -0.17639582512405311        5.0549330002454287        14.204087301495877     
 H  -3.1662917525042626        5.4287928680619784        12.393267997425241     
 H  -3.0589542755711139        7.1861262594456790        12.134132104656208     
 H  -2.3518113013113982        10.970434393747581        13.422784220607323     
 C  -4.0654156844706977        10.330425369264679        14.590458163122445     
 C  -3.9830176917079143        8.0156657087450025        15.201371087417629     
 C   2.0605904254367036        5.9801212060627220        14.666659715139064     
 C  0.95985684281853390        6.7905799648822045        16.685159319149193     
 H   1.2354076446163866        6.5011685495660645        10.137107308504136     
 H   2.7176278155171016        5.6702483310041929        10.667726822953110     
 H   1.1658883480485374        4.1972745848136030        12.343926149053646     
 H  0.12817227106323703        5.0148267687352561        11.165147461943146     
 H   3.1330462485042925        5.3382479251162405        12.940931783801641     
 H   3.0819398402872813        7.1010009249578872        13.174718959234550     
 H   2.4976958968280512        10.881380596363192        11.885384677217305     
 C   4.1266228394791433        10.197021954208994        10.627583976791318     
 C   3.9461472457860620        7.8863739210686763        10.015754040836303     
 C  -2.4914001950577824        4.8887637437250007        9.9732588851352997     
 C  -1.3583405084374920        5.6431995713785907        7.9816775277204259     
 H -0.28968652571224651        7.5129751867640202        8.1490922059356858     
 H  -4.5362318099347645        11.309940951935303        14.611828503034971     
 C  -4.6497939251137694        9.2408466375143412        15.232131158224432     
 H  -4.3995332804094813        7.1408061528791604        15.695543784547324     
 C   2.5243843135035200        4.8757779555927119        15.389292988548840     
 C   1.4404390143059993        5.6812750264068352        17.389844667638251     
 H  0.36739973664934727        7.5460008921462336        17.199083166830665     
 H   4.6265489846145664        11.162224121926405        10.587951234809491     
 C   4.6407850595822735        9.0947304680470875        9.9483523744464435     
 H   4.3134423133249218        7.0020261401253778        9.4998209015313524     
 H  -3.1131222465814066        4.1572097079205745        10.489734295984602     
 C  -2.1600438711297034        4.6982130586651518        8.6282896760142869     
 H  -1.0906945180428962        5.5224125797918413        6.9311864906484066     
 H  -5.6076500055193010        9.3436621387513323        15.740095966912847     
 H   3.1377426687178254        4.1325534136083970        14.879333902130682     
 C   2.2289661463012482        4.7223434981853796        16.747387839867429     
 H   1.1932910678763966        5.5848083514990998        18.448394224694127     
 H   5.5726161491666346        9.1751923600290812        9.3907282945503496     
 H  -2.5365965742280983        3.8244789883241603        8.1042014173618995     
 H   2.6264838972867084        3.8661114112302295        17.283122008931347     
         256

 Dy   4.2641309344473051       0.16857380651025161        4.2261718278321130     
 Br   4.1841800028337595       -2.7143886494503544        4.2645474572195159     
 O   5.0678371173547836       0.59012547274328964        2.2495383634743531     
 N   5.7087330420031677        2.2524892873562763        4.6700651797963113     
 N   6.5063624690156150      -0.32958351548473336        5.4339316434349874     
 O   3.4794999324398752       0.62528265876912592        6.1954112331931190     
 N   2.8984339628168350        2.3128184058011554        3.7782497249649420     
 N   2.0155107424193681      -0.25000563371959827        3.0270726460426696     
 C   5.5212167168641058        1.6499230404172900        1.5742873692587485     
 C   6.3642270620639598        2.0427892260499672        5.9866255341127470     
 C   4.8954237601915969        3.5001196263302505        4.7404729104857326     
 C   6.7946901909936557        2.3727050586841143        3.6372716790824042     
 C   7.1337148744203889       -1.5245257801533061        5.5072943236193304     
 C   7.0876492467379340       0.72578646636734978        6.0582246861481224     
 C   3.0362853293463363        1.6860635776809452        6.8740199578461416     
 C   2.2547394287885885        2.1197236596127427        2.4552211036630713     
 C   3.7551219302805956        3.5306867405364133        3.7239719234211672     
 C   1.8062283935160988        2.4636852247068939        4.7975570957714453     
 C   1.3411842030153664       -1.4197477580479752        2.9482937807674374     
 C   1.5081861474348845       0.81581114342248950        2.3554063212463769     
 C   6.3463503674487551        2.6099698726841045        2.2241551556968906     
 C   5.1832794537153628        1.8630402700515873       0.21802736221007435     
 H   5.5760947406979282        2.0484857706578712        6.7559863120065877     
 H   7.0664216797531001        2.8624518314797558        6.2176591283581173     
 H   5.5435493577896837        4.3809024240989034        4.5885522221820239     
 H   4.4814628307566595        3.5664412501944054        5.7519110171967860     
 H   7.4720331338267387        3.1867592612973459        3.9386366015602032     
 H   7.3580802643190237        1.4301319446420231        3.6775565138090158     
 H   6.6199240273210824       -2.3473799471404511        5.0142491799981821     
 C   8.3452926523877622       -1.7123826781597915        6.1694926303672091     
 C   8.2902235096603025       0.61049021014216642        6.7549185381520900     
 C   2.2378210671696337        2.6677673818623853        6.2223154480625755     
 C   3.3533784407782994        1.8715876209666891        8.2389246978119139     
 H   3.0501261395946093        2.1241592012455923        1.6934949645233404     
 H   1.5646113911406541        2.9494726137975067        2.2228097197142360     
 H   3.1438856493267884        4.4339186113703084        3.8944473236525727     
 H   4.1691476241056415        3.6050676559024821        2.7134623563955871     
 H   1.1622946782424408        3.3058122360211692        4.4971839294069120     
 H   1.2075274727997121        1.5438643155884904        4.7382672105378143     
 H   1.7906121278948759       -2.2504293879681159        3.4879336627349864     
 C  0.16107235213273219       -1.5755276310489950        2.2253130097376386     
 C  0.34885876359334311       0.72620625573182962        1.5830364366080185     
 C   6.8008036381775403        3.7300162570478896        1.5195859037476600     
 C   5.6580863980718483        2.9850977660373146      -0.47057822080263284     
 H   4.5679544378759296        1.1283952606306937      -0.29942224074974588     
 H   8.8047009640737528       -2.6973665984786073        6.2007351501839816     
 C   8.9450878892078123      -0.62087864766970891        6.7951466290757114     
 H   8.7175554390326209        1.4865345531955494        7.2383555603372862     
 C   1.7724001466598365        3.7723697681680073        6.9430452857789025     
 C   2.8730991962462120        2.9829114203383011        8.9406746338651217     
 H   3.9508973026622507        1.1197663909771960        8.7525431866535648     
 H -0.34235749432437790       -2.5394594322086368        2.2000001928229205     
 C -0.34936850415077725      -0.48067617643455424        1.5304805684197296     
 H  -1.6103830707165853E-002   1.6054976917387389        1.0562039730973698     
 H   7.4284121260251341        4.4571303923791277        2.0351826366073924     
 C   6.4700330724311108        3.9223331884219808       0.17460862299765714     
 H   5.3892162289493140        3.1076577811491912       -1.5206556724587035     
 H   9.9048149918993751      -0.72653546726643714        7.2993987302285337     
 H   1.1512151072789951        4.5092856876213272        6.4336926407459814     
 C   2.0757629769755530        3.9343443011278474        8.2983529014126756     
 H   3.1257751526746658        3.0856221568866369        9.9972325469403049     
 H  -1.2811508026119971      -0.56543048167838528       0.97306632257206516     
 H   6.8556011978677649        4.7916739754999256      -0.35023133718411614     
 H   1.6769903129574990        4.7914617288289305        8.8315536604088773     
 Dy   4.2956405012873384        17.063694683993972        12.651565687091008     
 Br   4.3585288931048352        19.935933058386979        12.699282406434763     
 O   3.4741816088093804        16.637194745420768        10.684435224252221     
 N   2.8743018078080675        14.961204358575410        13.113039888332084     
 N   2.0514171811240138        17.548201333582671        13.850752192447102     
 O   5.0960736296233975        16.636046197104552        14.624005860717975     
 N   5.6691967439506366        14.924289654376274        12.216040171079845     
 N   6.5419907154753192        17.484693325146356        11.436123288971167     
 C   3.0328339217540736        15.568552491031712        10.015261260688105     
 C   2.2267388849863154        15.182114705307651        14.431613178780889     
 C   3.6905226726603817        13.717005056758641        13.186241957671479     
 C   1.7829119214771851        14.832860454057856        12.087650816863755     
 C   1.4061806853220165        18.734104383034868        13.911750596087883     
 C   1.4927931751727435        16.494288083075201        14.497222179251564     
 C   5.5379801696596500        15.578402037079940        15.308574941602064     
 C   6.3131637765449513        15.112215406347403        10.890830181712476     
 C   4.8275859621836794        13.695222136088741        12.166767436374176     
 C   6.7639052105050075        14.789700889948215        13.236599313511025     
 C   7.2068183088024167        18.658329897791756        11.344665033233682     
 C   7.0615759599431369        16.414008891691218        10.784464675345941     
 C   2.2242835251304407        14.598879549749267        10.672008975485261     
 C   3.3640558752063670        15.358287522380008        8.6570770255393921     
 H   3.0197392851325642        15.187513871149331        15.195974148217882     
 H   1.5307329260535785        14.360897462373046        14.675573434705049     
 H   3.0472918108941256        12.832593961743402        13.035478388575548     
 H   4.1067418810321330        13.653045641946857        14.196949721315795     
 H   1.1128541553872340        14.014591411318017        12.393597076481226     
 H   1.2134397962826988        15.771496448021560        12.130037136079871     
 H   1.9002332947721972        19.555905127772615        13.398490564430173     
 C  0.20129411013016843        18.915996694381963        14.587060162851458     
 C  0.29967349763363293        16.605213730316471        15.211006437027191     
 C   6.3341103566009611        14.591420588462405        14.662195215354322     
 C   5.2224471100811281        15.400329951893266        16.675101857988714     
 H   5.5162534723617682        15.107140217402836        10.130544273956810     
 H   7.0000393733723492        14.279123687662205        10.662160393894499     
 H   5.4512666146983211        12.800400002893451        12.335114470462997     
 H   4.4103918918854683        13.616311345566517        11.157812713159958     
 H   7.4139041327021928        13.951237803041764        12.940256063137346     
 H   7.3544735240099000        15.714127637272608        13.171056834721098     
 H   6.7466493546337611        19.493337773670103        11.867921986645523     
 C   8.3921845068517751        18.812389198125540        10.629878371575677     
 C   8.2294888849940548        16.498582333243743        10.025669464928939     
 C   1.7754891382832825        13.474619875627486        9.9706572078388458     
 C   2.8964556844510456        14.230629446310365        7.9725959935216961     
 H   3.9659654457389624        16.101221949859934        8.1353532818089072     
 H -0.27421911228615770        19.893421890018036        14.605769625584816     
 C -0.37110957404156980        17.828284432693902        15.242447591447375     
 H -0.10876919157154394        15.731381560125069        15.713499463660408     
 C   6.7964046645452170        13.488213990685519        15.387366525266849     
 C   5.7012972299137319        14.291920705553046        17.382311336634519     
 H   4.6261565560933686        16.154419615125640        17.186376575084068     
 H   8.8870969109305147        19.780191986121999        10.590817214272505     
 C   8.9193400320671721        17.709887761062532        9.9614492340461904     
 H   8.6057761934288273        15.614414695339969        9.5162037760277460     
 H   1.1561042291976842        12.743110536269135        10.489912709188248     
 C   2.0987601309946129        13.285326558514594        8.6235821795155765     
 H   3.1579295780744552        14.110436396183399        6.9205044423906292     
 H  -1.3239310491469938        17.930754625673131        15.759823114432209     
 H   7.4132531128904287        12.745848211979924        14.880622928795235     
 C   6.4947409005160619        13.334371902027685        16.743959256802874     
 H   5.4496311057053672        14.195518642703021        18.439775287290107     
 H   9.8564446846455454        17.792490041994871        9.4132413046794063     
 H   1.7183343768499704        12.412323474406081        8.1012611303253390     
 H   6.8912127797717524        12.478840989369008        17.281552559682520     
 Dy  -8.9909236563891215E-004   8.7764570049868880        4.2253584510935367     
 Br  -8.9655507991930172E-002   5.8912143292401398        4.2568046745597954     
 O  0.81302956417620476        9.2032407501272111        2.2556920030557968     
 N   1.4453430814484167        10.864499214318451        4.6786442764125118     
 N   2.2289796078703805        8.2600621714006301        5.4234434431423360     
 O -0.77993411260739720        9.2270831250048193        6.1998073140229994     
 N  -1.3633625125088051        10.917530925388007        3.7851420237057196     
 N  -2.2575893564327800        8.3782574848249158        3.0169729362318689     
 C   1.2608986752692468        10.266911138169259        1.5830122776110320     
 C   2.0971292264289803        10.635093380363610        5.9917868365612001     
 C  0.63049119087170014        12.108481496180586        4.7588998790044430     
 C   2.5305123825381401        10.990906113886249        3.6479699428803638     
 C   2.8573373037455605        7.0648523794874505        5.4912252357955120     
 C   2.8138468585369614        9.3133698188234320        6.0503029142132707     
 C  -1.2279618241951260        10.284633637856198        6.8804642812252785     
 C  -2.0082754899551616        10.743448006894237        2.4581196798590055     
 C -0.50914010417985089        12.139569300378446        3.7417462499328513     
 C  -2.4584310397274041        11.062003241208560        4.8046759851170391     
 C  -2.9310215536688977        7.2086497945778287        2.9358608122108323     
 C  -2.7616510986964795        9.4450689913961430        2.3465021782430053     
 C   2.0815306360319918        11.229390722866103        2.2351265295275309     
 C  0.92319140573623260        10.480268097849450       0.22679198693350064     
 H   1.3087270366437542        10.636295660498890        6.7607511647543816     
 H   2.8052967014000312        11.446275053782429        6.2351278100561132     
 H   1.2738920808675123        12.993589651363994        4.6111014385939395     
 H  0.21679940311924714        12.168547038633584        5.7708428572081854     
 H   3.2066163879000267        11.805678805604702        3.9504914317054678     
 H   3.0962303962390116        10.049439351868617        3.6850479460627263     
 H   2.3425267819372708        6.2439673153359099        4.9963166525808704     
 C   4.0696193436288155        6.8732449668824760        6.1509608897462398     
 C   4.0187794768579934        9.1933740700143947        6.7424515869313675     
 C  -2.0294904704852845        11.264566233048518        6.2301450044558662     
 C -0.91134131914720518        10.470086783786138        8.2455026310685664     
 H  -1.2116569697059218        10.750828617490050        1.6976035955265321     
 H  -2.6916195254570141        11.581337885442865        2.2362163975752698     
 H  -1.1262652317666473        13.037834619406276        3.9157320111936595     
 H  -9.3471772453088173E-002   12.220660767298197        2.7324414524842511     
 H  -3.1028490797963295        11.903605127553918        4.5045989788826892     
 H  -3.0548607937978907        10.141146674723549        4.7412943792571332     
 H  -2.4827627652909801        6.3770087462162071        3.4753722751606340     
 C  -4.1104020134465689        7.0556205970694821        2.2110184359274259     
 C  -3.9193946487258535        9.3593428732788375        1.5716960029189722     
 C   2.5318264748772523        12.352074838949472        1.5323619549585057     
 C   1.3937519166476513        11.605470025081475      -0.45966454424289055     
 H  0.31175766195804883        9.7431019870756170      -0.29188703434542351     
 H   4.5268449190268836        5.8872797844484897        6.1783199599205663     
 C   4.6724446032621492        7.9615395016978887        6.7790534294594451     
 H   4.4484054509408999        10.067965683307508        7.2265839554919005     
 C  -2.4988860435716727        12.366898461988960        6.9518441166401539     
 C  -1.3958703131395278        11.578641961648170        8.9485902817960969     
 H -0.31072882501186233        9.7207689473195007        8.7588692180304157     
 H  -4.6158172416213121        6.0926446254457556        2.1837211295040229     
 C  -4.6184486484261980        8.1526594888435575        1.5175760359784480     
 H  -4.2827913267928777        10.239526542630463        1.0452698845631681     
 H   3.1570813454927085        13.080278257750665        2.0491678996392970     
 C   2.2010303309884658        12.545211387649539       0.18756153927483288     
 H   1.1255287298252679        11.728375272524000       -1.5097761855400891     
 H   5.6326607048583783        7.8535987253918034        7.2821415572572494     
 H  -3.1212491448768906        13.103156054658154        6.4429492438403866     
 C  -2.1967757627299940        12.527891554314868        8.3074935821186529     
 H  -1.1433788751040284        11.681078347844760        10.005253562685310     
 H  -5.5501084942629548        8.0693982530229782       0.95994424572774362     
 H   2.5832879765093799        13.416970386203754      -0.33553108342885823     
 H  -2.5990773540703356        13.382704331184973        8.8416866041063749     
 Dy   2.9637166637237165E-002   8.4703623623698476        12.667001676464345     
 Br  0.10533835397094139        11.337972097848542        12.720607094392301     
 O -0.79414551128869593        8.0502792630274236        10.696446559561553     
 N  -1.4011343513592589        6.3661085430606930        13.119377301904022     
 N  -2.2152252291851946        8.9560701289743019        13.864876433673471     
 O  0.82712214777552917        8.0287650680185276        14.636296820430331     
 N   1.3928038383062413        6.3222491534984666        12.222387413386054     
 N   2.2763850739303777        8.8791447260242489        11.448067875615941     
 C  -1.2338084008770225        6.9827298028473859        10.024603963025291     
 C  -2.0497187580023151        6.5871288042767251        14.437178904102423     
 C -0.58888871249848018        5.1194136379406316        13.192132779382687     
 C  -2.4908805142050237        6.2432869473067711        12.091559679605608     
 C  -2.8566830343976513        10.143808740782479        13.928323533751474     
 C  -2.7814377434134534        7.9004536570236858        14.502067101743840     
 C   1.2693587536134270        6.9684993828429782        15.317199651670292     
 C   2.0353906812505249        6.5089249867500181        10.896531316252094     
 C  0.54830397384658458        5.0950118262472017        12.173038972044754     
 C   2.4889660485429275        6.1818184554593429        13.240398716177685     
 C   2.9457029882487009        10.050165802294757        11.356148166731472     
 C   2.7868279187595113        7.8087098338338201        10.788620041551532     
 C  -2.0458734642023231        6.0124984014772336        10.676509465893794     
 C -0.89588481441415946        6.7722359267645560        8.6678520256890632     
 H  -1.2575632260558856        6.5913928909096562        15.202444812237083     
 H  -2.7473712242683748        5.7670594901769272        14.680388794205946     
 H  -1.2345732772292468        4.2367340701794465        13.040733133557820     
 H -0.17311934036371535        5.0534994363583090        14.202936794021220     
 H  -3.1635959834372409        5.4254938084734805        12.393404005731471     
 H  -3.0583994883401879        7.1830539826335391        12.135328378351524     
 H  -2.3559019451104484        10.967222082676949        13.424131016198379     
 C  -4.0663705343648058        10.325458041192624        14.595101755162242     
 C  -3.9802454500989213        8.0108350582579195        15.206004999099493     
 C   2.0616208687503117        5.9813420592074955        14.666391495669142     
 C  0.95906458154198937        6.7896188854086876        16.684642867328428     
 H   1.2376963865483546        6.5049346804022257        10.137060591628792     
 H   2.7202287148490099        5.6742755432455096        10.667307253915350     
 H   1.1701468803111592        4.1990392266958025        12.342118279782508     
 H  0.13144480041630061        5.0165208142573183        11.163991666847885     
 H   3.1357957669872678        5.3418854999232206        12.940887868301504     
 H   3.0825042024800080        7.1044044540113971        13.175851780073337     
 H   2.4934989115590467        10.884948725799592        11.886593923265863     
 C   4.1256482554308818        10.202310946099912        10.632176421492041     
 C   3.9489369949288902        7.8915085739296194        10.020377747541611     
 C  -2.4909968285029671        4.8884543137562506        9.9723676821323579     
 C  -1.3595304118593678        5.6447548058220418        7.9805686438520569     
 H -0.29087638006955929        7.5144104306670192        8.1489083363577119     
 H  -4.5383112200818676        11.304424104024028        14.617161162098723     
 C  -4.6481065117292886        9.2353655926631468        15.238142900047396     
 H  -4.3949055385086915        7.1355992567475637        15.700973052601714     
 C   2.5247995311532270        4.8761925915183193        15.388176859244771     
 C   1.4391278226221662        5.6795894388395984        17.388537785851732     
 H  0.36610811771190171        7.5444603471757139        17.198850811411443     
 H   4.6244482463300187        11.168068682182538        10.593243572667035     
 C   4.6425047843920835        9.1005142677431632        9.9543539787259068     
 H   4.3181254383645111        7.0075136644065958        9.5052941246454061     
 H  -3.1124388851912892        4.1564534731188596        10.488542495119219     
 C  -2.1607912933938946        4.6992425922263887        8.6269552321214285     
 H  -1.0924904187809881        5.5248416378841876        6.9298142409360395     
 H  -5.6050076105926925        9.3373046914553886        15.747949058695111     
 H   3.1384616629663400        4.1334692231993637        14.877867123486459     
 C   2.2281349323761441        4.7212567486532642        16.745795939978475     
 H   1.1913164319866969        5.5821370852325085        18.446802913577951     
 H   5.5753258410694153        9.1818350810849907        9.3986037074044884     
 H  -2.5380189049174233        3.8261183818804807        8.1024291937567412     
 H   2.6249279702711492        3.8643412769027101        17.281016204428735     
         256

 Dy   4.2647391800975507       0.16862908067295601        4.2259534949837390     
 Br   4.1925794586306901       -2.7144235663457765        4.2606188368631965     
 O   5.0673798948770763       0.59130497746662691        2.2493817415948665     
 N   5.7056972511665167        2.2551456262147966        4.6695006204693739     
 N   6.5075463828141960      -0.32497872251339399        5.4338392231954433     
 O   3.4787974780907960       0.62409955696284181        6.1951703075391986     
 N   2.8954711009698504        2.3103639468101411        3.7776231807499472     
 N   2.0168850868266981      -0.25433042102690750        3.0269662587933359     
 C   5.5205611488764594        1.6509139223702636        1.5737827005897713     
 C   6.3607214260581459        2.0471505360999704        5.9865405693206792     
 C   4.8905765922105431        3.5016465437093185        4.7386015588324844     
 C   6.7920623532396869        2.3763481647128311        3.6372855012385492     
 C   7.1369335237094447       -1.5187984446848237        5.5076475047266644     
 C   7.0854529324708491       0.73097247457940895        6.0600372590255658     
 C   3.0354799475148511        1.6851009503644956        6.8734440534055832     
 C   2.2513919636896258        2.1155819934115843        2.4550531786846101     
 C   3.7503013296369052        3.5293851361603759        3.7220784144646974     
 C   1.8036142650873626        2.4602182882244490        4.7974743851831319     
 C   1.3446021447776058       -1.4252100790708866        2.9487492390613066     
 C   1.5061649971589859       0.81087009529317222        2.3571399925967063     
 C   6.3446083083988682        2.6119311618310044        2.2235917434062640     
 C   5.1836730283048746        1.8626174508468976       0.21708178764552216     
 H   5.5722180879526624        2.0530235548707920        6.7555141911968972     
 H   7.0620995848664547        2.8676319546088691        6.2170736518437435     
 H   5.5373276686178947        4.3831882921262757        4.5856164192563851     
 H   4.4765490259969631        3.5687205123312773        5.7499405665152601     
 H   7.4679400486697629        3.1916554058612236        3.9385228350729120     
 H   7.3569251497900217        1.4347469175382028        3.6786850869536507     
 H   6.6260170041918931       -2.3420988272822281        5.0126482596528925     
 C   8.3471278413343288       -1.7050358747907195        6.1725707488974626     
 C   8.2860811166184565       0.61706394777469675        6.7601424317928087     
 C   2.2360485719178484        2.6659303545567141        6.2216733627932497     
 C   3.3536125616257269        1.8719791623788082        8.2379137822744681     
 H   3.0464600251678267        2.1198348904323567        1.6929933443394003     
 H   1.5604636716460489        2.9444971266977333        2.2221155737674869     
 H   3.1376357130788985        4.4318277700002806        3.8914628531114301     
 H   4.1643150611505826        3.6030322934204380        2.7114992279414429     
 H   1.1582417196476735        3.3011113125556086        4.4969785209699200     
 H   1.2063796475270110        1.5394323101713550        4.7392581111071035     
 H   1.7969039592044327       -2.2554137021346508        3.4865094596772606     
 C  0.16311439462066563       -1.5826474241172681        2.2284955863342168     
 C  0.34487410449394834       0.71984370621075422        1.5882227101709259     
 C   6.7997525256614004        3.7311140541162633        1.5181563698251457     
 C   5.6589456211744071        2.9839913979702861      -0.47227710609330259     
 H   4.5690271705781180        1.1272559243188125      -0.30012630958158720     
 H   8.8085671456579568       -2.6890492195169156        6.2037201224854375     
 C   8.9429078129616482      -0.61320674731791713        6.8010715561779191     
 H   8.7106174313932900        1.4933477998959539        7.2453690599520781     
 C   1.7714331843089424        3.7714395724345522        6.9415312601626384     
 C   2.8739158097420110        2.9840330015893648        8.9389026434682926     
 H   3.9517266230384100        1.1208107547156327        8.7517862022123332     
 H -0.33827158999488899       -2.5475558580714877        2.2031656339117460     
 C -0.35136841432797933      -0.48815340643141292        1.5364437812179359     
 H  -2.2918572615605329E-002   1.5988758782443082        1.0631524481430634     
 H   7.4270913218228491        4.4587034890355701        2.0334046391158114     
 C   6.4703397657282826        3.9218626462927095       0.17266200899787013     
 H   5.3908642880630122        3.1055182961629013       -1.5226757365170032     
 H   9.9014321949812505      -0.71780678402403386        7.3076330743532125     
 H   1.1500767308990865        4.5079552912921157        6.4318205355963469     
 C   2.0761502659959574        3.9349303587434976        8.2963235998115223     
 H   3.1273821482587874        3.0877395644151244        9.9951393628820959     
 H  -1.2843672445472702      -0.57399721194398656       0.98136357346551373     
 H   6.8566658184161495        4.7904957297544781      -0.35268845432192375     
 H   1.6782284855613627        4.7927901809899369        8.8290133121898879     
 Dy   4.2948811173975798        17.063649145339976        12.652094557028189     
 Br   4.3516991331589407        19.935946024742709        12.695887704949785     
 O   3.4744317488812548        16.636807691027972        10.684804124274747     
 N   2.8760926551164254        14.959332259995827        13.112686049647349     
 N   2.0505654450400126        17.544949882138791        13.852210157788274     
 O   5.0963195132303616        16.636453474949594        14.624391485879977     
 N   5.6710129052369425        14.926095885242066        12.215775591327132     
 N   6.5411336104957440        17.487901316687598        11.437659030873789     
 C   3.0330696813400668        15.568561497737919        10.015066173971004     
 C   2.2287703279602868        15.178649552052409        14.431615646655352     
 C   3.6936033589458019        13.715904790998765        13.184748537001346     
 C   1.7844767457610773        14.830548860516233        12.087622109521595     
 C   1.4042955541200151        18.730210227704426        13.914651899088984     
 C   1.4940810273388578        16.490291507986548        14.499230802083240     
 C   5.5381745752815004        15.578433795154490        15.308459092820057     
 C   6.3152430653226830        15.115634181661274        10.890933834784070     
 C   4.8306859008124361        13.696268242717037        12.165303488331068     
 C   6.7654571917227342        14.791955648598378        13.236703912991842     
 C   7.2049064865385608        18.662187561210686        11.347657154157893     
 C   7.0628717373755787        16.417977544001108        10.786571153432673     
 C   2.2252059302640368        14.598111056035696        10.671504476659328     
 C   3.3634415553057884        15.359701297018189        8.6564891083085378     
 H   3.0219995748568769        15.183558513890302        15.195737322552620     
 H   1.5332519047032531        14.356827585320952        14.674862920677317     
 H   3.0513539297037502        12.830971674539457        13.033125055423227     
 H   4.1098578341746670        13.651263477988051        14.195378986505268     
 H   1.1154194122520309        14.011336619689107        12.393249403610206     
 H   1.2139830248388173        15.768497988892326        12.131054886063518     
 H   1.8964954441292703        19.552595321320560        13.400644765918340     
 C  0.20054652781833496        18.910785699229059        14.592173326501326     
 C  0.30238390983966629        16.599974224342247        15.215512058488356     
 C   6.3349847444736014        14.592186145293097        14.661829030240293     
 C   5.2217666482555716        15.399035235812059        16.674597358407922     
 H   5.5185737173106988        15.111018391138943        10.130395133424372     
 H   7.0026285129475898        14.283161859102005        10.661572377931364     
 H   5.4553298582530187        12.801961638039501        12.332795521357271     
 H   4.4135643007504255        13.618071283151380        11.156253125727234     
 H   7.4164621185383570        13.954428184528876        12.940087094106676     
 H   7.3550068523180911        15.717065663184190        13.172194156537360     
 H   6.7428852048488732        19.496591675227368        11.870163944814113     
 C   8.3913906458197953        18.817591802977766        10.635097808986979     
 C   8.2321908872491409        16.503824421794313        10.030297291199036     
 C   1.7757248307938931        13.474765048297714        9.9691786429534961     
 C   2.8952655159554963        14.232872319245786        7.9710895701833602     
 H   3.9649948871536020        16.103162894936304        8.1351483600990075     
 H -0.27598863551468883        19.887702683898215        14.611810053568014     
 C -0.36937989431960894        17.822439601521729        15.248551583152160     
 H -0.10431165558322178        15.725690541531881        15.718568596536734     
 C   6.7965851312865606        13.488107023168654        15.386105264815317     
 C   5.7000242396033931        14.289834776457315        17.380962296213202     
 H   4.6251105234121539        16.152625150005125        17.186200650849155     
 H   8.8852625680004671        19.785907275983636        10.596966701229551     
 C   8.9210273283792461        17.715746129829576        9.9676733215328994     
 H   8.6102381819534806        15.620123651154517        9.5214044908434055     
 H   1.1565183233524401        12.742782888235578        10.487974150062042     
 C   2.0978521450678302        13.287031416285995        8.6216406494505229     
 H   3.1561759230949593        14.113697980375818        6.9187328861551176     
 H  -1.3212913221427216        17.923976974521029        15.767667877702008     
 H   7.4136242292731174        12.746186381981749        14.878956431786577     
 C   6.4937623033236926        13.332785097979714        16.742241936584431     
 H   5.4477687516321520        14.192463034920928        18.438160933563736     
 H   9.8590260642232241        17.799295596877155        9.4212145938540068     
 H   1.7166483552908820        12.414795883923711        8.0987012910321265     
 H   6.8894490443197753        12.476519010917281        17.279281241347746     
 Dy  -9.9387077853556327E-005   8.7762699285062631        4.2251878048304876     
 Br  -8.1272831792663799E-002   5.8911405111728543        4.2532141272998141     
 O  0.81250922547836801        9.2042490417156468        2.2554877614143605     
 N   1.4425883915985607        10.866805597253137        4.6780479530295560     
 N   2.2306117516548913        8.2642115404642098        5.4232554244475786     
 O -0.78021232808854291        9.2258488056498358        6.1996885428663635     
 N  -1.3662016385170956        10.914785839716371        3.7846114444324725     
 N  -2.2561432079479817        8.3735968831590135        3.0167363198744264     
 C   1.2601584285720424        10.267740169399326        1.5824618537373019     
 C   2.0940501424445275        10.639055511585100        5.9916170787010916     
 C  0.62587552841063643        12.109628968682349        4.7571245007858574     
 C   2.5280473438983093        10.994261685323861        3.6478499866548764     
 C   2.8610110749232369        7.0701329762704095        5.4915660109868289     
 C   2.8120877502790558        9.3181228920849382        6.0519951608484277     
 C  -1.2284982414773873        10.283577434160179        6.8799740300957080     
 C  -2.0115400849774194        10.739073099167488        2.4580431613627320     
 C -0.51379332979986447        12.137961412753132        3.7400042781207739     
 C  -2.4609082033885494        11.058224112435054        4.8046769505882176     
 C  -2.9275260033262707        7.2028609021343897        2.9359764693916657     
 C  -2.7636001985604359        9.4398757439419487        2.3482363097300052     
 C   2.0798068690381744        11.231128284260093        2.2344755718704827     
 C  0.92335001082384782        10.479771087699500       0.22584447021227330     
 H   1.3053616858215948        10.640433592071718        6.7602834620585286     
 H   2.8014310648545737        11.451063033065845        6.2344236822601031     
 H   1.2678466695704658        12.995539154994541        4.6082978891581270     
 H  0.21217757104477014        12.170359533739623        5.7690041221619870     
 H   3.2027132317000242        11.810278865113364        3.9502174006958799     
 H   3.0952481344809200        10.053768521153289        3.6859525946752059     
 H   2.3490655225157009        6.2487752908417367        4.9947539898826099     
 C   4.0719124911625597        6.8801638232022508        6.1540490436783992     
 C   4.0150450710163579        9.1995263806312675        6.7476348159194250     
 C  -2.0311324303320770        11.262504349644107        6.2295690608507872     
 C -0.91088239423382289        10.470470169296490        8.2445736388896051     
 H  -1.2152714229417472        10.746327428654592        1.6971634243059381     
 H  -2.6956995212154675        11.576154620393513        2.2356735261320635     
 H  -1.1322945933878612        13.035451813951161        3.9130095995215086     
 H  -9.8205709466443802E-002   12.218389306834725        2.7306024255220467     
 H  -3.1068194757693903        11.898541214194472        4.5044438509933533     
 H  -3.0558231739344461        10.136371078566864        4.7423983930519391     
 H  -2.4763758054281637        6.3716227264510970        3.4734732933914856     
 C  -4.1083057570605170        7.0482641499540755        2.2138609691703870     
 C  -3.9233067596962306        9.3528187124807616        1.5768422457899747     
 C   2.5307332211611384        12.352978521072247        1.5308423544259142     
 C   1.3943193720160465        11.604315138401342      -0.46137091182080958     
 H  0.31252096350731706        9.7419345251960152      -0.29256106810493049     
 H   4.5311817490698942        5.8951721014804459        6.1813609985005149     
 C   4.6706881659292261        7.9688017052253537        6.7849940336631320     
 H   4.4418341409553630        10.074367336543189        7.2335735260562730     
 C  -2.4998923686197023        12.365701159753600        6.9503607410274126     
 C  -1.3950012878268436        11.579707976361973        8.9468686990419055     
 H -0.30959261584714759        9.7218877344995462        8.7582121530094685     
 H  -4.6116776788375571        6.0843091762779595        2.1864088485945663     
 C  -4.6204026681238162        8.1450393593486883        1.5233579762622256     
 H  -4.2895180144026162        10.232806790154967        1.0522724566210619     
 H   3.1557846538842806        13.081625806491514        2.0472637946084520     
 C   2.2011380358804233        12.544636137472308       0.18556855003166625     
 H   1.1267744891956981        11.726251374012726       -1.5117734450637175     
 H   5.6296728035803438        7.8619305911198207        7.2904539209702275     
 H  -3.1225366472335367        13.101449440161959        6.4410827004094422     
 C  -2.1964636382818128        12.528295922840790        8.3054933607987760     
 H  -1.1417644117491166        11.683194687413419        10.003213764295735     
 H  -5.5532924633935954        8.0607670642936178       0.96806156357067596     
 H   2.5841026175630728        13.415721697530685      -0.33802514374441661     
 H  -2.5980332767639411        13.383817639886338        8.8391571683057961     
 Dy   2.8821722597488331E-002   8.4704832399362235        12.667422692567586     
 Br   9.8196348628128538E-002   11.338124632107766        12.716487318202091     
 O -0.79399941950790542        8.0497216774340217        10.696794999174140     
 N  -1.3992538927084173        6.3644158503097206        13.119296887558201     
 N  -2.2161781722501770        8.9530533188039101        13.866074714775884     
 O  0.82727606621411742        8.0294764103168443        14.636643894582120     
 N   1.3946773779238559        6.3242619910713334        12.222249656814594     
 N   2.2753274148639795        8.8825093677765903        11.449139196069037     
 C  -1.2336248984336566        6.9824296101067143        10.024575482386629     
 C  -2.0475996837839228        6.5840171633606595        14.437429808547657     
 C -0.58566034778043652        5.1185317016278473        13.191058223429716     
 C  -2.4892485634136579        6.2409267951607017        12.091858242659642     
 C  -2.8588010925615013        10.140098308238617        13.930690670946793     
 C  -2.7801300234940487        7.8967919849760779        14.504108404803491     
 C   1.2695476733394790        6.9689075145027077        15.317100143054811     
 C   2.0374716855277502        6.5123555361454706        10.896701924792813     
 C  0.55153094524234958        5.0961926898156378        12.171954454722503     
 C   2.4906379778117520        6.1844843958721301        13.240590401125168     
 C   2.9435086275897282        10.054217092577053        11.358406453519521     
 C   2.7880906487995558        7.8126993260489277        10.790584176146847     
 C  -2.0448960365112026        6.0114630186883939        10.676367656730720     
 C -0.89660138300378134        6.7731498601495970        8.6674399589355122     
 H  -1.2552249899417141        6.5879306549087788        15.202465478042802     
 H  -2.7447351048803408        5.7633532458426613        14.680057366478133     
 H  -1.2303346535720427        4.2352848682449507        13.038910663052564     
 H -0.16984285560337758        5.0520658724711902        14.201786286546563     
 H  -3.1609002143702187        5.4221947488849827        12.393540014037701     
 H  -3.0578447011092615        7.1799817058213993        12.136524652046841     
 H  -2.3599925889094986        10.964009771606317        13.425477811789435     
 C  -4.0673253842589148        10.320490713120567        14.599745347202036     
 C  -3.9774732084899287        8.0060044077708348        15.210638910781357     
 C   2.0626513120639194        5.9825629123522690        14.666123276199219     
 C  0.95827232026544484        6.7886578059351708        16.684126415507659     
 H   1.2399851284803223        6.5087008112383868        10.137013874753446     
 H   2.7228296141809181        5.6783027554868273        10.666887684877592     
 H   1.1744054125737811        4.2008038685780020        12.340310410511371     
 H  0.13471732976936418        5.0182148597793805        11.162835871752621     
 H   3.1385452854702436        5.3455230747302007        12.940843952801368     
 H   3.0830685646727347        7.1078079830649061        13.176984600912126     
 H   2.4893019262900427        10.888516855235993        11.887803169314420     
 C   4.1246736713826193        10.207599937990828        10.636768866192764     
 C   3.9517267440717183        7.8966432267905633        10.025001454246921     
 C  -2.4905934619481518        4.8881448837875006        9.9714764791294161     
 C  -1.3607203152812435        5.6463100402654929        7.9794597599836878     
 H -0.29206623442687207        7.5158456745700173        8.1487244667797381     
 H  -4.5403906302289707        11.298907256112752        14.622493821162475     
 C  -4.6464190983448086        9.2298845478119507        15.244154641870360     
 H  -4.3902777966079007        7.1303923606159678        15.706402320656103     
 C   2.5252147488029335        4.8766072274439267        15.387060729940702     
 C   1.4378166309383329        5.6779038512723625        17.387230904065209     
 H  0.36481649877445610        7.5429198022051951        17.198618455992221     
 H   4.6223475080454719        11.173913242438671        10.598535910524577     
 C   4.6442245092018943        9.1062980674392389        9.9603555830053701     
 H   4.3228085634041014        7.0130011886878147        9.5107673477594616     
 H  -3.1117555238011723        4.1556972383171447        10.487350694253834     
 C  -2.1615387156580863        4.7002721257876265        8.6256207882285718     
 H  -1.0942863195190800        5.5272706959765348        6.9284419912236723     
 H  -5.6023652156660839        9.3309472441594448        15.755802150477374     
 H   3.1391806572148546        4.1343850327903304        14.876400344842235     
 C   2.2273037184510400        4.7201699991211497        16.744204040089524     
 H   1.1893417960969972        5.5794658189659163        18.445211602461772     
 H   5.5780355329721960        9.1884778021409002        9.4064791202586253     
 H  -2.5394412356067484        3.8277577754368006        8.1006569701515829     
 H   2.6233720432555905        3.8625711425751912        17.278910399926122     
         256

 Dy   4.2653474257477955       0.16868435483566041        4.2257351621353649     
 Br   4.2009789144276208       -2.7144584832411991        4.2566902165068772     
 O   5.0669226723993690       0.59248448218996419        2.2492251197153799     
 N   5.7026614603298649        2.2578019650733170        4.6689360611424364     
 N   6.5087302966127760      -0.32037392954205457        5.4337468029558993     
 O   3.4780950237417163       0.62291645515655758        6.1949293818852791     
 N   2.8925082391228654        2.3079094878191273        3.7769966365349523     
 N   2.0182594312340285      -0.25865520833421674        3.0268598715440023     
 C   5.5199055808888140        1.6519048043232372        1.5732780319207942     
 C   6.3572157900523312        2.0515118461499733        5.9864556045286115     
 C   4.8857294242294884        3.5031734610883869        4.7367302071792361     
 C   6.7894345154857172        2.3799912707415478        3.6372993233946946     
 C   7.1401521729984996       -1.5130711092163414        5.5080006858339976     
 C   7.0832566182037642       0.73615848279146801        6.0618498319030092     
 C   3.0346745656833662        1.6841383230480460        6.8728681489650247     
 C   2.2480444985906631        2.1114403272104258        2.4548852537061494     
 C   3.7454807289932148        3.5280835317843384        3.7201849055082277     
 C   1.8010001366586263        2.4567513517420045        4.7973916745948193     
 C   1.3480200865398453       -1.4306724000937980        2.9492046973551762     
 C   1.5041438468830872       0.80592904716385505        2.3588736639470356     
 C   6.3428662493489814        2.6138924509779038        2.2230283311156378     
 C   5.1840666028943874        1.8621946316422078       0.21613621308096995     
 H   5.5683414352073957        2.0575613390837129        6.7550420703872076     
 H   7.0577774899798094        2.8728120777379820        6.2164881753293688     
 H   5.5311059794461048        4.3854741601536489        4.5826806163307463     
 H   4.4716352212372668        3.5709997744681496        5.7479701158337342     
 H   7.4638469635127862        3.1965515504251014        3.9384090685856208     
 H   7.3557700352610196        1.4393618904343826        3.6798136600982856     
 H   6.6321099810627038       -2.3368177074240055        5.0110473393076038     
 C   8.3489630302808955       -1.6976890714216477        6.1756488674277170     
 C   8.2819387235766122       0.62363768540722708        6.7653663254335283     
 C   2.2342760766660636        2.6640933272510425        6.2210312775239247     
 C   3.3538466824731539        1.8723707037909274        8.2369028667370205     
 H   3.0427939107410440        2.1155105796191211        1.6924917241554602     
 H   1.5563159521514440        2.9395216395979600        2.2214214278207383     
 H   3.1313857768310087        4.4297369286302528        3.8884783825702871     
 H   4.1594824981955245        3.6009969309383942        2.7095360994872983     
 H   1.1541887610529062        3.2964103890900476        4.4967731125329280     
 H   1.2052318222543099        1.5350003047542193        4.7402490116763936     
 H   1.8031957905139895       -2.2603980163011856        3.4850852566195343     
 C  0.16515643710859906       -1.5897672171855413        2.2316781629307951     
 C  0.34088944539455351       0.71348115668967882        1.5934089837338332     
 C   6.7987014131452606        3.7322118511846369        1.5167268359026311     
 C   5.6598048442769668        2.9828850299032577      -0.47397599138397234     
 H   4.5700999032803065        1.1261165880069310      -0.30083037841342847     
 H   8.8124333272421609       -2.6807318405552238        6.2067050947868934     
 C   8.9407277367154840      -0.60553484696612547        6.8069964832801277     
 H   8.7036794237539610        1.5001610465963586        7.2523825595668701     
 C   1.7704662219580480        3.7705093767010971        6.9400172345463744     
 C   2.8747324232378100        2.9851545828404284        8.9371306530714634     
 H   3.9525559434145690        1.1218551184540695        8.7510292177710998     
 H -0.33418568566540008       -2.5556522839343390        2.2063310750005716     
 C -0.35336832450518141      -0.49563063642827165        1.5424069940161425     
 H  -2.9733314524044790E-002   1.5922540647498773        1.0701009231887570     
 H   7.4257705176205642        4.4602765856920135        2.0316266416242303     
 C   6.4706464590254544        3.9213921041634388       0.17071539499808314     
 H   5.3925123471767114        3.1033788111766114       -1.5246958005753029     
 H   9.8980493980631259      -0.70907810078163047        7.3158674184778913     
 H   1.1489383545191780        4.5066248949629042        6.4299484304467116     
 C   2.0765375550163614        3.9355164163591474        8.2942942982103709     
 H   3.1289891438429085        3.0898569719436120        9.9930461788238869     
 H  -1.2875836864825432      -0.58256394220958785       0.98966082435896241     
 H   6.8577304389645350        4.7893174840090307      -0.35514557145973141     
 H   1.6794666581652264        4.7941186331509433        8.8264729639709003     
 Dy   4.2941217335078221        17.063603606685977        12.652623426965370     
 Br   4.3448693732130472        19.935958991098438        12.692493003464806     
 O   3.4746818889531292        16.636420636635176        10.685173024297272     
 N   2.8778835024247829        14.957460161416243        13.112332210962615     
 N   2.0497137089560113        17.541698430694911        13.853668123129447     
 O   5.0965653968373248        16.636860752794636        14.624777111041979     
 N   5.6728290665232484        14.927902116107861        12.215511011574419     
 N   6.5402765055161698        17.491109308228840        11.439194772776409     
 C   3.0333054409260605        15.568570504444128        10.014871087253903     
 C   2.2308017709342582        15.175184398797169        14.431618114529817     
 C   3.6966840452312217        13.714804525238888        13.183255116331210     
 C   1.7860415700449697        14.828237266974609        12.087593402179436     
 C   1.4024104229180134        18.726316072373983        13.917553202090087     
 C   1.4953688795049720        16.486294932897891        14.501239424914916     
 C   5.5383689809033507        15.578465553229041        15.308343244038051     
 C   6.3173223541004146        15.119052956975148        10.891037487855662     
 C   4.8337858394411928        13.697314349345334        12.163839540287961     
 C   6.7670091729404609        14.794210407248540        13.236808512472658     
 C   7.2029946642747040        18.666045224629617        11.350649275082104     
 C   7.0641675148080205        16.421946196310998        10.788677631519406     
 C   2.2261283353976333        14.597342562322126        10.670999977833395     
 C   3.3628272354052093        15.361115071656371        8.6559011910776853     
 H   3.0242598645811891        15.179603156631272        15.195500496887359     
 H   1.5357708833529278        14.352757708268857        14.674152406649586     
 H   3.0554160485133752        12.829349387335510        13.030771722270904     
 H   4.1129737873172001        13.649481314029247        14.193808251694742     
 H   1.1179846691168278        14.008081828060197        12.392901730739185     
 H   1.2145262533949355        15.765499529763094        12.132072636047166     
 H   1.8927575934863432        19.549285514868505        13.402798967406506     
 C  0.19979894550650146        18.905574704076152        14.597286490151193     
 C  0.30509432204569964        16.594734718368024        15.220017679949519     
 C   6.3358591323462408        14.592951702123786        14.661462845126264     
 C   5.2210861864300142        15.397740519730853        16.674092858827130     
 H   5.5208939622596285        15.114896564875048        10.130245992891934     
 H   7.0052176525228314        14.287200030541804        10.660984361968227     
 H   5.4593931018077173        12.803523273185551        12.330476572251543     
 H   4.4167367096153827        13.619831220736241        11.154693538294511     
 H   7.4190201043745212        13.957618566015988        12.939918125076009     
 H   7.3555401806262815        15.720003689095771        13.173331478353624     
 H   6.7391210550639862        19.499845576784629        11.872405902982701     
 C   8.3905967847878156        18.822794407829988        10.640317246398281     
 C   8.2348928895042270        16.509066510344880        10.034925117469131     
 C   1.7759605233045037        13.474910220967942        9.9677000780681464     
 C   2.8940753474599465        14.235115192181208        7.9695831468450233     
 H   3.9640243285682417        16.105103840012674        8.1349434383891062     
 H -0.27775815874321996        19.881983477778395        14.617850481551214     
 C -0.36765021459764802        17.816594770349557        15.254655574856944     
 H  -9.9854119594899593E-002   15.719999522938693        15.723637729413062     
 C   6.7967655980279051        13.488000055651789        15.384844004363785     
 C   5.6987512492930534        14.287748847361584        17.379613255791881     
 H   4.6240644907309392        16.150830684884614        17.186024726614239     
 H   8.8834282250704213        19.791622565845273        10.603116188186595     
 C   8.9227146246913218        17.721604498596616        9.9738974090196102     
 H   8.6147001704781321        15.625832606969066        9.5266052056590649     
 H   1.1569324175071960        12.742455240202021        10.486035590935838     
 C   2.0969441591410471        13.288736274057396        8.6196991193854711     
 H   3.1544222681154634        14.116959564568235        6.9169613299196060     
 H  -1.3186515951384494        17.917199323368926        15.775512640971806     
 H   7.4139953456558061        12.746524551983574        14.877289934777920     
 C   6.4927837061313234        13.331198293931742        16.740524616365988     
 H   5.4459063975589368        14.189407427138836        18.436546579837362     
 H   9.8616074438009012        17.806101151759439        9.4291878830286056     
 H   1.7149623337317939        12.417268293441341        8.0961414517389141     
 H   6.8876853088677974        12.474197032465552        17.277009923012969     
 Dy   7.0031820993179950E-004   8.7760828520256364        4.2250171585674394     
 Br  -7.2890155593397427E-002   5.8910666931055689        4.2496235800398328     
 O  0.81198888678053116        9.2052573333040826        2.2552835197729246     
 N   1.4398337017487046        10.869111980187824        4.6774516296466011     
 N   2.2322438954394022        8.2683609095277877        5.4230674057528212     
 O -0.78049054356968872        9.2246144862948523        6.1995697717097267     
 N  -1.3690407645253861        10.912040754044734        3.7840808651592255     
 N  -2.2546970594631839        8.3689362814931130        3.0164997035169838     
 C   1.2594181818748382        10.268569200629395        1.5819114298635717     
 C   2.0909710584600747        10.643017642806591        5.9914473208409822     
 C  0.62125986594957283        12.110776441184115        4.7553491225672717     
 C   2.5255823052584785        10.997617256761476        3.6477300304293889     
 C   2.8646848461009129        7.0754135730533676        5.4919067861781459     
 C   2.8103286420211502        9.3228759653464444        6.0536874074835856     
 C  -1.2290346587596486        10.282521230464161        6.8794837789661374     
 C  -2.0148046799996777        10.734698191440739        2.4579666428664591     
 C -0.51844655541987805        12.136353525127818        3.7382623063086964     
 C  -2.4633853670496944        11.054444983661547        4.8046779160593962     
 C  -2.9240304529836436        7.1970720096909506        2.9360921265724991     
 C  -2.7655492984243923        9.4346824964877545        2.3499704412170046     
 C   2.0780831020443569        11.232865845654084        2.2338246142134346     
 C  0.92350861591146305        10.479274077549551       0.22489695349104596     
 H   1.3019963349994355        10.644571523644547        6.7598157593626755     
 H   2.7975654283091163        11.455851012349260        6.2337195544640931     
 H   1.2618012582734193        12.997488658625086        4.6054943397223145     
 H  0.20755573897029311        12.172172028845660        5.7671653871157877     
 H   3.1988100755000217        11.814878924622027        3.9499433696862920     
 H   3.0942658727228278        10.058097690437961        3.6868572432876849     
 H   2.3556042630941310        6.2535832663475635        4.9931913271843484     
 C   4.0742056386963039        6.8870826795220257        6.1571371976105596     
 C   4.0113106651747223        9.2056786912481403        6.7528180449074826     
 C  -2.0327743901788691        11.260442466239697        6.2289931172457083     
 C -0.91042346932044060        10.470853554806840        8.2436446467106457     
 H  -1.2188858761775725        10.741826239819133        1.6967232530853444     
 H  -2.6997795169739205        11.570971355344163        2.2351306546888572     
 H  -1.1383239550090751        13.033069008496044        3.9102871878493577     
 H -0.10293964647979942        12.216117846371253        2.7287633985598418     
 H  -3.1107898717424511        11.893477300835025        4.5042887231040183     
 H  -3.0567855540710016        10.131595482410177        4.7435024068467451     
 H  -2.4699888455653474        6.3662367066859877        3.4715743116223372     
 C  -4.1062095006744652        7.0409077028386680        2.2167035024133486     
 C  -3.9272188706666071        9.3462945516826856        1.5819884886609774     
 C   2.5296399674450245        12.353882203195022        1.5293227538933230     
 C   1.3948868273844419        11.603160251721206      -0.46307727939872861     
 H  0.31328426505658535        9.7407670633164134      -0.29323510186443741     
 H   4.5355185791129049        5.9030644185124013        6.1844020370804635     
 C   4.6689317285963039        7.9760639087528187        6.7909346378668189     
 H   4.4352628309698261        10.080768989778871        7.2405630966206456     
 C  -2.5008986936677320        12.364503857518240        6.9488773654146714     
 C  -1.3941322625141592        11.580773991075775        8.9451471162877159     
 H -0.30845640668243279        9.7230065216795918        8.7575550879885213     
 H  -4.6075381160538011        6.0759737271101635        2.1890965676851097     
 C  -4.6223566878214344        8.1374192298538190        1.5291399165460029     
 H  -4.2962447020123546        10.226087037679470        1.0592750286789556     
 H   3.1544879622758524        13.082973355232362        2.0453596895776065     
 C   2.2012457407723809        12.544060887295077       0.18357556078849963     
 H   1.1280202485661284        11.724127475501454       -1.5137707045873456     
 H   5.6266849023023093        7.8702624568478390        7.2987662846832047     
 H  -3.1238241495901833        13.099742825665762        6.4392161569784978     
 C  -2.1961515138336316        12.528700291366711        8.3034931394788973     
 H  -1.1401499483942048        11.685311026982076        10.001173965906162     
 H  -5.5564764325242360        8.0521358755642556       0.97617888141360842     
 H   2.5849172586167657        13.414473008857618      -0.34051920405997493     
 H  -2.5969891994575471        13.384930948587705        8.8366277325052156     
 Dy   2.8006278557739496E-002   8.4706041175026012        12.667843708670828     
 Br   9.1054343285315684E-002   11.338277166366989        12.712367542011883     
 O -0.79385332772711481        8.0491640918406198        10.697143438786725     
 N  -1.3973734340575754        6.3627231575587482        13.119216473212381     
 N  -2.2171311153151594        8.9500365086335201        13.867272995878295     
 O  0.82742998465270567        8.0301877526151593        14.636990968733908     
 N   1.3965509175414703        6.3262748286442001        12.222111900243135     
 N   2.2742697557975813        8.8858740095289299        11.450210516522134     
 C  -1.2334413959902910        6.9821294173660426        10.024547001747965     
 C  -2.0454806095655305        6.5809055224445938        14.437680712992892     
 C -0.58243198306239297        5.1176497653150630        13.189983667476744     
 C  -2.4876166126222921        6.2385666430146314        12.092156805713678     
 C  -2.8609191507253509        10.136387875694755        13.933057808142115     
 C  -2.7788223035746435        7.8931303129284700        14.506149707863141     
 C   1.2697365930655311        6.9693156461624364        15.317000634439330     
 C   2.0395526898049749        6.5157860855409240        10.896872533333532     
 C  0.55475791663811458        5.0973735533840738        12.170869937400253     
 C   2.4923099070805770        6.1871503362849172        13.240782086072651     
 C   2.9413142669307555        10.058268382859348        11.360664740307568     
 C   2.7893533788396003        7.8166888182640353        10.792548310742163     
 C  -2.0439186088200825        6.0104276358995552        10.676225847567649     
 C -0.89731795159340333        6.7740637935346371        8.6670278921819612     
 H  -1.2528867538275428        6.5844684189079006        15.202486143848521     
 H  -2.7420989854923064        5.7596470015083954        14.679725938750320     
 H  -1.2260960299148385        4.2338356663104557        13.037088192547307     
 H -0.16656637084303982        5.0506323085840714        14.200635779071908     
 H  -3.1582044453031970        5.4188956892964839        12.393676022343930     
 H  -3.0572899138783356        7.1769094290092594        12.137720925742157     
 H  -2.3640832327085484        10.960797460535685        13.426824607380492     
 C  -4.0682802341530229        10.315523385048511        14.604388939241833     
 C  -3.9747009668809357        8.0011737572837518        15.215272822463222     
 C   2.0636817553775275        5.9837837654970425        14.665855056729297     
 C  0.95748005898890043        6.7876967264616539        16.683609963686894     
 H   1.2422738704122902        6.5124669420745489        10.136967157878102     
 H   2.7254305135128263        5.6823299677281449        10.666468115839832     
 H   1.1786639448364031        4.2025685104602024        12.338502541240233     
 H  0.13798985912242775        5.0199089053014418        11.161680076657360     
 H   3.1412948039532194        5.3491606495371808        12.940800037301230     
 H   3.0836329268654610        7.1112115121184152        13.178117421750914     
 H   2.4851049410210382        10.892084984672394        11.889012415362979     
 C   4.1236990873343577        10.212888929881746        10.641361310893487     
 C   3.9545164932145465        7.9017778796515072        10.029625160952229     
 C  -2.4901900953933369        4.8878354538187514        9.9705852761264744     
 C  -1.3619102187031191        5.6478652747089440        7.9783508761153197     
 H -0.29325608878418485        7.5172809184730154        8.1485405972017642     
 H  -4.5424700403760747        11.293390408201478        14.627826480226227     
 C  -4.6447316849603277        9.2244035029607563        15.250166383693324     
 H  -4.3856500547071109        7.1251854644843711        15.711831588710494     
 C   2.5256299664526400        4.8770218633695341        15.385944600636630     
 C   1.4365054392544996        5.6762182637051266        17.385924022278690     
 H  0.36352487983701048        7.5413792572346754        17.198386100573000     
 H   4.6202467697609251        11.179757802694805        10.603828248382118     
 C   4.6459442340117052        9.1120818671353163        9.9663571872848333     
 H   4.3274916884436916        7.0184887129690336        9.5162405708735154     
 H  -3.1110721624110549        4.1549410035154306        10.486158893388451     
 C  -2.1622861379222775        4.7013016593488635        8.6242863443357152     
 H  -1.0960822202571721        5.5296997540688810        6.9270697415113052     
 H  -5.5997228207394754        9.3245897968634992        15.763655242259636     
 H   3.1398996514633692        4.1353008423812980        14.874933566198012     
 C   2.2264725045259364        4.7190832495890342        16.742612140200571     
 H   1.1873671602072975        5.5767945526993250        18.443620291345596     
 H   5.5807452248749767        9.1951205231968096        9.4143545331127623     
 H  -2.5408635662960739        3.8293971689931205        8.0988847465464247     
 H   2.6218161162400313        3.8608010082476718        17.276804595423510     
         256

 Dy   4.2659556713980402       0.16873962899836481        4.2255168292869909     
 Br   4.2093783702245515       -2.7144934001366217        4.2527615961505569     
 O   5.0664654499216608       0.59366398691330158        2.2490684978358932     
 N   5.6996256694932130        2.2604583039318373        4.6683715018154990     
 N   6.5099142104113570      -0.31576913657071515        5.4336543827163544     
 O   3.4773925693926366       0.62173335335027335        6.1946884562313596     
 N   2.8895453772758803        2.3054550288281130        3.7763700923199579     
 N   2.0196337756413585      -0.26297999564152597        3.0267534842946686     
 C   5.5192500129011677        1.6528956862762108        1.5727733632518170     
 C   6.3537101540465164        2.0558731561999766        5.9863706397365437     
 C   4.8808822562484346        3.5047003784674549        4.7348588555259878     
 C   6.7868066777317484        2.3836343767702650        3.6373131455508396     
 C   7.1433708222875554       -1.5073437737478590        5.5083538669413317     
 C   7.0810603039366793       0.74134449100352717        6.0636624047804526     
 C   3.0338691838518814        1.6831756957315964        6.8722922445244663     
 C   2.2446970334917009        2.1072986610092674        2.4547173287276882     
 C   3.7406601283495240        3.5267819274083010        3.7182913965517579     
 C   1.7983860082298901        2.4532844152595596        4.7973089640065059     
 C   1.3514380283020846       -1.4361347211167093        2.9496601556490454     
 C   1.5021226966071888       0.80098799903453788        2.3606073352973653     
 C   6.3411241902990945        2.6158537401248037        2.2224649188250112     
 C   5.1844601774839001        1.8617718124375180       0.21519063851641773     
 H   5.5644647824621298        2.0620991232966337        6.7545699495775180     
 H   7.0534553950931640        2.8779922008670953        6.2159026988149941     
 H   5.5248842902743158        4.3877600281810212        4.5797448134051084     
 H   4.4667214164775704        3.5732790366050220        5.7459996651522074     
 H   7.4597538783558104        3.2014476949889792        3.9382953020983296     
 H   7.3546149207320166        1.4439768633305623        3.6809422332429205     
 H   6.6382029579335144       -2.3315365875657825        5.0094464189623142     
 C   8.3507982192274639       -1.6903422680525757        6.1787269859579705     
 C   8.2777963305347662       0.63021142303975741        6.7705902190742471     
 C   2.2325035814142788        2.6622562999453714        6.2203891922545997     
 C   3.3540808033205813        1.8727622452030466        8.2358919511995747     
 H   3.0391277963142613        2.1111862688058851        1.6919901039715202     
 H   1.5521682326568391        2.9345461524981871        2.2207272818739896     
 H   3.1251358405831189        4.4276460872602250        3.8854939120291441     
 H   4.1546499352404664        3.5989615684563505        2.7075729710331542     
 H   1.1501358024581387        3.2917094656244870        4.4965677040959360     
 H   1.2040839969816088        1.5305682993370839        4.7412399122456828     
 H   1.8094876218235463       -2.2653823304677210        3.4836610535618084     
 C  0.16719847959653250       -1.5968870102538146        2.2348607395273734     
 C  0.33690478629515869       0.70711860716860342        1.5985952572967406     
 C   6.7976503006291207        3.7333096482530106        1.5152973019801166     
 C   5.6606640673795257        2.9817786618362287      -0.47567487667464209     
 H   4.5711726359824949        1.1249772516950498      -0.30153444724526979     
 H   8.8162995088263649       -2.6724144615935321        6.2096900670883501     
 C   8.9385476604693181      -0.59786294661433370        6.8129214103823355     
 H   8.6967414161146319        1.5069742932967631        7.2593960591816629     
 C   1.7694992596071539        3.7695791809676420        6.9385032089301104     
 C   2.8755490367336090        2.9862761640914917        8.9353586626746342     
 H   3.9533852637907279        1.1228994821925062        8.7502722333298664     
 H -0.33009978133591122       -2.5637487097971903        2.2094965160893971     
 C -0.35536823468238349      -0.50310786642513028        1.5483702068143488     
 H  -3.6548056432484252E-002   1.5856322512554466        1.0770493982344507     
 H   7.4244497134182792        4.4618496823484559        2.0298486441326493     
 C   6.4709531523226262        3.9209215620341680       0.16876878099829612     
 H   5.3941604062904096        3.1012393261903211       -1.5267158646336025     
 H   9.8946666011449995      -0.70034941753922708        7.3241017626025702     
 H   1.1477999781392694        4.5052944986336927        6.4280763252970772     
 C   2.0769248440367658        3.9361024739747976        8.2922649966092177     
 H   3.1305961394270301        3.0919743794720995        9.9909529947656761     
 H  -1.2908001284178161      -0.59113067247518924       0.99795807525241098     
 H   6.8587950595129206        4.7881392382635832      -0.35760268859753902     
 H   1.6807048307690902        4.7954470853119497        8.8239326157519109     
 Dy   4.2933623496180635        17.063558068031980        12.653152296902551     
 Br   4.3380396132671528        19.935971957454168        12.689098301979827     
 O   3.4749320290250041        16.636033582242380        10.685541924319798     
 N   2.8796743497331403        14.955588062836661        13.111978372277880     
 N   2.0488619728720101        17.538446979251034        13.855126088470620     
 O   5.0968112804442889        16.637268030639675        14.625162736203983     
 N   5.6746452278095543        14.929708346973653        12.215246431821706     
 N   6.5394194005365955        17.494317299770081        11.440730514679030     
 C   3.0335412005120537        15.568579511150336        10.014676000536802     
 C   2.2328332139082296        15.171719245541928        14.431620582404282     
 C   3.6997647315166415        13.713704259479012        13.181761695661075     
 C   1.7876063943288618        14.825925673432987        12.087564694837276     
 C   1.4005252917160120        18.722421917043540        13.920454505091188     
 C   1.4966567316710861        16.482298357809238        14.503248047746592     
 C   5.5385633865252002        15.578497311303593        15.308227395256045     
 C   6.3194016428781454        15.122471732289020        10.891141140927255     
 C   4.8368857780699495        13.698360455973630        12.162375592244855     
 C   6.7685611541581867        14.796465165898702        13.236913111953474     
 C   7.2010828420108481        18.669902888048551        11.353641396006314     
 C   7.0654632922404632        16.425914848620888        10.790784109606138     
 C   2.2270507405312294        14.596574068608557        10.670495479007462     
 C   3.3622129155046308        15.362528846294552        8.6553132738468310     
 H   3.0265201543055014        15.175647799372241        15.195263671222097     
 H   1.5382898620026024        14.348687831216763        14.673441892621854     
 H   3.0594781673229998        12.827727100131565        13.028418389118581     
 H   4.1160897404597332        13.647699150070441        14.192237516884216     
 H   1.1205499259816247        14.004827036431285        12.392554057868164     
 H   1.2150694819510537        15.762501070633862        12.133090386030815     
 H   1.8890197428434161        19.545975708416449        13.404953168894671     
 C  0.19905136319466796        18.900363708923248        14.602399653801061     
 C  0.30780473425173305        16.589495212393796        15.224523301410684     
 C   6.3367335202188810        14.593717258954477        14.661096660012234     
 C   5.2204057246044577        15.396445803649648        16.673588359246338     
 H   5.5232142072085590        15.118774738611155        10.130096852359497     
 H   7.0078067920980720        14.291238201981605        10.660396346005092     
 H   5.4634563453624150        12.805084908331601        12.328157623145817     
 H   4.4199091184803398        13.621591158321104        11.153133950861788     
 H   7.4215780902106854        13.960808947503100        12.939749156045341     
 H   7.3560735089344726        15.722941715007352        13.174468800169889     
 H   6.7353569052790991        19.503099478341895        11.874647861151290     
 C   8.3898029237558358        18.827997012682211        10.645536683809583     
 C   8.2375948917593114        16.514308598895450        10.039552943739228     
 C   1.7761962158151143        13.475055393638172        9.9662215131827967     
 C   2.8928851789643968        14.237358065116629        7.9680767235066874     
 H   3.9630537699828814        16.107044785089045        8.1347385166792048     
 H -0.27952768197175104        19.876264271658574        14.623890909534412     
 C -0.36592053487568710        17.810749939177384        15.260759566561727     
 H  -9.5396583606577420E-002   15.714308504345505        15.728706862289387     
 C   6.7969460647692488        13.487893088134923        15.383582743912255     
 C   5.6974782589827146        14.285662918265853        17.378264215370560     
 H   4.6230184580497236        16.149036219764103        17.185848802379322     
 H   8.8815938821403737        19.797337855706910        10.609265675143641     
 C   8.9244019210033976        17.727462867363659        9.9801214965063192     
 H   8.6191621590027836        15.631541562783614        9.5318059204747261     
 H   1.1573465116619521        12.742127592168464        10.484097031809634     
 C   2.0960361732142641        13.290441131828796        8.6177575893204192     
 H   3.1526686131359671        14.120221148760654        6.9151897736840935     
 H  -1.3160118681341773        17.910421672216824        15.783357404241606     
 H   7.4143664620384939        12.746862721985401        14.875623437769262     
 C   6.4918051089389541        13.329611489883771        16.738807296147545     
 H   5.4440440434857216        14.186351819356743        18.434932226110988     
 H   9.8641888233785782        17.812906706641723        9.4371611722032043     
 H   1.7132763121727055        12.419740702958968        8.0935816124457016     
 H   6.8859215734158203        12.471875054013825        17.274738604678195     
 Dy   1.5000234977171553E-003   8.7758957755450098        4.2248465123043903     
 Br  -6.4507479394131040E-002   5.8909928750382834        4.2460330327798514     
 O  0.81146854808269442        9.2062656248925183        2.2550792781314883     
 N   1.4370790118988486        10.871418363122510        4.6768553062636453     
 N   2.2338760392239130        8.2725102785913673        5.4228793870580629     
 O -0.78076875905083443        9.2233801669398687        6.1994510005530907     
 N  -1.3718798905336764        10.909295668373097        3.7835502858859780     
 N  -2.2532509109783856        8.3642756798272107        3.0162630871595408     
 C   1.2586779351776340        10.269398231859462        1.5813610059898415     
 C   2.0878919744756219        10.646979774028081        5.9912775629808728     
 C  0.61664420348850923        12.111923913685880        4.7535737443486861     
 C   2.5231172666186477        11.000972828199091        3.6476100742039010     
 C   2.8683586172785893        7.0806941698363266        5.4922475613694637     
 C   2.8085695337632446        9.3276290386079506        6.0553796541187426     
 C  -1.2295710760419098        10.281465026768144        6.8789935278365659     
 C  -2.0180692750219356        10.730323283713989        2.4578901243701856     
 C -0.52309978103989163        12.134745637502505        3.7365203344966189     
 C  -2.4658625307108397        11.050665854888042        4.8046788815305748     
 C  -2.9205349026410166        7.1912831172475116        2.9362077837533325     
 C  -2.7674983982883492        9.4294892490335585        2.3517045727040040     
 C   2.0763593350505394        11.234603407048075        2.2331736565563864     
 C  0.92366722099907828        10.478777067399600       0.22394943676981865     
 H   1.2986309841772758        10.648709455217375        6.7593480566668234     
 H   2.7936997917636592        11.460638991632676        6.2330154266680822     
 H   1.2557558469763725        12.999438162255633        4.6026907902865020     
 H  0.20293390689581609        12.173984523951699        5.7653266520695894     
 H   3.1949069193000192        11.819478984130692        3.9496693386767037     
 H   3.0932836109647357        10.062426859722633        3.6877618919001645     
 H   2.3621430036725610        6.2583912418533894        4.9916286644860879     
 C   4.0764987862300481        6.8940015358418005        6.1602253515427199     
 C   4.0075762593330859        9.2118310018650149        6.7580012738955402     
 C  -2.0344163500256616        11.258380582835287        6.2284171736406302     
 C -0.90996454440705832        10.471236940317192        8.2427156545316844     
 H  -1.2225003294133978        10.737325050983673        1.6962830818647505     
 H  -2.7038595127323739        11.565788090294811        2.2345877832456509     
 H  -1.1443533166302891        13.030686203040927        3.9075647761772068     
 H -0.10767358349315503        12.213846385907781        2.7269243715976370     
 H  -3.1147602677155120        11.888413387475579        4.5041335952146833     
 H  -3.0577479342075571        10.126819886253491        4.7446064206415519     
 H  -2.4636018857025306        6.3608506869208785        3.4696753298531888     
 C  -4.1041132442884134        7.0335512557232605        2.2195460356563097     
 C  -3.9311309816369842        9.3397703908846097        1.5871347315319799     
 C   2.5285467137289106        12.354785885317797        1.5278031533607315     
 C   1.3954542827528373        11.602005365041073      -0.46478364697664765     
 H  0.31404756660585365        9.7395996014368134      -0.29390913562394438     
 H   4.5398554091559156        5.9109567355443566        6.1874430756604122     
 C   4.6671752912633817        7.9833261122802837        6.7968752420705050     
 H   4.4286915209842901        10.087170643014552        7.2475526671850181     
 C  -2.5019050187157621        12.363306555282879        6.9473939898019301     
 C  -1.3932632372014748        11.581840005789578        8.9434255335335244     
 H -0.30732019751771805        9.7241253088596373        8.7568980229675759     
 H  -4.6033985532700461        6.0676382779423683        2.1917842867756532     
 C  -4.6243107075190526        8.1297991003589498        1.5349218568297804     
 H  -4.3029713896220931        10.219367285203973        1.0662776007368495     
 H   3.1531912706674246        13.084320903973211        2.0434555845467615     
 C   2.2013534456643384        12.543485637117847       0.18158257154533300     
 H   1.1292660079365586        11.722003576990181       -1.5157679641109740     
 H   5.6236970010242748        7.8785943225758563        7.3070786483961818     
 H  -3.1251116519468294        13.098036211169566        6.4373496135475543     
 C  -2.1958393893854500        12.529104659892633        8.3014929181590205     
 H  -1.1385354850392932        11.687427366550734        9.9991341675165888     
 H  -5.5596604016548756        8.0435046868348934       0.98429619925654088     
 H   2.5857318996704581        13.413224320184549      -0.34301326437553326     
 H  -2.5959451221511531        13.386044257289070        8.8340982967046369     
 Dy   2.7190834517990665E-002   8.4707249950689789        12.668264724774069     
 Br   8.3912337942502829E-002   11.338429700626213        12.708247765821673     
 O -0.79370723594632431        8.0486065062472179        10.697491878399312     
 N  -1.3954929754067338        6.3610304648077767        13.119136058866561     
 N  -2.2180840583801418        8.9470196984631283        13.868471276980706     
 O  0.82758390309129393        8.0308990949134742        14.637338042885697     
 N   1.3984244571590847        6.3282876662170668        12.221974143671677     
 N   2.2732120967311831        8.8892386512812713        11.451281836975230     
 C  -1.2332578935469254        6.9818292246253710        10.024518521109302     
 C  -2.0433615353471382        6.5777938815285282        14.437931617438124     
 C -0.57920361834434930        5.1167678290022778        13.188909111523772     
 C  -2.4859846618309267        6.2362064908685610        12.092455368767714     
 C  -2.8630372088892009        10.132677443150895        13.935424945337434     
 C  -2.7775145836552388        7.8894686408808621        14.508191010922793     
 C   1.2699255127915832        6.9697237778221659        15.316901125823849     
 C   2.0416336940821997        6.5192166349363765        10.897043141874251     
 C  0.55798488803387958        5.0985544169525099        12.169785420078004     
 C   2.4939818363494020        6.1898162766977043        13.240973771020135     
 C   2.9391199062717828        10.062319673141642        11.362923027095617     
 C   2.7906161088796444        7.8206783104791420        10.794512445337476     
 C  -2.0429411811289619        6.0093922531107156        10.676084038404577     
 C -0.89803452018302521        6.7749777269196771        8.6666158254284085     
 H  -1.2505485177133713        6.5810061829070232        15.202506809654242     
 H  -2.7394628661042724        5.7559407571741295        14.679394511022506     
 H  -1.2218574062576344        4.2323864643759608        13.035265722042050     
 H -0.16328988608270206        5.0491987446969517        14.199485271597251     
 H  -3.1555086762361753        5.4155966297079861        12.393812030650160     
 H  -3.0567351266474097        7.1738371521971196        12.138917199437472     
 H  -2.3681738765075986        10.957585149465054        13.428171402971548     
 C  -4.0692350840471319        10.310556056976454        14.609032531281629     
 C  -3.9719287252719426        7.9963431067966688        15.219906734145086     
 C   2.0647121986911356        5.9850046186418151        14.665586837259376     
 C  0.95668779771235590        6.7867356469881370        16.683093511866129     
 H   1.2445626123442579        6.5162330729107101        10.136920441002758     
 H   2.7280314128447345        5.6863571799694617        10.666048546802074     
 H   1.1829224770990250        4.2043331523424019        12.336694671969097     
 H  0.14126238847549136        5.0216029508235041        11.160524281562097     
 H   3.1440443224361947        5.3527982243441610        12.940756121801094     
 H   3.0841972890581877        7.1146150411719251        13.179250242589701     
 H   2.4809079557520342        10.895653114108795        11.890221661411536     
 C   4.1227245032860953        10.218177921772662        10.645953755594212     
 C   3.9573062423573750        7.9069125325124512        10.034248867657537     
 C  -2.4897867288385216        4.8875260238500013        9.9696940731235326     
 C  -1.3631001221249948        5.6494205091523941        7.9772419922469506     
 H -0.29444594314149769        7.5187161623760135        8.1483567276237903     
 H  -4.5445494505231778        11.287873560290203        14.633159139289980     
 C  -4.6430442715758469        9.2189224581095601        15.256178125516287     
 H  -4.3810223128063210        7.1199785683527743        15.717260856764883     
 C   2.5260451841023470        4.8774364992951416        15.384828471332561     
 C   1.4351942475706663        5.6745326761378898        17.384617140492168     
 H  0.36223326089956487        7.5398387122641557        17.198153745153778     
 H   4.6181460314763783        11.185602362950938        10.609120586239662     
 C   4.6476639588215152        9.1178656668313920        9.9723587915642966     
 H   4.3321748134832809        7.0239762372502517        9.5217137939875691     
 H  -3.1103888010209375        4.1541847687137157        10.484967092523068     
 C  -2.1630335601864688        4.7023311929101013        8.6229519004428585     
 H  -1.0978781209952639        5.5321288121612273        6.9256974917989371     
 H  -5.5970804258128668        9.3182323495675554        15.771508334041899     
 H   3.1406186457118839        4.1362166519722647        14.873466787553788     
 C   2.2256412906008323        4.7179965000569197        16.741020240311617     
 H   1.1853925243175978        5.5741232864327328        18.442028980229416     
 H   5.5834549167777574        9.2017632442527209        9.4222299459668992     
 H  -2.5422858969853990        3.8310365625494405        8.0971125229412664     
 H   2.6202601892244721        3.8590308739201529        17.274698790920898     
         256

 Dy   4.2665639170482850       0.16879490316106921        4.2252984964386169     
 Br   4.2177778260214822       -2.7145283170320438        4.2488329757942376     
 O   5.0660082274439535       0.59484349163663885        2.2489118759564066     
 N   5.6965898786565621        2.2631146427903577        4.6678069424885615     
 N   6.5110981242099371      -0.31116434359937578        5.4335619624768103     
 O   3.4766901150435574       0.62055025154398924        6.1944475305774391     
 N   2.8865825154288953        2.3030005698370988        3.7757435481049630     
 N   2.0210081200486885      -0.26730478294883520        3.0266470970453350     
 C   5.5185944449135214        1.6538865682291843        1.5722686945828399     
 C   6.3502045180407016        2.0602344662499794        5.9862856749444751     
 C   4.8760350882673800        3.5062272958465228        4.7329875038727387     
 C   6.7841788399777796        2.3872774827989818        3.6373269677069846     
 C   7.1465894715766112       -1.5016164382793766        5.5087070480486648     
 C   7.0788639896695944       0.74653049921558634        6.0654749776578960     
 C   3.0330638020203962        1.6822130684151468        6.8717163400839079     
 C   2.2413495683927382        2.1031569948081090        2.4545494037492270     
 C   3.7358395277058336        3.5254803230322636        3.7163978875952881     
 C   1.7957718798011539        2.4498174787771148        4.7972262534181924     
 C   1.3548559700643241       -1.4415970421396207        2.9501156139429150     
 C   1.5001015463312901       0.79604695090522060        2.3623410066476946     
 C   6.3393821312492076        2.6178150292717031        2.2219015065343850     
 C   5.1848537520734128        1.8613489932328282       0.21424506395186552     
 H   5.5605881297168631        2.0666369075095545        6.7540978287678284     
 H   7.0491333002065186        2.8831723239962082        6.2153172223006203     
 H   5.5186626011025259        4.3900458962083935        4.5768090104794696     
 H   4.4618076117178740        3.5755582987418943        5.7440292144706815     
 H   7.4556607931988337        3.2063438395528570        3.9381815356110383     
 H   7.3534598062030145        1.4485918362267420        3.6820708063875554     
 H   6.6442959348043251       -2.3262554677075595        5.0078454986170247     
 C   8.3526334081740305       -1.6829954646835037        6.1818051044882241     
 C   8.2736539374929201       0.63678516067228774        6.7758141127149658     
 C   2.2307310861624940        2.6604192726396998        6.2197471069852748     
 C   3.3543149241680084        1.8731537866151657        8.2348810356621271     
 H   3.0354616818874787        2.1068619579926495        1.6914884837875803     
 H   1.5480205131622342        2.9295706653984137        2.2200331359272409     
 H   3.1188859043352291        4.4255552458901963        3.8825094414880010     
 H   4.1498173722854075        3.5969262059743068        2.7056098425790100     
 H   1.1460828438633714        3.2870085421589259        4.4963622956589440     
 H   1.2029361717089080        1.5261362939199485        4.7422308128149728     
 H   1.8157794531331033       -2.2703666446342559        3.4822368505040822     
 C  0.16924052208446594       -1.6040068033220878        2.2380433161239517     
 C  0.33292012719576386       0.70075605764752802        1.6037815308596481     
 C   6.7965991881129808        3.7344074453213842        1.5138677680576020     
 C   5.6615232904820854        2.9806722937692003      -0.47737376196531184     
 H   4.5722453686846825        1.1238379153831686      -0.30223851607711105     
 H   8.8201656904105690       -2.6640970826318409        6.2126750393898060     
 C   8.9363675842231540      -0.59019104626254204        6.8188463374845441     
 H   8.6898034084753029        1.5137875399971679        7.2664095587964548     
 C   1.7685322972562598        3.7686489852341865        6.9369891833138473     
 C   2.8763656502294075        2.9873977453425553        8.9335866722778050     
 H   3.9542145841668868        1.1239438459309430        8.7495152488886330     
 H -0.32601387700642231       -2.5718451356600416        2.2126619571782227     
 C -0.35736814485958551      -0.51058509642198902        1.5543334196125551     
 H  -4.3362798340923714E-002   1.5790104377610157        1.0839978732801443     
 H   7.4231289092159942        4.4634227790048984        2.0280706466410678     
 C   6.4712598456197981        3.9204510199048968       0.16682216699850910     
 H   5.3958084654041079        3.0990998412040311       -1.5287359286919022     
 H   9.8912838042268749      -0.69162073429682369        7.3323361067272481     
 H   1.1466616017593607        4.5039641023044812        6.4262042201474427     
 C   2.0773121330571702        3.9366885315904478        8.2902356950080662     
 H   3.1322031350111512        3.0940917870005875        9.9888598107074671     
 H  -1.2940165703530890      -0.59969740274079064        1.0062553261458596     
 H   6.8598596800613052        4.7869609925181349      -0.36005980573534663     
 H   1.6819430033729539        4.7967755374729562        8.8213922675329215     
 Dy   4.2926029657283058        17.063512529377984        12.653681166839732     
 Br   4.3312098533212593        19.935984923809897        12.685703600494849     
 O   3.4751821690968785        16.635646527849584        10.685910824342324     
 N   2.8814651970414982        14.953715964257078        13.111624533593146     
 N   2.0480102367880089        17.535195527807154        13.856584053811792     
 O   5.0970571640512530        16.637675308484717        14.625548361365984     
 N   5.6764613890958593        14.931514577839447        12.214981852068993     
 N   6.5385622955570213        17.497525291311323        11.442266256581652     
 C   3.0337769600980473        15.568588517856544        10.014480913819702     
 C   2.2348646568822010        15.168254092286686        14.431623050278747     
 C   3.7028454178020613        13.712603993719137        13.180268274990942     
 C   1.7891712186127542        14.823614079891364        12.087535987495118     
 C   1.3986401605140104        18.718527761713094        13.923355808092291     
 C   1.4979445838372005        16.478301782720585        14.505256670578268     
 C   5.5387577921470506        15.578529069378144        15.308111546474040     
 C   6.3214809316558771        15.125890507602893        10.891244793998849     
 C   4.8399857166987061        13.699406562601926        12.160911644201748     
 C   6.7701131353759134        14.798719924548864        13.237017711434289     
 C   7.1991710197469923        18.673760551467481        11.356633516930525     
 C   7.0667590696729050        16.429883500930774        10.792890587692872     
 C   2.2279731456648260        14.595805574894987        10.669990980181529     
 C   3.3615985956040517        15.363942620932734        8.6547253566159768     
 H   3.0287804440298136        15.171692442113212        15.195026845556834     
 H   1.5408088406522771        14.344617954164669        14.672731378594122     
 H   3.0635402861326249        12.826104812927619        13.026065055966260     
 H   4.1192056936022663        13.645916986111637        14.190666782073688     
 H   1.1231151828464216        14.001572244802375        12.392206384997143     
 H   1.2156127105071721        15.759502611504629        12.134108136014463     
 H   1.8852818922004890        19.542665901964391        13.407107370382837     
 C  0.19830378088283446        18.895152713770344        14.607512817450928     
 C  0.31051514645776640        16.584255706419572        15.229028922871850     
 C   6.3376079080915213        14.594482815785167        14.660730474898205     
 C   5.2197252627789004        15.395151087568442        16.673083859665546     
 H   5.5255344521574887        15.122652912347261        10.129947711827061     
 H   7.0103959316733127        14.295276373421403        10.659808330041956     
 H   5.4675195889171135        12.806646543477651        12.325838674040089     
 H   4.4230815273452979        13.623351095905965        11.151574363429065     
 H   7.4241360760468496        13.963999328990212        12.939580187014673     
 H   7.3566068372426630        15.725879740918934        13.175606121986153     
 H   6.7315927554942112        19.506353379899156        11.876889819319878     
 C   8.3890090627238560        18.833199617534436        10.650756121220885     
 C   8.2402968940143975        16.519550687446017        10.044180770009325     
 C   1.7764319083257250        13.475200566308400        9.9647429482974470     
 C   2.8916950104688470        14.239600938052050        7.9665703001683514     
 H   3.9620832113975211        16.108985730165415        8.1345335949693052     
 H -0.28129720520028217        19.870545065538753        14.629931337517609     
 C -0.36419085515372623        17.804905108005212        15.266863558266511     
 H  -9.0939047618255248E-002   15.708617485752317        15.733775995165715     
 C   6.7971265315105933        13.487786120618058        15.382321483460723     
 C   5.6962052686723750        14.283576989170122        17.376915174949239     
 H   4.6219724253685088        16.147241754643588        17.185672878144409     
 H   8.8797595392103279        19.803053145568548        10.615415162100685     
 C   8.9260892173154733        17.733321236130703        9.9863455839930300     
 H   8.6236241475274351        15.637250518598163        9.5370066352903855     
 H   1.1577606058167080        12.741799944134906        10.482158472683430     
 C   2.0951281872874810        13.292145989600197        8.6158160592553656     
 H   3.1509149581564713        14.123482732953072        6.9134182174485819     
 H  -1.3133721411299051        17.903644021064721        15.791202167511406     
 H   7.4147375784211826        12.747200891987227        14.873956940760603     
 C   6.4908265117465849        13.328024685835800        16.737089975929102     
 H   5.4421816894125064        14.183296211574650        18.433317872384617     
 H   9.8667702029562552        17.819712261524007        9.4451344613778048     
 H   1.7115902906136173        12.422213112476598        8.0910217731524892     
 H   6.8841578379638424        12.469553075562096        17.272467286343421     
 Dy   2.2997287855025111E-003   8.7757086990643831        4.2246758660413413     
 Br  -5.6124803194864660E-002   5.8909190569709979        4.2424424855198701     
 O  0.81094820938485757        9.2072739164809541        2.2548750364900525     
 N   1.4343243220489923        10.873724746057198        4.6762589828806895     
 N   2.2355081830084238        8.2766596476549470        5.4226913683633056     
 O -0.78104697453198013        9.2221458475848852        6.1993322293964539     
 N  -1.3747190165419669        10.906550582701460        3.7830197066127309     
 N  -2.2518047624935873        8.3596150781613101        3.0160264708020983     
 C   1.2579376884804296        10.270227263089531        1.5808105821161111     
 C   2.0848128904911691        10.650941905249571        5.9911078051207642     
 C  0.61202854102744553        12.113071386187645        4.7517983661301004     
 C   2.5206522279788164        11.004328399636705        3.6474901179784136     
 C   2.8720323884562657        7.0859747666192856        5.4925883365607806     
 C   2.8068104255053385        9.3323821118694568        6.0570719007538996     
 C  -1.2301074933241711        10.280408823072126        6.8785032767069954     
 C  -2.0213338700441938        10.725948375987242        2.4578136058739126     
 C -0.52775300665990521        12.133137749877191        3.7347783626845419     
 C  -2.4683396943719846        11.046886726114536        4.8046798470017524     
 C  -2.9170393522983895        7.1854942248040734        2.9363234409341659     
 C  -2.7694474981523056        9.4242960015793642        2.3534387041910034     
 C   2.0746355680567219        11.236340968442065        2.2325226988993379     
 C  0.92382582608669350        10.478280057249650       0.22300192004859132     
 H   1.2952656333551165        10.652847386790203        6.7588803539709703     
 H   2.7898341552182018        11.465426970916091        6.2323112988720721     
 H   1.2497104356793260        13.001387665886178        4.5998872408506886     
 H  0.19831207482133908        12.175797019057736        5.7634879170233910     
 H   3.1910037631000168        11.824079043639355        3.9493953076671158     
 H   3.0923013492066436        10.066756029007303        3.6886665405126440     
 H   2.3686817442509907        6.2631992173592161        4.9900660017878264     
 C   4.0787919337637915        6.9009203921615754        6.1633135054748793     
 C   4.0038418534914504        9.2179833124818877        6.7631845028835977     
 C  -2.0360583098724541        11.256318699430876        6.2278412300355512     
 C -0.90950561949367603        10.471620325827542        8.2417866623527232     
 H  -1.2261147826492231        10.732823862148214        1.6958429106441568     
 H  -2.7079395084908269        11.560604825245459        2.2340449118024446     
 H  -1.1503826782515030        13.028303397585812        3.9048423645050558     
 H -0.11240752050651065        12.211574925444308        2.7250853446354326     
 H  -3.1187306636885732        11.883349474116132        4.5039784673253473     
 H  -3.0587103143441121        10.122044290096804        4.7457104344363579     
 H  -2.4572149258397142        6.3554646671557684        3.4677763480840400     
 C  -4.1020169879023616        7.0261948086078529        2.2223885688992708     
 C  -3.9350430926073612        9.3332462300865338        1.5922809744029824     
 C   2.5274534600127967        12.355689567440573        1.5262835528281400     
 C   1.3960217381212328        11.600850478360938      -0.46649001455456668     
 H  0.31481086815512194        9.7384321395572115      -0.29458316938345136     
 H   4.5441922391989262        5.9188490525763120        6.1904841142403608     
 C   4.6654188539304595        7.9905883158077486        6.8028158462741919     
 H   4.4221202109987541        10.093572296250233        7.2545422377493916     
 C  -2.5029113437637918        12.362109253047519        6.9459106141891889     
 C  -1.3923942118887904        11.582906020503382        8.9417039507793348     
 H -0.30618398835300331        9.7252440960396829        8.7562409579466287     
 H  -4.5992589904862902        6.0593028287745723        2.1944720058661966     
 C  -4.6262647272166708        8.1221789708640806        1.5407037971135578     
 H  -4.3096980772318316        10.212647532728477        1.0732801727947434     
 H   3.1518945790589963        13.085668452714060        2.0415514795159164     
 C   2.2014611505562960        12.542910386940616       0.17958958230216637     
 H   1.1305117673069889        11.719879678478909       -1.5177652236346022     
 H   5.6207090997462403        7.8869261883038746        7.3153910121091590     
 H  -3.1263991543034759        13.096329596673371        6.4354830701166099     
 C  -2.1955272649372688        12.529509028418554        8.2994926968391436     
 H  -1.1369210216843815        11.689543706119393        9.9970943691270140     
 H  -5.5628443707855162        8.0348734981055330       0.99241351709947323     
 H   2.5865465407241510        13.411975631511480      -0.34550732469109163     
 H  -2.5949010448447587        13.387157565990437        8.8315688609040564     
 Dy   2.6375390478241834E-002   8.4708458726353566        12.668685740877310     
 Br   7.6770332599689975E-002   11.338582234885436        12.704127989631465     
 O -0.79356114416553380        8.0480489206538159        10.697840318011897     
 N  -1.3936125167558922        6.3593377720568043        13.119055644520742     
 N  -2.2190370014451242        8.9440028882927383        13.869669558083118     
 O  0.82773782152988229        8.0316104372117909        14.637685117037485     
 N   1.4002979967766993        6.3303005037899336        12.221836387100216     
 N   2.2721544376647853        8.8926032930336127        11.452353157428327     
 C  -1.2330743911035598        6.9815290318847003        10.024490040470640     
 C  -2.0412424611287459        6.5746822406124625        14.438182521883359     
 C -0.57597525362630564        5.1158858926894935        13.187834555570801     
 C  -2.4843527110395609        6.2338463387224907        12.092753931821751     
 C  -2.8651552670530509        10.128967010607033        13.937792082532756     
 C  -2.7762068637358341        7.8858069688332542        14.510232313982444     
 C   1.2701144325176354        6.9701319094818954        15.316801617208368     
 C   2.0437146983594245        6.5226471843318299        10.897213750414970     
 C  0.56121185942964458        5.0997352805209468        12.168700902755752     
 C   2.4956537656182265        6.1924822171104914        13.241165455967618     
 C   2.9369255456128096        10.066370963423937        11.365181313883665     
 C   2.7918788389196889        7.8246678026942496        10.796476579932792     
 C  -2.0419637534378419        6.0083568703218759        10.675942229241505     
 C -0.89875108877264709        6.7758916603047172        8.6662037586748575     
 H  -1.2482102815991998        6.5775439469061450        15.202527475459961     
 H  -2.7368267467162384        5.7522345128398635        14.679063083294693     
 H  -1.2176187826004301        4.2309372624414658        13.033443251536793     
 H -0.16001340132236430        5.0477651808098329        14.198334764122594     
 H  -3.1528129071691531        5.4122975701194882        12.393948038956390     
 H  -3.0561803394164833        7.1707648753849798        12.140113473132789     
 H  -2.3722645203066488        10.954372838394422        13.429518198562604     
 C  -4.0701899339412400        10.305588728904398        14.613676123321426     
 C  -3.9691564836629500        7.9915124563095850        15.224540645826950     
 C   2.0657426420047438        5.9862254717865886        14.665318617789454     
 C  0.95589553643581138        6.7857745675146202        16.682577060045361     
 H   1.2468513542762258        6.5199992037468713        10.136873724127414     
 H   2.7306323121766427        5.6903843922107793        10.665628977764314     
 H   1.1871810093616468        4.2060977942246014        12.334886802697959     
 H  0.14453491782855493        5.0232969963455663        11.159368486466835     
 H   3.1467938409191705        5.3564357991511411        12.940712206300956     
 H   3.0847616512509139        7.1180185702254342        13.180383063428488     
 H   2.4767109704830297        10.899221243545195        11.891430907460094     
 C   4.1217499192378337        10.223466913663581        10.650546200294935     
 C   3.9600959915002032        7.9120471853733951        10.038872574362845     
 C  -2.4893833622837063        4.8872165938812513        9.9688028701205909     
 C  -1.3642900255468704        5.6509757435958452        7.9761331083785816     
 H -0.29563579749881047        7.5201514062790116        8.1481728580458181     
 H  -4.5466288606702809        11.282356712378927        14.638491798353733     
 C  -4.6413568581913669        9.2134414132583657        15.262189867339252     
 H  -4.3763945709055303        7.1147716722211776        15.722690124819273     
 C   2.5264604017520536        4.8778511352207490        15.383712342028490     
 C   1.4338830558868330        5.6728470885706539        17.383310258705645     
 H  0.36094164196211925        7.5382981672936360        17.197921389734557     
 H   4.6160452931918314        11.191446923207071        10.614412924097204     
 C   4.6493836836313260        9.1236494665274677        9.9783603958437581     
 H   4.3368579385228712        7.0294637615314706        9.5271870171016246     
 H  -3.1097054396308206        4.1534285339120016        10.483775291657684     
 C  -2.1637809824506604        4.7033607264713382        8.6216174565500019     
 H  -1.0996740217333558        5.5345578702535745        6.9243252420865700     
 H  -5.5944380308862582        9.3118749022716116        15.779361425824161     
 H   3.1413376399603981        4.1371324615632314        14.872000008909565     
 C   2.2248100766757286        4.7169097505248043        16.739428340422666     
 H   1.1834178884278981        5.5714520201661415        18.440437669113241     
 H   5.5861646086805381        9.2084059653086303        9.4301053588210380     
 H  -2.5437082276747240        3.8326759561057604        8.0953402993361081     
 H   2.6187042622089134        3.8572607395926339        17.272592986418285     
         256

 Dy   4.2671721626985306       0.16885017732377361        4.2250801635902437     
 Br   4.2261772818184129       -2.7145632339274663        4.2449043554379182     
 O   5.0655510049662453       0.59602299635997613        2.2487552540769200     
 N   5.6935540878199102        2.2657709816488780        4.6672423831616241     
 N   6.5122820380085180      -0.30655955062803636        5.4334695422372663     
 O   3.4759876606944777       0.61936714973770501        6.1942066049235196     
 N   2.8836196535819103        2.3005461108460845        3.7751170038899682     
 N   2.0223824644560184      -0.27162957025614443        3.0265407097960013     
 C   5.5179388769258759        1.6548774501821581        1.5717640259138628     
 C   6.3466988820348877        2.0645957762999827        5.9862007101524073     
 C   4.8711879202863253        3.5077542132255912        4.7311161522194904     
 C   6.7815510022238108        2.3909205888276985        3.6373407898631300     
 C   7.1498081208656670       -1.4958891028108943        5.5090602291559980     
 C   7.0766676754025095       0.75171650742764540        6.0672875505353394     
 C   3.0322584201889113        1.6812504410986973        6.8711404356433494     
 C   2.2380021032937756        2.0990153286069506        2.4543814787707663     
 C   3.7310189270621432        3.5241787186562261        3.7145043786388183     
 C   1.7931577513724177        2.4463505422946699        4.7971435428298790     
 C   1.3582739118265634       -1.4470593631625321        2.9505710722367842     
 C   1.4980803960553915       0.79110590277590342        2.3640746779980240     
 C   6.3376400721993207        2.6197763184186029        2.2213380942437584     
 C   5.1852473266629255        1.8609261740281384       0.21329948938731330     
 H   5.5567114769715973        2.0711746917224754        6.7536257079581388     
 H   7.0448112053198724        2.8883524471253215        6.2147317457862457     
 H   5.5124409119307369        4.3923317642357667        4.5738732075538309     
 H   4.4568938069581767        3.5778375608787663        5.7420587637891556     
 H   7.4515677080418579        3.2112399841167343        3.9380677691237471     
 H   7.3523046916740125        1.4532068091229218        3.6831993795321902     
 H   6.6503889116751358       -2.3209743478493370        5.0062445782717360     
 C   8.3544685971205972       -1.6756486613144317        6.1848832230184776     
 C   8.2695115444510741       0.64335889830481807        6.7810380063556854     
 C   2.2289585909107092        2.6585822453340282        6.2191050217159498     
 C   3.3545490450154358        1.8735453280272851        8.2338701201246796     
 H   3.0317955674606960        2.1025376471794139        1.6909868636036403     
 H   1.5438727936676293        2.9245951782986404        2.2193389899804923     
 H   3.1126359680873392        4.4234644045201685        3.8795249709468580     
 H   4.1449848093303494        3.5948908434922626        2.7036467141248659     
 H   1.1420298852686042        3.2823076186933648        4.4961568872219519     
 H   1.2017883464362069        1.5217042885028129        4.7432217133842620     
 H   1.8220712844426601       -2.2753509588007907        3.4808126474463563     
 C  0.17128256457239938       -1.6111265963903612        2.2412258927205304     
 C  0.32893546809636903       0.69439350812645262        1.6089678044225555     
 C   6.7955480755968409        3.7355052423897579        1.5124382341350875     
 C   5.6623825135846442        2.9795659257021718      -0.47907264725598153     
 H   4.5733181013868709        1.1226985790712873      -0.30294258490895237     
 H   8.8240318719947730       -2.6557797036701491        6.2156600116912628     
 C   8.9341875079769899      -0.58251914591075027        6.8247712645867518     
 H   8.6828654008359720        1.5206007866975724        7.2734230584112467     
 C   1.7675653349053655        3.7677187895007314        6.9354751576975833     
 C   2.8771822637252065        2.9885193265936190        8.9318146818809758     
 H   3.9550439045430461        1.1249882096693797        8.7487582644474013     
 H -0.32192797267693340       -2.5799415615228924        2.2158273982670482     
 C -0.35936805503678759      -0.51806232641884775        1.5602966324107617     
 H  -5.0177540249363183E-002   1.5723886242665848        1.0909463483258379     
 H   7.4218081050137092        4.4649958756613417        2.0262926491494868     
 C   6.4715665389169699        3.9199804777756260       0.16487555299872209     
 H   5.3974565245178070        3.0969603562177412       -1.5307559927502019     
 H   9.8879010073087485      -0.68289205105442041        7.3405704508519269     
 H   1.1455232253794521        4.5026337059752697        6.4243321149978083     
 C   2.0776994220775742        3.9372745892060981        8.2882063934069148     
 H   3.1338101305952724        3.0962091945290751        9.9867666266492581     
 H  -1.2972330122883622      -0.60826413300639193        1.0145525770393082     
 H   6.8609243006096907        4.7857827467726874      -0.36251692287315423     
 H   1.6831811759768176        4.7981039896339626        8.8188519193139321     
 Dy   4.2918435818385472        17.063466990723985        12.654210036776913     
 Br   4.3243800933753658        19.935997890165627        12.682308899009870     
 O   3.4754323091687529        16.635259473456788        10.686279724364850     
 N   2.8832560443498556        14.951843865677496        13.111270694908411     
 N   2.0471585007040076        17.531944076363274        13.858042019152965     
 O   5.0973030476582171        16.638082586329755        14.625933986527986     
 N   5.6782775503821652        14.933320808705240        12.214717272316280     
 N   6.5377051905774461        17.500733282852561        11.443801998484274     
 C   3.0340127196840405        15.568597524562751        10.014285827102603     
 C   2.2368960998561724        15.164788939031446        14.431625518153211     
 C   3.7059261040874816        13.711503727959260        13.178774854320807     
 C   1.7907360428966463        14.821302486349742        12.087507280152957     
 C   1.3967550293120090        18.714633606382652        13.926257111093392     
 C   1.4992324360033147        16.474305207631929        14.507265293409944     
 C   5.5389521977689009        15.578560827452694        15.307995697692034     
 C   6.3235602204336088        15.129309282916765        10.891348447070442     
 C   4.8430856553274628        13.700452669230222        12.159447696158640     
 C   6.7716651165936401        14.800974683199026        13.237122310915105     
 C   7.1972591974831355        18.677618214886412        11.359625637854736     
 C   7.0680548471053477        16.433852153240665        10.794997065779604     
 C   2.2288955507984221        14.595037081181419        10.669486481355596     
 C   3.3609842757034727        15.365356395570915        8.6541374393851225     
 H   3.0310407337541259        15.167737084854181        15.194790019891572     
 H   1.5433278193019517        14.340548077112572        14.672020864566390     
 H   3.0676024049422494        12.824482525723674        13.023711722813937     
 H   4.1223216467448003        13.644134822152830        14.189096047263162     
 H   1.1256804397112186        13.998317453173465        12.391858712126123     
 H   1.2161559390632903        15.756504152375397        12.135125885998111     
 H   1.8815440415575619        19.539356095512336        13.409261571871005     
 C  0.19755619857100098        18.889941718617440        14.612625981100795     
 C  0.31322555866379975        16.579016200445349        15.233534544333015     
 C   6.3384822959641616        14.595248372615858        14.660364289784175     
 C   5.2190448009533430        15.393856371487235        16.672579360084754     
 H   5.5278546971064193        15.126531086083368        10.129798571294623     
 H   7.0129850712485542        14.299314544861202        10.659220314078819     
 H   5.4715828324718112        12.808208178623701        12.323519724934362     
 H   4.4262539362102551        13.625111033490828        11.150014775996341     
 H   7.4266940618830128        13.967189710477324        12.939411217984006     
 H   7.3571401655508541        15.728817766830515        13.176743443802417     
 H   6.7278286057093242        19.509607281456422        11.879131777488467     
 C   8.3882152016918763        18.838402222386659        10.655975558632187     
 C   8.2429988962694836        16.524792775996588        10.048808596279422     
 C   1.7766676008363353        13.475345738978628        9.9632643834120973     
 C   2.8905048419732973        14.241843810987470        7.9650638768300155     
 H   3.9611126528121612        16.110926675241785        8.1343286732594038     
 H -0.28306672842881331        19.864825859418932        14.635971765500809     
 C -0.36246117543176531        17.799060276833039        15.272967549971296     
 H  -8.6481511629933061E-002   15.702926467159129        15.738845128042040     
 C   6.7973069982519370        13.487679153101192        15.381060223009191     
 C   5.6949322783620353        14.281491060074391        17.375566134527922     
 H   4.6209263926872941        16.145447289523077        17.185496953909492     
 H   8.8779251962802803        19.808768435430185        10.621564649057730     
 C   8.9277765136275473        17.739179604897746        9.9925696714797390     
 H   8.6280861360520884        15.642959474412711        9.5422073501060449     
 H   1.1581746999714639        12.741472296101348        10.480219913557226     
 C   2.0942202013606983        13.293850847371598        8.6138745291903138     
 H   3.1491613031769754        14.126744317145491        6.9116466612130703     
 H  -1.3107324141256329        17.896866369912619        15.799046930781206     
 H   7.4151086948038714        12.747539061989052        14.872290443751947     
 C   6.4898479145542156        13.326437881787829        16.735372655710659     
 H   5.4403193353392902        14.180240603792557        18.431703518658242     
 H   9.8693515825339322        17.826517816406295        9.4531077505524035     
 H   1.7099042690545292        12.424685521994226        8.0884619338592767     
 H   6.8823941025118653        12.467231097110368        17.270195968008647     
 Dy   3.0994340732878670E-003   8.7755216225837582        4.2245052197782931     
 Br  -4.7742126995598280E-002   5.8908452389037125        4.2388519382598888     
 O  0.81042787068702082        9.2082822080693898        2.2546707948486162     
 N   1.4315696321991362        10.876031128991883        4.6756626594977337     
 N   2.2371403267929346        8.2808090167185249        5.4225033496685482     
 O -0.78132519001312584        9.2209115282299017        6.1992134582398180     
 N  -1.3775581425502574        10.903805497029822        3.7824891273394834     
 N  -2.2503586140087890        8.3549544764954078        3.0157898544446557     
 C   1.2571974417832255        10.271056294319598        1.5802601582423810     
 C   2.0817338065067164        10.654904036471061        5.9909380472606548     
 C  0.60741287856638193        12.114218858689410        4.7500229879115148     
 C   2.5181871893389856        11.007683971074318        3.6473701617529257     
 C   2.8757061596339422        7.0912553634022446        5.4929291117520975     
 C   2.8050513172474330        9.3371351851309630        6.0587641473890574     
 C  -1.2306439106064324        10.279352619376107        6.8780130255774248     
 C  -2.0245984650664517        10.721573468260493        2.4577370873776392     
 C -0.53240623227991879        12.131529862251879        3.7330363908724644     
 C  -2.4708168580331300        11.043107597341031        4.8046808124729310     
 C  -2.9135438019557625        7.1797053323606344        2.9364390981149993     
 C  -2.7713965980162620        9.4191027541251700        2.3551728356780033     
 C   2.0729118010629044        11.238078529836056        2.2318717412422897     
 C  0.92398443117430873        10.477783047099701       0.22205440332736398     
 H   1.2919002825329569        10.656985318363031        6.7584126512751173     
 H   2.7859685186727443        11.470214950199507        6.2316071710760621     
 H   1.2436650243822795        13.003337169516724        4.5970836914148760     
 H  0.19369024274686208        12.177609514163775        5.7616491819771918     
 H   3.1871006069000143        11.828679103148019        3.9491212766575279     
 H   3.0913190874485514        10.071085198291975        3.6895711891251235     
 H   2.3752204848294207        6.2680071928650429        4.9885033390895659     
 C   4.0810850812975357        6.9078392484813502        6.1664016594070397     
 C   4.0001074476498140        9.2241356230987606        6.7683677318716553     
 C  -2.0377002697192466        11.254256816026466        6.2272652864304723     
 C -0.90904669458029375        10.472003711337894        8.2408576701737637     
 H  -1.2297292358850485        10.728322673312755        1.6954027394235629     
 H  -2.7120195042492803        11.555421560196109        2.2335020403592378     
 H  -1.1564120398727167        13.025920592130696        3.9021199528329049     
 H -0.11714145751986627        12.209303464980836        2.7232463176732278     
 H  -3.1227010596616340        11.878285560756686        4.5038233394360123     
 H  -3.0596726944806676        10.117268693940117        4.7468144482311638     
 H  -2.4508279659768979        6.3500786473906592        3.4658773663148916     
 C  -4.0999207315163106        7.0188383614924454        2.2252311021422324     
 C  -3.9389552035777382        9.3267220692884578        1.5974272172739850     
 C   2.5263602062966832        12.356593249563348        1.5247639522955485     
 C   1.3965891934896280        11.599695591680803      -0.46819638213248577     
 H  0.31557416970439023        9.7372646776776115      -0.29525720314295828     
 H   4.5485290692419369        5.9267413696082674        6.1935251528203095     
 C   4.6636624165975373        7.9978505193352127        6.8087564504778788     
 H   4.4155489010132172        10.099973949485914        7.2615318083137641     
 C  -2.5039176688118219        12.360911950812159        6.9444272385764476     
 C  -1.3915251865761062        11.583972035217185        8.9399823680251433     
 H -0.30504777918828857        9.7263628832197284        8.7555838929256815     
 H  -4.5951194277025351        6.0509673796067762        2.1971597249567401     
 C  -4.6282187469142890        8.1145588413692131        1.5464857373973353     
 H  -4.3164247648415701        10.205927780252980        1.0802827448526371     
 H   3.1505978874505685        13.087016001454909        2.0396473744850709     
 C   2.2015688554482535        12.542335136763384       0.17759659305899975     
 H   1.1317575266774191        11.717755779967636       -1.5197624831582304     
 H   5.6177211984682058        7.8952580540318928        7.3237033758221362     
 H  -3.1276866566601220        13.094622982177174        6.4336165266856664     
 C  -2.1952151404890872        12.529913396944476        8.2974924755192649     
 H  -1.1353065583294697        11.691660045688051        9.9950545707374410     
 H  -5.5660283399161568        8.0262423093761708        1.0005308349424056     
 H   2.5873611817778435        13.410726942838412      -0.34800138500664995     
 H  -2.5938569675383647        13.388270874691804        8.8290394251034776     
 Dy   2.5559946438492999E-002   8.4709667502017343        12.669106756980552     
 Br   6.9628327256877121E-002   11.338734769144660        12.700008213441254     
 O -0.79341505238474330        8.0474913350604140        10.698188757624484     
 N  -1.3917320581050503        6.3576450793058319        13.118975230174922     
 N  -2.2199899445101061        8.9409860781223482        13.870867839185530     
 O  0.82789173996847054        8.0323217795101058        14.638032191189271     
 N   1.4021715363943137        6.3323133413628003        12.221698630528758     
 N   2.2710967785983871        8.8959679347859524        11.453424477881423     
 C  -1.2328908886601939        6.9812288391440287        10.024461559831977     
 C  -2.0391233869103540        6.5715705996963960        14.438433426328594     
 C -0.57274688890826198        5.1150039563767091        13.186759999617829     
 C  -2.4827207602481951        6.2314861865764213        12.093052494875787     
 C  -2.8672733252169009        10.125256578063171        13.940159219728077     
 C  -2.7748991438164290        7.8821452967856462        14.512273617042094     
 C   1.2703033522436875        6.9705400411416250        15.316702108592887     
 C   2.0457957026366493        6.5260777337272824        10.897384358955689     
 C  0.56443883082540969        5.1009161440893829        12.167616385433503     
 C   2.4973256948870515        6.1951481575232785        13.241357140915101     
 C   2.9347311849538369        10.070422253706232        11.367439600671712     
 C   2.7931415689597334        7.8286572949093562        10.798440714528107     
 C  -2.0409863257467213        6.0073214875330363        10.675800420078433     
 C -0.89946765736226897        6.7768055936897573        8.6657916919213065     
 H  -1.2458720454850285        6.5740817109052667        15.202548141265682     
 H  -2.7341906273282044        5.7485282685055967        14.678731655566880     
 H  -1.2133801589432258        4.2294880605069709        13.031620781031538     
 H -0.15673691656202654        5.0463316169227141        14.197184256647938     
 H  -3.1501171381021313        5.4089985105309903        12.394084047262620     
 H  -3.0556255521855573        7.1676925985728399        12.141309746828105     
 H  -2.3763551641056990        10.951160527323792        13.430864994153660     
 C  -4.0711447838353489        10.300621400832341        14.618319715361222     
 C  -3.9663842420539570        7.9866818058225020        15.229174557508815     
 C   2.0667730853183515        5.9874463249313621        14.665050398319531     
 C  0.95510327515926696        6.7848134880411033        16.682060608224596     
 H   1.2491400962081936        6.5237653345830324        10.136827007252068     
 H   2.7332332115085505        5.6944116044520960        10.665209408726554     
 H   1.1914395416242689        4.2078624361068009        12.333078933426822     
 H  0.14780744718161851        5.0249910418676285        11.158212691371574     
 H   3.1495433594021462        5.3600733739581212        12.940668290800820     
 H   3.0853260134436407        7.1214220992789441        13.181515884267275     
 H   2.4725139852140257        10.902789372981596        11.892640153508653     
 C   4.1207753351895722        10.228755905554497        10.655138644995658     
 C   3.9628857406430313        7.9171818382343382        10.043496281068153     
 C  -2.4889799957288909        4.8869071639125012        9.9679116671176491     
 C  -1.3654799289687460        5.6525309780392963        7.9750242245102125     
 H -0.29682565185612325        7.5215866501820106        8.1479889884678443     
 H  -4.5487082708173840        11.276839864467652        14.643824457417486     
 C  -4.6396694448068860        9.2079603684071714        15.268201609162215     
 H  -4.3717668290047405        7.1095647760895817        15.728119392873662     
 C   2.5268756194017601        4.8782657711463564        15.382596212724421     
 C   1.4325718642029996        5.6711615010034171        17.382003376919126     
 H  0.35965002302467369        7.5367576223231172        17.197689034315335     
 H   4.6139445549072837        11.197291483463204        10.619705261954747     
 C   4.6511034084411369        9.1294332662235433        9.9843620001232214     
 H   4.3415410635624605        7.0349512858126886        9.5326602402156784     
 H  -3.1090220782407032        4.1526722991102867        10.482583490792301     
 C  -2.1645284047148516        4.7043902600325760        8.6202830126571452     
 H  -1.1014699224714479        5.5369869283459208        6.9229529923742028     
 H  -5.5917956359596497        9.3055174549756661        15.787214517606426     
 H   3.1420566342089127        4.1380482711541982        14.870533230265341     
 C   2.2239788627506245        4.7158230009926898        16.737836440533712     
 H   1.1814432525381982        5.5687807538995493        18.438846357997065     
 H   5.5888743005833188        9.2150486863645398        9.4379807716751749     
 H  -2.5451305583640496        3.8343153496620808        8.0935680757309498     
 H   2.6171483351933542        3.8554906052651146        17.270487181915673     
         256

 Dy   4.2677804083487754       0.16890545148647801        4.2248618307418697     
 Br   4.2345767376153445       -2.7145981508228889        4.2409757350815989     
 O   5.0650937824885380       0.59720250108331352        2.2485986321974334     
 N   5.6905182969832593        2.2684273205073984        4.6666778238346867     
 N   6.5134659518070981      -0.30195475765669699        5.4333771219977223     
 O   3.4752852063453985       0.61818404793142090        6.1939656792695992     
 N   2.8806567917349253        2.2980916518550707        3.7744904596749738     
 N   2.0237568088633489      -0.27595435756345366        3.0264343225466677     
 C   5.5172833089382296        1.6558683321351317        1.5712593572448856     
 C   6.3431932460290730        2.0689570863499855        5.9861157453603395     
 C   4.8663407523052715        3.5092811306046592        4.7292448005662422     
 C   6.7789231644698420        2.3945636948564153        3.6373546120192750     
 C   7.1530267701547219       -1.4901617673424119        5.5094134102633321     
 C   7.0744713611354255       0.75690251563970457        6.0691001234127828     
 C   3.0314530383574261        1.6802878137822477        6.8705645312027910     
 C   2.2346546381948129        2.0948736624057922        2.4542135537923051     
 C   3.7261983264184524        3.5228771142801882        3.7126108696823485     
 C   1.7905436229436815        2.4428836058122250        4.7970608322415664     
 C   1.3616918535888030       -1.4525216841854434        2.9510265305306538     
 C   1.4960592457794930       0.78616485464658625        2.3658083493483533     
 C   6.3358980131494347        2.6217376075655023        2.2207746819531322     
 C   5.1856409012524383        1.8605033548234486       0.21235391482276109     
 H   5.5528348242263306        2.0757124759353958        6.7531535871484492     
 H   7.0404891104332270        2.8935325702544343        6.2141462692718719     
 H   5.5062192227589470        4.3946176322631390        4.5709374046281921     
 H   4.4519800021984803        3.5801168230156386        5.7400883131076297     
 H   7.4474746228848812        3.2161361286806120        3.9379540026364559     
 H   7.3511495771450104        1.4578217820191017        3.6843279526768251     
 H   6.6564818885459465       -2.3156932279911140        5.0046436579264464     
 C   8.3563037860671656       -1.6683018579453597        6.1879613415487311     
 C   8.2653691514092280       0.64993263593734840        6.7862618999964042     
 C   2.2271860956589244        2.6567452180283571        6.2184629364466248     
 C   3.3547831658628628        1.8739368694394043        8.2328592045872337     
 H   3.0281294530339133        2.0982133363661783        1.6904852434197002     
 H   1.5397250741730244        2.9196196911988670        2.2186448440337436     
 H   3.1063860318394494        4.4213735631501407        3.8765405004057150     
 H   4.1401522463752904        3.5928554810102189        2.7016835856707213     
 H   1.1379769266738367        3.2776066952278042        4.4959514787849599     
 H   1.2006405211635058        1.5172722830856775        4.7442126139535521     
 H   1.8283631157522169       -2.2803352729673261        3.4793884443886300     
 C  0.17332460706033281       -1.6182463894586343        2.2444084693171087     
 C  0.32495080899697421       0.68803095860537722        1.6141540779854628     
 C   6.7944969630807011        3.7366030394581315        1.5110087002125729     
 C   5.6632417366872039        2.9784595576351429      -0.48077153254665128     
 H   4.5743908340890593        1.1215592427594061      -0.30364665374079364     
 H   8.8278980535789771       -2.6474623247084574        6.2186449839927187     
 C   8.9320074317308258      -0.57484724555895861        6.8306961916889595     
 H   8.6759273931966430        1.5274140333979771        7.2804365580260386     
 C   1.7665983725544714        3.7667885937672763        6.9339611320813193     
 C   2.8779988772210054        2.9896409078446822        8.9300426914841466     
 H   3.9558732249192050        1.1260325734078165        8.7480012800061679     
 H -0.31784206834744450       -2.5880379873857438        2.2189928393558738     
 C -0.36136796521398967      -0.52553955641570649        1.5662598452089680     
 H  -5.6992282157802651E-002   1.5657668107721541        1.0978948233715315     
 H   7.4204873008114234        4.4665689723177842        2.0245146516579058     
 C   6.4718732322141408        3.9195099356463547       0.16292893899893507     
 H   5.3991045836315052        3.0948208712314509       -1.5327760568085016     
 H   9.8845182103906239      -0.67416336781201702        7.3488047949766058     
 H   1.1443848489995434        4.5013033096460582        6.4224600098481730     
 C   2.0780867110979786        3.9378606468217483        8.2861770918057616     
 H   3.1354171261793939        3.0983266020575626        9.9846734425910491     
 H  -1.3004494542236351      -0.61683086327199321        1.0228498279327569     
 H   6.8619889211580762        4.7846045010272400      -0.36497404001096190     
 H   1.6844193485806813        4.7994324417949690        8.8163115710949445     
 Dy   4.2910841979487895        17.063421452069989        12.654738906714094     
 Br   4.3175503334294714        19.936010856521353        12.678914197524893     
 O   3.4756824492406277        16.634872419063989        10.686648624387376     
 N   2.8850468916582130        14.949971767097914        13.110916856223676     
 N   2.0463067646200064        17.528692624919394        13.859499984494137     
 O   5.0975489312651803        16.638489864174797        14.626319611689990     
 N   5.6800937116684711        14.935127039571034        12.214452692563567     
 N   6.5368480855978719        17.503941274393803        11.445337740386895     
 C   3.0342484792700342        15.568606531268960        10.014090740385502     
 C   2.2389275428301438        15.161323785776204        14.431627986027676     
 C   3.7090067903729014        13.710403462199384        13.177281433650672     
 C   1.7923008671805387        14.818990892808118        12.087478572810799     
 C   1.3948698981100074        18.710739451052209        13.929158414094495     
 C   1.5005202881694288        16.470308632543276        14.509273916241620     
 C   5.5391466033907513        15.578592585527245        15.307879848910028     
 C   6.3256395092113404        15.132728058230638        10.891452100142034     
 C   4.8461855939562186        13.701498775858520        12.157983748115534     
 C   6.7732170978113668        14.803229441849188        13.237226910395920     
 C   7.1953473752192796        18.681475878305346        11.362617758778946     
 C   7.0693506245377895        16.437820805550555        10.797103543866337     
 C   2.2298179559320186        14.594268587467848        10.668981982529663     
 C   3.3603699558028941        15.366770170209097        8.6535495221542700     
 H   3.0333010234784381        15.163781727595151        15.194553194226311     
 H   1.5458467979516264        14.336478200060478        14.671310350538660     
 H   3.0716645237518745        12.822860238519729        13.021358389661614     
 H   4.1254375998873334        13.642352658194026        14.187525312452635     
 H   1.1282456965760155        13.995062661544555        12.391511039255102     
 H   1.2166991676194086        15.753505693246165        12.136143635981760     
 H   1.8778061909146349        19.536046289060280        13.411415773359170     
 C  0.19680861625916748        18.884730723464532        14.617739144750663     
 C  0.31593597086983316        16.573776694471121        15.238040165794178     
 C   6.3393566838368010        14.596013929446547        14.659998104670146     
 C   5.2183643391277865        15.392561655406030        16.672074860503962     
 H   5.5301749420553490        15.130409259819473        10.129649430762186     
 H   7.0155742108237948        14.303352716301003        10.658632298115684     
 H   5.4756460760265098        12.809769813769751        12.321200775828634     
 H   4.4294263450752123        13.626870971075689        11.148455188563618     
 H   7.4292520477191770        13.970380091964437        12.939242248953338     
 H   7.3576734938590445        15.731755792742096        13.177880765618681     
 H   6.7240644559244371        19.512861183013683        11.881373735657055     
 C   8.3874213406598983        18.843604827238881        10.661194996043490     
 C   8.2457008985245679        16.530034864547154        10.053436422549517     
 C   1.7769032933469460        13.475490911648857        9.9617858185267476     
 C   2.8893146734777475        14.244086683922893        7.9635574534916795     
 H   3.9601420942268009        16.112867620318156        8.1341237515495042     
 H -0.28483625165734439        19.859106653299111        14.642012193484007     
 C -0.36073149570980445        17.793215445660866        15.279071541676080     
 H  -8.2023975641610902E-002   15.697235448565941        15.743914260918368     
 C   6.7974874649932815        13.487572185584327        15.379798962557659     
 C   5.6936592880516965        14.279405130978660        17.374217094106601     
 H   4.6198803600060785        16.143652824402565        17.185321029674576     
 H   8.8760908533502345        19.814483725291822        10.627714136014776     
 C   8.9294638099396231        17.745037973664786        9.9987937589664497     
 H   8.6325481245767399        15.648668430227259        9.5474080649217044     
 H   1.1585887941262198        12.741144648067790        10.478281354431022     
 C   2.0933122154339152        13.295555705143000        8.6119329991252620     
 H   3.1474076481974791        14.130005901337908        6.9098751049775586     
 H  -1.3080926871213607        17.890088718760516        15.806891694051004     
 H   7.4154798111865592        12.747877231990877        14.870623946743288     
 C   6.4888693173618464        13.324851077739856        16.733655335492216     
 H   5.4384569812660750        14.177184996010464        18.430089164931871     
 H   9.8719329621116092        17.833323371288579        9.4610810397270022     
 H   1.7082182474954408        12.427157931511855        8.0859020945660642     
 H   6.8806303670598874        12.464909118658641        17.267924649673873     
 Dy   3.8991393610732219E-003   8.7753345461031316        4.2243345735152440     
 Br  -3.9359450796331900E-002   5.8907714208364270        4.2352613909999075     
 O  0.80990753198918397        9.2092904996578255        2.2544665532071804     
 N   1.4288149423492802        10.878337511926571        4.6750663361147780     
 N   2.2387724705774454        8.2849583857821045        5.4223153309737899     
 O -0.78160340549427154        9.2196772088749182        6.1990946870831811     
 N  -1.3803972685585477        10.901060411358186        3.7819585480662363     
 N  -2.2489124655239912        8.3502938748295072        3.0155532380872132     
 C   1.2564571950860211        10.271885325549665        1.5797097343686508     
 C   2.0786547225222636        10.658866167692551        5.9907682894005454     
 C  0.60279721610531822        12.115366331191176        4.7482476096929283     
 C   2.5157221506991547        11.011039542511933        3.6472502055274383     
 C   2.8793799308116181        7.0965359601852036        5.4932698869434144     
 C   2.8032922089895274        9.3418882583924692        6.0604563940242144     
 C  -1.2311803278886937        10.278296415680089        6.8775227744478542     
 C  -2.0278630600887100        10.717198560533744        2.4576605688813662     
 C -0.53705945789993237        12.129921974626566        3.7312944190603869     
 C  -2.4732940216942749        11.039328468567525        4.8046817779441096     
 C  -2.9100482516131354        7.1739164399171953        2.9365547552958327     
 C  -2.7733456978802185        9.4139095066709757        2.3569069671650027     
 C   2.0711880340690869        11.239816091230047        2.2312207835852416     
 C  0.92414303626192396        10.477286036949749       0.22110688660613664     
 H   1.2885349317107975        10.661123249935859        6.7579449485792642     
 H   2.7821028821272873        11.475002929482923        6.2309030432800521     
 H   1.2376196130852331        13.005286673147269        4.5942801419790635     
 H  0.18906841067238506        12.179422009269812        5.7598104469309934     
 H   3.1831974507000118        11.833279162656682        3.9488472456479400     
 H   3.0903368256904593        10.075414367576647        3.6904758377376030     
 H   2.3817592254078508        6.2728151683708688        4.9869406763913045     
 C   4.0833782288312799        6.9147581048011260        6.1694898133392000     
 C   3.9963730418081784        9.2302879337156334        6.7735509608597120     
 C  -2.0393422295660391        11.252194932622055        6.2266893428253933     
 C -0.90858776966691146        10.472387096848244        8.2399286779948024     
 H  -1.2333436891208738        10.723821484477295        1.6949625682029692     
 H  -2.7160995000077333        11.550238295146757        2.2329591689160315     
 H  -1.1624414014939306        13.023537786675581        3.8993975411607544     
 H -0.12187539453322190        12.207032004517364        2.7214072907110234     
 H  -3.1266714556346948        11.873221647397239        4.5036682115466773     
 H  -3.0606350746172231        10.112493097783432        4.7479184620259698     
 H  -2.4444410061140811        6.3446926276255500        3.4639783845457432     
 C  -4.0978244751302588        7.0114819143770379        2.2280736353851935     
 C  -3.9428673145481152        9.3201979084903819        1.6025734601449875     
 C   2.5252669525805693        12.357496931686121        1.5232443517629572     
 C   1.3971566488580234        11.598540705000669      -0.46990274971040480     
 H  0.31633747125365852        9.7360972157980097      -0.29593123690246526     
 H   4.5528658992849476        5.9346336866402227        6.1965661914002581     
 C   4.6619059792646151        8.0051127228626786        6.8146970546815657     
 H   4.4089775910276803        10.106375602721597        7.2685213788781367     
 C  -2.5049239938598515        12.359714648576800        6.9429438629637064     
 C  -1.3906561612634218        11.585038049930988        8.9382607852709537     
 H -0.30391157002357377        9.7274816703997740        8.7549268279047343     
 H  -4.5909798649187792        6.0426319304389802        2.1998474440472835     
 C  -4.6301727666119072        8.1069387118743439        1.5522676776811126     
 H  -4.3231514524513077        10.199208027777484        1.0872853169105310     
 H   3.1493011958421402        13.088363550195757        2.0377432694542259     
 C   2.2016765603402115        12.541759886586155       0.17560360381583312     
 H   1.1330032860478494        11.715631881456364       -1.5217597426818588     
 H   5.6147332971901713        7.9035899197599102        7.3320157395351133     
 H  -3.1289741590167686        13.092916367680980        6.4317499832547220     
 C  -2.1949030160409060        12.530317765470397        8.2954922541993881     
 H  -1.1336920949745579        11.693776385256710        9.9930147723478679     
 H  -5.5692123090467964        8.0176111206468086        1.0086481527853381     
 H   2.5881758228315364        13.409478254165343      -0.35049544532220828     
 H  -2.5928128902319707        13.389384183393169        8.8265099893028971     
 Dy   2.4744502398744164E-002   8.4710876277681120        12.669527773083793     
 Br   6.2486321914064266E-002   11.338887303403883        12.695888437251046     
 O -0.79326896060395280        8.0469337494670121        10.698537197237069     
 N  -1.3898515994542087        6.3559523865548595        13.118894815829101     
 N  -2.2209428875750885        8.9379692679519565        13.872066120287942     
 O  0.82804565840705879        8.0330331218084208        14.638379265341060     
 N   1.4040450760119281        6.3343261789356671        12.221560873957300     
 N   2.2700391195319889        8.8993325765382938        11.454495798334520     
 C  -1.2327073862168283        6.9809286464033571        10.024433079193313     
 C  -2.0370043126919617        6.5684589587803304        14.438684330773828     
 C -0.56951852419021842        5.1141220200639248        13.185685443664857     
 C  -2.4810888094568293        6.2291260344303510        12.093351057929823     
 C  -2.8693913833807505        10.121546145519311        13.942526356923397     
 C  -2.7735914238970243        7.8784836247380383        14.514314920101747     
 C   1.2704922719697396        6.9709481728013536        15.316602599977406     
 C   2.0478767069138746        6.5295082831227358        10.897554967496408     
 C  0.56766580222117469        5.1020970076578189        12.166531868111251     
 C   2.4989976241558760        6.1978140979360656        13.241548825862584     
 C   2.9325368242948642        10.074473543988526        11.369697887459761     
 C   2.7944042989997779        7.8326467871244638        10.800404849123423     
 C  -2.0400088980556008        6.0062861047441976        10.675658610915361     
 C -0.90018422595189085        6.7777195270747974        8.6653796251677555     
 H  -1.2435338093708570        6.5706194749043894        15.202568807071401     
 H  -2.7315545079401704        5.7448220241713308        14.678400227839067     
 H  -1.2091415352860218        4.2280388585724760        13.029798310526282     
 H -0.15346043180168878        5.0448980530355954        14.196033749173282     
 H  -3.1474213690351096        5.4056994509424916        12.394220055568850     
 H  -3.0550707649546314        7.1646203217607001        12.142506020523420     
 H  -2.3804458079047492        10.947948216253160        13.432211789744718     
 C  -4.0720996337294570        10.295654072760286        14.622963307401019     
 C  -3.9636120004449640        7.9818511553354181        15.233808469190679     
 C   2.0678035286319596        5.9886671780761356        14.664782178849610     
 C  0.95431101388272244        6.7838524085675864        16.681544156403831     
 H   1.2514288381401615        6.5275314654191936        10.136780290376723     
 H   2.7358341108404587        5.6984388166934137        10.664789839688796     
 H   1.1956980738868908        4.2096270779890013        12.331271064155684     
 H  0.15107997653468208        5.0266850873896898        11.157056896276311     
 H   3.1522928778851220        5.3637109487651013        12.940624375300683     
 H   3.0858903756363674        7.1248256283324531        13.182648705106063     
 H   2.4683169999450212        10.906357502417997        11.893849399557210     
 C   4.1198007511413097        10.234044897445415        10.659731089696383     
 C   3.9656754897858595        7.9223164910952821        10.048119987773461     
 C  -2.4885766291740761        4.8865977339437512        9.9670204641147073     
 C  -1.3666698323906217        5.6540862124827473        7.9739153406418444     
 H -0.29801550621343603        7.5230218940850087        8.1478051188898704     
 H  -4.5507876809644872        11.271323016556376        14.649157116481238     
 C  -4.6379820314224052        9.2024793235559752        15.274213350985180     
 H  -4.3671390871039506        7.1043578799579850        15.733548660928053     
 C   2.5272908370514671        4.8786804070719629        15.381480083420350     
 C   1.4312606725191663        5.6694759134361812        17.380696495132604     
 H  0.35835840408722808        7.5352170773525975        17.197456678896113     
 H   4.6118438166227369        11.203136043719336        10.624997599812289     
 C   4.6528231332509478        9.1352170659196190        9.9903636044026847     
 H   4.3462241886020507        7.0404388100939075        9.5381334633297321     
 H  -3.1083387168505858        4.1519160643085726        10.481391689926918     
 C  -2.1652758269790429        4.7054197935938129        8.6189485687642886     
 H  -1.1032658232095398        5.5394159864382670        6.9215807426618357     
 H  -5.5891532410330411        9.2991600076797223        15.795067609388688     
 H   3.1427756284574273        4.1389640807451658        14.869066451621118     
 C   2.2231476488255204        4.7147362514605744        16.736244540644762     
 H   1.1794686166484984        5.5661094876329580        18.437255046880885     
 H   5.5915839924860986        9.2216914074204510        9.4458561845293119     
 H  -2.5465528890533746        3.8359547432184007        8.0917958521257916     
 H   2.6155924081777950        3.8537204709375956        17.268381377413061     
         256

 Dy   4.2683886539990201       0.16896072564918241        4.2246434978934957     
 Br   4.2429761934122752       -2.7146330677183110        4.2370471147252786     
 O   5.0646365600108307       0.59838200580665080        2.2484420103179468     
 N   5.6874825061466074        2.2710836593659187        4.6661132645077501     
 N   6.5146498656056782      -0.29734996468535757        5.4332847017581773     
 O   3.4745827519963188       0.61700094612513667        6.1937247536156796     
 N   2.8776939298879403        2.2956371928640564        3.7738639154599789     
 N   2.0251311532706788      -0.28027914487076289        3.0263279352973345     
 C   5.5166277409505833        1.6568592140881053        1.5707546885759085     
 C   6.3396876100232582        2.0733183963999888        5.9860307805682718     
 C   4.8614935843242169        3.5108080479837271        4.7273734489129939     
 C   6.7762953267158732        2.3982068008851325        3.6373684341754204     
 C   7.1562454194437777       -1.4844344318739295        5.5097665913706653     
 C   7.0722750468683406       0.76208852385176373        6.0709126962902262     
 C   3.0306476565259413        1.6793251864657981        6.8699886267622325     
 C   2.2313071730958502        2.0907319962046338        2.4540456288138439     
 C   3.7213777257747620        3.5215755099041508        3.7107173607258792     
 C   1.7879294945149453        2.4394166693297801        4.7969781216532530     
 C   1.3651097953510423       -1.4579840052083548        2.9514819888245230     
 C   1.4940380955035943       0.78122380651726897        2.3675420206986826     
 C   6.3341559540995478        2.6236988967124022        2.2202112696625056     
 C   5.1860344758419510        1.8600805356187589       0.21140834025820887     
 H   5.5489581714810647        2.0802502601483166        6.7526814663387595     
 H   7.0361670155465816        2.8987126933835476        6.2135607927574972     
 H   5.4999975335871580        4.3969035002905112        4.5680016017025542     
 H   4.4470661974387840        3.5823960851525110        5.7381178624261038     
 H   7.4433815377279053        3.2210322732444898        3.9378402361491647     
 H   7.3499944626160083        1.4624367549152815        3.6854565258214600     
 H   6.6625748654167580       -2.3104121081328910        5.0030427375811577     
 C   8.3581389750137323       -1.6609550545762877        6.1910394600789846     
 C   8.2612267583673820       0.65650637356987884        6.7914857936371238     
 C   2.2254136004071396        2.6549081907226855        6.2178208511772999     
 C   3.3550172867102903        1.8743284108515235        8.2318482890497862     
 H   3.0244633386071307        2.0938890255529428        1.6899836232357601     
 H   1.5355773546784195        2.9146442040990941        2.2179506980869950     
 H   3.1001360955915591        4.4192827217801129        3.8735560298645719     
 H   4.1353196834202324        3.5908201185281752        2.6997204572165772     
 H   1.1339239680790694        3.2729057717622432        4.4957460703479679     
 H   1.1994926958908048        1.5128402776685419        4.7452035145228413     
 H   1.8346549470617737       -2.2853195871338610        3.4779642413309042     
 C  0.17536664954826625       -1.6253661825269075        2.2475910459136870     
 C  0.32096614989757938       0.68166840908430182        1.6193403515483704     
 C   6.7934458505645612        3.7377008365265052        1.5095791662900584     
 C   5.6641009597897627        2.9773531895681145      -0.48247041783732103     
 H   4.5754635667912478        1.1204199064475249      -0.30435072257263490     
 H   8.8317642351631811       -2.6391449457467657        6.2216299562941746     
 C   8.9298273554846617      -0.56717534520716684        6.8366211187911681     
 H   8.6689893855573139        1.5342272800983816        7.2874500576408314     
 C   1.7656314102035773        3.7658583980338207        6.9324471064650552     
 C   2.8788154907168044        2.9907624890957458        8.9282707010873175     
 H   3.9567025452953639        1.1270769371462532        8.7472442955649345     
 H -0.31375616401795559       -2.5961344132485951        2.2221582804446989     
 C -0.36336787539119175      -0.53301678641256511        1.5722230580071745     
 H  -6.3807024066242113E-002   1.5591449972777232        1.1048432984172252     
 H   7.4191664966091384        4.4681420689742266        2.0227366541663248     
 C   6.4721799255113126        3.9190393935170840       0.16098232499914805     
 H   5.4007526427452035        3.0926813862451610       -1.5347961208668013     
 H   9.8811354134724994      -0.66543468456961363        7.3570391391012846     
 H   1.1432464726196347        4.4999729133168476        6.4205879046985386     
 C   2.0784740001183830        3.9384467044373985        8.2841477902046101     
 H   3.1370241217635151        3.1004440095860502        9.9825802585328383     
 H  -1.3036658961589080      -0.62539759353759461        1.0311470788262056     
 H   6.8630535417064609        4.7834262552817925      -0.36743115714876950     
 H   1.6856575211845450        4.8007608939559754        8.8137712228759550     
 Dy   4.2903248140590309        17.063375913415992        12.655267776651275     
 Br   4.3107205734835778        19.936023822877083        12.675519496039914     
 O   3.4759325893125022        16.634485364671193        10.687017524409901     
 N   2.8868377389665709        14.948099668518331        13.110563017538942     
 N   2.0454550285360051        17.525441173475517        13.860957949835310     
 O   5.0977948148721444        16.638897142019839        14.626705236851992     
 N   5.6819098729547770        14.936933270436827        12.214188112810852     
 N   6.5359909806182976        17.507149265935045        11.446873482289517     
 C   3.0344842388560274        15.568615537975168        10.013895653668401     
 C   2.2409589858041152        15.157858632520965        14.431630453902141     
 C   3.7120874766583212        13.709303196439507        13.175788012980538     
 C   1.7938656914644309        14.816679299266495        12.087449865468638     
 C   1.3929847669080060        18.706845295721767        13.932059717095596     
 C   1.5018081403355432        16.466312057454623        14.511282539073296     
 C   5.5393410090126016        15.578624343601795        15.307764000128023     
 C   6.3277187979890721        15.136146833544510        10.891555753213629     
 C   4.8492855325849753        13.702544882486816        12.156519800072427     
 C   6.7747690790290935        14.805484200499350        13.237331509876736     
 C   7.1934355529554237        18.685333541724276        11.365609879703158     
 C   7.0706464019702313        16.441789457860445        10.799210021953069     
 C   2.2307403610656147        14.593500093754278        10.668477483703731     
 C   3.3597556359023151        15.368183944847278        8.6529616049234157     
 H   3.0355613132027504        15.159826370336122        15.194316368561049     
 H   1.5483657766013010        14.332408323008384        14.670599836510927     
 H   3.0757266425614995        12.821237951315783        13.019005056509293     
 H   4.1285535530298665        13.640570494235220        14.185954577642109     
 H   1.1308109534408124        13.991807869915643        12.391163366384083     
 H   1.2172423961755270        15.750507234116933        12.137161385965408     
 H   1.8740683402717078        19.532736482608225        13.413569974847336     
 C  0.19606103394733398        18.879519728311628        14.622852308400530     
 C  0.31864638307586651        16.568537188496897        15.242545787255343     
 C   6.3402310717094412        14.596779486277239        14.659631919556118     
 C   5.2176838773022292        15.391266939324824        16.671570360923170     
 H   5.5324951870042796        15.134287433555579        10.129500290229748     
 H   7.0181633503990355        14.307390887740802        10.658044282152549     
 H   5.4797093195812074        12.811331448915801        12.318881826722908     
 H   4.4325987539401694        13.628630908660552        11.146895601130895     
 H   7.4318100335553412        13.973570473451549        12.939073279922670     
 H   7.3582068221672357        15.734693818653678        13.179018087434946     
 H   6.7203003061395492        19.516115084570949        11.883615693825645     
 C   8.3866274796279185        18.848807432091107        10.666414433454792     
 C   8.2484029007796540        16.535276953097725        10.058064248819614     
 C   1.7771389858575566        13.475636084319085        9.9603072536413979     
 C   2.8881245049821977        14.246329556858313        7.9620510301533436     
 H   3.9591715356414405        16.114808565394526        8.1339188298396028     
 H -0.28660577488587552        19.853387447179291        14.648052621467206     
 C -0.35900181598784353        17.787370614488694        15.285175533380864     
 H  -7.7566439653288716E-002   15.691544429972753        15.748983393794694     
 C   6.7976679317346251        13.487465218067461        15.378537702106128     
 C   5.6923862977413568        14.277319201882928        17.372868053685281     
 H   4.6188343273248638        16.141858359282050        17.185145105439663     
 H   8.8742565104201869        19.820199015153459        10.633863622971820     
 C   8.9311511062516988        17.750896342431830        10.005017846453161     
 H   8.6370101131013914        15.654377386041809        9.5526087797373638     
 H   1.1590028882809758        12.740817000034232        10.476342795304818     
 C   2.0924042295071321        13.297260562914401        8.6099914690602084     
 H   3.1456539932179832        14.133267485530327        6.9081035487420470     
 H  -1.3054529601170886        17.883311067608414        15.814736457320803     
 H   7.4158509275692479        12.748215401992702        14.868957449734632     
 C   6.4878907201694771        13.323264273691885        16.731938015273773     
 H   5.4365946271928598        14.174129388228371        18.428474811205497     
 H   9.8745143416892862        17.840128926170863        9.4690543289016027     
 H   1.7065322259363527        12.429630341029485        8.0833422552728500     
 H   6.8788666316079103        12.462587140206912        17.265653331339099     
 Dy   4.6988446488585777E-003   8.7751474696225049        4.2241639272521958     
 Br  -3.0976774597065524E-002   5.8906976027691416        4.2316708437399262     
 O  0.80938719329134723        9.2102987912462613        2.2542623115657441     
 N   1.4260602524994241        10.880643894861258        4.6744700127318222     
 N   2.2404046143619563        8.2891077548456842        5.4221273122790326     
 O -0.78188162097541725        9.2184428895199346        6.1989759159265452     
 N  -1.3832363945668382        10.898315325686548        3.7814279687929893     
 N  -2.2474663170391929        8.3456332731636049        3.0153166217297707     
 C   1.2557169483888169        10.272714356779733        1.5791593104949206     
 C   2.0755756385378112        10.662828298914041        5.9905985315404369     
 C  0.59818155364425463        12.116513803692941        4.7464722314743426     
 C   2.5132571120593239        11.014395113949547        3.6471302493019508     
 C   2.8830537019892946        7.1018165569681626        5.4936106621347314     
 C   2.8015331007316218        9.3466413316539754        6.0621486406593714     
 C  -1.2317167451709550        10.277240211984072        6.8770325233182827     
 C  -2.0311276551109678        10.712823652806994        2.4575840503850928     
 C -0.54171268351994595        12.128314087001252        3.7295524472483095     
 C  -2.4757711853554203        11.035549339794020        4.8046827434152881     
 C  -2.9065527012705084        7.1681275474737571        2.9366704124766660     
 C  -2.7752947977441749        9.4087162592167815        2.3586410986520021     
 C   2.0694642670752694        11.241553652624036        2.2305698259281930     
 C  0.92430164134953918        10.476789026799800       0.22015936988490933     
 H   1.2851695808886381        10.665261181508686        6.7574772458834111     
 H   2.7782372455818298        11.479790908766338        6.2301989154840411     
 H   1.2315742017881866        13.007236176777816        4.5914765925432510     
 H  0.18444657859790806        12.181234504375851        5.7579717118847951     
 H   3.1792942945000098        11.837879222165345        3.9485732146383521     
 H   3.0893545639323672        10.079743536861319        3.6913804863500825     
 H   2.3882979659862809        6.2776231438766956        4.9853780136930439     
 C   4.0856713763650241        6.9216769611209008        6.1725779672713594     
 C   3.9926386359665424        9.2364402443325062        6.7787341898477695     
 C  -2.0409841894128316        11.250133049217645        6.2261133992203153     
 C -0.90812884475352917        10.472770482358596        8.2389996858158412     
 H  -1.2369581423566991        10.719320295641836        1.6945223969823753     
 H  -2.7201794957661862        11.545055030097407        2.2324162974728252     
 H  -1.1684707631151445        13.021154981220464        3.8966751294886035     
 H -0.12660933154657750        12.204760544053892        2.7195682637488185     
 H  -3.1306418516077561        11.868157734037792        4.5035130836573414     
 H  -3.0615974547537785        10.107717501626745        4.7490224758207757     
 H  -2.4380540462512648        6.3393066078604399        3.4620794027765949     
 C  -4.0957282187442070        7.0041254672616304        2.2309161686281547     
 C  -3.9467794255184923        9.3136737476923059        1.6077197030159900     
 C   2.5241736988644554        12.358400613808897        1.5217247512303658     
 C   1.3977241042264188        11.597385818320534      -0.47160911728832383     
 H  0.31710077280292681        9.7349297539184079      -0.29660527066197223     
 H   4.5572027293279591        5.9425260036721781        6.1996072299802059     
 C   4.6601495419316930        8.0123749263901427        6.8206376588852526     
 H   4.4024062810421443        10.112777255957278        7.2755109494425092     
 C  -2.5059303189078812        12.358517346341440        6.9414604873509651     
 C  -1.3897871359507374        11.586104064644791        8.9365392025167623     
 H -0.30277536085885903        9.7286004575798213        8.7542697628837871     
 H  -4.5868403021350241        6.0342964812711841        2.2025351631378269     
 C  -4.6321267863095255        8.0993185823794747        1.5580496179648902     
 H  -4.3298781400610462        10.192488275301987        1.0942878889684247     
 H   3.1480045042337124        13.089711098936606        2.0358391644233804     
 C   2.2017842652321691        12.541184636408923       0.17361061457266649     
 H   1.1342490454182794        11.713507982945091       -1.5237570022054869     
 H   5.6117453959121368        7.9119217854879285        7.3403281032480905     
 H  -3.1302616613734147        13.091209753184783        6.4298834398237776     
 C  -2.1945908915927248        12.530722133996317        8.2934920328795094     
 H  -1.1320776316196464        11.695892724825368        9.9909749739582931     
 H  -5.5723962781774370        8.0089799319174464        1.0167654706282705     
 H   2.5889904638852292        13.408229565492274      -0.35298950563776665     
 H  -2.5917688129255763        13.390497492094536        8.8239805535023184     
 Dy   2.3929058358995333E-002   8.4712085053344897        12.669948789187035     
 Br   5.5344316571251412E-002   11.339039837663107        12.691768661060836     
 O -0.79312286882316230        8.0463761638736084        10.698885636849656     
 N  -1.3879711408033668        6.3542596938038871        13.118814401483281     
 N  -2.2218958306400709        8.9349524577815664        13.873264401390353     
 O  0.82819957684564705        8.0337444641067375        14.638726339492848     
 N   1.4059186156295427        6.3363390165085329        12.221423117385839     
 N   2.2689814604655911        8.9026972182906334        11.455567118787615     
 C  -1.2325238837734627        6.9806284536626855        10.024404598554652     
 C  -2.0348852384735694        6.5653473178642647        14.438935235219063     
 C -0.56629015947217476        5.1132400837511396        13.184610887711887     
 C  -2.4794568586654639        6.2267658822842806        12.093649620983859     
 C  -2.8715094415446005        10.117835712975449        13.944893494118718     
 C  -2.7722837039776191        7.8748219526904304        14.516356223161397     
 C   1.2706811916957916        6.9713563044610831        15.316503091361923     
 C   2.0499577111910994        6.5329388325181883        10.897725576037127     
 C  0.57089277361693969        5.1032778712262550        12.165447350789002     
 C   2.5006695534247010        6.2004800383488528        13.241740510810066     
 C   2.9303424636358915        10.078524834270821        11.371956174247810     
 C   2.7956670290398224        7.8366362793395714        10.802368983718738     
 C  -2.0390314703644807        6.0052507219553579        10.675516801752289     
 C -0.90090079454151273        6.7786334604598375        8.6649675584142045     
 H  -1.2411955732566855        6.5671572389035111        15.202589472877120     
 H  -2.7289183885521364        5.7411157798370649        14.678068800111253     
 H  -1.2049029116288175        4.2265896566379810        13.027975840021025     
 H -0.15018394704135099        5.0434644891484757        14.194883241698626     
 H  -3.1447255999680874        5.4024003913539937        12.394356063875081     
 H  -3.0545159777237050        7.1615480449485593        12.143702294218738     
 H  -2.3845364517037995        10.944735905182528        13.433558585335774     
 C  -4.0730544836235660        10.290686744688228        14.627606899440815     
 C  -3.9608397588359714        7.9770205048483351        15.238442380872543     
 C   2.0688339719455677        5.9898880312209091        14.664513959379688     
 C  0.95351875260617802        6.7828913290940696        16.681027704583062     
 H   1.2537175800721292        6.5312975962553548        10.136733573501379     
 H   2.7384350101723669        5.7024660289347313        10.664370270651036     
 H   1.1999566061495126        4.2113917198712008        12.329463194884548     
 H  0.15435250588774568        5.0283791329117520        11.155901101181049     
 H   3.1550423963680974        5.3673485235720815        12.940580459800547     
 H   3.0864547378290936        7.1282291573859622        13.183781525944850     
 H   2.4641200146760172        10.909925631854398        11.895058645605769     
 C   4.1188261670930482        10.239333889336331        10.664323534397106     
 C   3.9684652389286876        7.9274511439562261        10.052743694478769     
 C  -2.4881732626192608        4.8862883039750011        9.9661292611117673     
 C  -1.3678597358124973        5.6556414469261984        7.9728064567734753     
 H -0.29920536057074881        7.5244571379880067        8.1476212493118965     
 H  -4.5528670911115903        11.265806168645101        14.654489775544990     
 C  -4.6362946180379252        9.1969982787047808        15.280225092808145     
 H  -4.3625113452031599        7.0991509838263882        15.738977928982441     
 C   2.5277060547011736        4.8790950429975704        15.380363954116280     
 C   1.4299494808353330        5.6677903258689453        17.379389613346081     
 H  0.35706678514978246        7.5336765323820778        17.197224323476888     
 H   4.6097430783381901        11.208980603975469        10.630289937669831     
 C   4.6545428580607577        9.1410008656156947        9.9963652086821480     
 H   4.3509073136416410        7.0459263343751264        9.5436066864437876     
 H  -3.1076553554604689        4.1511598295068577        10.480199889061534     
 C  -2.1660232492432345        4.7064493271550507        8.6176141248714320     
 H  -1.1050617239476319        5.5418450445306142        6.9202084929494685     
 H  -5.5865108461064326        9.2928025603837767        15.802920701170951     
 H   3.1434946227059419        4.1398798903361325        14.867599672976894     
 C   2.2223164349004167        4.7136495019284599        16.734652640755808     
 H   1.1774939807587987        5.5634382213663667        18.435663735764710     
 H   5.5942936843888793        9.2283341284763605        9.4537315973834506     
 H  -2.5479752197427001        3.8375941367747206        8.0900236285206333     
 H   2.6140364811622363        3.8519503366100767        17.266275572910448     
         256

 Dy   4.2689968996492649       0.16901599981188681        4.2244251650451217     
 Br   4.2513756492092059       -2.7146679846137336        4.2331184943689593     
 O   5.0641793375331225       0.59956151052998807        2.2482853884384606     
 N   5.6844467153099565        2.2737399982244391        4.6655487051808127     
 N   6.5158337794042591      -0.29274517171401820        5.4331922815186333     
 O   3.4738802976472396       0.61581784431885256        6.1934838279617592     
 N   2.8747310680409552        2.2931827338730422        3.7732373712449840     
 N   2.0265054976780088      -0.28460393217807217        3.0262215480480008     
 C   5.5159721729629378        1.6578500960410789        1.5702500199069314     
 C   6.3361819740174434        2.0776797064499917        5.9859458157762040     
 C   4.8566464163431631        3.5123349653627955        4.7255020972597457     
 C   6.7736674889619044        2.4018499069138493        3.6373822563315654     
 C   7.1594640687328335       -1.4787070964054472        5.5101197724779993     
 C   7.0700787326012557       0.76727453206382279        6.0727252691676696     
 C   3.0298422746944560        1.6783625591493487        6.8694127223216750     
 C   2.2279597079968876        2.0865903300034754        2.4538777038353832     
 C   3.7165571251310716        3.5202739055281134        3.7088238517694094     
 C   1.7853153660862091        2.4359497328473356        4.7968954110649396     
 C   1.3685277371132818       -1.4634463262312662        2.9519374471183926     
 C   1.4920169452276957       0.77628275838795180        2.3692756920490119     
 C   6.3324138950496609        2.6256601858593016        2.2196478573718794     
 C   5.1864280504314637        1.8596577164140693       0.21046276569365668     
 H   5.5450815187357980        2.0847880443612374        6.7522093455290690     
 H   7.0318449206599363        2.9038928165126605        6.2129753162431234     
 H   5.4937758444153681        4.3991893683178844        4.5650657987769154     
 H   4.4421523926790876        3.5846753472893833        5.7361474117445779     
 H   7.4392884525709286        3.2259284178083676        3.9377264696618735     
 H   7.3488393480870062        1.4670517278114612        3.6865850989660953     
 H   6.6686678422875687       -2.3051309882746684        5.0014418172358681     
 C   8.3599741639602989       -1.6536082512072157        6.1941175786092391     
 C   8.2570843653255377       0.66308011120240917        6.7967096872778425     
 C   2.2236411051553544        2.6530711634170143        6.2171787659079749     
 C   3.3552514075577173        1.8747199522636426        8.2308373735123403     
 H   3.0207972241803480        2.0895647147397067        1.6894820030518201     
 H   1.5314296351838144        2.9096687169993207        2.2172565521402459     
 H   3.0938861593436693        4.4171918804100851        3.8705715593234289     
 H   4.1304871204651734        3.5887847560461315        2.6977573287624330     
 H   1.1298710094843021        3.2682048482966826        4.4955406619109759     
 H   1.1983448706181037        1.5084082722514065        4.7461944150921314     
 H   1.8409467783713305       -2.2903039013003959        3.4765400382731779     
 C  0.17740869203619969       -1.6324859755951808        2.2507736225102652     
 C  0.31698149079818461       0.67530585956322642        1.6245266251112778     
 C   6.7923947380484213        3.7387986335948789        1.5081496323675441     
 C   5.6649601828923224        2.9762468215010860      -0.48416930312799078     
 H   4.5765362994934362        1.1192805701356436      -0.30505479140447622     
 H   8.8356304167473851       -2.6308275667850740        6.2246149285956314     
 C   8.9276472792384975      -0.55950344485537518        6.8425460458933758     
 H   8.6620513779179849        1.5410405267987863        7.2944635572556233     
 C   1.7646644478526829        3.7649282023003656        6.9309330808487912     
 C   2.8796321042126034        2.9918840703468095        8.9264987106904883     
 H   3.9575318656715228        1.1281213008846902        8.7464873111237011     
 H -0.30967025968846668       -2.6042308391114464        2.2253237215335244     
 C -0.36536778556839383      -0.54049401640942385        1.5781862708053809     
 H  -7.0621765974681575E-002   1.5525231837832925        1.1117917734629190     
 H   7.4178456924068534        4.4697151656306700        2.0209586566747437     
 C   6.4724866188084844        3.9185688513878127       0.15903571099936104     
 H   5.4024007018589026        3.0905419012588711       -1.5368161849251010     
 H   9.8777526165543730      -0.65670600132721024        7.3652734832259634     
 H   1.1421080962397263        4.4986425169876361        6.4187157995489041     
 C   2.0788612891387870        3.9390327620530483        8.2821184886034569     
 H   3.1386311173476367        3.1025614171145377        9.9804870744746292     
 H  -1.3068823380941810      -0.63396432380319601        1.0394443297196543     
 H   6.8641181622548464        4.7822480095363451      -0.36988827428657711     
 H   1.6868956937884088        4.8020893461169809        8.8112308746569656     
 Dy   4.2895654301692732        17.063330374761993        12.655796646588456     
 Br   4.3038908135376834        19.936036789232812        12.672124794554936     
 O   3.4761827293843766        16.634098310278397        10.687386424432427     
 N   2.8886285862749284        14.946227569938747        13.110209178854207     
 N   2.0446032924520039        17.522189722031637        13.862415915176483     
 O   5.0980406984791085        16.639304419864878        14.627090862013993     
 N   5.6837260342410829        14.938739501302621        12.213923533058139     
 N   6.5351338756387234        17.510357257476286        11.448409224192137     
 C   3.0347199984420210        15.568624544681375        10.013700566951300     
 C   2.2429904287780866        15.154393479265723        14.431632921776606     
 C   3.7151681629437410        13.708202930679631        13.174294592310403     
 C   1.7954305157483232        14.814367705724873        12.087421158126480     
 C   1.3910996357060044        18.702951140391324        13.934961020096699     
 C   1.5030959925016574        16.462315482365966        14.513291161904972     
 C   5.5395354146344520        15.578656101676346        15.307648151346017     
 C   6.3297980867668038        15.139565608858383        10.891659406285221     
 C   4.8523854712137320        13.703590989115112        12.155055852029321     
 C   6.7763210602468202        14.807738959149514        13.237436109357553     
 C   7.1915237306915669        18.689191205143207        11.368602000627368     
 C   7.0719421794026740        16.445758110170335        10.801316500039801     
 C   2.2316627661992112        14.592731600040709        10.667972984877798     
 C   3.3591413160017365        15.369597719485460        8.6523736876925614     
 H   3.0378216029270630        15.155871013077091        15.194079542895787     
 H   1.5508847552509757        14.328338445956289        14.669889322483195     
 H   3.0797887613711241        12.819615664111836        13.016651723356970     
 H   4.1316695061723996        13.638788330276416        14.184383842831583     
 H   1.1333762103056093        13.988553078286733        12.390815693513062     
 H   1.2177856247316452        15.747508774987701        12.138179135949056     
 H   1.8703304896287809        19.529426676156170        13.415724176335502     
 C  0.19531345163550048        18.874308733158724        14.627965472050398     
 C  0.32135679528189987        16.563297682522673        15.247051408716509     
 C   6.3411054595820815        14.597545043107928        14.659265734442087     
 C   5.2170034154766727        15.389972223243618        16.671065861342377     
 H   5.5348154319532092        15.138165607291686        10.129351149697310     
 H   7.0207524899742770        14.311429059180602        10.657456266189412     
 H   5.4837725631359060        12.812893084061850        12.316562877617180     
 H   4.4357711628051266        13.630390846245414        11.145336013698170     
 H   7.4343680193915054        13.976760854938661        12.938904310892003     
 H   7.3587401504754260        15.737631844565259        13.180155409251208     
 H   6.7165361563546622        19.519368986128210        11.885857651994232     
 C   8.3858336185959388        18.854010036943329        10.671633870866094     
 C   8.2511049030347401        16.540519041648292        10.062692075089711     
 C   1.7773746783681672        13.475781256989313        9.9588286887560482     
 C   2.8869343364866484        14.248572429793734        7.9605446068150076     
 H   3.9582009770560802        16.116749510470896        8.1337139081297032     
 H -0.28837529811440665        19.847668241059466        14.654093049450404     
 C -0.35727213626588267        17.781525783316518        15.291279525085647     
 H  -7.3108903664966543E-002   15.685853411379565        15.754052526671021     
 C   6.7978483984759697        13.487358250550596        15.377276441654596     
 C   5.6911133074310181        14.275233272787197        17.371519013263960     
 H   4.6177882946436490        16.140063894161539        17.184969181204746     
 H   8.8724221674901411        19.825914305015097        10.640013109928866     
 C   8.9328384025637746        17.756754711198873        10.011241933939869     
 H   8.6414721016260430        15.660086341856356        9.5578094945530232     
 H   1.1594169824357317        12.740489352000674        10.474404236178612     
 C   2.0914962435803490        13.298965420685802        8.6080499389951566     
 H   3.1439003382384874        14.136529069722744        6.9063319925065354     
 H  -1.3028132331128164        17.876533416456308        15.822581220590603     
 H   7.4162220439519366        12.748553571994528        14.867290952725973     
 C   6.4869121229771078        13.321677469643914        16.730220695055330     
 H   5.4347322731196446        14.171073780446278        18.426860457479126     
 H   9.8770957212669650        17.846934481053147        9.4770276180762014     
 H   1.7048462043772643        12.432102750547113        8.0807824159796375     
 H   6.8771028961559324        12.460265161755185        17.263382013004321     
 Dy   5.4985499366439336E-003   8.7749603931418783        4.2239932809891467     
 Br  -2.2594098397799144E-002   5.8906237847018561        4.2280802964799440     
 O  0.80886685459351038        9.2113070828346970        2.2540580699243082     
 N   1.4233055626495681        10.882950277795944        4.6738736893488673     
 N   2.2420367581464675        8.2932571239092621        5.4219392935842752     
 O -0.78215983645656306        9.2172085701649511        6.1988571447699083     
 N  -1.3860755205751287        10.895570240014912        3.7808973895197417     
 N  -2.2460201685543946        8.3409726714977044        3.0150800053723281     
 C   1.2549767016916125        10.273543388009800        1.5786088866211905     
 C   2.0724965545533585        10.666790430135530        5.9904287736803274     
 C  0.59356589118319092        12.117661276194704        4.7446968532557570     
 C   2.5107920734194931        11.017750685387162        3.6470102930764630     
 C   2.8867274731669710        7.1070971537511216        5.4939514373260483     
 C   2.7997739924737162        9.3513944049154816        6.0638408872945293     
 C  -1.2322531624532163        10.276184008288054        6.8765422721887122     
 C  -2.0343922501332261        10.708448745080245        2.4575075318888198     
 C -0.54636590913995953        12.126706199375938        3.7278104754362320     
 C  -2.4782483490165652        11.031770211020513        4.8046837088864667     
 C  -2.9030571509278813        7.1623386550303181        2.9367860696574999     
 C  -2.7772438976081313        9.4035230117625872        2.3603752301390015     
 C   2.0677405000814524        11.243291214018027        2.2299188682711448     
 C  0.92446024643715430        10.476292016649850       0.21921185316368200     
 H   1.2818042300664785        10.669399113081516        6.7570095431875581     
 H   2.7743716090363724        11.484578888049754        6.2294947876880311     
 H   1.2255287904911401        13.009185680408361        4.5886730431074385     
 H  0.17982474652343103        12.183046999481888        5.7561329768385958     
 H   3.1753911383000073        11.842479281674009        3.9482991836287642     
 H   3.0883723021742755        10.084072706145990        3.6922851349625616     
 H   2.3948367065647109        6.2824311193825224        4.9838153509947825     
 C   4.0879645238987683        6.9285958174406757        6.1756661212035198     
 C   3.9889042301249065        9.2425925549493790        6.7839174188358271     
 C  -2.0426261492596236        11.248071165813235        6.2255374556152363     
 C -0.90766991984014689        10.473153867868946        8.2380706936368817     
 H  -1.2405725955925244        10.714819106806377        1.6940822257617816     
 H  -2.7242594915246396        11.539871765048055        2.2318734260296189     
 H  -1.1745001247363585        13.018772175765349        3.8939527178164526     
 H -0.13134326855993314        12.202489083590420        2.7177292367866142     
 H  -3.1346122475808169        11.863093820678344        4.5033579557680063     
 H  -3.0625598348903340        10.102941905470059        4.7501264896155817     
 H  -2.4316670863884484        6.3339205880953307        3.4601804210074465     
 C  -4.0936319623581552        6.9967690201462229        2.2337587018711162     
 C  -3.9506915364888688        9.3071495868942318        1.6128659458869925     
 C   2.5230804451483415        12.359304295931672        1.5202051506977743     
 C   1.3982915595948142        11.596230931640401      -0.47331548486624286     
 H  0.31786407435219505        9.7337622920388078      -0.29727930442147915     
 H   4.5615395593709698        5.9504183207041343        6.2026482685601545     
 C   4.6583931045987699        8.0196371299176086        6.8265782630889396     
 H   4.3958349710566083        10.119178909192959        7.2825005200068818     
 C  -2.5069366439559113        12.357320044106080        6.9399771117382238     
 C  -1.3889181106380530        11.587170079358593        8.9348176197625726     
 H -0.30163915169414429        9.7297192447598668        8.7536126978628399     
 H  -4.5827007393512682        6.0259610321033881        2.2052228822283699     
 C  -4.6340808060071437        8.0916984528846054        1.5638315582486675     
 H  -4.3366048276707847        10.185768522826491        1.1012904610263186     
 H   3.1467078126252841        13.091058647677455        2.0339350593925354     
 C   2.2018919701241266        12.540609386231692       0.17161762532949987     
 H   1.1354948047887097        11.711384084433819       -1.5257542617291153     
 H   5.6087574946341032        7.9202536512159458        7.3486404669610685     
 H  -3.1315491637300612        13.089503138688588        6.4280168963928341     
 C  -2.1942787671445432        12.531126502522239        8.2914918115596326     
 H  -1.1304631682647346        11.698009064394025        9.9889351755687201     
 H  -5.5755802473080776        8.0003487431880860        1.0248827884712028     
 H   2.5898051049389217        13.406980876819206      -0.35548356595332498     
 H  -2.5907247356191823        13.391610800795901        8.8214511177017378     
 Dy   2.3113614319246502E-002   8.4713293829008673        12.670369805290276     
 Br   4.8202311228438557E-002   11.339192371922330        12.687648884870628     
 O -0.79297677704237168        8.0458185782802065        10.699234076462242     
 N  -1.3860906821525252        6.3525670010529147        13.118733987137460     
 N  -2.2228487737050533        8.9319356476111746        13.874462682492764     
 O  0.82835349528423530        8.0344558064050524        14.639073413644637     
 N   1.4077921552471571        6.3383518540813997        12.221285360814381     
 N   2.2679238013991929        8.9060618600429748        11.456638439240711     
 C  -1.2323403813300970        6.9803282609220139        10.024376117915988     
 C  -2.0327661642551771        6.5622356769481991        14.439186139664297     
 C -0.56306179475413110        5.1123581474383553        13.183536331758916     
 C  -2.4778249078740981        6.2244057301382103        12.093948184037894     
 C  -2.8736274997084506        10.114125280431587        13.947260631314037     
 C  -2.7709759840582144        7.8711602806428234        14.518397526221047     
 C   1.2708701114218437        6.9717644361208126        15.316403582746442     
 C   2.0520387154683242        6.5363693819136417        10.897896184577846     
 C  0.57411974501270469        5.1044587347946910        12.164362833466750     
 C   2.5023414826935255        6.2031459787616408        13.241932195757549     
 C   2.9281481029769187        10.082576124553116        11.374214461035857     
 C   2.7969297590798670        7.8406257715546781        10.804333118314053     
 C  -2.0380540426733602        6.0042153391665183        10.675374992589216     
 C -0.90161736313113461        6.7795473938448776        8.6645554916606535     
 H  -1.2388573371425142        6.5636950029026337        15.202610138682841     
 H  -2.7262822691641020        5.7374095355027990        14.677737372383440     
 H  -1.2006642879716134        4.2251404547034852        13.026153369515768     
 H -0.14690746228101323        5.0420309252613569        14.193732734223969     
 H  -3.1420298309010657        5.3991013317654959        12.394492072181311     
 H  -3.0539611904927790        7.1584757681364195        12.144898567914053     
 H  -2.3886270955028497        10.941523594111896        13.434905380926830     
 C  -4.0740093335176741        10.285719416616173        14.632250491480610     
 C  -3.9580675172269784        7.9721898543612513        15.243076292554408     
 C   2.0698644152591759        5.9911088843656826        14.664245739909767     
 C  0.95272649132963350        6.7819302496205527        16.680511252762297     
 H   1.2560063220040971        6.5350637270915168        10.136686856626035     
 H   2.7410359095042751        5.7064932411760481        10.663950701613278     
 H   1.2042151384121347        4.2131563617534002        12.327655325613410     
 H  0.15762503524080926        5.0300731784338142        11.154745306085786     
 H   3.1577919148510731        5.3709860983790616        12.940536544300409     
 H   3.0870191000218203        7.1316326864394721        13.184914346783637     
 H   2.4599230294070127        10.913493761290798        11.896267891654325     
 C   4.1178515830447857        10.244622881227249        10.668915979097829     
 C   3.9712549880715158        7.9325857968171700        10.057367401184079     
 C  -2.4877698960644454        4.8859788740062520        9.9652380581088256     
 C  -1.3690496392343732        5.6571966813696495        7.9716975729051063     
 H -0.30039521492806165        7.5258923818910048        8.1474373797339226     
 H  -4.5549465012586934        11.260289320733827        14.659822434608742     
 C  -4.6346072046534443        9.1915172338535847        15.286236834631108     
 H  -4.3578836033023700        7.0939440876947915        15.744407197036832     
 C   2.5281212723508801        4.8795096789231778        15.379247824812209     
 C   1.4286382891514999        5.6661047383017085        17.378082731559562     
 H  0.35577516621233685        7.5321359874115581        17.196991968057667     
 H   4.6076423400536433        11.214825164231604        10.635582275527375     
 C   4.6562625828705686        9.1467846653117721        10.002366812961611     
 H   4.3555904386812303        7.0514138586563444        9.5490799095578414     
 H  -3.1069719940703515        4.1504035947051436        10.479008088196149     
 C  -2.1667706715074257        4.7074788607162876        8.6162796809785736     
 H  -1.1068576246857238        5.5442741026229605        6.9188362432371013     
 H  -5.5838684511798240        9.2864451130878329        15.810773792953214     
 H   3.1442136169544566        4.1407956999270992        14.866132894332670     
 C   2.2214852209753126        4.7125627523963445        16.733060740866858     
 H   1.1755193448690990        5.5607669550997745        18.434072424648530     
 H   5.5970033762916600        9.2349768495322699        9.4616070102375875     
 H  -2.5493975504320252        3.8392335303310405        8.0882514049154750     
 H   2.6124805541466771        3.8501802022825573        17.264169768407836     
         256

 Dy   4.2696051452995105       0.16907127397459121        4.2242068321967476     
 Br   4.2597751050061365       -2.7147029015091562        4.2291898740126399     
 O   5.0637221150554153       0.60074101525332535        2.2481287665589740     
 N   5.6814109244733046        2.2763963370829594        4.6649841458538752     
 N   6.5170176932028392      -0.28814037874267878        5.4330998612790893     
 O   3.4731778432981599       0.61463474251256833        6.1932429023078397     
 N   2.8717682061939702        2.2907282748820279        3.7726108270299892     
 N   2.0278798420853388      -0.28892871948538140        3.0261151607986672     
 C   5.5153166049752915        1.6588409779940525        1.5697453512379542     
 C   6.3326763380116295        2.0820410164999950        5.9858608509841353     
 C   4.8517992483621084        3.5138618827418635        4.7236307456064965     
 C   6.7710396512079356        2.4054930129425660        3.6373960784877104     
 C   7.1626827180218893       -1.4729797609369648        5.5104729535853325     
 C   7.0678824183341709       0.77246054027588196        6.0745378420451130     
 C   3.0290368928629712        1.6773999318328991        6.8688368178811166     
 C   2.2246122428979249        2.0824486638023170        2.4537097788569220     
 C   3.7117365244873812        3.5189723011520759        3.7069303428129396     
 C   1.7827012376574729        2.4324827963648907        4.7968127004766261     
 C   1.3719456788755211       -1.4689086472541777        2.9523929054122617     
 C   1.4899957949517970       0.77134171025863463        2.3710093633993417     
 C   6.3306718359997740        2.6276214750062015        2.2190844450812528     
 C   5.1868216250209764        1.8592348972093795       0.20951719112910447     
 H   5.5412048659905322        2.0893258285741583        6.7517372247193794     
 H   7.0275228257732909        2.9090729396417738        6.2123898397287487     
 H   5.4875541552435791        4.4014752363452567        4.5621299958512767     
 H   4.4372385879193912        3.5869546094262552        5.7341769610630520     
 H   7.4351953674139528        3.2308245623722454        3.9376127031745822     
 H   7.3476842335580042        1.4716667007076409        3.6877136721107302     
 H   6.6747608191583794       -2.2998498684164455        4.9998408968905785     
 C   8.3618093529068656       -1.6462614478381437        6.1971956971394926     
 C   8.2529419722836916       0.66965384883493950        6.8019335809185613     
 C   2.2218686099035696        2.6512341361113427        6.2165366806386499     
 C   3.3554855284051448        1.8751114936757620        8.2298264579748928     
 H   3.0171311097535654        2.0852404039264711        1.6889803828678802     
 H   1.5272819156892095        2.9046932298995474        2.2165624061934972     
 H   3.0876362230957795        4.4151010390400565        3.8675870887822859     
 H   4.1256545575101153        3.5867493935640873        2.6957942003082889     
 H   1.1258180508895348        3.2635039248311215        4.4953352534739839     
 H   1.1971970453454026        1.5039762668342711        4.7471853156614205     
 H   1.8472386096808873       -2.2952882154669307        3.4751158352154521     
 C  0.17945073452413313       -1.6396057686634540        2.2539561991068435     
 C  0.31299683169878978       0.66894331004215102        1.6297128986741851     
 C   6.7913436255322814        3.7398964306632525        1.5067200984450295     
 C   5.6658194059948812        2.9751404534340575      -0.48586818841866047     
 H   4.5776090321956238        1.1181412338237624      -0.30575886023631749     
 H   8.8394965983315892       -2.6225101878233827        6.2275999008970873     
 C   8.9254672029923317      -0.55183154450358340        6.8484709729955835     
 H   8.6551133702786540        1.5478537734991908        7.3014770568704153     
 C   1.7636974855017888        3.7639980065669105        6.9294190552325281     
 C   2.8804487177084019        2.9930056515978731        8.9247267202936591     
 H   3.9583611860476822        1.1291656646231270        8.7457303266824695     
 H -0.30558435535897782       -2.6123272649742972        2.2284891626223500     
 C -0.36736769574559586      -0.54797124640628259        1.5841494836035872     
 H  -7.7436507883121036E-002   1.5459013702888615        1.1187402485086126     
 H   7.4165248882045685        4.4712882622871124        2.0191806591831623     
 C   6.4727933121056562        3.9180983092585420       0.15708909699957405     
 H   5.4040487609726009        3.0884024162725812       -1.5388362489834007     
 H   9.8743698196362484      -0.64797731808480696        7.3735078273506423     
 H   1.1409697198598177        4.4973121206584246        6.4168436943992697     
 C   2.0792485781591914        3.9396188196686985        8.2800891870023055     
 H   3.1402381129317578        3.1046788246430257        9.9783938904164202     
 H  -1.3100987800294541      -0.64253105406879729        1.0477415806131027     
 H   6.8651827828032319        4.7810697637908968      -0.37234539142438472     
 H   1.6881338663922725        4.8034177982779873        8.8086905264379762     
 Dy   4.2888060462795146        17.063284836107997        12.656325516525637     
 Br   4.2970610535917899        19.936049755588542        12.668730093069957     
 O   3.4764328694562510        16.633711255885601        10.687755324454953     
 N   2.8904194335832858        14.944355471359165        13.109855340169473     
 N   2.0437515563680027        17.518938270587757        13.863873880517655     
 O   5.0982865820860725        16.639711697709920        14.627476487175995     
 N   5.6855421955273879        14.940545732168413        12.213658953305426     
 N   6.5342767706591482        17.513565249017525        11.449944966094758     
 C   3.0349557580280142        15.568633551387583        10.013505480234201     
 C   2.2450218717520580        15.150928326010481        14.431635389651071     
 C   3.7182488492291612        13.707102664919756        13.172801171640268     
 C   1.7969953400322154        14.812056112183249        12.087392450784320     
 C   1.3892145045040030        18.699056985060878        13.937862323097800     
 C   1.5043838446677715        16.458318907277313        14.515299784736648     
 C   5.5397298202563015        15.578687859750898        15.307532302564011     
 C   6.3318773755445346        15.142984384172255        10.891763059356814     
 C   4.8554854098424887        13.704637095743408        12.153591903986213     
 C   6.7778730414645469        14.809993717799676        13.237540708838369     
 C   7.1896119084277110        18.693048868562137        11.371594121551578     
 C   7.0732379568351158        16.449726762480221        10.803422978126536     
 C   2.2325851713328073        14.591963106327139        10.667468486051865     
 C   3.3585269961011575        15.371011494123641        8.6517857704617072     
 H   3.0400818926513753        15.151915655818060        15.193842717230524     
 H   1.5534037339006503        14.324268568904193        14.669178808455463     
 H   3.0838508801807492        12.817993376907891        13.014298390204647     
 H   4.1347854593149336        13.637006166317610        14.182813108021056     
 H   1.1359414671704062        13.985298286657823        12.390468020642041     
 H   1.2183288532877634        15.744510315858468        12.139196885932703     
 H   1.8665926389858538        19.526116869704111        13.417878377823669     
 C  0.19456586932366701        18.869097738005820        14.633078635700265     
 C  0.32406720748793322        16.558058176548450        15.251557030177674     
 C   6.3419798474547218        14.598310599938619        14.658899549328058     
 C   5.2163229536511153        15.388677507162411        16.670561361761585     
 H   5.5371356769021398        15.142043781027793        10.129202009164874     
 H   7.0233416295495177        14.315467230620401        10.656868250226276     
 H   5.4878358066906037        12.814454719207900        12.314243928511454     
 H   4.4389435716700838        13.632150783830276        11.143776426265447     
 H   7.4369260052276696        13.979951236425773        12.938735341861335     
 H   7.3592734787836172        15.740569870476840        13.181292731067472     
 H   6.7127720065697751        19.522622887685475        11.888099610162822     
 C   8.3850397575639590        18.859212641795551        10.676853308277396     
 C   8.2538069052898262        16.545761130198862        10.067319901359808     
 C   1.7776103708787778        13.475926429659543        9.9573501238706985     
 C   2.8857441679910987        14.250815302729155        7.9590381834766717     
 H   3.9572304184707199        16.118690455547267        8.1335089864198018     
 H -0.29014482134293779        19.841949034939645        14.660133477433602     
 C -0.35554245654392175        17.775680952144345        15.297383516790433     
 H  -6.8651367676644370E-002   15.680162392786377        15.759121659547347     
 C   6.7980288652173133        13.487251283033730        15.376015181203064     
 C   5.6898403171206784        14.273147343691466        17.370169972842643     
 H   4.6167422619624343        16.138269429041028        17.184793256969829     
 H   8.8705878245600935        19.831629594876734        10.646162596885910     
 C   8.9345256988758486        17.762613079965917        10.017466021426580     
 H   8.6459340901506962        15.665795297670904        9.5630102093686826     
 H   1.1598310765904878        12.740161703967116        10.472465677052408     
 C   2.0905882576535664        13.300670278457202        8.6061084089301048     
 H   3.1421466832589915        14.139790653915163        6.9045604362710229     
 H  -1.3001735061085442        17.869755765304205        15.830425983860403     
 H   7.4165931603346253        12.748891741996353        14.865624455717315     
 C   6.4859335257847386        13.320090665595943        16.728503374836887     
 H   5.4328699190464294        14.168018172664185        18.425246103752752     
 H   9.8796771008446420        17.853740035935431        9.4850009072508001     
 H   1.7031601828181762        12.434575160064743        8.0782225766864251     
 H   6.8753391607039553        12.457943183303456        17.261110694669547     
 Dy   6.2982552244292885E-003   8.7747733166612534        4.2238226347260976     
 Br  -1.4211422198532764E-002   5.8905499666345706        4.2244897492199627     
 O  0.80834651589567363        9.2123153744231328        2.2538538282828720     
 N   1.4205508727997120        10.885256660730631        4.6732773659659115     
 N   2.2436689019309783        8.2974064929728417        5.4217512748895178     
 O -0.78243805193770877        9.2159742508099676        6.1987383736132724     
 N  -1.3889146465834192        10.892825154343274        3.7803668102464947     
 N  -2.2445740200695963        8.3363120698318021        3.0148433890148851     
 C   1.2542364549944083        10.274372419239867        1.5780584627474603     
 C   2.0694174705689057        10.670752561357020        5.9902590158202180     
 C  0.58895022872212732        12.118808748696470        4.7429214750371713     
 C   2.5083270347796618        11.021106256824774        3.6468903368509755     
 C   2.8904012443446474        7.1123777505340806        5.4942922125173661     
 C   2.7980148842158101        9.3561474781769878        6.0655331339296863     
 C  -1.2327895797354775        10.275127804592035        6.8760520210591416     
 C  -2.0376568451554840        10.704073837353498        2.4574310133925463     
 C -0.55101913475997311        12.125098311750627        3.7260685036241550     
 C  -2.4807255126777106        11.027991082247008        4.8046846743576443     
 C  -2.8995616005852543        7.1565497625868790        2.9369017268383333     
 C  -2.7791929974720881        9.3983297643083912        2.3621093616260014     
 C   2.0660167330876349        11.245028775412019        2.2292679106140967     
 C  0.92461885152476952        10.475795006499901       0.21826433644245466     
 H   1.2784388792443191        10.673537044654344        6.7565418404917059     
 H   2.7705059724909149        11.489366867333169        6.2287906598920211     
 H   1.2194833791940936        13.011135184038908        4.5858694936716251     
 H  0.17520291444895403        12.184859494587927        5.7542942417923975     
 H   3.1714879821000048        11.847079341182672        3.9480251526191759     
 H   3.0873900404161834        10.088401875430661        3.6931897835750411     
 H   2.4013754471431406        6.2872390948883492        4.9822526882965219     
 C   4.0902576714325116        6.9355146737604505        6.1787542751356801     
 C   3.9851698242832709        9.2487448655662536        6.7891006478238847     
 C  -2.0442681091064161        11.246009282408824        6.2249615120101573     
 C -0.90721099492676460        10.473537253379298        8.2371417014579205     
 H  -1.2441870488283497        10.710317917970919        1.6936420545411877     
 H  -2.7283394872830926        11.534688499998703        2.2313305545864126     
 H  -1.1805294863575722        13.016389370310232        3.8912303061443017     
 H -0.13607720557328876        12.200217623126948        2.7158902098244093     
 H  -3.1385826435538777        11.858029907318898        4.5032028278786713     
 H  -3.0635222150268890        10.098166309313372        4.7512305034103886     
 H  -2.4252801265256321        6.3285345683302214        3.4582814392382977     
 C  -4.0915357059721034        6.9894125730308154        2.2366012351140774     
 C  -3.9546036474592459        9.3006254260961558        1.6180121887579950     
 C   2.5219871914322276        12.360207978054447        1.5186855501651828     
 C   1.3988590149632094        11.595076044960265      -0.47502185244416195     
 H  0.31862737590146334        9.7325948301592060      -0.29795333818098613     
 H   4.5658763894139804        5.9583106377360897        6.2056893071401031     
 C   4.6566366672658477        8.0268993334450727        6.8325188672926265     
 H   4.3892636610710714        10.125580562428640        7.2894900905712552     
 C  -2.5079429690039410        12.356122741870719        6.9384937361254826     
 C  -1.3880490853253689        11.588236094072396        8.9330960370083812     
 H -0.30050294252942955        9.7308380319399124        8.7529556328418945     
 H  -4.5785611765675132        6.0176255829355920        2.2079106013189134     
 C  -4.6360348257047619        8.0840783233897380        1.5696134985324450     
 H  -4.3433315152805232        10.179048770350994        1.1082930330842125     
 H   3.1454111210168563        13.092406196418304        2.0320309543616903     
 C   2.2019996750160842        12.540034136054460       0.16962463608633324     
 H   1.1367405641591399        11.709260185922545       -1.5277515212527435     
 H   5.6057695933560687        7.9285855169439641        7.3569528306740457     
 H  -3.1328366660867073        13.087796524192392        6.4261503529618897     
 C  -2.1939666426963620        12.531530871048160        8.2894915902397557     
 H  -1.1288487049098228        11.700125403962684        9.9868953771791471     
 H  -5.5787642164387181        7.9917175544587238        1.0330001063141352     
 H   2.5906197459926146        13.405732188146137      -0.35797762626888330     
 H  -2.5896806583127883        13.392724109497268        8.8189216819011591     
 Dy   2.2298170279497667E-002   8.4714502604672450        12.670790821393517     
 Br   4.1060305885625703E-002   11.339344906181553        12.683529108680418     
 O -0.79283068526158118        8.0452609926868046        10.699582516074829     
 N  -1.3842102235016835        6.3508743083019432        13.118653572791640     
 N  -2.2238017167700352        8.9289188374407846        13.875660963595177     
 O  0.82850741372282355        8.0351671487033673        14.639420487796423     
 N   1.4096656948647714        6.3403646916542664        12.221147604242923     
 N   2.2668661423327947        8.9094265017953163        11.457709759693808     
 C  -1.2321568788867312        6.9800280681813431        10.024347637277325     
 C  -2.0306470900367848        6.5591240360321335        14.439437044109530     
 C -0.55983343003608743        5.1114762111255709        13.182461775805944     
 C  -2.4761929570827323        6.2220455779921409        12.094246747091930     
 C  -2.8757455578723006        10.110414847887725        13.949627768509359     
 C  -2.7696682641388097        7.8674986085952154        14.520438829280698     
 C   1.2710590311478960        6.9721725677805422        15.316304074130962     
 C   2.0541197197455494        6.5397999313090942        10.898066793118565     
 C  0.57734671640846980        5.1056395983631280        12.163278316144501     
 C   2.5040134119623505        6.2058119191744279        13.242123880705034     
 C   2.9259537423179456        10.086627414835410        11.376472747823906     
 C   2.7981924891199110        7.8446152637697857        10.806297252909369     
 C  -2.0370766149822397        6.0031799563776786        10.675233183426144     
 C -0.90233393172075649        6.7804613272299177        8.6641434249071025     
 H  -1.2365191010283427        6.5602327669017555        15.202630804488560     
 H  -2.7236461497760680        5.7337032911685322        14.677405944655627     
 H  -1.1964256643144091        4.2236912527689903        13.024330899010513     
 H -0.14363097752067547        5.0405973613742381        14.192582226749312     
 H  -3.1393340618340440        5.3958022721769980        12.394628080487541     
 H  -3.0534064032618531        7.1554034913242797        12.146094841609369     
 H  -2.3927177393018995        10.938311283041264        13.436252176517886     
 C  -4.0749641834117831        10.280752088544116        14.636894083520406     
 C  -3.9552952756179853        7.9673592038741683        15.247710204236272     
 C   2.0708948585727835        5.9923297375104552        14.663977520439843     
 C  0.95193423005308897        6.7809691701470358        16.679994800941532     
 H   1.2582950639360648        6.5388298579276780        10.136640139750689     
 H   2.7436368088361833        5.7105204534173657        10.663531132575518     
 H   1.2084736706747565        4.2149210036355997        12.325847456342274     
 H  0.16089756459387283        5.0317672239558764        11.153589510990525     
 H   3.1605414333340489        5.3746236731860417        12.940492628800273     
 H   3.0875834622145470        7.1350362154929812        13.186047167622425     
 H   2.4557260441380087        10.917061890727199        11.897477137702884     
 C   4.1168769989965242        10.249911873118165        10.673508423798552     
 C   3.9740447372143444        7.9377204496781131        10.061991107889387     
 C  -2.4873665295096301        4.8856694440375019        9.9643468551058838     
 C  -1.3702395426562488        5.6587519158130997        7.9705886890367372     
 H -0.30158506928537443        7.5273276257940038        8.1472535101559487     
 H  -4.5570259114057965        11.254772472822552        14.665155093672496     
 C  -4.6329197912689635        9.1860361890023903        15.292248576454073     
 H  -4.3532558614015802        7.0887371915631956        15.749836465091221     
 C   2.5285364900005867        4.8799243148487852        15.378131695508140     
 C   1.4273270974676666        5.6644191507344726        17.376775849773040     
 H  0.35448354727489129        7.5305954424410393        17.196759612638445     
 H   4.6055416017690955        11.220669724487736        10.640874613384916     
 C   4.6579823076803795        9.1525684650078478        10.008368417241073     
 H   4.3602735637208205        7.0569013829375633        9.5545531326718951     
 H  -3.1062886326802341        4.1496473599034287        10.477816287330766     
 C  -2.1675180937716170        4.7085083942775254        8.6149452370857169     
 H  -1.1086535254238157        5.5467031607153068        6.9174639935247342     
 H  -5.5812260562532154        9.2800876657918892        15.818626884735478     
 H   3.1449326112029707        4.1417115095180659        14.864666115688447     
 C   2.2206540070502085        4.7114760028642300        16.731468840977904     
 H   1.1735447089793993        5.5580956888331832        18.432481113532354     
 H   5.5997130681944407        9.2416195705881794        9.4694824230917245     
 H  -2.5508198811213503        3.8408729238873609        8.0864791813103167     
 H   2.6109246271311179        3.8484100679550384        17.262063963905224     
         256

 Dy   4.2702133909497553       0.16912654813729561        4.2239884993483736     
 Br   4.2681745608030672       -2.7147378184045783        4.2252612536563197     
 O   5.0632648925777071       0.60192051997666274        2.2479721446794874     
 N   5.6783751336366537        2.2790526759414798        4.6644195865269378     
 N   6.5182016070014202      -0.28353558577133942        5.4330074410395444     
 O   3.4724753889490807       0.61345164070628422        6.1930019766539193     
 N   2.8688053443469852        2.2882738158910141        3.7719842828149948     
 N   2.0292541864926692      -0.29325350679269063        3.0260087735493335     
 C   5.5146610369876461        1.6598318599470261        1.5692406825689771     
 C   6.3291707020058148        2.0864023265499978        5.9857758861920676     
 C   4.8469520803810546        3.5153888001209319        4.7217593939532483     
 C   6.7684118134539668        2.4091361189712832        3.6374099006438558     
 C   7.1659013673109442       -1.4672524254684824        5.5108261346926666     
 C   7.0656861040670860       0.77764654848794101        6.0763504149225565     
 C   3.0282315110314859        1.6764373045164496        6.8682609134405581     
 C   2.2212647777989623        2.0783069976011586        2.4535418538784612     
 C   3.7069159238436904        3.5176706967760385        3.7050368338564699     
 C   1.7800871092287367        2.4290158598824458        4.7967299898883136     
 C   1.3753636206377606       -1.4743709682770889        2.9528483637061314     
 C   1.4879746446758986       0.76640066212931734        2.3727430347496710     
 C   6.3289297769498871        2.6295827641531009        2.2185210327906266     
 C   5.1872151996104892        1.8588120780046897       0.20857161656455225     
 H   5.5373282132452655        2.0938636127870791        6.7512651039096898     
 H   7.0232007308866455        2.9142530627708867        6.2118043632143749     
 H   5.4813324660717893        4.4037611043726299        4.5591941929256388     
 H   4.4323247831596948        3.5892338715631276        5.7322065103815261     
 H   7.4311022822569761        3.2357207069361231        3.9374989366872910     
 H   7.3465291190290021        1.4762816736038207        3.6888422452553651     
 H   6.6808537960291901       -2.2945687485582229        4.9982399765452898     
 C   8.3636445418534340       -1.6389146444690716        6.2002738156697461     
 C   8.2487995792418456       0.67622758646746983        6.8071574745592809     
 C   2.2200961146517848        2.6493971088056716        6.2158945953693250     
 C   3.3557196492525718        1.8755030350878812        8.2288155424374470     
 H   3.0134649953267827        2.0809160931132356        1.6884787626839401     
 H   1.5231341961946046        2.8997177427997745        2.2158682602467485     
 H   3.0813862868478896        4.4130101976700287        3.8646026182411428     
 H   4.1208219945550564        3.5847140310820436        2.6938310718541443     
 H   1.1217650922947673        3.2588030013655609        4.4951298450369919     
 H   1.1960492200727015        1.4995442614171355        4.7481762162307106     
 H   1.8535304409904441       -2.3002725296334661        3.4736916321577258     
 C  0.18149277701206656       -1.6467255617317273        2.2571387757034218     
 C  0.30901217259939495       0.66258076052107562        1.6348991722370927     
 C   6.7902925130161416        3.7409942277316262        1.5052905645225150     
 C   5.6666786290974409        2.9740340853670286      -0.48756707370933022     
 H   4.5786817648978122        1.1170018975118812      -0.30646292906815881     
 H   8.8433627799157932       -2.6141928088616910        6.2305848731985440     
 C   8.9232871267461675      -0.54415964415179174        6.8543959000977921     
 H   8.6481753626393250        1.5546670201995956        7.3084905564852081     
 C   1.7627305231508945        3.7630678108334550        6.9279050296162641     
 C   2.8812653312042009        2.9941272328489363        8.9229547298968299     
 H   3.9591905064238411        1.1302100283615637        8.7449733422412361     
 H -0.30149845102948891       -2.6204236908371485        2.2316546037111755     
 C -0.36936760592279794      -0.55544847640314121        1.5901126964017938     
 H  -8.4251249791560512E-002   1.5392795567944308        1.1256887235543063     
 H   7.4152040840022835        4.4728613589435557        2.0174026616915812     
 C   6.4731000054028280        3.9176277671292707       0.15514248299978703     
 H   5.4056968200863000        3.0862629312862908       -1.5408563130417003     
 H   9.8709870227181220      -0.63924863484240357        7.3817421714753211     
 H   1.1398313434799090        4.4959817243292131        6.4149715892496344     
 C   2.0796358671795954        3.9402048772843488        8.2780598854011522     
 H   3.1418451085158794        3.1067962321715132        9.9763007063582094     
 H  -1.3133152219647271      -0.65109778433439858        1.0560388315065514     
 H   6.8662474033516165        4.7798915180454493      -0.37480250856219238     
 H   1.6893720389961362        4.8047462504389937        8.8061501782189886     
 Dy   4.2880466623897568        17.063239297453997        12.656854386462818     
 Br   4.2902312936458955        19.936062721944271        12.665335391584978     
 O   3.4766830095281258        16.633324201492805        10.688124224477479     
 N   2.8922102808916437        14.942483372779582        13.109501501484738
[truncated: 1,281,471 more chars]
