# Supplementary material for: Unraveling the Contributions to Spin–Lattice Relaxation in Kramers Single-Molecule Magnets
Source: J Am Chem Soc. 2022 Dec 9;144(50):22965–75. doi: 10.1021/jacs.2c08876 (PMC9782788; doi:10.1021/jacs.2c08876)
Supplement: Supplementary file 2 — ja2c08876_si_002.zip [file ja2c08876_si_002.zip › phonon_Dy/mol-8/mode-1-10/11/Cart_disp.xyz]

         256

 Dy   4.2406526811429313       0.17194658304943583        4.1828643824936789     
 Br   4.3047944619291121       -2.7133217850406286        4.2520217284982014     
 O   5.0274118934648397       0.63471358174361892        2.2117264824490741     
 N   5.6047079049041368        2.3157605318343197        4.6346042470667124     
 N   6.5148728356011283      -0.21469541652196628        5.3602100579755998     
 O   3.4307893254621051       0.58192451381546917        6.1554662058243448     
 N   2.7968674117927783        2.2604557630968576        3.7415831391834979     
 N   2.0273284849585576      -0.35174025814379972        2.9546483051090648     
 C   5.4772241871798055        1.6965642346050849        1.5391859276304054     
 C   6.2430295028274738        2.1369213964351959        5.9646518816494174     
 C   4.7526448297128097        3.5390818978773493        4.6730945311001086     
 C   6.7050844403257965        2.4612451174171808        3.6207709940349790     
 C   7.2083811519863481       -1.3756990730397027        5.3987756138312850     
 C   7.0055792323461263       0.84195837364865489        6.0591300461801723     
 C   2.9882334024657560        1.6421535362602102        6.8375112717600510     
 C   2.1377354678177691        2.0369244913034801        2.4316599376898766     
 C   3.6131427979461193        3.5033741851722691        3.6559983533490215     
 C   1.7182187391058115        2.3855147876343352        4.7793027157263746     
 C   1.4187475429183407       -1.5556972995903080        2.8445082384809943     
 C   1.4297719479990756       0.71203372241023866        2.3552777811921608     
 C   6.2801524047826218        2.6716393023826064        2.1959799912990738     
 C   5.1619167833373512        1.8921323782256663       0.17557590218100241     
 H   5.4432529380995263        2.1347380519792210        6.7219553171719459     
 H   6.9211116342001544        2.9769152437469741        6.1957586422166600     
 H   5.3714096968991649        4.4347806619713737        4.4900106415272978     
 H   4.3387266763345673        3.6274611679626698        5.6827588483368432     
 H   7.3503911135023303        3.2999544938704246        3.9270913738061979     
 H   7.2992517231169476        1.5390542308405075        3.6803131561371258     
 H   6.7700922701316539       -2.1993890184420626        4.8371293428178994     
 C   8.3950805227119147       -1.5300368584019886        6.1106194284203132     
 C   8.1646419846513592       0.75085552029340819        6.8316111019691199     
 C   2.1732266483237934        2.6136314849439795        6.1926835145383121     
 C   3.3267588411578490        1.8416705732857335        8.1957801771753971     
 H   2.9226813349764336        2.0480451534591295        1.6589637415030285     
 H   1.4244854340961970        2.8465278631508641        2.1984180595429104     
 H   2.9710407942520809        4.3908428850843269        3.7942806687030934     
 H   4.0286473562538578        3.5559741031460761        2.6444923421568798     
 H   1.0432934299643770        3.2042154301309096        4.4850223170078927     
 H   1.1494385429911897        1.4459496302130124        4.7380719327249103     
 H   1.9432008464626382       -2.3849007424370532        3.3177719523414213     
 C  0.21393420429164017       -1.7456227038621226        2.1712441224877521     
 C  0.22660745986489667       0.59769044404161065        1.6594586593795424     
 C   6.7549521779388018        3.7766481656556441        1.4820441647109539     
 C   5.6483935262127858        3.0057628076774936      -0.51845525924614644     
 H   4.5631541162854230        1.1435753296409730      -0.34222532589043914     
 H   8.9212902574318953       -2.4836989469522655        6.0983572740764043     
 C   8.8841638896599537      -0.44658309269746832        6.8429645852487360     
 H   8.5161558820082472        1.6216651740430312        7.3845173693648993     
 C   1.7347343134069517        3.7359518228010273        6.9037467281941955     
 C   2.8640660880489106        2.9638630034996347        8.8920540521430063     
 H   3.9358931628378189        1.0997746196983316        8.7093640024691314     
 H -0.22294196680684156       -2.7409467810062358        2.1047237205693321     
 C -0.40708594375071078      -0.64334289400149125        1.5807262341231909     
 H -0.21439850063006660        1.4816948560859013        1.2005531420295341     
 H   7.3846380253276775        4.5037033644178006        1.9955087338959725     
 C   6.4520274672283682        3.9488640838629245       0.12812962026433133     
 H   5.4006083310583843        3.1148941765810623       -1.5750213551777246     
 H   9.8190334738726222      -0.53329986656205886        7.3945309493765388     
 H   1.1208757221251227        4.4771323248225041        6.3918617053360274     
 C   2.0658229099047394        3.9152305871936499        8.2503471221705471     
 H   3.1371794710105427        3.0777645916336267        9.9424649917874817     
 H  -1.3639488782107565      -0.74780348787990358        1.0711617533546192     
 H   6.8546710185830158        4.8067680761503215      -0.40154136617891062     
 H   1.6892994365502225        4.7860303998170686        8.7784144630927159     
 Dy   4.3245162591558266        17.062060309667569        12.721785365836016     
 Br   4.3896841137670597        19.933759826478749        12.691479702709652     
 O   3.5052770582410604        16.679146419643772        10.742346998662111     
 N   2.8660269225681123        14.977993500316222        13.137875409305773     
 N   2.1133168935669455        17.581260021572394        13.989696694646332     
 O   5.1241392208850476        16.588963188102063        14.682717723453381     
 N   5.6594304738068431        14.901752197564985        12.240047943343177     
 N   6.6024149628272681        17.446584371745459        11.572625611269935     
 C   3.0439655149751030        15.631404677094363        10.052414504850677     
 C   2.2166459870659212        15.183015444092707        14.457223694594449     
 C   3.6610652988910366        13.718481495751114        13.194533820620791     
 C   1.7756748309446881        14.885636147223403        12.107710766400908     
 C   1.5099711550542043        18.786170751161372        14.122604079250676     
 C   1.5039943409360170        16.503903877070460        14.556608850693866     
 C   5.5489759360837496        15.511359200553594        15.346587515820854     
 C   6.3016045561056497        15.105172743276421        10.915640270142861     
 C   4.7976425330017536        13.687383048549069        12.174602619287755     
 C   6.7550171935512520        14.731883151967473        13.256136512264018     
 C   7.3095534310728558        18.601103763078868        11.552692529719343     
 C   7.0717124253175694        16.397948439704180        10.842417305794211     
 C   2.2170348305099408        14.664589058776761        10.690296835534069     
 C   3.3700457976658091        15.440063604170135        8.6900661467885278     
 H   3.0091878717132223        15.164694722623587        15.221864485604470     
 H   1.5095495061073925        14.366306760695021        14.682903226480589     
 H   3.0016889370072684        12.846690525934413        13.037516647774369     
 H   4.0782494349970202        13.638740119726096        14.203673720906771     
 H   1.0886106510767235        14.075568711062932        12.399555180597572     
 H   1.2238501182205850        15.834897041132997        12.163842440357524     
 H   2.0456530085613349        19.627497625675382        13.677388284487977     
 C  0.29380561528892896        18.962517904526720        14.780708667832561     
 C  0.28818406150577214        16.601325629791010        15.235727646443879     
 C   6.3261890643291103        14.521458490230621        14.680558189038244     
 C   5.2330471569855215        15.316861370779746        16.710426294022994     
 H   5.5040927296205968        15.123885203831072        10.155809053313847     
 H   6.9771941354085296        14.267346086086761        10.668872369655269     
 H   5.4058952148199424        12.780281941174488        12.336112380215789     
 H   4.3805615593133016        13.624156273355148        11.164449508155812     
 H   7.3882389480612067        13.885096177948171        12.946144629589956     
 H   7.3632680944275108        15.645693185765852        13.203865485801709     
 H   6.8900384180538712        19.418114938584761        12.142132623806880     
 C   8.4849668481522453        18.758814605415484        10.822253007725251     
 C   8.2178408990143783        16.494266088526601        10.049431037926187     
 C   1.7540086906198062        13.557125475636267        9.9708327537184296     
 C   2.8823918541019258        14.334359318570945        7.9844957464176156     
 H   3.9875234721012296        16.177181129114199        8.1794990438914876     
 H -0.13936589814391734        19.959758055282709        14.864741033431883     
 C -0.34444971034143634        17.843228977148335        15.330919469437539     
 H -0.16383118866949892        15.705892513239585        15.667795681672876     
 C   6.7773756447759066        13.403076605066282        15.388341919076023     
 C   5.6953136682552836        14.188337811839704        17.397238944714424     
 H   4.6532182936022108        16.077273534177536        17.233326688497737     
 H   9.0226306524643451        19.706778494878868        10.848662308427658     
 C   8.9468977084361967        17.686195319888576        10.049674102443644     
 H   8.5506306268226915        15.630762344609726        9.4698801035718017     
 H   1.1296054831282298        12.822044806565060        10.479448836966299     
 C   2.0716575641021540        13.388134081824349        8.6194863212056489     
 H   3.1447664497250463        14.228754594339629        6.9307932181219618     
 H  -1.3137459322265888        17.935242341671454        15.821379215329120     
 H   7.3886390153750208        12.664004354502328        14.870545632629966     
 C   6.4745309858663118        13.231173958342556        16.741994782625817     
 H   5.4475683054243511        14.078887945154014        18.454059209586411     
 H   9.8686234517963527        17.777853976655148        9.4758154794566618     
 H   1.6780203014428754        12.530230158731952        8.0812736381695736     
 H   6.8605770818695717        12.361997744079273        17.264110963198469     
 Dy   3.8704465194408857E-002   8.7760116799539425        4.1533923102395081     
 Br   5.7486051332821829E-002   5.8940267907916617        4.2546856671132884     
 O  0.82788687189469046        9.2654565264842024        2.1927305138522315     
 N   1.3918059129163449        10.922502578944169        4.6418343972041596     
 N   2.3155957957255282        8.3653265086817008        5.2854397389672645     
 O -0.76090732939411398        9.1660158621076313        6.1385445162142149     
 N  -1.4176621155612747        10.857964794729764        3.7482881501654290     
 N  -2.1726248012792455        8.2709080358218667        2.8741384523279576     
 C   1.2587862970712651        10.344186242614029        1.5342175741559676     
 C   2.0359126047369296        10.706541219211008        5.9616543927812318     
 C  0.52864969252422722        12.134297602374254        4.7166008386684286     
 C   2.4831914959365808        11.096942075592109        3.6239123279773295     
 C   3.0190195991654951        7.2075111779625365        5.2920345319672828     
 C   2.7960741049752063        9.4070976798821579        6.0191063052619258     
 C  -1.2286784720964434        10.207800629115708        6.8324733798690147     
 C  -2.0712381370990220        10.671824188529829        2.4281727935232835     
 C -0.61122305996080495        12.111856577819379        3.6996526129896887     
 C  -2.5057741254940464        10.953447467302412        4.7808293581590986     
 C  -2.7711296726489616        7.0642137792069590        2.7281997819347734     
 C  -2.7818003262101683        9.3513703018795500        2.3136167438312056     
 C   2.0483058419916902        11.321822358091248        2.2036306299604442     
 C  0.93616429346493946        10.553884516431575       0.17424259533842176     
 H   1.2416424761762896        10.687159985292894        6.7247830914710685     
 H   2.7194991172884118        11.536580922412208        6.2136324427456753     
 H   1.1350155328593368        13.043188405050330        4.5577132668744680     
 H  0.11504933190155159        12.191514853701847        5.7285659648919154     
 H   3.1216733514773325        11.938198204831252        3.9374090835518012     
 H   3.0876152032266257        10.180170474981612        3.6651363867957789     
 H   2.5901989061598187        6.3959523852981288        4.7028114822667009     
 C   4.1995151732998401        7.0396569632397092        6.0112675565657359     
 C   3.9475885898428582        9.2990878458239958        6.8015094839851065     
 C  -2.0628059069214282        11.170746566588049        6.1987223204585566     
 C -0.89909164073969627        10.397464228293718        8.1942042223315603     
 H  -1.2808267390139865        10.700316543357784        1.6616000744979942     
 H  -2.7790123220401308        11.491560212263179        2.2159871930253785     
 H  -1.2646999594193113        12.986621798968082        3.8627928846143327     
 H -0.19600309157057885        12.195794714208541        2.6901705635711419     
 H  -3.1892426448855944        11.767465569433613        4.4916385768535214     
 H  -3.0623244006037171        10.007193771214068        4.7220960901393347     
 H  -2.2353365305096973        6.2210071849679300        3.1692549792043003     
 C  -3.9841531773071002        6.8902766134485809        2.0646741289955983     
 C  -3.9936226142021831        9.2562875350141862        1.6285913292315133     
 C   2.5029094898844697        12.443694015586857        1.5037124897499843     
 C   1.4030156924692059        11.685205951704203      -0.50507688717111698     
 H  0.34695301243472942        9.8034412873838619      -0.35228615416672637     
 H   4.7327377662760206        6.0894026004040240        5.9735223577351668     
 C   4.6723114472452743        8.1045027943722179        6.7876685467264650     
 H   4.2880413976065270        10.157984306302806        7.3831424169814737     
 C  -2.5313323030311223        12.272637712530722        6.9230391279320092     
 C  -1.3909516058825981        11.498437458674696        8.9042337062275987     
 H -0.27519814321072722        9.6627106149739674        8.7001422772031365     
 H  -4.4143213954514877        5.8918507578400776        1.9706231462250070     
 C  -4.6228975173915838        8.0131387127740954        1.5225549638051938     
 H  -4.4457325943274322        10.153768831821315        1.2011524864007297     
 H   3.1213908302980800        13.173900591655208        2.0254364974649848     
 C   2.1929809803124565        12.630743916601219       0.15369765144705105     
 H   1.1503062535569637        11.805149632695786       -1.5593860109049045     
 H   5.5977595544316197        8.0054498699010761        7.3539028684701426     
 H  -3.1618293834820070        13.005470253498830        6.4186758166152140     
 C  -2.2105677142999971        12.440076232577089        8.2739429247425083     
 H  -1.1245498769507305        11.604043959949140        9.9570823534308932     
 H  -5.5904108755135296        7.9229664258250931        1.0291308499030312     
 H   2.5816312234437038        13.502425510327537      -0.36258744603116250     
 H  -2.6093380163603066        13.293878341629746        8.8146248108480432     
 Dy   5.5674430134015074E-003   8.4673226214015465        12.703841892928203     
 Br  0.10429199024013126        11.334825372570357        12.663973787429251     
 O -0.81995341275772915        8.0583325490552387        10.731724658490164     
 N  -1.4468777385923852        6.3834114238809851        13.158801793781889     
 N  -2.2162313876882860        8.9984881527656242        13.934928660533849     
 O  0.80278328885579686        8.0178659028675128        14.671909126681587     
 N   1.3467384334933150        6.2991003137923727        12.261786008843544     
 N   2.2762966771915574        8.8305596427421236        11.518885378559871     
 C  -1.2658261126770500        6.9934714778546052        10.058634606705356     
 C  -2.1036357679705699        6.6160982256540937        14.469971547443791     
 C -0.64674383818889836        5.1294109549485070        13.247798768896315     
 C  -2.5303059543680586        6.2658179844643795        12.124120343996095     
 C  -2.8246840596062643        10.202384208345780        14.034347270059538     
 C  -2.8180594044078116        7.9381048976028001        14.534285116360904     
 C   1.2374649777007372        6.9541897133600949        15.351361998229574     
 C   1.9813275405422515        6.4742313863666219        10.929540377018318     
 C  0.49046189671985441        5.0790918668542311        12.228759457553471     
 C   2.4489591867543270        6.1542677608038199        13.273153752672258     
 C   2.9788231218543770        9.9852609489733286        11.463077935324746     
 C   2.7506436048886593        7.7649994511260756        10.821556032202560     
 C  -2.0799017800290245        6.0264659080281682        10.711933094483966     
 C -0.93408077528288558        6.7834827690858113        8.6999920636790922     
 H  -1.3165714285715275        6.6150661107066417        15.240545174631876     
 H  -2.8116473184204671        5.8043285891064915        14.711025254219351     
 H  -1.3013464664901935        4.2501983562851020        13.113153125278686     
 H -0.23038763366911552        5.0760933991070711        14.259134429277255     
 H  -3.2124510798532997        5.4554597159637881        12.424942305265809     
 H  -3.0893629602864876        7.2114626079128099        12.161814439863766     
 H  -2.2954752727538272        11.029555255534401        13.562231958197446     
 C  -4.0361248029353005        10.395114636991561        14.696080773225086     
 C  -4.0294279256315511        8.0535693215464210        15.216024087133299     
 C   2.0265000362481800        5.9628360867838177        14.701778963200638     
 C  0.92097085990141891        6.7749015439170934        16.716987072783862     
 H   1.1786338738786866        6.4760685766977151        10.175264592022833     
 H   2.6555857021943177        5.6311241291250616        10.698253936957771     
 H   1.1034506727130164        4.1797679271443524        12.414758431102664     
 H   7.4287111333879691E-002   4.9878204481784083        11.220220001417747     
 H   3.0867262714186126        5.3070338091166569        12.973164269638739     
 H   3.0506374853055322        7.0711065228194245        13.202314372954529     
 H   2.5552686433540179        10.816145714508135        12.025577006899473     
 C   4.1569785830730632        10.126242835228975        10.734108332873104     
 C   3.9002011679005717        7.8426229121967763        10.031465554300762     
 C  -2.5216429228473007        4.8986011111057550        10.011448578521144     
 C  -1.4008155737393586        5.6566130637318892        8.0139619779083979     
 H -0.32654913794170248        7.5208183785693326        8.1777013725202128     
 H  -4.4736710679302680        11.390106665450238        14.756035780442620     
 C  -4.6639530312316362        9.2948283791707205        15.283651962922679     
 H  -4.4751801972783127        7.1710421504706572        15.673368684542373     
 C   2.4913727051721231        4.8606056049623279        15.426704519840124     
 C   1.3964920505954217        5.6633823298045485        17.421746376397188     
 H  0.33161134651294416        7.5353342417706664        17.228075803640142     
 H   4.6905221913331729        11.075762165022201        10.732928500466723     
 C   4.6273107266360309        9.0348195693176070        10.000991938657602     
 H   4.2380296011275949        6.9660595333631852        9.4787003077207110     
 H  -3.1340231288740767        4.1621127658289376        10.531850785355720     
 C  -2.1962274183121355        4.7091349275420233        8.6650162781300129     
 H  -1.1332692700717402        5.5365361308703589        6.9629948856607982     
 H  -5.6261572504400146        9.4011047791769311        15.783297107572288     
 H   3.1130578008461436        4.1216409924336288        14.920393976310210     
 C   2.1897081692340667        4.7060089967037868        16.783180795747171     
 H   1.1491912394452173        5.5662838708240789        18.479790852536688     
 H   5.5547192681569637        9.1119290067734582        9.4350902643386032     
 H  -2.5742271470576750        3.8346298222922943        8.1436565218213364     
 H   2.5846867783146070        3.8497854522781738        17.320970233292545     
         256

 Dy   4.2421611289157850       0.17180834501196401        4.1849096716939949     
 Br   4.3033834396626567       -2.7133943325535972        4.2504872737382913     
 O   5.0291816822965973       0.63313290389143795        2.2135309344666205     
 N   5.6082394767989294        2.3140579559826038        4.6360667860733766     
 N   6.5150984698610719      -0.21790718533586795        5.3638453061168203     
 O   3.4328385059189999       0.58344171506969578        6.1573309480831275     
 N   2.8003161653281397        2.2617239427870146        3.7430718691543232     
 N   2.0274934872556298      -0.34903215994160974        2.9582110091686116     
 C   5.4790632512708148        1.6947771599698305        1.5406634319438852     
 C   6.2471612809861004        2.1346135084434361        5.9657038336369466     
 C   4.7571178338471691        3.5379735888584820        4.6754342066601033     
 C   6.7081194170945073        2.4588218227963217        3.6216036304732300     
 C   7.2064180952170300       -1.3799903738877175        5.4043957989297216     
 C   7.0084747602188200       0.83900208280122213        6.0600816932611634     
 C   2.9901930388024680        1.6438195933071997        6.8390199586220479     
 C   2.1417445600618805        2.0387865333083064        2.4327456372503828     
 C   3.6175904242088133        3.5040239305336556        3.6583556019265706     
 C   1.7211814511905208        2.3875164944226186        4.7801699439050562     
 C   1.4167492438924236       -1.5519040990757926        2.8499480176569447     
 C   1.4325810253191218       0.71450501698972668        2.3562377274375526     
 C   6.2825041704384912        2.6696345399284764        2.1970788727591204     
 C   5.1632013828804837        1.8904452222543831       0.17717840917195229     
 H   5.4477628692195497        2.1329212192302602        6.7233972004683489     
 H   6.9259999842901463        2.9740411408546255        6.1965316544408271     
 H   5.3765947508992067        4.4333439774928047        4.4933230289509325     
 H   4.3431608914378392        3.6256637662495366        5.6851327089050008     
 H   7.3542220176822140        3.2969876117519030        3.9276060636258876     
 H   7.3015578371860999        1.5361463516234821        3.6807960392502692     
 H   6.7659349952700714       -2.2038839489549598        4.8451048284870044     
 C   8.3936004831163196       -1.5351134075368891        6.1152560537092970     
 C   8.1686427447287908       0.74745281048373768        6.8306496152806639     
 C   2.1754814968776039        2.6153279147717807        6.1938119643163967     
 C   3.3282185876049568        1.8433817734464468        8.1973813996616265     
 H   2.9270372122726118        2.0494724849011732        1.6604144115528772     
 H   1.4292104862263872        2.8489385827783211        2.1992558622807645     
 H   2.9762455720694767        4.3918467086451098        3.7976475426529386     
 H   4.0330144600211648        3.5573093314187725        2.6468611222190357     
 H   1.0470143651511581        3.2067097625193641        4.4855174229874981     
 H   1.1517116855816303        1.4484077615023618        4.7386266919286655     
 H   1.9390319177545066       -2.3809185475052006        3.3254967261793502     
 C  0.21241423505205817       -1.7410338364090165        2.1756979839783646     
 C  0.23052846254665182       0.60061683238953012        1.6584899987005652     
 C   6.7566666390668617        3.7749203586128619        1.4831350080054064     
 C   5.6493507425121470        3.0041210531586189      -0.51699579423383912     
 H   4.5639841353511512        1.1421896912189244      -0.34047240949091717     
 H   8.9175871926352990       -2.4898077710996525        6.1051179026475833     
 C   8.8860110477019560      -0.45107832525259495        6.8438323973462998     
 H   8.5224099556578352        1.6186559286858797        7.3810667037016540     
 C   1.7360857757766042        3.7372611124159762        6.9048789419844860     
 C   2.8649668808814650        2.9654322940296534        8.8935104865108556     
 H   3.9370994960359278        1.1013486083184150        8.7111066202356753     
 H -0.22666549580149947       -2.7353254477909239        2.1112285367808656     
 C -0.40530002236817525      -0.63932203462141668        1.5814937178770314     
 H -0.20823187518356329        1.4842430004466063        1.1971573448580575     
 H   7.3861002880512938        4.5022399189769109        1.9965145304111740     
 C   6.4530964288019499        3.9472787409197783       0.12938293270111478     
 H   5.4009451584654649        3.1133556400670090       -1.5734141062738385     
 H   9.8214620114689914      -0.53816087081395592        7.3943032276877121     
 H   1.1217665843738664        4.4780082749813790        6.3929235942742260     
 C   2.0665329222195026        3.9165086045789672        8.2516312952520199     
 H   3.1374931026650157        3.0793220440369455        9.9440521183131061     
 H  -1.3615780174952188      -0.74339653921590831        1.0708204698068882     
 H   6.8553030688488645        4.8053653359578048      -0.40032727915496508     
 H   1.6893649753027113        4.7870326149562148        8.7796742314380793     
 Dy   4.3226548101230353        17.062116982124191        12.718565260364215     
 Br   4.3843699847637065        19.933875619569811        12.690002752079170     
 O   3.5038598628090072        16.676835956016586        10.739654304954005     
 N   2.8674256328497068        14.976124389010410        13.136439021980484     
 N   2.1097534530985982        17.577818788878776        13.983551350474016     
 O   5.1228711773057958        16.591541341366959        14.679994224155712     
 N   5.6609176760215005        14.903872497381736        12.238702035866018     
 N   6.5989223427209041        17.450254214763188        11.566645153201438     
 C   3.0435386030863478        15.628267021479644        10.050449544948142     
 C   2.2182679255976252        15.181064572863072        14.455944526134726     
 C   3.6642325450364845        13.717802527633559        13.193297846104752     
 C   1.7768973388274538        14.881725986117234        12.106691979885863     
 C   1.5037448094064942        18.781425647323303        14.113657121743143     
 C   1.5041426013392161        16.501224971071938        14.554744259679174     
 C   5.5485330708545622        15.514728809320914        15.344623170279810     
 C   6.3033261259553672        15.107405202852600        10.914456774910718     
 C   4.8008446707066668        13.688350361571615        12.173405688718368     
 C   6.7563151840686890        14.736014156124099        13.255217182040818     
 C   7.3033651727142130        18.606086784694924        11.543936821403374     
 C   7.0719182796366908        16.400934221073971        10.840678237219500     
 C   2.2179045880644437        14.660880911782924        10.689104968177366     
 C   3.3694084255975185        15.436752376131627        8.6880933362491017     
 H   3.0109586017325611        15.163660233557406        15.220439714619248     
 H   1.5119941153620229        14.363797863400270        14.682145954176558     
 H   3.0062032460469048        12.845093439762692        13.036120401580652     
 H   4.0813878315271692        13.638475205659791        14.202473616781432     
 H   1.0912337175678872        14.070729710679785        12.399066055312693     
 H   1.2236283778295556        15.830077858956349        12.162711937634649     
 H   2.0363262050182680        19.622097607231613        13.664628209303578     
 C  0.28876886975948246        18.957325796685385        14.773838482590934     
 C  0.29024926002548351        16.598638306531459        15.236969677776685     
 C   6.3270660422726550        14.525377651399090        14.679438638541331     
 C   5.2321429006362452        15.320322705990760        16.708382597451845     
 H   5.5059769014795670        15.125180950064520        10.154463787053155     
 H   6.9797604240731035        14.270155960457423        10.668213362087505     
 H   5.4103985687689455        12.782146743590763        12.334787062719998     
 H   4.3837979008176360        13.624731992637392        11.163259895318021     
 H   7.3909290995031460        13.890157969020763        12.945757268300458     
 H   7.3631216964761350        15.650730822592561        13.202850580246624     
 H   6.8807986825011778        19.423665726195523        12.129655168941536     
 C   8.4798911075196326        18.764354767719709        10.815504966493990     
 C   8.2199093995536607        16.497365049465269        10.050788263724877     
 C   1.7552123438838159        13.553080040604453        9.9700107657375074     
 C   2.8824404529468293        14.330406405072399        7.9830722259367350     
 H   3.9859117635611683        16.174450689943487        8.1771790488469147     
 H -0.14708179662672147        19.953295683653575        14.855114698430288     
 C -0.34483137967936450        17.839267092780918        15.329853070975663     
 H -0.15862644402102397        15.704036905357606        15.672868893854233     
 C   6.7784263524721116        13.407274642212968        15.387599456137222     
 C   5.6949127016675192        14.192369695522720        17.395750592078702     
 H   4.6512898887521006        16.080143882408660        17.230882424497850     
 H   9.0148450767761279        19.713592578864926        10.839152271546274     
 C   8.9464478375893872        17.690602044769147        10.048686107141462     
 H   8.5558419988415562        15.633084887844241        9.4750566803432115     
 H   1.1311581722168185        12.817917886631808        10.478905823057984     
 C   2.0725133001870466        13.383931377433132        8.6186232725853653     
 H   3.1444600959037938        14.224632555737648        6.9293044234058634     
 H  -1.3128033382202593        17.931290247737881        15.822616030082663     
 H   7.3900738342612691        12.668282540877213        14.870132924083467     
 C   6.4750032531429955        13.235461113300428        16.741148480214527     
 H   5.4466471506981335        14.083038895751313        18.452457118922091     
 H   9.8694342722065347        17.782328835107389        9.4770720797638273     
 H   1.6791086933557318        12.525694649750355        8.0808651011660935     
 H   6.8611388122660930        12.366562818195311        17.263733817938544     
 Dy   3.7164125224688413E-002   8.7759310541412443        4.1568967618375323     
 Br   5.4739445276180736E-002   5.8938455677770785        4.2528168164926239     
 O  0.82685782022495591        9.2629002980399910        2.1957662554096200     
 N   1.3929676919255276        10.920870921326960        4.6433469133039518     
 N   2.3121626654142520        8.3623454448026155        5.2922365138939016     
 O -0.76201168706940825        9.1683903496072503        6.1415423319685045     
 N  -1.4165086547132111        10.859433304143275        3.7498390252421578     
 N  -2.1760776473702830        8.2737121773557725        2.8811500375265595     
 C   1.2584847802977017        10.340778454568328        1.5363545761981692     
 C   2.0372799396300834        10.705147999440458        5.9630676481471703     
 C  0.53120315308801580        12.133637906940541        4.7177393326650074     
 C   2.4842017690147520        11.093485841797504        3.6250492327984629     
 C   3.0129560585422204        7.2032825662694098        5.3021814935139187     
 C   2.7959952331114462        9.4050254771230506        6.0215968713588293     
 C  -1.2289376692066212        10.211061367519921        6.8346032868155646     
 C  -2.0698855320040712        10.672999180198337        2.4296280526671197     
 C -0.60867818626276471        12.112357875753410        3.7007992103402043     
 C  -2.5047694112193444        10.956796735172292        4.7820222205161436     
 C  -2.7772017140115133        7.0682516891316114        2.7386464448980350     
 C  -2.7818648697596600        9.3531989502555728        2.3162147878696451     
 C   2.0490190098471057        11.318156435096686        2.2048473982274222     
 C  0.93560288187669249        10.549930339919996       0.17634893072150068     
 H   1.2431457612474752        10.686892631418250        6.7263242586525154     
 H   2.7216628963939913        11.534699017586597        6.2143199408233913     
 H   1.1386343840463700        13.041780694362814        4.5588407232707446     
 H  0.11759482782147401        12.191363335256755        5.7296685052323193     
 H   3.1237737673884660        11.934102267599689        3.9379124839042112     
 H   3.0875057189102946        10.176014961932532        3.6666295214959903     
 H   2.5814116072668281        6.3909975183282226        4.7166272762983663     
 C   4.1942816129598484        7.0351417343977234        6.0199507078874497     
 C   3.9490942109807152        9.2971859278727962        6.8014073650758515     
 C  -2.0620432130153570        11.174303514038646        6.1999766856756287     
 C -0.89945171595771145        10.401306218099032        8.1962581970699819     
 H  -1.2793561998282872        10.700366493204895        1.6631581563780944     
 H  -2.7768866798781242        11.493198300145020        2.2167000739591094     
 H  -1.2610943719283458        12.987871896989677        3.8639425145236159     
 H -0.19348019097204991        12.195788713608113        2.6912726431875846     
 H  -3.1871066844163147        11.771487394991931        4.4922012766158455     
 H  -3.0624805293385311        10.011264838503363        4.7236632121823687     
 H  -2.2441950143242124        6.2258449521595329        3.1835164040290853     
 C  -3.9893126781017454        6.8944977667161522        2.0735547376258188     
 C  -3.9920628769620738        9.2578520134884776        1.6285769964949377     
 C   2.5037540495902464        12.439610081922515        1.5043091827174850     
 C   1.4028646041307455        11.680583967698993      -0.50374477219256109     
 H  0.34561306076299292        9.7997822183346699      -0.34963691674339009     
 H   4.7248283804372200        6.0836372339738229        5.9854348090634089     
 C   4.6713520645130107        8.1013488416786075        6.7905051231751417     
 H   4.2924453797812001        10.157004284432665        7.3791587577174003     
 C  -2.5302634688345660        12.276692233774185        6.9236635207804094     
 C  -1.3907195773234684        11.503033991915961        8.9055046644912181     
 H -0.27634976226019087        9.6662288645402690        8.7027172384829807     
 H  -4.4221194282289131        5.8973059541780737        1.9827562908887568     
 C  -4.6237497847770044        8.0159236803553906        1.5254860845699343     
 H  -4.4412852091360602        10.154360853500251        1.1972097709406933     
 H   3.1224621756731761        13.169960626767448        2.0255758098067354     
 C   2.1934426855368336        12.626150902556159       0.15429470175469850     
 H   1.1497525450241155        11.800142770505998       -1.5580040123746592     
 H   5.5978612662500389        8.0024398388260227        7.3548866029516358     
 H  -3.1605084978479070        13.009415905583888        6.4188628890894535     
 C  -2.2097064482749968        12.444689401353235        8.2745203358853825     
 H  -1.1246033720131938        11.609059666106683        9.9583690247793477     
 H  -5.5901469394728531        7.9255408633838380        1.0301360445078795     
 H   2.5821621136765187        13.497465975351160      -0.36260636107460437     
 H  -2.6082507407272915        13.298931960893260        8.8145867108206417     
 Dy   6.3224349727314319E-003   8.4675410911114692        12.702231440961793     
 Br  0.10041620548812470        11.335066602676839        12.664539575872789     
 O -0.81858266720484263        8.0576232126774769        10.730152395330656     
 N  -1.4435563169727659        6.3816152988269357        13.156786341297794     
 N  -2.2167051984488717        8.9947080059823445        13.932085103797156     
 O  0.80408488694300695        8.0188020993891378        14.670319402152508     
 N   1.3500721505236493        6.3013648164427538        12.259740312956367     
 N   2.2757193845419792        8.8348394498700173        11.515933729661878     
 C  -1.2641243007431975        6.9927692880968753        10.056917410170087     
 C  -2.0997744266520413        6.6129383520813896        14.468469912721602     
 C -0.64207548130945336        5.1284260241260808        13.244424463646499     
 C  -2.5274371094246559        6.2633933489261606        12.122656520456291     
 C  -2.8274489403359513        10.197414697068492        14.030348008701560     
 C  -2.8155090754024208        7.9342084159476602        14.533796932312859     
 C   1.2391635723457004        6.9551296692470901        15.349599151163096     
 C   1.9851752499301389        6.4778528685532910        10.927983758677403     
 C  0.49512883484386166        5.0805373397865194        12.225376948750798     
 C   2.4518790909416106        6.1571115627636290        13.271621427568645     
 C   2.9759602168116581        9.9907344012946613        11.458973504628508     
 C   2.7531473221042262        7.7693791909797714        10.820989506697432     
 C  -2.0776627790075732        6.0251980721667593        10.710083918014767     
 C -0.93256508996374132        6.7834230903315209        8.6981584250651363     
 H  -1.3123349885829512        6.6119782199163097        15.238651522705281     
 H  -2.8069836480494441        5.8004266997761667        14.709311145968384     
 H  -1.2956765640156838        4.2487280809158472        13.108529766914751     
 H -0.22572215238565976        5.0741752408317176        14.255691768403393     
 H  -3.2085256520456347        5.4521469378155984        12.423440194857518     
 H  -3.0875096537121629        7.2083524244021699        12.161148087320578     
 H  -2.3007464604611361        11.024671825802681        13.556067648672574     
 C  -4.0381622569485360        10.388899776761983        14.693585797943831     
 C  -4.0254440689699740        8.0487757506141016        15.218071784156633     
 C   2.0288228216957709        5.9644328546346266        14.699862069115605     
 C  0.92243980228134803        6.7751088172812386        16.715085814009669     
 H   1.1828458075747523        6.4795832538428293        10.173328697721692     
 H   2.6602483474596017        5.6354966665638084        10.696475839834882     
 H   1.1091276758373656        4.1817020451571345        12.410132095437531     
 H   7.8944886932185709E-002   4.9901871915194880        11.216772897386861     
 H   3.0906919813626819        5.3107770598008237        12.971526296046800     
 H   3.0525412203702555        7.0746433603584533        13.201614294771801     
 H   2.5498718148663171        10.821548336262730        12.019292938044501     
 C   4.1548760454644098        10.132955186312525        10.731537581889450     
 C   3.9041723212805430        7.8478912543569379        10.033454202650725     
 C  -2.5198887665249354        4.8979235847554676        10.009004372050086     
 C  -1.3994057625273908        5.6568755297802946        8.0116824250779786     
 H -0.32541991994461733        7.5212873653208661        8.1761605924442016     
 H  -4.4780467511187547        11.382788271027726        14.752025012010488     
 C  -4.6622326278950545        9.2888406651771849        15.284682967781546     
 H  -4.4686212062943973        7.1664062129121238        15.677735000375254     
 C   2.4932724161785167        4.8616130040492118        15.424164265693117     
 C   1.3979026837706507        5.6632656120943210        17.419367161887326     
 H  0.33262579465729691        7.5349432473071332        17.226486758548134     
 H   4.6860630880265148        11.083591999021090        10.728855039898386     
 C   4.6290162781692290        9.0412853940717266        10.001960923014721     
 H   4.2446101117612152        6.9711503782700257        9.4830402712796751     
 H  -3.1325680679253729        4.1614138720524911        10.529029880367935     
 C  -2.1948666943115289        4.7092065542349220        8.6623792816885121     
 H  -1.1322180729131530        5.5372873881718414        6.9605811160827580     
 H  -5.6236464512380140        9.3944181787780838        15.785848905608674     
 H   3.1147234407888367        4.1227360992469473        14.917460905414700     
 C   2.1911723397323635        4.7061736720585969        16.780436008019812     
 H   1.1502114493329563        5.5656073350978748        18.477266234474854     
 H   5.5572399273491149        9.1190778070697842        9.4375974135616723     
 H  -2.5731990168297916        3.8351059167276800        8.1406204324352700     
 H   2.5858430780538764        3.8495396696292650        17.317814339372919     
         256

 Dy   4.2436695766886388       0.17167010697449223        4.1869549608943109     
 Br   4.3019724173962013       -2.7134668800665658        4.2489528189783812     
 O   5.0309514711283558       0.63155222603925709        2.2153353864841669     
 N   5.6117710486937229        2.3123553801308878        4.6375293250800409     
 N   6.5153241041210155      -0.22111895414976965        5.3674805542580399     
 O   3.4348876863758950       0.58495891632392227        6.1591956903419103     
 N   2.8037649188635005        2.2629921224771716        3.7445605991251485     
 N   2.0276584895527017      -0.34632406173941976        2.9617737132281583     
 C   5.4809023153618250        1.6929900853345763        1.5421409362573648     
 C   6.2512930591447269        2.1323056204516764        5.9667557856244757     
 C   4.7615908379815286        3.5368652798396143        4.6777738822200980     
 C   6.7111543938632172        2.4563985281754626        3.6224362669114809     
 C   7.2044550384477128       -1.3842816747357325        5.4100159840281572     
 C   7.0113702880915145       0.83604579195378936        6.0610333403421546     
 C   2.9921526751391805        1.6454856503541893        6.8405286454840457     
 C   2.1457536523059924        2.0406485753131323        2.4338313368108890     
 C   3.6220380504715073        3.5046736758950421        3.6607128505041193     
 C   1.7241441632752303        2.3895182012109020        4.7810371720837370     
 C   1.4147509448665065       -1.5481108985612773        2.8553877968328951     
 C   1.4353901026391680       0.71697631156921482        2.3571976736829447     
 C   6.2848559360943597        2.6676297774743460        2.1981777542191665     
 C   5.1644859824236162        1.8887580662830996       0.17878091616290218     
 H   5.4522728003395740        2.1311043864812991        6.7248390837647518     
 H   6.9308883343801391        2.9711670379622768        6.1973046666649942     
 H   5.3817798048992485        4.4319072930142367        4.4966354163745681     
 H   4.3475951065411103        3.6238663645364029        5.6875065694731584     
 H   7.3580529218620976        3.2940207296333819        3.9281207534455778     
 H   7.3038639512552530        1.5332384724064567        3.6812789223634130     
 H   6.7617777204084888       -2.2083788794678565        4.8530803141561094     
 C   8.3921204435207244       -1.5401899566717898        6.1198926789982817     
 C   8.1726435048062225       0.74405010067406729        6.8296881285922080     
 C   2.1777363454314140        2.6170243445995816        6.1949404140944813     
 C   3.3296783340520641        1.8450929736071602        8.1989826221478577     
 H   2.9313930895687901        2.0508998163432168        1.6618650816027256     
 H   1.4339355383565773        2.8513493024057777        2.2000936650186191     
 H   2.9814503498868725        4.3928505322058937        3.8010144166027837     
 H   4.0373815637884718        3.5586445596914684        2.6492299022811920     
 H   1.0507353003379392        3.2092040949078187        4.4860125289671036     
 H   1.1539848281720708        1.4508658927917111        4.7391814511324197     
 H   1.9348629890463747       -2.3769363525733480        3.3332215000172791     
 C  0.21089426581247617       -1.7364449689559103        2.1801518454689770     
 C  0.23444946522840701       0.60354322073744959        1.6575213380215883     
 C   6.7583811001949217        3.7731925515700797        1.4842258512998587     
 C   5.6503079588115073        3.0024792986397442      -0.51553632922153181     
 H   4.5648141544168803        1.1408040527968757      -0.33871949309139521     
 H   8.9138841278387044       -2.4959165952470390        6.1118785312187631     
 C   8.8878582057439584      -0.45557355780772146        6.8447002094438627     
 H   8.5286640293074232        1.6156466833287280        7.3776160380384095     
 C   1.7374372381462566        3.7385704020309247        6.9060111557747765     
 C   2.8658676737140194        2.9670015845596716        8.8949669208787068     
 H   3.9383058292340367        1.1029225969384984        8.7128492380022191     
 H -0.23038902479615742       -2.7297041145756120        2.1177333529923992     
 C -0.40351410098563972      -0.63530117524134211        1.5822612016308719     
 H -0.20206524973705994        1.4867911448073112        1.1937615476865806     
 H   7.3875625507749092        4.5007764735360203        1.9975203269263753     
 C   6.4541653903755316        3.9456933979766320       0.13063624513789820     
 H   5.4012819858725454        3.1118171035529563       -1.5718068573699522     
 H   9.8238905490653607      -0.54302187506585298        7.3940755059988854     
 H   1.1226574466226105        4.4788842251402539        6.3939854832124245     
 C   2.0672429345342653        3.9177866219642850        8.2529154683334927     
 H   3.1378067343194886        3.0808794964402644        9.9456392448387323     
 H  -1.3592071567796808      -0.73898959055191316        1.0704791862591574     
 H   6.8559351191147142        4.8039625957652889      -0.39911319213101953     
 H   1.6894305140552002        4.7880348300953619        8.7809339997834446     
 Dy   4.3207933610902440        17.062173654580814        12.715345154892415     
 Br   4.3790558557603534        19.933991412660877        12.688525801448687     
 O   3.5024426673769544        16.674525492389396        10.736961611245899     
 N   2.8688243431313012        14.974255277704598        13.135002634655194     
 N   2.1061900126302509        17.574377556185155        13.977406006301699     
 O   5.1216031337265431        16.594119494631855        14.677270724858042     
 N   5.6624048782361589        14.905992797198486        12.237356128388859     
 N   6.5954297226145409        17.453924057780913        11.560664695132942     
 C   3.0431116911975931        15.625129365864927        10.048484585045609     
 C   2.2198898641293292        15.179113701633435        14.454665357675003     
 C   3.6673997911819329        13.717123559516004        13.192061871588713     
 C   1.7781198467102193        14.877815825011064        12.105673193370817     
 C   1.4975184637587839        18.776680543485234        14.104710164235609     
 C   1.5042908617424153        16.498546065073416        14.552879668664479     
 C   5.5480902056253747        15.518098418088234        15.342658824738768     
 C   6.3050476958050847        15.109637662428780        10.913273279678576     
 C   4.8040468084115791        13.689317674594163        12.172208758148980     
 C   6.7576131745861261        14.740145160280726        13.254297851817617     
 C   7.2971769143555703        18.611069806310979        11.535181113087408     
 C   7.0721241339558123        16.403920002443762        10.838939168644789     
 C   2.2187743456189466        14.657172764789085        10.687913100820662     
 C   3.3687710535292279        15.433441148093122        8.6861205257096756     
 H   3.0127293317519004        15.162625744491228        15.219014943634024     
 H   1.5144387246166533        14.361288966105519        14.681388681872528     
 H   3.0107175550865413        12.843496353590972        13.034724155386932     
 H   4.0845262280573182        13.638210291593486        14.201273512656094     
 H   1.0938567840590512        14.065890710296639        12.398576930027815     
 H   1.2234066374385264        15.825258676779699        12.161581434911772     
 H   2.0269994014752015        19.616697588787844        13.651868134119178     
 C  0.28373212423003602        18.952133688844050        14.766968297349306     
 C  0.29231445854519489        16.595950983271909        15.238211709109491     
 C   6.3279430202161997        14.529296812567559        14.678319088044420     
 C   5.2312386442869689        15.323784041201773        16.706338900880695     
 H   5.5078610733385371        15.126476696297965        10.153118520792463     
 H   6.9823267127376774        14.272965834828085        10.667554354519742     
 H   5.4149019227179487        12.784011546007038        12.333461745224209     
 H   4.3870342423219713        13.625307711919634        11.162070282480231     
 H   7.3936192509450862        13.895219760093354        12.945369907010960     
 H   7.3629752985247592        15.655768459419267        13.201835674691537     
 H   6.8715589469484835        19.429216513806285        12.117177714076192     
 C   8.4748153668870199        18.769894930023934        10.808756925262728     
 C   8.2219779000929414        16.500464010403942        10.052145489523568     
 C   1.7564159971478255        13.549034605572640        9.9691887777565853     
 C   2.8824890517917332        14.326453491573851        7.9816487054558545     
 H   3.9843000550211065        16.171720250772779        8.1748590538023400     
 H -0.15479769510952560        19.946833312024438        14.845488363428695     
 C -0.34521304901729272        17.835305208413502        15.328786672513786     
 H -0.15342169937254901        15.702181297475628        15.677942106035589     
 C   6.7794770601683156        13.411472679359655        15.386856993198421     
 C   5.6945117350797556        14.196401579205734        17.394262239442984     
 H   4.6493614839019903        16.083014230639783        17.228438160497962     
 H   9.0070595010879106        19.720406662850984        10.829642234664892     
 C   8.9459979667425777        17.695008769649718        10.047698111839280     
 H   8.5610533708604226        15.635407431078754        9.4802332571146213     
 H   1.1327108613054069        12.813790966698555        10.478362809149669     
 C   2.0733690362719388        13.379728673041914        8.6177602239650835     
 H   3.1441537420825414        14.220510517135667        6.9278156286897659     
 H  -1.3118607442139298        17.927338153804307        15.823852844836207     
 H   7.3915086531475183        12.672560727252096        14.869720215536969     
 C   6.4754755204196801        13.239748268258300        16.740302177803237     
 H   5.4457259959719160        14.087189846348613        18.450855028257774     
 H   9.8702450926167167        17.786803693559634        9.4783286800709945     
 H   1.6801970852685879        12.521159140768757        8.0804565641626152     
 H   6.8617005426626143        12.371127892311346        17.263356672678622     
 Dy   3.5623785254967968E-002   8.7758504283285479        4.1604012134355575     
 Br   5.1992839219539649E-002   5.8936643447624952        4.2509479658719593     
 O  0.82582876855522136        9.2603440695957815        2.1988019969670081     
 N   1.3941294709347103        10.919239263709752        4.6448594294037440     
 N   2.3087295351029753        8.3593643809235303        5.2990332888205387     
 O -0.76311604474470252        9.1707648371068693        6.1445401477227941     
 N  -1.4153551938651472        10.860901813556787        3.7513899003188862     
 N  -2.1795304934613209        8.2765163188896800        2.8881616227251619     
 C   1.2581832635241386        10.337370666522625        1.5384915782403707     
 C   2.0386472745232367        10.703754779669907        5.9644809035131088     
 C  0.53375661365180449        12.132978211506828        4.7188778266615854     
 C   2.4852120420929227        11.090029608002899        3.6261861376195963     
 C   3.0068925179189456        7.1990539545762831        5.3123284550605545     
 C   2.7959163612476856        9.4029532743639432        6.0240874374557336     
 C  -1.2291968663167989        10.214322105924136        6.8367331937621136     
 C  -2.0685329269091199        10.674174171866847        2.4310833118109554     
 C -0.60613331256472447        12.112859173687440        3.7019458076907199     
 C  -2.5037646969446419        10.960146003042171        4.7832150828731885     
 C  -2.7832737553740654        7.0722895990562629        2.7490931078612961     
 C  -2.7819294133091517        9.3550275986315938        2.3188128319080850     
 C   2.0497321777025213        11.314490512102124        2.2060641664944001     
 C  0.93504147028844553        10.545976163408417       0.17845526610457957     
 H   1.2446490463186606        10.686625277543603        6.7278654258339614     
 H   2.7238266754995708        11.532817112760986        6.2150074389011074     
 H   1.1422532352334032        13.040372983675297        4.5599681796670213     
 H  0.12014032374139642        12.191211816811663        5.7307710455727232     
 H   3.1258741832995995        11.930006330368126        3.9384158842566213     
 H   3.0873962345939634        10.171859448883451        3.6681226561962013     
 H   2.5726243083738369        6.3860426513583164        4.7304430703300309     
 C   4.1890480526198566        7.0306265055557384        6.0286338592091626     
 C   3.9505998321185727        9.2952840099215965        6.8013052461665957     
 C  -2.0612805191092858        11.177860461489244        6.2012310508927015     
 C -0.89981179117572663        10.405148207904347        8.1983121718084035     
 H  -1.2778856606425879        10.700416443052005        1.6647162382581948     
 H  -2.7747610377161176        11.494836388026862        2.2174129548928407     
 H  -1.2574887844373803        12.989121995011274        3.8650921444328992     
 H -0.19095729037352097        12.195782713007688        2.6923747228040278     
 H  -3.1849707239470351        11.775509220550251        4.4927639763781695     
 H  -3.0626366580733455        10.015335905792661        4.7252303342254018     
 H  -2.2530534981387276        6.2306827193511367        3.1977778288538703     
 C  -3.9944721788963902        6.8987189199837236        2.0824353462560388     
 C  -3.9905031397219646        9.2594164919627691        1.6285626637583621     
 C   2.5045986092960226        12.435526148258171        1.5049058756849860     
 C   1.4027135157922852        11.675961983693783      -0.50241265721400530     
 H  0.34427310909125647        9.7961231492854761      -0.34698767932005375     
 H   4.7169189945984193        6.0778718675436219        5.9973472603916509     
 C   4.6703926817807471        8.0981948889849971        6.7933416996238183     
 H   4.2968493619558741        10.156024262562525        7.3751750984533260     
 C  -2.5291946346380101        12.280746755017649        6.9242879136288087     
 C  -1.3904875487643384        11.507630525157227        8.9067756227548394     
 H -0.27750138130965452        9.6697471141065723        8.7052921997628232     
 H  -4.4299174610063394        5.9027611505160698        1.9948894355525064     
 C  -4.6246020521624258        8.0187086479366858        1.5284172053346745     
 H  -4.4368378239446891        10.154952875179184        1.1932670554806566     
 H   3.1235335210482722        13.166020661879688        2.0257151221484864     
 C   2.1939043907612108        12.621557888511097       0.15489175206234596     
 H   1.1491988364912673        11.795135908316208       -1.5566220138444140     
 H   5.5979629780684581        7.9994298077509685        7.3558703374331280     
 H  -3.1591876122138065        13.013361557668947        6.4190499615636929     
 C  -2.2088451822499970        12.449302570129381        8.2750977470282585     
 H  -1.1246568670756574        11.614075372264226        9.9596556961278040     
 H  -5.5898830034321767        7.9281153009425838        1.0311412391127281     
 H   2.5826930039093337        13.492506440374783      -0.36262527611804624     
 H  -2.6071634650942759        13.303985580156771        8.8145486107932403     
 Dy   7.0774269320613564E-003   8.4677595608213920        12.700620988995384     
 Br   9.6540420736118140E-002   11.335307832783322        12.665105364316325     
 O -0.81721192165195622        8.0569138762997152        10.728580132171148     
 N  -1.4402348953531465        6.3798191737728862        13.154770888813699     
 N  -2.2171790092094574        8.9909278591990631        13.929241547060464     
 O  0.80538648503021715        8.0197382959107610        14.668729677623428     
 N   1.3534058675539835        6.3036293190931350        12.257694617069189     
 N   2.2751420918924015        8.8391192569979111        11.512982080763884     
 C  -1.2624224888093449        6.9920670983391444        10.055200213634819     
 C  -2.0959130853335131        6.6097784785086846        14.466968277999412     
 C -0.63740712443000846        5.1274410933036556        13.241050158396684     
 C  -2.5245682644812528        6.2609687133879408        12.121192696916486     
 C  -2.8302138210656382        10.192445185791202        14.026348747343583     
 C  -2.8129587463970305        7.9303119342925203        14.533308748264814     
 C   1.2408621669906634        6.9560696251340852        15.347836304096617     
 C   1.9890229593180262        6.4814743507399593        10.926427140336486     
 C  0.49979577296786892        5.0819828127188078        12.221994439948125     
 C   2.4547989951288942        6.1599553647234382        13.270089102465031     
 C   2.9730973117689392        9.9962078536159957        11.454869073932270     
 C   2.7556510393197935        7.7737589308334680        10.820422981192303     
 C  -2.0754237779861220        6.0239302363053513        10.708234741545569     
 C -0.93104940464459707        6.7833634115772306        8.6963247864511821     
 H  -1.3080985485943748        6.6088903291259777        15.236757870778687     
 H  -2.8023199776784207        5.7965248104458427        14.707597037717415     
 H  -1.2900066615411740        4.2472578055465915        13.103906408550817     
 H -0.22105667110220398        5.0722570825563640        14.252249107529529     
 H  -3.2046002242379696        5.4488341596674097        12.421938084449227     
 H  -3.0856563471378387        7.2052422408915291        12.160481734777390     
 H  -2.3060176481684445        11.019788396070961        13.549903339147701     
 C  -4.0401997109617707        10.382684916532405        14.691090822662577     
 C  -4.0214602123083960        8.0439821796817803        15.220119481179969     
 C   2.0311456071433618        5.9660296224854363        14.697945175030574     
 C  0.92390874466127704        6.7753160906453838        16.713184555235475     
 H   1.1870577412708181        6.4830979309879435        10.171392803420551     
 H   2.6649109927248857        5.6398692040025553        10.694697742711995     
 H   1.1148046789617148        4.1836361631699166        12.405505759772398     
 H   8.3602662530491714E-002   4.9925539348605676        11.213325793355972     
 H   3.0946576913067512        5.3145203104849914        12.969888322454864     
 H   3.0544449554349788        7.0781801978974821        13.200914216589075     
 H   2.5444749863786158        10.826950958017322        12.013008869189527     
 C   4.1527735078557564        10.139667537396077        10.728966830905794     
 C   3.9081434746605148        7.8531595965170986        10.035442851000687     
 C  -2.5181346102025706        4.8972460584051793        10.006560165579028     
 C  -1.3979959513154228        5.6571379958287009        8.0094028722475592     
 H -0.32429070194753223        7.5217563520723996        8.1746198123681921     
 H  -4.4824224343072414        11.375469876605214        14.748014243578359     
 C  -4.6605122245584729        9.2828529511836493        15.285713972640412     
 H  -4.4620622153104819        7.1617702753535912        15.682101316208136     
 C   2.4951721271849108        4.8626204031360949        15.421624011546111     
 C   1.3993133169458796        5.6631488943840935        17.416987947377468     
 H  0.33364024280164972        7.5345522528435991        17.224897713456127     
 H   4.6816039847198558        11.091421833019981        10.724781579330051     
 C   4.6307218297024280        9.0477512188258462        10.002929907371842     
 H   4.2511906223948355        6.9762412231768662        9.4873802348386391     
 H  -3.1311130069766691        4.1607149782760438        10.526208975380149     
 C  -2.1935059703109223        4.7092781809278215        8.6597422852470132     
 H  -1.1311668757545661        5.5380386454733230        6.9581673465047187     
 H  -5.6211356520360134        9.3877315783792383        15.788400703645060     
 H   3.1163890807315293        4.1238312060602658        14.914527834519189     
 C   2.1926365102306602        4.7063383474134080        16.777691220292454     
 H   1.1512316592206955        5.5649307993716706        18.474741616413016     
 H   5.5597605865412669        9.1262266073661120        9.4401045627847431     
 H  -2.5721708866019077        3.8355820111630652        8.1375843430492036     
 H   2.5869993777931461        3.8492938869803566        17.314658445453290     
         256

 Dy   4.2451780244614916       0.17153186893702044        4.1890002500946268     
 Br   4.3005613951297450       -2.7135394275795344        4.2474183642184711     
 O   5.0327212599601134       0.62997154818707612        2.2171398385017134     
 N   5.6153026205885164        2.3106528042791719        4.6389918640867061     
 N   6.5155497383809591      -0.22433072296367135        5.3711158023992596     
 O   3.4369368668327898       0.58647611757814877        6.1610604326006930     
 N   2.8072136723988619        2.2642603021673291        3.7460493290959733     
 N   2.0278234918497740      -0.34361596353722978        2.9653364172877050     
 C   5.4827413794528344        1.6912030106993221        1.5436184405708446     
 C   6.2554248373033534        2.1299977324599166        5.9678077376120049     
 C   4.7660638421158881        3.5357569708207470        4.6801135577800927     
 C   6.7141893706319271        2.4539752335546039        3.6232689033497323     
 C   7.2024919816783957       -1.3885729755837473        5.4156361691265928     
 C   7.0142658159642082       0.83308950110635660        6.0619849874231466     
 C   2.9941123114758925        1.6471517074011788        6.8420373323460435     
 C   2.1497627445501037        2.0425106173179581        2.4349170363713952     
 C   3.6264856767342013        3.5053234212564286        3.6630700990816685     
 C   1.7271068753599399        2.3915199079991853        4.7819044002624187     
 C   1.4127526458405897       -1.5443176980467619        2.8608275760088455     
 C   1.4381991799592142       0.71944760614870285        2.3581576199283365     
 C   6.2872077017502290        2.6656250150202156        2.1992766356792131     
 C   5.1657705819667488        1.8870709103118164       0.18038342315385206     
 H   5.4567827314595974        2.1292875537323379        6.7262809670611539     
 H   6.9357766844701310        2.9682929350699281        6.1980776788891614     
 H   5.3869648588992902        4.4304706085356678        4.4999478037982028     
 H   4.3520293216443822        3.6220689628232696        5.6898804300413168     
 H   7.3618838260419812        3.2910538475148607        3.9286354432652679     
 H   7.3061700653244053        1.5303305931894313        3.6817618054765568     
 H   6.7576204455469062       -2.2128738099807532        4.8610557998252144     
 C   8.3906404039251274       -1.5452665058066903        6.1245293042872664     
 C   8.1766442648836541       0.74064739086439690        6.8287266419037520     
 C   2.1799911939852246        2.6187207744273828        6.1960688638725658     
 C   3.3311380804991715        1.8468041737678735        8.2005838446340871     
 H   2.9357489668649683        2.0523271477852600        1.6633157516525743     
 H   1.4386605904867675        2.8537600220332346        2.2009314677564737     
 H   2.9866551277042688        4.3938543557666776        3.8043812905526293     
 H   4.0417486675557788        3.5599797879641648        2.6515986823433479     
 H   1.0544562355247205        3.2116984272962732        4.4865076349467090     
 H   1.1562579707625114        1.4533240240810605        4.7397362103361740     
 H   1.9306940603382428       -2.3729541576414954        3.3409462738552080     
 C  0.20937429657289414       -1.7318561015028042        2.1846057069595890     
 C  0.23837046791016220       0.60646960908536907        1.6565526773426111     
 C   6.7600955613229816        3.7714647445272975        1.4853166945943110     
 C   5.6512651751108685        3.0008375441208694      -0.51407686420922449     
 H   4.5656441734826094        1.1394184143748272      -0.33696657669187324     
 H   8.9101810630421099       -2.5020254193944256        6.1186391597899430     
 C   8.8897053637859607      -0.46006879036284809        6.8455680215414256     
 H   8.5349181029570094        1.6126374379715764        7.3741653723751641     
 C   1.7387887005159091        3.7398796916458732        6.9071433695650661     
 C   2.8667684665465738        2.9685708750896898        8.8964233552465561     
 H   3.9395121624321461        1.1044965855585818        8.7145918557687629     
 H -0.23411255379081533       -2.7240827813603001        2.1242381692039323     
 C -0.40172817960310414      -0.63128031586126754        1.5830286853847122     
 H -0.19589862429055660        1.4893392891680162        1.1903657505151040     
 H   7.3890248134985255        4.4993130280951306        1.9985261234415768     
 C   6.4552343519491133        3.9441080550334857       0.13188955757468163     
 H   5.4016188132796268        3.1102785670389030       -1.5701996084660659     
 H   9.8263190866617283      -0.54788287931775004        7.3938477843100578     
 H   1.1235483088713543        4.4797601752991287        6.3950473721506231     
 C   2.0679529468490285        3.9190646393496023        8.2541996414149654     
 H   3.1381203659739616        3.0824369488435828        9.9472263713643585     
 H  -1.3568362960641431      -0.73458264188791800        1.0701379027114264     
 H   6.8565671693805639        4.8025598555727731      -0.39789910510707399     
 H   1.6894960528076892        4.7890370452345081        8.7821937681288080     
 Dy   4.3189319120574527        17.062230327037433        12.712125049420614     
 Br   4.3737417267570011        19.934107205751939        12.687048850818204     
 O   3.5010254719449012        16.672215028762206        10.734268917537795     
 N   2.8702230534128956        14.972386166398788        13.133566247329906     
 N   2.1026265721619035        17.570936323491537        13.971260662129383     
 O   5.1203350901472904        16.596697647896754        14.674547225560374     
 N   5.6638920804508164        14.908113097015237        12.236010220911700     
 N   6.5919371025081777        17.457593900798642        11.554684237064444     
 C   3.0426847793088379        15.621991710250208        10.046519625143075     
 C   2.2215118026610332        15.177162830403800        14.453386189215282     
 C   3.6705670373273813        13.716444591398448        13.190825897072672     
 C   1.7793423545929850        14.873905663904893        12.104654406855772     
 C   1.4912921181110737        18.771935439647166        14.095763206728076     
 C   1.5044391221456144        16.495867159074891        14.551015077649787     
 C   5.5476473403961872        15.521468026855555        15.340694479197726     
 C   6.3067692656548022        15.111870122004959        10.912089784446433     
 C   4.8072489461164913        13.690284987616709        12.171011827579592     
 C   6.7589111651035640        14.744276164437352        13.253378521594415     
 C   7.2909886559969275        18.616052827927039        11.526425404771441     
 C   7.0723299882749338        16.406905783813553        10.837200100070080     
 C   2.2196441031734495        14.653464617795247        10.686721233463958     
 C   3.3681336814609377        15.430129920054615        8.6841477151702495     
 H   3.0145000617712392        15.161591255425048        15.217590172648801     
 H   1.5168833338712835        14.358780068810770        14.680631409568500     
 H   3.0152318641261777        12.841899267419251        13.033327909193215     
 H   4.0876646245874673        13.637945377527181        14.200073408530756     
 H   1.0964798505502149        14.061051709913492        12.398087804742936     
 H   1.2231848970474972        15.820439494603049        12.160450932188896     
 H   2.0176725979321346        19.611297570344075        13.639108058934781     
 C  0.27869537870058958        18.946941581002715        14.760098112107677     
 C  0.29437965706490626        16.593263660012358        15.239453740442297     
 C   6.3288199981597444        14.533215973736027        14.677199537547507     
 C   5.2303343879376936        15.327245376412785        16.704295204309545     
 H   5.5097452451975073        15.127772442531413        10.151773254531768     
 H   6.9848930014022503        14.275775709198747        10.666895346951978     
 H   5.4194052766669518        12.785876348423315        12.332136427728420     
 H   4.3902705838263056        13.625883431201876        11.160880669642440     
 H   7.3963094023870255        13.900281551165945        12.944982545721462     
 H   7.3628289005733842        15.660806096245976        13.200820769136453     
 H   6.8623192113957900        19.434767301417047        12.104700259210848     
 C   8.4697396262544089        18.775435092328163        10.802008884031464     
 C   8.2240464006322220        16.503562971342610        10.053502715322258     
 C   1.7576196504118351        13.544989170540827        9.9683667897756649     
 C   2.8825376506366367        14.322500578075303        7.9802251849749730     
 H   3.9826883464810452        16.168989811602071        8.1725390587577653     
 H -0.16251359359232972        19.940370940395304        14.835862028427101     
 C -0.34559471835522088        17.831343324046085        15.327720274051909     
 H -0.14821695472407409        15.700325689593647        15.683015318216945     
 C   6.7805277678645206        13.415670716506339        15.386114530259620     
 C   5.6941107684919912        14.200433462888750        17.392773886807262     
 H   4.6474330790518801        16.085884578870907        17.225993896498078     
 H   8.9992739253996934        19.727220746837038        10.820132197783508     
 C   8.9455480958957683        17.699415494530289        10.046710116537097     
 H   8.5662647428792873        15.637729974313268        9.4854098338860311     
 H   1.1342635503939953        12.809664046765301        10.477819795241354     
 C   2.0742247723568310        13.375525968650697        8.6168971753448016     
 H   3.1438473882612894        14.216388478533684        6.9263268339736674     
 H  -1.3109181502076004        17.923386059870737        15.825089659589752     
 H   7.3929434720337674        12.676838913626980        14.869307506990472     
 C   6.4759477876963647        13.244035423216172        16.739455875391943     
 H   5.4448048412456984        14.091340796945913        18.449252937593453     
 H   9.8710559130268987        17.791278552011875        9.4795852803781617     
 H   1.6812854771814441        12.516623631787159        8.0800480271591368     
 H   6.8622622730591356        12.375692966427383        17.262979527418697     
 Dy   3.4083445285247531E-002   8.7757698025158497        4.1639056650335817     
 Br   4.9246233162898556E-002   5.8934831217479120        4.2490791152512948     
 O  0.82479971688548692        9.2577878411515719        2.2018377385243966     
 N   1.3952912499438932        10.917607606092544        4.6463719455035362     
 N   2.3052964047916991        8.3563833170444450        5.3058300637471758     
 O -0.76422040241999689        9.1731393246064865        6.1475379634770828     
 N  -1.4142017330170835        10.862370322970300        3.7529407753956150     
 N  -2.1829833395523588        8.2793204604235857        2.8951732079237638     
 C   1.2578817467505752        10.333962878476925        1.5406285802825725     
 C   2.0400146094163900        10.702361559899357        5.9658941588790473     
 C  0.53631007421559307        12.132318516073115        4.7200163206581642     
 C   2.4862223151710938        11.086573374208292        3.6273230424407301     
 C   3.0008289772956709        7.1948253428831555        5.3224754166071904     
 C   2.7958374893839255        9.4008810716048341        6.0265780035526371     
 C  -1.2294560634269769        10.217582844328351        6.8388631007086627     
 C  -2.0671803218141691        10.675349163535355        2.4325385709547911     
 C -0.60358843886668423        12.113360471621471        3.7030924050412355     
 C  -2.5027599826699398        10.963495270912050        4.7844079452302335     
 C  -2.7893457967366171        7.0763275089809152        2.7595397708245573     
 C  -2.7819939568586429        9.3568562470076166        2.3214108759465248     
 C   2.0504453455579363        11.310824589107561        2.2072809347613775     
 C  0.93448005870019857        10.542021986896838       0.18056160148765849     
 H   1.2461523313898462        10.686357923668959        6.7294065930154083     
 H   2.7259904546051503        11.530935207935377        6.2156949369788244     
 H   1.1458720864204361        13.038965272987781        4.5610956360632979     
 H  0.12268581966131885        12.191060298366571        5.7318735859131280     
 H   3.1279745992107326        11.925910393136563        3.9389192846090308     
 H   3.0872867502776318        10.167703935834371        3.6696157908964122     
 H   2.5638370094808463        6.3810877843884093        4.7442588643616954     
 C   4.1838144922798639        7.0261112767137526        6.0373170105308755     
 C   3.9521054532564297        9.2933820919703969        6.8012031272573408     
 C  -2.0605178252032141        11.181417408939842        6.2024854161097736     
 C -0.90017186639374180        10.408990197709661        8.2003661465468269     
 H  -1.2764151214568886        10.700466392899116        1.6662743201382950     
 H  -2.7726353955541110        11.496474475908702        2.2181258358265716     
 H  -1.2538831969464146        12.990372093032869        3.8662417743421829     
 H -0.18843438977499202        12.195776712407261        2.6934768024204705     
 H  -3.1828347634777554        11.779531046108572        4.4933266761404935     
 H  -3.0627927868081595        10.019406973081958        4.7267974562684349     
 H  -2.2619119819532427        6.2355204865427405        3.2120392536786557     
 C  -3.9996316796910354        6.9029400732512940        2.0913159548862588     
 C  -3.9889434024818557        9.2609809704370587        1.6285483310217863     
 C   2.5054431690017993        12.431442214593829        1.5055025686524868     
 C   1.4025624274538249        11.671339999688573      -0.50108054223544940     
 H  0.34293315741951996        9.7924640802362841      -0.34433844189671742     
 H   4.7090096087596178        6.0721065011134208        6.0092597117198920     
 C   4.6694332990484835        8.0950409362913849        6.7961782760724958     
 H   4.3012533441305472        10.155044240692385        7.3711914391892526     
 C  -2.5281258004414542        12.284801276261113        6.9249123064772080     
 C  -1.3902555202052085        11.512227058398492        8.9080465810184588     
 H -0.27865300035911816        9.6732653636728738        8.7078671610426657     
 H  -4.4377154937837648        5.9082163468540658        2.0070225802162560     
 C  -4.6254543195478464        8.0214936155179810        1.5313483260994147     
 H  -4.4323904387533171        10.155544896858119        1.1893243400206202     
 H   3.1246048664233679        13.162080696991927        2.0258544344902369     
 C   2.1943660959855880        12.616964874466037       0.15548880236999341     
 H   1.1486451279584191        11.790129046126419       -1.5552400153141688     
 H   5.5980646898868773        7.9964197766759151        7.3568540719146212     
 H  -3.1578667265797060        13.017307209754005        6.4192370340379323     
 C  -2.2079839162249972        12.453915738905527        8.2756751581711328     
 H  -1.1247103621381207        11.619091078421768        9.9609423674762585     
 H  -5.5896190673914994        7.9306897385013295        1.0321464337175765     
 H   2.5832238941421481        13.487546905398407      -0.36264419116148816     
 H  -2.6060761894612607        13.309039199420285        8.8145105107658370     
 Dy   7.8324188913912809E-003   8.4679780305313148        12.699010537028974     
 Br   9.2664635984111579E-002   11.335549062889804        12.665671152759863     
 O -0.81584117609906981        8.0562045399219535        10.727007869011640     
 N  -1.4369134737335274        6.3780230487188367        13.152755436329604     
 N  -2.2176528199700432        8.9871477124157817        13.926397990323771     
 O  0.80668808311742735        8.0206744924323861        14.667139953094349     
 N   1.3567395845843178        6.3058938217435170        12.255648921182013     
 N   2.2745647992428233        8.8433990641258049        11.510030431865891     
 C  -1.2607206768754924        6.9913649085814145        10.053483017099552     
 C  -2.0920517440149844        6.6066186049359805        14.465466643277223     
 C -0.63273876755056357        5.1264561624812304        13.237675853146868     
 C  -2.5216994195378502        6.2585440778497219        12.119728873376681     
 C  -2.8329787017953247        10.187475674513914        14.022349485985607     
 C  -2.8104084173916397        7.9264154526373805        14.532820564216768     
 C   1.2425607616356267        6.9570095810210804        15.346073457030139     
 C   1.9928706687059137        6.4850958329266284        10.924870521995571     
 C  0.50446271109187624        5.0834282856510962        12.218611931145450     
 C   2.4577188993161778        6.1627991666832473        13.268556777361418     
 C   2.9702344067262203        10.001681305937328        11.450764643236033     
 C   2.7581547565353604        7.7781386706871638        10.819856455687177     
 C  -2.0731847769646707        6.0226624004439424        10.706385565076371     
 C -0.92953371932545281        6.7833037328229393        8.6944911478372280     
 H  -1.3038621086057984        6.6058024383356457        15.234864218852094     
 H  -2.7976563073073972        5.7926229211155178        14.705882929466448     
 H  -1.2843367590666646        4.2457875301773367        13.099283050186882     
 H -0.21639118981874822        5.0703389242810104        14.248806446655667     
 H  -3.2006747964303046        5.4455213815192200        12.420435974040936     
 H  -3.0838030405635144        7.2021320573808891        12.159815382234202     
 H  -2.3112888358757533        11.014904966339241        13.543739029622829     
 C  -4.0422371649750053        10.376470056302827        14.688595847381322     
 C  -4.0174763556468189        8.0391886087494591        15.222167178203303     
 C   2.0334683925909531        5.9676263903362452        14.696028280945542     
 C  0.92537768704120604        6.7755233640095298        16.711283296461282     
 H   1.1912696749668836        6.4866126081330577        10.169456909119408     
 H   2.6695736379901698        5.6442417414413022        10.692919645589106     
 H   1.1204816820860639        4.1855702811826996        12.400879424107265     
 H   8.8260438128797733E-002   4.9949206782016473        11.209878689325086     
 H   3.0986234012508205        5.3182635611691582        12.968250348862927     
 H   3.0563486904997021        7.0817170354365109        13.200214138406348     
 H   2.5390781578909150        10.832353579771915        12.006724800334553     
 C   4.1506709702471039        10.146379888479629        10.726396079922139     
 C   3.9121146280404862        7.8584279386772602        10.037431499350649     
 C  -2.5163804538802057        4.8965685320548920        10.004115959107972     
 C  -1.3965861401034549        5.6574004618771063        8.0071233194171381     
 H -0.32316148395044708        7.5222253388239331        8.1730790322921809     
 H  -4.4867981174957281        11.368151482182702        14.744003475146227     
 C  -4.6587918212218913        9.2768652371901119        15.286744977499279     
 H  -4.4555032243265664        7.1571343377950587        15.686467632041017     
 C   2.4970718381913044        4.8636278022229789        15.419083757399106     
 C   1.4007239501211084        5.6630321766738660        17.414608732867610     
 H  0.33465469094600253        7.5341612583800659        17.223308668364123     
 H   4.6771448814131977        11.099251667018871        10.720708118761715     
 C   4.6324273812356260        9.0542170435799658        10.003898891728962     
 H   4.2577711330284558        6.9813320680837077        9.4917201983976049     
 H  -3.1296579460279652        4.1600160844995973        10.523388070392363     
 C  -2.1921452463103153        4.7093498076207201        8.6571052888055124     
 H  -1.1301156785959792        5.5387899027748055        6.9557535769266785     
 H  -5.6186248528340119        9.3810449779803911        15.790952501681446     
 H   3.1180547206742220        4.1249263128735842        14.911594763623679     
 C   2.1941006807289569        4.7065030227682190        16.774946432565095     
 H   1.1522518691084347        5.5642542636454673        18.472216998351183     
 H   5.5622812457334190        9.1333754076624381        9.4426117120078121     
 H  -2.5711427563740239        3.8360581055984504        8.1345482536631355     
 H   2.5881556775324159        3.8490481043314477        17.311502551533664     
         256

 Dy   4.2466864722343454       0.17139363089954865        4.1910455392949428     
 Br   4.2991503728632896       -2.7136119750925030        4.2458839094585610     
 O   5.0344910487918719       0.62839087033489516        2.2189442905192593     
 N   5.6188341924833098        2.3089502284274559        4.6404544030933703     
 N   6.5157753726409027      -0.22754249177757302        5.3747510505404801     
 O   3.4389860472896845       0.58799331883237538        6.1629251748594758     
 N   2.8106624259342228        2.2655284818574861        3.7475380590667986     
 N   2.0279884941468458      -0.34090786533503975        2.9688991213472518     
 C   5.4845804435438446        1.6894159360640677        1.5450959448843244     
 C   6.2595566154619791        2.1276898444681569        5.9688596895995341     
 C   4.7705368462502475        3.5346486618018793        4.6824532333400866     
 C   6.7172243474006370        2.4515519389337448        3.6241015397879832     
 C   7.2005289249090785       -1.3928642764317622        5.4212563542250285     
 C   7.0171613438369018       0.83013321025892395        6.0629366345041378     
 C   2.9960719478126050        1.6488177644481681        6.8435460192080404     
 C   2.1537718367942151        2.0443726593227840        2.4360027359319014     
 C   3.6309333029968953        3.5059731666178151        3.6654273476592172     
 C   1.7300695874446492        2.3935216147874683        4.7827716284410995     
 C   1.4107543468146726       -1.5405244975322465        2.8662673551847955     
 C   1.4410082572792604       0.72191890072819098        2.3591175661737287     
 C   6.2895594674060975        2.6636202525660853        2.2003755171392592     
 C   5.1670551815098813        1.8853837543405330       0.18198593014480194     
 H   5.4612926625796208        2.1274707209833768        6.7277228503575568     
 H   6.9406650345601237        2.9654188321775794        6.1988506911133285     
 H   5.3921499128993320        4.4290339240570997        4.5032601912218375     
 H   4.3564635367476532        3.6202715611101359        5.6922542906094744     
 H   7.3657147302218648        3.2880869653963396        3.9291501330849581     
 H   7.3084761793935575        1.5274227139724061        3.6822446885897007     
 H   6.7534631706853236       -2.2173687404936500        4.8690312854943194     
 C   8.3891603643295323       -1.5503430549415909        6.1291659295762502     
 C   8.1806450249610876       0.73724468105472651        6.8277651552152960     
 C   2.1822460425390346        2.6204172042551837        6.1971973136506495     
 C   3.3325978269462793        1.8485153739285869        8.2021850671203183     
 H   2.9401048441611466        2.0537544792273037        1.6647664217024227     
 H   1.4433856426169576        2.8561707416606916        2.2017692704943279     
 H   2.9918599055216646        4.3948581793274615        3.8077481645024744     
 H   4.0461157713230858        3.5613150162368608        2.6539674624055039     
 H   1.0581771707115015        3.2141927596847277        4.4870027409263145     
 H   1.1585311133529519        1.4557821553704100        4.7402909695399282     
 H   1.9265251316301109       -2.3689719627096428        3.3486710476931369     
 C  0.20785432733331213       -1.7272672340496982        2.1890595684502014     
 C  0.24229147059191736       0.60939599743328854        1.6555840166636340     
 C   6.7618100224510416        3.7697369374845153        1.4864075378887633     
 C   5.6522223914102288        2.9991957896019947      -0.51261739919691718     
 H   4.5664741925483385        1.1380327759527784      -0.33521366029235133     
 H   8.9064779982455153       -2.5081342435418126        6.1253997883611229     
 C   8.8915525218279630      -0.46456402291797466        6.8464358336389894     
 H   8.5411721766065973        1.6096281926144249        7.3707147067119196     
 C   1.7401401628855615        3.7411889812608221        6.9082755833553566     
 C   2.8676692593791282        2.9701401656197080        8.8978797896144055     
 H   3.9407184956302550        1.1060705741786654        8.7163344735353068     
 H -0.23783608278547325       -2.7184614481449887        2.1307429854154658     
 C -0.39994225822056861      -0.62725945648119297        1.5837961691385527     
 H -0.18973199884405328        1.4918874335287211        1.1869699533436273     
 H   7.3904870762221417        4.4978495826542400        1.9995319199567780     
 C   6.4563033135226942        3.9425227120903399       0.13314287001146508     
 H   5.4019556406867073        3.1087400305248498       -1.5685923595621798     
 H   9.8287476242580976      -0.55274388356964710        7.3936200626212312     
 H   1.1244391711200983        4.4806361254580036        6.3961092610888217     
 C   2.0686629591637917        3.9203426567349196        8.2554838144964382     
 H   3.1384339976284346        3.0839944012469016        9.9488134978899847     
 H  -1.3544654353486052      -0.73017569322392284        1.0697966191636954     
 H   6.8571992196464127        4.8011571153802572      -0.39668501808312850     
 H   1.6895615915601780        4.7900392603736544        8.7834535364741715     
 Dy   4.3170704630246606        17.062286999494056        12.708904943948813     
 Br   4.3684275977536480        19.934222998843001        12.685571900187721     
 O   3.4996082765128480        16.669904565135020        10.731576223829689     
 N   2.8716217636944901        14.970517055092976        13.132129860004618     
 N   2.0990631316935562        17.567495090797916        13.965115317957066     
 O   5.1190670465680386        16.599275801161649        14.671823726262705     
 N   5.6653792826654739        14.910233396831988        12.234664313434541     
 N   6.5884444824018145        17.461263743816371        11.548703778995948     
 C   3.0422578674200826        15.618854054635490        10.044554665240542     
 C   2.2231337411927372        15.175211959174165        14.452107020755559     
 C   3.6737342834728293        13.715765623280893        13.189589922556634     
 C   1.7805648624757506        14.869995502798723        12.103635620340727     
 C   1.4850657724633636        18.767190335809097        14.086816249220542     
 C   1.5045873825488136        16.493188253076369        14.549150486635094     
 C   5.5472044751669998        15.524837635622875        15.338730133656682     
 C   6.3084908355045197        15.114102581581138        10.910906289214289     
 C   4.8104510838214036        13.691252300639256        12.169814897010204     
 C   6.7602091556210011        14.748407168593978        13.252459191371214     
 C   7.2848003976382838        18.621035849543095        11.517669696455474     
 C   7.0725358425940552        16.409891565183344        10.835461031495369     
 C   2.2205138607279524        14.649756470801409        10.685529366107255     
 C   3.3674963093926471        15.426818692016109        8.6821749046308234     
 H   3.0162707917905780        15.160556766358869        15.216165401663577     
 H   1.5193279431259139        14.356271171516019        14.679874137264470     
 H   3.0197461731658142        12.840302181247530        13.031931662999495     
 H   4.0908030211176154        13.637680463460876        14.198873304405417     
 H   1.0991029170413789        14.056212709530346        12.397598679458056     
 H   1.2229631566564678        15.815620312426399        12.159320429466019     
 H   2.0083457943890677        19.605897551900306        13.626347983750382     
 C  0.27365863317114314        18.941749473161380        14.753227926866050     
 C  0.29644485558461769        16.590576336752807        15.240695771775103     
 C   6.3296969761032891        14.537135134904497        14.676079987050596     
 C   5.2294301315884173        15.330706711623797        16.702251507738396     
 H   5.5116294170564775        15.129068188764858        10.150427988271076     
 H   6.9874592900668242        14.278585583569409        10.666236339384216     
 H   5.4239086306159541        12.787741150839590        12.330811110232631     
 H   4.3935069253306409        13.626459150484118        11.159691056804650     
 H   7.3989995538289648        13.905343342238536        12.944595184431964     
 H   7.3626825026220084        15.665843733072682        13.199805863581368     
 H   6.8530794758430966        19.440318089027809        12.092222804345504     
 C   8.4646638856217962        18.780975254632388        10.795260842800202     
 C   8.2261149011715027        16.506661932281279        10.054859941120949     
 C   1.7588233036758449        13.540943735509012        9.9675448017947428     
 C   2.8825862494815406        14.318547664576757        7.9788016644940924     
 H   3.9810766379409834        16.166259372431359        8.1702190637131906     
 H -0.17022949207513388        19.933908568766167        14.826235693425506     
 C -0.34597638769314909        17.827381439678668        15.326653875590031     
 H -0.14301221007559914        15.698470081711669        15.688088530398302     
 C   6.7815784755607256        13.419868753653025        15.385372067320819     
 C   5.6937098019042267        14.204465346571764        17.391285534171541     
 H   4.6455046742017698        16.088754927102030        17.223549632498191     
 H   8.9914883497114761        19.734034830823095        10.810622160902126     
 C   8.9450982250489570        17.703822219410860        10.045722121234915     
 H   8.5714761148981538        15.640052517547781        9.4905864106574409     
 H   1.1358162394825839        12.805537126832048        10.477276781333039     
 C   2.0750805084417232        13.371323264259480        8.6160341267245180     
 H   3.1435410344400370        14.212266439931703        6.9248380392575690     
 H  -1.3099755562012709        17.919433965937163        15.826326474343295     
 H   7.3943782909200166        12.681117100001863        14.868894798443973     
 C   6.4764200549730493        13.248322578174044        16.738609572980653     
 H   5.4438836865194808        14.095491747543210        18.447650846929132     
 H   9.8718667334370824        17.795753410464119        9.4808418806853290     
 H   1.6823738690943002        12.512088122805562        8.0796394901556585     
 H   6.8628240034556569        12.380258040543419        17.262602382158775     
 Dy   3.2543105315527086E-002   8.7756891767031533        4.1674101166316060     
 Br   4.6499627106257463E-002   5.8933018987333288        4.2472102646306302     
 O  0.82377066521575237        9.2552316127073624        2.2048734800817851     
 N   1.3964530289530759        10.915975948475335        4.6478844616033284     
 N   2.3018632744804224        8.3534022531653598        5.3126268386738120     
 O -0.76532476009529116        9.1755138121061055        6.1505357792313724     
 N  -1.4130482721690198        10.863838832383811        3.7544916504723433     
 N  -2.1864361856433963        8.2821246019574932        2.9021847931223661     
 C   1.2575802299770120        10.330555090431224        1.5427655823247741     
 C   2.0413819443095438        10.700968340128806        5.9673074142449858     
 C  0.53886353477938176        12.131658820639403        4.7211548146547431     
 C   2.4872325882492650        11.083117140413687        3.6284599472618635     
 C   2.9947654366723961        7.1905967311900287        5.3326223781538262     
 C   2.7957586175201650        9.3988088688457267        6.0290685696495405     
 C  -1.2297152605371546        10.220843582732567        6.8409930076552117     
 C  -2.0658277167192178        10.676524155203863        2.4339938300986268     
 C -0.60104356516864399        12.113861769555502        3.7042390023917511     
 C  -2.5017552683952373        10.966844538781929        4.7856008075872785     
 C  -2.7954178380991692        7.0803654189055676        2.7699864337878188     
 C  -2.7820585004081346        9.3586848953836395        2.3240089199849643     
 C   2.0511585134133519        11.307158666112999        2.2084977030283555     
 C  0.93391864711195161        10.538067810385259       0.18266793687073740     
 H   1.2476556164610317        10.686090569794315        6.7309477601968544     
 H   2.7281542337107294        11.529053303109766        6.2163824350565404     
 H   1.1494909376074693        13.037557562300263        4.5622230924595746     
 H  0.12523131558124126        12.190908779921479        5.7329761262535319     
 H   3.1300750151218661        11.921814455905000        3.9394226849614409     
 H   3.0871772659613006        10.163548422785290        3.6711089255966232     
 H   2.5550497105878551        6.3761329174185031        4.7580746583933609     
 C   4.1785809319398721        7.0215960478717676        6.0460001618525885     
 C   3.9536110743942867        9.2914801740191972        6.8011010083480858     
 C  -2.0597551312971429        11.184974356390439        6.2037397813268456     
 C -0.90053194161175698        10.412832187514974        8.2024201212852486     
 H  -1.2749445822711893        10.700516342746226        1.6678324020183952     
 H  -2.7705097533921044        11.498112563790544        2.2188387167603030     
 H  -1.2502776094554491        12.991622191054466        3.8673914042514661     
 H -0.18591148917646308        12.195770711806833        2.6945788820369132     
 H  -3.1806988030084757        11.783552871666890        4.4938893759028176     
 H  -3.0629489155429734        10.023478040371254        4.7283645783114681     
 H  -2.2707704657677574        6.2403582537343443        3.2263006785034407     
 C  -4.0047911804856797        6.9071612265188653        2.1001965635164788     
 C  -3.9873836652417465        9.2625454489113501        1.6285339982852107     
 C   2.5062877287075755        12.427358280929486        1.5060992616199875     
 C   1.4024113391153648        11.666718015683362      -0.49974842725689356     
 H  0.34159320574778351        9.7888050111870903      -0.34168920447338114     
 H   4.7011002229208172        6.0663411346832197        6.0211721630481341     
 C   4.6684739163162199        8.0918869835977745        6.7990148525211724     
 H   4.3056573263052211        10.154064218822246        7.3672077799251792     
 C  -2.5270569662448978        12.288855797504578        6.9255366993256073     
 C  -1.3900234916460785        11.516823591639756        8.9093175392820783     
 H -0.27980461940858181        9.6767836132391754        8.7104421223225099     
 H  -4.4455135265611903        5.9136715431920619        2.0191557248800058     
 C  -4.6263065869332669        8.0242785830992762        1.5342794468641552     
 H  -4.4279430535619460        10.156136918537053        1.1853816245605837     
 H   3.1256762117984640        13.158140732104167        2.0259937468319875     
 C   2.1948278012099651        12.612371860420975       0.15608585267764086     
 H   1.1480914194255709        11.785122183936629       -1.5538580167839235     
 H   5.5981664017052957        7.9934097456008608        7.3578378063961143     
 H  -3.1565458409456060        13.021252861839065        6.4194241065121718     
 C  -2.2071226501999974        12.458528907681673        8.2762525693140070     
 H  -1.1247638572005842        11.624106784579311        9.9622290388247148     
 H  -5.5893551313508230        7.9332641760600744        1.0331516283224249     
 H   2.5837547843749631        13.482587370422030      -0.36266310620493003     
 H  -2.6049889138282452        13.314092818683797        8.8144724107384356     
 Dy   8.5874108507212055E-003   8.4681965002412376        12.697400085062563     
 Br   8.8788851232105004E-002   11.335790292996286        12.666236941203401     
 O -0.81447043054618329        8.0554952035441900        10.725435605852132     
 N  -1.4335920521139081        6.3762269236647873        13.150739983845510     
 N  -2.2181266307306289        8.9833675656325003        13.923554433587078     
 O  0.80798968120463743        8.0216106889540093        14.665550228565269     
 N   1.3600733016146520        6.3081583243938981        12.253603225294835     
 N   2.2739875065932456        8.8476788712536987        11.507078782967897     
 C  -1.2590188649416401        6.9906627188236845        10.051765820564285     
 C  -2.0881904026964557        6.6034587313632755        14.463965008555032     
 C -0.62807041067111868        5.1254712316588051        13.234301547897052     
 C  -2.5188305745944470        6.2561194423115030        12.118265049836877     
 C  -2.8357435825250117        10.182506163236624        14.018350224627630     
 C  -2.8078580883862490        7.9225189709822406        14.532332380168723     
 C   1.2442593562805897        6.9579495369080764        15.344310609963660     
 C   1.9967183780938009        6.4887173151132975        10.923313903654655     
 C  0.50912964921588344        5.0848737585833854        12.215229422342777     
 C   2.4606388035034614        6.1656429686430565        13.267024452257806     
 C   2.9673715016835014        10.007154758258663        11.446660212539797     
 C   2.7606584737509277        7.7825184105408605        10.819289930182048     
 C  -2.0709457759432195        6.0213945645825344        10.704536388607172     
 C -0.92801803400630856        6.7832440540686489        8.6926575092232738     
 H  -1.2996256686172221        6.6027145475453137        15.232970566925500     
 H  -2.7929926369363738        5.7887210317851929        14.704168821215481     
 H  -1.2786668565921548        4.2443172548080819        13.094659691822947     
 H -0.21172570853529243        5.0684207660056568        14.245363785781805     
 H  -3.1967493686226400        5.4422086033710304        12.418933863632647     
 H  -3.0819497339891901        7.1990218738702483        12.159149029691013     
 H  -2.3165600235830617        11.010021536607521        13.537574720097956     
 C  -4.0442746189882408        10.370255196073249        14.686100872100068     
 C  -4.0134924989852410        8.0343950378171378        15.224214875226640     
 C   2.0357911780385440        5.9692231581870541        14.694111386860509     
 C  0.92684662942113516        6.7757306373736750        16.709382037687089     
 H   1.1954816086629494        6.4901272852781720        10.167521014818266     
 H   2.6742362832554538        5.6486142788800491        10.691141548466216     
 H   1.1261586852104131        4.1875043991954817        12.396253088442132     
 H   9.2918213727103752E-002   4.9972874215427270        11.206431585294197     
 H   3.1025891111948898        5.3220068118533259        12.966612375270991     
 H   3.0582524255644259        7.0852538729755397        13.199514060223622     
 H   2.5336813294032141        10.837756201526508        12.000440731479578     
 C   4.1485684326384504        10.153092239563179        10.723825328938483     
 C   3.9160857814204575        7.8636962808374218        10.039420147700611     
 C  -2.5146262975578404        4.8958910057046046        10.001671752636915     
 C  -1.3951763288914869        5.6576629279255117        8.0048437665867187     
 H -0.32203226595336198        7.5226943255754666        8.1715382522161697     
 H  -4.4911738006842148        11.360833087760190        14.739992706714096     
 C  -4.6570714178853096        9.2708775231965763        15.287775982358143     
 H  -4.4489442333426501        7.1524984002365262        15.690833947873898     
 C   2.4989715491976985        4.8646352013098628        15.416543503252099     
 C   1.4021345832963374        5.6629154589636386        17.412229518357748     
 H  0.33566913909035534        7.5337702639165327        17.221719623272115     
 H   4.6726857781065387        11.107081501017761        10.716634658193378     
 C   4.6341329327688250        9.0606828683340854        10.004867876086081     
 H   4.2643516436620761        6.9864229129905482        9.4960601619565690     
 H  -3.1282028850792614        4.1593171907231499        10.520567165404577     
 C  -2.1907845223097087        4.7094214343136187        8.6544682923640117     
 H  -1.1290644814373920        5.5395411600762872        6.9533398073486383     
 H  -5.6161140536320113        9.3743583775815456        15.793504299717831     
 H   3.1197203606169150        4.1260214196869027        14.908661692728169     
 C   2.1955648512272536        4.7066676981230291        16.772201644837736     
 H   1.1532720789961737        5.5635777279192631        18.469692380289349     
 H   5.5648019049255710        9.1405242079587659        9.4451188612308830     
 H  -2.5701146261461401        3.8365342000338356        8.1315121642770691     
 H   2.5893119772716853        3.8488023216825389        17.308346657614038     
         256

 Dy   4.2481949200071991       0.17125539286207686        4.1930908284952588     
 Br   4.2977393505968333       -2.7136845226054715        4.2443494546986509     
 O   5.0362608376236295       0.62681019248271419        2.2207487425368058     
 N   5.6223657643781024        2.3072476525757399        4.6419169421000346     
 N   6.5160010069008463      -0.23075426059147469        5.3783862986816997     
 O   3.4410352277465792       0.58951052008660187        6.1647899171182585     
 N   2.8141111794695837        2.2667966615476431        3.7490267890376234     
 N   2.0281534964439181      -0.33819976713284977        2.9724618254067985     
 C   5.4864195076348539        1.6876288614288135        1.5465734491978040     
 C   6.2636883936206056        2.1253819564763972        5.9699116415870632     
 C   4.7750098503846070        3.5335403527830120        4.6847929089000813     
 C   6.7202593241693469        2.4491286443128857        3.6249341762262342     
 C   7.1985658681397604       -1.3971555772797770        5.4268765393234641     
 C   7.0200568717095955       0.82717691941149118        6.0638882815851289     
 C   2.9980315841493170        1.6504838214951576        6.8450547060700382     
 C   2.1577809290383270        2.0462347013276103        2.4370884354924076     
 C   3.6353809292595893        3.5066229119792021        3.6677845962367663     
 C   1.7330322995293588        2.3955233215757517        4.7836388566197812     
 C   1.4087560477887555       -1.5367312970177311        2.8717071343607459     
 C   1.4438173345993066       0.72439019530767901        2.3600775124191204     
 C   6.2919112330619669        2.6616154901119549        2.2014743985993057     
 C   5.1683397810530138        1.8836965983692497       0.18358843713575182     
 H   5.4658025936996451        2.1256538882344160        6.7291647336539597     
 H   6.9455533846501156        2.9625447292852307        6.1996237033374948     
 H   5.3973349668993738        4.4275972395785308        4.5065725786454731     
 H   4.3608977518509251        3.6184741593970022        5.6946281511776320     
 H   7.3695456344017476        3.2851200832778185        3.9296648229046482     
 H   7.3107822934627107        1.5245148347553807        3.6827275717028445     
 H   6.7493058958237411       -2.2218636710065471        4.8770067711634244     
 C   8.3876803247339371       -1.5554196040764914        6.1338025548652348     
 C   8.1846457850385193       0.73384197124505612        6.8268036685268401     
 C   2.1845008910928452        2.6221136340829849        6.1983257634287341     
 C   3.3340575733933866        1.8502265740893002        8.2037862896065477     
 H   2.9444607214573253        2.0551818106693474        1.6662170917522714     
 H   1.4481106947471476        2.8585814612881482        2.2026070732321825     
 H   2.9970646833390604        4.3958620028882454        3.8111150384523200     
 H   4.0504828750903927        3.5626502445095571        2.6563362424676598     
 H   1.0618981058982828        3.2166870920731823        4.4874978469059190     
 H   1.1608042559433924        1.4582402866597592        4.7408457287436834     
 H   1.9223562029219790       -2.3649897677777902        3.3563958215310659     
 C  0.20633435809373013       -1.7226783665965921        2.1935134299408139     
 C  0.24621247327367252       0.61232238578120801        1.6546153559846568     
 C   6.7635244835791015        3.7680091304417331        1.4874983811832156     
 C   5.6531796077095890        2.9975540350831205      -0.51115793418460986     
 H   4.5673042116140667        1.1366471375307297      -0.33346074389282937     
 H   8.9027749334489208       -2.5142430676891991        6.1321604169323027     
 C   8.8933996798699670      -0.46905925547310123        6.8473036457365524     
 H   8.5474262502561853        1.6066189472572734        7.3672640410486743     
 C   1.7414916252552139        3.7424982708757706        6.9094077971456471     
 C   2.8685700522116830        2.9717094561497261        8.8993362239822549     
 H   3.9419248288283639        1.1076445627987488        8.7180770913018488     
 H -0.24155961178013116       -2.7128401149296768        2.1372478016269993     
 C -0.39815633683803309      -0.62323859710111840        1.5845636528923932     
 H -0.18356537339754997        1.4944355778894260        1.1835741561721507     
 H   7.3919493389457580        4.4963861372133502        2.0005377164719795     
 C   6.4573722750962759        3.9409373691471936       0.13439618244824850     
 H   5.4022924680937878        3.1072014940107970       -1.5669851106582935     
 H   9.8311761618544669      -0.55760488782154416        7.3933923409324045     
 H   1.1253300333688421        4.4815120756168785        6.3971711500270203     
 C   2.0693729714785545        3.9216206741202373        8.2567679875779110     
 H   3.1387476292829071        3.0855518536502204        9.9504006244156109     
 H  -1.3520945746330675      -0.72576874455992768        1.0694553356159644     
 H   6.8578312699122623        4.7997543751877414      -0.39547093105918296     
 H   1.6896271303126669        4.7910414755128015        8.7847133048195367     
 Dy   4.3152090139918693        17.062343671950678        12.705684838477012     
 Br   4.3631134687502948        19.934338791934064        12.684094949557240     
 O   3.4981910810807952        16.667594101507831        10.728883530121584     
 N   2.8730204739760845        14.968647943787166        13.130693472679329     
 N   2.0954996912252088        17.564053858104298        13.958969973784749     
 O   5.1177990029887859        16.601853954426545        14.669100226965035     
 N   5.6668664848801322        14.912353696648738        12.233318405957382     
 N   6.5849518622954513        17.464933586834096        11.542723320927452     
 C   3.0418309555313274        15.615716399020773        10.042589705338008     
 C   2.2247556797244412        15.173261087944530        14.450827852295836     
 C   3.6769015296182777        13.715086655163336        13.188353948040593     
 C   1.7817873703585161        14.866085341692553        12.102616833825682     
 C   1.4788394268156533        18.762445231971025        14.077869291713009     
 C   1.5047356429520127        16.490509347077847        14.547285895620400     
 C   5.5467616099378123        15.528207244390195        15.336765788115640     
 C   6.3102124053542372        15.116335041157317        10.909722793982146     
 C   4.8136532215263159        13.692219613661802        12.168617966440817     
 C   6.7615071461384391        14.752538172750604        13.251539861148014     
 C   7.2786121392796410        18.626018871159150        11.508913988139506     
 C   7.0727416969131767        16.412877346553135        10.833721962920658     
 C   2.2213836182824558        14.646048323807571        10.684337498750551     
 C   3.3668589373243565        15.423507463977602        8.6802020940913973     
 H   3.0180415218099168        15.159522277292689        15.214740630678353     
 H   1.5217725523805443        14.353762274221268        14.679116864960442     
 H   3.0242604822054511        12.838705095075809        13.030535416805778     
 H   4.0939414176477644        13.637415549394571        14.197673200280079     
 H   1.1017259835325426        14.051373709147200        12.397109554173179     
 H   1.2227414162654386        15.810801130249748        12.158189926743143     
 H   1.9990189908460010        19.600497533456537        13.613587908565982     
 C  0.26862188764169670        18.936557365320045        14.746357741624422     
 C  0.29851005410432907        16.587889013493257        15.241937803107909     
 C   6.3305739540468338        14.541054296072966        14.674960436553683     
 C   5.2285258752391410        15.334168046834810        16.700207811167246     
 H   5.5135135889154476        15.130363934998305        10.149082722010384     
 H   6.9900255787313972        14.281395457940071        10.665577331816452     
 H   5.4284119845649572        12.789605953255865        12.329485792736842     
 H   4.3967432668349753        13.627034869766362        11.158501443966859     
 H   7.4016897052709041        13.910405133311128        12.944207823142467     
 H   7.3625361046706326        15.670881369899391        13.198790958026281     
 H   6.8438397402904032        19.445868876638571        12.079745349480159     
 C   8.4595881449891834        18.786515416936613        10.788512801568938     
 C   8.2281834017107833        16.509760893219951        10.056217166919639     
 C   1.7600269569398546        13.536898300477199        9.9667228138138206     
 C   2.8826348483264441        14.314594751078209        7.9773781440132119     
 H   3.9794649294009221        16.163528933260650        8.1678990686686159     
 H -0.17794539055793801        19.927446197137034        14.816609358423912     
 C -0.34635805703107725        17.823419555311251        15.325587477128154     
 H -0.13780746542712419        15.696614473829689        15.693161742579658     
 C   6.7826291832569305        13.424066790799712        15.384629604382019     
 C   5.6933088353164623        14.208497230254778        17.389797181535819     
 H   4.6435762693516596        16.091625275333154        17.221105368498304     
 H   8.9837027740232589        19.740848914809153        10.801112124020742     
 C   8.9446483542021475        17.708228944291431        10.044734125932733     
 H   8.5766874869170184        15.642375060782296        9.4957629874288507     
 H   1.1373689285711723        12.801410206898796        10.476733767424724     
 C   2.0759362445266158        13.367120559868264        8.6151710781042361     
 H   3.1432346806187845        14.208144401329722        6.9233492445414715     
 H  -1.3090329621949415        17.915481872003589        15.827563289096840     
 H   7.3958131098062658        12.685395286376748        14.868482089897475     
 C   6.4768923222497339        13.252609733131916        16.737763270569364     
 H   5.4429625317932633        14.099642698140510        18.446048756264812     
 H   9.8726775538472644        17.800228268916360        9.4820984809924962     
 H   1.6834622610071566        12.507552613823965        8.0792309531521802     
 H   6.8633857338521782        12.384823114659456        17.262225236898850     
 Dy   3.1002765345806642E-002   8.7756085508904569        4.1709145682296311     
 Br   4.3753021049616370E-002   5.8931206757187455        4.2453414140099666     
 O  0.82274161354601782        9.2526753842631528        2.2079092216391736     
 N   1.3976148079622586        10.914344290858127        4.6493969777031197     
 N   2.2984301441691461        8.3504211892862745        5.3194236136004491     
 O -0.76642911777058553        9.1778882996057245        6.1535335949856611     
 N  -1.4118948113209560        10.865307341797322        3.7560425255490717     
 N  -2.1898890317344342        8.2849287434913990        2.9091963783209680     
 C   1.2572787132034486        10.327147302385523        1.5449025843669757     
 C   2.0427492792026971        10.699575120358256        5.9687206696109243     
 C  0.54141699534317034        12.130999125205690        4.7222933086513210     
 C   2.4882428613274357        11.079660906619083        3.6295968520829969     
 C   2.9887018960491214        7.1863681194969020        5.3427693397004621     
 C   2.7956797456564044        9.3967366660866194        6.0315591357464449     
 C  -1.2299744576473326        10.224104321136780        6.8431229146017607     
 C  -2.0644751116242666        10.677699146872373        2.4354490892424625     
 C -0.59849869147060375        12.114363067489533        3.7053855997422667     
 C  -2.5007505541205353        10.970193806651809        4.7867936699443243     
 C  -2.8014898794617213        7.0844033288302199        2.7804330967510800     
 C  -2.7821230439576263        9.3605135437596623        2.3266069640234042     
 C   2.0518716812687674        11.303492743118436        2.2097144712953334     
 C  0.93335723552370464        10.534113633873682       0.18477427225381632     
 H   1.2491589015322173        10.685823215919671        6.7324889273783013     
 H   2.7303180128163089        11.527171398284155        6.2170699331342565     
 H   1.1531097887945025        13.036149851612747        4.5633505488558512     
 H  0.12777681150116368        12.190757261476387        5.7340786665939367     
 H   3.1321754310329997        11.917718518673439        3.9399260853138509     
 H   3.0870677816449690        10.159392909736210        3.6726020602968346     
 H   2.5462624116948644        6.3711780504485969        4.7718904524250254     
 C   4.1733473715998803        7.0170808190297818        6.0546833131743023     
 C   3.9551166955321437        9.2895782560679976        6.8009988894388300     
 C  -2.0589924373910717        11.188531303841037        6.2049941465439176     
 C -0.90089201682977216        10.416674177320289        8.2044740960236702     
 H  -1.2734740430854901        10.700566292593338        1.6693904838984956     
 H  -2.7683841112300978        11.499750651672384        2.2195515976940339     
 H  -1.2466720219644836        12.992872289076061        3.8685410341607493     
 H -0.18338858857793414        12.195764711206406        2.6956809616533564     
 H  -3.1785628425391956        11.787574697225210        4.4944520756651416     
 H  -3.0631050442777878        10.027549107660551        4.7299317003545012     
 H  -2.2796289495822726        6.2451960209259481        3.2405621033282257     
 C  -4.0099506812803254        6.9113823797864358        2.1090771721466988     
 C  -3.9858239280016372        9.2641099273856415        1.6285196655486349     
 C   2.5071322884133522        12.423274347265142        1.5066959545874883     
 C   1.4022602507769044        11.662096031678152      -0.49841631227833771     
 H  0.34025325407604701        9.7851459421378983      -0.33903996705004480     
 H   4.6931908370820157        6.0605757682530177        6.0330846143763752     
 C   4.6675145335839563        8.0887330309041641        6.8018514289698491     
 H   4.3100613084798951        10.153084196952104        7.3632241206611049     
 C  -2.5259881320483419        12.292910318748040        6.9261610921740075     
 C  -1.3897914630869488        11.521420124881022        8.9105884975456995     
 H -0.28095623845804546        9.6803018628054769        8.7130170836023524     
 H  -4.4533115593386166        5.9191267395300580        2.0312888695437552     
 C  -4.6271588543186875        8.0270635506805714        1.5372105676288954     
 H  -4.4234956683705740        10.156728940215988        1.1814389091005473     
 H   3.1267475571735601        13.154200767216407        2.0261330591737385     
 C   2.1952895064343423        12.607778846375915       0.15668290298528831     
 H   1.1475377108927227        11.780115321746839       -1.5524760182536783     
 H   5.5982681135237149        7.9903997145258074        7.3588215408776065     
 H  -3.1552249553115055        13.025198513924122        6.4196111789864112     
 C  -2.2062613841749976        12.463142076457819        8.2768299804568812     
 H  -1.1248173522630476        11.629122490736854        9.9635157101731693     
 H  -5.5890911953101465        7.9358386136188201        1.0341568229272735     
 H   2.5842856746077780        13.477627835445652      -0.36268202124837190     
 H  -2.6039016381952300        13.319146437947310        8.8144343107110323     
 Dy   9.3424028100511300E-003   8.4684149699511604        12.695789633096153     
 Br   8.4913066480098442E-002   11.336031523102768        12.666802729646937     
 O -0.81309968499329688        8.0547858671664283        10.723863342692622     
 N  -1.4302706304942889        6.3744307986107378        13.148724531361417     
 N  -2.2186004414912146        8.9795874188492188        13.920710876850386     
 O  0.80929127929184763        8.0225468854756343        14.663960504036190     
 N   1.3634070186449863        6.3104228270442793        12.251557529407659     
 N   2.2734102139436674        8.8519586783815924        11.504127134069904     
 C  -1.2573170530077875        6.9899605290659537        10.050048624029015     
 C  -2.0843290613779275        6.6002988577905715        14.462463373832843     
 C -0.62340205379167379        5.1244863008363799        13.230927242647235     
 C  -2.5159617296510444        6.2536948067732840        12.116801226297072     
 C  -2.8385084632546982        10.177536651959336        14.014350963269653     
 C  -2.8053077593808586        7.9186224893271007        14.531844196120678     
 C   1.2459579509255529        6.9588894927950715        15.342547762897182     
 C   2.0005660874816882        6.4923387972999667        10.921757285313740     
 C  0.51379658733989075        5.0863192315156738        12.211846913540104     
 C   2.4635587076907450        6.1684867706028657        13.265492127154193     
 C   2.9645085966407829        10.012628210579996        11.442555781843559     
 C   2.7631621909664945        7.7868981503945562        10.818723404676920     
 C  -2.0687067749217682        6.0201267287211264        10.702687212137974     
 C -0.92650234868716430        6.7831843753143586        8.6908238706093197     
 H  -1.2953892286286457        6.5996266567549817        15.231076914998907     
 H  -2.7883289665653503        5.7848191424548689        14.702454712964514     
 H  -1.2729969541176454        4.2428469794388270        13.090036333459015     
 H -0.20706022725183665        5.0665026077303033        14.241921124907941     
 H  -3.1928239408149750        5.4388958252228417        12.417431753224356     
 H  -3.0800964274148659        7.1959116903596074        12.158482677147825     
 H  -2.3218312112903705        11.005138106875801        13.531410410573084     
 C  -4.0463120730014754        10.364040335843672        14.683605896818813     
 C  -4.0095086423236639        8.0296014668848166        15.226262572249974     
 C   2.0381139634861349        5.9708199260378638        14.692194492775478     
 C  0.92831557180106417        6.7759379107378201        16.707480778912895     
 H   1.1996935423590152        6.4936419624232862        10.165585120517125     
 H   2.6788989285207383        5.6529868163187960        10.689363451343327     
 H   1.1318356883347624        4.1894385172082638        12.391626752776999     
 H   9.7575989325409770E-002   4.9996541648838067        11.202984481263311     
 H   3.1065548211389591        5.3257500625374927        12.964974401679052     
 H   3.0601561606291492        7.0887907105145684        13.198813982040896     
 H   2.5282845009155133        10.843158823281103        11.994156662624606     
 C   4.1464658950297970        10.159804590646731        10.721254577954829     
 C   3.9200569348004288        7.8689646229975825        10.041408796050574     
 C  -2.5128721412354755        4.8952134793543163        9.9992275461658569     
 C  -1.3937665176795191        5.6579253939739171        8.0025642137562993     
 H -0.32090304795627683        7.5231633123270001        8.1699974721401603     
 H  -4.4955494838727015        11.353514693337679        14.735981938281965     
 C  -4.6553510145487271        9.2648898092030407        15.288806987217010     
 H  -4.4423852423587347        7.1478624626779936        15.695200263706779     
 C   2.5008712602040921        4.8656426003967459        15.414003249105093     
 C   1.4035452164715663        5.6627987412534111        17.409850303847890     
 H  0.33668358723470815        7.5333792694529995        17.220130578180108     
 H   4.6682266747998806        11.114911335016650        10.712561197625043     
 C   4.6358384843020231        9.0671486930882050        10.005836860443202     
 H   4.2709321542956964        6.9915137578973887        9.5004001255155330     
 H  -3.1267478241305575        4.1586182969467034        10.517746260416789     
 C  -2.1894237983091016        4.7094930610065173        8.6518312959225110     
 H  -1.1280132842788051        5.5402924173777697        6.9509260377705990     
 H  -5.6136032544300107        9.3676717771826983        15.796056097754217     
 H   3.1213860005596077        4.1271165265002212        14.905728621832658     
 C   2.1970290217255504        4.7068323734778401        16.769456857110377     
 H   1.1542922888839129        5.5629011921930589        18.467167762227515     
 H   5.5673225641177231        9.1476730082550937        9.4476260104539520     
 H  -2.5690864959182567        3.8370102944692213        8.1284760748910028     
 H   2.5904682770109551        3.8485565390336305        17.305190763694409     
         256

 Dy   4.2497033677800520       0.17111715482460507        4.1951361176955748     
 Br   4.2963283283303779       -2.7137570701184401        4.2428149999387408     
 O   5.0380306264553871       0.62522951463053322        2.2225531945543522     
 N   5.6258973362728959        2.3055450767240240        4.6433794811066988     
 N   6.5162266411607899      -0.23396602940537639        5.3820215468229202     
 O   3.4430844082034739       0.59102772134082837        6.1666546593770413     
 N   2.8175599330049450        2.2680648412378002        3.7505155190084487     
 N   2.0283184987409899      -0.33549166893065979        2.9760245294663452     
 C   5.4882585717258632        1.6858417867935593        1.5480509535112839     
 C   6.2678201717792321        2.1230740684846374        5.9709635935745915     
 C   4.7794828545189665        3.5324320437641443        4.6871325844600760     
 C   6.7232943009380577        2.4467053496920266        3.6257668126644855     
 C   7.1966028113704432       -1.4014468781277920        5.4324967244218998     
 C   7.0229523995822891       0.82422062856405842        6.0648399286661201     
 C   2.9999912204860295        1.6521498785421471        6.8465633929320351     
 C   2.1617900212824384        2.0480967433324362        2.4381741350529138     
 C   3.6398285555222833        3.5072726573405886        3.6701418448143150     
 C   1.7359950116140681        2.3975250283640350        4.7845060847984620     
 C   1.4067577487628384       -1.5329380965032158        2.8771469135366963     
 C   1.4466264119193528       0.72686148988716714        2.3610374586645126     
 C   6.2942629987178353        2.6596107276578249        2.2025732800593518     
 C   5.1696243805961464        1.8820094423979663       0.18519094412670170     
 H   5.4703125248196685        2.1238370554854549        6.7306066169503627     
 H   6.9504417347401084        2.9596706263928820        6.2003967155616619     
 H   5.4025200208994155        4.4261605550999619        4.5098849660691078     
 H   4.3653319669541970        3.6166767576838690        5.6970020117457905     
 H   7.3733765385816312        3.2821532011592973        3.9301795127243384     
 H   7.3130884075318630        1.5216069555383553        3.6832104548159879     
 H   6.7451486209621576       -2.2263586015194439        4.8849822568325294     
 C   8.3862002851383401       -1.5604961532113919        6.1384391801542186     
 C   8.1886465451159509       0.73043926143538573        6.8258421818383841     
 C   2.1867557396466557        2.6238100639107858        6.1994542132068187     
 C   3.3355173198404944        1.8519377742500136        8.2053875120927771     
 H   2.9488165987535035        2.0566091421113906        1.6676677618021201     
 H   1.4528357468773379        2.8609921809156051        2.2034448759700371     
 H   3.0022694611564567        4.3968658264490292        3.8144819124021652     
 H   4.0548499788576997        3.5639854727822535        2.6587050225298161     
 H   1.0656190410850639        3.2191814244616368        4.4879929528855245     
 H   1.1630773985338330        1.4606984179491087        4.7414004879474376     
 H   1.9181872742138470       -2.3610075728459377        3.3641205953689948     
 C  0.20481438885414813       -1.7180894991434861        2.1979672914314263     
 C  0.25013347595542768       0.61524877412912748        1.6536466953056796     
 C   6.7652389447071615        3.7662813233989505        1.4885892244776679     
 C   5.6541368240089502        2.9959122805642457      -0.50969846917230255     
 H   4.5681342306797958        1.1352614991086811      -0.33170782749330741     
 H   8.8990718686523245       -2.5203518918365857        6.1389210455034826     
 C   8.8952468379119694      -0.47355448802822786        6.8481714578341153     
 H   8.5536803239057715        1.6036097019001219        7.3638133753854298     
 C   1.7428430876248664        3.7438075604907191        6.9105400109359367     
 C   2.8694708450442374        2.9732787466797443        8.9007926583501042     
 H   3.9431311620264733        1.1092185514188322        8.7198197090683927     
 H -0.24528314077478908       -2.7072187817143649        2.1437526178385329     
 C -0.39637041545549756      -0.61921773772104383        1.5853311366462337     
 H -0.17739874795104663        1.4969837222501310        1.1801783590006738     
 H   7.3934116016693734        4.4949226917724596        2.0015435129871810     
 C   6.4584412366698576        3.9393520262040473       0.13564949488503195     
 H   5.4026292955008683        3.1056629574967438       -1.5653778617544072     
 H   9.8336046994508344      -0.56246589207344122        7.3931646192435769     
 H   1.1262208956175859        4.4823880257757533        6.3982330389652189     
 C   2.0700829837933177        3.9228986915055546        8.2580521606593837     
 H   3.1390612609373800        3.0871093060535388        9.9519877509412371     
 H  -1.3497237139175295      -0.72136179589593252        1.0691140520682334     
 H   6.8584633201781111        4.7983516349952255      -0.39425684403523742     
 H   1.6896926690651557        4.7920436906519477        8.7859730731649002     
 Dy   4.3133475649590780        17.062400344407298        12.702464733005211     
 Br   4.3577993397469426        19.934454585025126        12.682617998926757     
 O   3.4967738856487420        16.665283637880641        10.726190836413478     
 N   2.8744191842576789        14.966778832481355        13.129257085354041     
 N   2.0919362507568620        17.560612625410677        13.952824629612433     
 O   5.1165309594095332        16.604432107691444        14.666376727667366     
 N   5.6683536870947897        14.914473996465489        12.231972498480223     
 N   6.5814592421890872        17.468603429851825        11.536742862858954     
 C   3.0414040436425727        15.612578743406054        10.040624745435474     
 C   2.2263776182561452        15.171310216714895        14.449548683836113     
 C   3.6800687757637256        13.714407687045782        13.187117973524554     
 C   1.7830098782412818        14.862175180586384        12.101598047310636     
 C   1.4726130811679430        18.757700128132957        14.068922334205475     
 C   1.5048839033552119        16.487830441079325        14.545421304605707     
 C   5.5463187447086248        15.531576853157516        15.334801442574598     
 C   6.3119339752039547        15.118567500733496        10.908539298750004     
 C   4.8168553592312282        13.693186926684348        12.167421035871429     
 C   6.7628051366558761        14.756669176907231        13.250620530924813     
 C   7.2724238809209982        18.631001892775206        11.500158279823539     
 C   7.0729475512322981        16.415863127922925        10.831982894345947     
 C   2.2222533758369587        14.642340176813732        10.683145631393849     
 C   3.3662215652560663        15.420196235939095        8.6782292835519694     
 H   3.0198122518292556        15.158487788226511        15.213315859693131     
 H   1.5242171616351747        14.351253376926516        14.678359592656411     
 H   3.0287747912450875        12.837108008904089        13.029139170612060     
 H   4.0970798141779134        13.637150635328267        14.196473096154740     
 H   1.1043490500237065        14.046534708764053        12.396620428888300     
 H   1.2225196758744095        15.805981948073100        12.157059424020268     
 H   1.9896921873029343        19.595097515012768        13.600827833381583     
 C  0.26358514211225026        18.931365257478706        14.739487556382793     
 C  0.30057525262404045        16.585201690233706        15.243179834440715     
 C   6.3314509319903776        14.544973457241435        14.673840886056770     
 C   5.2276216188898657        15.337629382045822        16.698164114596096     
 H   5.5153977607744178        15.131659681231753        10.147737455749692     
 H   6.9925918673959711        14.284205332310734        10.664918324248688     
 H   5.4329153385139604        12.791470755672142        12.328160475241052     
 H   4.3999796083393106        13.627610589048604        11.157311831129068     
 H   7.4043798567128443        13.915466924383718        12.943820461852969     
 H   7.3623897067192567        15.675919006726097        13.197776052471196     
 H   6.8346000047377098        19.451419664249332        12.067267894614815     
 C   8.4545124043565707        18.792055579240838        10.781764760337676     
 C   8.2302519022500640        16.512859854158620        10.057574392718330     
 C   1.7612306102038642        13.532852865445387        9.9659008258329003     
 C   2.8826834471713476        14.310641837579661        7.9759546235323313     
 H   3.9778532208608608        16.160798494089942        8.1655790736240412     
 H -0.18566128904074214        19.920983825507896        14.806983023422319     
 C -0.34673972636900541        17.819457670943834        15.324521078666278     
 H -0.13260272077864924        15.694758865947710        15.698234954761013     
 C   6.7836798909531346        13.428264827946398        15.383887141443216     
 C   5.6929078687286987        14.212529113937794        17.388308828900097     
 H   4.6416478645015484        16.094495623564278        17.218661104498416     
 H   8.9759171983350416        19.747662998795210        10.791602087139360     
 C   8.9441984833553381        17.712635669172002        10.043746130630550     
 H   8.5818988589358831        15.644697604016809        9.5009395642002605     
 H   1.1389216176597607        12.797283286965541        10.476190753516409     
 C   2.0767919806115080        13.362917855477045        8.6143080294839542     
 H   3.1429283267975321        14.204022362727741        6.9218604498253731     
 H  -1.3080903681886120        17.911529778070019        15.828800103850384     
 H   7.3972479286925150        12.689673472751631        14.868069381350976     
 C   6.4773645895264176        13.256896888089788        16.736916968158074     
 H   5.4420413770670448        14.103793648737810        18.444446665600491     
 H   9.8734883742574464        17.804703127368604        9.4833550812996634     
 H   1.6845506529200127        12.503017104842366        8.0788224161487019     
 H   6.8639474642487004        12.389388188775492        17.261848091638928     
 Dy   2.9462425376086197E-002   8.7755279250777587        4.1744190198276554     
 Br   4.1006414992975276E-002   5.8929394527041632        4.2434725633893020     
 O  0.82171256187628328        9.2501191558189415        2.2109449631965621     
 N   1.3987765869714415        10.912712633240918        4.6509094938029119     
 N   2.2949970138578699        8.3474401254071910        5.3262203885270862     
 O -0.76753347544587980        9.1802627871053417        6.1565314107399507     
 N  -1.4107413504728923        10.866775851210834        3.7575934006258005     
 N  -2.1933418778254721        8.2877328850253065        2.9162079635195703     
 C   1.2569771964298855        10.323739514339820        1.5470395864091773     
 C   2.0441166140958509        10.698181900587706        5.9701339249768619     
 C  0.54397045590695903        12.130339429771977        4.7234318026478999     
 C   2.4892531344056068        11.076204672824478        3.6307337569041307     
 C   2.9826383554258467        7.1821395078037753        5.3529163012470979     
 C   2.7956008737926443        9.3946644633275103        6.0340497018433483     
 C  -1.2302336547575103        10.227365059540995        6.8452528215483106     
 C  -2.0631225065293157        10.678874138540881        2.4369043483862987     
 C -0.59595381777256351        12.114864365423564        3.7065321970927823     
 C  -2.4997458398458328        10.973543074521688        4.7879865323013693     
 C  -2.8075619208242730        7.0884412387548714        2.7908797597143415     
 C  -2.7821875875071180        9.3623421921356851        2.3292050080618441     
 C   2.0525848491241829        11.299826820123874        2.2109312395623109     
 C  0.93279582393545768        10.530159457362103       0.18688060763689524     
 H   1.2506621866034027        10.685555862045025        6.7340300945597482     
 H   2.7324817919218884        11.525289493458546        6.2177574312119726     
 H   1.1567286399815357        13.034742140925230        4.5644780052521279     
 H  0.13032230742108611        12.190605743031295        5.7351812069343406     
 H   3.1342758469441327        11.913622581441876        3.9404294856662609     
 H   3.0869582973286378        10.155237396687131        3.6740951949970455     
 H   2.5374751128018733        6.3662231834786907        4.7857062464566908     
 C   4.1681138112598886        7.0125655901877968        6.0633664644960152     
 C   3.9566223166700007        9.2876763381167962        6.8008967705295751     
 C  -2.0582297434850001        11.192088251291635        6.2062485117609896     
 C -0.90125209204778733        10.420516167125603        8.2065280707620918     
 H  -1.2720035038997908        10.700616242440448        1.6709485657785959     
 H  -2.7662584690680911        11.501388739554226        2.2202644786277648     
 H  -1.2430664344735178        12.994122387097658        3.8696906640700326     
 H -0.18086568797940519        12.195758710605979        2.6967830412697991     
 H  -3.1764268820699160        11.791596522783530        4.4950147754274656     
 H  -3.0632611730126018        10.031620174949847        4.7314988223975343     
 H  -2.2884874333967877        6.2500337881175509        3.2548235281530107     
 C  -4.0151101820749702        6.9156035330540071        2.1179577807769188     
 C  -3.9842641907615279        9.2656744058599312        1.6285053328120593     
 C   2.5079768481191289        12.419190413600800        1.5072926475549890     
 C   1.4021091624384441        11.657474047672942      -0.49708419729978187     
 H  0.33891330240431056        9.7814868730887046      -0.33639072962670846     
 H   4.6852814512432150        6.0548104018228166        6.0449970657046173     
 C   4.6665551508516927        8.0855790782105537        6.8046880054185257     
 H   4.3144652906545682        10.152104175081964        7.3592404613970315     
 C  -2.5249192978517856        12.296964839991505        6.9267854850224069     
 C  -1.3895594345278188        11.526016658122288        8.9118594558093189     
 H -0.28210785750750905        9.6838201123717784        8.7155920448821966     
 H  -4.4611095921160420        5.9245819358680540        2.0434220142075050     
 C  -4.6280111217041080        8.0298485182618666        1.5401416883936356     
 H  -4.4190482831792028        10.157320961894921        1.1774961936405108     
 H   3.1278189025486562        13.150260802328646        2.0262723715154891     
 C   2.1957512116587194        12.603185832330853       0.15727995329293573     
 H   1.1469840023598747        11.775108459557051       -1.5510940197234331     
 H   5.5983698253421341        7.9873896834507532        7.3598052753590997     
 H  -3.1539040696774050        13.029144166009180        6.4197982514606506     
 C  -2.2054001181499974        12.467755245233963        8.2774073915997555     
 H  -1.1248708473255111        11.634138196894398        9.9648023815216256     
 H  -5.5888272592694701        7.9384130511775650        1.0351620175321219     
 H   2.5848165648405925        13.472668300469277      -0.36270093629181377     
 H  -2.6028143625622144        13.324200057210822        8.8143962106836309     
 Dy   1.0097394769381055E-002   8.4686334396610832        12.694179181129742     
 Br   8.1037281728091881E-002   11.336272753209251        12.667368518090475     
 O -0.81172893944041047        8.0540765307886666        10.722291079533115     
 N  -1.4269492088746696        6.3726346735566892        13.146709078877322     
 N  -2.2190742522518003        8.9758072720659392        13.917867320113693     
 O  0.81059287737905783        8.0234830819972593        14.662370779507111     
 N   1.3667407356753205        6.3126873296946604        12.249511833520481     
 N   2.2728329212940896        8.8562384855094862        11.501175485171910     
 C  -1.2556152410739350        6.9892583393082237        10.048331427493748     
 C  -2.0804677200593988        6.5971389842178665        14.460961739110653     
 C -0.61873369691222890        5.1235013700139547        13.227552937397419     
 C  -2.5130928847076413        6.2512701712350651        12.115337402757268     
 C  -2.8412733439843851        10.172567140682046        14.010351701911675     
 C  -2.8027574303754679        7.9147260076719599        14.531356012072633     
 C   1.2476565455705160        6.9598294486820667        15.340784915830703     
 C   2.0044137968695757        6.4959602794866349        10.920200666972823     
 C  0.51846352546389807        5.0877647044479621        12.208464404737430     
 C   2.4664786118780286        6.1713305725626748        13.263959802050580     
 C   2.9616456915980640        10.018101662901330        11.438451351147322     
 C   2.7656659081820614        7.7912778902482529        10.818156879171791     
 C  -2.0664677739003170        6.0188588928597175        10.700838035668776     
 C -0.92498666336802005        6.7831246965600673        8.6889902319953638     
 H  -1.2911527886400693        6.5965387659646497        15.229183263072313     
 H  -2.7836652961943269        5.7809172531245441        14.700740604713545     
 H  -1.2673270516431356        4.2413767040695713        13.085412975095080     
 H -0.20239474596838086        5.0645844494549497        14.238478464034079     
 H  -3.1888985130073100        5.4355830470746520        12.415929642816065     
 H  -3.0782431208405416        7.1928015068489675        12.157816324604637     
 H  -2.3271023989976789        11.000254677144081        13.525246101048213     
 C  -4.0483495270147110        10.357825475614094        14.681110921537559     
 C  -4.0055247856620859        8.0248078959524953        15.228310269273310     
 C   2.0404367489337258        5.9724166938886727        14.690277598690447     
 C  0.92978451418099328        6.7761451841019662        16.705579520138702     
 H   1.2039054760550809        6.4971566395684004        10.163649226215984     
 H   2.6835615737860223        5.6573593537575428        10.687585354220440     
 H   1.1375126914591116        4.1913726352210467        12.387000417111864     
 H  0.10223376492371579        5.0020209082248863        11.199537377232422     
 H   3.1105205310830288        5.3294933132216604        12.963336428087116     
 H   3.0620598956938725        7.0923275480535972        13.198113903858170     
 H   2.5228876724278124        10.848561445035696        11.987872593769632     
 C   4.1443633574211445        10.166516941730283        10.718683826971173     
 C   3.9240280881804006        7.8742329651577441        10.043397444400535     
 C  -2.5111179849131102        4.8945359530040289        9.9967833396948009     
 C  -1.3923567064675511        5.6581878600223234        8.0002846609258782     
 H -0.31977382995919174        7.5236322990785327        8.1684566920641490     
 H  -4.4999251670611882        11.346196298915167        14.731971169849833     
 C  -4.6536306112121455        9.2589020952095051        15.289837992075876     
 H  -4.4358262513748192        7.1432265251194602        15.699566579539662     
 C   2.5027709712104862        4.8666499994836299        15.411462994958086     
 C   1.4049558496467953        5.6626820235431836        17.407471089338031     
 H  0.33769803537906090        7.5329882749894663        17.218541533088100     
 H   4.6637675714932216        11.122741169015541        10.708487737056707     
 C   4.6375440358352220        9.0736145178423246        10.006805844800320     
 H   4.2775126649293167        6.9966046028042292        9.5047400890744989     
 H  -3.1252927631818537        4.1579194031702560        10.514925355429003     
 C  -2.1880630743084950        4.7095646876994168        8.6491942994810103     
 H  -1.1269620871202179        5.5410436746792513        6.9485122681925588     
 H  -5.6110924552280101        9.3609851767838510        15.798607895790603     
 H   3.1230516405023008        4.1282116333135397        14.902795550937148     
 C   2.1984931922238471        4.7069970488326502        16.766712069383019     
 H   1.1553124987716521        5.5622246564668547        18.464643144165681     
 H   5.5698432233098751        9.1548218085514197        9.4501331596770228     
 H  -2.5680583656903728        3.8374863889046065        8.1254399855049364     
 H   2.5916245767502248        3.8483107563847216        17.302034869774783     
         256

 Dy   4.2512118155529057       0.17097891678713328        4.1971814068958908     
 Br   4.2949173060639225       -2.7138296176314087        4.2412805451788307     
 O   5.0398004152871456       0.62364883677835237        2.2243576465718986     
 N   5.6294289081676894        2.3038425008723080        4.6448420201133631     
 N   6.5164522754207335      -0.23717779821927809        5.3856567949641398     
 O   3.4451335886603687       0.59254492259505498        6.1685194016358240     
 N   2.8210086865403059        2.2693330209279572        3.7520042489792735     
 N   2.0284835010380622      -0.33278357072846976        2.9795872335258919     
 C   5.4900976358168734        1.6840547121583049        1.5495284578247634     
 C   6.2719519499378578        2.1207661804928777        5.9720155455621207     
 C   4.7839558586533260        3.5313237347452771        4.6894722600200707     
 C   6.7263292777067676        2.4442820550711675        3.6265994491027365     
 C   7.1946397546011260       -1.4057381789758068        5.4381169095203354     
 C   7.0258479274549828       0.82126433771662566        6.0657915757471121     
 C   3.0019508568227415        1.6538159355891366        6.8480720797940329     
 C   2.1657991135265497        2.0499587853372621        2.4392598346134200     
 C   3.6442761817849774        3.5079224027019751        3.6724990933918642     
 C   1.7389577236987777        2.3995267351523184        4.7853733129771436     
 C   1.4047594497369214       -1.5291448959887004        2.8825866927126467     
 C   1.4494354892393990       0.72933278446665517        2.3619974049099044     
 C   6.2966147643737047        2.6576059652036945        2.2036721615193979     
 C   5.1709089801392789        1.8803222864266831       0.18679345111765158     
 H   5.4748224559396919        2.1220202227364937        6.7320485002467647     
 H   6.9553300848301003        2.9567965235005333        6.2011697277858291     
 H   5.4077050748994573        4.4247238706213938        4.5131973534927434     
 H   4.3697661820574680        3.6148793559707353        5.6993758723139480     
 H   7.3772074427615149        3.2791863190407762        3.9306942025440286     
 H   7.3153945216010161        1.5186990763213299        3.6836933379291317     
 H   6.7409913461005750       -2.2308535320323406        4.8929577425016344     
 C   8.3847202455427450       -1.5655727023462924        6.1430758054432033     
 C   8.1926473051933826       0.72703655162571534        6.8248806951499281     
 C   2.1890105882004658        2.6255064937385866        6.2005826629849032     
 C   3.3369770662876017        1.8536489744107270        8.2069887345790082     
 H   2.9531724760496818        2.0580364735534342        1.6691184318519685     
 H   1.4575607990075279        2.8634029005430621        2.2042826787078917     
 H   3.0074742389738525        4.3978696500098122        3.8178487863520103     
 H   4.0592170826250067        3.5653207010549495        2.6610738025919720     
 H   1.0693399762718450        3.2216757568500913        4.4884880588651299     
 H   1.1653505411242735        1.4631565492384582        4.7419552471511919     
 H   1.9140183455057151       -2.3570253779140851        3.3718453692069237     
 C  0.20329441961456612       -1.7135006316903798        2.2024211529220388     
 C  0.25405447863718289       0.61817516247704696        1.6526780346267027     
 C   6.7669534058352214        3.7645535163561683        1.4896800677721203     
 C   5.6550940403083105        2.9942705260453710      -0.50823900415999523     
 H   4.5689642497455250        1.1338758606866324      -0.32995491109378544     
 H   8.8953688038557299       -2.5264607159839723        6.1456816740746625     
 C   8.8970939959539717      -0.47804972058335438        6.8490392699316782     
 H   8.5599343975553595        1.6006004565429703        7.3603627097221844     
 C   1.7441945499945188        3.7451168501056680        6.9116722247262272     
 C   2.8703716378767918        2.9748480372097625        8.9022490927179554     
 H   3.9443374952245822        1.1107925400389156        8.7215623268349365     
 H -0.24900666976944702       -2.7015974484990530        2.1502574340500664     
 C -0.39458449407296203      -0.61519687834096926        1.5860986204000742     
 H -0.17123212250454328        1.4995318666108359        1.1767825618291972     
 H   7.3948738643929897        4.4934592463315699        2.0025493095023821     
 C   6.4595101982434393        3.9377666832609011       0.13690280732181537     
 H   5.4029661229079489        3.1041244209826906       -1.5637706128505211     
 H   9.8360332370472037      -0.56732689632533828        7.3929368975547503     
 H   1.1271117578663299        4.4832639759346282        6.3992949279034175     
 C   2.0707929961080804        3.9241767088908719        8.2593363337408565     
 H   3.1393748925918530        3.0886667584568577        9.9535748774668633     
 H  -1.3473528532019918      -0.71695484723193725        1.0687727685205024     
 H   6.8590953704439608        4.7969488948027097      -0.39304275701129188     
 H   1.6897582078176445        4.7930459057910948        8.7872328415102654     
 Dy   4.3114861159262867        17.062457016863920        12.699244627533410     
 Br   4.3524852107435894        19.934570378116188        12.681141048296274     
 O   3.4953566902166893        16.662973174253455        10.723498142705374     
 N   2.8758178945392734        14.964909721175545        13.127820698028753     
 N   2.0883728102885146        17.557171392717056        13.946679285440116     
 O   5.1152629158302814        16.607010260956340        14.663653228369698     
 N   5.6698408893094481        14.916594296282240        12.230626591003064     
 N   6.5779666220827240        17.472273272869550        11.530762404790458     
 C   3.0409771317538175        15.609441087791335        10.038659785532939     
 C   2.2279995567878492        15.169359345485260        14.448269515376392     
 C   3.6832360219091740        13.713728718928225        13.185881999008515     
 C   1.7842323861240472        14.858265019480214        12.100579260795591     
 C   1.4663867355202329        18.752955024294888        14.059975376697942     
 C   1.5050321637584110        16.485151535080799        14.543556713591013     
 C   5.5458758794794383        15.534946461924836        15.332837097033554     
 C   6.3136555450536722        15.120799960309673        10.907355803517861     
 C   4.8200574969361405        13.694154239706895        12.166224105302041     
 C   6.7641031271733141        14.760800181063857        13.249701200701612     
 C   7.2662356225623554        18.635984914391265        11.491402571507573     
 C   7.0731534055514205        16.418848909292716        10.830243825771237     
 C   2.2231231333914616        14.638632029819895        10.681953764037145     
 C   3.3655841931877757        15.416885007900589        8.6762564730125433     
 H   3.0215829818485944        15.157453299160331        15.211891088707906     
 H   1.5266617708898049        14.348744479631765        14.677602320352383     
 H   3.0332891002847240        12.835510922732368        13.027742924418341     
 H   4.1002182107080625        13.636885721261962        14.195272992029402     
 H   1.1069721165148703        14.041695708380907        12.396131303603422     
 H   1.2222979354833803        15.801162765896450        12.155928921297392     
 H   1.9803653837598676        19.589697496568999        13.588067758197186     
 C  0.25854839658280382        18.926173149637371        14.732617371141165     
 C  0.30264045114375188        16.582514366974156        15.244421865773521     
 C   6.3323279099339222        14.548892618409903        14.672721335559858     
 C   5.2267173625405894        15.341090717256835        16.696120418024947     
 H   5.5172819326333880        15.132955427465198        10.146392189488999     
 H   6.9951581560605440        14.287015206681394        10.664259316680926     
 H   5.4374186924629626        12.793335558088417        12.326835157745263     
 H   4.4032159498436449        13.628186308330847        11.156122218291278     
 H   7.4070700081547836        13.920528715456310        12.943433100563471     
 H   7.3622433087678818        15.680956643552806        13.196761146916112     
 H   6.8253602691850164        19.456970451860094        12.054790439749471     
 C   8.4494366637239597        18.797595741545063        10.775016719106414     
 C   8.2323204027893446        16.515958815097289        10.058931618517020     
 C   1.7624342634678738        13.528807430413574        9.9650788378519781     
 C   2.8827320460162515        14.306688924081113        7.9745311030514499     
 H   3.9762415123207990        16.158068054919230        8.1632590785794683     
 H -0.19337718752354627        19.914521453878763        14.797356688420724     
 C -0.34712139570693362        17.815495786576417        15.323454680204401     
 H -0.12739797613017431        15.692903258065730        15.703308166942369     
 C   6.7847305986493396        13.432462865093083        15.383144678504415     
 C   5.6925069021409342        14.216560997620808        17.386820476264376     
 H   4.6397194596514382        16.097365971795401        17.216216840498529     
 H   8.9681316226468244        19.754477082781268        10.782092050257978     
 C   8.9437486125085286        17.717042394052573        10.042758135328368     
 H   8.5871102309547496        15.647020147251324        9.5061161409716703     
 H   1.1404743067483494        12.793156367032289        10.475647739608094     
 C   2.0776477166964002        13.358715151085828        8.6134449808636706     
 H   3.1426219729762797        14.199900324125759        6.9203716551092755     
 H  -1.3071477741822826        17.907577684136445        15.830036918603927     
 H   7.3986827475787642        12.693951659126515        14.867656672804477     
 C   6.4778368568031022        13.261184043047662        16.736070665746780     
 H   5.4411202223408273        14.107944599335109        18.442844574936171     
 H   9.8742991946676284        17.809177985820845        9.4846116816068289     
 H   1.6856390448328689        12.498481595860769        8.0784138791452218     
 H   6.8645091946452217        12.393953262891529        17.261470946379003     
 Dy   2.7922085406365760E-002   8.7754472992650623        4.1779234714256805     
 Br   3.8259808936334190E-002   5.8927582296895800        4.2416037127686375     
 O  0.82068351020654884        9.2475629273747320        2.2139807047539501     
 N   1.3999383659806242        10.911080975623712        4.6524220099027040     
 N   2.2915638835465932        8.3444590615281058        5.3330171634537233     
 O -0.76863783312117417        9.1826372746049607        6.1595292264942394     
 N  -1.4095878896248286        10.868244360624347        3.7591442757025288     
 N  -2.1967947239165095        8.2905370265592122        2.9232195487181722     
 C   1.2566756796563221        10.320331726294119        1.5491765884513788     
 C   2.0454839489890042        10.696788680817155        5.9715471803428004     
 C  0.54652391647074772        12.129679734338264        4.7245702966444787     
 C   2.4902634074837775        11.072748439029873        3.6318706617252641     
 C   2.9765748148025719        7.1779108961106486        5.3630632627937338     
 C   2.7955220019288838        9.3925922605684029        6.0365402679402518     
 C  -1.2304928518676883        10.230625797945210        6.8473827284948596     
 C  -2.0617699014343644        10.680049130209389        2.4383596075301344     
 C -0.59340894407452327        12.115365663357595        3.7076787944432978     
 C  -2.4987411255711307        10.976892342391567        4.7891793946584142     
 C  -2.8136339621868252        7.0924791486795238        2.8013264226776027     
 C  -2.7822521310566097        9.3641708405117079        2.3318030521002835     
 C   2.0532980169795985        11.296160897129312        2.2121480078292888     
 C  0.93223441234721061        10.526205280850524       0.18898694301997415     
 H   1.2521654716745882        10.685288508170380        6.7355712617411942     
 H   2.7346455710274680        11.523407588632935        6.2184449292896886     
 H   1.1603474911685689        13.033334430237714        4.5656054616484045     
 H  0.13286780334100853        12.190454224586203        5.7362837472747445     
 H   3.1363762628552663        11.909526644210313        3.9409328860186710     
 H   3.0868488130123066        10.151081883638049        3.6755883296972565     
 H   2.5286878139088826        6.3612683165087844        4.7995220404883554     
 C   4.1628802509198959        7.0080503613458109        6.0720496158177282     
 C   3.9581279378078578        9.2857744201655965        6.8007946516203193     
 C  -2.0574670495789289        11.195645198742232        6.2075028769780625     
 C -0.90161216726580251        10.424358156930918        8.2085820455005134     
 H  -1.2705329647140913        10.700666192287560        1.6725066476586963     
 H  -2.7641328269060845        11.503026827436067        2.2209773595614961     
 H  -1.2394608469825523        12.995372485119253        3.8708402939793163     
 H -0.17834278738087625        12.195752710005554        2.6978851208862422     
 H  -3.1742909216006363        11.795618348341849        4.4955774751897897     
 H  -3.0634173017474162        10.035691242239144        4.7330659444405683     
 H  -2.2973459172113029        6.2548715553091547        3.2690849529777957     
 C  -4.0202696828696149        6.9198246863215775        2.1268383894071392     
 C  -3.9827044535214191        9.2672388843342226        1.6284910000754838     
 C   2.5088214078249051        12.415106479936457        1.5078893405224898     
 C   1.4019580740999840        11.652852063667732      -0.49575208232122603     
 H  0.33757335073257411        9.7778278040395126      -0.33374149220337218     
 H   4.6773720654044144        6.0490450353926155        6.0569095170328584     
 C   4.6655957681194291        8.0824251255169433        6.8075245818672023     
 H   4.3188692728292422        10.151124153211825        7.3552568021329581     
 C  -2.5238504636552297        12.301019361234969        6.9274098778708062     
 C  -1.3893274059686889        11.530613191363553        8.9131304140729384     
 H -0.28325947655697270        9.6873383619380800        8.7181670061620391     
 H  -4.4689076248934674        5.9300371322060501        2.0555551588712548     
 C  -4.6288633890895294        8.0326334858431618        1.5430728091583761     
 H  -4.4146008979878308        10.157912983573855        1.1735534781804744     
 H   3.1288902479237519        13.146320837440886        2.0264116838572401     
 C   2.1962129168830966        12.598592818285793       0.15787700360058318     
 H   1.1464302938270265        11.770101597367262       -1.5497120211931878     
 H   5.5984715371605533        7.9843796523756998        7.3607890098405928     
 H  -3.1525831840433045        13.033089818094240        6.4199853239348901     
 C  -2.2045388521249976        12.472368414010109        8.2779848027426297     
 H  -1.1249243423879747        11.639153903051941        9.9660890528700801     
 H  -5.5885633232287937        7.9409874887363108        1.0361672121369703     
 H   2.5853474550734075        13.467708765492899      -0.36271985133525564     
 H  -2.6017270869291993        13.329253676474336        8.8143581106562277     
 Dy   1.0852386728710979E-002   8.4688519093710060        12.692568729163332     
 Br   7.7161496976085320E-002   11.336513983315733        12.667934306534013     
 O -0.81035819388752395        8.0533671944109049        10.720718816373607     
 N  -1.4236277872550502        6.3708385485026398        13.144693626393227     
 N  -2.2195480630123861        8.9720271252826578        13.915023763377000     
 O  0.81189447546626792        8.0244192785188826        14.660781054978031     
 N   1.3700744527056548        6.3149518323450424        12.247466137633305     
 N   2.2722556286445119        8.8605182926373800        11.498223836273917     
 C  -1.2539134291400824        6.9885561495504938        10.046614230958481     
 C  -2.0766063787408706        6.5939791106451615        14.459460104388464     
 C -0.61406534003278401        5.1225164391915294        13.224178632147604     
 C  -2.5102240397642386        6.2488455356968462        12.113873579217463     
 C  -2.8440382247140721        10.167597629404758        14.006352440553700     
 C  -2.8002071013700776        7.9108295260168200        14.530867828024588     
 C   1.2493551402154792        6.9607694045690618        15.339022068764223     
 C   2.0082615062574631        6.4995817616733040        10.918644048631908     
 C  0.52313046358790527        5.0892101773802505        12.205081895934756     
 C   2.4693985160653122        6.1741743745224840        13.262427476946966     
 C   2.9587827865553451        10.023575115222663        11.434346920451084     
 C   2.7681696253976287        7.7956576301019487        10.817590353666663     
 C  -2.0642287728788657        6.0175910569983095        10.698988859199577     
 C -0.92347097804887568        6.7830650178057770        8.6871565933814097     
 H  -1.2869163486514930        6.5934508751743168        15.227289611145720     
 H  -2.7790016258233039        5.7770153637942192        14.699026496462578     
 H  -1.2616571491686259        4.2399064287003165        13.080789616731145     
 H -0.19772926468492508        5.0626662911795961        14.235035803160216     
 H  -3.1849730851996449        5.4322702689264624        12.414427532407775     
 H  -3.0763898142662169        7.1896913233383266        12.157149972061449     
 H  -2.3323735867049877        10.995371247412361        13.519081791523339     
 C  -4.0503869810279456        10.351610615384516        14.678615946256306     
 C  -4.0015409290005080        8.0200143250201741        15.230357966296644     
 C   2.0427595343813167        5.9740134617394824        14.688360704605415     
 C  0.93125345656092229        6.7763524574661114        16.703678261364509     
 H   1.2081174097511465        6.5006713167135146        10.161713331914841     
 H   2.6882242190513064        5.6617318911962897        10.685807257097551     
 H   1.1431896945834608        4.1933067532338288        12.382374081446731     
 H  0.10689154052202179        5.0043876515659660        11.196090273201536     
 H   3.1144862410270981        5.3332365639058272        12.961698454495179     
 H   3.0639636307585958        7.0958643855926260        13.197413825675444     
 H   2.5174908439401116        10.853964066790288        11.981588524914658     
 C   4.1422608198124911        10.173229292813833        10.716113075987518     
 C   3.9279992415603719        7.8795013073179048        10.045386092750498     
 C  -2.5093638285907454        4.8938584266537415        9.9943391332237432     
 C  -1.3909468952555832        5.6584503260707288        7.9980051080954588     
 H -0.31864461196210658        7.5241012858300662        8.1669159119881396     
 H  -4.5043008502496749        11.338877904492655        14.727960401417704     
 C  -4.6519102078755639        9.2529143812159678        15.290868996934742     
 H  -4.4292672603909029        7.1385905875609277        15.703932895372542     
 C   2.5046706822168798        4.8676573985705129        15.408922740811080     
 C   1.4063664828220241        5.6625653058329561        17.405091874828170     
 H  0.33871248352341371        7.5325972805259331        17.216952487996092     
 H   4.6593084681865635        11.130571003014431        10.704414276488370     
 C   4.6392495873684201        9.0800803425964443        10.007774829157441     
 H   4.2840931755629370        7.0016954477110707        9.5090800526334629     
 H  -3.1238377022331498        4.1572205093938095        10.512104450441218     
 C  -2.1867023503078880        4.7096363143923154        8.6465573030395095     
 H  -1.1259108899616310        5.5417949319807338        6.9460984986145187     
 H  -5.6085816560260087        9.3542985763850055        15.801159693826989     
 H   3.1247172804449934        4.1293067401268582        14.899862480041637     
 C   2.1999573627221438        4.7071617241874613        16.763967281655660     
 H   1.1563327086593911        5.5615481207406514        18.462118526103847     
 H   5.5723638825020272        9.1619706088477475        9.4526403089000919     
 H  -2.5670302354624890        3.8379624833399917        8.1224038961188683     
 H   2.5927808764894946        3.8480649737358128        17.298878975855153     
         256

 Dy   4.2527202633257586       0.17084067874966150        4.1992266960962068     
 Br   4.2935062837974662       -2.7139021651443773        4.2397460904189206     
 O   5.0415702041189032       0.62206815892617140        2.2261620985894450     
 N   5.6329604800624828        2.3021399250205921        4.6463045591200274     
 N   6.5166779096806771      -0.24038956703317976        5.3892920431053604     
 O   3.4471827691172634       0.59406212384928148        6.1703841438946068     
 N   2.8244574400756672        2.2706012006181147        3.7534929789500988     
 N   2.0286485033351340      -0.33007547252627978        2.9831499375854387     
 C   5.4919366999078827        1.6822676375230508        1.5510059621382433     
 C   6.2760837280964843        2.1184582925011179        5.9730674975496498     
 C   4.7884288627876854        3.5302154257264093        4.6918119355800654     
 C   6.7293642544754775        2.4418587604503084        3.6274320855409878     
 C   7.1926766978318089       -1.4100294798238218        5.4437370946187711     
 C   7.0287434553276764       0.81830804686919301        6.0667432228281033     
 C   3.0039104931594540        1.6554819926361262        6.8495807666560307     
 C   2.1698082057706616        2.0518208273420884        2.4403455341739262     
 C   3.6487238080476714        3.5085721480633616        3.6748563419694129     
 C   1.7419204357834870        2.4015284419406018        4.7862405411558253     
 C   1.4027611507110045       -1.5253516954741850        2.8880264718885971     
 C   1.4522445665594454       0.73180407904614331        2.3629573511552966     
 C   6.2989665300295732        2.6556012027495641        2.2047710429794445     
 C   5.1721935796824114        1.8786351304553999       0.18839595810860146     
 H   5.4793323870597153        2.1202033899875325        6.7334903835431676     
 H   6.9602184349200931        2.9539224206081847        6.2019427400099962     
 H   5.4128901288994991        4.4232871861428249        4.5165097409163781     
 H   4.3742003971607399        3.6130819542576020        5.7017497328821056     
 H   7.3810383469413985        3.2762194369222550        3.9312088923637187     
 H   7.3177006356701684        1.5157911971043045        3.6841762210422755     
 H   6.7368340712389925       -2.2353484625452378        4.9009332281707394     
 C   8.3832402059471498       -1.5706492514811929        6.1477124307321880     
 C   8.1966480652708142       0.72363384181604495        6.8239192084614722     
 C   2.1912654367542763        2.6272029235663878        6.2017111127629869     
 C   3.3384368127347090        1.8553601745714401        8.2085899570652376     
 H   2.9575283533458601        2.0594638049954779        1.6705691019018172     
 H   1.4622858511377181        2.8658136201705187        2.2051204814457459     
 H   3.0126790167912483        4.3988734735705961        3.8212156603018559     
 H   4.0635841863923137        3.5666559293276459        2.6634425826541279     
 H   1.0730609114586263        3.2241700892385459        4.4889831648447354     
 H   1.1676236837147140        1.4656146805278074        4.7425100063549461     
 H   1.9098494167975835       -2.3530431829822325        3.3795701430448526     
 C  0.20177445037498409       -1.7089117642372738        2.2068750144126512     
 C  0.25797548131893805       0.62110155082496643        1.6517093739477255     
 C   6.7686678669632814        3.7628257093133861        1.4907709110665726     
 C   5.6560512566076717        2.9926287715264963      -0.50677953914768792     
 H   4.5697942688112541        1.1324902222645838      -0.32820199469426348     
 H   8.8916657390591354       -2.5325695401313593        6.1524423026458424     
 C   8.8989411539959740      -0.48254495313848100        6.8499070820292420     
 H   8.5661884712049474        1.5975912111858188        7.3569120440589399     
 C   1.7455460123641713        3.7464261397206164        6.9128044385165177     
 C   2.8712724307093462        2.9764173277397807        8.9037055270858048     
 H   3.9455438284226911        1.1123665286589990        8.7233049446014803     
 H -0.25273019876410496       -2.6959761152837411        2.1567622502615995     
 C -0.39279857269042645      -0.61117601896089468        1.5868661041539145     
 H -0.16506549705803997        1.5020800109715409        1.1733867646577205     
 H   7.3963361271166059        4.4919958008906793        2.0035551060175836     
 C   6.4605791598170210        3.9361813403177548       0.13815611975859882     
 H   5.4033029503150303        3.1025858844686378       -1.5621633639466348     
 H   9.8384617746435730      -0.57218790057723534        7.3927091758659236     
 H   1.1280026201150737        4.4841399260935031        6.4003568168416161     
 C   2.0715030084228436        3.9254547262761896        8.2606205068223293     
 H   3.1396885242463259        3.0902242108601765        9.9551620039924895     
 H  -1.3449819924864539      -0.71254789856794210        1.0684314849727716     
 H   6.8597274207098105        4.7955461546101938      -0.39182866998734633     
 H   1.6898237465701336        4.7940481209302410        8.7884926098556289     
 Dy   4.3096246668934954        17.062513689320543        12.696024522061609     
 Br   4.3471710817402363        19.934686171207250        12.679664097665791     
 O   3.4939394947846361        16.660662710626266        10.720805448997268     
 N   2.8772166048208678        14.963040609869733        13.126384310703465     
 N   2.0848093698201673        17.553730160023438        13.940533941267800     
 O   5.1139948722510287        16.609588414221239        14.660929729072029     
 N   5.6713280915241056        14.918714596098990        12.229280683525905     
 N   6.5744740019763608        17.475943115887279        11.524781946721962     
 C   3.0405502198650622        15.606303432176617        10.036694825630406     
 C   2.2296214953195528        15.167408474255623        14.446990346916669     
 C   3.6864032680546224        13.713049750810670        13.184646024492475     
 C   1.7854548940068129        14.854354858374043        12.099560474280546     
 C   1.4601603898725226        18.748209920456819        14.051028419190407     
 C   1.5051804241616102        16.482472629082277        14.541692122576320     
 C   5.5454330142502508        15.538316070692156        15.330872751492512     
 C   6.3153771149033888        15.123032419885853        10.906172308285717     
 C   4.8232596346410528        13.695121552729441        12.165027174732653     
 C   6.7654011176907511        14.764931185220483        13.248781870478410     
 C   7.2600473642037127        18.640967936007321        11.482646863191604     
 C   7.0733592598705419        16.421834690662507        10.828504757196526     
 C   2.2239928909459645        14.634923882826056        10.680761896680441     
 C   3.3649468211194855        15.413573779862082        8.6742836624731172     
 H   3.0233537118679332        15.156418810094152        15.210466317722682     
 H   1.5291063801444353        14.346235582337014        14.676845048048353     
 H   3.0378034093243604        12.833913836560647        13.026346678224623     
 H   4.1033566072382115        13.636620807195657        14.194072887904063     
 H   1.1095951830060340        14.036856707997760        12.395642178318543     
 H   1.2220761950923509        15.796343583719800        12.154798418574515     
 H   1.9710385802168009        19.584297478125229        13.575307683012786     
 C  0.25351165105335738        18.920981041796036        14.725747185899538     
 C  0.30470564966346325        16.579827043714605        15.245663897106327     
 C   6.3332048878774669        14.552811779578372        14.671601785062945     
 C   5.2258131061913131        15.344552052467847        16.694076721453797     
 H   5.5191661044923581        15.134251173698646        10.145046923228307     
 H   6.9977244447251179        14.289825081052056        10.663600309113162     
 H   5.4419220464119658        12.795200360504692        12.325509840249474     
 H   4.4064522913479802        13.628762027613089        11.154932605453487     
 H   7.4097601595967229        13.925590506528902        12.943045739273973     
 H   7.3620969108165060        15.685994280379512        13.195746241361025     
 H   6.8161205336323230        19.462521239470856        12.042312984884129     
 C   8.4443609230913470        18.803135903849292        10.768268677875151     
 C   8.2343889033286253        16.519057776035961        10.060288844315712     
 C   1.7636379167318834        13.524761995381759        9.9642568498710578     
 C   2.8827806448611550        14.302736010582567        7.9731075825705693     
 H   3.9746298037807377        16.155337615748522        8.1609390835348936     
 H -0.20109308600635040        19.908059082249626        14.787730353419130     
 C -0.34750306504486178        17.811533902209000        15.322388281742525     
 H -0.12219323148169936        15.691047650183751        15.708381379123725     
 C   6.7857813063455446        13.436660902239769        15.382402215565614     
 C   5.6921059355531698        14.220592881303824        17.385332123628654     
 H   4.6377910548013279        16.100236320026521        17.213772576498641     
 H   8.9603460469586071        19.761291166767325        10.772582013376594     
 C   8.9432987416617191        17.721449118933144        10.041770140026186     
 H   8.5923216029736142        15.649342690485836        9.5112927177430819     
 H   1.1420269958369378        12.789029447099036        10.475104725699779     
 C   2.0785034527812924        13.354512446694612        8.6125819322433887     
 H   3.1423156191550277        14.195778285523778        6.9188828603931771     
 H  -1.3062051801759531        17.903625590202871        15.831273733357472     
 H   7.4001175664650134        12.698229845501398        14.867243964257980     
 C   6.4783091240797868        13.265471198005534        16.735224363335490     
 H   5.4401990676146097        14.112095549932409        18.441242484271850     
 H   9.8751100150778104        17.813652844273086        9.4858682819139961     
 H   1.6867274367457252        12.493946086879172        8.0780053421417435     
 H   6.8650709250417430        12.398518337007564        17.261093801119081     
 Dy   2.6381745436645315E-002   8.7753666734523659        4.1814279230237048     
 Br   3.5513202879693097E-002   5.8925770066749967        4.2397348621479729     
 O  0.81965445853681429        9.2450066989305224        2.2170164463113387     
 N   1.4011001449898068        10.909449318006503        4.6539345260024962     
 N   2.2881307532353170        8.3414779976490205        5.3398139383803596     
 O -0.76974219079646844        9.1850117621045797        6.1625270422485290     
 N  -1.4084344287767649        10.869712870037858        3.7606951507792576     
 N  -2.2002475700075474        8.2933411680931197        2.9302311339167746     
 C   1.2563741628827589        10.316923938248419        1.5513135904935806     
 C   2.0468512838821580        10.695395461046605        5.9729604357087389     
 C  0.54907737703453630        12.129020038904551        4.7257087906410575     
 C   2.4912736805619486        11.069292205235266        3.6330075665463974     
 C   2.9705112741792972        7.1736822844175210        5.3732102243403697     
 C   2.7954431300651237        9.3905200578092956        6.0390308340371561     
 C  -1.2307520489778661        10.233886536349424        6.8495126354414086     
 C  -2.0604172963394132        10.681224121877896        2.4398148666739701     
 C -0.59086407037648303        12.115866961291626        3.7088253917938134     
 C  -2.4977364112964282        10.980241610261446        4.7903722570154592     
 C  -2.8197060035493768        7.0965170586041761        2.8117730856408643     
 C  -2.7823166746061014        9.3659994888877307        2.3344010961387234     
 C   2.0540111848350140        11.292494974134749        2.2133647760962667     
 C  0.93167300075896364        10.522251104338945       0.19109327840305307     
 H   1.2536687567457738        10.685021154295736        6.7371124289226412     
 H   2.7368093501330475        11.521525683807324        6.2191324273674056     
 H   1.1639663423556021        13.031926719550198        4.5667329180446812     
 H  0.13541329926093096        12.190302706141109        5.7373862876151493     
 H   3.1384766787663994        11.905430706978750        3.9414362863710806     
 H   3.0867393286959750        10.146926370588970        3.6770814643974674     
 H   2.5199005150158915        6.3563134495388782        4.8133378345200208     
 C   4.1576466905799041        7.0035351325038260        6.0807327671394420     
 C   3.9596335589457148        9.2838725022143969        6.8006925327110643     
 C  -2.0567043556728573        11.199202146192830        6.2087572421951345     
 C -0.90197224248381780        10.428200146736231        8.2106360202389368     
 H  -1.2690624255283920        10.700716142134670        1.6740647295387965     
 H  -2.7620071847440779        11.504664915317909        2.2216902404952270     
 H  -1.2358552594915868        12.996622583140850        3.8719899238885995     
 H -0.17581988678234731        12.195746709405126        2.6989872005026849     
 H  -3.1721549611313566        11.799640173900169        4.4961401749521128     
 H  -3.0635734304822302        10.039762309528440        4.7346330664836014     
 H  -2.3062044010258180        6.2597093225007585        3.2833463778025807     
 C  -4.0254291836642597        6.9240458395891489        2.1357189980373592     
 C  -3.9811447162813098        9.2688033628085140        1.6284766673389079     
 C   2.5096659675306818        12.411022546272113        1.5084860334899906     
 C   1.4018069857615236        11.648230079662522      -0.49441996734267019     
 H  0.33623339906083760        9.7741687349903188      -0.33109225478003584     
 H   4.6694626795656129        6.0432796689624144        6.0688219683611004     
 C   4.6646363853871655        8.0792711728233311        6.8103611583158790     
 H   4.3232732550039152        10.150144131341685        7.3512731428688847     
 C  -2.5227816294586738        12.305073882478432        6.9280342707192055     
 C  -1.3890953774095589        11.535209724604819        8.9144013723365596     
 H -0.28441109560643635        9.6908566115043815        8.7207419674418816     
 H  -4.4767056576708937        5.9354923285440462        2.0676883035350042     
 C  -4.6297156564749500        8.0354184534244570        1.5460039299231163     
 H  -4.4101535127964588        10.158505005252790        1.1696107627204377     
 H   3.1299615932988480        13.142380872553126        2.0265509961989907     
 C   2.1966746221074738        12.593999804240731       0.15847405390823063     
 H   1.1458765852941784        11.765094735177472       -1.5483300226629426     
 H   5.5985732489789717        7.9813696213006455        7.3617727443220859     
 H  -3.1512622984092045        13.037035470179298        6.4201723964091295     
 C  -2.2036775860999978        12.476981582786255        8.2785622138855057     
 H  -1.1249778374504380        11.644169609209484        9.9673757242185363     
 H  -5.5882993871881173        7.9435619262950556        1.0371724067418187     
 H   2.5858783453062224        13.462749230516522      -0.36273876637869751     
 H  -2.6006398112961837        13.334307295737847        8.8143200106288262     
 Dy   1.1607378688040904E-002   8.4690703790809287        12.690958277196922     
 Br   7.3285712224078758E-002   11.336755213422215        12.668500094977551     
 O -0.80898744833463754        8.0526578580331432        10.719146553214099     
 N  -1.4203063656354311        6.3690424234485903        13.142678173909133     
 N  -2.2200218737729718        8.9682469784993764        13.912180206640310     
 O  0.81319607355347812        8.0253554750405076        14.659191330448952     
 N   1.3734081697359892        6.3172163349954236        12.245420441746129     
 N   2.2716783359949337        8.8647980997652720        11.495272187375923     
 C  -1.2522116172062301        6.9878539597927629        10.044897034423213     
 C  -2.0727450374223420        6.5908192370724574        14.457958469666275     
 C -0.60939698315333901        5.1215315083691042        13.220804326897788     
 C  -2.5073551948208359        6.2464209001586273        12.112409755677657     
 C  -2.8468031054437586        10.162628118127468        14.002353179195723     
 C  -2.7976567723646868        7.9069330443616801        14.530379643976543     
 C   1.2510537348604425        6.9617093604560569        15.337259221697744     
 C   2.0121092156453506        6.5032032438599732        10.917087430290993     
 C  0.52779740171191258        5.0906556503125389        12.201699387132082     
 C   2.4723184202525963        6.1770181764822931        13.260895151843354     
 C   2.9559198815126262        10.029048567543997        11.430242489754848     
 C   2.7706733426131955        7.8000373699556453        10.817023828161537     
 C  -2.0619897718574141        6.0163232211369007        10.697139682730379     
 C -0.92195529272973142        6.7830053390514857        8.6853229547674555     
 H  -1.2826799086629164        6.5903629843839848        15.225395959219126     
 H  -2.7743379554522805        5.7731134744638952        14.697312388211611     
 H  -1.2559872466941164        4.2384361533310617        13.076166258367211     
 H -0.19306378340146929        5.0607481329042425        14.231593142286354     
 H  -3.1810476573919799        5.4289574907782736        12.412925421999486     
 H  -3.0745365076918927        7.1865811398276858        12.156483619518260     
 H  -2.3376447744122961        10.990487817680640        13.512917481998468     
 C  -4.0524244350411802        10.345395755154938        14.676120970975051     
 C  -3.9975570723389309        8.0152207540878528        15.232405663319978     
 C   2.0450823198289081        5.9756102295902913        14.686443810520382     
 C  0.93272239894085140        6.7765597308302565        16.701777002590315     
 H   1.2123293434472122        6.5041859938586297        10.159777437613700     
 H   2.6928868643165904        5.6661044286350366        10.684029159974662     
 H   1.1488666977078099        4.1952408712466109        12.377747745781598     
 H  0.11154931612032781        5.0067543949070448        11.192643169170649     
 H   3.1184519509711675        5.3369798145899949        12.960060480903243     
 H   3.0658673658233195        7.0994012231316548        13.196713747492717     
 H   2.5120940154524107        10.859366688544881        11.975304456059684     
 C   4.1401582822038376        10.179941643897385        10.713542325003862     
 C   3.9319703949403433        7.8847696494780664        10.047374741100459     
 C  -2.5076096722683805        4.8931809003034541        9.9918949267526855     
 C  -1.3895370840436152        5.6587127921191342        7.9957255552650386     
 H -0.31751539396502149        7.5245702725815997        8.1653751319121284     
 H  -4.5086765334381615        11.331559510070143        14.723949632985573     
 C  -4.6501898045389822        9.2469266672224322        15.291900001793609     
 H  -4.4227082694069875        7.1339546500023951        15.708299211205423     
 C   2.5065703932232739        4.8686647976573969        15.406382486664073     
 C   1.4077771159972530        5.6624485881227287        17.402712660318311     
 H  0.33972693166776652        7.5322062860623999        17.215363442904085     
 H   4.6548493648799045        11.138400837013322        10.700340815920034     
 C   4.6409551389016190        9.0865461673505639        10.008743813514561     
 H   4.2906736861965573        7.0067862926179112        9.5134200161924287     
 H  -3.1223826412844460        4.1565216156173630        10.509283545453432     
 C  -2.1853416263072813        4.7097079410852141        8.6439203065980088     
 H  -1.1248596928030439        5.5425461892822154        6.9436847290364785     
 H  -5.6060708568240081        9.3476119759861582        15.803711491863375     
 H   3.1263829203876861        4.1304018469401775        14.896929409146127     
 C   2.2014215332204405        4.7073263995422723        16.761222493928301     
 H   1.1573529185471303        5.5608715850144472        18.459593908042013     
 H   5.5748845416941784        9.1691194091440753        9.4551474581231627     
 H  -2.5660021052346056        3.8384385777753769        8.1193678067328019     
 H   2.5939371762287640        3.8478191910869044        17.295723081935527     
         256

 Dy   4.2542287110986123       0.17070244071218971        4.2012719852965228     
 Br   4.2920952615310108       -2.7139747126573459        4.2382116356590105     
 O   5.0433399929506617       0.62048748107399043        2.2279665506069910     
 N   5.6364920519572763        2.3004373491688761        4.6477670981266916     
 N   6.5169035439406207      -0.24360133584708143        5.3929272912465800     
 O   3.4492319495741586       0.59557932510350808        6.1722488861533895     
 N   2.8279061936110281        2.2718693803082717        3.7549817089209241     
 N   2.0288135056322063      -0.32736737432408980        2.9867126416449854     
 C   5.4937757639988929        1.6804805628877966        1.5524834664517231     
 C   6.2802155062551108        2.1161504045093582        5.9741194495371790     
 C   4.7929018669220449        3.5291071167075421        4.6941516111400601     
 C   6.7323992312441874        2.4394354658294493        3.6282647219792388     
 C   7.1907136410624917       -1.4143207806718365        5.4493572797172067     
 C   7.0316389832003701       0.81535175602176024        6.0676948699090945     
 C   3.0058701294961661        1.6571480496831157        6.8510894535180276     
 C   2.1738172980147730        2.0536828693469142        2.4414312337344324     
 C   3.6531714343103654        3.5092218934247486        3.6772135905469621     
 C   1.7448831478681965        2.4035301487288847        4.7871077693345061     
 C   1.4007628516850874       -1.5215584949596697        2.8934662510645470     
 C   1.4550536438794917       0.73427537362563133        2.3639172974006883     
 C   6.3013182956854425        2.6535964402954337        2.2058699244394906     
 C   5.1734781792255440        1.8769479744841164       0.18999846509955134     
 H   5.4838423181797396        2.1183865572385714        6.7349322668395706     
 H   6.9651067850100850        2.9510483177158360        6.2027157522341634     
 H   5.4180751828995408        4.4218505016642569        4.5198221283400137     
 H   4.3786346122640110        3.6112845525444683        5.7041235934502641     
 H   7.3848692511212821        3.2732525548037339        3.9317235821834084     
 H   7.3200067497393206        1.5128833178872794        3.6846591041554193     
 H   6.7326767963774099       -2.2398433930581345        4.9089087138398444     
 C   8.3817601663515546       -1.5757258006160937        6.1523490560211718     
 C   8.2006488253482477       0.72023113200637456        6.8229577217730162     
 C   2.1935202853080864        2.6288993533941887        6.2028395625410715     
 C   3.3398965591818168        1.8570713747321534        8.2101911795514688     
 H   2.9618842306420383        2.0608911364375211        1.6720197719516656     
 H   1.4670109032679082        2.8682243397979756        2.2059582841836005     
 H   3.0178837946086445        4.3998772971313800        3.8245825342517010     
 H   4.0679512901596206        3.5679911576003418        2.6658113627162838     
 H   1.0767818466454073        3.2266644216270004        4.4894782708243408     
 H   1.1698968263051546        1.4680728118171569        4.7430647655587013     
 H   1.9056804880894516       -2.3490609880503799        3.3872949168827815     
 C  0.20025448113540209       -1.7043228967841677        2.2113288759032637     
 C  0.26189648400069321       0.62402793917288590        1.6507407132687484     
 C   6.7703823280913413        3.7610979022706039        1.4918617543610249     
 C   5.6570084729070320        2.9909870170076216      -0.50532007413538060     
 H   4.5706242878769832        1.1311045838425351      -0.32644907829474157     
 H   8.8879626742625408       -2.5386783642787458        6.1592029312170222     
 C   8.9007883120379763      -0.48704018569360757        6.8507748941268050     
 H   8.5724425448545354        1.5945819658286671        7.3534613783956946     
 C   1.7468974747338237        3.7477354293355649        6.9139366523068082     
 C   2.8721732235419006        2.9779866182697994        8.9051619614536541     
 H   3.9467501616208001        1.1139405172790826        8.7250475623680241     
 H -0.25645372775876285       -2.6903547820684297        2.1632670664731330     
 C -0.39101265130789092      -0.60715515958082011        1.5876335879077550     
 H -0.15889887161153662        1.5046281553322458        1.1699909674862436     
 H   7.3977983898402222        4.4905323554497896        2.0045609025327851     
 C   6.4616481213906027        3.9345959973746085       0.13940943219538224     
 H   5.4036397777221108        3.1010473479545846       -1.5605561150427485     
 H   9.8408903122399405      -0.57704890482913240        7.3924814541770969     
 H   1.1288934823638177        4.4850158762523780        6.4014187057798146     
 C   2.0722130207376068        3.9267327436615069        8.2619046799038021     
 H   3.1400021559007989        3.0917816632634949        9.9567491305181139     
 H  -1.3426111317709162      -0.70814094990394694        1.0680902014250406     
 H   6.8603594709756592        4.7941434144176771      -0.39061458296340085     
 H   1.6898892853226224        4.7950503360693872        8.7897523782009923     
 Dy   4.3077632178607042        17.062570361777162        12.692804416589809     
 Br   4.3418569527368840        19.934801964298313        12.678187147035308     
 O   3.4925222993525833        16.658352246999080        10.718112755289162     
 N   2.8786153151024623        14.961171498563921        13.124947923378176     
 N   2.0812459293518200        17.550288927329817        13.934388597095483     
 O   5.1127268286717760        16.612166567486135        14.658206229774359     
 N   5.6728152937387639        14.920834895915743        12.227934776048746     
 N   6.5709813818699976        17.479612958905008        11.518801488653466     
 C   3.0401233079763070        15.603165776561900        10.034729865727872     
 C   2.2312434338512568        15.165457603025988        14.445711178456946     
 C   3.6895705142000703        13.712370782693114        13.183410049976436     
 C   1.7866774018895786        14.850444697267873        12.098541687765501     
 C   1.4539340442248123        18.743464816618751        14.042081461682875     
 C   1.5053286845648093        16.479793723083755        14.539827531561626     
 C   5.5449901490210634        15.541685679459476        15.328908405951470     
 C   6.3170986847531063        15.125264879462032        10.904988813053574     
 C   4.8264617723459660        13.696088865751989        12.163830244163265     
 C   6.7666991082081882        14.769062189377111        13.247862540255209     
 C   7.2538591058450699        18.645950957623377        11.473891154875638     
 C   7.0735651141896634        16.424820472032302        10.826765688621816     
 C   2.2248626485004674        14.631215735832219        10.679570029323738     
 C   3.3643094490511949        15.410262551823577        8.6723108519336911     
 H   3.0251244418872725        15.155384321027972        15.209041546737460     
 H   1.5315509893990658        14.343726685042263        14.676087775744323     
 H   3.0423177183639969        12.832316750388927        13.024950432030904     
 H   4.1064950037683605        13.636355893129352        14.192872783778725     
 H   1.1122182494971979        14.032017707614614        12.395153053033663     
 H   1.2218544547013217        15.791524401543150        12.153667915851639     
 H   1.9617117766737340        19.578897459681460        13.562547607828387     
 C  0.24847490552391094        18.915788933954701        14.718877000657908     
 C  0.30677084818317463        16.577139720455055        15.246905928439134     
 C   6.3340818658210116        14.556730940746842        14.670482234566034     
 C   5.2249088498420377        15.348013387678861        16.692033024882647     
 H   5.5210502763513283        15.135546919932091        10.143701656967615     
 H   7.0002907333896918        14.292634955422718        10.662941301545400     
 H   5.4464254003609689        12.797065162920969        12.324184522753683     
 H   4.4096886328523146        13.629337746895333        11.153742992615697     
 H   7.4124503110386630        13.930652297601492        12.942658377984475     
 H   7.3619505128651301        15.691031917206221        13.194731335805940     
 H   6.8068807980796286        19.468072027081618        12.029835530018785     
 C   8.4392851824587343        18.808676066153517        10.761520636643889     
 C   8.2364574038679077        16.522156736974630        10.061646070114403     
 C   1.7648415699958930        13.520716560349946        9.9634348618901356     
 C   2.8828292437060590        14.298783097084019        7.9716840620896887     
 H   3.9730180952406760        16.152607176577813        8.1586190884903189     
 H -0.20880898448915453        19.901596710620492        14.778104018417535     
 C -0.34788473438279000        17.807572017841583        15.321321883280646     
 H -0.11698848683322441        15.689192042301773        15.713454591305082     
 C   6.7868320140417495        13.440858939386455        15.381659752626813     
 C   5.6917049689654062        14.224624764986839        17.383843770992932     
 H   4.6358626499512177        16.103106668257645        17.211328312498754     
 H   8.9525604712703899        19.768105250753383        10.763071976495212     
 C   8.9428488708149079        17.725855843813715        10.040782144724004     
 H   8.5975329749924807        15.651665233720351        9.5164692945144918     
 H   1.1435796849255262        12.784902527165784        10.474561711791464     
 C   2.0793591888661846        13.350309742303393        8.6117188836231069     
 H   3.1420092653337752        14.191656246921797        6.9173940656770787     
 H  -1.3052625861696237        17.899673496269301        15.832510548111015     
 H   7.4015523853512617        12.702508031876283        14.866831255711482     
 C   6.4787813913564714        13.269758352963406        16.734378060924200     
 H   5.4392779128883921        14.116246500529707        18.439640393607529     
 H   9.8759208354879924        17.818127702725331        9.4871248822211633     
 H   1.6878158286585814        12.489410577897573        8.0775968051382652     
 H   6.8656326554382643        12.403083411123601        17.260716655859156     
 Dy   2.4841405466924871E-002   8.7752860476396677        4.1849323746217291     
 Br   3.2766596823052004E-002   5.8923957836604135        4.2378660115273084     
 O  0.81862540686707974        9.2424504704863129        2.2200521878687272     
 N   1.4022619239989897        10.907817660389295        4.6554470421022875     
 N   2.2846976229240403        8.3384969337699353        5.3466107133069967     
 O -0.77084654847176270        9.1873862496041969        6.1655248580028186     
 N  -1.4072809679287011        10.871181379451370        3.7622460258559860     
 N  -2.2037004160985849        8.2961453096270255        2.9372427191153765     
 C   1.2560726461091956        10.313516150202718        1.5534505925357822     
 C   2.0482186187753113        10.694002241276054        5.9743736910746774     
 C  0.55163083759832499        12.128360343470840        4.7268472846376355     
 C   2.4922839536401193        11.065835971440661        3.6341444713675313     
 C   2.9644477335560224        7.1694536727243943        5.3833571858870055     
 C   2.7953642582013631        9.3884478550501864        6.0415214001340596     
 C  -1.2310112460880438        10.237147274753639        6.8516425423879577     
 C  -2.0590646912444623        10.682399113546406        2.4412701258178058     
 C -0.58831919667844279        12.116368259225657        3.7099719891443290     
 C  -2.4967316970217261        10.983590878131325        4.7915651193725051     
 C  -2.8257780449119290        7.1005549685288285        2.8222197486041254     
 C  -2.7823812181555931        9.3678281372637535        2.3369991401771633     
 C   2.0547243526904295        11.288829051140187        2.2145815443632442     
 C  0.93111158917071668        10.518296927827366       0.19319961378613199     
 H   1.2551720418169594        10.684753800421092        6.7386535961040872     
 H   2.7389731292386266        11.519643778981715        6.2198199254451216     
 H   1.1675851935426353        13.030519008862681        4.5678603744409578     
 H  0.13795879518085336        12.190151187696017        5.7384888279555533     
 H   3.1405770946775329        11.901334769747189        3.9419396867234906     
 H   3.0866298443796438        10.142770857539888        3.6785745990976784     
 H   2.5111132161229008        6.3513585825689720        4.8271536285516854     
 C   4.1524131302399123        6.9990199036618401        6.0894159184611549     
 C   3.9611391800835718        9.2819705842631972        6.8005904138018085     
 C  -2.0559416617667861        11.202759093643428        6.2100116074122065     
 C -0.90233231770183298        10.432042136541545        8.2126899949773584     
 H  -1.2675918863426927        10.700766091981780        1.6756228114188967     
 H  -2.7598815425820713        11.506303003199749        2.2224031214289584     
 H  -1.2322496720006213        12.997872681162445        3.8731395537978828     
 H -0.17329698618381836        12.195740708804699        2.7000892801191281     
 H  -3.1700190006620770        11.803661999458489        4.4967028747144369     
 H  -3.0637295592170442        10.043833376817737        4.7362001885266345     
 H  -2.3150628848403332        6.2645470896923623        3.2976078026273656     
 C  -4.0305886844589054        6.9282669928567202        2.1445996066675792     
 C  -3.9795849790412006        9.2703678412828054        1.6284623346023324     
 C   2.5105105272364581        12.406938612607771        1.5090827264574915     
 C   1.4016558974230633        11.643608095657310      -0.49308785236411434     
 H  0.33489344738910115        9.7705096659411268      -0.32844301735669951     
 H   4.6615532937268123        6.0375143025322133        6.0807344196893425     
 C   4.6636770026549028        8.0761172201297207        6.8131977347645556     
 H   4.3276772371785892        10.149164109471544        7.3472894836048104     
 C  -2.5217127952621174        12.309128403721896        6.9286586635676048     
 C  -1.3888633488504289        11.539806257846084        8.9156723306001791     
 H -0.28556271465590000        9.6943748610706830        8.7233169287217258     
 H  -4.4845036904483191        5.9409475248820423        2.0798214481987540     
 C  -4.6305679238603705        8.0382034210057522        1.5489350506878565     
 H  -4.4057061276050877        10.159097026931724        1.1656680472604013     
 H   3.1310329386739442        13.138440907665364        2.0266903085407413     
 C   2.1971363273318509        12.589406790195671       0.15907110421587808     
 H   1.1453228767613302        11.760087872987683       -1.5469480241326974     
 H   5.5986749607973909        7.9783595902255922        7.3627564788035782     
 H  -3.1499414127751040        13.040981122264357        6.4203594688833681     
 C  -2.2028163200749979        12.481594751562401        8.2791396250283800     
 H  -1.1250313325129015        11.649185315367028        9.9686623955669909     
 H  -5.5880354511474408        7.9461363638538014        1.0381776013466673     
 H   2.5864092355390369        13.457789695540146      -0.36275768142213938     
 H  -2.5995525356631686        13.339360915001361        8.8142819106014247     
 Dy   1.2362370647370830E-002   8.4692888487908515        12.689347825230511     
 Br   6.9409927472072197E-002   11.336996443528697        12.669065883421087     
 O -0.80761670278175113        8.0519485216553814        10.717574290054591     
 N  -1.4169849440158118        6.3672462983945408        13.140662721425038     
 N  -2.2204956845335575        8.9644668317160949        13.909336649903617     
 O  0.81449767164068831        8.0262916715621309        14.657601605919874     
 N   1.3767418867663235        6.3194808376458047        12.243374745858951     
 N   2.2711010433453560        8.8690779068931658        11.492320538477930     
 C  -1.2505098052723775        6.9871517700350330        10.043179837887946     
 C  -2.0688836961038137        6.5876593634997525        14.456456834944085     
 C -0.60472862627389412        5.1205465775466790        13.217430021647973     
 C  -2.5044863498774328        6.2439962646204084        12.110945932137852     
 C  -2.8495679861734455        10.157658606850180        13.998353917837745     
 C  -2.7951064433592960        7.9030365627065402        14.529891459928498     
 C   1.2527523295054055        6.9626493163430521        15.335496374631266     
 C   2.0159569250332381        6.5068247260466423        10.915530811950076     
 C  0.53246433983591979        5.0921011232448272        12.198316878329409     
 C   2.4752383244398799        6.1798619784421023        13.259362826739741     
 C   2.9530569764699073        10.034522019865330        11.426138059058610     
 C   2.7731770598287628        7.8044171098093411        10.816457302656408     
 C  -2.0597507708359628        6.0150553852754927        10.695290506261180     
 C -0.92043960741058717        6.7829456602971954        8.6834893161535014     
 H  -1.2784434686743400        6.5872750935936528        15.223502307292531     
 H  -2.7696742850812570        5.7692115851335704        14.695598279960643     
 H  -1.2503173442196067        4.2369658779618060        13.071542900003276     
 H -0.18839830211801351        5.0588299746288889        14.228150481412492     
 H  -3.1771222295843149        5.4256447126300840        12.411423311591195     
 H  -3.0726832011175684        7.1834709563170458        12.155817266975072     
 H  -2.3429159621196050        10.985604387948920        13.506753172473594     
 C  -4.0544618890544157        10.339180894925359        14.673625995693797     
 C  -3.9935732156773533        8.0104271831555334        15.234453360343315     
 C   2.0474051052764990        5.9772069974411002        14.684526916435351     
 C  0.93419134132078041        6.7767670041944026        16.699875743816122     
 H   1.2165412771432780        6.5077006710037439        10.157841543312559     
 H   2.6975495095818744        5.6704769660737835        10.682251062851774     
 H   1.1545437008321593        4.1971749892593939        12.373121410116465     
 H  0.11620709171863383        5.0091211382481244        11.189196065139761     
 H   3.1224176609152368        5.3407230652741617        12.958422507311306     
 H   3.0677711008880428        7.1029380606706836        13.196013669309989     
 H   2.5066971869647099        10.864769310299474        11.969020387204710     
 C   4.1380557445951851        10.186653994980936        10.710971574020208     
 C   3.9359415483203146        7.8900379916382271        10.049363389450422     
 C  -2.5058555159460152        4.8925033739531658        9.9894507202816296     
 C  -1.3881272728316474        5.6589752581675397        7.9934460024346192     
 H -0.31638617596793633        7.5250392593331332        8.1638343518361172     
 H  -4.5130522166266482        11.324241115647631        14.719938864553441     
 C  -4.6484694012024006        9.2409389532288966        15.292931006652474     
 H  -4.4161492784230720        7.1293187124438626        15.712665527038306     
 C   2.5084701042296675        4.8696721967442809        15.403842232517068     
 C   1.4091877491724820        5.6623318704125012        17.400333445808453     
 H  0.34074137981211933        7.5318152915988659        17.213774397812077     
 H   4.6503902615732464        11.146230671012210        10.696267355351699     
 C   4.6426606904348171        9.0930119921046835        10.009712797871680     
 H   4.2972541968301776        7.0118771375247517        9.5177599797513928     
 H  -3.1209275803357421        4.1558227218409156        10.506462640465646     
 C  -2.1839809023066747        4.7097795677781127        8.6412833101565081     
 H  -1.1238084956444570        5.5432974465836979        6.9412709594584392     
 H  -5.6035600576220075        9.3409253755873127        15.806263289899761     
 H   3.1280485603303791        4.1314969537534960        14.893996338250616     
 C   2.2028857037187373        4.7074910748970824        16.758477706200942     
 H   1.1583731284348695        5.5601950492882430        18.457069289980176     
 H   5.5774052008863304        9.1762682094404013        9.4576546073462318     
 H  -2.5649739750067218        3.8389146722107621        8.1163317173467355     
 H   2.5950934759680337        3.8475734084379956        17.292567188015902     
         256

 Dy   4.2557371588714661       0.17056420267471792        4.2033172744968388     
 Br   4.2906842392645554       -2.7140472601703149        4.2366771808991004     
 O   5.0451097817824193       0.61890680322180947        2.2297710026245374     
 N   5.6400236238520689        2.2987347733171601        4.6492296371333568     
 N   6.5171291782005643      -0.24681310466098313        5.3965625393878005     
 O   3.4512811300310533       0.59709652635773458        6.1741136284121723     
 N   2.8313549471463895        2.2731375599984287        3.7564704388917489     
 N   2.0289785079292781      -0.32465927612189982        2.9902753457045321     
 C   5.4956148280899022        1.6786934882525422        1.5539609707652027     
 C   6.2843472844137374        2.1138425165175985        5.9751714015247082     
 C   4.7973748710564044        3.5279988076886748        4.6964912867000539     
 C   6.7354342080128973        2.4370121712085906        3.6290973584174897     
 C   7.1887505842931736       -1.4186120815198513        5.4549774648156424     
 C   7.0345345110730637       0.81239546517432748        6.0686465169900856     
 C   3.0078297658328785        1.6588141067301052        6.8525981403800253     
 C   2.1778263902588844        2.0555449113517401        2.4425169332949381     
 C   3.6576190605730594        3.5098716387861351        3.6795708391245108     
 C   1.7478458599529059        2.4055318555171681        4.7879749975131878     
 C   1.3987645526591703       -1.5177652944451543        2.8989060302404974     
 C   1.4578627211995379       0.73674666820511936        2.3648772436460805     
 C   6.3036700613413110        2.6515916778413038        2.2069688058995371     
 C   5.1747627787686765        1.8752608185128332       0.19160097209050123     
 H   5.4883522492997630        2.1165697244896107        6.7363741501359735     
 H   6.9699951351000768        2.9481742148234873        6.2034887644583305     
 H   5.4232602368995826        4.4204138171856879        4.5231345157636484     
 H   4.3830688273672829        3.6094871508313351        5.7064974540184217     
 H   7.3887001553011658        3.2702856726852128        3.9322382720030986     
 H   7.3223128638084738        1.5099754386702540        3.6851419872685627     
 H   6.7285195215158273       -2.2443383235710312        4.9168841995089503     
 C   8.3802801267559577       -1.5808023497509942        6.1569856813101564     
 C   8.2046495854256793       0.71682842219670417        6.8219962350845602     
 C   2.1957751338618969        2.6305957832219899        6.2039680123191561     
 C   3.3413563056289242        1.8587825748928668        8.2117924020376982     
 H   2.9662401079382166        2.0623184678795647        1.6734704420015143     
 H   1.4717359553980984        2.8706350594254326        2.2067960869214551     
 H   3.0230885724260403        4.4008811206921639        3.8279494082015466     
 H   4.0723183939269276        3.5693263858730382        2.6681801427784402     
 H   1.0805027818321884        3.2291587540154549        4.4899733768039463     
 H   1.1721699688955951        1.4705309431065063        4.7436195247624555     
 H   1.9015115593813197       -2.3450787931185273        3.3950196907207104     
 C  0.19873451189582009       -1.6997340293310614        2.2157827373938761     
 C  0.26581748668244842       0.62695432752080538        1.6497720525897712     
 C   6.7720967892194013        3.7593700952278217        1.4929525976554772     
 C   5.6579656892063932        2.9893452624887469      -0.50386060912307318     
 H   4.5714543069427114        1.1297189454204866      -0.32469616189521960     
 H   8.8842596094659463       -2.5447871884261324        6.1659635597882021     
 C   8.9026354700799786      -0.49153541824873415        6.8516427062243679     
 H   8.5786966185041216        1.5915727204715155        7.3500107127324492     
 C   1.7482489371034762        3.7490447189505138        6.9150688660970978     
 C   2.8730740163744550        2.9795559087998176        8.9066183958215035     
 H   3.9479564948189094        1.1155145058991660        8.7267901801345680     
 H -0.26017725675342079       -2.6847334488531178        2.1697718826846666     
 C -0.38922672992535540      -0.60313430020074554        1.5884010716615955     
 H -0.15273224616503328        1.5071762996929507        1.1665951703147670     
 H   7.3992606525638376        4.4890689100088998        2.0055666990479866     
 C   6.4627170829641845        3.9330106544314622       0.14066274463216569     
 H   5.4039766051291913        3.0995088114405314       -1.5589488661388624     
 H   9.8433188498363098      -0.58190990908102946        7.3922537324882693     
 H   1.1297843446125615        4.4858918264112528        6.4024805947180132     
 C   2.0729230330523696        3.9280107610468242        8.2631888529852731     
 H   3.1403157875552719        3.0933391156668137        9.9583362570437401     
 H  -1.3402402710553782      -0.70373400123995178        1.0677489178773096     
 H   6.8609915212415089        4.7927406742251613      -0.38940049593945530     
 H   1.6899548240751112        4.7960525512085344        8.7910121465463575     
 Dy   4.3059017688279129        17.062627034233785        12.689584311118008     
 Br   4.3365428237335308        19.934917757389375        12.676710196404827     
 O   3.4911051039205301        16.656041783371890        10.715420061581057     
 N   2.8800140253840567        14.959302387258111        13.123511536052888     
 N   2.0776824888834726        17.546847694636199        13.928243252923167     
 O   5.1114587850925242        16.614744720751030        14.655482730476690     
 N   5.6743024959534214        14.922955195732493        12.226588868571588     
 N   6.5674887617636335        17.483282801922734        11.512821030584968     
 C   3.0396963960875523        15.600028120947181        10.032764905825339     
 C   2.2328653723829608        15.163506731796353        14.444432009997223     
 C   3.6927377603455187        13.711691814575559        13.182174075460395     
 C   1.7878999097723440        14.846534536161704        12.097522901250455     
 C   1.4477076985771022        18.738719712780682        14.033134504175340     
 C   1.5054769449680085        16.477114817085234        14.537962940546933     
 C   5.5445472837918759        15.545055288226797        15.326944060410426     
 C   6.3188202546028238        15.127497339038211        10.903805317821432     
 C   4.8296639100508783        13.697056178774535        12.162633313593878     
 C   6.7679970987256262        14.773193193533737        13.246943210032009     
 C   7.2476708474864271        18.650933979239433        11.465135446559671     
 C   7.0737709685087848        16.427806253402093        10.825026620047105     
 C   2.2257324060549704        14.627507588838380        10.678378161967034     
 C   3.3636720769829043        15.406951323785069        8.6703380413942650     
 H   3.0268951719066113        15.154349831961794        15.207616775752236     
 H   1.5339955986536962        14.341217787747514        14.675330503440295     
 H   3.0468320274036333        12.830719664217206        13.023554185837186     
 H   4.1096334002985095        13.636090979063049        14.191672679653387     
 H   1.1148413159883617        14.027178707231467        12.394663927748786     
 H   1.2216327143102925        15.786705219366501        12.152537413128762     
 H   1.9523849731306673        19.573497441237691        13.549787532643988     
 C  0.24343815999446447        18.910596826113366        14.712006815416281     
 C  0.30883604670288606        16.574452397195504        15.248147959771940     
 C   6.3349588437645563        14.560650101915311        14.669362684069121     
 C   5.2240045934927615        15.351474722889874        16.689989328311498     
 H   5.5229344482102984        15.136842666165538        10.142356390706922     
 H   7.0028570220542647        14.295444829793380        10.662282293977636     
 H   5.4509287543099711        12.798929965337244        12.322859205257894     
 H   4.4129249743566499        13.629913466177575        11.152553379777906     
 H   7.4151404624806023        13.935714088674084        12.942271016694978     
 H   7.3618041149137543        15.696069554032928        13.193716430250856     
 H   6.7976410625269352        19.473622814692380        12.017358075153441     
 C   8.4342094418261215        18.814216228457742        10.754772595412627     
 C   8.2385259044071883        16.525255697913298        10.063003295913093     
 C   1.7660452232599027        13.516671125318133        9.9626128739092135     
 C   2.8828778425509625        14.294830183585471        7.9702605416088081     
 H   3.9714063867006146        16.149876737407102        8.1562990934457442     
 H -0.21652488297195865        19.895134338991355        14.768477683415941     
 C -0.34826640372071815        17.803610133474166        15.320255484818770     
 H -0.11178374218474946        15.687336434419793        15.718527803486438     
 C   6.7878827217379536        13.445056976533142        15.380917289688012     
 C   5.6913040023776418        14.228656648669855        17.382355418357214     
 H   4.6339342451011074        16.105977016488769        17.208884048498870     
 H   8.9447748955821726        19.774919334739437        10.753561939613828     
 C   8.9423989999680984        17.730262568694286        10.039794149421821     
 H   8.6027443470113454        15.653987776954864        9.5216458712859016     
 H   1.1451323740141148        12.780775607232531        10.474018697883150     
 C   2.0802149249510773        13.346107037912176        8.6108558350028233     
 H   3.1417029115125228        14.187534208319814        6.9159052709609812     
 H  -1.3043199921632942        17.895721402335727        15.833747362864560     
 H   7.4029872042375109        12.706786218251166        14.866418547164983     
 C   6.4792536586331559        13.274045507921278        16.733531758512910     
 H   5.4383567581621746        14.120397451127007        18.438038302943209     
 H   9.8767316558981744        17.822602561177572        9.4883814825283306     
 H   1.6889042205714375        12.484875068915976        8.0771882681347869     
 H   6.8661943858347856        12.407648485239637        17.260339510599234     
 Dy   2.3301065497204426E-002   8.7752054218269713        4.1884368262197542     
 Br   3.0019990766410910E-002   5.8922145606458303        4.2359971609066438     
 O  0.81759635519734519        9.2398942420421033        2.2230879294261157     
 N   1.4034237030081724        10.906186002772086        4.6569595582020797     
 N   2.2812644926127641        8.3355158698908500        5.3534074882336338     
 O -0.77195090614705708        9.1897607371038159        6.1685226737571073     
 N  -1.4061275070806374        10.872649888864881        3.7637969009327148     
 N  -2.2071532621896228        8.2989494511609330        2.9442543043139788     
 C   1.2557711293356324        10.310108362157015        1.5555875945779838     
 C   2.0495859536684651        10.692609021505504        5.9757869464406159     
 C  0.55418429816211356        12.127700648037127        4.7279857786342143     
 C   2.4932942267182905        11.062379737646056        3.6352813761886646     
 C   2.9583841929327477        7.1652250610312676        5.3935041474336414     
 C   2.7952853863376026        9.3863756522910791        6.0440119662309630     
 C  -1.2312704431982218        10.240408013157854        6.8537724493345076     
 C  -2.0577120861495111        10.683574105214914        2.4427253849616419     
 C -0.58577432298040255        12.116869557159688        3.7111185864948446     
 C  -2.4957269827470236        10.986940146001205        4.7927579817295500     
 C  -2.8318500862744806        7.1045928784534800        2.8326664115673870     
 C  -2.7824457617050844        9.3696567856397763        2.3395971842156027     
 C   2.0554375205458451        11.285163128145625        2.2157983126302221     
 C  0.93055017758246972        10.514342751315787       0.19530594916921087     
 H   1.2566753268881448        10.684486446546446        6.7401947632855341     
 H   2.7411369083442061        11.517761874156104        6.2205074235228377     
 H   1.1712040447296685        13.029111298175165        4.5689878308372345     
 H  0.14050429110077578        12.189999669250925        5.7395913682959572     
 H   3.1426775105886664        11.897238832515626        3.9424430870759006     
 H   3.0865203600633127        10.138615344490809        3.6800677337978898     
 H   2.5023259172299097        6.3464037155990649        4.8409694225833508     
 C   4.1471795698999205        6.9945046748198543        6.0980990697828679     
 C   3.9626448012214288        9.2800686663119976        6.8004882948925536     
 C  -2.0551789678607149        11.206316041094025        6.2112659726292785     
 C -0.90269239291984815        10.435884126346860        8.2147439697157800     
 H  -1.2661213471569934        10.700816041828892        1.6771808932989971     
 H  -2.7577559004200651        11.507941091081589        2.2231160023626892     
 H  -1.2286440845096558        12.999122779184042        3.8742891837071660     
 H -0.17077408558528942        12.195734708204272        2.7011913597355708     
 H  -3.1678830401927973        11.807683825016808        4.4972655744767609     
 H  -3.0638856879518586        10.047904444107033        4.7377673105696676     
 H  -2.3239213686548483        6.2693848568839661        3.3118692274521506     
 C  -4.0357481852535502        6.9324881461242907        2.1534802152977992     
 C  -3.9780252418010913        9.2719323197570951        1.6284480018657568     
 C   2.5113550869422347        12.402854678943427        1.5096794194249923     
 C   1.4015048090846030        11.638986111652100      -0.49175573738555850     
 H  0.33355349571736465        9.7668505968919330      -0.32579377993336323     
 H   4.6536439078880116        6.0317489361020122        6.0926468710175836     
 C   4.6627176199226392        8.0729632674361103        6.8160343112132331     
 H   4.3320812193532623        10.148184087601404        7.3433058243407370     
 C  -2.5206439610655615        12.313182924965361        6.9292830564160051     
 C  -1.3886313202912992        11.544402791087350        8.9169432888637985     
 H -0.28671433370536364        9.6978931106369863        8.7258918900015683     
 H  -4.4923017232257445        5.9464027212200392        2.0919545928625038     
 C  -4.6314201912457911        8.0409883885870475        1.5518661714525970     
 H  -4.4012587424137157        10.159689048610659        1.1617253318003649     
 H   3.1321042840490403        13.134500942777604        2.0268296208824923     
 C   2.1975980325562281        12.584813776150609       0.15966815452352554     
 H   1.1447691682284820        11.755081010797893       -1.5455660256024522     
 H   5.5987766726158101        7.9753495591505379        7.3637402132850713     
 H  -3.1486205271410035        13.044926774349415        6.4205465413576075     
 C  -2.2019550540499981        12.486207920338547        8.2797170361712542     
 H  -1.1250848275753649        11.654201021524569        9.9699490669154454     
 H  -5.5877715151067635        7.9487108014125463        1.0391827959515156     
 H   2.5869401257718518        13.452830160563769      -0.36277659646558125     
 H  -2.5984652600301530        13.344414534264873        8.8142438105740215     
 Dy   1.3117362606700754E-002   8.4695073185007743        12.687737373264103     
 Br   6.5534142720065636E-002   11.337237673635180        12.669631671864625     
 O -0.80624595722886461        8.0512391852776197        10.716002026895083     
 N  -1.4136635223961926        6.3654501733404913        13.138647268940943     
 N  -2.2209694952941432        8.9606866849328135        13.906493093166924     
 O  0.81579926972789840        8.0272278680837559        14.656011881390794     
 N   1.3800756037966577        6.3217453402961858        12.241329049971775     
 N   2.2705237506957778        8.8733577140210596        11.489368889579936     
 C  -1.2488079933385250        6.9864495802773030        10.041462641352677     
 C  -2.0650223547852851        6.5844994899270484        14.454955200221896     
 C -0.60006026939444923        5.1195616467242537        13.214055716398157     
 C  -2.5016175049340301        6.2415716290821894        12.109482108598048     
 C  -2.8523328669031325        10.152689095572891        13.994354656479768     
 C  -2.7925561143539057        7.8991400810514003        14.529403275880453     
 C   1.2544509241503687        6.9635892722300472        15.333733527564787     
 C   2.0198046344211251        6.5104462082333105        10.913974193609160     
 C  0.53713127795992710        5.0935465961771156        12.194934369526736     
 C   2.4781582286271635        6.1827057804019105        13.257830501636128     
 C   2.9501940714271884        10.039995472186664        11.422033628362373     
 C   2.7756807770443297        7.8087968496630378        10.815890777151280     
 C  -2.0575117698145116        6.0137875494140838        10.693441329791982     
 C -0.91892392209144291        6.7828859815429050        8.6816556775395455     
 H  -1.2742070286857636        6.5841872028033208        15.221608655365937     
 H  -2.7650106147102336        5.7653096958032455        14.693884171709675     
 H  -1.2446474417450970        4.2354956025925512        13.066919541639342     
 H -0.18373282083455775        5.0569118163535354        14.224707820538628     
 H  -3.1731968017766499        5.4223319344818952        12.409921201182904     
 H  -3.0708298945432442        7.1803607728064049        12.155150914431884     
 H  -2.3481871498269138        10.980720958217200        13.500588862948723     
 C  -4.0564993430676504        10.332966034695781        14.671131020412542     
 C  -3.9895893590157754        8.0056336122232121        15.236501057366649     
 C   2.0497278907240899        5.9788037652919099        14.682610022350319     
 C  0.93566028370070953        6.7769742775585478        16.697974485041932     
 H   1.2207532108393435        6.5112153481488582        10.155905649011418     
 H   2.7022121548471585        5.6748495035125304        10.680472965728885     
 H   1.1602207039565084        4.1991091072721760        12.368495074451332     
 H  0.12086486731693985        5.0114878815892041        11.185748961108875     
 H   3.1263833708593061        5.3444663159583294        12.956784533719368     
 H   3.0696748359527661        7.1064748982097123        13.195313591127263     
 H   2.5013003584770090        10.870171932054069        11.962736318349737     
 C   4.1359532069865317        10.193366346064487        10.708400823036552     
 C   3.9399127017002864        7.8953063337983886        10.051352037800383     
 C  -2.5041013596236503        4.8918258476028784        9.9870065138105719     
 C  -1.3867174616196793        5.6592377242159460        7.9911664496041990     
 H -0.31525695797085124        7.5255082460846667        8.1622935717601077     
 H  -4.5174278998151349        11.316922721225119        14.715928096121310     
 C  -4.6467489978658190        9.2349512392353610        15.293962011511340     
 H  -4.4095902874391566        7.1246827748853292        15.717031842871187     
 C   2.5103698152360616        4.8706795958311639        15.401301978370061     
 C   1.4105983823477108        5.6622151527022737        17.397954231298591     
 H  0.34175582795647208        7.5314242971353327        17.212185352720073     
 H   4.6459311582665874        11.154060505011101        10.692193894783362     
 C   4.6443662419680152        9.0994778168588031        10.010681782228801     
 H   4.3038347074637979        7.0169679824315923        9.5220999433103568     
 H  -3.1194725193870383        4.1551238280644691        10.503641735477860     
 C  -2.1826201783060677        4.7098511944710122        8.6386463137150091     
 H  -1.1227572984858698        5.5440487038851796        6.9388571898803990     
 H  -5.6010492584200069        9.3342387751884655        15.808815087936146     
 H   3.1297142002730718        4.1325920605668145        14.891063267355106     
 C   2.2043498742170340        4.7076557502518934        16.755732918473583     
 H   1.1593933383226085        5.5595185135620389        18.454544671918342     
 H   5.5799258600784825        9.1834170097367291        9.4601617565693008     
 H  -2.5639458447788379        3.8393907666461478        8.1132956279606692     
 H   2.5962497757073035        3.8473276257890872        17.289411294096272     
         256

 Dy   4.2572456066443189       0.17042596463724613        4.2053625636971548     
 Br   4.2892732169980992       -2.7141198076832835        4.2351427261391903     
 O   5.0468795706141778       0.61732612536962850        2.2315754546420838     
 N   5.6435551957468624        2.2970321974654442        4.6506921761400211     
 N   6.5173548124605079      -0.25002487347488483        5.4001977875290201     
 O   3.4533303104879480       0.59861372761196108        6.1759783706709550     
 N   2.8348037006817504        2.2744057396885857        3.7579591688625742     
 N   2.0291435102263504      -0.32195117791970979        2.9938380497640789     
 C   5.4974538921809124        1.6769064136172880        1.5554384750786825     
 C   6.2884790625723630        2.1115346285258387        5.9762233535122373     
 C   4.8018478751907647        3.5268904986698071        4.6988309622600486     
 C   6.7384691847816072        2.4345888765877315        3.6299299948557411     
 C   7.1867875275238564       -1.4229033823678663        5.4605976499140780     
 C   7.0374300389457574       0.80943917432689483        6.0695981640710777     
 C   3.0097894021695906        1.6604801637770945        6.8541068272420222     
 C   2.1818354825029957        2.0574069533565660        2.4436026328554443     
 C   3.6620666868357534        3.5105213841475216        3.6819280877020599     
 C   1.7508085720376154        2.4075335623054515        4.7888422256918686     
 C   1.3967662536332532       -1.5139720939306389        2.9043458094164478     
 C   1.4606717985195841       0.73921796278460750        2.3658371898914723     
 C   6.3060218269971804        2.6495869153871734        2.2080676873595833     
 C   5.1760473783118091        1.8735736625415498       0.19320347908145111     
 H   5.4928621804197864        2.1147528917406495        6.7378160334323756     
 H   6.9748834851900696        2.9453001119311382        6.2042617766824968     
 H   5.4284452908996244        4.4189771327071190        4.5264469031872840     
 H   4.3875030424705548        3.6076897491182014        5.7088713145865793     
 H   7.3925310594810485        3.2673187905666916        3.9327529618227888     
 H   7.3246189778776261        1.5070675594532286        3.6856248703817065     
 H   6.7243622466542448       -2.2488332540839280        4.9248596851780553     
 C   8.3788000871603625       -1.5858788988858947        6.1616223065991402     
 C   8.2086503455031110       0.71342571238703378        6.8210347483961034     
 C   2.1980299824157070        2.6322922130497908        6.2050964620972406     
 C   3.3428160520760319        1.8604937750535802        8.2133936245239276     
 H   2.9705959852343953        2.0637457993216084        1.6749211120513630     
 H   1.4764610075282885        2.8730457790528896        2.2076338896593097     
 H   3.0282933502434362        4.4018849442529477        3.8313162821513917     
 H   4.0766854976942355        3.5706616141457341        2.6705489228405961     
 H   1.0842237170189697        3.2316530864039095        4.4904684827835517     
 H   1.1744431114860356        1.4729890743958556        4.7441742839662098     
 H   1.8973426306731878       -2.3410965981866747        3.4027444645586398     
 C  0.19721454265623808       -1.6951451618779554        2.2202365988844885     
 C  0.26973848936420358       0.62988071586872485        1.6488033919107941     
 C   6.7738112503474612        3.7576422881850395        1.4940434409499295     
 C   5.6589229055057535        2.9877035079698722      -0.50240114411076586     
 H   4.5722843260084405        1.1283333069984378      -0.32294324549569764     
 H   8.8805565446693517       -2.5508960125735189        6.1727241883593820     
 C   8.9044826281219809      -0.49603065080386072        6.8525105183219317     
 H   8.5849506921537095        1.5885634751143640        7.3465600470692047     
 C   1.7496003994731286        3.7503540085654623        6.9162010798873883     
 C   2.8739748092070099        2.9811251993298358        8.9080748301893529     
 H   3.9491628280170183        1.1170884945192494        8.7285327979011100     
 H -0.26390078574807868       -2.6791121156378059        2.1762766988962001     
 C -0.38744080854281987      -0.59911344082067097        1.5891685554154360     
 H -0.14656562071852997        1.5097244440536557        1.1631993731432904     
 H   7.4007229152874539        4.4876054645680092        2.0065724955631876     
 C   6.4637860445377653        3.9314253114883160       0.14191605706894911     
 H   5.4043134325362718        3.0979702749264786       -1.5573416172349761     
 H   9.8457473874326791      -0.58677091333292652        7.3920260107994427     
 H   1.1306752068613053        4.4867677765701277        6.4035424836562127     
 C   2.0736330453671328        3.9292887784321420        8.2644730260667458     
 H   3.1406294192097444        3.0948965680701326        9.9599233835693664     
 H  -1.3378694103398405      -0.69932705257595662        1.0674076343295786     
 H   6.8616235715073577        4.7913379340326454      -0.38818640891550976     
 H   1.6900203628276000        4.7970547663476806        8.7922719148917210     
 Dy   4.3040403197951207        17.062683706690407        12.686364205646207     
 Br   4.3312286947301777        19.935033550480437        12.675233245774344     
 O   3.4896879084884773        16.653731319744701        10.712727367872953     
 N   2.8814127356656511        14.957433275952299        13.122075148727600     
 N   2.0741190484151253        17.543406461942578        13.922097908750850     
 O   5.1101907415132715        16.617322874015930        14.652759231179022     
 N   5.6757896981680789        14.925075495549244        12.225242961094429     
 N   6.5639961416572703        17.486952644940462        11.506840572516472     
 C   3.0392694841987971        15.596890465332462        10.030799945922805     
 C   2.2344873109146648        15.161555860566718        14.443152841537502     
 C   3.6959050064909666        13.711012846458003        13.180938100944356     
 C   1.7891224176551097        14.842624375055534        12.096504114735410     
 C   1.4414813529293919        18.733974608942614        14.024187546667807     
 C   1.5056252053712076        16.474435911086708        14.536098349532240     
 C   5.5441044185626884        15.548424896994117        15.324979714869384     
 C   6.3205418244525413        15.129729798614390        10.902621822589287     
 C   4.8328660477557905        13.698023491797080        12.161436383024490     
 C   6.7692950892430632        14.777324197690364        13.246023879808808     
 C   7.2414825891277843        18.655917000855492        11.456379738243704     
 C   7.0739768228279063        16.430792034771883        10.823287551472395     
 C   2.2266021636094733        14.623799441844543        10.677186294610330     
 C   3.3630347049146141        15.403640095746562        8.6683652308548389     
 H   3.0286659019259501        15.153315342895613        15.206192004767013     
 H   1.5364402079083264        14.338708890452763        14.674573231136264     
 H   3.0513463364432702        12.829122578045485        13.022157939643469     
 H   4.1127717968286586        13.635826064996744        14.190472575528048     
 H   1.1174643824795256        14.022339706848321        12.394174802463906     
 H   1.2214109739192631        15.781886037189851        12.151406910405885     
 H   1.9430581695876006        19.568097422793922        13.537027457459590     
 C  0.23840141446501803        18.905404718272031        14.705136630174653     
 C  0.31090124522259743        16.571765073935953        15.249389991104746     
 C   6.3358358217081010        14.564569263083779        14.668243133572210     
 C   5.2231003371434852        15.354936058100886        16.687945631740348     
 H   5.5248186200692686        15.138138412398986        10.141011124446230     
 H   7.0054233107188386        14.298254704164043        10.661623286409872     
 H   5.4554321082589743        12.800794767753519        12.321533887762104     
 H   4.4161613158609843        13.630489185459817        11.151363766940115     
 H   7.4178306139225416        13.940775879746676        12.941883655405480     
 H   7.3616577169623794        15.701107190859636        13.192701524695769     
 H   6.7884013269742418        19.479173602303145        12.004880620288096     
 C   8.4291337011935106        18.819756390761967        10.748024554181363     
 C   8.2405944049464690        16.528354658851971        10.064360521711784     
 C   1.7672488765239123        13.512625690286320        9.9617908859282931     
 C   2.8829264413958660        14.290877270086924        7.9688370211279267     
 H   3.9697946781605529        16.147146298236393        8.1539790984011695     
 H -0.22424078145476278        19.888671967362221        14.758851348414348     
 C -0.34864807305864631        17.799648249106749        15.319189086356893     
 H -0.10657899753627452        15.685480826537814        15.723601015667795     
 C   6.7889334294341586        13.449255013679826        15.380174826749212     
 C   5.6909030357898773        14.232688532352869        17.380867065721493     
 H   4.6320058402509972        16.108847364719892        17.206439784498983     
 H   8.9369893198939554        19.781733418725494        10.744051902732446     
 C   8.9419491291212889        17.734669293574861        10.038806154119639     
 H   8.6079557190302101        15.656310320189379        9.5268224480573114     
 H   1.1466850631027032        12.776648687299277        10.473475683974835     
 C   2.0810706610359695        13.341904333520960        8.6099927863825414     
 H   3.1413965576912704        14.183412169717833        6.9144164762448828     
 H  -1.3033773981569647        17.891769308402154        15.834984177618104     
 H   7.4044220231237601        12.711064404626050        14.866005838618484     
 C   6.4797259259098405        13.278332662879150        16.732685456101617     
 H   5.4374356034359570        14.124548401724306        18.436436212278888     
 H   9.8775424763083564        17.827077419629816        9.4896380828354978     
 H   1.6899926124842937        12.480339559934379        8.0767797311313085     
 H   6.8667561162313069        12.412213559355674        17.259962365339309     
 Dy   2.1760725527483985E-002   8.7751247960142731        4.1919412778177785     
 Br   2.7273384709769821E-002   5.8920333376312470        4.2341283102859801     
 O  0.81656730352761075        9.2373380135978937        2.2261236709835042     
 N   1.4045854820173551        10.904554345154878        4.6584720743018719     
 N   2.2778313623014879        8.3325348060117648        5.3602042631602700     
 O -0.77305526382235135        9.1921352246034349        6.1715204895113969     
 N  -1.4049740462325737        10.874118398278394        3.7653477760094431     
 N  -2.2106061082806607        8.3017535926948387        2.9512658895125807     
 C   1.2554696125620690        10.306700574111314        1.5577245966201854     
 C   2.0509532885616184        10.691215801734954        5.9772002018065544     
 C  0.55673775872590225        12.127040952603414        4.7291242726307932     
 C   2.4943044997964616        11.058923503851451        3.6364182810097985     
 C   2.9523206523094725        7.1609964493381408        5.4036511089802772     
 C   2.7952065144738425        9.3843034495319717        6.0465025323278674     
 C  -1.2315296403083995        10.243668751562069        6.8559023562810566     
 C  -2.0563594810545602        10.684749096883422        2.4441806441054776     
 C -0.58322944928236231        12.117370855093720        3.7122651838453598     
 C  -2.4947222684723216        10.990289413871084        4.7939508440865950     
 C  -2.8379221276370328        7.1086307883781323        2.8431130745306481     
 C  -2.7825103052545761        9.3714854340157991        2.3421952282540426     
 C   2.0561506884012606        11.281497205151060        2.2170150808972000     
 C  0.92998876599422275        10.510388574804209       0.19741228455228979     
 H   1.2581786119593303        10.684219092671801        6.7417359304669811     
 H   2.7433006874497856        11.515879969330493        6.2211949216005538     
 H   1.1748228959167017        13.027703587487649        4.5701152872335111     
 H  0.14304978702069820        12.189848150805833        5.7406939086363620     
 H   3.1447779264997995        11.893142895284063        3.9429464874283107     
 H   3.0864108757469810        10.134459831441728        3.6815608684981007     
 H   2.4935386183369190        6.3414488486291587        4.8547852166150154     
 C   4.1419460095599279        6.9899894459778693        6.1067822211045808     
 C   3.9641504223592858        9.2781667483607979        6.8003861759832978     
 C  -2.0544162739546432        11.209872988544623        6.2125203378463505     
 C -0.90305246813786333        10.439726116152173        8.2167979444542016     
 H  -1.2646508079712941        10.700865991676002        1.6787389751790973     
 H  -2.7556302582580585        11.509579178963431        2.2238288832964201     
 H  -1.2250384970186901        13.000372877205637        3.8754388136164497     
 H -0.16825118498676048        12.195728707603845        2.7022934393520139     
 H  -3.1657470797235172        11.811705650575128        4.4978282742390849     
 H  -3.0640418166866725        10.051975511396330        4.7393344326127007     
 H  -2.3327798524693630        6.2742226240755699        3.3261306522769356     
 C  -4.0409076860481949        6.9367092993918620        2.1623608239280192     
 C  -3.9764655045609825        9.2734967982313865        1.6284336691291810     
 C   2.5121996466480114        12.398770745279085        1.5102761123924930     
 C   1.4013537207461428        11.634364127646890      -0.49042362240700266     
 H  0.33221354404562820        9.7631915278427410      -0.32314454251002689     
 H   4.6457345220492101        6.0259835696718111        6.1045593223458257     
 C   4.6617582371903756        8.0698093147424999        6.8188708876619097     
 H   4.3364852015279363        10.147204065731264        7.3393221650766636     
 C  -2.5195751268690052        12.317237446208825        6.9299074492644044     
 C  -1.3883992917321692        11.548999324328614        8.9182142471274197     
 H -0.28786595275482729        9.7014113602032879        8.7284668512814125     
 H  -4.5000997560031708        5.9518579175580353        2.1040877375262532     
 C  -4.6322724586312116        8.0437733561683427        1.5547972922173372     
 H  -4.3968113572223446        10.160281070289592        1.1577826163403284     
 H   3.1331756294241360        13.130560977889845        2.0269689332242429     
 C   2.1980597377806053        12.580220762105549       0.16026520483117296     
 H   1.1442154596956338        11.750074148608103       -1.5441840270722071     
 H   5.5988783844342285        7.9723395280754845        7.3647239477665645     
 H  -3.1472996415069030        13.048872426434473        6.4207336138318469     
 C  -2.2010937880249983        12.490821089114693        8.2802944473141284     
 H  -1.1251383226378284        11.659216727682113        9.9712357382639016     
 H  -5.5875075790660871        7.9512852389712920        1.0401879905563640     
 H   2.5874710160046668        13.447870625587392      -0.36279551150902312     
 H  -2.5973779843971379        13.349468153528386        8.8142057105466201     
 Dy   1.3872354566030679E-002   8.4697257882106971        12.686126921297692     
 Br   6.1658357968059067E-002   11.337478903741660        12.670197460308163     
 O -0.80487521167597820        8.0505298488998580        10.714429763735573     
 N  -1.4103421007765733        6.3636540482864419        13.136631816456850     
 N  -2.2214433060547290        8.9569065381495321        13.903649536430231     
 O  0.81710086781510860        8.0281640646053809        14.654422156861715     
 N   1.3834093208269920        6.3240098429465679        12.239283354084597     
 N   2.2699464580462001        8.8776375211489533        11.486417240681943     
 C  -1.2471061814046724        6.9857473905195722        10.039745444817409     
 C  -2.0611610134667564        6.5813396163543434        14.453453565499705     
 C -0.59539191251500434        5.1185767159018285        13.210681411148341     
 C  -2.4987486599906270        6.2391469935439705        12.108018285058243     
 C  -2.8550977476328190        10.147719584295603        13.990355395121792     
 C  -2.7900057853485150        7.8952435993962604        14.528915091832408     
 C   1.2561495187953318        6.9645292281170432        15.331970680498308     
 C   2.0236523438090126        6.5140676904199797        10.912417575268245     
 C  0.54179821608393430        5.0949920691094039        12.191551860724061     
 C   2.4810781328144471        6.1855495823617197        13.256298176532516     
 C   2.9473311663844699        10.045468924507997        11.417929197666137     
 C   2.7781844942598966        7.8131765895167336        10.815324251646151     
 C  -2.0552727687930603        6.0125197135526758        10.691592153322786     
 C -0.91740823677229866        6.7828263027886138        8.6798220389255913     
 H  -1.2699705886971873        6.5810993120129888        15.219715003439344     
 H  -2.7603469443392101        5.7614078064729215        14.692170063458708     
 H  -1.2389775392705875        4.2340253272232964        13.062296183275409     
 H -0.17906733955110196        5.0549936580781818        14.221265159664766     
 H  -3.1692713739689848        5.4190191563337056        12.408419090774615     
 H  -3.0689765879689199        7.1772505892957650        12.154484561888696     
 H  -2.3534583375342222        10.975837528485480        13.494424553423851     
 C  -4.0585367970808850        10.326751174466205        14.668636045131288     
 C  -3.9856055023541979        8.0008400412908909        15.238548754389985     
 C   2.0520506761716808        5.9804005331427188        14.680693128265288     
 C  0.93712922608063853        6.7771815509226929        16.696073226267739     
 H   1.2249651445354093        6.5147300252939724        10.153969754710275     
 H   2.7068748001124430        5.6792220409512773        10.678694868605996     
 H   1.1658977070808576        4.2010432252849581        12.363868738786199     
 H  0.12552264291524587        5.0138546249302838        11.182301857077986     
 H   3.1303490808033754        5.3482095666424962        12.955146560127432     
 H   3.0715785710174894        7.1100117357487411        13.194613512944537     
 H   2.4959035299893082        10.875574553808661        11.956452249494763     
 C   4.1338506693778783        10.200078697148038        10.705830072052898     
 C   3.9438838550802577        7.9005746759585502        10.053340686150346     
 C  -2.5023472033012850        4.8911483212525910        9.9845623073395142     
 C  -1.3853076504077115        5.6595001902643514        7.9888868967737796     
 H -0.31412773997376608        7.5259772328362002        8.1607527916840965     
 H  -4.5218035830036216        11.309604326802608        14.711917327689179     
 C  -4.6450285945292373        9.2289635252418236        15.294993016370206     
 H  -4.4030312964552403        7.1200468373267967        15.721398158704067     
 C   2.5122695262424553        4.8716869949180479        15.398761724223055     
 C   1.4120090155229397        5.6620984349920462        17.395575016788733     
 H  0.34277027610082489        7.5310333026717995        17.210596307628066     
 H   4.6414720549599293        11.161890339009991        10.688120434215026     
 C   4.6460717935012141        9.1059436416129227        10.011650766585920     
 H   4.3104152180974182        7.0220588273384337        9.5264399068693226     
 H  -3.1180174584383344        4.1544249342880217        10.500820830490074     
 C  -2.1812594543054611        4.7099228211639108        8.6360093172735084     
 H  -1.1217061013272829        5.5447999611866621        6.9364434203023588     
 H  -5.5985384592180054        9.3275521747896182        15.811366885972532     
 H   3.1313798402157649        4.1336871673801330        14.888130196459596     
 C   2.2058140447153307        4.7078204256067044        16.752988130746225     
 H   1.1604135482103477        5.5588419778358356        18.452020053856508     
 H   5.5824465192706345        9.1905658100330552        9.4626689057923716     
 H  -2.5629177145509541        3.8398668610815330        8.1102595385746010     
 H   2.5974060754465729        3.8470818431401783        17.286255400176646     
         256

 Dy   4.2587540544171727       0.17028772659977434        4.2074078528974708     
 Br   4.2878621947316438       -2.7141923551962521        4.2336082713792802     
 O   5.0486493594459354       0.61574544751744764        2.2333799066596303     
 N   5.6470867676416558        2.2953296216137278        4.6521547151466853     
 N   6.5175804467204514      -0.25323664228878651        5.4038330356702398     
 O   3.4553794909448428       0.60013092886618769        6.1778431129297378     
 N   2.8382524542171117        2.2756739193787427        3.7594478988333990     
 N   2.0293085125234227      -0.31924307971751981        2.9974007538236260     
 C   5.4992929562719217        1.6751193389820338        1.5569159793921621     
 C   6.2926108407309895        2.1092267405340790        5.9772753054997665     
 C   4.8063208793251242        3.5257821896509398        4.7011706378200433     
 C   6.7415041615503180        2.4321655819668724        3.6307626312939920     
 C   7.1848244707545392       -1.4271946832158811        5.4662178350125137     
 C   7.0403255668184510       0.80648288347946206        6.0705498111520688     
 C   3.0117490385063030        1.6621462208240840        6.8556155141040200     
 C   2.1858445747471076        2.0592689953613923        2.4446883324159505     
 C   3.6665143130984479        3.5111711295089081        3.6842853362796086     
 C   1.7537712841223250        2.4095352690937348        4.7897094538705502     
 C   1.3947679546073362       -1.5101788934161235        2.9097855885923982     
 C   1.4634808758396303       0.74168925736409552        2.3667971361368645     
 C   6.3083735926530489        2.6475821529330430        2.2091665688196298     
 C   5.1773319778549416        1.8718865065702666       0.19480598607240099     
 H   5.4973721115398106        2.1129360589916883        6.7392579167287785     
 H   6.9797718352800615        2.9424260090387895        6.2050347889066639     
 H   5.4336303448996661        4.4175404482285510        4.5297592906109188     
 H   4.3919372575738258        3.6058923474050677        5.7112451751547377     
 H   7.3963619636609321        3.2643519084481705        3.9332676516424789     
 H   7.3269250919467792        1.5041596802362032        3.6861077534948503     
 H   6.7202049717926622       -2.2533281845968252        4.9328351708471603     
 C   8.3773200475647673       -1.5909554480207952        6.1662589318881249     
 C   8.2126511055805427       0.71002300257736339        6.8200732617076474     
 C   2.2002848309695175        2.6339886428775920        6.2062249118753252     
 C   3.3442757985231393        1.8622049752142935        8.2149948470101588     
 H   2.9749518625305735        2.0651731307636516        1.6763717821012114     
 H   1.4811860596584787        2.8754564986803461        2.2084716923971639     
 H   3.0334981280608320        4.4028887678137307        3.8346831561012373     
 H   4.0810526014615425        3.5719968424184305        2.6729177029027520     
 H   1.0879446522057508        3.2341474187923640        4.4909635887631572     
 H   1.1767162540764762        1.4754472056852050        4.7447290431699640     
 H   1.8931737019650559       -2.3371144032548221        3.4104692383965687     
 C  0.19569457341665608       -1.6905562944248493        2.2246904603751010     
 C  0.27365949204595874       0.63280710421664443        1.6478347312318169     
 C   6.7755257114755212        3.7559144811422573        1.4951342842443818     
 C   5.6598801218051147        2.9860617534509974      -0.50094167909845855     
 H   4.5731143450741696        1.1269476685763893      -0.32119032909617568     
 H   8.8768534798727554       -2.5570048367209059        6.1794848169305618     
 C   8.9063297861639832      -0.50052588335898729        6.8533783304194946     
 H   8.5912047658032975        1.5855542297572125        7.3431093814059594     
 C   1.7509518618427808        3.7516632981804108        6.9173332936776788     
 C   2.8748756020395643        2.9826944898598540        8.9095312645572022     
 H   3.9503691612151273        1.1186624831393328        8.7302754156676539     
 H -0.26762431474273662       -2.6734907824224940        2.1827815151077337     
 C -0.38565488716028434      -0.59509258144059640        1.5899360391692765     
 H -0.14039899527202662        1.5122725884143604        1.1598035759718135     
 H   7.4021851780110701        4.4861420191271195        2.0075782920783891     
 C   6.4648550061113470        3.9298399685451697       0.14316936950573253     
 H   5.4046502599433524        3.0964317384124254       -1.5557343683310898     
 H   9.8481759250290466      -0.59163191758482370        7.3917982891106160     
 H   1.1315660691100493        4.4876437267290026        6.4046043725944113     
 C   2.0743430576818955        3.9305667958174593        8.2657571991482186     
 H   3.1409430508642173        3.0964540204734510        9.9615105100949926     
 H  -1.3354985496243026      -0.69492010391196146        1.0670663507818476     
 H   6.8622556217732074        4.7899351938401296      -0.38697232189156422     
 H   1.6900859015800889        4.7980569814868277        8.7935316832370862     
 Dy   4.3021788707623294        17.062740379147030        12.683144100174406     
 Br   4.3259145657268254        19.935149343571499        12.673756295143860     
 O   3.4882707130564241        16.651420856117515        10.710034674164847     
 N   2.8828114459472456        14.955564164646489        13.120638761402311     
 N   2.0705556079467784        17.539965229248960        13.915952564578532     
 O   5.1089226979340188        16.619901027280825        14.650035731881353     
 N   5.6772769003827372        14.927195795365995        12.223897053617270     
 N   6.5605035215509071        17.490622487958188        11.500860114447976     
 C   3.0388425723100418        15.593752809717746        10.028834986020270     
 C   2.2361092494463688        15.159604989337083        14.441873673077779     
 C   3.6990722526364150        13.710333878340448        13.179702126428316     
 C   1.7903449255378752        14.838714213949364        12.095485328220365     
 C   1.4352550072816816        18.729229505104545        14.015240589160273     
 C   1.5057734657744068        16.471757005088186        14.534233758517546     
 C   5.5436615533335010        15.551794505761437        15.323015369328342     
 C   6.3222633943022588        15.131962258190569        10.901438327357145     
 C   4.8360681854607028        13.698990804819628        12.160239452455102     
 C   6.7705930797605012        14.781455201846990        13.245104549585607     
 C   7.2352943307691415        18.660900022471548        11.447624029927736     
 C   7.0741826771470278        16.433777816141674        10.821548482897684     
 C   2.2274719211639762        14.620091294850704        10.675994427253627     
 C   3.3623973328463235        15.400328867708057        8.6663924203154110     
 H   3.0304366319452889        15.152280853829435        15.204767233781789     
 H   1.5388848171629568        14.336199993158012        14.673815958832236     
 H   3.0558606454829067        12.827525491873766        13.020761693449749     
 H   4.1159101933588076        13.635561150930439        14.189272471402710     
 H   1.1200874489706893        14.017500706465173        12.393685677179029     
 H   1.2211892335282339        15.777066855013201        12.150276407683011     
 H   1.9337313660445337        19.562697404350153        13.524267382275191     
 C  0.23336466893557159        18.900212610430692        14.698266444933026     
 C  0.31296644374230881        16.569077750676403        15.250632022437554     
 C   6.3367127996516448        14.568488424252248        14.667123583075297     
 C   5.2221960807942098        15.358397393311899        16.685901935169198     
 H   5.5267027919282388        15.139434158632431        10.139665858185538     
 H   7.0079895993834116        14.301064578534705        10.660964278842110     
 H   5.4599354622079774        12.802659570169794        12.320208570266315     
 H   4.4193976573653195        13.631064904742059        11.150174154102325     
 H   7.4205207653644818        13.945837670819266        12.941496294115982     
 H   7.3615113190110035        15.706144827686343        13.191686619140684     
 H   6.7791615914215484        19.484724389913907        11.992403165422752     
 C   8.4240579605608978        18.825296553066192        10.741276512950101     
 C   8.2426629054857496        16.531453619790639        10.065717747510474     
 C   1.7684525297879219        13.508580255254506        9.9609688979473709     
 C   2.8829750402407699        14.286924356588377        7.9674135006470461     
 H   3.9681829696204916        16.144415859065685        8.1516591033565966     
 H -0.23195667993756694        19.882209595733087        14.749225013412753     
 C -0.34902974239657453        17.795686364739332        15.318122687895016     
 H -0.10137425288779958        15.683625218655834        15.728674227849151     
 C   6.7899841371303635        13.453453050826512        15.379432363810409     
 C   5.6905020692021138        14.236720416035883        17.379378713085771     
 H   4.6300774354008869        16.111717712951016        17.203995520499095     
 H   8.9292037442057381        19.788547502711552        10.734541865851062     
 C   8.9414992582744794        17.739076018455432        10.037818158817458     
 H   8.6131670910490765        15.658632863423891        9.5319990248287212     
 H   1.1482377521912916        12.772521767366024        10.472932670066520     
 C   2.0819263971208617        13.337701629129741        8.6091297377622595     
 H   3.1410902038700179        14.179290131115852        6.9129276815287843     
 H  -1.3024348041506353        17.887817214468583        15.836220992371649     
 H   7.4058568420100093        12.715342591000933        14.865593130071986     
 C   6.4801981931865242        13.282619817837022        16.731839153690327     
 H   5.4365144487097394        14.128699352321606        18.434834121614568     
 H   9.8783532967185383        17.831552278082057        9.4908946831426633     
 H   1.6910810043971500        12.475804050952780        8.0763711941278284     
 H   6.8673178466278291        12.416778633471710        17.259585220079387     
 Dy   2.0220385557763544E-002   8.7750441702015767        4.1954457294158036     
 Br   2.4526778653128727E-002   5.8918521146166647        4.2322594596653156     
 O  0.81553825185787621        9.2347817851536824        2.2291594125408922     
 N   1.4057472610265380        10.902922687537670        4.6599845904016641     
 N   2.2743982319902112        8.3295537421326795        5.3670010380869071     
 O -0.77415962149764572        9.1945097121030521        6.1745183052656856     
 N  -1.4038205853845098        10.875586907691906        3.7668986510861715     
 N  -2.2140589543716982        8.3045577342287462        2.9582774747111831     
 C   1.2551680957885059        10.303292786065613        1.5598615986623869     
 C   2.0523206234547717        10.689822581964403        5.9786134571724929     
 C  0.55929121928969083        12.126381257169701        4.7302627666273711     
 C   2.4953147728746323        11.055467270056846        3.6375551858309318     
 C   2.9462571116861977        7.1567678376450141        5.4137980705269131     
 C   2.7951276426100820        9.3822312467728626        6.0489930984247708     
 C  -1.2317888374185775        10.246929489966282        6.8580322632276056     
 C  -2.0550068759596090        10.685924088551932        2.4456359032493133     
 C -0.58068457558432218        12.117872153027751        3.7134117811958753     
 C  -2.4937175541976191        10.993638681740963        4.7951437064436400     
 C  -2.8439941689995845        7.1126686983027847        2.8535597374939092     
 C  -2.7825748488040678        9.3733140823918220        2.3447932722924825     
 C   2.0568638562566761        11.277831282156498        2.2182318491641779     
 C  0.92942735440597579        10.506434398292630       0.19951861993536871     
 H   1.2596818970305159        10.683951738797157        6.7432770976484271     
 H   2.7454644665553651        11.513998064504882        6.2218824196782698     
 H   1.1784417471037349        13.026295876800132        4.5712427436297869     
 H  0.14559528294062063        12.189696632360741        5.7417964489767659     
 H   3.1468783424109330        11.889046958052500        3.9434498877807207     
 H   3.0863013914306499        10.130304318392648        3.6830540031983117     
 H   2.4847513194439279        6.3364939816592525        4.8686010106466799     
 C   4.1367124492199361        6.9854742171358835        6.1154653724262946     
 C   3.9656560434971428        9.2762648304095983        6.8002840570740428     
 C  -2.0536535800485720        11.213429935995221        6.2137747030634234     
 C -0.90341254335587851        10.443568105957487        8.2188519191926233     
 H  -1.2631802687855949        10.700915941523114        1.6802970570591977     
 H  -2.7535046160960519        11.511217266845271        2.2245417642301515     
 H  -1.2214329095277245        13.001622975227233        3.8765884435257330     
 H -0.16572828438823153        12.195722707003418        2.7033955189684566     
 H  -3.1636111192542375        11.815727476133448        4.4983909740014090     
 H  -3.0641979454214869        10.056046578685628        4.7409015546557347     
 H  -2.3416383362838782        6.2790603912671727        3.3403920771017206     
 C  -4.0460671868428397        6.9409304526594324        2.1712414325582396     
 C  -3.9749057673208732        9.2750612767056779        1.6284193363926054     
 C   2.5130442063537877        12.394686811614742        1.5108728053599938     
 C   1.4012026324076825        11.629742143641680      -0.48909150742844681     
 H  0.33087359237389169        9.7595324587935472      -0.32049530508669055     
 H   4.6378251362104095        6.0202182032416101        6.1164717736740668     
 C   4.6607988544581120        8.0666553620488894        6.8217074641105864     
 H   4.3408891837026102        10.146224043861125        7.3353385058125893     
 C  -2.5185062926724493        12.321291967452288        6.9305318421128037     
 C  -1.3881672631730393        11.553595857569880        8.9194852053910392     
 H -0.28901757180429088        9.7049296097695894        8.7310418125612550     
 H  -4.5078977887805962        5.9573131138960314        2.1162208821900030     
 C  -4.6331247260166331        8.0465583237496379        1.5577284129820774     
 H  -4.3923639720309726        10.160873091968528        1.1538399008802920     
 H   3.1342469747992321        13.126621013002083        2.0271082455659939     
 C   2.1985214430049824        12.575627748060487       0.16086225513882041     
 H   1.1436617511627858        11.745067286418315       -1.5428020285419619     
 H   5.5989800962526477        7.9693294970004303        7.3657076822480567     
 H  -3.1459787558728030        13.052818078519532        6.4209206863060864     
 C  -2.2002325219999981        12.495434257890837        8.2808718584570027     
 H  -1.1251918177002918        11.664232433839656        9.9725224096123561     
 H  -5.5872436430254107        7.9538596765300378        1.0411931851612126     
 H   2.5880019062374817        13.442911090611014      -0.36281442655246499     
 H  -2.5962907087641227        13.354521772791898        8.8141676105192168     
 Dy   1.4627346525360603E-002   8.4699442579206181        12.684516469331282     
 Br   5.7782573216052499E-002   11.337720133848142        12.670763248751699     
 O -0.80350446612309179        8.0498205125220963        10.712857500576066     
 N  -1.4070206791569542        6.3618579232323933        13.134616363972755     
 N  -2.2219171168153147        8.9531263913662524        13.900805979693539     
 O  0.81840246590231880        8.0291002611270041        14.652832432332636     
 N   1.3867430378573262        6.3262743455969490        12.237237658197420     
 N   2.2693691653966219        8.8819173282768471        11.483465591783949     
 C  -1.2454043694708199        6.9850452007618422        10.038028248282142     
 C  -2.0572996721482282        6.5781797427816393        14.451951930777517     
 C -0.59072355563555945        5.1175917850794033        13.207307105898526     
 C  -2.4958798150472243        6.2367223580057516        12.106554461518439     
 C  -2.8578626283625059        10.142750073018314        13.986356133763815     
 C  -2.7874554563431246        7.8913471177411196        14.528426907784361     
 C   1.2578481134402950        6.9654691840040384        15.330207833431830     
 C   2.0275000531969001        6.5176891726066488        10.910860956927328     
 C  0.54646515420794162        5.0964375420416923        12.188169351921388     
 C   2.4839980370017307        6.1883933843215289        13.254765851428903     
 C   2.9444682613417510        10.050942376829331        11.413824766969899     
 C   2.7806882114754639        7.8175563293704302        10.814757726141023     
 C  -2.0530337677716091        6.0112518776912678        10.689742976853587     
 C -0.91589255145315440        6.7827666240343234        8.6779884003116372     
 H  -1.2657341487086109        6.5780114212226568        15.217821351512750     
 H  -2.7556832739681871        5.7575059171425966        14.690455955207741     
 H  -1.2333076367960778        4.2325550518540407        13.057672824911474     
 H -0.17440185826764618        5.0530754998028282        14.217822498790902     
 H  -3.1653459461613198        5.4157063781855159        12.406916980366324     
 H  -3.0671232813945952        7.1741404057851241        12.153818209345507     
 H  -2.3587295252415310        10.970954098753760        13.488260243898978     
 C  -4.0605742510941205        10.320536314236627        14.666141069850033     
 C  -3.9816216456926203        7.9960464703585696        15.240596451413319     
 C   2.0543734616192717        5.9819973009935286        14.678776234180255     
 C  0.93859816846056754        6.7773888242868390        16.694171967493546     
 H   1.2291770782314750        6.5182447024390866        10.152033860409134     
 H   2.7115374453777270        5.6835945783900241        10.676916771483109     
 H   1.1715747102052068        4.2029773432977411        12.359242403121065     
 H  0.13018041851355189        5.0162213682713634        11.178854753047100     
 H   3.1343147907474451        5.3519528173266639        12.953508586535495     
 H   3.0734823060822127        7.1135485732877699        13.193913434761811     
 H   2.4905067015016074        10.880977175563254        11.950168180639789     
 C   4.1317481317692257        10.206791048231590        10.703259321069241     
 C   3.9478550084602291        7.9058430181187109        10.055329334500307     
 C  -2.5005930469789202        4.8904707949023027        9.9821181008684583     
 C  -1.3838978391957435        5.6597626563127568        7.9866073439433594     
 H -0.31299852197668099        7.5264462195877329        8.1592120116080853     
 H  -4.5261792661921092        11.302285932380096        14.707906559257049     
 C  -4.6433081911926557        9.2229758112482880        15.296024021229073     
 H  -4.3964723054713248        7.1154108997682641        15.725764474536950     
 C   2.5141692372488493        4.8726943940049310        15.396221470076050     
 C   1.4134196486981687        5.6619817172818196        17.393195802278875     
 H  0.34378472424517770        7.5306423082082663        17.209007262536058     
 H   4.6370129516532703        11.169720173008882        10.684046973646691     
 C   4.6477773450344122        9.1124094663670423        10.012619750943040     
 H   4.3169957287310385        7.0271496722452742        9.5307798704282867     
 H  -3.1165623974896306        4.1537260405115752        10.497999925502288     
 C  -2.1798987303048540        4.7099944478568094        8.6333723208320077     
 H  -1.1206549041686960        5.5455512184881437        6.9340296507243195     
 H  -5.5960276600160048        9.3208655743907727        15.813918684008916     
 H   3.1330454801584575        4.1347822741934515        14.885197125564083     
 C   2.2072782152136270        4.7079851009615146        16.750243343018866     
 H   1.1614337580980869        5.5581654421096314        18.449495435794674     
 H   5.5849671784627866        9.1977146103293830        9.4651760550154407     
 H  -2.5618895843230707        3.8403429555169182        8.1072234491885347     
 H   2.5985623751858427        3.8468360604912695        17.283099506257017     
         256

 Dy   4.2602625021900264       0.17014948856230255        4.2094531420977868     
 Br   4.2864511724651884       -2.7142649027092207        4.2320738166193710     
 O   5.0504191482776939       0.61416476966526667        2.2351843586771762     
 N   5.6506183395364493        2.2936270457620118        4.6536172541533496     
 N   6.5178060809803950      -0.25644841110268818        5.4074682838114603     
 O   3.4574286714017375       0.60164813012041418        6.1797078551885205     
 N   2.8417012077524726        2.2769420990689002        3.7609366288042243     
 N   2.0294735148204945      -0.31653498151532983        3.0009634578831728     
 C   5.5011320203629319        1.6733322643467794        1.5583934837056419     
 C   6.2967426188896161        2.1069188525423193        5.9783272574872957     
 C   4.8107938834594837        3.5246738806320721        4.7035103133800380     
 C   6.7445391383190278        2.4297422873460133        3.6315952677322429     
 C   7.1828614139852220       -1.4314859840638960        5.4718380201109493     
 C   7.0432210946911447       0.80352659263202930        6.0715014582330600     
 C   3.0137086748430151        1.6638122778710736        6.8571242009660178     
 C   2.1898536669912190        2.0611310373662182        2.4457740319764567     
 C   3.6709619393611419        3.5118208748702946        3.6866425848571578     
 C   1.7567339962070343        2.4115369758820182        4.7905766820492310     
 C   1.3927696555814193       -1.5063856929016080        2.9152253677683482     
 C   1.4662899531596765       0.74416055194358366        2.3677570823822562     
 C   6.3107253583089182        2.6455773904789126        2.2102654502796759     
 C   5.1786165773980741        1.8701993505989831       0.19640849306335087     
 H   5.5018820426598340        2.1111192262427272        6.7406998000251814     
 H   6.9846601853700543        2.9395519061464408        6.2058078011308311     
 H   5.4388153988997079        4.4161037637499820        4.5330716780345544     
 H   4.3963714726770977        3.6040949456919344        5.7136190357228953     
 H   7.4001928678408158        3.2613850263296493        3.9337823414621691     
 H   7.3292312060159315        1.5012518010191780        3.6865906366079941     
 H   6.7160476969310796       -2.2578231151097219        4.9408106565162653     
 C   8.3758400079691704       -1.5960319971556958        6.1708955571771096     
 C   8.2166518656579761       0.70662029276769300        6.8191117750191914     
 C   2.2025396795233276        2.6356850727053929        6.2073533616534089     
 C   3.3457355449702466        1.8639161753750069        8.2165960694963882     
 H   2.9793077398267518        2.0666004622056953        1.6778224521510601     
 H   1.4859111117886687        2.8778672183078031        2.2093094951350185     
 H   3.0387029058782282        4.4038925913745146        3.8380500300510825     
 H   4.0854197052288495        3.5733320706911265        2.6752864829649079     
 H   1.0916655873925318        3.2366417511808181        4.4914586947427626     
 H   1.1789893966669167        1.4779053369745543        4.7452838023737183     
 H   1.8890047732569240       -2.3331322083229691        3.4181940122344976     
 C  0.19417460417707405       -1.6859674269717433        2.2291443218657134     
 C  0.27758049472771390       0.63573349256456391        1.6468660705528400     
 C   6.7772401726035820        3.7541866740994752        1.4962251275388341     
 C   5.6608373381044750        2.9844199989321227      -0.49948221408615123     
 H   4.5739443641398987        1.1255620301543405      -0.31943741269665371     
 H   8.8731504150761609       -2.5631136608682925        6.1862454455017417     
 C   8.9081769442059855      -0.50502111591411392        6.8542461425170575     
 H   8.5974588394528837        1.5825449844000610        7.3396587157427149     
 C   1.7523033242124333        3.7529725877953597        6.9184655074679684     
 C   2.8757763948721187        2.9842637803898722        8.9109876989250534     
 H   3.9515754944132366        1.1202364717594162        8.7320180334341977     
 H -0.27134784373739457       -2.6678694492071822        2.1892863313192668     
 C -0.38386896577774876      -0.59107172206052194        1.5907035229231168     
 H -0.13423236982552331        1.5148207327750653        1.1564077788003368     
 H   7.4036474407346864        4.4846785736862289        2.0085840885935906     
 C   6.4659239676849287        3.9282546256020234       0.14442268194251598     
 H   5.4049870873504338        3.0948932018983721       -1.5541271194272037     
 H   9.8506044626254159      -0.59649292183672076        7.3915705674217884     
 H   1.1324569313587931        4.4885196768878775        6.4056662615326099     
 C   2.0750530699966587        3.9318448132027766        8.2670413722296914     
 H   3.1412566825186903        3.0980114728767698        9.9630976366206188     
 H  -1.3331276889087649      -0.69051315524796619        1.0667250672341169     
 H   6.8628876720390570        4.7885324536476137      -0.38575823486761873     
 H   1.6901514403325779        4.7990591966259739        8.7947914515824497     
 Dy   4.3003174217295381        17.062797051603649        12.679923994702605     
 Br   4.3206004367234723        19.935265136662562        12.672279344513377     
 O   3.4868535176243713        16.649110392490325        10.707341980456741     
 N   2.8842101562288400        14.953695053340677        13.119202374077023     
 N   2.0669921674784311        17.536523996555339        13.909807220406217     
 O   5.1076546543547670        16.622479180545721        14.647312232583683     
 N   5.6787641025973947        14.929316095182745        12.222551146140113     
 N   6.5570109014445439        17.494292330975917        11.494879656379478     
 C   3.0384156604212866        15.590615154103027        10.026870026117736     
 C   2.2377311879780728        15.157654118107446        14.440594504618057     
 C   3.7022394987818634        13.709654910222891        13.178466151912277     
 C   1.7915674334206408        14.834804052843193        12.094466541705319     
 C   1.4290286616339716        18.724484401266476        14.006293631652740     
 C   1.5059217261776059        16.469078099089664        14.532369167502853     
 C   5.5432186881043135        15.555164114528758        15.321051023787298     
 C   6.3239849641519763        15.134194717766748        10.900254832125002     
 C   4.8392703231656151        13.699958117842174        12.159042521885715     
 C   6.7718910702779382        14.785586206003616        13.244185219362405     
 C   7.2291060724104987        18.665883044087604        11.438868321611769     
 C   7.0743885314661492        16.436763597511465        10.819809414322973     
 C   2.2283416787184791        14.616383147856867        10.674802559896923     
 C   3.3617599607780329        15.397017639669549        8.6644196097759849     
 H   3.0322073619646277        15.151246364763255        15.203342462796565     
 H   1.5413294264175872        14.333691095863260        14.673058686528206     
 H   3.0603749545225432        12.825928405702046        13.019365447256032     
 H   4.1190485898889566        13.635296236864134        14.188072367277371     
 H   1.1227105154618533        14.012661706082026        12.393196551894150     
 H   1.2209674931372048        15.772247672836551        12.149145904960134     
 H   1.9244045625014670        19.557297385906384        13.511507307090792     
 C  0.22832792340612512        18.895020502589357        14.691396259691397     
 C  0.31503164226202024        16.566390427416852        15.251874053770360     
 C   6.3375897775951895        14.572407585420718        14.666004032578385     
 C   5.2212918244449336        15.361858728522911        16.683858238598049     
 H   5.5285869637872089        15.140729904865879        10.138320591924845     
 H   7.0105558880479855        14.303874452905367        10.660305271274346     
 H   5.4644388161569797        12.804524372586071        12.318883252770526     
 H   4.4226339988696539        13.631640624024302        11.148984541264534     
 H   7.4232109168064211        13.950899461891858        12.941108932826484     
 H   7.3613649210596277        15.711182464513051        13.190671713585598     
 H   6.7699218558688550        19.490275177524669        11.979925710557408     
 C   8.4189822199282851        18.830836715370420        10.734528471718839     
 C   8.2447314060250303        16.534552580729311        10.067074973309165     
 C   1.7696561830519315        13.504534820222693        9.9601469099664488     
 C   2.8830236390856734        14.282971443089830        7.9659899801661656     
 H   3.9665712610804298        16.141685419894973        8.1493391083120219     
 H -0.23967257842037107        19.875747224103950        14.739598678411159     
 C -0.34941141173450269        17.791724480371919        15.317056289433138     
 H  -9.6169508239324630E-002   15.681769610773856        15.733747440030507     
 C   6.7910348448265685        13.457651087973199        15.378689900871608     
 C   5.6901011026143493        14.240752299718899        17.377890360450049     
 H   4.6281490305507766        16.114588061182140        17.201551256499208     
 H   8.9214181685175209        19.795361586697609        10.725031828969680     
 C   8.9410493874276700        17.743482743336003        10.036830163515276     
 H   8.6183784630679412        15.660955406658406        9.5371756016001310     
 H   1.1497904412798803        12.768394847432772        10.472389656158205     
 C   2.0827821332057539        13.333498924738524        8.6082666891419759     
 H   3.1407838500487659        14.175168092513870        6.9114388868126868     
 H  -1.3014922101443060        17.883865120535010        15.837457807125192     
 H   7.4072916608962585        12.719620777375818        14.865180421525489     
 C   6.4806704604632088        13.286906972794894        16.730992851279037     
 H   5.4355932939835219        14.132850302918904        18.433232030950247     
 H   9.8791641171287203        17.836027136534302        9.4921512834498305     
 H   1.6921693963100062        12.471268541971183        8.0759626571243501     
 H   6.8678795770243504        12.421343707587747        17.259208074819462     
 Dy   1.8680045588043100E-002   8.7749635443888803        4.1989501810138279     
 Br   2.1780172596487634E-002   5.8916708916020815        4.2303906090446510     
 O  0.81450920018814166        9.2322255567094729        2.2321951540982807     
 N   1.4069090400357207        10.901291029920461        4.6614971065014563     
 N   2.2709651016789349        8.3265726782535943        5.3737978130135442     
 O -0.77526397917293999        9.1968841996026711        6.1775161210199752     
 N  -1.4026671245364462        10.877055417105417        3.7684495261629003     
 N  -2.2175118004627361        8.3073618757626519        2.9652890599097850     
 C   1.2548665790149425        10.299884998019913        1.5619986007045887     
 C   2.0536879583479255        10.688429362193853        5.9800267125384314     
 C  0.56184467985347952        12.125721561735988        4.7314012606239499     
 C   2.4963250459528035        11.052011036262240        3.6386920906520652     
 C   2.9401935710629230        7.1525392259518865        5.4239450320735489     
 C   2.7950487707463214        9.3801590440137552        6.0514836645216743     
 C  -1.2320480345287552        10.250190228370498        6.8601621701741546     
 C  -2.0536542708646577        10.687099080220440        2.4470911623931491     
 C -0.57813970188628194        12.118373450961782        3.7145583785463909     
 C  -2.4927128399229170        10.996987949610842        4.7963365688006849     
 C  -2.8500662103621366        7.1167066082274371        2.8640064004571708     
 C  -2.7826393923535595        9.3751427307678448        2.3473913163309219     
 C   2.0575770241120916        11.274165359161936        2.2194486174311554     
 C  0.92886594281772883        10.502480221781051       0.20162495531844762     
 H   1.2611851821017015        10.683684384922513        6.7448182648298740     
 H   2.7476282456609442        11.512116159679273        6.2225699177559868     
 H   1.1820605982907681        13.024888166112616        4.5723702000260635     
 H  0.14814077886054305        12.189545113915649        5.7428989893171698     
 H   3.1489787583220665        11.884951020820937        3.9439532881331303     
 H   3.0861919071143187        10.126148805343567        3.6845471378985226     
 H   2.4759640205509372        6.3315391146893463        4.8824168046783454     
 C   4.1314788888799443        6.9809589882938985        6.1241485237480076     
 C   3.9671616646349999        9.2743629124583986        6.8001819381647870     
 C  -2.0528908861425008        11.216986883445818        6.2150290682804954     
 C -0.90377261857389368        10.447410095762802        8.2209058939310466     
 H  -1.2617097295998956        10.700965891370224        1.6818551389392979     
 H  -2.7513789739340453        11.512855354727114        2.2252546451638824     
 H  -1.2178273220367590        13.002873073248828        3.8777380734350162     
 H -0.16320538378970259        12.195716706402992        2.7044975985848998     
 H  -3.1614751587849579        11.819749301691767        4.4989536737637330     
 H  -3.0643540741563009        10.060117645974923        4.7424686766987678     
 H  -2.3504968200983933        6.2838981584587765        3.3546535019265056     
 C  -4.0512266876374845        6.9451516059270038        2.1801220411884596     
 C  -3.9733460300807639        9.2766257551799676        1.6284050036560298     
 C   2.5138887660595644        12.390602877950398        1.5114694983274946     
 C   1.4010515440692222        11.625120159636470      -0.48775939244989097     
 H  0.32953364070215524        9.7558733897443553      -0.31784606766335427     
 H   4.6299157503716089        6.0144528368114090        6.1283842250023088     
 C   4.6598394717258484        8.0635014093552773        6.8245440405592630     
 H   4.3452931658772833        10.145244021990985        7.3313548465485159     
 C  -2.5174374584758934        12.325346488695752        6.9311562349612030     
 C  -1.3879352346139093        11.558192390811145        8.9207561636546586     
 H -0.29016919085375453        9.7084478593358909        8.7336167738410975     
 H  -4.5156958215580216        5.9627683102340274        2.1283540268537529     
 C  -4.6339769934020536        8.0493432913309331        1.5606595337468179     
 H  -4.3879165868396015        10.161465113647461        1.1498971854202553     
 H   3.1353183201743282        13.122681048114323        2.0272475579077445     
 C   2.1989831482293591        12.571034734015427       0.16145930544646786     
 H   1.1431080426299376        11.740060424228526       -1.5414200300117167     
 H   5.5990818080710669        7.9663194659253769        7.3666914167295499     
 H  -3.1446578702387025        13.056763730604590        6.4211077587803258     
 C  -2.1993712559749983        12.500047426666983        8.2814492695998787     
 H  -1.1252453127627553        11.669248139997199        9.9738090809608124     
 H  -5.5869797069847342        7.9564341140887826        1.0421983797660610     
 H   2.5885327964702962        13.437951555634639      -0.36283334159590686     
 H  -2.5952034331311071        13.359575392055412        8.8141295104918154     
 Dy   1.5382338484690528E-002   8.4701627276305409        12.682906017364871     
 Br   5.3906788464045938E-002   11.337961363954625        12.671329037195237     
 O -0.80213372057020527        8.0491111761443346        10.711285237416558     
 N  -1.4036992575373348        6.3600617981783438        13.132600911488661     
 N  -2.2223909275759000        8.9493462445829710        13.897962422956846     
 O  0.81970406398952889        8.0300364576486292        14.651242707803556     
 N   1.3900767548876605        6.3285388482473302        12.235191962310243     
 N   2.2687918727470442        8.8861971354047409        11.480513942885956     
 C  -1.2437025575369676        6.9843430110041123        10.036311051746875     
 C  -2.0534383308296995        6.5750198692089343        14.450450296055326     
 C -0.58605519875611456        5.1166068542569780        13.203932800648710     
 C  -2.4930109701038212        6.2342977224675327        12.105090637978634     
 C  -2.8606275090921929        10.137780561741025        13.982356872405838     
 C  -2.7849051273377339        7.8874506360859797        14.527938723736316     
 C   1.2595467080852580        6.9664091398910335        15.328444986365351     
 C   2.0313477625847876        6.5213106547933180        10.909304338586413     
 C  0.55113209233194893        5.0978830149739807        12.184786843118715     
 C   2.4869179411890143        6.1912371862813380        13.253233526325289     
 C   2.9416053562990321        10.056415829150664        11.409720336273661     
 C   2.7831919286910307        7.8219360692241260        10.814191200635896     
 C  -2.0507947667501578        6.0099840418298589        10.687893800384389     
 C -0.91437686613401015        6.7827069452800330        8.6761547616976831     
 H  -1.2614977087200345        6.5749235304323248        15.215927699586157     
 H  -2.7510196035971637        5.7536040278122718        14.688741846956773     
 H  -1.2276377343215681        4.2310847764847859        13.053049466547540     
 H -0.16973637698419042        5.0511573415274746        14.214379837917040     
 H  -3.1614205183536548        5.4123936000373272        12.405414869958033     
 H  -3.0652699748202710        7.1710302222744833        12.153151856802319     
 H  -2.3640007129488394        10.966070669022040        13.482095934374106     
 C  -4.0626117051073551        10.314321454007048        14.663646094568779     
 C  -3.9776377890310428        7.9912528994262484        15.242644148436655     
 C   2.0566962470668630        5.9835940688443374        14.676859340095223     
 C  0.94006711084049666        6.7775960976509841        16.692270708719352     
 H   1.2333890119275406        6.5217593795842008        10.150097966107992     
 H   2.7162000906430110        5.6879671158287710        10.675138674360220     
 H   1.1772517133295559        4.2049114613105232        12.354616067455932     
 H  0.13483819411185791        5.0185881116124431        11.175407649016211     
 H   3.1382805006915144        5.3556960680108308        12.951870612943559     
 H   3.0753860411469365        7.1170854108267987        13.193213356579085     
 H   2.4851098730139065        10.886379797317847        11.943884111784815     
 C   4.1296455941605723        10.213503399315140        10.700688570085587     
 C   3.9518261618402004        7.9111113602788725        10.057317982850270     
 C  -2.4988388906565553        4.8897932685520153        9.9796738943974006     
 C  -1.3824880279837757        5.6600251223611622        7.9843277911129391     
 H -0.31186930397959584        7.5269152063392664        8.1576712315320759     
 H  -4.5305549493805959        11.294967537957584        14.703895790824918     
 C  -4.6415877878560741        9.2169880972547524        15.297055026087939     
 H  -4.3899133144874094        7.1107749622097316        15.730130790369831     
 C   2.5160689482552430        4.8737017930918149        15.393681215929043     
 C   1.4148302818733975        5.6618649995715922        17.390816587769013     
 H  0.34479917238953051        7.5302513137447331        17.207418217444051     
 H   4.6325538483466122        11.177550007007772        10.679973513078354     
 C   4.6494828965676112        9.1188752911211619        10.013588735300161     
 H   4.3235762393646580        7.0322405171521147        9.5351198339872507     
 H  -3.1151073365409268        4.1530271467351279        10.495179020514502     
 C  -2.1785380063042474        4.7100660745497080        8.6307353243905069     
 H  -1.1196037070101088        5.5463024757896262        6.9316158811462794     
 H  -5.5935168608140042        9.3141789739919254        15.816470482045302     
 H   3.1347111201011502        4.1358773810067699        14.882264054668573     
 C   2.2087423857119237        4.7081497763163256        16.747498555291507     
 H   1.1624539679858259        5.5574889063834272        18.446970817732840     
 H   5.5874878376549386        9.2048634106257108        9.4676832042385115     
 H  -2.5608614540951868        3.8408190499523034        8.1041873598024683     
 H   2.5997186749251124        3.8465902778423611        17.279943612337391     
         256

 Dy   4.2617709499628793       0.17001125052483074        4.2114984312981036     
 Br   4.2850401501987321       -2.7143374502221893        4.2305393618594609     
 O   5.0521889371094515       0.61258409181308571        2.2369888106947227     
 N   5.6541499114312419        2.2919244699102959        4.6550797931600139     
 N   6.5180317152403386      -0.25966017991658985        5.4111035319526799     
 O   3.4594778518586322       0.60316533137464079        6.1815725974473033     
 N   2.8451499612878335        2.2782102787590572        3.7624253587750496     
 N   2.0296385171175668      -0.31382688331313985        3.0045261619427195     
 C   5.5029710844539412        1.6715451897115252        1.5598709880191215     
 C   6.3008743970482426        2.1046109645505595        5.9793792094748248     
 C   4.8152668875938431        3.5235655716132048        4.7058499889400327     
 C   6.7475741150877377        2.4273189927251542        3.6324279041704943     
 C   7.1808983572159040       -1.4357772849119108        5.4774582052093859     
 C   7.0461166225638392       0.80057030178459654        6.0724531053140511     
 C   3.0156683111797276        1.6654783349180631        6.8586328878280147     
 C   2.1938627592353304        2.0629930793710440        2.4468597315369629     
 C   3.6754095656238359        3.5124706202316816        3.6889998334347065     
 C   1.7596967082917438        2.4135386826703011        4.7914439102279127     
 C   1.3907713565555022       -1.5025924923870926        2.9206651469442986     
 C   1.4690990304797227       0.74663184652307168        2.3687170286276484     
 C   6.3130771239647867        2.6435726280247827        2.2113643317397220     
 C   5.1799011769412067        1.8685121946276999       0.19801100005430075     
 H   5.5063919737798575        2.1093023934937665        6.7421416833215844     
 H   6.9895485354600462        2.9366778032540921        6.2065808133549982     
 H   5.4440004528997497        4.4146670792714140        4.5363840654581891     
 H   4.4008056877803687        3.6022975439788008        5.7159928962910529     
 H   7.4040237720206994        3.2584181442111277        3.9342970312818593     
 H   7.3315373200850846        1.4983439218021526        3.6870735197211375     
 H   6.7118904220694970       -2.2623180456226186        4.9487861421853703     
 C   8.3743599683735752       -1.6011085462905963        6.1755321824660934     
 C   8.2206526257354078       0.70321758295802250        6.8181502883307354     
 C   2.2047945280771382        2.6373815025331937        6.2084818114314935     
 C   3.3471952914173544        1.8656273755357202        8.2181972919826194     
 H   2.9836636171229300        2.0680277936477389        1.6792731222009085     
 H   1.4906361639188588        2.8802779379352601        2.2101472978728731     
 H   3.0439076836956240        4.4048964149352985        3.8414169040009276     
 H   4.0897868089961564        3.5746672989638228        2.6776552630270642     
 H   1.0953865225793131        3.2391360835692726        4.4919538007223681     
 H   1.1812625392573572        1.4803634682639037        4.7458385615774734     
 H   1.8848358445487920       -2.3291500133911165        3.4259187860724265     
 C  0.19265463493749205       -1.6813785595186372        2.2335981833563259     
 C  0.28150149740946906       0.63865988091248338        1.6458974098738628     
 C   6.7789546337316420        3.7524588670566930        1.4973159708332866     
 C   5.6617945544038353        2.9827782444132480      -0.49802274907384392     
 H   4.5747743832056269        1.1241763917322918      -0.31768449629713180     
 H   8.8694473502795663       -2.5692224850156791        6.1930060740729207     
 C   8.9100241022479878      -0.50951634846924043        6.8551139546146205     
 H   8.6037129131024717        1.5795357390429094        7.3362080500794695     
 C   1.7536547865820857        3.7542818774103082        6.9195977212582589     
 C   2.8766771877046731        2.9858330709198904        8.9124441332929027     
 H   3.9527818276113456        1.1218104603794998        8.7337606512007415     
 H -0.27507137273205245       -2.6622481159918707        2.1957911475308003     
 C -0.38208304439521323      -0.58705086268044737        1.5914710066769573     
 H -0.12806574437901996        1.5173688771357703        1.1530119816288602     
 H   7.4051097034583018        4.4832151282453392        2.0095898851087921     
 C   6.4669929292585104        3.9266692826588772       0.14567599437929940     
 H   5.4053239147575143        3.0933546653843194       -1.5525198705233174     
 H   9.8530330002217852      -0.60135392608861782        7.3913428457329617     
 H   1.1333477936075371        4.4893956270467523        6.4067281504708085     
 C   2.0757630823114215        3.9331228305880943        8.2683255453111641     
 H   3.1415703141731632        3.0995689252800886        9.9646847631462450     
 H  -1.3307568281932269      -0.68610620658397103        1.0663837836863859     
 H   6.8635197223049058        4.7871297134550979      -0.38454414784367319     
 H   1.6902169790850667        4.8000614117651210        8.7960512199278149     
 Dy   4.2984559726967468        17.062853724060272        12.676703889230804     
 Br   4.3152863077201191        19.935380929753627        12.670802393882896     
 O   3.4854363221923181        16.646799928863139        10.704649286748635     
 N   2.8856088665104345        14.951825942034866        13.117765986751733     
 N   2.0634287270100837        17.533082763861717        13.903661876233899     
 O   5.1063866107755143        16.625057333810620        14.644588733286014     
 N   5.6802513048120531        14.931436394999496        12.221205238662954     
 N   6.5535182813381798        17.497962173993642        11.488899198310982     
 C   3.0379887485325319        15.587477498488308        10.024905066215203     
 C   2.2393531265097768        15.155703246877811        14.439315336158334     
 C   3.7054067449273114        13.708975942105337        13.177230177396238     
 C   1.7927899413034063        14.830893891737023        12.093447755190272     
 C   1.4228023159862613        18.719739297428408        13.997346674145206     
 C   1.5060699865808052        16.466399193091142        14.530504576488159     
 C   5.5427758228751260        15.558533723296078        15.319086678246256     
 C   6.3257065340016938        15.136427177342927        10.899071336892860     
 C   4.8424724608705274        13.700925430864721        12.157845591316326     
 C   6.7731890607953753        14.789717210160243        13.243265889139206     
 C   7.2229178140518560        18.670866065703660        11.430112613295803     
 C   7.0745943857852707        16.439749378881256        10.818070345748263     
 C   2.2292114362729820        14.612675000863028        10.673610692540221     
 C   3.3611225887097427        15.393706411631044        8.6624467992365588     
 H   3.0339780919839665        15.150211875697076        15.201917691811342     
 H   1.5437740356722176        14.331182198568509        14.672301414224176     
 H   3.0648892635621796        12.824331319530325        13.017969201062312     
 H   4.1221869864191056        13.635031322797829        14.186872263152035     
 H   1.1253335819530170        14.007822705698880        12.392707426609272     
 H   1.2207457527461756        15.767428490659903        12.148015402237258     
 H   1.9150777589584003        19.551897367462615        13.498747231906393     
 C  0.22329117787667868        18.889828394748022        14.684526074449769     
 C  0.31709684078173161        16.563703104157302        15.253116085103166     
 C   6.3384667555387342        14.576326746589187        14.664884482081472     
 C   5.2203875680956573        15.365320063733924        16.681814542026899     
 H   5.5304711356461791        15.142025651099324        10.136975325664153     
 H   7.0131221767125593        14.306684327276029        10.659646263706584     
 H   5.4689421701059828        12.806389175002346        12.317557935274737     
 H   4.4258703403739892        13.632216343306546        11.147794928426745     
 H   7.4259010682483604        13.955961252964450        12.940721571536987     
 H   7.3612185231082519        15.716220101339758        13.189656808030513     
 H   6.7606821203161616        19.495825965135431        11.967448255692064     
 C   8.4139064792956724        18.836376877674645        10.727780430487575     
 C   8.2467999065643109        16.537651541667980        10.068432199107855     
 C   1.7708598363159411        13.500489385190880        9.9593249219855284     
 C   2.8830722379305773        14.279018529591282        7.9645664596852850     
 H   3.9649595525403685        16.138954980724264        8.1470191132674472     
 H -0.24738847690317520        19.869284852474816        14.729972343409564     
 C -0.34979308107243090        17.787762596004502        15.315989890971261     
 H  -9.0964763590849679E-002   15.679914002891877        15.738820652211864     
 C   6.7920855525227726        13.461849125119885        15.377947437932807     
 C   5.6897001360265849        14.244784183401913        17.376402007814328     
 H   4.6262206257006664        16.117458409413263        17.199106992499321     
 H   8.9136325928293036        19.802175670683667        10.715521792088298     
 C   8.9405995165808587        17.747889468216574        10.035842168213094     
 H   8.6235898350868077        15.663277949892919        9.5423521783715408     
 H   1.1513431303684687        12.764267927499517        10.471846642249890     
 C   2.0836378692906465        13.329296220347308        8.6074036405216940     
 H   3.1404774962275135        14.171046053911889        6.9099500920965884     
 H  -1.3005496161379766        17.879913026601436        15.838694621878735     
 H   7.4087264797825076        12.723898963750701        14.864767712978990     
 C   6.4811427277398934        13.291194127752766        16.730146548867747     
 H   5.4346721392573043        14.137001253516203        18.431629940285930     
 H   9.8799749375389023        17.840501994986543        9.4934078837569977     
 H   1.6932577882228623        12.466733032989586        8.0755541201208718     
 H   6.8684413074208717        12.425908781703782        17.258830929559540     
 Dy   1.7139705618322655E-002   8.7748829185761821        4.2024546326118530     
 Br   1.9033566539846544E-002   5.8914896685874982        4.2285217584239865     
 O  0.81348014851840711        9.2296693282652633        2.2352308956556692     
 N   1.4080708190449034        10.899659372303253        4.6630096226012476     
 N   2.2675319713676583        8.3235916143745090        5.3805945879401813     
 O -0.77636833684823425        9.1992586871022901        6.1805139367742647     
 N  -1.4015136636883825        10.878523926518929        3.7700004012396287     
 N  -2.2209646465537736        8.3101660172965595        2.9723006451083873     
 C   1.2545650622413793        10.296477209974210        1.5641356027467903     
 C   2.0550552932410788        10.687036142423302        5.9814399679043699     
 C  0.56439814041726821        12.125061866302277        4.7325397546205288     
 C   2.4973353190309742        11.048554802467635        3.6398289954731990     
 C   2.9341300304396483        7.1483106142587598        5.4340919936201848     
 C   2.7949698988825613        9.3780868412546479        6.0539742306185786     
 C  -1.2323072316389330        10.253450966774713        6.8622920771207045     
 C  -2.0523016657697069        10.688274071888948        2.4485464215369852     
 C -0.57559482818824170        12.118874748895813        3.7157049758969065     
 C  -2.4917081256482145        11.000337217480721        4.7975294311577308     
 C  -2.8561382517246887        7.1207445181520885        2.8744530634204319     
 C  -2.7827039359030512        9.3769713791438658        2.3499893603693618     
 C   2.0582901919675072        11.270499436167373        2.2206653856981333     
 C  0.92830453122948187        10.498526045269472       0.20373129070152654     
 H   1.2626884671728869        10.683417031047867        6.7463594320113200     
 H   2.7497920247665237        11.510234254853662        6.2232574158337028     
 H   1.1856794494778014        13.023480455425100        4.5734976564223402     
 H  0.15068627478046548        12.189393595470557        5.7440015296575746     
 H   3.1510791742331996        11.880855083589376        3.9444566884855403     
 H   3.0860824227979871        10.121993292294487        3.6860402725987340     
 H   2.4671767216579461        6.3265842477194401        4.8962325987100099     
 C   4.1262453285399525        6.9764437594519126        6.1328316750697205     
 C   3.9686672857728569        9.2724609945071990        6.8000798192555321     
 C  -2.0521281922364292        11.220543830896418        6.2162834334975674     
 C -0.90413269379190886        10.451252085568116        8.2229598686694683     
 H  -1.2602391904141963        10.701015841217334        1.6834132208193981     
 H  -2.7492533317720387        11.514493442608954        2.2259675260976137     
 H  -1.2142217345457933        13.004123171270425        3.8788877033442994     
 H -0.16068248319117365        12.195710705802565        2.7055996782013425     
 H  -3.1593391983156782        11.823771127250087        4.4995163735260570     
 H  -3.0645102028911153        10.064188713264221        4.7440357987418009     
 H  -2.3593553039129085        6.2887359256503803        3.3689149267512910     
 C  -4.0563861884321302        6.9493727591945751        2.1890026498186796     
 C  -3.9717862928406547        9.2781902336542590        1.6283906709194540     
 C   2.5147333257653406        12.386518944286056        1.5120661912949953     
 C   1.4009004557307618        11.620498175631258      -0.48642727747133507     
 H  0.32819368903041879        9.7522143206951615      -0.31519683024001793     
 H   4.6220063645328073        6.0086874703812079        6.1402966763305509     
 C   4.6588800889935849        8.0603474566616669        6.8273806170079396     
 H   4.3496971480519573        10.144264000120844        7.3273711872844425     
 C  -2.5163686242793371        12.329401009939216        6.9317806278096032     
 C  -1.3877032060547796        11.562788924052411        8.9220271219182798     
 H -0.29132080990321818        9.7119661089021925        8.7361917351209417     
 H  -4.5234938543354479        5.9682235065720235        2.1404871715175022     
 C  -4.6348292607874741        8.0521282589122283        1.5635906545115581     
 H  -4.3834692016482295        10.162057135326394        1.1459544699602189     
 H   3.1363896655494243        13.118741083226563        2.0273868702494955     
 C   2.1994448534537363        12.566441719970365       0.16205635575411531     
 H   1.1425543340970894        11.735053562038736       -1.5400380314814714     
 H   5.5991835198894861        7.9633094348503226        7.3676751512110430     
 H  -3.1433369846046020        13.060709382689650        6.4212948312545652     
 C  -2.1985099899499985        12.504660595443129        8.2820266807427529     
 H  -1.1252988078252188        11.674263846154743        9.9750957523092669     
 H  -5.5867157709440578        7.9590085516475284        1.0432035743709094     
 H   2.5890636867031112        13.432992020658261      -0.36285225663934872     
 H  -2.5941161574980920        13.364629011318923        8.8140914104644139     
 Dy   1.6137330444020451E-002   8.4703811973404637        12.681295565398461     
 Br   5.0031003712039376E-002   11.338202594061107        12.671894825638775     
 O -0.80076297501731886        8.0484018397665729        10.709712974257050     
 N  -1.4003778359177155        6.3582656731242944        13.130585459004566     
 N  -2.2228647383364857        8.9455660977996896        13.895118866220153     
 O  0.82100566207673908        8.0309726541702524        14.649652983274477     
 N   1.3934104719179947        6.3308033508977113        12.233146266423066     
 N   2.2682145800974665        8.8904769425326347        11.477562293987962     
 C  -1.2420007456031150        6.9836408212463814        10.034593855211606     
 C  -2.0495769895111713        6.5718599956362294        14.448948661333137     
 C -0.58138684187666967        5.1156219234345528        13.200558495398894     
 C  -2.4901421251604186        6.2318730869293137        12.103626814438829     
 C  -2.8633923898218794        10.132811050463737        13.978357611047860     
 C  -2.7823547983323436        7.8835541544308398        14.527450539688271     
 C   1.2612453027302213        6.9673490957780286        15.326682139298873     
 C   2.0351954719726746        6.5249321369799862        10.907747720245498     
 C  0.55579903045595613        5.0993284879062690        12.181404334316042     
 C   2.4898378453762979        6.1940809882411472        13.251701201221676     
 C   2.9387424512563132        10.061889281471998        11.405615905577424     
 C   2.7856956459065980        7.8263158090778226        10.813624675130768     
 C  -2.0485557657287066        6.0087162059684509        10.686044623915190     
 C -0.91286118081486589        6.7826472665257418        8.6743211230837272     
 H  -1.2572612687314582        6.5718356396419928        15.214034047659563     
 H  -2.7463559332261402        5.7497021384819478        14.687027738705805     
 H  -1.2219678318470586        4.2296145011155311        13.048426108183605     
 H -0.16507089570073463        5.0492391832521211        14.210937177043178     
 H  -3.1574950905459898        5.4090808218891375        12.403912759549742     
 H  -3.0634166682459467        7.1679200387638433        12.152485504259131     
 H  -2.3692719006561482        10.961187239290320        13.475931624849233     
 C  -4.0646491591205907        10.308106593777470        14.661151119287526     
 C  -3.9736539323694653        7.9864593284939271        15.244691845459990     
 C   2.0590190325144540        5.9851908366951472        14.674942446010192     
 C  0.94153605322042566        6.7778033710151293        16.690369449945159     
 H   1.2376009456236063        6.5252740567293150        10.148162071806851     
 H   2.7208627359082951        5.6923396532675188        10.673360577237331     
 H   1.1829287164539053        4.2068455793233053        12.349989731790799     
 H  0.13949596971016393        5.0209548549535228        11.171960544985325     
 H   3.1422462106355837        5.3594393186949985        12.950232639351620     
 H   3.0772897762116598        7.1206222483658275        13.192513278396358     
 H   2.4797130445262052        10.891782419072442        11.937600042929843     
 C   4.1275430565519189        10.220215750398692        10.698117819101931     
 C   3.9557973152201722        7.9163797024390332        10.059306631200231     
 C  -2.4970847343341900        4.8891157422017280        9.9772296879263429     
 C  -1.3810782167718076        5.6602875884095685        7.9820482382825197     
 H -0.31074008598251074        7.5273841930907999        8.1561304514560646     
 H  -4.5349306325690826        11.287649143535072        14.699885022392786     
 C  -4.6398673845194924        9.2110003832612168        15.298086030946804     
 H  -4.3833543235034940        7.1061390246511982        15.734497106202712     
 C   2.5179686592616370        4.8747091921786980        15.391140961782037     
 C   1.4162409150486266        5.6617482818613647        17.388437373259155     
 H  0.34581362053388326        7.5298603192811999        17.205829172352043     
 H   4.6280947450399532        11.185379841006661        10.675900052510018     
 C   4.6511884481008092        9.1253411158752815        10.014557719657279     
 H   4.3301567499982783        7.0373313620589553        9.5394597975462165     
 H  -3.1136522755922229        4.1523282529586814        10.492358115526716     
 C  -2.1771772823036408        4.7101377012426076        8.6280983279490062     
 H  -1.1185525098515219        5.5470537330911078        6.9292021115682392     
 H  -5.5910060616120036        9.3074923735930799        15.819022280081688     
 H   3.1363767600438432        4.1369724878200884        14.879330983773063     
 C   2.2102065562102204        4.7083144516711357        16.744753767564152     
 H   1.1634741778735651        5.5568123706572230        18.444446199671006     
 H   5.5900084968470907        9.2120122109220368        9.4701903534615806     
 H  -2.5598333238673030        3.8412951443876890        8.1011512704164019     
 H   2.6008749746643822        3.8463444951934522        17.276787718417761     
         256

 Dy   4.2632793977357331       0.16987301248735895        4.2135437204984196     
 Br   4.2836291279322767       -2.7144099977351579        4.2290049070995508     
 O   5.0539587259412100       0.61100341396090474        2.2387932627122691     
 N   5.6576814833260354        2.2902218940585799        4.6565423321666781     
 N   6.5182573495002822      -0.26287194873049158        5.4147387800939004     
 O   3.4615270323155269       0.60468253262886729        6.1834373397060860     
 N   2.8485987148231948        2.2794784584492143        3.7639140887458744     
 N   2.0298035194146387      -0.31111878511094981        3.0080888660022662     
 C   5.5048101485449514        1.6697581150762710        1.5613484923326013     
 C   6.3050061752068682        2.1023030765587998        5.9804311614623540     
 C   4.8197398917282026        3.5224572625943371        4.7081896645000274     
 C   6.7506090918564476        2.4248956981042951        3.6332605406087453     
 C   7.1789353004465868       -1.4400685857599258        5.4830783903078215     
 C   7.0490121504365328       0.79761401093716389        6.0734047523950432     
 C   3.0176279475164396        1.6671443919650526        6.8601415746900125     
 C   2.1978718514794422        2.0648551213758704        2.4479454310974691     
 C   3.6798571918865299        3.5131203655930681        3.6913570820122557     
 C   1.7626594203764532        2.4155403894585845        4.7923111384065935     
 C   1.3887730575295851       -1.4987992918725772        2.9261049261202490     
 C   1.4719081077997689       0.74910314110255982        2.3696769748730402     
 C   6.3154288896206561        2.6415678655706523        2.2124632131997686     
 C   5.1811857764843392        1.8668250386564165       0.19961350704525063     
 H   5.5109019048998817        2.1074855607448053        6.7435835666179864     
 H   6.9944368855500390        2.9338037003617434        6.2073538255791654     
 H   5.4491855068997914        4.4132303947928451        4.5396964528818247     
 H   4.4052399028836406        3.6005001422656675        5.7183667568592105     
 H   7.4078546762005830        3.2554512620926066        3.9348117211015494     
 H   7.3338434341542369        1.4954360425851272        3.6875564028342813     
 H   6.7077331472079145       -2.2668129761355158        4.9567616278544753     
 C   8.3728799287779800       -1.6061850954254968        6.1801688077550780     
 C   8.2246533858128394       0.69981487314835211        6.8171888016422795     
 C   2.2070493766309482        2.6390779323609950        6.2096102612095780     
 C   3.3486550378644617        1.8673385756964336        8.2197985144688488     
 H   2.9880194944191083        2.0694551250897826        1.6807237922507572     
 H   1.4953612160490490        2.8826886575627166        2.2109851006107273     
 H   3.0491124615130198        4.4059002384960824        3.8447837779507732     
 H   4.0941539127634634        3.5760025272365188        2.6800240430892202     
 H   1.0991074577660942        3.2416304159577272        4.4924489067019726     
 H   1.1835356818477978        1.4828215995532532        4.7463933207812277     
 H   1.8806669158406601       -2.3251678184592639        3.4336435599103554     
 C  0.19113466569791004       -1.6767896920655310        2.2380520448469379     
 C  0.28542250009122427       0.64158626926040285        1.6449287491948856     
 C   6.7806690948597019        3.7507310600139108        1.4984068141277389     
 C   5.6627517707031965        2.9811364898943737      -0.49656328406153660     
 H   4.5756044022713560        1.1227907533102433      -0.31593157989760984     
 H   8.8657442854829718       -2.5753313091630661        6.1997667026441006     
 C   8.9118712602899919      -0.51401158102436706        6.8559817667121843     
 H   8.6099669867520596        1.5765264936857579        7.3327573844162250     
 C   1.7550062489517382        3.7555911670252566        6.9207299350485494     
 C   2.8775779805372275        2.9874023614499086        8.9139005676607521     
 H   3.9539881608094545        1.1233844489995832        8.7355032689672854     
 H -0.27879490172671040       -2.6566267827765588        2.2022959637423338     
 C -0.38029712301267771      -0.58303000330037280        1.5922384904307978     
 H -0.12189911893251663        1.5199170214964752        1.1496161844573836     
 H   7.4065719661819180        4.4817516828044486        2.0105956816239932     
 C   6.4680618908320922        3.9250839397157313       0.14692930681608285     
 H   5.4056607421645948        3.0918161288702661       -1.5509126216194311     
 H   9.8554615378181545      -0.60621493034051488        7.3911151240441351     
 H   1.1342386558562809        4.4902715772056272        6.4077900394090070     
 C   2.0764730946261847        3.9344008479734116        8.2696097183926369     
 H   3.1418839458276362        3.1011263776834075        9.9662718896718712     
 H  -1.3283859674776892      -0.68169925791997588        1.0660425001386549     
 H   6.8641517725707555        4.7857269732625820      -0.38333006081972765     
 H   1.6902825178375556        4.8010636269042672        8.7973109882731784     
 Dy   4.2965945236639556        17.062910396516894        12.673483783759004     
 Br   4.3099721787167660        19.935496722844690        12.669325443252413     
 O   3.4840191267602654        16.644489465235949        10.701956593040531     
 N   2.8870075767920289        14.949956830729056        13.116329599426445     
 N   2.0598652865417364        17.529641531168100        13.897516532061584     
 O   5.1051185671962616        16.627635487075516        14.641865233988346     
 N   5.6817385070267106        14.933556694816247        12.219859331185795     
 N   6.5500256612318166        17.501632017011371        11.482918740242486     
 C   3.0375618366437767        15.584339842873591        10.022940106312669     
 C   2.2409750650414808        15.153752375648176        14.438036167698613     
 C   3.7085739910727598        13.708296973987780        13.175994202880197     
 C   1.7940124491861720        14.826983730630854        12.092428968675227     
 C   1.4165759703385510        18.714994193590336        13.988399716637673     
 C   1.5062182469840042        16.463720287092617        14.528639985473466     
 C   5.5423329576459386        15.561903332063398        15.317122332705214     
 C   6.3274281038514113        15.138659636919106        10.897887841660715     
 C   4.8456745985754397        13.701892743887267        12.156648660746939     
 C   6.7744870513128133        14.793848214316869        13.242346558916005     
 C   7.2167295556932123        18.675849087319719        11.421356904979834     
 C   7.0748002401043921        16.442735160251047        10.816331277173553     
 C   2.2300811938274854        14.608966853869191        10.672418825183517     
 C   3.3604852166414521        15.390395183592537        8.6604739886971327     
 H   3.0357488220033053        15.149177386630896        15.200492920826118     
 H   1.5462186449268478        14.328673301273758        14.671544141920148     
 H   3.0694035726018161        12.822734233358604        13.016572954868595     
 H   4.1253253829492547        13.634766408731524        14.185672159026696     
 H   1.1279566484441810        14.002983705315733        12.392218301324393     
 H   1.2205240123551462        15.762609308483253        12.146884899514381     
 H   1.9057509554153333        19.546497349018846        13.485987156721995     
 C  0.21825443234723224        18.884636286906687        14.677655889208141     
 C  0.31916203930144299        16.561015780897751        15.254358116435972     
 C   6.3393437334822789        14.580245907757655        14.663764931584561     
 C   5.2194833117463810        15.368781398944936        16.679770845455749     
 H   5.5323553075051493        15.143321397332771        10.135630059403461     
 H   7.0156884653771323        14.309494201646691        10.658987256138820     
 H   5.4734455240549860        12.808253977418621        12.316232617778947     
 H   4.4291066818783236        13.632792062588788        11.146605315588953     
 H   7.4285912196902997        13.961023044037042        12.940334210247489     
 H   7.3610721251568769        15.721257738166466        13.188641902475428     
 H   6.7514423847634681        19.501376752746193        11.954970800826720     
 C   8.4088307386630614        18.841917039978870        10.721032389256314     
 C   8.2488684071035916        16.540750502606649        10.069789424906546     
 C   1.7720634895799510        13.496443950159065        9.9585029340046063     
 C   2.8831208367754808        14.275065616092736        7.9631429392044035     
 H   3.9633478440003067        16.136224541553556        8.1446991182228725     
 H -0.25510437538597935        19.862822480845679        14.720346008407970     
 C -0.35017475041035906        17.783800711637085        15.314923492509385     
 H  -8.5760018942374741E-002   15.678058395009897        15.743893864393220     
 C   6.7931362602189775        13.466047162266570        15.377204974994006     
 C   5.6892991694388204        14.248816067084929        17.374913655178606     
 H   4.6242922208505561        16.120328757644387        17.196662728499433     
 H   8.9058470171410864        19.808989754669724        10.706011755206914     
 C   8.9401496457340492        17.752296193097145        10.034854172910912     
 H   8.6288012071056723        15.665600493127434        9.5475287551429506     
 H   1.1528958194570571        12.760141007566265        10.471303628341575     
 C   2.0844936053755387        13.325093515956091        8.6065405919014122     
 H   3.1401711424062611        14.166924015309908        6.9084612973804900     
 H  -1.2996070221316471        17.875960932667862        15.839931436632281     
 H   7.4101612986687568        12.728177150125585        14.864355004432491     
 C   6.4816149950165780        13.295481282710638        16.729300246456454     
 H   5.4337509845310867        14.141152204113503        18.430027849621609     
 H   9.8807857579490861        17.844976853438787        9.4946644840641650     
 H   1.6943461801357187        12.462197524007989        8.0751455831173935     
 H   6.8690030378173930        12.430473855819820        17.258453784299615     
 Dy   1.5599365648602214E-002   8.7748022927634857        4.2059590842098773     
 Br   1.6286960483205454E-002   5.8913084455729150        4.2266529078033219     
 O  0.81245109684867267        9.2271130998210538        2.2382666372130577     
 N   1.4092325980540861        10.898027714686044        4.6645221387010398     
 N   2.2640988410563820        8.3206105504954238        5.3873913628668175     
 O -0.77747269452352863        9.2016331746019091        6.1835117525285535     
 N  -1.4003602028403186        10.879992435932442        3.7715512763163574     
 N  -2.2244174926448115        8.3129701588304652        2.9793122303069892     
 C   1.2542635454678159        10.293069421928509        1.5662726047889919     
 C   2.0564226281342326        10.685642922652752        5.9828532232703084     
 C  0.56695160098105679        12.124402170868564        4.7336782486171067     
 C   2.4983455921091453        11.045098568673030        3.6409659002943324     
 C   2.9280664898163735        7.1440820025656331        5.4442389551668207     
 C   2.7948910270188008        9.3760146384955405        6.0564647967154821     
 C  -1.2325664287491109        10.256711705178926        6.8644219840672536     
 C  -2.0509490606747556        10.689449063557458        2.4500016806808209     
 C -0.57304995449020146        12.119376046829844        3.7168515732474221     
 C  -2.4907034113735125        11.003686485350601        4.7987222935147757     
 C  -2.8622102930872404        7.1247824280767409        2.8848997263836935     
 C  -2.7827684794525429        9.3788000275198886        2.3525874044078017     
 C   2.0590033598229223        11.266833513172811        2.2218821539651112     
 C  0.92774311964123490        10.494571868757895       0.20583762608460546     
 H   1.2641917522440724        10.683149677173223        6.7479005991927670     
 H   2.7519558038721033        11.508352350028051        6.2239449139114189     
 H   1.1892983006648346        13.022072744737581        4.5746251128186168     
 H  0.15323177070038790        12.189242077025465        5.7451040699979785     
 H   3.1531795901443331        11.876759146357813        3.9449600888379504     
 H   3.0859729384816559        10.117837779245406        3.6875334072989450     
 H   2.4583894227649554        6.3216293807495338        4.9100483927416754     
 C   4.1210117681999598        6.9719285306099277        6.1415148263914343     
 C   3.9701729069107139        9.2705590765559993        6.7999777003462762     
 C  -2.0513654983303580        11.224100778347015        6.2175377987146394     
 C -0.90449276900992404        10.455094075373429        8.2250138434078899     
 H  -1.2587686512284970        10.701065791064446        1.6849713026994986     
 H  -2.7471276896100321        11.516131530490796        2.2266804070313446     
 H  -1.2106161470548278        13.005373269292020        3.8800373332535831     
 H -0.15815958259264470        12.195704705202138        2.7067017578177857     
 H  -3.1572032378463986        11.827792952808407        4.5000790732883811     
 H  -3.0646663316259293        10.068259780553516        4.7456029207848340     
 H  -2.3682137877274236        6.2935736928419841        3.3831763515760760     
 C  -4.0615456892267749        6.9535939124621455        2.1978832584488996     
 C  -3.9702265556005458        9.2797547121285504        1.6283763381828784     
 C   2.5155778854711173        12.382435010621712        1.5126628842624961     
 C   1.4007493673923017        11.615876191626048      -0.48509516249277923     
 H  0.32685373735868228        9.7485552516459695      -0.31254759281668160     
 H   4.6140969786940067        6.0029221039510059        6.1522091276587920     
 C   4.6579207062613213        8.0571935039680564        6.8302171934566163     
 H   4.3541011302266304        10.143283978250704        7.3233875280203682     
 C  -2.5152997900827812        12.333455531182679        6.9324050206580026     
 C  -1.3874711774956496        11.567385457293677        8.9232980801818993     
 H -0.29247242895268183        9.7154843584684940        8.7387666964007842     
 H  -4.5312918871128733        5.9736787029100196        2.1526203161812520     
 C  -4.6356815281728947        8.0549132264935235        1.5665217752762983     
 H  -4.3790218164568584        10.162649157005330        1.1420117545001824     
 H   3.1374610109245200        13.114801118338804        2.0275261825912461     
 C   2.1999065586781135        12.561848705925305       0.16265340606176276     
 H   1.1420006255642412        11.730046699848947       -1.5386560329512262     
 H   5.5992852317079045        7.9602994037752692        7.3686588856925352     
 H  -3.1420160989705019        13.064655034774708        6.4214819037288047     
 C  -2.1976487239249987        12.509273764219275        8.2826040918856272     
 H  -1.1253523028876822        11.679279552312286        9.9763824236577232     
 H  -5.5864518349033814        7.9615829892062733        1.0442087689757580     
 H   2.5895945769359261        13.428032485681884      -0.36287117168279065     
 H  -2.5930288818650764        13.369682630582437        8.8140533104370107     
 Dy   1.6892322403350379E-002   8.4705996670503865        12.679685113432051     
 Br   4.6155218960032815E-002   11.338443824167589        12.672460614082311     
 O -0.79939222946443245        8.0476925033888094        10.708140711097542     
 N  -1.3970564142980963        6.3564695480702449        13.128570006520471     
 N  -2.2233385490970714        8.9417859510164082        13.892275309483461     
 O  0.82230726016394928        8.0319088506918774        14.648063258745397     
 N   1.3967441889483290        6.3330678535480933        12.231100570535888     
 N   2.2676372874478883        8.8947567496605284        11.474610645089969     
 C  -1.2402989336692625        6.9829386314886515        10.032876658676338     
 C  -2.0457156481926426        6.5687001220635253        14.447447026610947     
 C -0.57671848499722478        5.1146369926121276        13.197184190149079     
 C  -2.4872732802170154        6.2294484513910948        12.102162990899025     
 C  -2.8661572705515663        10.127841539186447        13.974358349689885     
 C  -2.7798044693269528        7.8796576727757000        14.526962355640226     
 C   1.2629438973751843        6.9682890516650238        15.324919292232394     
 C   2.0390431813605621        6.5285536191666553        10.906191101904582     
 C  0.56046596857996345        5.1007739608385583        12.178021825513367     
 C   2.4927577495635815        6.1969247902009563        13.250168876118064     
 C   2.9358795462135943        10.067362733793331        11.401511474881188     
 C   2.7881993631221649        7.8306955489315184        10.813058149625640     
 C  -2.0463167647072553        6.0074483701070420        10.684195447445992     
 C -0.91134549549572164        6.7825875877714514        8.6724874844697730     
 H  -1.2530248287428818        6.5687477488516608        15.212140395732970     
 H  -2.7416922628551168        5.7458002491516229        14.685313630454838     
 H  -1.2162979293725489        4.2281442257462762        13.043802749819671     
 H -0.16040541441727885        5.0473210249767675        14.207494516169314     
 H  -3.1535696627383252        5.4057680437409479        12.402410649141453     
 H  -3.0615633616716225        7.1648098552532025        12.151819151715943     
 H  -2.3745430883634566        10.956303809558600        13.469767315324361     
 C  -4.0666866131338253        10.301891733547892        14.658656144006271     
 C  -3.9696700757078878        7.9816657575616068        15.246739542483326     
 C   2.0613418179620449        5.9867876045459560        14.673025551925159     
 C  0.94300499560035478        6.7780106443792745        16.688468191170966     
 H   1.2418128793196721        6.5287887338744293        10.146226177505708     
 H   2.7255253811735791        5.6967121907062657        10.671582480114441     
 H   1.1886057195782544        4.2087796973360874        12.345363396125666     
 H  0.14415374530846992        5.0233215982946025        11.168513440954436     
 H   3.1462119205796530        5.3631825693791653        12.948594665759684     
 H   3.0791935112763831        7.1241590859048562        13.191813200213632     
 H   2.4743162160385044        10.897185040827035        11.931315974074868     
 C   4.1254405189432655        10.226928101482244        10.695547068118277     
 C   3.9597684686001435        7.9216480445991948        10.061295279550194     
 C  -2.4953305780118251        4.8884382158514397        9.9747854814552852     
 C  -1.3796684055598398        5.6605500544579739        7.9797686854520995     
 H -0.30961086798542559        7.5278531798423334        8.1545896713800534     
 H  -4.5393063157575693        11.280330749112560        14.695874253960655     
 C  -4.6381469811829108        9.2050126692676795        15.299117035805670     
 H  -4.3767953325195776        7.1015030870926656        15.738863422035593     
 C   2.5198683702680307        4.8757165912655820        15.388600707635030     
 C   1.4176515482238554        5.6616315641511372        17.386058158749297     
 H  0.34682806867823607        7.5294693248176667        17.204240127260036     
 H   4.6236356417332951        11.193209675005551        10.671826591941683     
 C   4.6528939996340082        9.1318069406294011        10.015526704014400     
 H   4.3367372606318986        7.0424222069657967        9.5437997611051806     
 H  -3.1121972146435191        4.1516293591822340        10.489537210538931     
 C  -2.1758165583030338        4.7102093279355062        8.6254613315075055     
 H  -1.1175013126929347        5.5478049903925903        6.9267883419901999     
 H  -5.5884952624100022        9.3008057731942326        15.821574078118074     
 H   3.1380423999865359        4.1380675946334069        14.876397912877552     
 C   2.2116707267085172        4.7084791270259467        16.742008979836793     
 H   1.1644943877613043        5.5561358349310197        18.441921581609172     
 H   5.5925291560392427        9.2191610112183646        9.4726975026846514     
 H  -2.5588051936394196        3.8417712388230743        8.0981151810303338     
 H   2.6020312744036516        3.8460987125445434        17.273631824498136     
         256

 Dy   4.2647878455085859       0.16973477444988716        4.2155890096987356     
 Br   4.2822181056658204       -2.7144825452481265        4.2274704523396407     
 O   5.0557285147729676       0.60942273610872377        2.2405977147298155     
 N   5.6612130552208288        2.2885193182068639        4.6580048711733424     
 N   6.5184829837602258      -0.26608371754439325        5.4183740282351200     
 O   3.4635762127724217       0.60619973388309378        6.1853020819648687     
 N   2.8520474683585557        2.2807466381393713        3.7654028187166997     
 N   2.0299685217117109      -0.30841068690875983        3.0116515700618129     
 C   5.5066492126359607        1.6679710404410166        1.5628259966460811     
 C   6.3091379533654948        2.0999951885670400        5.9814831134498831     
 C   4.8242128958625621        3.5213489535754698        4.7105293400600221     
 C   6.7536440686251575        2.4224724034834360        3.6340931770469966     
 C   7.1769722436772696       -1.4443598866079406        5.4886985754062572     
 C   7.0519076783092265       0.79465772008973112        6.0743563994760343     
 C   3.0195875838531521        1.6688104490120421        6.8616502615520103     
 C   2.2018809437235536        2.0667171633806962        2.4490311306579753     
 C   3.6843048181492239        3.5137701109544546        3.6937143305898044     
 C   1.7656221324611627        2.4175420962468679        4.7931783665852752     
 C   1.3867747585036680       -1.4950060913580618        2.9315447052961994     
 C   1.4747171851198151       0.75157443568204785        2.3706369211184324     
 C   6.3177806552765245        2.6395631031165219        2.2135620946598147     
 C   5.1824703760274717        1.8651378826851333       0.20121601403620051     
 H   5.5154118360199051        2.1056687279958441        6.7450254499143893     
 H   6.9993252356400308        2.9309295974693947        6.2081268378033325     
 H   5.4543705608998332        4.4117937103142761        4.5430088403054594     
 H   4.4096741179869126        3.5987027405525338        5.7207406174273689     
 H   7.4116855803804667        3.2524843799740855        3.9353264109212396     
 H   7.3361495482233892        1.4925281633681018        3.6880392859474251     
 H   6.7035758723463310       -2.2713079066484125        4.9647371135235803     
 C   8.3713998891823831       -1.6112616445603973        6.1848054330440627     
 C   8.2286541458902711       0.69641216333868172        6.8162273149538235     
 C   2.2093042251847588        2.6407743621887958        6.2107387109876626     
 C   3.3501147843115691        1.8690497758571469        8.2213997369550782     
 H   2.9923753717152866        2.0708824565318258        1.6821744623006059     
 H   1.5000862681792391        2.8850993771901736        2.2118229033485819     
 H   3.0543172393304161        4.4069040620568662        3.8481506519006183     
 H   4.0985210165307704        3.5773377555092152        2.6823928231513761     
 H   1.1028283929528755        3.2441247483461817        4.4929440126815781     
 H   1.1858088244382383        1.4852797308426025        4.7469480799849819     
 H   1.8764979871325282       -2.3211856235274113        3.4413683337482843     
 C  0.18961469645832804       -1.6722008246124249        2.2425059063375503     
 C  0.28934350277297943       0.64451265760832233        1.6439600885159085     
 C   6.7823835559877619        3.7490032529711286        1.4994976574221912     
 C   5.6637089870025568        2.9794947353754990      -0.49510381904922929     
 H   4.5764344213370851        1.1214051148881945      -0.31417866349808787     
 H   8.8620412206863772       -2.5814401333104526        6.2065273312152804     
 C   8.9137184183319942      -0.51850681357949369        6.8568495788097472     
 H   8.6162210604016458        1.5735172483286064        7.3293067187529797     
 C   1.7563577113213906        3.7569004566402056        6.9218621488388390     
 C   2.8784787733697819        2.9889716519799268        8.9153570020286015     
 H   3.9551944940075638        1.1249584376196666        8.7372458867338292     
 H -0.28251843072136829       -2.6510054495612470        2.2088007799538674     
 C -0.37851120163014218      -0.57900914392029823        1.5930059741846383     
 H -0.11573249348601330        1.5224651658571802        1.1462203872859067     
 H   7.4080342289055343        4.4802882373635589        2.0116014781391947     
 C   6.4691308524056739        3.9234985967725851       0.14818261925286627     
 H   5.4059975695716753        3.0902775923562134       -1.5493053727155450     
 H   9.8578900754145220      -0.61107593459241194        7.3908874023553075     
 H   1.1351295181050247        4.4911475273645021        6.4088519283472056     
 C   2.0771831069409479        3.9356788653587294        8.2708938914741097     
 H   3.1421975774821091        3.1026838300867259        9.9678590161974974     
 H  -1.3260151067621513      -0.67729230925598072        1.0657012165909239     
 H   6.8647838228366052        4.7843242330700662      -0.38211597379578210     
 H   1.6903480565900444        4.8020658420434135        8.7985707566185418     
 Dy   4.2947330746311643        17.062967068973514        12.670263678287203     
 Br   4.3046580497134137        19.935612515935752        12.667848492621930     
 O   3.4826019313282122        16.642179001608760        10.699263899332426     
 N   2.8884062870736233        14.948087719423244        13.114893212101157     
 N   2.0563018460733891        17.526200298474478        13.891371187889266     
 O   5.1038505236170097        16.630213640340415        14.639141734690677     
 N   5.6832257092413681        14.935676994632997        12.218513423708636     
 N   6.5465330411254534        17.505301860029100        11.476938282173988     
 C   3.0371349247550214        15.581202187258873        10.020975146410136     
 C   2.2425970035731848        15.151801504418541        14.436756999238890     
 C   3.7117412372182081        13.707618005870225        13.174758228364158     
 C   1.7952349570689377        14.823073569524684        12.091410182160182     
 C   1.4103496246908409        18.710249089752267        13.979452759130139     
 C   1.5063665073872035        16.461041381094095        14.526775394458774     
 C   5.5418900924167520        15.565272940830718        15.315157987164170     
 C   6.3291496737011279        15.140892096495284        10.896704346428573     
 C   4.8488767362803520        13.702860056909813        12.155451730177552     
 C   6.7757850418302503        14.797979218473495        13.241427228692803     
 C   7.2105412973345695        18.680832108935775        11.412601196663868     
 C   7.0750060944235145        16.445720941620838        10.814592208598842     
 C   2.2309509513819883        14.605258706875352        10.671226957826812     
 C   3.3598478445731619        15.387083955554029        8.6585011781577066     
 H   3.0375195520226441        15.148142897564718        15.199068149840894     
 H   1.5486632541814782        14.326164403979007        14.670786869616117     
 H   3.0739178816414525        12.821137147186883        13.015176708674877     
 H   4.1284637794794037        13.634501494665219        14.184472054901358     
 H   1.1305797149353447        13.998144704932587        12.391729176039513     
 H   1.2203022719641170        15.757790126306602        12.145754396791505     
 H   1.8964241518722667        19.541097330575077        13.473227081537596     
 C  0.21321768681778580        18.879444179065352        14.670785703966512     
 C  0.32122723782115442        16.558328457638201        15.255600147768778     
 C   6.3402207114258236        14.584165068926124        14.662645381087648     
 C   5.2185790553971056        15.372242734155948        16.677727148884600     
 H   5.5342394793641194        15.144617143566219        10.134284793142768     
 H   7.0182547540417062        14.312304076017352        10.658328248571056     
 H   5.4779488780039882        12.810118779834898        12.314907300283158     
 H   4.4323430233826588        13.633367781871030        11.145415702751162     
 H   7.4312813711322399        13.966084835109632        12.939946848957991     
 H   7.3609257272055011        15.726295374993173        13.187626996920342     
 H   6.7422026492107747        19.506927540356955        11.942493345961376     
 C   8.4037549980304487        18.847457202283096        10.714284348025050     
 C   8.2509369076428722        16.543849463545321        10.071146650705238     
 C   1.7732671428439606        13.492398515127253        9.9576809460236859     
 C   2.8831694356203843        14.271112702594188        7.9617194187235230     
 H   3.9617361354602454        16.133494102382844        8.1423791231782978     
 H -0.26282027386878348        19.856360109216546        14.710719673406377     
 C -0.35055641974828722        17.779838827269668        15.313857094047508     
 H  -8.0555274293899803E-002   15.676202787127918        15.748967076574575     
 C   6.7941869679151825        13.470245199413256        15.376462512055205     
 C   5.6888982028510569        14.252847950767944        17.373425302542884     
 H   4.6223638160004450        16.123199105875507        17.194218464499546     
 H   8.8980614414528691        19.815803838655782        10.696501718325532     
 C   8.9396997748872398        17.756702917977716        10.033866177608729     
 H   8.6340125791245370        15.667923036361946        9.5527053319143622     
 H   1.1544485085456457        12.756014087633012        10.470760614433260     
 C   2.0853493414604309        13.320890811564873        8.6056775432811285     
 H   3.1398647885850086        14.162801976707925        6.9069725026643924     
 H  -1.2986644281253177        17.872008838734292        15.841168251385824     
 H   7.4115961175550060        12.732455336500468        14.863942295885993     
 C   6.4820872622932626        13.299768437668511        16.728453944045164     
 H   5.4328298298048692        14.145303154710803        18.428425758957289     
 H   9.8815965783592681        17.849451711891028        9.4959210843713322     
 H   1.6954345720485748        12.457662015026390        8.0747370461139152     
 H   6.8695647682139143        12.435038929935855        17.258076639039693     
 Dy   1.4059025678881771E-002   8.7747216669507893        4.2094635358079016     
 Br   1.3540354426564361E-002   5.8911272225583318        4.2247840571826574     
 O  0.81142204517893812        9.2245568713768442        2.2413023787704462     
 N   1.4103943770632690        10.896396057068838        4.6660346548008320     
 N   2.2606657107451058        8.3176294866163403        5.3941881377934546     
 O -0.77857705219882289        9.2040076621015263        6.1865095682828430     
 N  -1.3992067419922549        10.881460945345953        3.7731021513930858     
 N  -2.2278703387358494        8.3157743003643727        2.9863238155055916     
 C   1.2539620286942528        10.289661633882808        1.5684096068311935     
 C   2.0577899630273859        10.684249702882202        5.9842664786362461     
 C  0.56950506154484548        12.123742475434851        4.7348167426136856     
 C   2.4993558651873165        11.041642334878425        3.6421028051154662     
 C   2.9220029491930988        7.1398533908725064        5.4543859167134565     
 C   2.7948121551550402        9.3739424357364314        6.0589553628123864     
 C  -1.2328256258592887        10.259972443583141        6.8665518910138026     
 C  -2.0495964555798043        10.690624055225966        2.4514569398246566     
 C -0.57050508079216122        12.119877344763875        3.7179981705979377     
 C  -2.4896986970988100        11.007035753220480        4.7999151558718207     
 C  -2.8682823344497925        7.1288203380013933        2.8953463893469547     
 C  -2.7828330230020346        9.3806286758959114        2.3551854484462411     
 C   2.0597165276783378        11.263167590178249        2.2230989222320887     
 C  0.92718170805298783        10.490617692246316       0.20794396146768437     
 H   1.2656950373152580        10.682882323298578        6.7494417663742139     
 H   2.7541195829776828        11.506470445202442        6.2246324119891350     
 H   1.1929171518518678        13.020665034050065        4.5757525692148935     
 H  0.15577726662031033        12.189090558580371        5.7462066103383833     
 H   3.1552800060554662        11.872663209126250        3.9454634891903604     
 H   3.0858634541653243        10.113682266196326        3.6890265419991559     
 H   2.4496021238719643        6.3166745137796276        4.9238641867733399     
 C   4.1157782078599681        6.9674133017679418        6.1501979777131472     
 C   3.9716785280485709        9.2686571586047979        6.7998755814370213     
 C  -2.0506028044242863        11.227657725797613        6.2187921639317114     
 C -0.90485284422793932        10.458936065178744        8.2270678181463115     
 H  -1.2572981120427975        10.701115740911556        1.6865293845795988     
 H  -2.7450020474480255        11.517769618372636        2.2273932879650755     
 H  -1.2070105595638623        13.006623367313617        3.8811869631628664     
 H -0.15563668199411576        12.195698704601710        2.7078038374342284     
 H  -3.1550672773771189        11.831814778366725        4.5006417730507042     
 H  -3.0648224603607432        10.072330847842814        4.7471700428278671     
 H  -2.3770722715419388        6.2984114600335879        3.3974377764008610     
 C  -4.0667051900214197        6.9578150657297169        2.2067638670791196     
 C  -3.9686668183604366        9.2813191906028401        1.6283620054463026     
 C   2.5164224451768940        12.378351076957369        1.5132595772299968     
 C   1.4005982790538414        11.611254207620838      -0.48376304751422339     
 H  0.32551378568694583        9.7448961825967757      -0.30989835539334532     
 H   4.6061875928552052        5.9971567375208048        6.1641215789870341     
 C   4.6569613235290577        8.0540395512744460        6.8330537699052929     
 H   4.3585051124013043        10.142303956380564        7.3194038687562948     
 C  -2.5142309558862252        12.337510052426143        6.9330294135064019     
 C  -1.3872391489365197        11.571981990534942        8.9245690384455205     
 H -0.29362404800214548        9.7190026080347955        8.7413416576806267     
 H  -4.5390899198902996        5.9791338992480156        2.1647534608450014     
 C  -4.6365337955583152        8.0576981940748187        1.5694528960410388     
 H  -4.3745744312654864        10.163241178684263        1.1380690390401460     
 H   3.1385323562996161        13.110861153451042        2.0276654949329966     
 C   2.2003682639024906        12.557255691880243       0.16325045636941021     
 H   1.1414469170313930        11.725039837659157       -1.5372740344209810     
 H   5.5993869435263237        7.9572893727002150        7.3696426201740284     
 H  -3.1406952133364014        13.068600686859766        6.4216689762030441     
 C  -2.1967874578999989        12.513886932995421        8.2831815030285014     
 H  -1.1254057979501457        11.684295258469829        9.9776690950061777     
 H  -5.5861878988627049        7.9641574267650190        1.0452139635806064     
 H   2.5901254671687406        13.423072950705508      -0.36289008672623252     
 H  -2.5919416062320613        13.374736249845949        8.8140152104096092     
 Dy   1.7647314362680303E-002   8.4708181367603093        12.678074661465640     
 Br   4.2279434208026247E-002   11.338685054274071        12.673026402525849     
 O -0.79802148391154593        8.0469831670110477        10.706568447938034     
 N  -1.3937349926784770        6.3546734230161954        13.126554554036376     
 N  -2.2238123598576571        8.9380058042331267        13.889431752746770     
 O  0.82360885825115937        8.0328450472135025        14.646473534216318     
 N   1.4000779059786634        6.3353323561984745        12.229054874648712     
 N   2.2670599947983106        8.8990365567884222        11.471658996191975     
 C  -1.2385971217354099        6.9822364417309206        10.031159462141071     
 C  -2.0418543068741140        6.5655402484908203        14.445945391888758     
 C -0.57205012811777989        5.1136520617897023        13.193809884899263     
 C  -2.4844044352736128        6.2270238158528759        12.100699167359220     
 C  -2.8689221512812528        10.122872027909159        13.970359088331907     
 C  -2.7772541403215620        7.8757611911205601        14.526474171592181     
 C   1.2646424920201476        6.9692290075520189        15.323156445165914     
 C   2.0428908907484495        6.5321751013533245        10.904634483563665     
 C  0.56513290670397076        5.1022194337708466        12.174639316710694     
 C   2.4956776537508656        6.1997685921607655        13.248636551014451     
 C   2.9330166411708753        10.072836186114666        11.397407044184950     
 C   2.7907030803377317        7.8350752887852151        10.812491624120511     
 C  -2.0440777636858041        6.0061805342456340        10.682346270976794     
 C -0.90982981017657727        6.7825279090171602        8.6706538458558189     
 H  -1.2487883887543054        6.5656598580613279        15.210246743806376     
 H  -2.7370285924840934        5.7418983598212989        14.683599522203870     
 H  -1.2106280268980394        4.2266739503770205        13.039179391455736     
 H -0.15573993313382306        5.0454028667014139        14.204051855295452     
 H  -3.1496442349306601        5.4024552655927591        12.400908538733162     
 H  -3.0597100550972982        7.1616996717425616        12.151152799172754     
 H  -2.3798142760707655        10.951420379826880        13.463603005799490     
 C  -4.0687240671470599        10.295676873318314        14.656161168725017     
 C  -3.9656862190463102        7.9768721866292855        15.248787239506660     
 C   2.0636646034096358        5.9883843723967649        14.671108657840128     
 C  0.94447393798028378        6.7782179177434205        16.686566932396772     
 H   1.2460248130157376        6.5323034110195435        10.144290283204567     
 H   2.7301880264388632        5.7010847281450125        10.669804382991554     
 H   1.1942827227026036        4.2107138153488703        12.340737060460532     
 H  0.14881152090677593        5.0256883416356812        11.165066336923550     
 H   3.1501776305237223        5.3669258200633330        12.946956692167747     
 H   3.0810972463411064        7.1276959234438850        13.191113122030906     
 H   2.4689193875508035        10.902587662581627        11.925031905219894     
 C   4.1233379813346129        10.233640452565794        10.692976317134621     
 C   3.9637396219801149        7.9269163867593564        10.063283927900155     
 C  -2.4935764216894603        4.8877606895011523        9.9723412749842293     
 C  -1.3782585943478718        5.6608125205063793        7.9774891326216792     
 H -0.30848164998834049        7.5283221665938669        8.1530488913040440     
 H  -4.5436819989460560        11.273012354690048        14.691863485528524     
 C  -4.6364265778463292        9.1990249552741439        15.300148040664537     
 H  -4.3702363415356622        7.0968671495341331        15.743229737868475     
 C   2.5217680812744248        4.8767239903524660        15.386060453488025     
 C   1.4190621813990842        5.6615148464409097        17.383678944239435     
 H  0.34784251682258888        7.5290783303541335        17.202651082168028     
 H   4.6191765384266361        11.201039509004442        10.667753131373345     
 C   4.6545995511672063        9.1382727653835207        10.016495688371521     
 H   4.3433177712655189        7.0475130518726372        9.5481397246641464     
 H  -3.1107421536948152        4.1509304654057875        10.486716305551143     
 C  -2.1744558343024272        4.7102809546284048        8.6228243350660048     
 H  -1.1164501155343478        5.5485562476940720        6.9243745724121597     
 H  -5.5859844632080016        9.2941191727953854        15.824125876154460     
 H   3.1397080399292285        4.1391627014467263        14.873464841982042     
 C   2.2131348972068139        4.7086438023807577        16.739264192109435     
 H   1.1655145976490433        5.5554592992048155        18.439396963547338     
 H   5.5950498152313948        9.2263098115146924        9.4752046519077204     
 H  -2.5577770634115358        3.8422473332584595        8.0950790916442674     
 H   2.6031875741429213        3.8458529298956350        17.270475930578510     
         256

 Dy   4.2662962932814397       0.16959653641241537        4.2176342988990516     
 Br   4.2808070833993650       -2.7145550927610951        4.2259359975797306     
 O   5.0574983036047261       0.60784205825654281        2.2424021667473619     
 N   5.6647446271156223        2.2868167423551480        4.6594674101800075     
 N   6.5187086180201694      -0.26929548635829492        5.4220092763763406     
 O   3.4656253932293168       0.60771693513732039        6.1871668242236515     
 N   2.8554962218939171        2.2820148178295283        3.7668915486875245     
 N   2.0301335240087828      -0.30570258870656986        3.0152142741213597     
 C   5.5084882767269709        1.6661839658057624        1.5643035009595607     
 C   6.3132697315241213        2.0976873005752803        5.9825350654374123     
 C   4.8286858999969215        3.5202406445566021        4.7128690156200159     
 C   6.7566790453938674        2.4200491088625773        3.6349258134852476     
 C   7.1750091869079524       -1.4486511874559556        5.4943187605046928     
 C   7.0548032061819201       0.79170142924229836        6.0753080465570255     
 C   3.0215472201898641        1.6704765060590314        6.8631589484140072     
 C   2.2058900359676650        2.0685792053855221        2.4501168302184815     
 C   3.6887524444119180        3.5144198563158411        3.6960715791673535     
 C   1.7685848445458721        2.4195438030351513        4.7940455947639560     
 C   1.3847764594777510       -1.4912128908435465        2.9369844844721498     
 C   1.4775262624398613       0.75404573026153598        2.3715968673638241     
 C   6.3201324209323939        2.6375583406623915        2.2146609761198612     
 C   5.1837549755706043        1.8634507267138498       0.20281852102715039     
 H   5.5199217671399285        2.1038518952468830        6.7464673332107923     
 H   7.0042135857300236        2.9280554945770461        6.2088998500274988     
 H   5.4595556148998750        4.4103570258357081        4.5463212277290950     
 H   4.4141083330901836        3.5969053388394006        5.7231144779955265     
 H   7.4155164845603494        3.2495174978555643        3.9358411007409293     
 H   7.3384556622925423        1.4896202841510764        3.6885221690605690     
 H   6.6994185974847484       -2.2758028371613093        4.9727125991926853     
 C   8.3699198495867879       -1.6163381936952981        6.1894420583330465     
 C   8.2326549059677028       0.69300945352901133        6.8152658282653675     
 C   2.2115590737385689        2.6424707920165971        6.2118671607657472     
 C   3.3515745307586768        1.8707609760178603        8.2230009594413094     
 H   2.9967312490114653        2.0723097879738694        1.6836251323504543     
 H   1.5048113203094293        2.8875100968176306        2.2126607060864365     
 H   3.0595220171478119        4.4079078856176501        3.8515175258504639     
 H   4.1028881202980774        3.5786729837819111        2.6847616032135320     
 H   1.1065493281396566        3.2466190807346362        4.4934391186611835     
 H   1.1880819670286789        1.4877378621319519        4.7475028391887362     
 H   1.8723290584243966       -2.3172034285955587        3.4490931075862132     
 C  0.18809472721874604       -1.6676119571593189        2.2469597678281628     
 C  0.29326450545473459       0.64743904595624180        1.6429914278369313     
 C   6.7840980171158218        3.7472754459283464        1.5005885007166435     
 C   5.6646662033019179        2.9778529808566243      -0.49364435403692197     
 H   4.5772644404028142        1.1200194764661460      -0.31242574709856591     
 H   8.8583381558897827       -2.5875489574578392        6.2132879597864603     
 C   8.9155655763739965      -0.52300204613462020        6.8577173909073101     
 H   8.6224751340512338        1.5705080029714547        7.3258560530897352     
 C   1.7577091736910431        3.7582097462551540        6.9229943626291295     
 C   2.8793795662023367        2.9905409425099454        8.9168134363964509     
 H   3.9564008272056728        1.1265324262397500        8.7389885045003712     
 H -0.28624195971602623       -2.6453841163459351        2.2153055961654009     
 C -0.37672528024760665      -0.57498828454022366        1.5937734579384788     
 H -0.10956586803950996        1.5250133102178851        1.1428245901144301     
 H   7.4094964916291506        4.4788247919226682        2.0126072746543962     
 C   6.4701998139792547        3.9219132538294388       0.14943593168964972     
 H   5.4063343969787558        3.0887390558421601       -1.5476981238116587     
 H   9.8603186130108913      -0.61593693884430900        7.3906596806664808     
 H   1.1360203803537687        4.4920234775233769        6.4099138172854042     
 C   2.0778931192557106        3.9369568827440466        8.2721780645555825     
 H   3.1425112091365817        3.1042412824900447        9.9694461427231218     
 H  -1.3236442460466136      -0.67288536059198556        1.0653599330431929     
 H   6.8654158731024539        4.7829214928775494      -0.38090188677183656     
 H   1.6904135953425332        4.8030680571825606        8.7998305249639071     
 Dy   4.2928716255983721        17.063023741430136        12.667043572815402     
 Br   4.2993439207100606        19.935728309026814        12.666371541991447     
 O   3.4811847358961594        16.639868537981574        10.696571205624320     
 N   2.8898049973552178        14.946218608117434        13.113456824775868     
 N   2.0527384056050417        17.522759065780861        13.885225843716951     
 O   5.1025824800377571        16.632791793605310        14.636418235393007     
 N   5.6847129114560264        14.937797294449748        12.217167516231477     
 N   6.5430404210190902        17.508971703046825        11.470957824105492     
 C   3.0367080128662662        15.578064531644154        10.019010186507602     
 C   2.2442189421048888        15.149850633188906        14.435477830779167     
 C   3.7149084833636561        13.706939037752669        13.173522253848118     
 C   1.7964574649517031        14.819163408418515        12.090391395645137     
 C   1.4041232790431306        18.705503985914198        13.970505801622606     
 C   1.5065147677904025        16.458362475095573        14.524910803444079     
 C   5.5414472271875646        15.568642549598039        15.313193641623128     
 C   6.3308712435508454        15.143124556071463        10.895520851196430     
 C   4.8520788739852652        13.703827369932361        12.154254799608163     
 C   6.7770830323476883        14.802110222630121        13.240507898469602     
 C   7.2043530389759267        18.685815130551831        11.403845488347901     
 C   7.0752119487426359        16.448706722990629        10.812853140024131     
 C   2.2318207089364912        14.601550559881515        10.670035090470110     
 C   3.3592104725048713        15.383772727515524        8.6565283676182805     
 H   3.0392902820419834        15.147108408498537        15.197643378855672     
 H   1.5511078634361086        14.323655506684258        14.670029597312089     
 H   3.0784321906810894        12.819540061015163        13.013780462481158     
 H   4.1316021760095527        13.634236580598914        14.183271950776019     
 H   1.1332027814265087        13.993305704549440        12.391240050754636     
 H   1.2200805315730878        15.752970944129952        12.144623894068628     
 H   1.8870973483292000        19.535697312131308        13.460467006353197     
 C  0.20818094128833936        18.874252071224017        14.663915518724885     
 C  0.32329243634086580        16.555641134378650        15.256842179101584     
 C   6.3410976893693682        14.588084230094593        14.661525830590737     
 C   5.2176747990478294        15.375704069366963        16.675683452313450     
 H   5.5361236512230896        15.145912889799664        10.132939526882076     
 H   7.0208210427062792        14.315113950388014        10.657669241003294     
 H   5.4824522319529914        12.811983582251173        12.313581982787367     
 H   4.4355793648869932        13.633943501153272        11.144226089913372     
 H   7.4339715225741791        13.971146626182223        12.939559487668493     
 H   7.3607793292541253        15.731333011819881        13.186612091365257     
 H   6.7329629136580804        19.512478327967717        11.930015891096032     
 C   8.3986792573978359        18.852997364587321        10.707536306793788     
 C   8.2530054081821547        16.546948424483990        10.072503876503928     
 C   1.7744707961079702        13.488353080095440        9.9568589580427638     
 C   2.8832180344652882        14.267159789095640        7.9602958982426424     
 H   3.9601244269201836        16.130763663212136        8.1400591281337231     
 H -0.27053617235158761        19.849897737587408        14.701093338404782     
 C -0.35093808908621543        17.775876942902251        15.312790695585631     
 H  -7.5350529645424852E-002   15.674347179245938        15.754040288755931     
 C   6.7952376756113875        13.474443236559942        15.375720049116405     
 C   5.6884972362632924        14.256879834450960        17.371936949907166     
 H   4.6204354111503347        16.126069454106631        17.191774200499662     
 H   8.8902758657646519        19.822617922641836        10.686991681444148     
 C   8.9392499040404303        17.761109642858287        10.032878182306547     
 H   8.6392239511434035        15.670245579596461        9.5578819086857720     
 H   1.1560011976342341        12.751887167699760        10.470217600524945     
 C   2.0862050775453231        13.316688107173656        8.6048144946608467     
 H   3.1395584347637562        14.158679938105944        6.9054837079482940     
 H  -1.2977218341189882        17.868056744800718        15.842405066139369     
 H   7.4130309364412543        12.736733522875353        14.863529587339494     
 C   6.4825595295699472        13.304055592626383        16.727607641633874     
 H   5.4319086750786516        14.149454105308102        18.426823668292968     
 H   9.8824073987694501        17.853926570343273        9.4971776846784994     
 H   1.6965229639614310        12.453126506044793        8.0743285091104369     
 H   6.8701264986104356        12.439604004051892        17.257699493779768     
 Dy   1.2518685709161329E-002   8.7746410411380911        4.2129679874059267     
 Br   1.0793748369923271E-002   5.8909459995437485        4.2229152065619937     
 O  0.81039299350920357        9.2220006429326347        2.2443381203278348     
 N   1.4115561560724517        10.894764399451629        4.6675471709006242     
 N   2.2572325804338291        8.3146484227372550        5.4009849127200917     
 O -0.77968140987411727        9.2063821496011453        6.1895073840371317     
 N  -1.3980532811441913        10.882929454759465        3.7746530264698146     
 N  -2.2313231848268869        8.3185784418982784        2.9933354007041935     
 C   1.2536605119206894        10.286253845837107        1.5705466088733950     
 C   2.0591572979205397        10.682856483111651        5.9856797340021846     
 C  0.57205852210863406        12.123082780001138        4.7359552366102644     
 C   2.5003661382654871        11.038186101083820        3.6432397099365996     
 C   2.9159394085698240        7.1356247791793797        5.4645328782600924     
 C   2.7947332832912801        9.3718702329773240        6.0614459289092899     
 C  -1.2330848229694666        10.263233181987356        6.8686817979603516     
 C  -2.0482438504848535        10.691799046894474        2.4529121989684923     
 C -0.56796020709412098        12.120378642697906        3.7191447679484533     
 C  -2.4886939828241079        11.010385021090359        4.8011080182288657     
 C  -2.8743543758123442        7.1328582479260456        2.9057930523102162     
 C  -2.7828975665515259        9.3824573242719342        2.3577834924846810     
 C   2.0604296955337533        11.259501667183686        2.2243156904990666     
 C  0.92662029646474087        10.486663515734737       0.21005029685076326     
 H   1.2671983223864436        10.682614969423934        6.7509829335556599     
 H   2.7562833620832623        11.504588540376831        6.2253199100668510     
 H   1.1965360030389010        13.019257323362549        4.5768800256111701     
 H  0.15832276254023273        12.188939040135280        5.7473091506787872     
 H   3.1573804219665997        11.868567271894687        3.9459668895427704     
 H   3.0857539698489931        10.109526753147245        3.6905196766993669     
 H   2.4408148249789736        6.3117196468097205        4.9376799808050054     
 C   4.1105446475199763        6.9628980729259569        6.1588811290348602     
 C   3.9731841491864279        9.2667552406535982        6.7997734625277655     
 C  -2.0498401105182151        11.231214673248211        6.2200465291487834     
 C -0.90521291944595450        10.462778054984058        8.2291217928847331     
 H  -1.2558275728570982        10.701165690758668        1.6880874664596992     
 H  -2.7428764052860188        11.519407706254478        2.2281061688988069     
 H  -1.2034049720728968        13.007873465335212        3.8823365930721496     
 H -0.15311378139558682        12.195692704001283        2.7089059170506715     
 H  -3.1529313169078388        11.835836603925046        4.5012044728130283     
 H  -3.0649785890955576        10.076401915132109        4.7487371648709003     
 H  -2.3859307553564535        6.3032492272251917        3.4116992012256460     
 C  -4.0718646908160645        6.9620362189972873        2.2156444757093396     
 C  -3.9671070811203273        9.2828836690771315        1.6283476727097270     
 C   2.5172670048826702        12.374267143293027        1.5138562701974978     
 C   1.4004471907153810        11.606632223615629      -0.48243093253566754     
 H  0.32417383401520933        9.7412371135475837      -0.30724911797000898     
 H   4.5982782070164046        5.9913913710906037        6.1760340303152752     
 C   4.6560019407967941        8.0508855985808356        6.8358903463539704     
 H   4.3629090945759774        10.141323934510424        7.3154202094922214     
 C  -2.5131621216896689        12.341564573669608        6.9336538063548012     
 C  -1.3870071203773897        11.576578523776206        8.9258399967091400     
 H -0.29477566705160912        9.7225208576010989        8.7439166189604709     
 H  -4.5468879526677251        5.9845890955860117        2.1768866055087512     
 C  -4.6373860629437358        8.0604831616561139        1.5723840168057790     
 H  -4.3701270460741153        10.163833200363198        1.1341263235801096     
 H   3.1396037016747123        13.106921188563282        2.0278048072747477     
 C   2.2008299691268678        12.552662677835183       0.16384750667705766     
 H   1.1408932084985448        11.720032975469367       -1.5358920358907358     
 H   5.5994886553447429        7.9542793416251616        7.3706263546555215     
 H  -3.1393743277023010        13.072546338944825        6.4218560486772835     
 C  -2.1959261918749990        12.518500101771567        8.2837589141713757     
 H  -1.1254592930126091        11.689310964627371        9.9789557663546340     
 H  -5.5859239628220276        7.9667318643237639        1.0462191581854547     
 H   2.5906563574015555        13.418113415729131      -0.36290900176967439     
 H  -2.5908543305990457        13.379789869109462        8.8139771103822060     
 Dy   1.8402306322010228E-002   8.4710366064702320        12.676464209499231     
 Br   3.8403649456019685E-002   11.338926284380554        12.673592190969387     
 O -0.79665073835865952        8.0462738306332859        10.704996184778524     
 N  -1.3904135710588579        6.3528772979621460        13.124539101552283     
 N  -2.2242861706182429        8.9342256574498453        13.886588196010077     
 O  0.82491045633836957        8.0337812437351257        14.644883809687238     
 N   1.4034116230089977        6.3375968588488556        12.227009178761534     
 N   2.2664827021487324        8.9033163639163160        11.468707347293982     
 C  -1.2368953098015574        6.9815342519731907        10.029442265605804     
 C  -2.0379929655555857        6.5623803749181162        14.444443757166567     
 C -0.56738177123833489        5.1126671309672771        13.190435579649447     
 C  -2.4815355903302097        6.2245991803146570        12.099235343819416     
 C  -2.8716870320109398        10.117902516631869        13.966359826973930     
 C  -2.7747038113161717        7.8718647094654202        14.525985987544136     
 C   1.2663410866651106        6.9701689634390149        15.321393598099435     
 C   2.0467386001363370        6.5357965835399936        10.903077865222750     
 C  0.56979984482797796        5.1036649067031350        12.171256807908021     
 C   2.4985975579381492        6.2026123941205746        13.247104225910839     
 C   2.9301537361281569        10.078309638435998        11.393302613488713     
 C   2.7932067975532990        7.8394550286389109        10.811925098615383     
 C  -2.0418387626643528        6.0049126983842251        10.680497094507595     
 C -0.90831412485743301        6.7824682302628698        8.6688202072418648     
 H  -1.2445519487657291        6.5625719672709959        15.208353091879781     
 H  -2.7323649221130699        5.7379964704909741        14.681885413952903     
 H  -1.2049581244235297        4.2252036750077657        13.034556033091803     
 H -0.15107445185036728        5.0434847084260603        14.200609194421588     
 H  -3.1457188071229951        5.3991424874445695        12.399406428324871     
 H  -3.0578567485229740        7.1585894882319216        12.150486446629566     
 H  -2.3850854637780738        10.946536950095160        13.457438696274616     
 C  -4.0707615211602954        10.289462013088738        14.653666193443762     
 C  -3.9617023623847323        7.9720786156969643        15.250834936529996     
 C   2.0659873888572267        5.9899811402475747        14.669191763755096     
 C  0.94594288036021290        6.7784251911075657        16.684665673622579     
 H   1.2502367467118034        6.5358180881646577        10.142354388903426     
 H   2.7348506717041476        5.7054572655837594        10.668026285868665     
 H   1.1999597258269528        4.2126479333616524        12.336110724795398     
 H  0.15346929650508195        5.0280550849767609        11.161619232892662     
 H   3.1541433404677917        5.3706690707474998        12.945318718575811     
 H   3.0830009814058297        7.1312327609829138        13.190413043848178     
 H   2.4635225590631027        10.907990284336220        11.918747836364920     
 C   4.1212354437259595        10.240352803649346        10.690405566150966     
 C   3.9677107753600862        7.9321847289195171        10.065272576250118     
 C  -2.4918222653670949        4.8870831631508649        9.9698970685131716     
 C  -1.3768487831359040        5.6610749865547847        7.9752095797912599     
 H -0.30735243199125534        7.5287911533454004        8.1515081112280328     
 H  -4.5480576821345426        11.265693960267537        14.687852717096392     
 C  -4.6347061745097475        9.1930372412806083        15.301179045523403     
 H  -4.3636773505517468        7.0922312119756006        15.747596053701356     
 C   2.5236677922808184        4.8777313894393490        15.383520199341017     
 C   1.4204728145743133        5.6613981287306823        17.381299729729577     
 H  0.34885696496694169        7.5286873358905995        17.201062037076024     
 H   4.6147174351199780        11.208869343003332        10.663679670805010     
 C   4.6563051027004052        9.1447385901376403        10.017464672728639     
 H   4.3498982818991392        7.0526038967794777        9.5524796882231104     
 H  -3.1092870927461114        4.1502315716293401        10.483895400563357     
 C  -2.1730951103018201        4.7103525813213034        8.6201873386245058     
 H  -1.1153989183757607        5.5493075049955545        6.9219608028341195     
 H  -5.5834736640060010        9.2874325723965399        15.826677674190845     
 H   3.1413736798719216        4.1402578082600447        14.870531771086531     
 C   2.2145990677051106        4.7088084777355679        16.736519404382076     
 H   1.1665348075367825        5.5547827634786113        18.436872345485501     
 H   5.5975704744235459        9.2334586118110185        9.4777118011307913     
 H  -2.5567489331836519        3.8427234276938447        8.0920430022582011     
 H   2.6043438738821911        3.8456071472467261        17.267320036658880     
         256

 Dy   4.2678047410542934       0.16945829837494358        4.2196795880993676     
 Br   4.2793960611329096       -2.7146276402740637        4.2244015428198205     
 O   5.0592680924364837       0.60626138040436195        2.2442066187649079     
 N   5.6682761990104149        2.2851141665034320        4.6609299491866718     
 N   6.5189342522801130      -0.27250725517219665        5.4256445245175602     
 O   3.4676745736862116       0.60923413639154689        6.1890315664824342     
 N   2.8589449754292779        2.2832829975196858        3.7683802786583498     
 N   2.0302985263058551      -0.30299449050437988        3.0187769781809064     
 C   5.5103273408179803        1.6643968911705083        1.5657810052730405     
 C   6.3174015096827478        2.0953794125835206        5.9835870174249415     
 C   4.8331589041312810        3.5191323355377349        4.7152086911800106     
 C   6.7597140221625782        2.4176258142417182        3.6357584499234985     
 C   7.1730461301386343       -1.4529424883039703        5.4999389456031285     
 C   7.0576987340546138       0.78874513839486560        6.0762596936380167     
 C   3.0235068565265766        1.6721425631060209        6.8646676352760050     
 C   2.2098991282117764        2.0704412473903480        2.4512025297789877     
 C   3.6932000706746120        3.5150696016772280        3.6984288277449022     
 C   1.7715475566305816        2.4215455098234342        4.7949128229426377     
 C   1.3827781604518341       -1.4874196903290311        2.9424242636480997     
 C   1.4803353397599075       0.75651702484102401        2.3725568136092163     
 C   6.3224841865882624        2.6355535782082615        2.2157598575799073     
 C   5.1850395751137368        1.8617635707425666       0.20442102801810028     
 H   5.5244316982599520        2.1020350624979223        6.7479092165071952     
 H   7.0091019358200155        2.9251813916846974        6.2096728622516659     
 H   5.4647406688999167        4.4089203413571392        4.5496336151527297     
 H   4.4185425481934555        3.5951079371262669        5.7254883385636841     
 H   7.4193473887402330        3.2465506157370432        3.9363557905606195     
 H   7.3407617763616946        1.4867124049340512        3.6890050521737123     
 H   6.6952613226231659       -2.2802977676742060        4.9806880848617903     
 C   8.3684398099911927       -1.6214147428301986        6.1940786836220312     
 C   8.2366556660451362       0.68960674371934094        6.8143043415769116     
 C   2.2138139222923794        2.6441672218443979        6.2129956105438309     
 C   3.3530342772057842        1.8724721761785736        8.2246021819275388     
 H   3.0010871263076435        2.0737371194159131        1.6850758024003030     
 H   1.5095363724396194        2.8899208164450876        2.2134985088242911     
 H   3.0647267949652077        4.4089117091784331        3.8548843998003091     
 H   4.1072552240653843        3.5800082120546075        2.6871303832756883     
 H   1.1102702633264376        3.2491134131230908        4.4939342246407890     
 H   1.1903551096191194        1.4901959934213014        4.7480575983924913     
 H   1.8681601297162647       -2.3132212336637061        3.4568178814241421     
 C  0.18657475797916401       -1.6630230897062126        2.2514136293187752     
 C  0.29718550813648981       0.65036543430416127        1.6420227671579544     
 C   6.7858124782438818        3.7455476388855642        1.5016793440110958     
 C   5.6656234196012782        2.9762112263377496      -0.49218488902461460     
 H   4.5780944594685424        1.1186338380440972      -0.31067283069904400     
 H   8.8546350910931864       -2.5936577816052258        6.2200485883576402     
 C   8.9174127344159988      -0.52749727868974683        6.8585852030048731     
 H   8.6287292077008217        1.5674987576143031        7.3224053874264898     
 C   1.7590606360606955        3.7595190358701025        6.9241265764194200     
 C   2.8802803590348911        2.9921102330399636        8.9182698707643020     
 H   3.9576071604037817        1.1281064148598337        8.7407311222669151     
 H -0.28996548871068417       -2.6397627831306236        2.2218104123769340     
 C -0.37493935886507107      -0.57096742516014909        1.5945409416923191     
 H -0.10339924259300663        1.5275614545785900        1.1394287929429534     
 H   7.4109587543527660        4.4773613464817785        2.0136130711695976     
 C   6.4712687755528364        3.9203279108862925       0.15068924412643314     
 H   5.4066712243858372        3.0872005193281069       -1.5460908749077724     
 H   9.8627471506072606      -0.62079794309620606        7.3904319589776541     
 H   1.1369112426025125        4.4928994276822518        6.4109757062236028     
 C   2.0786031315704738        3.9382349001293639        8.2734622376370552     
 H   3.1428248407910546        3.1057987348933636        9.9710332692487480     
 H  -1.3212733853310756      -0.66847841192799029        1.0650186494954621     
 H   6.8660479233683036        4.7815187526850336      -0.37968779974789107     
 H   1.6904791340950223        4.8040702723217068        8.8010902933092705     
 Dy   4.2910101765655808        17.063080413886759        12.663823467343601     
 Br   4.2940297917067074        19.935844102117876        12.664894591360966     
 O   3.4797675404641062        16.637558074354384        10.693878511916214     
 N   2.8912037076368122        14.944349496811622        13.112020437450580     
 N   2.0491749651366948        17.519317833087239        13.879080499544633     
 O   5.1013144364585044        16.635369946870206        14.633694736095338     
 N   5.6862001136706839        14.939917594266499        12.215821608754318     
 N   6.5395478009127261        17.512641546064554        11.464977366036996     
 C   3.0362811009775115        15.574926876029435        10.017045226605067     
 C   2.2458408806365928        15.147899761959270        14.434198662319444     
 C   3.7180757295091045        13.706260069635114        13.172286279332079     
 C   1.7976799728344688        14.815253247312343        12.089372609130091     
 C   1.3978969333954203        18.700758882076130        13.961558844115071     
 C   1.5066630281936018        16.455683569097051        14.523046212429387     
 C   5.5410043619583771        15.572012158365359        15.311229296082086     
 C   6.3325928134005629        15.145357015647642        10.894337355964288     
 C   4.8552810116901775        13.704794682954907        12.153057869038776     
 C   6.7783810228651253        14.806241226786748        13.239588568246402     
 C   7.1981647806172839        18.690798152167886        11.395089780031935     
 C   7.0754178030617574        16.451692504360420        10.811114071449420     
 C   2.2326904664909941        14.597842412887676        10.668843223113406     
 C   3.3585731004365806        15.380461499477017        8.6545555570788526     
 H   3.0410610120613222        15.146073919432359        15.196218607870447     
 H   1.5535524726907390        14.321146609389507        14.669272325008059     
 H   3.0829464997207259        12.817942974843442        13.012384216287440     
 H   4.1347405725397017        13.633971666532609        14.182071846650681     
 H   1.1358258479176724        13.988466704166294        12.390750925469757     
 H   1.2198587911820586        15.748151761953304        12.143493391345753     
 H   1.8777705447861333        19.530297293687539        13.447706931168797     
 C  0.20314419575889289        18.869059963382679        14.657045333483257     
 C  0.32535763486057717        16.552953811119099        15.258084210434390     
 C   6.3419746673129120        14.592003391263063        14.660406280093824     
 C   5.2167705426985531        15.379165404577975        16.673639755742300     
 H   5.5380078230820597        15.147208636033112        10.131594260621384     
 H   7.0233873313708530        14.317923824758676        10.657010233435530     
 H   5.4869555859019945        12.813848384667448        12.312256665291578     
 H   4.4388157063913285        13.634519220435516        11.143036477075581     
 H   7.4366616740161184        13.976208417254815        12.939172126378995     
 H   7.3606329313027494        15.736370648646588        13.185597185810172     
 H   6.7237231781053870        19.518029115578479        11.917538436230688     
 C   8.3936035167652232        18.858537526891549        10.700788265562526     
 C   8.2550739087214353        16.550047385422658        10.073861102302619     
 C   1.7756744493719798        13.484307645063627        9.9560369700618416     
 C   2.8832666333101917        14.263206875597092        7.9588723777617618     
 H   3.9585127183801223        16.128033224041427        8.1377391330891502     
 H -0.27825207083439174        19.843435365958275        14.691467003403188     
 C -0.35131975842414359        17.771915058534834        15.311724297123753     
 H  -7.0145784996949900E-002   15.672491571363960        15.759113500937287     
 C   6.7962883833075916        13.478641273706629        15.374977586177602     
 C   5.6880962696755279        14.260911718133974        17.370448597271444     
 H   4.6185070063002245        16.128939802337754        17.189329936499774     
 H   8.8824902900764346        19.829432006627894        10.677481644562766     
 C   8.9388000331936190        17.765516367738858        10.031890187004365     
 H   8.6444353231622681        15.672568122830974        9.5630584854571818     
 H   1.1575538867228226        12.747760247766507        10.469674586616630     
 C   2.0870608136302158        13.312485402782439        8.6039514460405648     
 H   3.1392520809425042        14.154557899503963        6.9039949132321956     
 H  -1.2967792401126588        17.864104650867144        15.843641880892912     
 H   7.4144657553275035        12.741011709250236        14.863116878792997     
 C   6.4830317968466309        13.308342747584256        16.726761339222584     
 H   5.4309875203524340        14.153605055905400        18.425221577628648     
 H   9.8832182191796321        17.858401428795514        9.4984342849856649     
 H   1.6976113558742871        12.448590997063196        8.0739199721069568     
 H   6.8706882290069577        12.444169078167928        17.257322348519846     
 Dy   1.0978345739440886E-002   8.7745604153253947        4.2164724390039510     
 Br   8.0471423132821782E-003   5.8907647765291662        4.2210463559413292     
 O  0.80936394183946903        9.2194444144884233        2.2473738618852228     
 N   1.4127179350816343        10.893132741834421        4.6690596870004155     
 N   2.2537994501225529        8.3116673588581698        5.4077816876467288     
 O -0.78078576754941154        9.2087566371007643        6.1925051997914213     
 N  -1.3968998202961276        10.884397964172976        3.7762039015465430     
 N  -2.2347760309179248        8.3213825834321860        3.0003469859027958     
 C   1.2533589951471262        10.282846057791405        1.5726836109155968     
 C   2.0605246328136930        10.681463263341101        5.9870929893681231     
 C  0.57461198267242275        12.122423084567426        4.7370937306068432     
 C   2.5013764113436583        11.034729867289213        3.6443766147577330     
 C   2.9098758679465493        7.1313961674862520        5.4746798398067282     
 C   2.7946544114275196        9.3697980302182167        6.0639364950061934     
 C  -1.2333440200796444        10.266493920391571        6.8708117049069015     
 C  -2.0468912453899022        10.692974038562982        2.4543674581123285     
 C -0.56541533339608074        12.120879940631937        3.7202913652989689     
 C  -2.4876892685494054        11.013734288960238        4.8023008805859115     
 C  -2.8804264171748963        7.1368961578506971        2.9162397152734774     
 C  -2.7829621101010176        9.3842859726479571        2.3603815365231209     
 C   2.0611428633891689        11.255835744189124        2.2255324587660446     
 C  0.92605888487649390        10.482709339223158       0.21215663223384218     
 H   1.2687016074576289        10.682347615549288        6.7525241007371068     
 H   2.7584471411888414        11.502706635551220        6.2260074081445680     
 H   1.2001548542259342        13.017849612675032        4.5780074820074468     
 H  0.16086825846015515        12.188787521690188        5.7484116910191911     
 H   3.1594808378777333        11.864471334663126        3.9464702898951800     
 H   3.0856444855326619        10.105371240098165        3.6920128113995783     
 H   2.4320275260859825        6.3067647798398143        4.9514957748366699     
 C   4.1053110871799845        6.9583828440839710        6.1675642803565731     
 C   3.9746897703242849        9.2648533227023986        6.7996713436185106     
 C  -2.0490774166121439        11.234771620698808        6.2213008943658563     
 C -0.90557299466396968        10.466620044789373        8.2311757676231565     
 H  -1.2543570336713989        10.701215640605778        1.6896455483397994     
 H  -2.7407507631240122        11.521045794136318        2.2288190498325378     
 H  -1.1997993845819312        13.009123563356809        3.8834862229814329     
 H -0.15059088079705787        12.195686703400858        2.7100079966671142     
 H  -3.1507953564385591        11.839858429483366        4.5017671725753523     
 H  -3.0651347178303716        10.080472982421407        4.7503042869139342     
 H  -2.3947892391709686        6.3080869944167945        3.4259606260504309     
 C  -4.0770241916107102        6.9662573722648586        2.2245250843395601     
 C  -3.9655473438802180        9.2844481475514229        1.6283333399731514     
 C   2.5181115645884469        12.370183209628683        1.5144529631649986     
 C   1.4002961023769207        11.602010239610417      -0.48109881755711170     
 H  0.32283388234347288        9.7375780444983899      -0.30459988054667264     
 H   4.5903688211776039        5.9856260046604026        6.1879464816435172     
 C   4.6550425580645305        8.0477316458872235        6.8387269228026470     
 H   4.3673130767506514        10.140343912640283        7.3114365502281480     
 C  -2.5120932874931130        12.345619094913072        6.9342781992032014     
 C  -1.3867750918182600        11.581175057017472        8.9271109549727594     
 H -0.29592728610107272        9.7260391071674004        8.7464915802403134     
 H  -4.5546859854451505        5.9900442919240078        2.1890197501725011     
 C  -4.6382383303291572        8.0632681292374091        1.5753151375705192     
 H  -4.3656796608827433        10.164425222042132        1.1301836081200729     
 H   3.1406750470498084        13.102981223675522        2.0279441196164982     
 C   2.2012916743512450        12.548069663790121       0.16444455698470509     
 H   1.1403394999656968        11.715026113279579       -1.5345100373604905     
 H   5.5995903671631622        7.9512693105501073        7.3716100891370147     
 H  -3.1380534420682005        13.076491991029883        6.4220431211515230     
 C  -2.1950649258499988        12.523113270547711        8.2843363253142517     
 H  -1.1255127880750726        11.694326670784914        9.9802424377030885     
 H  -5.5856600267813512        7.9693063018825097        1.0472243527903031     
 H   2.5911872476343705        13.413153880752754      -0.36292791681311626     
 H  -2.5897670549660305        13.384843488372974        8.8139390103548045     
 Dy   1.9157298281340152E-002   8.4712550761801548        12.674853757532821     
 Br   3.4527864704013124E-002   11.339167514487036        12.674157979412925     
 O -0.79527999280577311        8.0455644942555242        10.703423921619017     
 N  -1.3870921494392385        6.3510811729080974        13.122523649068189     
 N  -2.2247599813788286        8.9304455106665657        13.883744639273385     
 O  0.82621205442557977        8.0347174402567507        14.643294085158159     
 N   1.4067453400393319        6.3398613614992367        12.224963482874358     
 N   2.2659054094991546        8.9075961710442098        11.465755698395988     
 C  -1.2351934978677050        6.9808320622154607        10.027725069070534     
 C  -2.0341316242370571        6.5592205013454112        14.442942122444379     
 C -0.56271341435889000        5.1116822001448519        13.187061274399632     
 C  -2.4786667453868070        6.2221745447764381        12.097771520279611     
 C  -2.8744519127406267        10.112933005354581        13.962360565615953     
 C  -2.7721534823107810        7.8679682278102794        14.525497803496091     
 C   1.2680396813100738        6.9711089193260101        15.319630751032957     
 C   2.0505863095242240        6.5394180657266618        10.901521246881835     
 C  0.57446678295198528        5.1051103796354234        12.167874299105348     
 C   2.5015174621254328        6.2054561960803838        13.245571900807224     
 C   2.9272908310854380        10.083783090757333        11.389198182792475     
 C   2.7957105147688659        7.8438347684926075        10.811358573110256     
 C  -2.0395997616429016        6.0036448625228171        10.678647918038397     
 C -0.90679843953828876        6.7824085515085795        8.6669865686279088     
 H  -1.2403155087771527        6.5594840764806639        15.206459439953187     
 H  -2.7277012517420469        5.7340945811606492        14.680171305701935     
 H  -1.1992882219490200        4.2237333996385109        13.029932674727869     
 H -0.14640897056691152        5.0415665501507068        14.197166533547726     
 H  -3.1417933793153301        5.3958297092963798        12.397904317916581     
 H  -3.0560034419486493        7.1554793047212808        12.149820094086378     
 H  -2.3903566514853827        10.941653520363440        13.451274386749745     
 C  -4.0727989751735301        10.283247152859159        14.651171218162508     
 C  -3.9577185057231548        7.9672850447646431        15.252882633553330     
 C   2.0683101743048180        5.9915779080983835        14.667274869670065     
 C  0.94741182274014191        6.7786324644717109        16.682764414848386     
 H   1.2544486804078692        6.5393327653097719        10.140418494602285     
 H   2.7395133169694317        5.7098298030225063        10.666248188745776     
 H   1.2056367289513021        4.2145820513744345        12.331484389130265     
 H  0.15812707210338797        5.0304218283178406        11.158172128861775     
 H   3.1581090504118614        5.3744123214316675        12.943680744983872     
 H   3.0849047164705534        7.1347695985219426        13.189712965665452     
 H   2.4581257305754018        10.913392906090815        11.912463767509948     
 C   4.1191329061173061        10.247065154732898        10.687834815167310     
 C   3.9716819287400580        7.9374530710796787        10.067261224600079     
 C  -2.4900681090447301        4.8864056368005775        9.9674528620421139     
 C  -1.3754389719239359        5.6613374526031910        7.9729300269608396     
 H -0.30622321399417024        7.5292601400969330        8.1499673311520215     
 H  -4.5524333653230293        11.258375565845025        14.683841948664263     
 C  -4.6329857711731659        9.1870495272870727        15.302210050382268     
 H  -4.3571183595678313        7.0875952744170672        15.751962369534237     
 C   2.5255675032872125        4.8787387885262330        15.380979945194012     
 C   1.4218834477495421        5.6612814110204548        17.378920515219718     
 H  0.34987141311129444        7.5282963414270663        17.199472991984017     
 H   4.6102583318133190        11.216699177002221        10.659606210236674     
 C   4.6580106542336033        9.1512044148917600        10.018433657085760     
 H   4.3564787925327595        7.0576947416863183        9.5568196517820745     
 H  -3.1078320317974075        4.1495326778528936        10.481074495575571     
 C  -2.1717343863012135        4.7104242080142029        8.6175503421830051     
 H  -1.1143477212171737        5.5500587622970361        6.9195470332560793     
 H  -5.5809628648040004        9.2807459719976926        15.829229472227231     
 H   3.1430393198146143        4.1413529150733632        14.867598700191021     
 C   2.2160632382034073        4.7089731530903789        16.733774616654717     
 H   1.1675550174245217        5.5541062277524071        18.434347727423667     
 H   5.6000911336156980        9.2406074121073463        9.4802189503538603     
 H  -2.5557208029557681        3.8431995221292303        8.0890069128721347     
 H   2.6055001736214609        3.8453613645978173        17.264164142739254     
         256

 Dy   4.2693131888271463       0.16932006033747179        4.2217248772996836     
 Br   4.2779850388664533       -2.7147001877870323        4.2228670880599104     
 O   5.0610378812682422       0.60468070255218098        2.2460110707824543     
 N   5.6718077709052084        2.2834115906517161        4.6623924881933361     
 N   6.5191598865400566      -0.27571902398609832        5.4292797726587807     
 O   3.4697237541431063       0.61075133764577350        6.1908963087412170     
 N   2.8623937289646393        2.2845511772098428        3.7698690086291746     
 N   2.0304635286029269      -0.30028639230218984        3.0223396822404531     
 C   5.5121664049089905        1.6626098165352539        1.5672585095865201     
 C   6.3215332878413735        2.0930715245917608        5.9846389694124706     
 C   4.8376319082656405        3.5180240265188671        4.7175483667400053     
 C   6.7627489989312881        2.4152025196208591        3.6365910863617499     
 C   7.1710830733693172       -1.4572337891519853        5.5055591307015641     
 C   7.0605942619273074       0.78578884754743294        6.0772113407190087     
 C   3.0254664928632886        1.6738086201530105        6.8661763221380019     
 C   2.2139082204558882        2.0723032893951743        2.4522882293394939     
 C   3.6976476969373060        3.5157193470386146        3.7007860763224514     
 C   1.7745102687152909        2.4235472166117176        4.7957800511213184     
 C   1.3807798614259170       -1.4836264898145157        2.9478640428240501     
 C   1.4831444170799537       0.75898831942051215        2.3735167598546081     
 C   6.3248359522441318        2.6335488157541311        2.2168587390399539     
 C   5.1863241746568693        1.8600764147712832       0.20602353500905016     
 H   5.5289416293799762        2.1002182297489611        6.7493510998035973     
 H   7.0139902859100083        2.9223072887923487        6.2104458744758331     
 H   5.4699257228999585        4.4074836568785711        4.5529460025763653     
 H   4.4229767632967265        3.5933105354131336        5.7278621991318426     
 H   7.4231782929201167        3.2435837336185220        3.9368704803803096     
 H   7.3430678904308477        1.4838045257170258        3.6894879352868561     
 H   6.6911040477615833       -2.2847926981871032        4.9886635705308953     
 C   8.3669597703955958       -1.6264912919650991        6.1987153089110150     
 C   8.2406564261225679       0.68620403390967055        6.8133428548884556     
 C   2.2160687708461895        2.6458636516721992        6.2141240603219154     
 C   3.3544940236528920        1.8741833763392870        8.2262034044137700     
 H   3.0054430036038218        2.0751644508579563        1.6865264724501514     
 H   1.5142614245698096        2.8923315360725441        2.2143363115621453     
 H   3.0699315727826040        4.4099155327392170        3.8582512737501546     
 H   4.1116223278326913        3.5813434403273035        2.6894991633378442     
 H   1.1139911985132189        3.2516077455115453        4.4944293306203944     
 H   1.1926282522095599        1.4926541247106506        4.7486123575962456     
 H   1.8639912010081328       -2.3092390387318535        3.4645426552620711     
 C  0.18505478873958200       -1.6584342222531065        2.2558674908093876     
 C  0.30110651081824497       0.65329182265208074        1.6410541064789772     
 C   6.7875269393719417        3.7438198318427820        1.5027701873055481     
 C   5.6665806359006394        2.9745694718188749      -0.49072542401230729     
 H   4.5789244785342715        1.1172481996220487      -0.30891991429952204     
 H   8.8509320262965918       -2.5997666057526128        6.2268092169288201     
 C   8.9192598924580011      -0.53199251124487335        6.8594530151024369     
 H   8.6349832813504079        1.5644895122571516        7.3189547217632454     
 C   1.7604120984303480        3.7608283254850514        6.9252587902097096     
 C   2.8811811518674455        2.9936795235699818        8.9197263051321514     
 H   3.9588134936018911        1.1296804034799171        8.7424737400334589     
 H -0.29368901770534206       -2.6341414499153117        2.2283152285884675     
 C -0.37315343748253554      -0.56694656578007452        1.5953084254461596     
 H  -9.7232617146503303E-002   1.5301095989392950        1.1360329957714765     
 H   7.4124210170763822        4.4758979010408879        2.0146188676847987     
 C   6.4723377371264181        3.9187425679431462       0.15194255656321659     
 H   5.4070080517929178        3.0856619828140541       -1.5444836260038863     
 H   9.8651756882036281      -0.62565894734810312        7.3902042372888266     
 H   1.1378021048512565        4.4937753778411267        6.4120375951618014     
 C   2.0793131438852366        3.9395129175146817        8.2747464107185280     
 H   3.1431384724455276        3.1073561872966819        9.9726203957743742     
 H  -1.3189025246155379      -0.66407146326399513        1.0646773659477311     
 H   6.8666799736341524        4.7801160124925177      -0.37847371272394553     
 H   1.6905446728475111        4.8050724874608539        8.8023500616546357     
 Dy   4.2891487275327895        17.063137086343378        12.660603361871800     
 Br   4.2887156627033551        19.935959895208939        12.663417640730483     
 O   3.4783503450320534        16.635247610727198        10.691185818208110     
 N   2.8926024179184067        14.942480385505812        13.110584050125292
[truncated: 1,281,471 more chars]
