# Supplementary material for: Unraveling the Contributions to Spin–Lattice Relaxation in Kramers Single-Molecule Magnets
Source: J Am Chem Soc. 2022 Dec 9;144(50):22965–75. doi: 10.1021/jacs.2c08876 (PMC9782788; doi:10.1021/jacs.2c08876)
Supplement: Supplementary file 2 — ja2c08876_si_002.zip [file ja2c08876_si_002.zip › phonon_Dy/mol-8/mode-1-10/12/Cart_disp.xyz]

         256

 Dy   4.2004674355382772       0.17182841701818197        4.2801878202772352     
 Br   4.2364659442847152       -2.7111935734389676        4.1740960651601107     
 O   4.9999309710583182       0.57026381946523008        2.2965949564775268     
 N   5.6398157098587252        2.2700424735494957        4.6835418831795437     
 N   6.4196403942553291      -0.29968075332407218        5.5560903981798360     
 O   3.4068607564714668       0.64731593043257740        6.2414694704709586     
 N   2.8315581203742850        2.3049838652618129        3.7904118134225331     
 N   1.9328911097623556      -0.26702942884887271        3.1462067994294913     
 C   5.4734356217883562        1.6090489773530776        1.6028393827920189     
 C   6.2834700648481583        2.0958437424682175        6.0105071115589030     
 C   4.8273045367127727        3.5207004871179963        4.7136278441758348     
 C   6.7363924874906926        2.3647316991206502        3.6603263578615421     
 C   7.0398995885744551       -1.4951628519909148        5.6872075613188704     
 C   7.0057464190878340       0.78214510792376990        6.1334088435282599     
 C   2.9848301499716876        1.7291711352893229        6.9017856260218675     
 C   2.1774195628768505        2.0778621584444386        2.4774644116666806     
 C   3.6876454454871697        3.5201868106098950        3.6967264222205669     
 C   1.7493087562537930        2.4794333110865807        4.8185982990416445     
 C   1.2514417767586281       -1.4361564148125319        3.1269606717747127     
 C   1.4296205839879439       0.77166899059194582        2.4277876799126488     
 C   6.3048274251041905        2.5739526003999296        2.2380514987818101     
 C   5.1557822240524454        1.7917608170826627       0.23761175533014095     
 H   5.4870891663320274        2.1236351075615909        6.7706654757875748     
 H   6.9834868604793607        2.9219786279215638        6.2229385227159915     
 H   5.4762149739958588        4.3953571069453794        4.5322450753097909     
 H   4.4133017200750819        3.6212940000407285        5.7223960561102460     
 H   7.4140749048940178        3.1829928708641031        3.9515534735826980     
 H   7.2969887690659805        1.4215334185130182        3.7276683555955739     
 H   6.5238531615824398       -2.3391200845447111        5.2296388706513710     
 C   8.2522894739069681       -1.6569780299633119        6.3542135500141912     
 C   8.2107857275985872       0.69603523173698767        6.8310327605835184     
 C   2.1963916343694039        2.7088298612331934        6.2349883645438471     
 C   3.3184550996847655        1.9411825197462467        8.2591144703565540     
 H   2.9657830938755048        2.0598446296601072        1.7079288782684712     
 H   1.4859209805822688        2.9013726555034833        2.2263008318716562     
 H   3.0761727094281057        4.4287550977911607        3.8367989683596830     
 H   4.1027314932428176        3.5604008752053451        2.6842672792822420     
 H   1.1056827453601379        3.3176268860642915        4.5091595261826019     
 H   1.1480726535171357        1.5603023860291458        4.7846285830933812     
 H   1.6991726611421640       -2.2451598097954868        3.7021189896218369     
 C   7.1178671007574301E-002  -1.6180928353925021        2.4107118144467949     
 C  0.27216174909401114       0.65247834774230762        1.6575368032521354     
 C   6.7875793454895934        3.6676008767075090        1.5101986799902420     
 C   5.6579587296635161        2.8870607819061371      -0.47443386680056759     
 H   4.5358447038433107        1.0525942045848136      -0.26754543564296818     
 H   8.7043756142636859       -2.6451352342444601        6.4305591424144994     
 C   8.8623865330493263      -0.53572846113960926        6.9219734895617906     
 H   8.6437592832132619        1.5925565541686637        7.2750714539025054     
 C   1.7599051736432423        3.8392793721458576        6.9332785603900664     
 C   2.8657526406439322        3.0784731066549793        8.9382809330064283     
 H   3.9084521063376716        1.1915441215723848        8.7850954928486580     
 H -0.44025145196011295       -2.5783179229494579        2.4322848919080839     
 C -0.42948388324788783      -0.55388922862583334        1.6577405822014628     
 H  -8.7561986108770487E-002   1.5107039327940393        1.0909795756679221     
 H   7.4238566089281903        4.3962565158178979        2.0139726907485125     
 C   6.4781864542709950        3.8285292288546202       0.15574205211598860     
 H   5.4024404713292808        2.9874258578925064       -1.5301909090789974     
 H   9.8284984557111645      -0.61818976583464069        7.4190956515694051     
 H   1.1501158199588917        4.5768717023199290        6.4120126110045357     
 C   2.0810283943351662        4.0288416620559397        8.2802916874354828     
 H   3.1290404839734167        3.2004750755241402        9.9900950657153249     
 H  -1.3557606738567931      -0.66251102953598573        1.0950831010593016     
 H   6.8858096468162078        4.6764107323819548      -0.38847858889546505     
 H   1.7045405358553809        4.9069433010713963        8.7945024648970183     
 Dy   4.3450007469144225        17.056972559214323        12.685173501191064     
 Br   4.2961282262235372        19.929186187105064        12.740249152573742     
 O   3.5423250355552791        16.665871570130733        10.702524134968723     
 N   2.9500977764847449        14.919007644643544        13.075034644547113     
 N   2.0973499941433906        17.465394625443871        13.914937556573303     
 O   5.1610779555849353        16.596967430569983        14.644049468032703     
 N   5.7437991350072934        14.950301215909766        12.179611921350716     
 N   6.5887145415966515        17.551406227795958        11.504022378181144     
 C   3.0930716592913021        15.621090734676358        10.002342539922687     
 C   2.3139964739032655        15.082058712410774        14.408346888389991     
 C   3.7789083453156258        13.679706029874191        13.090572308462287     
 C   1.8494314658332627        14.817978440962465        12.056621449461909     
 C   1.4344365787035704        18.638954380515340        14.020901875319019     
 C   1.5672257206875535        16.383444748199555        14.539590029735798     
 C   5.5959661828796037        15.516128275864290        15.298710520725162     
 C   6.4004939232006812        15.196469366118320        10.870056315285149     
 C   4.9162011298029569        13.715757294109027        12.071630291035010     
 C   6.8277659577758270        14.790472366902215        13.208833172802922     
 C   7.2359727695031104        18.737209294461422        11.457904846878016     
 C   7.1360057406427364        16.508960538288285        10.829669686201761     
 C   2.2774220549397626        14.636175487104325        10.628677155420435     
 C   3.4217952202162283        15.451463047969016        8.6379520102003333     
 H   3.1160857858759119        15.061939010732898        15.163130025635191     
 H   1.6274420439936483        14.245013627944141        14.623688414216652     
 H   3.1450386746731507        12.796645815392566        12.896254054236065     
 H   4.1955984742193291        13.570641889135828        14.097865239440251     
 H   1.1886203235145576        13.983303346719373        12.340688978228467     
 H   1.2718537481702876        15.749378697160322        12.138820105275611     
 H   1.9046273051056168        19.483670864506369        13.522259989337396     
 C  0.23721146355195349        18.780962113368812        14.717977287436158     
 C  0.38908317204909382        16.455674209935346        15.284541305428000     
 C   6.3838909665784662        14.542826498334332        14.622462527062384     
 C   5.2811889606198212        15.300935026630636        16.660366929594041     
 H   5.6133970138665310        15.216736363296540        10.099426782501110     
 H   7.0971907872238411        14.379307207510966        10.613748317822354     
 H   5.5497943020154965        12.820136031138357        12.196748715532646     
 H   4.5000632820121576        13.682106934579300        11.058999876643171     
 H   7.4877191994236334        13.967990635746572        12.893059313206377     
 H   7.4101382540430665        15.722081996336453        13.181956471530356     
 H   6.7525907149198954        19.549120939131317        11.996549796878183     
 C   8.4283939653595787        18.931071155846343        10.764316504895545     
 C   8.3184409424829777        16.632114113665196        10.101845564710935     
 C   1.8041319932543447        13.548004622921541        9.8861929901441066     
 C   2.9344574424813259        14.357598548627871        7.9133268447233638     
 H   4.0324979360425299        16.203913678123904        8.1413569683533744     
 H -0.25761965011515409        19.748803614748709        14.765208538524341     
 C -0.30250184028142885        17.666326473833692        15.356262585431216     
 H   4.3591801044842657E-003   15.563523775141377        15.774689485253333     
 C   6.8230832872929188        13.405157960335416        15.308353607226266     
 C   5.7421263146982966        14.160542113696675        17.329257202500020     
 H   4.6947451041823403        16.047003716530444        17.196018336422949     
 H   8.9042823566208256        19.908221115119975        10.753963328656786     
 C   8.9875616770278910        17.855635502339830        10.078240247815305     
 H   8.7180451892312973        15.766484626722679        9.5794284500389359     
 H   1.1687760089059109        12.810327764433186        10.378329083587188     
 C   2.1178854264660631        13.404552994115990        8.5306590375124127     
 H   3.1926853971611773        14.268868721647207        6.8570150911189476     
 H  -1.2511715448873133        17.739100155429185        15.885852757269628     
 H   7.4232086819420786        12.667743804478720        14.775123373455887     
 C   6.5150418153789236        13.208936598670128        16.657557937415863     
 H   5.4892971499330150        14.035191128593343        18.383322297589427     
 H   9.9285632963217463        17.967879427674347        9.5421342603181181     
 H   1.7174129563255121        12.559948123375037        7.9764459173615112     
 H   6.8931491668095468        12.326453437968160        17.164322818801956     
 Dy   8.0085174865854147E-002   8.7764110474277359        4.2130029333257015     
 Br   2.4250786304074331E-003   5.8922974024376646        4.2374958129812814     
 O  0.88443117988392417        9.2097317647106678        2.2446032028216112     
 N   1.4935429856403217        10.882178655150675        4.6759147133118075     
 N   2.3191910044734958        8.2850703323055495        5.3856983489073640     
 O -0.71048988862817319        9.2159398081215542        6.1892206005857737     
 N  -1.3140161255000393        10.904009668880283        3.7831789971455345     
 N  -2.1680548240966839        8.3595454777851170        2.9794115328486965     
 C   1.3105662237048687        10.282545672978655        1.5719179714561613     
 C   2.1551241195263158        10.652056086875094        5.9841090770633985     
 C  0.66032201733156271        12.112623109542630        4.7734586968739094     
 C   2.5695773480217818        11.031214068620352        3.6378287793894764     
 C   2.9579719052791043        7.0949719543659517        5.4486608716992828     
 C   2.8788244448298124        9.3340403593303733        6.0403979137605424     
 C  -1.1773244878610989        10.265329376754050        6.8703464814213788     
 C  -1.9499417337124791        10.732270403518799        2.4516234243910247     
 C -0.47954966097608920        12.140090945335286        3.7568599576591777     
 C  -2.4170531727994109        11.023913842389124        4.7963202131948748     
 C  -2.8313322732261539        7.1849160665351661        2.8930601372833658     
 C  -2.6968746152641154        9.4308834786652849        2.3365628154620457     
 C   2.1117301350140427        11.260316803459913        2.2249962512210377     
 C  0.96679288353904369        10.489340495648284       0.21588690783453504     
 H   1.3716901520295313        10.648258399481231        6.7586899344627120     
 H   2.8607220227137384        11.465983798735554        6.2260276150357772     
 H   1.2892180348377595        13.010456787576281        4.6415396662658051     
 H  0.24482360871713979        12.152241604284967        5.7858466020949511     
 H   3.2308755219672212        11.858977570284763        3.9366338528608487     
 H   3.1536091374940369        10.101116393134127        3.6724985001354757     
 H   2.4641510472763986        6.2777783257804218        4.9285889521203350     
 C   4.1529012307954867        6.9034204538913420        6.1380266075211871     
 C   4.0633353172785389        9.2122140389628857        6.7652697881502775     
 C  -1.9952780948662310        11.233010722298301        6.2216886726690879     
 C -0.86733131644068195        10.454490052081299        8.2361228269223989     
 H  -1.1485773737417426        10.744643493073671        1.6964444902969442     
 H  -2.6353980136314186        11.568108651063829        2.2292758672482802     
 H  -1.1117484215745299        13.024961464697439        3.9472324968158770     
 H  -6.6469799407182090E-002   12.242088521130109        2.7478313704607187     
 H  -3.0767990933523617        11.853069937112760        4.4949539774703569     
 H  -2.9951047486591835        10.091795889394881        4.7296719365260849     
 H  -2.3622860096686522        6.3493176006517178        3.4073482884895512     
 C  -4.0280648342773153        7.0324523474056813        2.1975228721668159     
 C  -3.8746116670320294        9.3474365027903410        1.5933434466448906     
 C   2.5386374785871784        12.391111727837089        1.5204589280365191     
 C   1.4152790227245629        11.622780938202222      -0.47225365978923767     
 H  0.36683472934931738        9.7429946004809711      -0.30241853637827953     
 H   4.6207435309021356        5.9227330670412162        6.1615980862517485     
 C   4.7241407087828993        7.9849286775266854        6.8038140226040138     
 H   4.4710793840620600        10.082210515459080        7.2738466118447596     
 C  -2.4841755035748694        12.328253037454219        6.9423369533832364     
 C  -1.3704858047764563        11.555640804792855        8.9383875936176960     
 H -0.25816189821486596        9.7115266033361500        8.7492154613345168     
 H  -4.5235365505996565        6.0645217312811273        2.1664031683156608     
 C  -4.5669785354546750        8.1364557045598662        1.5411715523666005     
 H  -4.2592886827637120        10.232326360614602        1.0908025848871246     
 H   3.1468923266688096        13.134369957102274        2.0356821123685762     
 C   2.2044748514008821        12.576638908035049       0.17576200649361229     
 H   1.1409273012611854        11.741587172223914       -1.5218610644308077     
 H   5.6670719194969266        7.8741669416649396        7.3367118907406281     
 H  -3.1210968808585196        13.051918458096750        6.4323954643733794     
 C  -2.1852011008440559        12.494448653906034        8.2982656219780875     
 H  -1.1245814652576056        11.660132157522755        9.9958944709678033     
 H  -5.5158743156550027        8.0560327070989644        1.0131600311400046     
 H   2.5730338616511554        13.454781730933133      -0.34488798928376363     
 H  -2.5980099854454237        13.343952228880825        8.8352036971841681     
 Dy  -4.8793916509839136E-002   8.4642301104291651        12.609495535581123     
 Br  -5.3373763153480247E-002   11.332008543005788        12.588118094722615     
 O -0.85826649510097464        7.9807372088517265        10.651840613846030     
 N  -1.4072810659561925        6.3281168865178623        13.123299148605577     
 N  -2.3156333120986718        8.9025028364819896        13.760745353590515     
 O  0.75715845952536787        8.0851706773862357        14.594969451887906     
 N   1.3863200073179172        6.3516233645499165        12.226171929208851     
 N   2.1755586857001967        8.9249565053048805        11.344275834127867     
 C  -1.2817170467573200        6.8917573699091648        10.003829213236601     
 C  -2.0575579911186810        6.5623368661303152        14.438413611644874     
 C -0.55875512297078789        5.1065876887279487        13.221172046907837     
 C  -2.4964032950029220        6.1502849727990982        12.101523360163259     
 C  -2.9998770186998849        10.069618565382088        13.777900135708746     
 C  -2.8140387429556961        7.8636893381657842        14.482331422006846     
 C   1.2209623555635285        7.0474161187795987        15.298160214597077     
 C   2.0271609610346912        6.5254409033169871        10.897651118710996     
 C  0.57843365746348951        5.0987874741626138        12.202041532662010     
 C   2.4831742384624946        6.2662974557778650        13.250009917139264     
 C   2.8027909009636058        10.116149832541073        11.206476320437011     
 C   2.7539807608916664        7.8371403000703186        10.769013526663135     
 C  -2.0579503997505038        5.9112255912755520        10.684748793383960     
 C -0.96446139223278116        6.6750586960456930        8.6432143363307823     
 H  -1.2662618406290846        6.5897799759463691        15.204660676974132     
 H  -2.7419483954538681        5.7352094866514900        14.696768985960439     
 H  -1.1770093919336655        4.2019317744262104        13.085275743124974     
 H -0.14249986700508674        5.0675739114008369        14.233361667040297     
 H  -3.1393817423014196        5.3151029407479466        12.420806956887077     
 H  -3.0956329808650969        7.0709210594955447        12.133013443376896     
 H  -2.5566950409199309        10.878478968896811        13.197522869014012     
 C  -4.1800201816564595        10.249316960754568        14.495363914510097     
 C  -3.9734018728805864        7.9785987092514166        15.249804587336795     
 C   2.0502796357805386        6.0727208398892358        14.674367597849670     
 C  0.89516965387059366        6.8748548848173670        16.663088077495988     
 H   1.2285540201851322        6.4985778541255925        10.139335399430701     
 H   2.7252312456866270        5.6978647260994393        10.683549857034940     
 H   1.2281923594350486        4.2251517470728110        12.386855132586565     
 H  0.16206295449612271        4.9931193261479923        11.194427930135511     
 H   3.1603348368423583        5.4442845678738658        12.967227971088644     
 H   3.0445279787823782        7.2084637712127604        13.173803148058553     
 H   2.2927623705756464        10.965984475173274        11.660713374622846     
 C   4.0132302533136821        10.269138015689517        10.533869184533653     
 C   3.9561217444496397        7.9144434816264120        10.064331693097191     
 C  -2.4939638688749630        4.7721623791792229        9.9997641416315481     
 C  -1.4165061875779676        5.5289722188459054        7.9776275838449529     
 H -0.38723739670061963        7.4283384154944869        8.1066920006117034     
 H  -4.6934295787371880        11.208676095766458        14.474505938052483     
 C  -4.6782930710755659        9.1833355753701404        15.247986897469357     
 H  -4.3313126526292791        7.1194822343833470        15.816463174681560     
 C   2.5272135486314897        4.9839481933463210        15.414257583296951     
 C   1.3920716054328264        5.7851163540909729        17.387720559880048     
 H  0.27435631827734153        7.6176649250863697        17.161219306346815     
 H   4.4712790633372936        11.254186750415881        10.452743565039343     
 C   4.6137414544553277        9.1426559767250613        9.9653751208539507     
 H   4.3818521288585046        7.0140201496006229        9.6205701393553014     
 H  -3.0940952327903632        4.0347274839096645        10.533040448022595     
 C  -2.1852776550666797        4.5754121814090194        8.6509230148240750     
 H  -1.1647248848976370        5.4022710427743599        6.9235729871084493     
 H  -5.6049676403236282        9.2894382347962772        15.810494038313847     
 H   3.1626187628160873        4.2479864182876170        14.919547878536033     
 C   2.2135904224478424        4.8364356263702462        16.769490874519512     
 H   1.1324015913646468        5.6945326969466228        18.443595867900001     
 H   5.5776002372556581        9.2191277071773463        9.4630193638535935     
 H  -2.5595566874626372        3.6904759948255617        8.1462197684519779     
 H   2.6174270967261615        3.9925668557699883        17.323276874553848     
         256

 Dy   4.2039851455913633       0.17169608728227287        4.2773669375883738     
 Br   4.2384713479004796       -2.7113725315320192        4.1764578935671048     
 O   5.0030748060104022       0.57190562972696857        2.2941559847936506     
 N   5.6415918915057892        2.2706258006120210        4.6825575403805670     
 N   6.4246276505825630      -0.29864325529786856        5.5499316293108443     
 O   3.4101063653778936       0.64556356085594846        6.2390340494974108     
 N   2.8332723384805707        2.3040256398437222        3.7894591096814065     
 N   1.9377779808192377      -0.26855687211142903        3.1401915787730168     
 C   5.4754641141489389        1.6116376655804237        1.6011342143474181     
 C   6.2855798149057502        2.0955897371748065        6.0092663020509578     
 C   4.8280445554971338        3.5205112486370966        4.7139408540820433     
 C   6.7378620619011587        2.3671340754146177        3.6591812261084651     
 C   7.0463606099757330       -1.4934809638913691        5.6784061490429263     
 C   7.0086335876234429       0.78217948036258134        6.1306465507418473     
 C   2.9869599489331033        1.7264863123848566        6.9000805951707740     
 C   2.1794444503680079        2.0776773170922169        2.4762598875283466     
 C   3.6883679393728110        3.5199959246994004        3.6970472673545389     
 C   1.7507169674811034        2.4767390917022514        4.8175007480545622     
 C   1.2578087660406967       -1.4383402585369054        3.1182778292859772     
 C   1.4324372295085466       0.77115852176234856        2.4251221312220164     
 C   6.3059454397439811        2.5768321730449331        2.2370468048677195     
 C   5.1573735515598234        1.7950922391685296       0.23611246966363389     
 H   5.4894072860404259        2.1223734220335113        6.7696718511531966     
 H   6.9852564492553926        2.9218513558204857        6.2223525409151916     
 H   5.4761597641410660        4.3958916002181105        4.5334457410443019     
 H   4.4140071829913277        3.6198049567236921        5.7227880562897342     
 H   7.4147216195043173        3.1858740698958981        3.9508450584135630     
 H   7.2994080308376814        1.4245015799123673        3.7257834787357949     
 H   6.5320078421483183       -2.3366284617524755        5.2179888799288028     
 C   8.2579489867516198       -1.6557075205201461        6.3466704692234819     
 C   8.2124793005286580       0.69537353635513821        6.8301001909643428     
 C   2.1974882336209340        2.7057663722465337        6.2340015718216550     
 C   3.3203300332055274        1.9379181225839344        8.2575489781837277     
 H   2.9679838832267293        2.0606819872921021        1.7069312914800476     
 H   1.4875742553881552        2.9010411355133092        2.2257444959930734     
 H   3.0761208914867004        4.4278633107166030        3.8380399273266987     
 H   4.1033943901606769        3.5615147648750778        2.6846473124881296     
 H   1.1062842147771310        3.3144506456560769        4.5084477717034721     
 H   1.1504140905812790        1.5570428795276887        4.7828555097787122     
 H   1.7072051417000558       -2.2481646614957125        3.6906264115957450     
 C   7.6796478432195586E-002  -1.6198804613628772        2.4031922913394554     
 C  0.27380503731431055       0.65266534090519224        1.6566642353795284     
 C   6.7876624482401136        3.6713254341121333        1.5098817975207299     
 C   5.6584376857903402        2.8913541286758302      -0.47517547141053917     
 H   4.5380401935311454        1.0557576224155727      -0.26952651375581976     
 H   8.7115182816255015       -2.6431722440272369        6.4207096775687740     
 C   8.8653225589218607      -0.53576642527262874        6.9188908564437011     
 H   8.6436331868025995        1.5910027398052304        7.2770930840123800     
 C   1.7599980930010803        3.8354222842935650        6.9329341825705635     
 C   2.8665691058467360        3.0743118920272301        8.9374260233311063     
 H   3.9110304923607879        1.1885296350987655        8.7830515360962256     
 H -0.43310950669710729       -2.5808280326369850        2.4224116495526800     
 C -0.42657806489049344      -0.55434105251454169        1.6546573485513898     
 H  -8.7737186388331959E-002   1.5118016233193372        1.0930624568145260     
 H   7.4233579424717808        4.4001654128070031        2.0140552894210866     
 C   6.4779474664924450        3.8329606286618891       0.15561474296018918     
 H   5.4026856917228168        2.9922607373128813       -1.5308251824800476     
 H   9.8304537442156050      -0.61880627512290864        7.4176396947709344     
 H   1.1495446773159470        4.5727606836039323        6.4120669546593083     
 C   2.0809781324284078        4.0244391256981427        8.2800786322537085     
 H   3.1297610649797458        3.1958970037329331        9.9893006885445583     
 H  -1.3537992233589533      -0.66236870378918644        1.0935457501263366     
 H   6.8848847656703978        4.6815258593778575      -0.38791764073569179     
 H   1.7038440196426117        4.9018998711478270        8.7949578331521678     
 Dy   4.3421150734937015        17.057283619193605        12.683783988951513     
 Br   4.2954918915973606        19.929530662164812        12.736333729450056     
 O   3.5390554412575148        16.664224848979195        10.701822584445287     
 N   2.9472929440705080        14.920087826121367        13.076740295459757     
 N   2.0945848986462212        17.467746662556678        13.912530169304638     
 O   5.1579629752706886        16.599145371711483        14.643259381506068     
 N   5.7410679041619286        14.949994064809278        12.181287814973182     
 N   6.5859069425518193        17.549834978011159        11.501472081767087     
 C   3.0901894401867369        15.618468776182540        10.002881178266552     
 C   2.3107508880931023        15.085155677765236        14.409511560240491     
 C   3.7761834391398446        13.680965835050481        13.094534409554171     
 C   1.8469661419715995        14.817451165169341        12.058157128793814     
 C   1.4319869618733918        18.641570095209573        14.017040028008068     
 C   1.5642124121031760        16.386788798644577        14.538576379769008     
 C   5.5931738053106237        15.519259430866075        15.299140024938904     
 C   6.3972710246956472        15.194136994552403        10.871152017795891     
 C   4.9134753376678093        13.715305894853575        12.075581976878260     
 C   6.8254265100820355        14.791673910312104        13.210279009552776     
 C   7.2334635442229551        18.735387039508350        11.453888522704116     
 C   7.1329969291955999        16.506395714728871        10.828567998606673     
 C   2.2752724512727744        14.633888018694108        10.630566272069414     
 C   3.4185703770204170        15.447581847740565        8.6385849064903173     
 H   3.1125116201871164        15.066042307261254        15.164641977648431     
 H   1.6239920263539658        14.248569387286935        14.625891882525819     
 H   3.1423854968294931        12.797550964747938        12.901920937719263     
 H   4.1928694187883631        13.573781886599036        14.101955559388239     
 H   1.1862429063838298        13.983077614553403        12.343143163062043     
 H   1.2692318262817732        15.748835432182306        12.138940719306831     
 H   1.9023517867353361        19.485462184121051        13.517256328910527     
 C  0.23500442560935580        18.784847795085369        14.714243671214350     
 C  0.38610341504163914        16.460269457668577        15.283342653811600     
 C   6.3818828494095428        14.545677259097616        14.624247759664264     
 C   5.2778776140888306        15.305192679049105        16.660826201244337     
 H   5.6098159715132043        15.213389551556714        10.100900629781055     
 H   7.0937572432976488        14.376519025810417        10.615845512846237     
 H   5.5471027016047216        12.820008129056440        12.202391581271014     
 H   4.4973245373815498        13.679785120800336        11.063082745381012     
 H   7.4854353382974521        13.968907703929244        12.895326217736059     
 H   7.4076483481109134        15.723300192634630        13.182037016688836     
 H   6.7502233645239000        19.548121426714751        11.991351483359274     
 C   8.4261468688666010        18.927998490629026        10.760465288805767     
 C   8.3154794408488293        16.628320673346934        10.100582064170387     
 C   1.8028294813866275        13.544415230525464        9.8896029903419009     
 C   2.9319027619072595        14.352483673626478        7.9154617693271954     
 H   4.0286375043054035        16.199846611502707        8.1409440770857042     
 H -0.25942286099939638        19.752888965146273        14.760558828268124     
 C -0.30498090312235737        17.671209714632006        15.353929031169654     
 H   1.1544063142600522E-003   15.568786604164307        15.774418007255665     
 C   6.8218486128632732        13.409251929718645        15.311610559879952     
 C   5.7393847157883817        14.165963782286841        17.331167936975021     
 H   4.6907403588032235        16.051387555643920        17.195439490026803     
 H   8.9024141957247842        19.904963068093977        10.749188240763948     
 C   8.9850786077514968        17.851570218097837        10.075823945244540     
 H   8.7148858331297330        15.762021055851546        9.5791276094869886     
 H   1.1683701717056154        12.806786696606526        10.382842057347828     
 C   2.1164297694327603        13.399529344110190        8.5342373530767919     
 H   3.1899830959681181        14.262740976679845        6.8592152027530009     
 H  -1.2533576702479476        17.744955170807728        15.883865894926146     
 H   7.4229150174999745        12.671835018354784        14.779481777868094     
 C   6.5134885411799779        13.214335621611621        16.660933477265072     
 H   5.4862895529813640        14.041526920018676        18.385257052524953     
 H   9.9263771245056596        17.962853013575632        9.5400749215822120     
 H   1.7165317154942363        12.553926716161284        7.9812787663984359     
 H   6.8920822929590697        12.332795727389753        17.168935080761859     
 Dy   7.6475799412561440E-002   8.7763104532413490        4.2135268537694168     
 Br   2.4315212088870612E-003   5.8922026488407813        4.2364864550672170     
 O  0.88057491281472788        9.2099617743551345        2.2450453099305303     
 N   1.4896179110133057        10.882563193723142        4.6757232136062168     
 N   2.3155781137248210        8.2861020772452711        5.3874821933369956     
 O -0.71411511834176455        9.2158180983204758        6.1896846121214848     
 N  -1.3180449641550374        10.903175934586269        3.7829853298732576     
 N  -2.1717361690468495        8.3579177472208617        2.9811594640212613     
 C   1.3076757105996253        10.282219913414723        1.5721699536333531     
 C   2.1505308786799997        10.653387123721339        5.9843995982152283     
 C  0.65629186165498454        12.113047138750499        4.7717542979602143     
 C   2.5662683284956929        11.031044235174335        3.6382698616400022     
 C   2.9549607493501493        7.0963703038526544        5.4509765162593187     
 C   2.8746080559733214        9.3356210225988541        6.0418238994325151     
 C  -1.1801513841830440        10.265713677776347        6.8705827332903100     
 C  -1.9546539487868551        10.730423084437859        2.4519061519914733     
 C -0.48358845722728472        12.139180524893522        3.7551461877762189     
 C  -2.4204845061594402        11.023739791504667        4.7967385328001306     
 C  -2.8343941845598462        7.1829188620934081        2.8952637824791978     
 C  -2.7011854443609096        9.4287364682020200        2.3380135559189434     
 C   2.1092720882183404        11.259726158196917        2.2251447384249858     
 C  0.96470004244709151        10.488613520175869       0.21591102759280831     
 H   1.3666910533080547        10.649936124897170        6.7585357594945767     
 H   2.8558246565480516        11.467631750093776        6.2260953544989883     
 H   1.2851267609258716        13.010685657762467        4.6384758026925148     
 H  0.24088039079628282        12.154053748310719        5.7840851105752034     
 H   3.2275158293538602        11.858842664780525        3.9371760147478065     
 H   3.1501999564643350        10.100913584177421        3.6736235291687018     
 H   2.4616661413275787        6.2787321617864009        4.9311158726593183     
 C   4.1499983675807126        6.9057170505167749        6.1403718062951276     
 C   4.0590536020446120        9.2146558113547421        6.7669796540327640     
 C  -1.9978917915629195        11.233454461963387        6.2217947202756338     
 C -0.86927940787364788        10.455480750697234        8.2360808714312785     
 H  -1.1537193028196555        10.742477095434987        1.6962603513870971     
 H  -2.6404530868898477        11.565919317005639        2.2293243144708663     
 H  -1.1157904109758034        13.024294579432567        3.9441601461150828     
 H  -7.0423563416822987E-002   12.239767830183604        2.7460504097326828     
 H  -3.0802853104597436        11.852811544287123        4.4953509072018392     
 H  -2.9986218599912240        10.091636850775137        4.7308602662497803     
 H  -2.3647970195252195        6.3477398470591320        3.4097050478500739     
 C  -4.0310287522234498        7.0295647139753976        2.1997610436384751     
 C  -3.8790024771504279        9.3444435328758235        1.5950915080376462     
 C   2.5376956388578193        12.389656908560234        1.5202182990896931     
 C   1.4145147678733347        11.621280204872111      -0.47256270617977580     
 H  0.36450069183185152        9.7423578657769223      -0.30226267984436556     
 H   4.6184338568320289        5.9253011772791551        6.1641067511541614     
 C   4.7205898629737542        7.9877534306753519        6.8058433252588131     
 H   4.4663314669139567        10.085019183131127        7.2753277428375220     
 C  -2.4854645093511261        12.329526792451508        6.9419964549590745     
 C  -1.3712770662726335        11.557377170728213        8.9379508575118116     
 H -0.26016532951412263        9.7126040534843430        8.7493367634077917     
 H  -4.5258738256196747        6.0613433789470701        2.1687473118748777     
 C  -4.5706267519369410        8.1330748225518725        1.5431718437032704     
 H  -4.2641634931505266        10.228990505853872        1.0923773645027683     
 H   3.1466885972253693        13.132406523942160        2.0353091439651472     
 C   2.2043618630708379        12.574751144418297       0.17525583904893166     
 H   1.1408425403431262        11.739758433057718       -1.5223553132242675     
 H   5.6637080130620800        7.8777210570016925        7.3385551741085973     
 H  -3.1218126203555934        13.053541699951912        6.4318965544597111     
 C  -2.1856081654918529        12.496343201615732        8.2976268982591836     
 H  -1.1246333809047253        11.662343453801617        9.9952405364394128     
 H  -5.5193372076072524        8.0519538305940159        1.0149637666830043     
 H   2.5739946199735977        13.452204384926477      -0.34579187716457549     
 H  -2.5974891113581524        13.346502153781785        8.8341366528399607     
 Dy  -4.5320856574347188E-002   8.4646032056877072        12.612602401482068     
 Br  -4.9366260235806231E-002   11.332390614590500        12.592476667801485     
 O -0.85498009543092590        7.9839076394841397        10.654262552918729     
 N  -1.4059394779683829        6.3290854883319687        13.123058828380298     
 N  -2.3111370266387383        8.9035219555128915        13.766610962200989     
 O  0.76074129907909949        8.0827416351819235        14.597226711098511     
 N   1.3876746456570215        6.3512617146624208        12.225906937303408     
 N   2.1800182926251868        8.9245164693046366        11.350054662451473     
 C  -1.2792206881194541        6.8961408855487063        10.004852286374772     
 C  -2.0560005386427469        6.5618650605337994        14.438489873712630     
 C -0.55848620185224851        5.1067439212165509        13.219129077757446     
 C  -2.4952295830277760        6.1536369878441430        12.101189385815097     
 C  -2.9938822514748908        10.071287336252983        13.786723231068308     
 C  -2.8116894470229115        7.8635136344824943        14.484440922676503     
 C   1.2234860813153521        7.0436947543956183        15.299057456712223     
 C   2.0287169993979566        6.5265019096561376        10.897688963285447     
 C  0.57870200755031509        5.0992481667294838        12.199994920103910     
 C   2.4843833900643699        6.2635397729889712        13.249634783812301     
 C   2.8087296069654255        10.115078840684019        11.215201970485161     
 C   2.7563176203070832        7.8379129974768027        10.771074126434979     
 C  -2.0568089677429784        5.9157197712517746        10.684258831969762     
 C -0.96142667606614207        6.6804202209434083        8.6442195840842437     
 H  -1.2645408800376305        6.5879563918940507        15.204561249930427     
 H  -2.7407696712311744        5.7347635524439156        14.695767691122418     
 H  -1.1775563431869822        4.2028748281498993        13.082046253868727     
 H -0.14222877405483239        5.0660817275107952        14.231207644278284     
 H  -3.1391097813713484        5.3188080013605488        12.419511613897724     
 H  -3.0934661732618420        7.0748379534057673        12.133787140658052     
 H  -2.5489052402189345        10.881149353496969        13.209594013948312     
 C  -4.1748628667336360        10.250391984336840        14.502904782164592     
 C  -3.9722193188565571        7.9775536689338455        15.250163259349955     
 C   2.0514134412515119        6.0688233700847745        14.673821272032185     
 C  0.89792865655206400        6.8700644911364988        16.663881768486188     
 H   1.2302699465658757        6.5009670673993130        10.139195964759166     
 H   2.7264116137772954        5.6989002336894679        10.682506963908194     
 H   1.2276322782232962        4.2248166740891708        12.383623961847237     
 H  0.16233193793631656        4.9952211255905929        11.192270429668735     
 H   3.1606201185152405        5.4411652806201731        12.965886812424211     
 H   3.0467371891732595        7.2051327463321222        13.174528631120626     
 H   2.3004908557268640        10.963895158894610        11.672672487381705     
 C   4.0183151321929982        10.268705607750041        10.541310390966972     
 C   3.9572968690021577        7.9161207953150914        10.064677034507332     
 C  -2.4935936652512147        4.7778067894252620        9.9979041570049709     
 C  -1.4143118456740693        5.5356167271386099        7.9771647507177050     
 H -0.38307376576558866        7.4334314003997628        8.1087016891311183     
 H  -4.6868173363853289        11.210429229828135        14.484571661739860     
 C  -4.6758556657467878        9.1829225015666331        15.250801155600888     
 H  -4.3319470388778152        7.1174242926291802        15.813674766007482     
 C   2.5273212174649151        4.9787884630140047        15.412339675977103     
 C   1.3937032608661850        5.7789129351664243        17.387042636196046     
 H  0.27823351783347444        7.6131573964570514        17.162973086119475     
 H   4.4777821164304292        11.253095355145089        10.462679351242377     
 C   4.6161254695975611        9.1437299811088089        9.9681249461012520     
 H   4.3812415131055795        7.0167129636955918        9.6178166113325361     
 H  -3.0946365666458453        4.0403978542291812        10.530160059901466     
 C  -2.1844644192283456        4.5821699454085678        8.6489906815478719     
 H  -1.1621009069977550        5.4097355544806423        6.9231303124580270     
 H  -5.6035163216274464        9.2883349616164637        15.811685989813155     
 H   3.1618063546602828        4.2427642538082360        14.916657112529231     
 C   2.2138604802854505        4.8300789702417335        16.767430582853539     
 H   1.1342612836564145        5.6874437199142918        18.442880999070002     
 H   5.5789768479928759        9.2209165724534792        9.4641300581009151     
 H  -2.5592620802145052        3.6981597806342839        8.1430555167343783     
 H   2.6169463805448534        3.9851820029464888        17.320005648571154     
         256

 Dy   4.2075028556444494       0.17156375754636377        4.2745460548995116     
 Br   4.2404767515162440       -2.7115514896250708        4.1788197219740999     
 O   5.0062186409624863       0.57354743998870705        2.2917170131097744     
 N   5.6433680731528524        2.2712091276745459        4.6815731975815895     
 N   6.4296149069097961      -0.29760575727166494        5.5437728604418526     
 O   3.4133519742843204       0.64381119127931963        6.2365986285238630     
 N   2.8349865565868568        2.3030674144256316        3.7885064059402800     
 N   1.9426648518761198      -0.27008431537398542        3.1341763581165423     
 C   5.4774926065095206        1.6142263538077697        1.5994290459028171     
 C   6.2876895649633422        2.0953357318813959        6.0080254925430125     
 C   4.8287845742814959        3.5203220101561969        4.7142538639882510     
 C   6.7393316363116238        2.3695364517085853        3.6580360943553880     
 C   7.0528216313770100       -1.4917990757918234        5.6696047367669831     
 C   7.0115207561590509       0.78221385280139288        6.1278842579554347     
 C   2.9890897478945191        1.7238014894803906        6.8983755643196805     
 C   2.1814693378591654        2.0774924757399948        2.4750553633900125     
 C   3.6890904332584529        3.5198050387889057        3.6973681124885105     
 C   1.7521251787084138        2.4740448723179225        4.8164031970674799     
 C   1.2641757553227653       -1.4405241022612787        3.1095949867972417     
 C   1.4352538750291495       0.77064805293275129        2.4224565825313840     
 C   6.3070634543837718        2.5797117456899366        2.2360421109536293     
 C   5.1589648790672014        1.7984236612543965       0.23461318399712686     
 H   5.4917254057488245        2.1211117365054317        6.7686782265188175     
 H   6.9870260380314244        2.9217240837194076        6.2217665591143918     
 H   5.4761045542862732        4.3964260934908417        4.5346464067788119     
 H   4.4147126459075734        3.6183159134066556        5.7231800564692215     
 H   7.4153683341146159        3.1887552689276930        3.9501366432444280     
 H   7.3018272926093832        1.4274697413117166        3.7238986018760163     
 H   6.5401625227141960       -2.3341368389602399        5.2063388892062337     
 C   8.2636084995962715       -1.6544370110769806        6.3391273884327717     
 C   8.2141728734587272       0.69471184097328886        6.8291676213451664     
 C   2.1985848328724638        2.7027028832598741        6.2330147790994630     
 C   3.3222049667262890        1.9346537254216221        8.2559834860108996     
 H   2.9701846725779539        2.0615193449240965        1.7059337046916241     
 H   1.4892275301940419        2.9007096155231351        2.2251881601144907     
 H   3.0760690735452951        4.4269715236420453        3.8392808862937144     
 H   4.1040572870785361        3.5626286545448105        2.6850273456940177     
 H   1.1068856841941241        3.3112744052478624        4.5077360172243415     
 H   1.1527555276454222        1.5537833730262314        4.7810824364640432     
 H   1.7152376222579475       -2.2511695131959382        3.6791338335696535     
 C   8.2414285856816871E-002  -1.6216680873332521        2.3956727682321155     
 C  0.27544832553461002       0.65285233406807686        1.6557916675069217     
 C   6.7877455509906346        3.6750499915167580        1.5095649150512178     
 C   5.6589166419171644        2.8956474754455233      -0.47591707602051081     
 H   4.5402356832189801        1.0589210402463320      -0.27150759186867135     
 H   8.7186609489873170       -2.6412092538100138        6.4108602127230494     
 C   8.8682585847943933      -0.53580438940564834        6.9158082233256115     
 H   8.6435070903919353        1.5894489254417972        7.2791147141222554     
 C   1.7600910123589182        3.8315651964412720        6.9325898047510606     
 C   2.8673855710495393        3.0701506773994813        8.9365711136557859     
 H   3.9136088783839043        1.1855151486251463        8.7810075793437932     
 H -0.42596756143410164       -2.5833381423245121        2.4125384071972755     
 C -0.42367224653309904      -0.55479287640325003        1.6515741149013166     
 H  -8.7912386667893430E-002   1.5128993138446354        1.0951453379611300     
 H   7.4228592760153704        4.4040743097961084        2.0141378880936611     
 C   6.4777084787138959        3.8373920284691581       0.15548743380438973     
 H   5.4029309121163527        2.9970956167332559       -1.5314594558810977     
 H   9.8324090327200473      -0.61942278441117660        7.4161837379724647     
 H   1.1489735346730026        4.5686496648879356        6.4121212983140818     
 C   2.0809278705216494        4.0200365893403456        8.2798655770719343     
 H   3.1304816459860754        3.1913189319417263        9.9885063113737917     
 H  -1.3518377728611137      -0.66222637804238715        1.0920083991933716     
 H   6.8839598845245877        4.6866409863737593      -0.38735669257591854     
 H   1.7031475034298427        4.8968564412242568        8.7954132014073174     
 Dy   4.3392294000729805        17.057594679172890        12.682394476711959     
 Br   4.2948555569711839        19.929875137224556        12.732418306326370     
 O   3.5357858469597510        16.662578127827661        10.701121033921851     
 N   2.9444881116562707        14.921168007599190        13.078445946372403     
 N   2.0918198031490514        17.470098699669485        13.910122782035973     
 O   5.1548479949564419        16.601323312852987        14.642469294979431     
 N   5.7383366733165646        14.949686913708790        12.182963708595645     
 N   6.5830993435069862        17.548263728226363        11.498921785353030     
 C   3.0873072210821721        15.615846817688723        10.003419816610419     
 C   2.3075053022829390        15.088252643119697        14.410676232090992     
 C   3.7734585329640633        13.682225640226772        13.098496510646058     
 C   1.8445008181099363        14.816923889376218        12.059692808125719     
 C   1.4295373450432134        18.644185809903806        14.013178180697118     
 C   1.5611991035187982        16.390132849089600        14.537562729802218     
 C   5.5903814277416437        15.522390585867861        15.299569529152645     
 C   6.3940481261906132        15.191804622986488        10.872247720306634     
 C   4.9107495455326617        13.714854495598123        12.079533662721509     
 C   6.8230870623882440        14.792875453721994        13.211724846302630     
 C   7.2309543189427998        18.733564784555281        11.449872198530214     
 C   7.1299881177484625        16.503830891169457        10.827466311011586     
 C   2.2731228476057863        14.631600550283892        10.632455388718391     
 C   3.4153455338246057        15.443700647512113        8.6392178027802995     
 H   3.1089374544983208        15.070145603789609        15.166153929661672     
 H   1.6205420087142834        14.252125146629728        14.628095350834986     
 H   3.1397323189858355        12.798456114103310        12.907587821202458     
 H   4.1901403633573961        13.576921884062244        14.106045879336227     
 H   1.1838654892531020        13.982851882387434        12.345597347895621     
 H   1.2666099043932588        15.748292167204291        12.139061333338050     
 H   1.9000762683650552        19.487253503735733        13.512252668483658     
 C  0.23279738766675814        18.788733476801930        14.710510054992543     
 C  0.38312365803418447        16.464864705401812        15.282144002195199     
 C   6.3798747322406193        14.548528019860898        14.626032992266145     
 C   5.2745662675578391        15.309450331467573        16.661285472894637     
 H   5.6062349291598785        15.210042739816888        10.102374477061000     
 H   7.0903236993714565        14.373730844109870        10.617942707870119     
 H   5.5444111011939468        12.819880226974522        12.208034447009380     
 H   4.4945857927509421        13.677463307021371        11.067165614118853     
 H   7.4831514771712699        13.969824772111915        12.897593122265739     
 H   7.4051584421787604        15.724518388932808        13.182117561847319     
 H   6.7478560141279056        19.547121914298184        11.986153169840364     
 C   8.4238997723736215        18.924925825411709        10.756614072715990     
 C   8.3125179392146791        16.624527233028676        10.099318563629840     
 C   1.8015269695189102        13.540825838129386        9.8930129905396971     
 C   2.9293480813331931        14.347368798625084        7.9175966939310269     
 H   4.0247770725682770        16.195779544881514        8.1405311858180358     
 H -0.26122607188363867        19.756974315543840        14.755909118011907     
 C -0.30745996596328595        17.676092955430320        15.351595476908093     
 H  -2.0503674759641613E-003   15.574049433187239        15.774146529257999     
 C   6.8206139384336275        13.413345899101873        15.314867512533638     
 C   5.7366431168784668        14.171385450877008        17.333078671450018     
 H   4.6867356134241067        16.055771394757400        17.194860643630655     
 H   8.9005460348287428        19.901705021067979        10.744413152871108     
 C   8.9825955384751026        17.847504933855845        10.073407642673773     
 H   8.7117264770281686        15.757557484980412        9.5788267689350430     
 H   1.1679643345053199        12.803245628779868        10.387355031108468     
 C   2.1149741123994570        13.394505694104391        8.5378156686411710     
 H   3.1872807947750594        14.256613231712485        6.8614153143870533     
 H  -1.2555437956085820        17.750810186186268        15.881879032582665     
 H   7.4226213530578713        12.675926232230848        14.783840182280299     
 C   6.5119352669810313        13.219734644553116        16.664309017114277     
 H   5.4832819560297130        14.047862711444010        18.387191807460482     
 H   9.9241909526895711        17.957826599476913        9.5380155828463060     
 H   1.7156504746629608        12.547905308947533        7.9861116154353606     
 H   6.8910154191085926        12.339138016811345        17.173547342721761     
 Dy   7.2866423959268734E-002   8.7762098590549620        4.2140507742131321     
 Br   2.4379637873666892E-003   5.8921078952438979        4.2354770971531535     
 O  0.87671864574553171        9.2101917839996013        2.2454874170394499     
 N   1.4856928363862894        10.882947732295607        4.6755317139006269     
 N   2.3119652229761463        8.2871338221849928        5.3892660377666273     
 O -0.71774034805535591        9.2156963885193992        6.1901486236571968     
 N  -1.3220738028100354        10.902342200292255        3.7827916626009808     
 N  -2.1754175139970156        8.3562900166566045        2.9829073951938265     
 C   1.3047851974943818        10.281894153850791        1.5724219358105451     
 C   2.1459376378336841        10.654718160567585        5.9846901193670590     
 C  0.65226170597840638        12.113471167958368        4.7700498990465183     
 C   2.5629593089696034        11.030874401728317        3.6387109438905285     
 C   2.9519495934211939        7.0977686533393562        5.4532921608193545     
 C   2.8703916671168308        9.3372016858673348        6.0432498851044878     
 C  -1.1829782805049891        10.266097978798644        6.8708189851592403     
 C  -1.9593661638612312        10.728575765356918        2.4521888795919220     
 C -0.48762725347848029        12.138270104451758        3.7534324178932597     
 C  -2.4239158395194700        11.023565740620212        4.7971568524053874     
 C  -2.8374560958935384        7.1809216576516501        2.8974674276750294     
 C  -2.7054962734577042        9.4265894577387570        2.3394642963758412     
 C   2.1068140414226382        11.259135512933922        2.2252932256289339     
 C  0.96260720135513933        10.487886544703455       0.21593514735108155     
 H   1.3616919545865782        10.651613850313108        6.7583815845264406     
 H   2.8509272903823644        11.469279701451999        6.2261630939621995     
 H   1.2810354870139835        13.010914527948653        4.6354119391192246     
 H  0.23693717287542582        12.155865892336470        5.7823236190554557     
 H   3.2241561367404992        11.858707759276287        3.9377181766347640     
 H   3.1467907754346331        10.100710775220715        3.6747485582019284     
 H   2.4591812353787588        6.2796859977923800        4.9336427931983016     
 C   4.1470955043659377        6.9080136471422078        6.1427170050690689     
 C   4.0547718868106850        9.2170975837465967        6.7686895199152497     
 C  -2.0005054882596083        11.233898201628472        6.2219007678821789     
 C -0.87122749930661381        10.456471449313169        8.2360389159401599     
 H  -1.1588612318975684        10.740310697796303        1.6960762124772499     
 H  -2.6455081601482768        11.563729982947446        2.2293727616934524     
 H  -1.1198324003770770        13.023627694167695        3.9410877954142891     
 H  -7.4377327426463871E-002   12.237447139237098        2.7442694490046469     
 H  -3.0837715275671256        11.852553151461485        4.4957478369333215     
 H  -3.0021389713232649        10.091477812155393        4.7320485959734766     
 H  -2.3673080293817867        6.3461620934665470        3.4120618072105962     
 C  -4.0339926701695843        7.0266770805451131        2.2019992151101344     
 C  -3.8833932872688264        9.3414505629613078        1.5968395694304016     
 C   2.5367537991284603        12.388202089283380        1.5199776701428671     
 C   1.4137505130221066        11.619779471542000      -0.47287175257031389     
 H  0.36216665431438561        9.7417211310728735      -0.30210682331045158     
 H   4.6161241827619222        5.9278692875170949        6.1666154160565743     
 C   4.7170390171646099        7.9905781838240175        6.8078726279136124     
 H   4.4615835497658543        10.087827850803173        7.2768088738302836     
 C  -2.4867535151273827        12.330800547448797        6.9416559565349125     
 C  -1.3720683277688106        11.559113536663570        8.9375141214059273     
 H -0.26216876081337936        9.7136815036325359        8.7494580654810665     
 H  -4.5282111006396919        6.0581650266130138        2.1710914554340945     
 C  -4.5742749684192070        8.1296939405438788        1.5451721350399403     
 H  -4.2690383035373412        10.225654651093143        1.0939521441184121     
 H   3.1464848677819286        13.130443090782046        2.0349361755617186     
 C   2.2042488747407938        12.572863380801545       0.17474967160425106     
 H   1.1407577794250670        11.737929693891523       -1.5228495620177271     
 H   5.6603441066272335        7.8812751723384453        7.3403984574765655     
 H  -3.1225283598526676        13.055164941807075        6.4313976445460419     
 C  -2.1860152301396503        12.498237749325432        8.2969881745402798     
 H  -1.1246852965518450        11.664554750080478        9.9945866019110223     
 H  -5.5228000995595021        8.0478749540890693        1.0167675022260041     
 H   2.5749553782960399        13.449627038919820      -0.34669576504538729     
 H  -2.5969682372708811        13.349052078682742        8.8330696084957516     
 Dy  -4.1847796638855225E-002   8.4649763009462493        12.615709267383011     
 Br  -4.5358757318132215E-002   11.332772686175209        12.596835240880354     
 O -0.85169369576087717        7.9870780701165538        10.656684491991427     
 N  -1.4045978899805733        6.3300540901460760        13.122818508155019     
 N  -2.3066407411788048        8.9045410745437916        13.772476570811463     
 O  0.76432413863283111        8.0803125929776130        14.599483970309116     
 N   1.3890292839961256        6.3509000647749252        12.225641945397966     
 N   2.1844778995501768        8.9240764333043927        11.355833490775080     
 C  -1.2767243294815880        6.9005244011882487        10.005875359512942     
 C  -2.0544430861668133        6.5613932549372835        14.438566135780386     
 C -0.55821728073370913        5.1069001537051539        13.217086108607052     
 C  -2.4940558710526299        6.1569890028891887        12.100855411466934     
 C  -2.9878874842498964        10.072956107123879        13.795546326427871     
 C  -2.8093401510901264        7.8633379307992053        14.486550423346161     
 C   1.2260098070671757        7.0399733900116388        15.299954698827369     
 C   2.0302730377612219        6.5275629159952882        10.897726807859897     
 C  0.57897035763714055        5.0997088592963529        12.197948307545809     
 C   2.4855925416662452        6.2607820902000784        13.249259650485337     
 C   2.8146683129672456        10.114007848826965        11.223927620533310     
 C   2.7586544797224994        7.8386856948832868        10.773134726206822     
 C  -2.0556675357354530        5.9202139512279963        10.683768870555564     
 C -0.95839195989950310        6.6857817458411235        8.6452248318377034     
 H  -1.2628199194461762        6.5861328078417323        15.204461822886719     
 H  -2.7395909470084812        5.7343176182363411        14.694766396284395     
 H  -1.1781032944402989        4.2038178818735892        13.078816764612478     
 H -0.14195768110457804        5.0645895436207535        14.229053621516268     
 H  -3.1388378204412777        5.3225130619731518        12.418216270908369     
 H  -3.0912993656585872        7.0787548473159898        12.134560837939206     
 H  -2.5411154395179381        10.883819738097129        13.221665158882610     
 C  -4.1697055518108135        10.251467007919112        14.510445649819088     
 C  -3.9710367648325278        7.9765086286162754        15.250521931363116     
 C   2.0525472467224848        6.0649259002803131        14.673274946214702     
 C  0.90068765923353422        6.8652740974556306        16.664675459476388     
 H   1.2319858729466191        6.5033562806730334        10.139056530087631     
 H   2.7275919818679641        5.6999357412794955        10.681464070781447     
 H   1.2270721970115439        4.2244816011055306        12.380392791107909     
 H  0.16260092137651042        4.9973229250331936        11.190112929201959     
 H   3.1609054001881223        5.4380459933664795        12.964545653759780     
 H   3.0489463995641404        7.2018017214514849        13.175254114182698     
 H   2.3082193408780816        10.961805842615947        11.684631600140563     
 C   4.0234000110723143        10.268273199810565        10.548751597400289     
 C   3.9584719935546757        7.9177981090037717        10.065022375917472     
 C  -2.4932234616274669        4.7834511996713012        9.9960441723783937     
 C  -1.4121175037701710        5.5422612354313152        7.9767019175904572     
 H -0.37891013483055769        7.4385243853050387        8.1107113776505333     
 H  -4.6802050940334690        11.212182363889813        14.494637385427236     
 C  -4.6734182604180097        9.1825094277631276        15.253615413732421     
 H  -4.3325814251263512        7.1153663508750125        15.810886357333406     
 C   2.5274288862983409        4.9736287326816893        15.410421768657255     
 C   1.3953349162995439        5.7727095162418758        17.386364712512044     
 H  0.28211071738960736        7.6086498678277330        17.164726865892135     
 H   4.4842851695235648        11.252003959874294        10.472615137445409     
 C   4.6185094847397945        9.1448039854925565        9.9708747713485550     
 H   4.3806308973526544        7.0194057777905607        9.6150630833097726     
 H  -3.0951779005013269        4.0460682245486979        10.527279671780335     
 C  -2.1836511833900114        4.5889277094081171        8.6470583482716687     
 H  -1.1594769290978733        5.4172000661869237        6.9226876378076039     
 H  -5.6020650029312646        9.2872316884366484        15.812877941312463     
 H   3.1609939465044783        4.2375420893288558        14.913766346522429     
 C   2.2141305381230585        4.8237223141132217        16.765370291187562     
 H   1.1361209759481823        5.6803547428819607        18.442166130240000     
 H   5.5803534587300927        9.2227054377296120        9.4652407523482349     
 H  -2.5589674729663736        3.7058435664430056        8.1398912650167805     
 H   2.6164656643635453        3.9777971501229894        17.316734422588461     
         256

 Dy   4.2110205656975355       0.17143142781045467        4.2717251722106502     
 Br   4.2424821551320075       -2.7117304477181223        4.1811815503810941     
 O   5.0093624759145703       0.57518925025044554        2.2892780414258982     
 N   5.6451442547999164        2.2717924547370711        4.6805888547826120     
 N   6.4346021632370300      -0.29656825924546137        5.5376140915728609     
 O   3.4165975831907471       0.64205882170269080        6.2341632075503153     
 N   2.8367007746931425        2.3021091890075409        3.7875537021991534     
 N   1.9475517229330022      -0.27161175863654180        3.1281611374600677     
 C   5.4795210988701033        1.6168150420351159        1.5977238774582161     
 C   6.2897993150209350        2.0950817265879849        6.0067846830350673     
 C   4.8295245930658570        3.5201327716752968        4.7145668738944595     
 C   6.7408012107220889        2.3719388280025528        3.6568909626023109     
 C   7.0592826527782870       -1.4901171876922776        5.6608033244910398     
 C   7.0144079246946589       0.78224822524020443        6.1251219651690212     
 C   2.9912195468559348        1.7211166665759243        6.8966705334685869     
 C   2.1834942253503229        2.0773076343877728        2.4738508392516785     
 C   3.6898129271440943        3.5196141528784111        3.6976889576224821     
 C   1.7535333899357242        2.4713506529335936        4.8153056460803976     
 C   1.2705427446048339       -1.4427079459856522        3.1009121443085061     
 C   1.4380705205497522       0.77013758410315392        2.4197910338407516     
 C   6.3081814690235625        2.5825913183349400        2.2350374170395386     
 C   5.1605562065745794        1.8017550833402634       0.23311389833061980     
 H   5.4940435254572231        2.1198500509773521        6.7676846018844392     
 H   6.9887956268074563        2.9215968116183295        6.2211805773135929     
 H   5.4760493444314804        4.3969605867635728        4.5358470725133229     
 H   4.4154181088238191        3.6168268700896196        5.7235720566487096     
 H   7.4160150487249155        3.1916364679594880        3.9494282280752930     
 H   7.3042465543810842        1.4304379027110656        3.7220137250162377     
 H   6.5483172032800745       -2.3316452161680044        5.1946888984836654     
 C   8.2692680124409232       -1.6531665016338151        6.3315843076420624     
 C   8.2158664463887980       0.69405014559143952        6.8282350517259909     
 C   2.1996814321239935        2.6996393942732144        6.2320279863772701     
 C   3.3240799002470509        1.9313893282593098        8.2544179938380715     
 H   2.9723854619291790        2.0623567025560909        1.7049361179032005     
 H   1.4908808049999285        2.9003780955329610        2.2246318242359076     
 H   3.0760172556038898        4.4260797365674867        3.8405218452607306     
 H   4.1047201839963954        3.5637425442145432        2.6854073788999058     
 H   1.1074871536111173        3.3080981648396479        4.5070242627452117     
 H   1.1550969647095655        1.5505238665247740        4.7793093631493742     
 H   1.7232701028158395       -2.2541743648961639        3.6676412555435616     
 C   8.8032093281438156E-002  -1.6234557133036269        2.3881532451247756     
 C  0.27709161375490948       0.65303932723096147        1.6549190996343150     
 C   6.7878286537411547        3.6787745489213823        1.5092480325817057     
 C   5.6593955980439885        2.8999408222152163      -0.47665868063048245     
 H   4.5424311729068139        1.0620844580770914      -0.27348866998152294     
 H   8.7258036163491326       -2.6392462635927907        6.4010107478773239     
 C   8.8711946106669277      -0.53584235353866783        6.9127255902075220     
 H   8.6433809939812729        1.5878951110783641        7.2811363442321300     
 C   1.7601839317167560        3.8277081085889790        6.9322454269315568     
 C   2.8682020362523426        3.0659894627717326        8.9357162039804638     
 H   3.9161872644070206        1.1825006621515270        8.7789636225913608     
 H -0.41882561617109598       -2.5858482520120392        2.4026651648418715     
 C -0.42076642817570464      -0.55524470029195838        1.6484908812512435     
 H  -8.8087586947454916E-002   1.5139970043699333        1.0972282191077338     
 H   7.4223606095589609        4.4079832067852127        2.0142204867662357     
 C   6.4774694909353459        3.8418234282764274       0.15536012464859031     
 H   5.4031761325098886        3.0019304961536308       -1.5320937292821477     
 H   9.8343643212244896      -0.62003929369944455        7.4147277811739940     
 H   1.1484023920300579        4.5645386461719397        6.4121756419688554     
 C   2.0808776086148915        4.0156340529825485        8.2796525218901600     
 H   3.1312022269924045        3.1867408601505192        9.9877119342030252     
 H  -1.3498763223632742      -0.66208405229558787        1.0904710482604063     
 H   6.8830350033787768        4.6917561133696619      -0.38679574441614528     
 H   1.7024509872170737        4.8918130113006875        8.7958685696624652     
 Dy   4.3363437266522595        17.057905739152172        12.681004964472406     
 Br   4.2942192223450073        19.930219612284304        12.728502883202681     
 O   3.5325162526619871        16.660931406676124        10.700419483398415     
 N   2.9416832792420333        14.922248189077013        13.080151597285047     
 N   2.0890547076518819        17.472450736782292        13.907715394767306     
 O   5.1517330146421951        16.603501253994487        14.641679208452796     
 N   5.7356054424711997        14.949379762608302        12.184639602218109     
 N   6.5802917444621540        17.546692478441564        11.496371488938973     
 C   3.0844250019776069        15.613224859194904        10.003958454954285     
 C   2.3042597164727758        15.091349608474159        14.411840903941492     
 C   3.7707336267882821        13.683485445403063        13.102458611737942     
 C   1.8420354942482733        14.816396613583095        12.061228487457623     
 C   1.4270877282130348        18.646801524598040        14.009316333386167     
 C   1.5581857949344204        16.393476899534623        14.536549079835428     
 C   5.5875890501726637        15.525521740869646        15.299999033366388     
 C   6.3908252276855793        15.189472251420572        10.873343422817376     
 C   4.9080237533975142        13.714403096342673        12.083485348564759     
 C   6.8207476146944535        14.794076997131882        13.213170683052484     
 C   7.2284450936626437        18.731742529602208        11.445855874356313     
 C   7.1269793063013260        16.501266067610043        10.826364623416497     
 C   2.2709732439387982        14.629313081873676        10.634344505367370     
 C   3.4121206906287940        15.439819447283663        8.6398506990702835     
 H   3.1053632888095248        15.074248900317963        15.167665881674912     
 H   1.6170919910746009        14.255680905972520        14.630298819144153     
 H   3.1370791411421779        12.799361263458682        12.913254704685656     
 H   4.1874113079264301        13.580061881525454        14.110136199284215     
 H   1.1814880721223739        13.982626150221467        12.348051532729198     
 H   1.2639879825047446        15.747748902226274        12.139181947369270     
 H   1.8978007499947742        19.489044823350412        13.507249008056787     
 C  0.23059034972416048        18.792619158518491        14.706776438770735     
 C  0.38014390102672974        16.469459953135043        15.280945350578801     
 C   6.3778666150716967        14.551378780624182        14.627818224868026     
 C   5.2712549210268485        15.313707983886040        16.661744744544933     
 H   5.6026538868065519        15.206695928077060        10.103848324340944     
 H   7.0868901554452650        14.370942662409321        10.620039902894002     
 H   5.5417195007831719        12.819752324892603        12.213677312747748     
 H   4.4918470481203343        13.675141493242405        11.071248482856694     
 H   7.4808676160450887        13.970741840294586        12.899860026795421     
 H   7.4026685362466065        15.725736585230985        13.182198107005801     
 H   6.7454886637319111        19.546122401881618        11.980954856321455     
 C   8.4216526758806420        18.921853160194392        10.752762856626212     
 C   8.3095564375805306        16.620733792710414        10.098055063089294     
 C   1.8002244576511928        13.537236445733310        9.8964229907374914     
 C   2.9267934007591268        14.342253923623691        7.9197316185348585     
 H   4.0209166408311505        16.191712478260317        8.1401182945503674     
 H -0.26302928276788096        19.761059665941403        14.751259407755690     
 C -0.30993902880421453        17.680976196228638        15.349261922646534     
 H  -5.2551412661883748E-003   15.579312262210170        15.773875051260333     
 C   6.8193792640039810        13.417439868485102        15.318124465187326     
 C   5.7339015179685520        14.176807119467174        17.334989405925018     
 H   4.6827308680449899        16.060155233870876        17.194281797234506     
 H   8.8986778739327015        19.898446974041981        10.739638064978269     
 C   8.9801124691987084        17.843439649613856        10.070991340103008     
 H   8.7085671209266025        15.753093914109279        9.5785259283830957     
 H   1.1675584973050241        12.799704560953208        10.391868004869110     
 C   2.1135184553661537        13.389482044098592        8.5413939842055520     
 H   3.1845784935820003        14.250485486745125        6.8636154260211057     
 H  -1.2577299209692163        17.756665201564807        15.879892170239184     
 H   7.4223276886157672        12.680017446106913        14.788198586692504     
 C   6.5103819927820856        13.225133667494609        16.667684556963483     
 H   5.4802743590780629        14.054198502869342        18.389126562396012     
 H   9.9220047808734844        17.952800185378198        9.5359562441104000     
 H   1.7147692338316851        12.541883901733781        7.9909444644722845     
 H   6.8899485452581146        12.345480306232936        17.178159604681664     
 Dy   6.9257048505976027E-002   8.7761092648685750        4.2145746946568465     
 Br   2.4444063658463173E-003   5.8920131416470145        4.2344677392390890     
 O  0.87286237867633554        9.2104217936440680        2.2459295241483694     
 N   1.4817677617592733        10.883332270868074        4.6753402141950362     
 N   2.3083523322274715        8.2881655671247163        5.3910498821962598     
 O -0.72136557776894727        9.2155746787183208        6.1906126351929078     
 N  -1.3261026414650334        10.901508465998241        3.7825979953287043     
 N  -2.1790988589471811        8.3546622860923492        2.9846553263663917     
 C   1.3018946843891384        10.281568394286857        1.5726739179877369     
 C   2.1413443969873684        10.656049197413830        5.9849806405188888     
 C  0.64823155030182833        12.113895197166237        4.7683455001328232     
 C   2.5596502894435145        11.030704568282300        3.6391520261410548     
 C   2.9489384374922385        7.0991670028260589        5.4556078053793904     
 C   2.8661752782603402        9.3387823491358173        6.0446758707764614     
 C  -1.1858051768269342        10.266482279820941        6.8710552370281714     
 C  -1.9640783789356071        10.726728446275979        2.4524716071923707     
 C -0.49166604972967587        12.137359684009994        3.7517186480103009     
 C  -2.4273471728794993        11.023391689735755        4.7975751720106432     
 C  -2.8405180072272307        7.1789244532098913        2.8996710728708610     
 C  -2.7098071025544983        9.4244424472754922        2.3409150368327389     
 C   2.1043559946269363        11.258544867670926        2.2254417128328821     
 C  0.96051436026318715        10.487159569231041       0.21595926710935479     
 H   1.3566928558651017        10.653291575729046        6.7582274095583053     
 H   2.8460299242166776        11.470927652810222        6.2262308334254106     
 H   1.2769442131020956        13.011143398134839        4.6323480755459343     
 H  0.23299395495456882        12.157678036362222        5.7805621275357080     
 H   3.2207964441271382        11.858572853772049        3.9382603385217214     
 H   3.1433815944049313        10.100507966264010        3.6758735872351544     
 H   2.4566963294299389        6.2806398337983591        4.9361697137372849     
 C   4.1441926411511636        6.9103102437676407        6.1450622038430094     
 C   4.0504901715767581        9.2195393561384531        6.7703993857977363     
 C  -2.0031191849562964        11.234341941293557        6.2220068154887249     
 C -0.87317559073957973        10.457462147929103        8.2359969604490395     
 H  -1.1640031609754813        10.738144300157620        1.6958920735674026     
 H  -2.6505632334067055        11.561540648889254        2.2294212089160381     
 H  -1.1238743897783503        13.022960808902823        3.9380154447134954     
 H  -7.8331091436104769E-002   12.235126448290593        2.7424884882766110     
 H  -3.0872577446745075        11.852294758635848        4.4961447666648038     
 H  -3.0056560826553058        10.091318773535649        4.7332369256971720     
 H  -2.3698190392383540        6.3445843398739612        3.4144185665711189     
 C  -4.0369565881157179        7.0237894471148294        2.2042373865817937     
 C  -3.8877840973872249        9.3384575930467904        1.5985876308231570     
 C   2.5358119593991013        12.386747270006525        1.5197370411960411     
 C   1.4129862581708785        11.618278738211888      -0.47318079896085202     
 H  0.35983261679691975        9.7410843963688265      -0.30195096677653760     
 H   4.6138145086918154        5.9304373977550338        6.1691240809589862     
 C   4.7134881713554648        7.9934029369726831        6.8099019305684116     
 H   4.4568356326177510        10.090636518475218        7.2782900048230461     
 C  -2.4880425209036390        12.332074302446086        6.9413154581107515     
 C  -1.3728595892649877        11.560849902598928        8.9370773853000411     
 H -0.26417219211263604        9.7147589537807271        8.7495793675543396     
 H  -4.5305483756597091        6.0549866742789575        2.1734355989933114     
 C  -4.5779231849014730        8.1263130585358851        1.5471724263766105     
 H  -4.2739131139241548        10.222318796332411        1.0955269237340559     
 H   3.1462811383384883        13.128479657621934        2.0345632071582895     
 C   2.2041358864107496        12.570975617184793       0.17424350415957043     
 H   1.1406730185070078        11.736100954725327       -1.5233438108111867     
 H   5.6569802001923870        7.8848292876751982        7.3422417408445337     
 H  -3.1232440993497415        13.056788183662238        6.4308987346323727     
 C  -2.1864222947874472        12.500132297035130        8.2963494508213742     
 H  -1.1247372121989645        11.666766046359340        9.9939326673826319     
 H  -5.5262629915117518        8.0437960775841209        1.0185712377690039     
 H   2.5759161366184822        13.447049692913163      -0.34759965292619910     
 H  -2.5964473631836098        13.351602003583702        8.8320025641515425     
 Dy  -3.8374736703363263E-002   8.4653493962047914        12.618816133283955     
 Br  -4.1351254400458212E-002   11.333154757759921        12.601193813959224     
 O -0.84840729609082854        7.9902485007489679        10.659106431064126     
 N  -1.4032563019927637        6.3310226919601824        13.122578187929740     
 N  -2.3021444557188713        8.9055601935746918        13.778342179421937     
 O  0.76790697818656273        8.0778835507733007        14.601741229519721     
 N   1.3903839223352297        6.3505384148874295        12.225376953492525     
 N   2.1889375064751668        8.9236363973041488        11.361612319098686     
 C  -1.2742279708437221        6.9049079168277903        10.006898432651111     
 C  -2.0528856336908792        6.5609214493407686        14.438642397848142     
 C -0.55794835961516975        5.1070563861937561        13.215043139456661     
 C  -2.4928821590774839        6.1603410179342335        12.100521437118772     
 C  -2.9818927170249023        10.074624877994776        13.804369421787435     
 C  -2.8069908551573417        7.8631622271159163        14.488659924015819     
 C   1.2285335328189992        7.0362520256276593        15.300851940942515     
 C   2.0318290761244873        6.5286239223344387        10.897764652434347     
 C  0.57923870772396613        5.1001695518632220        12.195901694987709     
 C   2.4868016932681205        6.2580244074111855        13.248884517158373     
 C   2.8206070189690653        10.112936856969911        11.232653270581459     
 C   2.7609913391379162        7.8394583922897709        10.775195325978665     
 C  -2.0545261037279281        5.9247081312042189        10.683278909141366     
 C -0.95535724373286401        6.6911432707388387        8.6462300795911649     
 H  -1.2610989588547219        6.5843092237894139        15.204362395843013     
 H  -2.7384122227857879        5.7338716840287667        14.693765101446374     
 H  -1.1786502456936157        4.2047609355972781        13.075587275356229     
 H -0.14168658815432372        5.0630973597307118        14.226899598754253     
 H  -3.1385658595112065        5.3262181225857548        12.416920927919016     
 H  -3.0891325580553324        7.0826717412262123        12.135334535220363     
 H  -2.5333256388169412        10.886490122697289        13.233736303816910     
 C  -4.1645482368879909        10.252542031501383        14.517986517473583     
 C  -3.9698542108084984        7.9754635882987044        15.250880603376276     
 C   2.0536810521934581        6.0610284304758508        14.672728620397219     
 C  0.90344666191500456        6.8604837037747624        16.665469150466588     
 H   1.2337017993273625        6.5057454939467538        10.138917095416096     
 H   2.7287723499586329        5.7009712488695232        10.680421177654699     
 H   1.2265121157997914        4.2241465281218895        12.377161620368581     
 H  0.16286990481670430        4.9994247244757934        11.187955428735183     
 H   3.1611906818610045        5.4349267061127868        12.963204495095347     
 H   3.0511556099550217        7.1984706965708467        13.175979597244771     
 H   2.3159478260292992        10.959716526337283        11.696590712899420     
 C   4.0284848899516303        10.267840791871089        10.556192803833605     
 C   3.9596471181071937        7.9194754226924511        10.065367717327613     
 C  -2.4928532580037186        4.7890956099173403        9.9941841877518165     
 C  -1.4099231618662726        5.5489057437240197        7.9762390844632103     
 H -0.37474650389552666        7.4436173702103137        8.1127210661699465     
 H  -4.6735928516816099        11.213935497951489        14.504703109114612     
 C  -4.6709808550892316        9.1820963539596203        15.256429671863954     
 H  -4.3332158113748873        7.1133084091208456        15.808097948659327     
 C   2.5275365551317663        4.9684690023493729        15.408503861337408     
 C   1.3969665717329025        5.7665060973173272        17.385686788828043     
 H  0.28598791694574033        7.6041423391984146        17.166480645664794     
 H   4.4907882226166995        11.250912564603500        10.482550923648443     
 C   4.6208934998820288        9.1458779898763023        9.9736245965958581     
 H   4.3800202815997284        7.0220985918855297        9.6123095552870073     
 H  -3.0957192343568090        4.0517385948682145        10.524399283659205     
 C  -2.1828379475516777        4.5956854734076664        8.6451260149954638     
 H  -1.1568529511979915        5.4246645778932061        6.9222449631571816     
 H  -5.6006136842350838        9.2861284152568349        15.814069892811771     
 H   3.1601815383486742        4.2323199248494747        14.910875580515627     
 C   2.2144005959606661        4.8173656579847091        16.763309999521585     
 H   1.1379806682399498        5.6732657658496297        18.441451261410002     
 H   5.5817300694673104        9.2244943030057449        9.4663514465955547     
 H  -2.5586728657182416        3.7135273522517278        8.1367270132991809     
 H   2.6159849481822373        3.9704122972994900        17.313463196605770     
         256

 Dy   4.2145382757506216       0.17129909807454557        4.2689042895217879     
 Br   4.2444875587477719       -2.7119094058111743        4.1835433787880891     
 O   5.0125063108666543       0.57683106051218402        2.2868390697420216     
 N   5.6469204364469805        2.2723757817995964        4.6796045119836354     
 N   6.4395894195642631      -0.29553076121925775        5.5314553227038692     
 O   3.4198431920971739       0.64030645212606185        6.2317277865767666     
 N   2.8384149927994282        2.3011509635894503        3.7866009984580264     
 N   1.9524385939898843      -0.27313920189909813        3.1221459168035932     
 C   5.4815495912306851        1.6194037302624620        1.5960187090136151     
 C   6.2919090650785270        2.0948277212945738        6.0055438735271229     
 C   4.8302646118502182        3.5199435331943971        4.7148798838006680     
 C   6.7422707851325541        2.3743412042965204        3.6557458308492339     
 C   7.0657436741795641       -1.4884352995927319        5.6520019122150957     
 C   7.0172950932302678       0.78228259767901587        6.1223596723826086     
 C   2.9933493458173501        1.7184318436714583        6.8949655026174934     
 C   2.1855191128414804        2.0771227930355511        2.4726463151133444     
 C   3.6905354210297356        3.5194232669679164        3.6980098027564536     
 C   1.7549416011630345        2.4686564335492647        4.8142080950933153     
 C   1.2769097338869024       -1.4448917897100255        3.0922293018197706     
 C   1.4408871660703551       0.76962711527355665        2.4171254851501192     
 C   6.3092994836633522        2.5854708909799435        2.2340327231254480     
 C   5.1621475340819574        1.8050865054261300       0.23161461266411276     
 H   5.4963616451656216        2.1185883654492725        6.7666909772500601     
 H   6.9905652155834881        2.9214695395172510        6.2205945955127930     
 H   5.4759941345766867        4.3974950800363040        4.5370477382478329     
 H   4.4161235717400649        3.6153378267725831        5.7239640568281969     
 H   7.4166617633352141        3.1945176669912829        3.9487198129061585     
 H   7.3066658161527851        1.4334060641104147        3.7201288481564592     
 H   6.5564718838459521       -2.3291535933757688        5.1830389077610972     
 C   8.2749275252855750       -1.6518959921906493        6.3240412268513531     
 C   8.2175600193188689       0.69338845020959017        6.8273024821068145     
 C   2.2007780313755232        2.6965759052865548        6.2310411936550780     
 C   3.3259548337678124        1.9281249310969975        8.2528525016652434     
 H   2.9745862512804035        2.0631940601880858        1.7039385311147770     
 H   1.4925340798058149        2.9000465755427869        2.2240754883573248     
 H   3.0759654376624845        4.4251879494929289        3.8417628042277463     
 H   4.1053830809142537        3.5648564338842759        2.6857874121057934     
 H   1.1080886230281104        3.3049219244314330        4.5063125082660820     
 H   1.1574384017737087        1.5472643600233167        4.7775362898347051     
 H   1.7313025833737314       -2.2571792165963895        3.6561486775174696     
 C   9.3649900706059441E-002  -1.6252433392740020        2.3806337220174361     
 C  0.27873490197520889       0.65322632039384620        1.6540465317617081     
 C   6.7879117564916749        3.6824991063260071        1.5089311501121936     
 C   5.6598745541708126        2.9042341689849098      -0.47740028524045408     
 H   4.5446266625946485        1.0652478759078507      -0.27546974809437452     
 H   8.7329462837109482       -2.6372832733755680        6.3911612830315994     
 C   8.8741306365394621      -0.53588031767168731        6.9096429570894324     
 H   8.6432548975706087        1.5863412967149308        7.2831579743420045     
 C   1.7602768510745939        3.8238510207366860        6.9319010491120538     
 C   2.8690185014551459        3.0618282481439834        8.9348612943051418     
 H   3.9187656504301369        1.1794861756779078        8.7769196658389266     
 H -0.41168367090809033       -2.5883583616995667        2.3927919224864675     
 C -0.41786060981831025      -0.55569652418066662        1.6454076476011703     
 H  -8.8262787227016387E-002   1.5150946948952313        1.0993111002543376     
 H   7.4218619431025514        4.4118921037743180        2.0143030854388098     
 C   6.4772305031567958        3.8462548280836963       0.15523281549279089     
 H   5.4034213529034245        3.0067653755740054       -1.5327280026831980     
 H   9.8363196097289300      -0.62065580298771261        7.4132718243755242     
 H   1.1478312493871135        4.5604276274559430        6.4122299856236280     
 C   2.0808273467081331        4.0112315166247514        8.2794394667083857     
 H   3.1319228079987336        3.1821627883593120        9.9869175570322604     
 H  -1.3479148718654343      -0.66194172654878858        1.0889336973274413     
 H   6.8821101222329668        4.6968712403655646      -0.38623479625637203     
 H   1.7017544710043047        4.8867695813771173        8.7963239379176148     
 Dy   4.3334580532315377        17.058216799131458        12.679615452232852     
 Br   4.2935828877188307        19.930564087344052        12.724587460078995     
 O   3.5292466583642232        16.659284685524586        10.699717932874979     
 N   2.9388784468277964        14.923328370554836        13.081857248197691     
 N   2.0862896121547125        17.474802773895100        13.905308007498641     
 O   5.1486180343279484        16.605679195135988        14.640889121926161     
 N   5.7328742116258349        14.949072611507813        12.186315495840573     
 N   6.5774841454173210        17.545121228656768        11.493821192524916     
 C   3.0815427828730417        15.610602900701087        10.004497093298150     
 C   2.3010141306626126        15.094446573828620        14.413005575791992     
 C   3.7680087206125008        13.684745250579352        13.106420712829829     
 C   1.8395701703866101        14.815869337789971        12.062764166789528     
 C   1.4246381113828563        18.649417239292269        14.005454486075216     
 C   1.5551724863500429        16.396820949979645        14.535535429868638     
 C   5.5847966726036828        15.528652895871431        15.300428537580130     
 C   6.3876023291805444        15.187139879854655        10.874439125328120     
 C   4.9052979612623666        13.713951697087222        12.087437034408008     
 C   6.8184081670006620        14.795278540541771        13.214616519802338     
 C   7.2259358683824884        18.729920274649139        11.441839550182413     
 C   7.1239704948541895        16.498701244050629        10.825262935821408     
 C   2.2688236402718100        14.627025613463459        10.636233622016348     
 C   3.4088958474329827        15.435938247055212        8.6404835953602674     
 H   3.1017891231207293        15.078352196846319        15.169177833688153     
 H   1.6136419734349186        14.259236665315314        14.632502287453322     
 H   3.1344259632985203        12.800266412814052        12.918921588168853     
 H   4.1846822524954632        13.583201878988662        14.114226519232203     
 H   1.1791106549916461        13.982400418055498        12.350505717562774     
 H   1.2613660606162302        15.747205637248259        12.139302561400489     
 H   1.8955252316244935        19.490836142965094        13.502245347629918     
 C  0.22838331178156279        18.796504840235052        14.703042822548927     
 C  0.37716414401927506        16.474055200868275        15.279746698962400     
 C   6.3758584979027733        14.554229541387466        14.629603457469907     
 C   5.2679435744958569        15.317965636304509        16.662204016195233     
 H   5.5990728444532252        15.203349116337234        10.105322171620887     
 H   7.0834566115190727        14.368154480708773        10.622137097917884     
 H   5.5390279003723970        12.819624422810685        12.219320178486116     
 H   4.4891083034897257        13.672819679463441        11.075331351594537     
 H   7.4785837549189065        13.971658908477258        12.902126931325101     
 H   7.4001786303144534        15.726954781529162        13.182278652164284     
 H   6.7431213133359158        19.545122889465052        11.975756542802547     
 C   8.4194055793876625        18.918780494977074        10.748911640536436     
 C   8.3065949359463822        16.616940352392156        10.096791562548747     
 C   1.7989219457834755        13.533647053337234        9.8998329909352858     
 C   2.9242387201850604        14.337139048622296        7.9218665431386910     
 H   4.0170562090940241        16.187645411639124        8.1397054032826990     
 H -0.26483249365212325        19.765145016338970        14.746609697499473     
 C -0.31241809164514306        17.685859437026952        15.346928368384972     
 H  -8.4599150564125883E-003   15.584575091233102        15.773603573262665     
 C   6.8181445895743353        13.421533837868331        15.321381417841012     
 C   5.7311599190586371        14.182228788057341        17.336900140400019     
 H   4.6787261226658732        16.064539072984356        17.193702950838361     
 H   8.8968097130366601        19.895188927015983        10.734862977085429     
 C   8.9776293999223125        17.839374365371864        10.068575037532243     
 H   8.7054077648250381        15.748630343238144        9.5782250878311483     
 H   1.1671526601047286        12.796163493126549        10.396380978629750     
 C   2.1120627983328508        13.384458394092793        8.5449722997699311     
 H   3.1818761923889416        14.244357741777765        6.8658155376551582     
 H  -1.2599160463298507        17.762520216943351        15.877905307895702     
 H   7.4220340241736631        12.684108659982977        14.792556991104711     
 C   6.5088287185831391        13.230532690436101        16.671060096812692     
 H   5.4772667621264119        14.060534294294674        18.391061317331541     
 H   9.9198186090573959        17.947773771279479        9.5338969053744940     
 H   1.7138879930004096        12.535862494520028        7.9957773135092092     
 H   6.8888816714076375        12.351822595654529        17.182771866641566     
 Dy   6.5647673052683320E-002   8.7760086706821880        4.2150986151005618     
 Br   2.4508489443259454E-003   5.8919183880501311        4.2334583813250246     
 O  0.86900611160713925        9.2106518032885347        2.2463716312572890     
 N   1.4778426871322572        10.883716809440541        4.6751487144894464     
 N   2.3047394414787967        8.2891973120644380        5.3928337266258914     
 O -0.72499080748253864        9.2154529689172442        6.1910766467286189     
 N  -1.3301314801200315        10.900674731704227        3.7824043280564275     
 N  -2.1827802038973472        8.3530345555280938        2.9864032575389570     
 C   1.2990041712838949        10.281242634722926        1.5729259001649289     
 C   2.1367511561410524        10.657380234260076        5.9852711616707186     
 C  0.64420139462525017        12.114319226374105        4.7666411012191281     
 C   2.5563412699174255        11.030534734836282        3.6395931083915811     
 C   2.9459272815632835        7.1005653523127616        5.4579234499394262     
 C   2.8619588894038497        9.3403630124042980        6.0461018564484341     
 C  -1.1886320731488791        10.266866580843239        6.8712914888971026     
 C  -1.9687905940099832        10.724881127195038        2.4527543347928198     
 C -0.49570484598087139        12.136449263568229        3.7500048781273421     
 C  -2.4307785062395291        11.023217638851298        4.7979934916158999     
 C  -2.8435799185609230        7.1769272487681333        2.9018747180666926     
 C  -2.7141179316512924        9.4222954368122274        2.3423657772896367     
 C   2.1018979478312341        11.257954222407930        2.2255902000368302     
 C  0.95842151917123497        10.486432593758627       0.21598338686762805     
 H   1.3516937571436252        10.654969301144984        6.7580732345901700     
 H   2.8411325580509907        11.472575604168444        6.2262985728886218     
 H   1.2728529391902077        13.011372268321026        4.6292842119726441     
 H  0.22905073703371182        12.159490180387975        5.7788006360159612     
 H   3.2174367515137767        11.858437948267810        3.9388025004086793     
 H   3.1399724133752294        10.100305157307304        3.6769986162683805     
 H   2.4542114234811190        6.2815936698043373        4.9386966342762681     
 C   4.1412897779363895        6.9126068403930736        6.1474074026169498     
 C   4.0462084563428311        9.2219811285303095        6.7721092516802219     
 C  -2.0057328816529849        11.234785680958643        6.2221128630952700     
 C -0.87512368217254566        10.458452846545040        8.2359550049579191     
 H  -1.1691450900533942        10.735977902518936        1.6957079346575554     
 H  -2.6556183066651347        11.559351314831064        2.2294696561386242     
 H  -1.1279163791796238        13.022293923637951        3.9349430940127013     
 H  -8.2284855445745667E-002   12.232805757344087        2.7407075275485751     
 H  -3.0907439617818890        11.852036365810209        4.4965416963962861     
 H  -3.0091731939873467        10.091159734915905        4.7344252554208675     
 H  -2.3723300490949213        6.3430065862813754        3.4167753259316411     
 C  -4.0399205060618524        7.0209018136845449        2.2064755580534530     
 C  -3.8921749075056233        9.3354646231322729        1.6003356922159127     
 C   2.5348701196697427        12.385292450729670        1.5194964122492152     
 C   1.4122220033196504        11.616778004881777      -0.47348984535139016     
 H  0.35749857927945389        9.7404476616647777      -0.30179511024262362     
 H   4.6115048346217087        5.9330055079929727        6.1716327458613991     
 C   4.7099373255463197        7.9962276901213496        6.8119312332232109     
 H   4.4520877154696477        10.093445186147266        7.2797711358158077     
 C  -2.4893315266798957        12.333348057443375        6.9409749596865895     
 C  -1.3736508507611651        11.562586268534284        8.9366406491941568     
 H -0.26617562341189277        9.7158364039289200        8.7497006696276145     
 H  -4.5328856506797264        6.0518083219449013        2.1757797425525287     
 C  -4.5815714013837399        8.1229321765278932        1.5491727177132804     
 H  -4.2787879243109694        10.218982941571682        1.0971017033496997     
 H   3.1460774088950476        13.126516224461820        2.0341902387548609     
 C   2.2040228980807055        12.569087853568039       0.17373733671488983     
 H   1.1405882575889483        11.734272215559132       -1.5238380596046464     
 H   5.6536162937575414        7.8883834030119520        7.3440850242125029     
 H  -3.1239598388468157        13.058411425517400        6.4303998247187044     
 C  -2.1868293594352446        12.502026844744828        8.2957107271024704     
 H  -1.1247891278460842        11.668977342638204        9.9932787328542414     
 H  -5.5297258834640024        8.0397172010791724        1.0203749733120036     
 H   2.5768768949409244        13.444472346906506      -0.34850354080701090     
 H  -2.5959264890963389        13.354151928484660        8.8309355198073352     
 Dy  -3.4901676767871315E-002   8.4657224914633318        12.621922999184898     
 Br  -3.7343751482784196E-002   11.333536829344631        12.605552387038093     
 O -0.84512089642077981        7.9934189313813810        10.661528370136825     
 N  -1.4019147140049539        6.3319912937742897        13.122337867704461     
 N  -2.2976481702589377        8.9065793126055919        13.784207788032411     
 O  0.77148981774029435        8.0754545085689884        14.603998488730324     
 N   1.3917385606743338        6.3501767649999330        12.225111961587082     
 N   2.1933971134001573        8.9231963613039031        11.367391147422294     
 C  -1.2717316122058562        6.9092914324673318        10.007921505789282     
 C  -2.0513281812149451        6.5604496437442528        14.438718659915898     
 C -0.55767943849663038        5.1072126186823592        13.213000170306270     
 C  -2.4917084471023379        6.1636930329792783        12.100187462770608     
 C  -2.9758979497999078        10.076293648865670        13.813192517146996     
 C  -2.8046415592245570        7.8629865234326273        14.490769424685476     
 C   1.2310572585708228        7.0325306612436789        15.301749183057662     
 C   2.0333851144877526        6.5296849286735892        10.897802497008797     
 C  0.57950705781079159        5.1006302444300911        12.193855082429607     
 C   2.4880108448699958        6.2552667246222926        13.248509383831411     
 C   2.8265457249708850        10.111865865112858        11.241378920629609     
 C   2.7633281985533329        7.8402310896962550        10.777255925750508     
 C  -2.0533846717204027        5.9292023111804415        10.682788947727168     
 C -0.95232252756622493        6.6965047956365540        8.6472353273446263     
 H  -1.2593779982632678        6.5824856397370954        15.204262968799306     
 H  -2.7372334985630946        5.7334257498211922        14.692763806608351     
 H  -1.1791971969469326        4.2057039893209680        13.072357786099980     
 H -0.14141549520406937        5.0616051758406702        14.224745575992237     
 H  -3.1382938985811357        5.3299231831983578        12.415625584929662     
 H  -3.0869657504520776        7.0865886351364358        12.136108232501517     
 H  -2.5255358381159447        10.889160507297449        13.245807448751210     
 C  -4.1593909219651675        10.253617055083655        14.525527385128077     
 C  -3.9686716567844691        7.9744185479811334        15.251239275389436     
 C   2.0548148576644309        6.0571309606713895        14.672182294579736     
 C  0.90620566459647489        6.8556933100938942        16.666262841456788     
 H   1.2354177257081058        6.5081347072204743        10.138777660744561     
 H   2.7299527180493013        5.7020067564595518        10.679378284527953     
 H   1.2259520345880390        4.2238114551382493        12.373930449629253     
 H  0.16313888825689815        5.0015265239183941        11.185797928268409     
 H   3.1614759635338867        5.4318074188590932        12.961863336430914     
 H   3.0533648203459025        7.1951396716902085        13.176705080306844     
 H   2.3236763111805172        10.957627210058620        11.708549825658277     
 C   4.0335697688309455        10.267408383931613        10.563634010266924     
 C   3.9608222426597122        7.9211527363811305        10.065713058737753     
 C  -2.4924830543799703        4.7947400201633785        9.9923242031252393     
 C  -1.4077288199623741        5.5555502520167250        7.9757762513359625     
 H -0.37058287296049569        7.4487103551155895        8.1147307546893614     
 H  -4.6669806093297508        11.215688632013167        14.514768832801987     
 C  -4.6685434497604534        9.1816832801561130        15.259243929995485     
 H  -4.3338501976234234        7.1112504673666779        15.805309539985249     
 C   2.5276442239651917        4.9633092720170566        15.406585954017560     
 C   1.3985982271662611        5.7603026783927778        17.385008865144037     
 H  0.28986511650187324        7.5996348105690963        17.168234425437454     
 H   4.4972912757098351        11.249821169332707        10.492486709851475     
 C   4.6232775150242622        9.1469519942600499        9.9763744218431594     
 H   4.3794096658468034        7.0247914059804986        9.6095560272642420     
 H  -3.0962605682122906        4.0574089651877312        10.521518895538076     
 C  -2.1820247117133436        4.6024432374072148        8.6431936817192607     
 H  -1.1542289732981095        5.4321290895994885        6.9218022885067594     
 H  -5.5991623655389020        9.2850251420770213        15.815261844311079     
 H   3.1593691301928697        4.2270977603700937        14.907984814508826     
 C   2.2146706537982741        4.8110090018561964        16.761249707855612     
 H   1.1398403605317176        5.6661767888172978        18.440736392580000     
 H   5.5831066802045273        9.2262831682818778        9.4674621408428745     
 H  -2.5583782584701100        3.7212111380604496        8.1335627615815813     
 H   2.6155042320009292        3.9630274444759905        17.310191970623077     
         256

 Dy   4.2180559858037077       0.17116676833863648        4.2660834068329265     
 Br   4.2464929623635363       -2.7120883639042259        4.1859052071950833     
 O   5.0156501458187384       0.57847287077392251        2.2844000980581454     
 N   5.6486966180940446        2.2729591088621217        4.6786201691846578     
 N   6.4445766758914971      -0.29449326319305413        5.5252965538348775     
 O   3.4230888010036002       0.63855408254943302        6.2292923656032189     
 N   2.8401292109057139        2.3001927381713596        3.7856482947168999     
 N   1.9573254650467664      -0.27466664516165451        3.1161306961471187     
 C   5.4835780835912677        1.6219924184898080        1.5943135405690143     
 C   6.2940188151361189        2.0945737160011633        6.0043030640191777     
 C   4.8310046306345793        3.5197542947134974        4.7151928937068757     
 C   6.7437403595430192        2.3767435805904880        3.6546006990961568     
 C   7.0722046955808420       -1.4867534114931862        5.6432004999391525     
 C   7.0201822617658758       0.78231697011782741        6.1195973795961951     
 C   2.9954791447787659        1.7157470207669920        6.8932604717664008     
 C   2.1875440003326379        2.0769379516833291        2.4714417909750104     
 C   3.6912579149153775        3.5192323810574213        3.6983306478904252     
 C   1.7563498123903447        2.4659622141649358        4.8131105441062330     
 C   1.2832767231689710       -1.4470756334343990        3.0835464593310347     
 C   1.4437038115909580       0.76911664644395938        2.4144599364594868     
 C   6.3104174983031429        2.5883504636249475        2.2330280292113578     
 C   5.1637388615893345        1.8084179275119969       0.23011532699760573     
 H   5.4986797648740202        2.1173266799211929        6.7656973526156809     
 H   6.9923348043595199        2.9213422674161729        6.2200086137119932     
 H   5.4759389247218939        4.3980295733090351        4.5382484039823439     
 H   4.4168290346563115        3.6138487834555466        5.7243560570076850     
 H   7.4173084779455136        3.1973988660230779        3.9480113977370235     
 H   7.3090850779244860        1.4363742255097638        3.7182439712966802     
 H   6.5646265644118298       -2.3266619705835332        5.1713889170385281     
 C   8.2805870381302267       -1.6506254827474838        6.3164981460606429     
 C   8.2192535922489398       0.69272675482774071        6.8263699124876389     
 C   2.2018746306270529        2.6935124162998951        6.2300544009328851     
 C   3.3278297672885739        1.9248605339346851        8.2512870094924153     
 H   2.9767870406316286        2.0640314178200803        1.7029409443263535     
 H   1.4941873546117015        2.8997150555526128        2.2235191524787421     
 H   3.0759136197210792        4.4242961624183712        3.8430037631947620     
 H   4.1060459778321130        3.5659703235540086        2.6861674453116815     
 H   1.1086900924451035        3.3017456840232184        4.5056007537869514     
 H   1.1597798388378520        1.5440048535218596        4.7757632165200361     
 H   1.7393350639316232       -2.2601840682966152        3.6446560994913777     
 C   9.9267708130680726E-002  -1.6270309652443768        2.3731141989100961     
 C  0.28037819019550836       0.65341331355673082        1.6531739638891014     
 C   6.7879948592421959        3.6862236637306318        1.5086142676426817     
 C   5.6603535102976368        2.9085275157546029      -0.47814188985042566     
 H   4.5468221522824832        1.0684112937386101      -0.27745082620722616     
 H   8.7400889510727637       -2.6353202831583449        6.3813118181858748     
 C   8.8770666624119947      -0.53591828180470691        6.9065603239713429     
 H   8.6431288011599463        1.5847874823514978        7.2851796044518791     
 C   1.7603697704324319        3.8199939328843930        6.9315566712925500     
 C   2.8698349666579492        3.0576670335162346        8.9340063846298214     
 H   3.9213440364532537        1.1764716892042886        8.7748757090864942     
 H -0.40454172564508473       -2.5908684713870938        2.3829186801310631     
 C -0.41495479146091585      -0.55614834806937496        1.6423244139510971     
 H  -8.8437987506577859E-002   1.5161923854205295        1.1013939814009415     
 H   7.4213632766461419        4.4158010007634232        2.0143856841113843     
 C   6.4769915153782467        3.8506862278909653       0.15510550633699144     
 H   5.4036665732969604        3.0116002549943799       -1.5333622760842480     
 H   9.8382748982333723      -0.62127231227598056        7.4118158675770536     
 H   1.1472601067441688        4.5563166087399471        6.4122843292784015     
 C   2.0807770848013747        4.0068289802669543        8.2792264115266132     
 H   3.1326433890050627        3.1775847165681053        9.9861231798614938     
 H  -1.3459534213675948      -0.66179940080198929        1.0873963463944762     
 H   6.8811852410871568        4.7019863673614664      -0.38567384809659877     
 H   1.7010579547915357        4.8817261514535479        8.7967793061727644     
 Dy   4.3305723798108167        17.058527859110740        12.678225939993299     
 Br   4.2929465530926540        19.930908562403797        12.720672036955307     
 O   3.5259770640664594        16.657637964373052        10.699016382351545     
 N   2.9360736144135591        14.924408552032659        13.083562899110335     
 N   2.0835245166575431        17.477154811007903        13.902900620229977     
 O   5.1455030540137017        16.607857136277488        14.640099035399526     
 N   5.7301429807804700        14.948765460407325        12.187991389463038     
 N   6.5746765463724888        17.543549978871969        11.491270896110859     
 C   3.0786605637684770        15.607980942207268        10.005035731642016     
 C   2.2977685448524494        15.097543539183080        14.414170247642494     
 C   3.7652838144367196        13.686005055755643        13.110382813921714     
 C   1.8371048465249469        14.815342061996850        12.064299846121433     
 C   1.4221884945526777        18.652032953986502        14.001592638764265     
 C   1.5521591777656651        16.400165000424668        14.534521779901848     
 C   5.5820042950347029        15.531784050873217        15.300858041793871     
 C   6.3843794306755104        15.184807508288740        10.875534827838862     
 C   4.9025721691272182        13.713500297831770        12.091388720251258     
 C   6.8160687193068705        14.796480083951661        13.216062356552191     
 C   7.2234266431023322        18.728098019696066        11.437823226008511     
 C   7.1209616834070522        16.496136420491215        10.824161248226321     
 C   2.2666740366048219        14.624738145053243        10.638122738665327     
 C   3.4056710042371714        15.432057046826761        8.6411164916502496     
 H   3.0982149574319338        15.082455493374674        15.170689785701393     
 H   1.6101919557952360        14.262792424658107        14.634705755762489     
 H   3.1317727854548627        12.801171562169424        12.924588471652051     
 H   4.1819531970644972        13.586341876451870        14.118316839180189     
 H   1.1767332378609183        13.982174685889529        12.352959902396350     
 H   1.2587441387277158        15.746662372270242        12.139423175431709     
 H   1.8932497132542125        19.492627462579776        13.497241687203047     
 C  0.22617627383896513        18.800390521951609        14.699309206327118     
 C  0.37418438701182039        16.478650448601510        15.278548047346000     
 C   6.3738503807338498        14.557080302150748        14.631388690071788     
 C   5.2646322279648663        15.322223288722977        16.662663287845529     
 H   5.5954918020998985        15.200002304597406        10.106796018900832     
 H   7.0800230675928804        14.365366299008224        10.624234292941766     
 H   5.5363362999616221        12.819496520728768        12.224963044224484     
 H   4.4863695588591179        13.670497865684476        11.079414220332378     
 H   7.4762998937927243        13.972575976659927        12.904393835854783     
 H   7.3976887243822995        15.728172977827340        13.182359197322766     
 H   6.7407539629399214        19.544123377048489        11.970558229283636     
 C   8.4171584828946848        18.915707829759757        10.745060424446658     
 C   8.3036334343122320        16.613146912073898        10.095528062008201     
 C   1.7976194339157583        13.530057660941155        9.9032429911330802     
 C   2.9216840396109940        14.332024173620903        7.9240014677425226     
 H   4.0131957773568976        16.183578345017928        8.1392925120150306     
 H -0.26663570453636554        19.769230366736533        14.741959987243256     
 C -0.31489715448607158        17.690742677825270        15.344594814123411     
 H  -1.1664688846636802E-002   15.589837920256032        15.773332095264999     
 C   6.8169099151446897        13.425627807251562        15.324638370494700     
 C   5.7284183201487222        14.187650456647507        17.338810874875016     
 H   4.6747213772867564        16.068922912097833        17.193124104442212     
 H   8.8949415521406188        19.891930879989985        10.730087889192589     
 C   8.9751463306459183        17.835309081129871        10.066158734961478     
 H   8.7022484087234737        15.744166772367011        9.5779242472792028     
 H   1.1667468229044331        12.792622425299889        10.400893952390390     
 C   2.1106071412995475        13.379434744086993        8.5485506153343103     
 H   3.1791738911958825        14.238229996810405        6.8680156492892106     
 H  -1.2621021716904850        17.768375232321890        15.875918445552221     
 H   7.4217403597315599        12.688199873859041        14.796915395516915     
 C   6.5072754443841925        13.235931713377596        16.674435636661897     
 H   5.4742591651747610        14.066870085720007        18.392996072267071     
 H   9.9176324372413092        17.942747357180760        9.5318375666385879     
 H   1.7130067521691339        12.529841087306277        8.0006101625461330     
 H   6.8878147975571604        12.358164885076121        17.187384128601465     
 Dy   6.2038297599390620E-002   8.7759080764958011        4.2156225355442762     
 Br   2.4572915228055739E-003   5.8918236344532486        4.2324490234109611     
 O  0.86514984453794308        9.2108818129330015        2.2468137383662081     
 N   1.4739176125052411        10.884101348013006        4.6749572147838556     
 N   2.3011265507301220        8.2902290570041615        5.3946175710555231     
 O -0.72861603719613000        9.2153312591161658        6.1915406582643300     
 N  -1.3341603187750295        10.899840997410212        3.7822106607841510     
 N  -2.1864615488475128        8.3514068249638385        2.9881511887115222     
 C   1.2961136581786514        10.280916875158992        1.5731778823421210     
 C   2.1321579152947367        10.658711271106322        5.9855616828225493     
 C  0.64017123894867201        12.114743255581972        4.7649367023054321     
 C   2.5530322503913365        11.030364901390264        3.6400341906421070     
 C   2.9429161256343281        7.1019637017994635        5.4602390944994621     
 C   2.8577425005473591        9.3419436756727805        6.0475278421204068     
 C  -1.1914589694708242        10.267250881865536        6.8715277407660338     
 C  -1.9735028090843594        10.723033808114099        2.4530370623932685     
 C -0.49974364223206696        12.135538843126465        3.7482911082443833     
 C  -2.4342098395995584        11.023043587966843        4.7984118112211567     
 C  -2.8466418298946152        7.1749300443263753        2.9040783632625247     
 C  -2.7184287607480870        9.4201484263489643        2.3438165177465344     
 C   2.0994399010355318        11.257363577144934        2.2257386872407783     
 C  0.95632867807928279        10.485705618286213       0.21600750662590129     
 H   1.3466946584221486        10.656647026560924        6.7579190596220338     
 H   2.8362351918853039        11.474223555526665        6.2263663123518329     
 H   1.2687616652783198        13.011601138507212        4.6262203483993538     
 H  0.22510751911285484        12.161302324413725        5.7770391444962135     
 H   3.2140770589004157        11.858303042763572        3.9393446622956367     
 H   3.1365632323455275        10.100102348350596        3.6781236453016071     
 H   2.4517265175322991        6.2825475058103164        4.9412235548152514     
 C   4.1383869147216155        6.9149034370185065        6.1497526013908903     
 C   4.0419267411089042        9.2244229009221641        6.7738191175627085     
 C  -2.0083465783496735        11.235229420623726        6.2222189107018160     
 C -0.87707177360551147        10.459443545160974        8.2359130494667987     
 H  -1.1742870191313071        10.733811504880252        1.6955237957477083     
 H  -2.6606733799235638        11.557161980772872        2.2295181033612104     
 H  -1.1319583685808974        13.021627038373079        3.9318707433119076     
 H  -8.6238619455386564E-002   12.230485066397582        2.7389265668205387     
 H  -3.0942301788892710        11.851777972984571        4.4969386261277675     
 H  -3.0126903053193876        10.091000696296161        4.7356135851445638     
 H  -2.3748410589514890        6.3414288326887895        3.4191320852921638     
 C  -4.0428844240079869        7.0180141802542613        2.2087137295251122     
 C  -3.8965657176240218        9.3324716532177572        1.6020837536086681     
 C   2.5339282799403837        12.383837631452817        1.5192557833023894     
 C   1.4114577484684221        11.615277271551665      -0.47379889174192824     
 H  0.35516454176198803        9.7398109269607289      -0.30163925370870964     
 H   4.6091951605516019        5.9355736182309125        6.1741414107638120     
 C   4.7063864797371755        7.9990524432700152        6.8139605358780102     
 H   4.4473397983215444        10.096253853819311        7.2812522668085702     
 C  -2.4906205324561523        12.334621812440664        6.9406344612624276     
 C  -1.3744421122573423        11.564322634469642        8.9362039130882724     
 H -0.26817905471114944        9.7169138540771129        8.7498219717008876     
 H  -4.5352229256997436        6.0486299696108450        2.1781238861117456     
 C  -4.5852196178660058        8.1195512945198995        1.5511730090499503     
 H  -4.2836627346977840        10.215647086810952        1.0986764829653435     
 H   3.1458736794516073        13.124552791301706        2.0338172703514319     
 C   2.2039099097506614        12.567200089951287       0.17323116927020921     
 H   1.1405034966708891        11.732443476392936       -1.5243323083981060     
 H   5.6502523873226949        7.8919375183487048        7.3459283075804711     
 H  -3.1246755783438895        13.060034667372562        6.4299009148050352     
 C  -2.1872364240830415        12.503921392454526        8.2950720033835665     
 H  -1.1248410434932039        11.671188638917066        9.9926247983258527     
 H  -5.5331887754162521        8.0356383245742240        1.0221787088550034     
 H   2.5778376532633667        13.441895000899850      -0.34940742868782271     
 H  -2.5954056150090676        13.356701853385619        8.8298684754631260     
 Dy  -3.1428616832379352E-002   8.4660955867218739        12.625029865085843     
 Br  -3.3336248565110187E-002   11.333918900929341        12.609910960116961     
 O -0.84183449675073108        7.9965893620137951        10.663950309209522     
 N  -1.4005731260171443        6.3329598955883961        13.122097547479182     
 N  -2.2931518847990038        8.9075984316364938        13.790073396642887     
 O  0.77507265729402586        8.0730254663646761        14.606255747940930     
 N   1.3930931990134381        6.3498151151124373        12.224846969681639     
 N   2.1978567203251473        8.9227563253036593        11.373169975745901     
 C  -1.2692352535679901        6.9136749481068733        10.008944578927451     
 C  -2.0497707287390110        6.5599778381477369        14.438794921983655     
 C -0.55741051737809100        5.1073688511709614        13.210957201155878     
 C  -2.4905347351271918        6.1670450480243240        12.099853488422445     
 C  -2.9699031825749138        10.077962419736567        13.822015612506560     
 C  -2.8022922632917719        7.8628108197493374        14.492878925355134     
 C   1.2335809843226464        7.0288092968596994        15.302646425172808     
 C   2.0349411528510180        6.5307459350127397        10.897840341583247     
 C  0.57977540789761717        5.1010909369969610        12.191808469871507     
 C   2.4892199964718711        6.2525090418333988        13.248134250504448     
 C   2.8324844309727046        10.110794873255804        11.250104570677758     
 C   2.7656650579687496        7.8410037871027392        10.779316525522351     
 C  -2.0522432397128774        5.9336964911566641        10.682298986312970     
 C -0.94928781139958596        6.7018663205342692        8.6482405750980877     
 H  -1.2576570376718135        6.5806620556847770        15.204163541755600     
 H  -2.7360547743404009        5.7329798156136178        14.691762511770330     
 H  -1.1797441482002493        4.2066470430446579        13.069128296843731     
 H -0.14114440225381503        5.0601129919506276        14.222591553230224     
 H  -3.1380219376510645        5.3336282438109599        12.414330241940307     
 H  -3.0847989428488227        7.0905055290466583        12.136881929782673     
 H  -2.5177460374149483        10.891830891897609        13.257878593685509     
 C  -4.1542336070423449        10.254692078665927        14.533068252782574     
 C  -3.9674891027604398        7.9733735076635632        15.251597947402598     
 C   2.0559486631354038        6.0532334908669272        14.671635968762253     
 C  0.90896466727794523        6.8509029164130260        16.667056532446992     
 H   1.2371336520888492        6.5105239204941947        10.138638226073025     
 H   2.7311330861399701        5.7030422640495795        10.678335391401205     
 H   1.2253919533762865        4.2234763821546082        12.370699278889925     
 H  0.16340787169709203        5.0036283233609939        11.183640427801633     
 H   3.1617612452067685        5.4286881316054005        12.960522177766482     
 H   3.0555740307367838        7.1918086468095703        13.177430563368915     
 H   2.3314047963317348        10.955537893779956        11.720508938417135     
 C   4.0386546477102616        10.266975975992139        10.571075216700240     
 C   3.9619973672122302        7.9228300500698099        10.066058400147893     
 C  -2.4921128507562225        4.8003844304094176        9.9904642184986621     
 C  -1.4055344780584758        5.5621947603094295        7.9753134182087146     
 H -0.36641924202546472        7.4538033400208654        8.1167404432087764     
 H  -4.6603683669778917        11.217441766074844        14.524834556489363     
 C  -4.6661060444316753        9.1812702063526057        15.262058188127018     
 H  -4.3344845838719595        7.1091925256125110        15.802521131311170     
 C   2.5277518927986176        4.9581495416847403        15.404668046697713     
 C   1.4002298825996198        5.7540992594682292        17.384330941460036     
 H  0.29374231605800616        7.5951272819397779        17.169988205210114     
 H   4.5037943288029707        11.248729774061912        10.502422496054509     
 C   4.6256615301664956        9.1480259986437957        9.9791242470904624     
 H   4.3787990500938783        7.0274842200754675        9.6068024992414767     
 H  -3.0968019020677726        4.0630793355072479        10.518638507416945     
 C  -2.1812114758750094        4.6092010014067641        8.6412613484430576     
 H  -1.1516049953982277        5.4395936013057700        6.9213596138563371     
 H  -5.5977110468427203        9.2839218688972078        15.816453795810386     
 H   3.1585567220370652        4.2218755958907126        14.905094048502024     
 C   2.2149407116358821        4.8046523457276846        16.759189416189635     
 H   1.1417000528234851        5.6590878117849668        18.440021523750001     
 H   5.5844832909417441        9.2280720335580106        9.4685728350901961     
 H  -2.5580836512219780        3.7288949238691718        8.1303985098639835     
 H   2.6150235158196211        3.9556425916524911        17.306920744640387     
         256

 Dy   4.2215736958567938       0.17103443860272738        4.2632625241440643     
 Br   4.2484983659793008       -2.7122673219972775        4.1882670356020775     
 O   5.0187939807708224       0.58011468103566100        2.2819611263742692     
 N   5.6504727997411077        2.2735424359246470        4.6776358263856803     
 N   6.4495639322187310      -0.29345576516685051        5.5191377849658858     
 O   3.4263344099100270       0.63680171297280419        6.2268569446296711     
 N   2.8418434290119996        2.2992345127532690        3.7846955909757733     
 N   1.9622123361036485      -0.27619408842421084        3.1101154754906442     
 C   5.4856065759518495        1.6245811067171543        1.5926083721244133     
 C   6.2961285651937109        2.0943197107077522        6.0030622545112324     
 C   4.8317446494189413        3.5195650562325973        4.7155059036130842     
 C   6.7452099339534843        2.3791459568844551        3.6534555673430797     
 C   7.0786657169821190       -1.4850715233936402        5.6343990876632093     
 C   7.0230694303014847       0.78235134255663896        6.1168350868097825     
 C   2.9976089437401816        1.7130621978625260        6.8915554409153073     
 C   2.1895688878237953        2.0767531103311070        2.4702372668366763     
 C   3.6919804088010189        3.5190414951469267        3.6986514930243968     
 C   1.7577580236176551        2.4632679947806069        4.8120129931191507     
 C   1.2896437124510396       -1.4492594771587723        3.0748636168422991     
 C   1.4465204571115606       0.76860617761436212        2.4117943877688544     
 C   6.3115355129429336        2.5912300362699510        2.2320233352972672     
 C   5.1653301890967125        1.8117493495978638       0.22861604133109867     
 H   5.5009978845824188        2.1160649943931138        6.7647037279813027     
 H   6.9941043931355527        2.9212149953150948        6.2194226319111943     
 H   5.4758837148671011        4.3985640665817662        4.5394490697168539     
 H   4.4175344975725572        3.6123597401385101        5.7247480571871723     
 H   7.4179551925558131        3.2002800650548724        3.9473029825678885     
 H   7.3115043396961870        1.4393423869091129        3.7163590944369016     
 H   6.5727812449777083       -2.3241703477912976        5.1597389263159599     
 C   8.2862465509748784       -1.6493549733043182        6.3089550652699335     
 C   8.2209471651790107       0.69206505944589136        6.8254373428684625     
 C   2.2029712298785826        2.6904489273132355        6.2290676082106931     
 C   3.3297047008093359        1.9215961367723728        8.2497215173195872     
 H   2.9789878299828532        2.0648687754520751        1.7019433575379299     
 H   1.4958406294175881        2.8993835355624387        2.2229628166001594     
 H   3.0758618017796739        4.4234043753438126        3.8442447221617781     
 H   4.1067088747499723        3.5670842132237413        2.6865474785175691     
 H   1.1092915618620964        3.2985694436150039        4.5048889993078216     
 H   1.1621212759019952        1.5407453470204022        4.7739901432053671     
 H   1.7473675444895149       -2.2631889199968409        3.6331635214652858     
 C  0.10488551555530201       -1.6288185912147517        2.3655946758027566     
 C  0.28202147841580782       0.65360030671961544        1.6523013960164947     
 C   6.7880779619927161        3.6899482211352561        1.5082973851731696     
 C   5.6608324664244609        2.9128208625242960      -0.47888349446039730     
 H   4.5490176419703179        1.0715747115693695      -0.27943190432007775     
 H   8.7472316184345793       -2.6333572929411218        6.3714623533401493     
 C   8.8800026882845291      -0.53595624593772639        6.9034776908532534     
 H   8.6430027047492821        1.5832336679880645        7.2872012345617536     
 C   1.7604626897902698        3.8161368450321005        6.9312122934730471     
 C   2.8706514318607526        3.0535058188884854        8.9331514749544993     
 H   3.9239224224763700        1.1734572027306693        8.7728317523340618     
 H -0.39739978038207907       -2.5933785810746208        2.3730454377756591     
 C -0.41204897310352151      -0.55660017195808331        1.6392411803010241     
 H  -8.8613187786139330E-002   1.5172900759458274        1.1034768625475455     
 H   7.4208646101897324        4.4197098977525284        2.0144682827839588     
 C   6.4767525275996967        3.8551176276982342       0.15497819718119202     
 H   5.4039117936904955        3.0164351344147549       -1.5339965494852983     
 H   9.8402301867378146      -0.62188882156424852        7.4103599107785838     
 H   1.1466889641012243        4.5522055900239504        6.4123386729331751     
 C   2.0807268228946163        4.0024264439091572        8.2790133563448389     
 H   3.1333639700113918        3.1730066447768981        9.9853288026907272     
 H  -1.3439919708697552      -0.66165707505519000        1.0858589954615112     
 H   6.8802603599413459        4.7071014943573690      -0.38511289993682551     
 H   1.7003614385787666        4.8766827215299777        8.7972346744279122     
 Dy   4.3276867063900957        17.058838919090025        12.676836427753745     
 Br   4.2923102184664765        19.931253037463545        12.716756613831620     
 O   3.5227074697686955        16.655991243221514        10.698314831828108     
 N   2.9332687819993217        14.925488733510482        13.085268550022981     
 N   2.0807594211603733        17.479506848120710        13.900493232961312     
 O   5.1423880736994549        16.610035077418988        14.639308948872891     
 N   5.7274117499351052        14.948458309306837        12.189667283085502     
 N   6.5718689473276557        17.541978729087173        11.488720599696801     
 C   3.0757783446639118        15.605358983713451        10.005574369985881     
 C   2.2945229590422862        15.100640504537543        14.415334919492993     
 C   3.7625589082609383        13.687264860931935        13.114344915013600     
 C   1.8346395226632839        14.814814786203726        12.065835525453338     
 C   1.4197388777224993        18.654648668680736        13.997730791453314     
 C   1.5491458691812876        16.403509050869690        14.533508129935058     
 C   5.5792119174657229        15.534915205875002        15.301287546007613     
 C   6.3811565321704764        15.182475136722823        10.876630530349605     
 C   4.8998463769920706        13.713048898576318        12.095340406094508     
 C   6.8137292716130791        14.797681627361550        13.217508193302045     
 C   7.2209174178221769        18.726275764742997        11.433806901834611     
 C   7.1179528719599157        16.493571596931801        10.823059560631233     
 C   2.2645244329378338        14.622450676643027        10.640011855314304     
 C   3.4024461610413597        15.428175846598311        8.6417493879402336     
 H   3.0946407917431382        15.086558789903028        15.172201737714634     
 H   1.6067419381555537        14.266348184000901        14.636909224071657     
 H   3.1291196076112051        12.802076711524796        12.930255355135246     
 H   4.1792241416335303        13.589481873915080        14.122407159128176     
 H   1.1743558207301903        13.981948953723562        12.355414087229928     
 H   1.2561222168392014        15.746119107292227        12.139543789462929     
 H   1.8909741948839318        19.494418782194458        13.492238026776178     
 C  0.22396923589636744        18.804276203668170        14.695575590105310     
 C  0.37120463000436565        16.483245696334741        15.277349395729601     
 C   6.3718422635649263        14.559931062914032        14.633173922673668     
 C   5.2613208814338757        15.326480941141446        16.663122559495829     
 H   5.5919107597465718        15.196655492857580        10.108269866180777     
 H   7.0765895236666889        14.362578117307676        10.626331487965649     
 H   5.5336446995508473        12.819368618646850        12.230605909962852     
 H   4.4836308142285102        13.668176051905510        11.083497089070219     
 H   7.4740160326665430        13.973493044842598        12.906660740384464     
 H   7.3951988184501465        15.729391174125517        13.182439742481249     
 H   6.7383866125439269        19.543123864631923        11.965359915764727     
 C   8.4149113864017053        18.912635164542440        10.741209208356882     
 C   8.3006719326780836        16.609353471755636        10.094264561467654     
 C   1.7963169220480411        13.526468268545079        9.9066529913308745     
 C   2.9191293590369276        14.326909298619510        7.9261363923463541     
 H   4.0093353456197711        16.179511278396735        8.1388796207473622     
 H -0.26843891542060783        19.773315717134096        14.737310276987039     
 C -0.31737621732700017        17.695625918623584        15.342261259861850     
 H  -1.4869462636861015E-002   15.595100749278963        15.773060617267333     
 C   6.8156752407150440        13.429721776634791        15.327895323148386     
 C   5.7256767212388073        14.193072125237673        17.340721609350016     
 H   4.6707166319076396        16.073306751211312        17.192545258046064     
 H   8.8930733912445774        19.888672832963987        10.725312801299751     
 C   8.9726632613695241        17.831243796887879        10.063742432390713     
 H   8.6990890526219076        15.739703201495876        9.5776234067272554     
 H   1.1663409857041376        12.789081357473231        10.405406926151031     
 C   2.1091514842662442        13.374411094081195        8.5521289308986894     
 H   3.1764715900028238        14.232102251843045        6.8702157609232639     
 H  -1.2642882970511193        17.774230247700430        15.873931583208739     
 H   7.4214466952894558        12.692291087735105        14.801273799929122     
 C   6.5057221701852468        13.241330736319089        16.677811176511106     
 H   5.4712515682231100        14.073205877145341        18.394930827202600     
 H   9.9154462654252224        17.937720943082045        9.5297782279026819     
 H   1.7121255113378584        12.523819680092526        8.0054430115830577     
 H   6.8867479237066833        12.364507174497712        17.191996390561368     
 Dy   5.8428922146097913E-002   8.7758074823094159        4.2161464559879915     
 Br   2.4637341012852020E-003   5.8917288808563653        4.2314396654968967     
 O  0.86129357746874691        9.2111118225774682        2.2472558454751277     
 N   1.4699925378782250        10.884485886585473        4.6747657150782649     
 N   2.2975136599814472        8.2912608019438832        5.3964014154851556     
 O -0.73224126690972136        9.2152095493150874        6.1920046698000419     
 N  -1.3381891574300275        10.899007263116198        3.7820169935118741     
 N  -2.1901428937976788        8.3497790943995813        2.9898991198840874     
 C   1.2932231450734080        10.280591115595060        1.5734298645193128     
 C   2.1275646744484211        10.660042307952565        5.9858522039743791     
 C  0.63614108327209384        12.115167284789841        4.7632323033917370     
 C   2.5497232308652471        11.030195067944248        3.6404752728926333     
 C   2.9399049697053732        7.1033620512861662        5.4625547390594980     
 C   2.8535261116908681        9.3435243389412612        6.0489538277923796     
 C  -1.1942858657927693        10.267635182887835        6.8717639926349650     
 C  -1.9782150241587353        10.721186489033160        2.4533197899937171     
 C -0.50378243848326254        12.134628422684701        3.7465773383614245     
 C  -2.4376411729595877        11.022869537082386        4.7988301308264125     
 C  -2.8497037412283079        7.1729328398846173        2.9062820084583563     
 C  -2.7227395898448812        9.4180014158856995        2.3452672582034322     
 C   2.0969818542398295        11.256772931881939        2.2258871744447264     
 C  0.95423583698733061        10.484978642813799       0.21603162638417453     
 H   1.3416955597006719        10.658324751976862        6.7577648846538985     
 H   2.8313378257196171        11.475871506884888        6.2264340518150441     
 H   1.2646703913664319        13.011830008693398        4.6231564848260636     
 H  0.22116430119199784        12.163114468439478        5.7752776529764658     
 H   3.2107173662870547        11.858168137259334        3.9398868241825942     
 H   3.1331540513158256        10.099899539393890        3.6792486743348332     
 H   2.4492416115834792        6.2835013418162955        4.9437504753542347     
 C   4.1354840515068405        6.9172000336439394        6.1520978001648308     
 C   4.0376450258749772        9.2268646733140205        6.7755289834451942     
 C  -2.0109602750463620        11.235673160288812        6.2223249583083620     
 C -0.87901986503847740        10.460434243776909        8.2358710939756801     
 H  -1.1794289482092200        10.731645107241569        1.6953396568378609     
 H  -2.6657284531819929        11.554972646714681        2.2295665505837960     
 H  -1.1360003579821709        13.020960153108208        3.9287983926111139     
 H  -9.0192383465027448E-002   12.228164375451078        2.7371456060925028     
 H  -3.0977163959966529        11.851519580158934        4.4973355558592498     
 H  -3.0162074166514286        10.090841657676417        4.7368019148682592     
 H  -2.3773520688080563        6.3398510790962037        3.4214888446526861     
 C  -4.0458483419541205        7.0151265468239767        2.2109519009967711     
 C  -3.9009565277424203        9.3294786833032397        1.6038318150014235     
 C   2.5329864402110247        12.382382812175962        1.5190151543555634     
 C   1.4106934936171940        11.613776538221554      -0.47410793813246638     
 H  0.35283050424452211        9.7391741922566801      -0.30148339717479566     
 H   4.6068854864814952        5.9381417284688514        6.1766500756662239     
 C   4.7028356339280304        8.0018771964186808        6.8159898385328104     
 H   4.4425918811734419        10.099062521491357        7.2827333978013318     
 C  -2.4919095382324090        12.335895567437953        6.9402939628382656     
 C  -1.3752333737535194        11.566059000405000        8.9357671769823881     
 H -0.27018248601040618        9.7179913042253059        8.7499432737741625     
 H  -4.5375602007197609        6.0454516172767887        2.1804680296709624     
 C  -4.5888678343482718        8.1161704125119059        1.5531733003866204     
 H  -4.2885375450845986        10.212311232050222        1.1002512625809873     
 H   3.1456699500081671        13.122589358141592        2.0334443019480033     
 C   2.2037969214206172        12.565312326334535       0.17272500182552861     
 H   1.1404187357528299        11.730614737226739       -1.5248265571915656     
 H   5.6468884808878483        7.8954916336854577        7.3477715909484402     
 H  -3.1253913178409638        13.061657909227725        6.4294020048913660     
 C  -2.1876434887308389        12.505815940164224        8.2944332796646609     
 H  -1.1248929591403236        11.673399935195928        9.9919708637974622     
 H  -5.5366516673685018        8.0315594480692756        1.0239824443980032     
 H   2.5787984115858089        13.439317654893193      -0.35031131656863457     
 H  -2.5948847409217963        13.359251778286577        8.8288014311189187     
 Dy  -2.7955556896887401E-002   8.4664686819804160        12.628136730986787     
 Br  -2.9328745647436170E-002   11.334300972514052        12.614269533195831     
 O -0.83854809708068234        7.9997597926462083        10.666372248282221     
 N  -1.3992315380293348        6.3339284974025025        13.121857227253903     
 N  -2.2886555993390703        8.9086175506673939        13.795939005253361     
 O  0.77865549684775748        8.0705964241603656        14.608513007151535     
 N   1.3944478373525422        6.3494534652249417        12.224581977776197     
 N   2.2023163272501374        8.9223162893034154        11.378948804069507     
 C  -1.2667388949301241        6.9180584637464158        10.009967652065621     
 C  -2.0482132762630769        6.5595060325512211        14.438871184051411     
 C -0.55714159625955162        5.1075250836595645        13.208914232005485     
 C  -2.4893610231520458        6.1703970630693687        12.099519514074283     
 C  -2.9639084153499193        10.079631190607463        13.830838707866121     
 C  -2.7999429673589873        7.8626351160660484        14.494988426024792     
 C   1.2361047100744700        7.0250879324757189        15.303543667287954     
 C   2.0364971912142833        6.5318069413518911        10.897878186157698     
 C  0.58004375798444263        5.1015516295638301        12.189761857313407     
 C   2.4904291480737464        6.2497513590445060        13.247759117177484     
 C   2.8384231369745243        10.109723881398750        11.258830220725908     
 C   2.7680019173841663        7.8417764845092233        10.781377125294194     
 C  -2.0511018077053524        5.9381906711328867        10.681809024898772     
 C -0.94625309523294687        6.7072278454319845        8.6492458228515474     
 H  -1.2559360770803594        6.5788384716324586        15.204064114711894     
 H  -2.7348760501177076        5.7325338814060434        14.690761216932307     
 H  -1.1802910994535660        4.2075900967683468        13.065898807587482     
 H -0.14087330930356071        5.0586208080605859        14.220437530468208     
 H  -3.1377499767209938        5.3373333044235629        12.413034898950954     
 H  -3.0826321352455679        7.0944224229568809        12.137655627063827     
 H  -2.5099562367139518        10.894501276497767        13.269949738619808     
 C  -4.1490762921195214        10.255767102248198        14.540609120437068     
 C  -3.9663065487364104        7.9723284673459922        15.251956619415758     
 C   2.0570824686063771        6.0493360210624658        14.671089642944770     
 C  0.91172366995941556        6.8461125227321578        16.667850223437192     
 H   1.2388495784695928        6.5129131337679151        10.138498791401490     
 H   2.7323134542306389        5.7040777716396081        10.677292498274458     
 H   1.2248318721645342        4.2231413091709680        12.367468108150595     
 H  0.16367685513728589        5.0057301228035946        11.181482927334857     
 H   3.1620465268796507        5.4255688443517069        12.959181019102051     
 H   3.0577832411276646        7.1884776219289321        13.178156046430988     
 H   2.3391332814829524        10.953448577501293        11.732468051175992     
 C   4.0437395265895777        10.266543568052663        10.578516423133557     
 C   3.9631724917647482        7.9245073637584893        10.066403741558034     
 C  -2.4917426471324742        4.8060288406554568        9.9886042338720831     
 C  -1.4033401361545774        5.5688392686021340        7.9748505850814668     
 H -0.36225561109043375        7.4588963249261413        8.1187501317281914     
 H  -4.6537561246260326        11.219194900136522        14.534900280176739     
 C  -4.6636686391028972        9.1808571325490984        15.264872446258551     
 H  -4.3351189701204955        7.1071345838583442        15.799732722637092     
 C   2.5278595616320430        4.9529898113524249        15.402750139377865     
 C   1.4018615380329784        5.7478958405436806        17.383653017776034     
 H  0.29761951561413907        7.5906197533104587        17.171741984982773     
 H   4.5102973818961063        11.247638378791118        10.512358282257541     
 C   4.6280455453087290        9.1491000030275433        9.9818740723377655     
 H   4.3781884343409532        7.0301770341704364        9.6040489712187131     
 H  -3.0973432359232542        4.0687497058267645        10.515758119295816     
 C  -2.1803982400366757        4.6159587654063134        8.6393290151668545     
 H  -1.1489810174983459        5.4470581130120523        6.9209169392059140     
 H  -5.5962597281465394        9.2828185957173943        15.817645747309694     
 H   3.1577443138812611        4.2166534314113324        14.902203282495222     
 C   2.2152107694734902        4.7982956895991720        16.757129124523658     
 H   1.1435597451152528        5.6519988347526358        18.439306654919999     
 H   5.5858599016789618        9.2298608988341435        9.4696835293375159     
 H  -2.5577890439738460        3.7365787096778935        8.1272342581463839     
 H   2.6145427996383130        3.9482577388289917        17.303649518657693     
         256

 Dy   4.2250914059098799       0.17090210886681828        4.2604416414552029     
 Br   4.2505037695950643       -2.7124462800903291        4.1906288640090725     
 O   5.0219378157229064       0.58175649129739959        2.2795221546903930     
 N   5.6522489813881718        2.2741257629871723        4.6766514835867037     
 N   6.4545511885459641      -0.29241826714064689        5.5129790160968941     
 O   3.4295800188164538       0.63504934339617525        6.2244215236561233     
 N   2.8435576471182853        2.2982762873351783        3.7837428872346468     
 N   1.9670992071605309      -0.27772153168676722        3.1041002548341692     
 C   5.4876350683124313        1.6271697949445003        1.5909032036798123     
 C   6.2982383152513028        2.0940657054143417        6.0018214450032872     
 C   4.8324846682033025        3.5193758177516976        4.7158189135192927     
 C   6.7466795083639495        2.3815483331784226        3.6523104355900027     
 C   7.0851267383833960       -1.4833896352940945        5.6255976753872652     
 C   7.0259565988370927       0.78238571499545051        6.1140727940233690     
 C   2.9997387427015973        1.7103773749580597        6.8898504100642137     
 C   2.1915937753149528        2.0765682689788854        2.4690327426983423     
 C   3.6927029026866602        3.5188506092364320        3.6989723381583688     
 C   1.7591662348449655        2.4605737753962775        4.8109154421320683     
 C   1.2960107017331082       -1.4514433208831459        3.0661807743535636     
 C   1.4493371026321635       0.76809570878476485        2.4091288390782220     
 C   6.3126535275827242        2.5941096089149545        2.2310186413831765     
 C   5.1669215166040905        1.8150807716837307       0.22711675566459164     
 H   5.5033160042908174        2.1148033088650342        6.7637101033469236     
 H   6.9958739819115845        2.9210877232140167        6.2188366501103944     
 H   5.4758285050123083        4.3990985598544974        4.5406497354513640     
 H   4.4182399604888030        3.6108706968214737        5.7251400573666604     
 H   7.4186019071661118        3.2031612640866673        3.9465945673987535     
 H   7.3139236014678879        1.4423105483084619        3.7144742175771230     
 H   6.5809359255435860       -2.3216787249990620        5.1480889355933908     
 C   8.2919060638195301       -1.6480844638611525        6.3014119844792242     
 C   8.2226407381090816       0.69140336406404201        6.8245047732492869     
 C   2.2040678291301128        2.6873854383265758        6.2280808154885010     
 C   3.3315796343300974        1.9183317396100603        8.2481560251467609     
 H   2.9811886193340782        2.0657061330840696        1.7009457707495064     
 H   1.4974939042234745        2.8990520155722646        2.2224064807215766     
 H   3.0758099838382686        4.4225125882692549        3.8454856811287939     
 H   4.1073717716678315        3.5681981028934744        2.6869275117234572     
 H   1.1098930312790896        3.2953932032067894        4.5041772448286910     
 H   1.1644627129661385        1.5374858405189449        4.7722170698906980     
 H   1.7554000250474069       -2.2661937716970666        3.6216709434391943     
 C  0.11050332297992330       -1.6306062171851265        2.3580751526954167     
 C  0.28366476663610729       0.65378729988250006        1.6514288281438880     
 C   6.7881610647432362        3.6936727785398809        1.5079805027036575     
 C   5.6613114225512851        2.9171142092939890      -0.47962509907036893     
 H   4.5512131316581526        1.0747381294001288      -0.28141298243292934     
 H   8.7543742857963949       -2.6313943027238986        6.3616128884944247     
 C   8.8829387141570635      -0.53599421007074599        6.9003950577351638     
 H   8.6428766083386197        1.5816798536246313        7.2892228646716291     
 C   1.7605556091481076        3.8122797571798075        6.9308679156535433     
 C   2.8714678970635559        3.0493446042607366        8.9322965652791790     
 H   3.9265008084994864        1.1704427162570503        8.7707877955816294     
 H -0.39025783511907342       -2.5958886907621479        2.3631721954202551     
 C -0.40914315474612711      -0.55705199584679166        1.6361579466509508     
 H  -8.8788388065700802E-002   1.5183877664711254        1.1055597436941493     
 H   7.4203659437333229        4.4236187947416328        2.0145508814565329     
 C   6.4765135398211466        3.8595490275055031       0.15485088802539260     
 H   5.4041570140840314        3.0212700138351294       -1.5346308228863483     
 H   9.8421854752422551      -0.62250533085251647        7.4089039539801131     
 H   1.1461178214582797        4.5480945713079546        6.4123930165879477     
 C   2.0806765609878579        3.9980239075513606        8.2788003011630646     
 H   3.1340845510177213        3.1684285729856914        9.9845344255199606     
 H  -1.3420305203719154      -0.66151474930839071        1.0843216445285462     
 H   6.8793354787955359        4.7122166213532717      -0.38455195177705226     
 H   1.6996649223659974        4.8716392916064075        8.7976900426830618     
 Dy   4.3248010329693738        17.059149979069311        12.675446915514192     
 Br   4.2916738838402999        19.931597512523293        12.712841190707932     
 O   3.5194378754709312        16.654344522069980        10.697613281304672     
 N   2.9304639495850848        14.926568914988305        13.086974200935625     
 N   2.0779943256632039        17.481858885233517        13.898085845692647     
 O   5.1392730933852082        16.612213018560489        14.638518862346256     
 N   5.7246805190897412        14.948151158206349        12.191343176707965     
 N   6.5690613482828235        17.540407479302374        11.486170303282744     
 C   3.0728961255593465        15.602737025219634        10.006113008329747     
 C   2.2912773732321225        15.103737469892003        14.416499591343493     
 C   3.7598340020851571        13.688524666108226        13.118307016105486     
 C   1.8321741988016207        14.814287510410603        12.067371204785241     
 C   1.4172892608923207        18.657264383374969        13.993868944142363     
 C   1.5461325605969098        16.406853101314713        14.532494479968269     
 C   5.5764195398967429        15.538046360876788        15.301717050221356     
 C   6.3779336336654424        15.180142765156909        10.877726232860347     
 C   4.8971205848569230        13.712597499320868        12.099292091937757     
 C   6.8113898239192876        14.798883170771440        13.218954030051899     
 C   7.2184081925420216        18.724453509789925        11.429790577660709     
 C   7.1149440605127792        16.491006773372387        10.821957873036144     
 C   2.2623748292708457        14.620163208232810        10.641900971963283     
 C   3.3992213178455484        15.424294646369860        8.6423822842302158     
 H   3.0910666260543427        15.090662086431385        15.173713689727874     
 H   1.6032919205158713        14.269903943343694        14.639112692380824     
 H   3.1264664297675475        12.802981860880168        12.935922238618444     
 H   4.1764950862025643        13.592621871378288        14.126497479076164     
 H   1.1719784035994625        13.981723221557592        12.357868272063504     
 H   1.2535002949506870        15.745575842314210        12.139664403494148     
 H   1.8886986765136509        19.496210101809140        13.487234366349309     
 C  0.22176219795376978        18.808161885384731        14.691841973883504     
 C  0.36822487299691098        16.487840944067973        15.276150744113201     
 C   6.3698341463960038        14.562781823677316        14.634959155275549     
 C   5.2580095349028841        15.330738593559914        16.663581831146125     
 H   5.5883297173932451        15.193308681117754        10.109743713460722     
 H   7.0731559797404966        14.359789935607127        10.628428682989531     
 H   5.5309530991400724        12.819240716564932        12.236248775701219     
 H   4.4808920695979015        13.665854238126546        11.087579957808060     
 H   7.4717321715403608        13.974410113025270        12.908927644914145     
 H   7.3927089125179926        15.730609370423695        13.182520287639731     
 H   6.7360192621479316        19.542124352215357        11.960161602245819     
 C   8.4126642899087258        18.909562499325123        10.737357992267103     
 C   8.2977104310439351        16.605560031437378        10.093001060927108     
 C   1.7950144101803238        13.522878876149001        9.9100629915286689     
 C   2.9165746784628617        14.321794423618115        7.9282713169501857     
 H   4.0054749138826446        16.175444211775538        8.1384667294796937     
 H -0.27024212630485012        19.777401067531663        14.732660566730821     
 C -0.31985528016792875        17.700509159421898        15.339927705600291     
 H  -1.8074236427085229E-002   15.600363578301895        15.772789139269666     
 C   6.8144405662853975        13.433815746018020        15.331152275802072     
 C   5.7229351223288925        14.198493793827840        17.342632343825013     
 H   4.6667118865285229        16.077690590324789        17.191966411649918     
 H   8.8912052303485360        19.885414785937989        10.720537713406911     
 C   8.9701801920931299        17.827178512645890        10.061326129819948     
 H   8.6959296965203432        15.735239630624742        9.5773225661753081     
 H   1.1659351485038421        12.785540289646571        10.409919899911673     
 C   2.1076958272329414        13.369387444075395        8.5557072464630686     
 H   3.1737692888097651        14.225974506875684        6.8724158725573163     
 H  -1.2664744224117537        17.780085263078970        15.871944720865258     
 H   7.4211530308473517        12.696382301611170        14.805632204341327     
 C   6.5041688959863002        13.246729759260583        16.681186716360312     
 H   5.4682439712714590        14.079541668570673        18.396865582138130     
 H   9.9132600936091340        17.932694528983326        9.5277188891667759     
 H   1.7112442705065827        12.517798272878773        8.0102758606199824     
 H   6.8856810498562053        12.370849463919305        17.196608652521270     
 Dy   5.4819546692805206E-002   8.7757068881230289        4.2166703764317059     
 Br   2.4701766797648301E-003   5.8916341272594819        4.2304303075828331     
 O  0.85743731039955073        9.2113418322219349        2.2476979525840473     
 N   1.4660674632512090        10.884870425157940        4.6745742153726750     
 N   2.2939007692327724        8.2922925468836066        5.3981852599147873     
 O -0.73586649662331260        9.2150878395140108        6.1924686813357530     
 N  -1.3422179960850256        10.898173528822184        3.7818233262395973     
 N  -2.1938242387478444        8.3481513638353260        2.9916470510566526     
 C   1.2903326319681647        10.280265356031126        1.5736818466965048     
 C   2.1229714336021051        10.661373344798811        5.9861427251262089     
 C  0.63211092759551579        12.115591313997710        4.7615279044780410     
 C   2.5464142113391581        11.030025234498231        3.6409163551431596     
 C   2.9368938137764178        7.1047604007728680        5.4648703836195338     
 C   2.8493097228343776        9.3451050022097419        6.0503798134643532     
 C  -1.1971127621147144        10.268019483910132        6.8720002445038961     
 C  -1.9829272392331114        10.719339169952219        2.4536025175941658     
 C -0.50782123473445806        12.133718002242937        3.7448635684784652     
 C  -2.4410725063196175        11.022695486197929        4.7992484504316693     
 C  -2.8527656525620002        7.1709356354428584        2.9084856536541879     
 C  -2.7270504189416753        9.4158544054224365        2.3467179986603299     
 C   2.0945238074441277        11.256182286618943        2.2260356616486745     
 C  0.95214299589537843        10.484251667341384       0.21605574614244780     
 H   1.3366964609791954        10.660002477392799        6.7576107096857632     
 H   2.8264404595539299        11.477519458243110        6.2265017912782552     
 H   1.2605791174545438        13.012058878879582        4.6200926212527733     
 H  0.21722108327114087        12.164926612465230        5.7735161614567181     
 H   3.2073576736736937        11.858033231755096        3.9404289860695516     
 H   3.1297448702861237        10.099696730437184        3.6803737033680592     
 H   2.4467567056346593        6.2844551778222746        4.9462773958932180     
 C   4.1325811882920664        6.9194966302693723        6.1544429989387721     
 C   4.0333633106410502        9.2293064457058751        6.7772388493276807     
 C  -2.0135739717430505        11.236116899953897        6.2224310059149071     
 C -0.88096795647144333        10.461424942392844        8.2358291384845597     
 H  -1.1845708772871328        10.729478709602885        1.6951555179280138     
 H  -2.6707835264404216        11.552783312656489        2.2296149978063822     
 H  -1.1400423473834445        13.020293267843336        3.9257260419103197     
 H  -9.4146147474668346E-002   12.225843684504571        2.7353646453644669     
 H  -3.1012026131040349        11.851261187333296        4.4977324855907321     
 H  -3.0197245279834690        10.090682619056674        4.7379902445919555     
 H  -2.3798630786646235        6.3382733255036179        3.4238456040132088     
 C  -4.0488122599002550        7.0122389133936931        2.2131900724684304     
 C  -3.9053473378608188        9.3264857133887222        1.6055798763941789     
 C   2.5320446004816657        12.380927992899107        1.5187745254087375     
 C   1.4099292387659659        11.612275804891443      -0.47441698452300451     
 H  0.35049646672705626        9.7385374575526331      -0.30132754064088169     
 H   4.6045758124113885        5.9407098387067903        6.1791587405686368     
 C   4.6992847881188853        8.0047019495673464        6.8180191411876097     
 H   4.4378439640253387        10.101871189163404        7.2842145287940943     
 C  -2.4931985440086653        12.337169322435242        6.9399534644141037     
 C  -1.3760246352496965        11.567795366340357        8.9353304408765020     
 H -0.27218591730966285        9.7190687543734988        8.7500645758474356     
 H  -4.5398974757397781        6.0422732649427324        2.1828121732301797     
 C  -4.5925160508305378        8.1127895305039122        1.5551735917232903     
 H  -4.2934123554714132        10.208975377289491        1.1018260421966311     
 H   3.1454662205647264        13.120625924981479        2.0330713335445743     
 C   2.2036839330905731        12.563424562717783       0.17221883438084798     
 H   1.1403339748347707        11.728785998060545       -1.5253208059850252     
 H   5.6435245744530018        7.8990457490222106        7.3496148743164085     
 H  -3.1261070573380376        13.063281151082888        6.4289030949776977     
 C  -2.1880505533786359        12.507710487873924        8.2937945559457571     
 H  -1.1249448747874433        11.675611231474790        9.9913169292690718     
 H  -5.5401145593207515        8.0274805715643271        1.0257861799410031     
 H   2.5797591699082512        13.436740308886536      -0.35121520444944637     
 H  -2.5943638668345250        13.361801703187536        8.8277343867747096     
 Dy  -2.4482496961395438E-002   8.4668417772389581        12.631243596887730     
 Br  -2.5321242729762161E-002   11.334683044098762        12.618628106274700     
 O -0.83526169741063361        8.0029302232786215        10.668794187354919     
 N  -1.3978899500415252        6.3348970992166098        13.121616907028624     
 N  -2.2841593138791367        8.9096366696982940        13.801804613863835     
 O  0.78223833640148910        8.0681673819560533        14.610770266362138     
 N   1.3958024756916463        6.3490918153374460        12.224316985870754     
 N   2.2067759341751274        8.9218762533031715        11.384727632393114     
 C  -1.2642425362922580        6.9224419793859573        10.010990725203792     
 C  -2.0466558237871428        6.5590342269547053        14.438947446119167     
 C -0.55687267514101224        5.1076813161481667        13.206871262855094     
 C  -2.4881873111768997        6.1737490781144135        12.099185539726120     
 C  -2.9579136481249253        10.081299961478358        13.839661803225685     
 C  -2.7975936714262026        7.8624594123827594        14.497097926694449     
 C   1.2386284358262936        7.0213665680917394        15.304440909403100     
 C   2.0380532295775491        6.5328679476910416        10.897916030732148     
 C  0.58031210807126810        5.1020123221306992        12.187715244755307     
 C   2.4916382996756217        6.2469936762556131        13.247383983850520     
 C   2.8443618429763440        10.108652889541696        11.267555870774057     
 C   2.7703387767995831        7.8425491819157074        10.783437725066038     
 C  -2.0499603756978271        5.9426848511091084        10.681319063484574     
 C -0.94321837906630779        6.7125893703296997        8.6502510706050089     
 H  -1.2542151164889050        6.5770148875801402        15.203964687668186     
 H  -2.7336973258950144        5.7320879471984689        14.689759922094286     
 H  -1.1808380507068827        4.2085331504920367        13.062669318331233     
 H -0.14060221635330636        5.0571286241705442        14.218283507706193     
 H  -3.1374780157909226        5.3410383650361659        12.411739555961601     
 H  -3.0804653276423131        7.0983393168671034        12.138429324344983     
 H  -2.5021664360129550        10.897171661097927        13.282020883554107     
 C  -4.1439189771966989        10.256842125830470        14.548149988091563     
 C  -3.9651239947123811        7.9712834270284212        15.252315291428918     
 C   2.0582162740773500        6.0454385512580044        14.670543317127285     
 C  0.91448267264088590        6.8413221290512896        16.668643914427392     
 H   1.2405655048503361        6.5153023470416356        10.138359356729955     
 H   2.7334938223213072        5.7051132792296357        10.676249605147712     
 H   1.2242717909527818        4.2228062361873278        12.364236937411267     
 H  0.16394583857747974        5.0078319222461953        11.179325426868081     
 H   3.1623318085525329        5.4224495570980134        12.957839860437618     
 H   3.0599924515185459        7.1851465970482948        13.178881529493060     
 H   2.3468617666341700        10.951359261222628        11.744427163934850     
 C   4.0488244054688938        10.266111160113187        10.585957629566876     
 C   3.9643476163172662        7.9261846774471687        10.066749082968176     
 C  -2.4913724435087259        4.8116732509014959        9.9867442492455059     
 C  -1.4011457942506791        5.5754837768948393        7.9743877519542190     
 H -0.35809198015540278        7.4639893098314163        8.1207598202476063     
 H  -4.6471438822741726        11.220948034198198        14.544966003864115     
 C  -4.6612312337741191        9.1804440587455911        15.267686704390082     
 H  -4.3357533563690316        7.1050766421041764        15.796944313963015     
 C   2.5279672304654683        4.9478300810201086        15.400832232058018     
 C   1.4034931934663373        5.7416924216191321        17.382975094092032     
 H  0.30149671517027199        7.5861122246811403        17.173495764755433     
 H   4.5168004349892419        11.246546983520323        10.522294068460575     
 C   4.6304295604509633        9.1501740074112892        9.9846238975850667     
 H   4.3775778185880281        7.0328698482654053        9.6012954431959479     
 H  -3.0978845697787363        4.0744200761462821        10.512877731174687     
 C  -2.1795850041983416        4.6227165294058628        8.6373966818906496     
 H  -1.1463570395984639        5.4545226247183338        6.9204742645554918     
 H  -5.5948084094503576        9.2817153225375790        15.818837698809002     
 H   3.1569319057254566        4.2114312669319514        14.899312516488420     
 C   2.2154808273110977        4.7919390334706602        16.755068832857685     
 H   1.1454194374070206        5.6449098577203047        18.438591786090001     
 H   5.5872365124161787        9.2316497641102746        9.4707942235848357     
 H  -2.5574944367257144        3.7442624954866153        8.1240700064287861     
 H   2.6140620834570050        3.9408728860054922        17.300378292674999     
         256

 Dy   4.2286091159629660       0.17076977913090918        4.2576207587663406     
 Br   4.2525091732108287       -2.7126252381833806        4.1929906924160667     
 O   5.0250816506749905       0.58339830155913808        2.2770831830065164     
 N   5.6540251630352358        2.2747090900496976        4.6756671407877262     
 N   6.4595384448731981      -0.29138076911444333        5.5068202472279015     
 O   3.4328256277228806       0.63329697381954642        6.2219861026825756     
 N   2.8452718652245710        2.2973180619170877        3.7827901834935198     
 N   1.9719860782174130      -0.27924897494932355        3.0980850341776947     
 C   5.4896635606730140        1.6297584831718464        1.5891980352352113     
 C   6.3003480653088948        2.0938117001209307        6.0005806354953419     
 C   4.8332246869876636        3.5191865792707979        4.7161319234255012     
 C   6.7481490827744146        2.3839507094723902        3.6511653038369256     
 C   7.0915877597846730       -1.4817077471945488        5.6167962631113220     
 C   7.0288437673727007       0.78242008743426195        6.1113105012369564     
 C   3.0018685416630131        1.7076925520535937        6.8881453792131202     
 C   2.1936186628061098        2.0763834276266633        2.4678282185600082     
 C   3.6934253965723021        3.5186597233259373        3.6992931832923404     
 C   1.7605744460722759        2.4578795560119486        4.8098178911449869     
 C   1.3023776910151768       -1.4536271646075192        3.0574979318648281     
 C   1.4521537481527662       0.76758523995516759        2.4064632903875895     
 C   6.3137715422225149        2.5969891815599579        2.2300139474690859     
 C   5.1685128441114685        1.8184121937695976       0.22561746999808457     
 H   5.5056341239992159        2.1135416233369546        6.7627164787125453     
 H   6.9976435706876163        2.9209604511129386        6.2182506683095946     
 H   5.4757732951575155        4.3996330531272285        4.5418504011858749     
 H   4.4189454234050487        3.6093816535044372        5.7255320575461477     
 H   7.4192486217764113        3.2060424631184623        3.9458861522296185     
 H   7.3163428632395888        1.4452787097078110        3.7125893407173440     
 H   6.5890906061094645       -2.3191871022068264        5.1364389448708225     
 C   8.2975655766641818       -1.6468139544179869        6.2938689036885149     
 C   8.2243343110391525       0.69074166868219267        6.8235722036301114     
 C   2.2051644283816425        2.6843219493399162        6.2270940227663081     
 C   3.3334545678508589        1.9150673424477480        8.2465905329739329     
 H   2.9833894086853028        2.0665434907160645        1.6999481839610828     
 H   1.4991471790293611        2.8987204955820904        2.2218501448429935     
 H   3.0757581658968633        4.4216208011946971        3.8467266400958096     
 H   4.1080346685856899        3.5693119925632071        2.6873075449293453     
 H   1.1104945006960827        3.2922169627985749        4.5034654903495612     
 H   1.1668041500302817        1.5342263340174875        4.7704439965760290     
 H   1.7634325056052986       -2.2691986233972923        3.6101783654131023     
 C  0.11612113040454458       -1.6323938431555016        2.3505556295880772     
 C  0.28530805485640670       0.65397429304538468        1.6505562602712811     
 C   6.7882441674937573        3.6973973359445051        1.5076636202341454     
 C   5.6617903786781092        2.9214075560636821      -0.48036670368034051     
 H   4.5534086213459863        1.0779015472308882      -0.28339406054578092     
 H   8.7615169531582104       -2.6294313125066755        6.3517634236486993     
 C   8.8858747400295961      -0.53603217420376548        6.8973124246170743     
 H   8.6427505119279555        1.5801260392611982        7.2912444947815036     
 C   1.7606485285059457        3.8084226693275145        6.9305235378340404     
 C   2.8722843622663596        3.0451833896329874        8.9314416556038569     
 H   3.9290791945226027        1.1674282297834311        8.7687438388291969     
 H -0.38311588985606776       -2.5983988004496750        2.3532989530648507     
 C -0.40623733638873272      -0.55750381973550001        1.6330747130008778     
 H  -8.8963588345262287E-002   1.5194854569964236        1.1076426248407532     
 H   7.4198672772769134        4.4275276917307380        2.0146334801291075     
 C   6.4762745520425966        3.8639804273127720       0.15472357886959315     
 H   5.4044022344775673        3.0261048932555044       -1.5352650962873984     
 H   9.8441407637466973      -0.62312184014078442        7.4074479971816425     
 H   1.1455466788153352        4.5439835525919579        6.4124473602427212     
 C   2.0806262990810995        3.9936213711935635        8.2785872459812904     
 H   3.1348051320240504        3.1638505011944842        9.9837400483491940     
 H  -1.3400690698740758      -0.66137242356159143        1.0827842935955809     
 H   6.8784105976497258        4.7173317483491735      -0.38399100361727900     
 H   1.6989684061532284        4.8665958616828382        8.7981454109382113     
 Dy   4.3219153595486528        17.059461039048593        12.674057403274638     
 Br   4.2910375492141233        19.931941987583038        12.708925767584246     
 O   3.5161682811731674        16.652697800918443        10.696911730781236     
 N   2.9276591171708475        14.927649096466126        13.088679851848269     
 N   2.0752292301660344        17.484210922346325        13.895678458423982     
 O   5.1361581130709615        16.614390959701989        14.637728775819621     
 N   5.7219492882443763        14.947844007105861        12.193019070330431     
 N   6.5662537492379904        17.538836229517578        11.483620006868687     
 C   3.0700139064547818        15.600115066725815        10.006651646673612     
 C   2.2880317874219593        15.106834435246464        14.417664263193995     
 C   3.7571090959093758        13.689784471284515        13.122269117197371     
 C   1.8297088749399575        14.813760234617479        12.068906884117146     
 C   1.4148396440621422        18.659880098069202        13.990007096831413     
 C   1.5431192520125321        16.410197151759736        14.531480830001479     
 C   5.5736271623277629        15.541177515878573        15.302146554435097     
 C   6.3747107351604084        15.177810393590992        10.878821935371089     
 C   4.8943947927217755        13.712146100065416        12.103243777781007     
 C   6.8090503762254961        14.800084714181329        13.220399866801753     
 C   7.2158989672618654        18.722631254836852        11.425774253486809     
 C   7.1119352490656418        16.488441949812973        10.820856185441057     
 C   2.2602252256038575        14.617875739822594        10.643790088612262     
 C   3.3959964746497371        15.420413446141410        8.6430151805201998     
 H   3.0874924603655471        15.094765382959739        15.175225641741115     
 H   1.5998419028761888        14.273459702686486        14.641316160689991     
 H   3.1238132519238899        12.803887010235540        12.941589122101641     
 H   4.1737660307715974        13.595761868841496        14.130587799024152     
 H   1.1696009864687347        13.981497489391623        12.360322456897080     
 H   1.2508783730621726        15.745032577336195        12.139785017525366     
 H   1.8864231581433699        19.498001421423822        13.482230705922438     
 C  0.21955516001117209        18.812047567101288        14.688108357661696     
 C  0.36524511598945630        16.492436191801207        15.274952092496800     
 C   6.3678260292270803        14.565632584440598        14.636744387877430     
 C   5.2546981883718935        15.334996245978381        16.664041102796425     
 H   5.5847486750399185        15.189961869377926        10.111217560740666     
 H   7.0697224358143043        14.357001753906580        10.630525878013414     
 H   5.5282614987292975        12.819112814483015        12.241891641439587     
 H   4.4781533249672938        13.663532424347581        11.091662826545901     
 H   7.4694483104141796        13.975327181207941        12.911194549443827     
 H   7.3902190065858395        15.731827566721872        13.182600832798213     
 H   6.7336519117519371        19.541124839798790        11.954963288726910     
 C   8.4104171934157481        18.906489834107806        10.733506776177327     
 C   8.2947489294097849        16.601766591119116        10.091737560386560     
 C   1.7937118983126064        13.519289483752924        9.9134729917264632     
 C   2.9140199978887953        14.316679548616722        7.9304062415540182     
 H   4.0016144821455173        16.171377145154345        8.1380538382120253     
 H -0.27204533718909246        19.781486417929226        14.728010856474604     
 C -0.32233434300885727        17.705392400220216        15.337594151338729     
 H  -2.1279010217309442E-002   15.605626407324825        15.772517661272000     
 C   6.8132058918557519        13.437909715401249        15.334409228455760     
 C   5.7201935234189776        14.203915462418006        17.344543078300013     
 H   4.6627071411494061        16.082074429438265        17.191387565253770     
 H   8.8893370694524947        19.882156738911988        10.715762625514072     
 C   8.9676971228167357        17.823113228403898        10.058909827249183     
 H   8.6927703404187788        15.730776059753609        9.5770217256233625     
 H   1.1655293113035463        12.781999221819913        10.414432873672313     
 C   2.1062401701996381        13.364363794069595        8.5592855620274477     
 H   3.1710669876167059        14.219846761908324        6.8746159841913688     
 H  -1.2686605477723880        17.785940278457513        15.869957858521778     
 H   7.4208593664052485        12.700473515487234        14.809990608753532     
 C   6.5026156217873545        13.252128782202076        16.684562256209517     
 H   5.4652363743198089        14.085877459996006        18.398800337073659     
 H   9.9110739217930472        17.927668114884607        9.5256595504308716     
 H   1.7103630296753072        12.511776865665022        8.0151087096569071     
 H   6.8846141760057282        12.377191753340897        17.201220914481173     
 Dy   5.1210171239512499E-002   8.7756062939366419        4.2171942968754212     
 Br   2.4766192582444582E-003   5.8915393736625985        4.2294209496687687     
 O  0.85358104333035445        9.2115718418664017        2.2481400596929664     
 N   1.4621423886241929        10.885254963730407        4.6743827156670843     
 N   2.2902878784840977        8.2933242918233283        5.3999691043444189     
 O -0.73949172633690397        9.2149661297129324        6.1929326928714641     
 N  -1.3462468347400236        10.897339794528170        3.7816296589673208     
 N  -2.1975055836980104        8.3465236332710706        2.9933949822292178     
 C   1.2874421188629213        10.279939596467194        1.5739338288736966     
 C   2.1183781927557894        10.662704381645057        5.9864332462780387     
 C  0.62808077191893763        12.116015343205579        4.7598235055643459     
 C   2.5431051918130692        11.029855401052213        3.6413574373936859     
 C   2.9338826578474624        7.1061587502595707        5.4671860281795697     
 C   2.8450933339778870        9.3466856654782244        6.0518057991363259     
 C  -1.1999396584366595        10.268403784932429        6.8722364963728273     
 C  -1.9876394543074873        10.717491850871280        2.4538852451946145     
 C -0.51186003098565358        12.132807581801172        3.7431497985955065     
 C  -2.4445038396796468        11.022521435313474        4.7996667700369251     
 C  -2.8558275638956925        7.1689384310011004        2.9106892988500195     
 C  -2.7313612480384699        9.4137073949591716        2.3481687391172277     
 C   2.0920657606484254        11.255591641355947        2.2261841488526226     
 C  0.95005015480342614        10.483524691868970       0.21607986590072104     
 H   1.3316973622577188        10.661680202808739        6.7574565347176270     
 H   2.8215430933882431        11.479167409601333        6.2265695307414664     
 H   1.2564878435426559        13.012287749065768        4.6170287576794831     
 H  0.21327786535028387        12.166738756490982        5.7717546699369704     
 H   3.2039979810603327        11.857898326250858        3.9409711479565095     
 H   3.1263356892564218        10.099493921480478        3.6814987324012853     
 H   2.4442717996858394        6.2854090138282537        4.9488043164322013     
 C   4.1296783250772924        6.9217932268948053        6.1567881977127126     
 C   4.0290815954071233        9.2317482180977315        6.7789487152101664     
 C  -2.0161876684397391        11.236560639618983        6.2225370535214530     
 C -0.88291604790440925        10.462415641008779        8.2357871829934393     
 H  -1.1897128063650457        10.727312311964202        1.6949713790181666     
 H  -2.6758385996988507        11.550593978598299        2.2296634450289683     
 H  -1.1440843367847180        13.019626382578464        3.9226536912095260     
 H  -9.8099911484309243E-002   12.223522993558067        2.7335836846364310     
 H  -3.1046888302114168        11.851002794507659        4.4981294153222144     
 H  -3.0232416393155099        10.090523580436928        4.7391785743156509     
 H  -2.3823740885211908        6.3366955719110321        3.4262023633737311     
 C  -4.0517761778463894        7.0093512799634095        2.2154282439400896     
 C  -3.9097381479792177        9.3234927434742065        1.6073279377869345     
 C   2.5311027607523067        12.379473173622252        1.5185338964619115     
 C   1.4091649839147378        11.610775071561333      -0.47472603091354260     
 H  0.34816242920959040        9.7379007228485843      -0.30117168410696771     
 H   4.6022661383412817        5.9432779489447300        6.1816674054710496     
 C   4.6957339423097411        8.0075267027160120        6.8200484438424089     
 H   4.4330960468772354        10.104679856835450        7.2856956597868558     
 C  -2.4944875497849219        12.338443077432531        6.9396129659899417     
 C  -1.3768158967458737        11.569531732275715        8.9348937047706176     
 H -0.27418934860891958        9.7201462045216918        8.7501858779207105     
 H  -4.5422347507597953        6.0390949126086761        2.1851563167893966     
 C  -4.5961642673128038        8.1094086484959185        1.5571738830599602     
 H  -4.2982871658582269        10.205639522528761        1.1034008218122748     
 H   3.1452624911212861        13.118662491821365        2.0326983651411457     
 C   2.2035709447605289        12.561536799101029       0.17171266693616738     
 H   1.1402492139167115        11.726957258894348       -1.5258150547784848     
 H   5.6401606680181553        7.9025998643589634        7.3514581576843767     
 H  -3.1268227968351114        13.064904392938050        6.4284041850640286     
 C  -2.1884576180264332        12.509605035583622        8.2931558322268533     
 H  -1.1249967904345630        11.677822527753653        9.9906629947406813     
 H  -5.5435774512730012        8.0234016950593787        1.0275899154840027     
 H   2.5807199282306934        13.434162962879880      -0.35211909233025818     
 H  -2.5938429927472542        13.364351628088494        8.8266673424305004     
 Dy  -2.1009437025903483E-002   8.4672148724975003        12.634350462788674     
 Br  -2.1313739812088145E-002   11.335065115683474        12.622986679353570     
 O -0.83197529774058487        8.0061006539110355        10.671216126427618     
 N  -1.3965483620537156        6.3358657010307162        13.121376586803345     
 N  -2.2796630284192032        8.9106557887291959        13.807670222474309     
 O  0.78582117595522072        8.0657383397517410        14.613027525572743     
 N   1.3971571140307506        6.3487301654499504        12.224051993965313     
 N   2.2112355411001174        8.9214362173029276        11.390506460716720     
 C  -1.2617461776543921        6.9268254950254988        10.012013798341961     
 C  -2.0450983713112088        6.5585624213581903        14.439023708186923     
 C -0.55660375402247286        5.1078375486367698        13.204828293704702     
 C  -2.4870135992017537        6.1771010931594592        12.098851565377956     
 C  -2.9519188808999313        10.082968732349254        13.848484898585248     
 C  -2.7952443754934175        7.8622837086994704        14.499207427364107     
 C   1.2411521615781171        7.0176452037077590        15.305338151518246     
 C   2.0396092679408144        6.5339289540301921        10.897953875306598     
 C  0.58058045815809367        5.1024730146975683        12.185668632197206     
 C   2.4928474512774970        6.2442359934667193        13.247008850523558     
 C   2.8503005489781637        10.107581897684643        11.276281520822208     
 C   2.7726756362149998        7.8433218793221915        10.785498324837882     
 C  -2.0488189436903017        5.9471790310853310        10.680829102070376     
 C -0.94018366289966881        6.7179508952274150        8.6512563183584703     
 H  -1.2524941558974507        6.5751913035278218        15.203865260624481     
 H  -2.7325186016723206        5.7316420129908945        14.688758627256265     
 H  -1.1813850019601995        4.2094762042157265        13.059439829074984     
 H -0.14033112340305201        5.0556364402805025        14.216129484944179     
 H  -3.1372060548608518        5.3447434256487680        12.410444212972246     
 H  -3.0782985200390587        7.1022562107773268        12.139203021626138     
 H  -2.4943766353119585        10.899842045698087        13.294092028488407     
 C  -4.1387616622738754        10.257917149412743        14.555690855746057     
 C  -3.9639414406883517        7.9702383867108502        15.252673963442078     
 C   2.0593500795483233        6.0415410814535422        14.669996991309802     
 C  0.91724167532235623        6.8365317353704214        16.669437605417592     
 H   1.2422814312310795        6.5176915603153560        10.138219922058420     
 H   2.7346741904119760        5.7061487868196634        10.675206712020964     
 H   1.2237117097410293        4.2224711632036867        12.361005766671939     
 H  0.16421482201767362        5.0099337216887951        11.177167926401307     
 H   3.1626170902254152        5.4193302698443206        12.956498701773185     
 H   3.0622016619094272        7.1818155721676566        13.179607012555133     
 H   2.3545902517853881        10.949269944943964        11.756386276693707     
 C   4.0539092843482099        10.265678752173711        10.593398836000192     
 C   3.9655227408697842        7.9278619911358481        10.067094424378316     
 C  -2.4910022398849776        4.8173176611475350        9.9848842646189286     
 C  -1.3989514523467808        5.5821282851875438        7.9739249188269721     
 H -0.35392834922037175        7.4690822947366922        8.1227695087670213     
 H  -4.6405316399223135        11.222701168259876        14.555031727551491     
 C  -4.6587938284453410        9.1800309849420838        15.270500962521615     
 H  -4.3363877426175677        7.1030187003500096        15.794155905288937     
 C   2.5280748992988937        4.9426703506877923        15.398914324738170     
 C   1.4051248488996959        5.7354890026945835        17.382297170408030     
 H  0.30537391472640496        7.5816046960518220        17.175249544528089     
 H   4.5233034880823766        11.245455588249531        10.532229854663607     
 C   4.6328135755931967        9.1512480117950368        9.9873737228323698     
 H   4.3769672028351030        7.0355626623603742        9.5985419151731826     
 H  -3.0984259036342179        4.0800904464657988        10.509997343053557     
 C  -2.1787717683600079        4.6294742934054112        8.6354643486144465     
 H  -1.1437330616985821        5.4619871364246162        6.9200315899050695     
 H  -5.5933570907541759        9.2806120493577655        15.820029650308310     
 H   3.1561194975696525        4.2062091024525703        14.896421750481620     
 C   2.2157508851487058        4.7855823773421475        16.753008541191708     
 H   1.1472791296987881        5.6378208806879737        18.437876917259999     
 H   5.5886131231533955        9.2334386293864075        9.4719049178321573     
 H  -2.5571998294775824        3.7519462812953375        8.1209057547111865     
 H   2.6135813672756969        3.9334880331819928        17.297107066692309     
         256

 Dy   4.2321268260160521       0.17063744939500008        4.2547998760774792     
 Br   4.2545145768265931       -2.7128041962764327        4.1953525208230609     
 O   5.0282254856270745       0.58504011182087656        2.2746442113226402     
 N   5.6558013446822999        2.2752924171122224        4.6746827979887495     
 N   6.4645257012004311      -0.29034327108823971        5.5006614783589098     
 O   3.4360712366293074       0.63154460424291758        6.2195506817090269     
 N   2.8469860833308571        2.2963598364989970        3.7818374797523933     
 N   1.9768729492742951      -0.28077641821187993        3.0920698135212201     
 C   5.4916920530335958        1.6323471713991924        1.5874928667906103     
 C   6.3024578153664867        2.0935576948275201        5.9993398259873967     
 C   4.8339647057720248        3.5189973407898978        4.7164449333317089     
 C   6.7496186571848806        2.3863530857663577        3.6500201720838485     
 C   7.0980487811859510       -1.4800258590950031        5.6079948508353787     
 C   7.0317309359083096       0.78245445987307349        6.1085482084505429     
 C   3.0039983406244288        1.7050077291491275        6.8864403483620267     
 C   2.1956435502972673        2.0761985862744412        2.4666236944216746     
 C   3.6941478904579435        3.5184688374154427        3.6996140284263119     
 C   1.7619826572995863        2.4551853366276197        4.8087203401579046     
 C   1.3087446802972453       -1.4558110083318927        3.0488150893760921     
 C   1.4549703936733691       0.76707477112557032        2.4037977416969571     
 C   6.3148895568623047        2.5998687542049614        2.2290092535549957     
 C   5.1701041716188456        1.8217436158554645       0.22411818433157754     
 H   5.5079522437076145        2.1122799378088750        6.7617228540781662     
 H   6.9994131594636482        2.9208331790118600        6.2176646865087948     
 H   5.4757180853027227        4.4001675463999597        4.5430510669203850     
 H   4.4196508863212944        3.6078926101874007        5.7259240577256358     
 H   7.4198953363867099        3.2089236621502573        3.9451777370604839     
 H   7.3187621250112898        1.4482468711071603        3.7107044638575655     
 H   6.5972452866753422       -2.3166954794145909        5.1247889541482543     
 C   8.3032250895088318       -1.6455434449748214        6.2863258228978047     
 C   8.2260278839692234       0.69007997330034332        6.8226396340109350     
 C   2.2062610276331722        2.6812584603532561        6.2261072300441160     
 C   3.3353295013716209        1.9118029452854357        8.2450250408011048     
 H   2.9855901980365274        2.0673808483480589        1.6989505971726593     
 H   1.5008004538352477        2.8983889755919163        2.2212938089644108     
 H   3.0757063479554581        4.4207290141201385        3.8479675990628253     
 H   4.1086975655035491        3.5704258822329398        2.6876875781352330     
 H   1.1110959701130758        3.2890407223903604        4.5027537358704306     
 H   1.1691455870944250        1.5309668275160302        4.7686709232613600     
 H   1.7714649861631906       -2.2722034750975184        3.5986857873870104     
 C  0.12173893782916587       -1.6341814691258765        2.3430361064807372     
 C  0.28695134307670617       0.65416128620826930        1.6496836923986744     
 C   6.7883272702442774        3.7011218933491299        1.5073467377646332     
 C   5.6622693348049333        2.9257009028333756      -0.48110830829031215     
 H   4.5556041110338210        1.0810649650616473      -0.28537513865863251     
 H   8.7686596205200260       -2.6274683222894528        6.3419139588029747     
 C   8.8888107659021305      -0.53607013833678507        6.8942297914989847     
 H   8.6426244155172931        1.5785722248977649        7.2932661248913782     
 C   1.7607414478637835        3.8045655814752215        6.9301791600145366     
 C   2.8731008274691630        3.0410221750052386        8.9305867459285349     
 H   3.9316575805457195        1.1644137433098118        8.7666998820767628     
 H -0.37597394459306210       -2.6009089101372020        2.3434257107094467     
 C -0.40333151803133832      -0.55795564362420835        1.6299914793508046     
 H  -8.9138788624823759E-002   1.5205831475217215        1.1097255059873572     
 H   7.4193686108205039        4.4314365887198433        2.0147160788016820     
 C   6.4760355642640475        3.8684118271200409       0.15459626971379373     
 H   5.4046474548711032        3.0309397726758789       -1.5358993696884486     
 H   9.8460960522511396      -0.62373834942905249        7.4059920403831727     
 H   1.1449755361723906        4.5398725338759611        6.4125017038974947     
 C   2.0805760371743411        3.9892188348357664        8.2783741907995161     
 H   3.1355257130303795        3.1592724294032775        9.9829456711784292     
 H  -1.3381076193762362      -0.66123009781479214        1.0812469426626159     
 H   6.8774857165039149        4.7224468753450761      -0.38343005545750575     
 H   1.6982718899404594        4.8615524317592680        8.7986007791933591     
 Dy   4.3190296861279318        17.059772099027878        12.672667891035086     
 Br   4.2904012145879467        19.932286462642786        12.705010344460559     
 O   3.5128986868754035        16.651051079766905        10.696210180257800     
 N   2.9248542847566101        14.928729277943949        13.090385502760913     
 N   2.0724641346688650        17.486562959459128        13.893271071155317     
 O   5.1330431327567148        16.616568900843493        14.636938689292986     
 N   5.7192180573990115        14.947536856005371        12.194694963952895     
 N   6.5634461501931582        17.537264979732779        11.481069710454630     
 C   3.0671316873502166        15.597493108231998        10.007190285017478     
 C   2.2847862016117961        15.109931400600926        14.418828935044495     
 C   3.7543841897335946        13.691044276460806        13.126231218289258     
 C   1.8272435510782945        14.813232958824358        12.070442563449051     
 C   1.4123900272319636        18.662495812763435        13.986145249520462     
 C   1.5401059434281545        16.413541202204758        14.530467180034689     
 C   5.5708347847587829        15.544308670880358        15.302576058648839     
 C   6.3714878366553735        15.175478022025075        10.879917637881832     
 C   4.8916690005866270        13.711694700809964        12.107195463624256     
 C   6.8067109285317047        14.801286257591219        13.221845703551606     
 C   7.2133897419817101        18.720808999883783        11.421757929312909     
 C   7.1089264376185053        16.485877126253559        10.819754497845969     
 C   2.2580756219368694        14.615588271412378        10.645679205261239     
 C   3.3927716314539254        15.416532245912959        8.6436480768101838     
 H   3.0839182946767516        15.098868679488094        15.176737593754355     
 H   1.5963918852365064        14.277015462029279        14.643519628999158     
 H   3.1211600740802323        12.804792159590912        12.947256005584837     
 H   4.1710369753406313        13.598901866304706        14.134678118972140     
 H   1.1672235693380066        13.981271757225656        12.362776641730656     
 H   1.2482564511736582        15.744489312358178        12.139905631556585     
 H   1.8841476397730892        19.499792741038505        13.477227045495569     
 C  0.21734812206857443        18.815933248817849        14.684374741439887     
 C  0.36226535898200157        16.497031439534439        15.273753440880402     
 C   6.3658179120581568        14.568483345203882        14.638529620479311     
 C   5.2513868418409020        15.339253898396850        16.664500374446721     
 H   5.5811676326865918        15.186615057638100        10.112691408020611     
 H   7.0662888918881119        14.354213572206032        10.632623073037296     
 H   5.5255698983185235        12.818984912401097        12.247534507177955     
 H   4.4754145803366860        13.661210610568615        11.095745695283744     
 H   7.4671644492879974        13.976244249390612        12.913461453973508     
 H   7.3877291006536865        15.733045763020050        13.182681377956696     
 H   6.7312845613559427        19.540125327382224        11.949764975208000     
 C   8.4081700969227686        18.903417168890488        10.729655560087549     
 C   8.2917874277756365        16.597973150800858        10.090474059846013     
 C   1.7924093864448891        13.515700091356848        9.9168829919242576     
 C   2.9114653173147289        14.311564673615328        7.9325411661578498     
 H   3.9977540504083913        16.167310078533148        8.1376409469443551     
 H -0.27384854807333475        19.785571768326793        14.723361146218387     
 C -0.32481340584978585        17.710275641018530        15.335260597077168     
 H  -2.4483784007533663E-002   15.610889236347758        15.772246183274333     
 C   6.8119712174261062        13.442003684784478        15.337666181109446     
 C   5.7174519245090627        14.209337131008173        17.346453812775014     
 H   4.6587023957702893        16.086458268551745        17.190808718857621     
 H   8.8874689085564533        19.878898691885990        10.710987537621232     
 C   8.9652140535403397        17.819047944161905        10.056493524678418     
 H   8.6896109843172145        15.726312488882474        9.5767208850714152     
 H   1.1651234741032508        12.778458153993252        10.418945847432953     
 C   2.1047845131663347        13.359340144063797        8.5628638775918269     
 H   3.1683646864236472        14.213719016940964        6.8768160958254212     
 H  -1.2708466731330224        17.791795293836053        15.867970996178295     
 H   7.4205657019631444        12.704564729363298        14.814349013165739     
 C   6.5010623475884080        13.257527805143569        16.687937796058726     
 H   5.4622287773681579        14.092213251421338        18.400735092009185     
 H   9.9088877499769588        17.922641700785892        9.5236002116949656     
 H   1.7094817888440315        12.505755458451270        8.0199415586938319     
 H   6.8835473021552511        12.383534042762488        17.205833176441075     
 Dy   4.7600795786219785E-002   8.7755056997502550        4.2177182173191365     
 Br   2.4830618367240862E-003   5.8914446200657151        4.2284115917547043     
 O  0.84972477626115828        9.2118018515108684        2.2485821668018859     
 N   1.4582173139971768        10.885639502302872        4.6741912159614944     
 N   2.2866749877354229        8.2943560367630518        5.4017529487740514     
 O -0.74311695605049533        9.2148444199118558        6.1933967044071752     
 N  -1.3502756733950216        10.896506060234156        3.7814359916950440     
 N  -2.2011869286481760        8.3448959027068135        2.9951429134017831     
 C   1.2845516057576778        10.279613836903263        1.5741858110508886     
 C   2.1137849519094738        10.664035418491302        5.9867237674298694     
 C  0.62405061624235947        12.116439372413447        4.7581191066506507     
 C   2.5397961722869802        11.029685567606196        3.6417985196442118     
 C   2.9308715019185074        7.1075570997462725        5.4695016727396055     
 C   2.8408769451213964        9.3482663287467052        6.0532317848082986     
 C  -1.2027665547586044        10.268788085954727        6.8724727482417585     
 C  -1.9923516693818635        10.715644531790339        2.4541679727950636     
 C -0.51589882723684921        12.131897161359408        3.7414360287125477     
 C  -2.4479351730396766        11.022347384429017        4.8000850896421818     
 C  -2.8588894752293847        7.1669412265593424        2.9128929440458511     
 C  -2.7356720771352641        9.4115603844959068        2.3496194795741254     
 C   2.0896077138527231        11.255000996092951        2.2263326360565707     
 C  0.94795731371147396        10.482797716396556       0.21610398565899427     
 H   1.3266982635362423        10.663357928224677        6.7573023597494917     
 H   2.8166457272225562        11.480815360959555        6.2266372702046775     
 H   1.2523965696307680        13.012516619251954        4.6139648941061928     
 H  0.20933464742942687        12.168550900516733        5.7699931784172227     
 H   3.2006382884469717        11.857763420746620        3.9415133098434669     
 H   3.1229265082267199        10.099291112523773        3.6826237614345119     
 H   2.4417868937370195        6.2863628498342328        4.9513312369711846     
 C   4.1267754618625174        6.9240898235202382        6.1591333964866530     
 C   4.0247998801731963        9.2341899904895861        6.7806585810926530     
 C  -2.0188013651364276        11.237004379284068        6.2226431011279981     
 C -0.88486413933737507        10.463406339624715        8.2357452275023189     
 H  -1.1948547354429586        10.725145914325520        1.6947872401083193     
 H  -2.6808936729572799        11.548404644540106        2.2297118922515540     
 H  -1.1481263261859915        13.018959497313592        3.9195813405087323     
 H -0.10205367549395014        12.221202302611561        2.7318027239083951     
 H  -3.1081750473187988        11.850744401682020        4.4985263450536968     
 H  -3.0267587506475508        10.090364541817184        4.7403669040393464     
 H  -2.3848850983777581        6.3351178183184462        3.4285591227342538     
 C  -4.0547400957925230        7.0064636465331249        2.2176664154117489     
 C  -3.9141289580976162        9.3204997735596891        1.6090759991796899     
 C   2.5301609210229481        12.378018354345398        1.5182932675150855     
 C   1.4084007290635097        11.609274338231222      -0.47503507730408073     
 H  0.34582839169212454        9.7372639881445355      -0.30101582757305373     
 H   4.5999564642711750        5.9458460591826690        6.1841760703734625     
 C   4.6921830965005960        8.0103514558646776        6.8220777464972082     
 H   4.4283481297291321        10.107488524507495        7.2871767907796183     
 C  -2.4957765555611786        12.339716832429820        6.9392724675657798     
 C  -1.3776071582420510        11.571268098211071        8.9344569686647333     
 H -0.27619277990817626        9.7212236546698847        8.7503071799939853     
 H  -4.5445720257798126        6.0359165602746199        2.1875004603486135     
 C  -4.5998124837950707        8.1060277664879266        1.5591741743966301     
 H  -4.3031619762450415        10.202303667768032        1.1049756014279186     
 H   3.1450587616778454        13.116699058661251        2.0323253967377166     
 C   2.2034579564304848        12.559649035484277       0.17120649949148675     
 H   1.1401644529986521        11.725128519728154       -1.5263093035719444     
 H   5.6367967615833097        7.9061539796957163        7.3533014410523458     
 H  -3.1275385363321857        13.066527634793212        6.4279052751503594     
 C  -2.1888646826742302        12.511499583293320        8.2925171085079477     
 H  -1.1250487060816827        11.680033824032515        9.9900090602122908     
 H  -5.5470403432252509        8.0193228185544303        1.0293936510270025     
 H   2.5816806865531352        13.431585616873225      -0.35302298021106998     
 H  -2.5933221186599829        13.366901552989454        8.8256002980862931     
 Dy  -1.7536377090411528E-002   8.4675879677560406        12.637457328689617     
 Br  -1.7306236894414136E-002   11.335447187268183        12.627345252432438     
 O -0.82868889807053614        8.0092710845434496        10.673638065500317     
 N  -1.3952067740659060        6.3368343028448235        13.121136266578066     
 N  -2.2751667429592697        8.9116749077600961        13.813535831084783     
 O  0.78940401550895234        8.0633092975474288        14.615284784783348     
 N   1.3985117523698547        6.3483685155624539        12.223787002059870     
 N   2.2156951480251075        8.9209961813026837        11.396285289040327     
 C  -1.2592498190165260        6.9312090106650404        10.013036871480130     
 C  -2.0435409188352747        6.5580906157616745        14.439099970254681     
 C -0.55633483290393337        5.1079937811253719        13.202785324554311     
 C  -2.4858398872266076        6.1804531082045040        12.098517591029793     
 C  -2.9459241136749368        10.084637503220149        13.857307993944810     
 C  -2.7928950795606329        7.8621080050161813        14.501316928033765     
 C   1.2436758873299407        7.0139238393237795        15.306235393633392     
 C   2.0411653063040798        6.5349899603693427        10.897991719881048     
 C  0.58084880824491913        5.1029337072644374        12.183622019639106     
 C   2.4940566028793723        6.2414783106778264        13.246633717196595     
 C   2.8562392549799833        10.106510905827589        11.285007170870356     
 C   2.7750124956304165        7.8440945767286756        10.787558924609725     
 C  -2.0476775116827768        5.9516732110615536        10.680339140656178     
 C -0.93714894673302973        6.7233124201251302        8.6522615661119300     
 H  -1.2507731953059966        6.5733677194755034        15.203765833580773     
 H  -2.7313398774496274        5.7311960787833200        14.687757332418242     
 H  -1.1819319532135164        4.2104192579394155        13.056210339818737     
 H -0.14006003045279766        5.0541442563904599        14.213975462182164     
 H  -3.1369340939307806        5.3484484862613710        12.409148869982893     
 H  -3.0761317124358039        7.1061731046875494        12.139976718907294     
 H  -2.4865868346109621        10.902512430298247        13.306163173422707     
 C  -4.1336043473510529        10.258992172995013        14.563231723400554     
 C  -3.9627588866643224        7.9691933463932800        15.253032635455238     
 C   2.0604838850192961        6.0376436116490808        14.669450665492318     
 C  0.92000067800382657        6.8317413416895532        16.670231296407792     
 H   1.2439973576118228        6.5200807735890765        10.138080487386885     
 H   2.7358545585026448        5.7071842944096920        10.674163818894217     
 H   1.2231516285292769        4.2221360902200464        12.357774595932611     
 H  0.16448380545786748        5.0120355211313958        11.175010425934531     
 H   3.1629023718982969        5.4162109825906271        12.955157543108754     
 H   3.0644108723003081        7.1784845472870185        13.180332495617204     
 H   2.3623187369366057        10.947180628665301        11.768345389452566     
 C   4.0589941632275250        10.265246344234235        10.600840042433509     
 C   3.9666978654223022        7.9295393048245275        10.067439765788457     
 C  -2.4906320362612298        4.8229620713935732        9.9830242799923514     
 C  -1.3967571104428822        5.5887727934802491        7.9734620856997243     
 H -0.34976471828534078        7.4741752796419680        8.1247791972864363     
 H  -4.6339193975704545        11.224454302321552        14.565097451238866     
 C  -4.6563564231165628        9.1796179111385783        15.273315220653146     
 H  -4.3370221288661037        7.1009607585958419        15.791367496614859     
 C   2.5281825681323196        4.9375106203554768        15.396996417418322     
 C   1.4067565043330545        5.7292855837700349        17.381619246724025     
 H  0.30925111428253788        7.5770971674225036        17.177003324300749     
 H   4.5298065411755122        11.244364192978736        10.542165640866640     
 C   4.6351975907354301        9.1523220161787844        9.9901235480796728     
 H   4.3763565870821779        7.0382554764553431        9.5957883871504173     
 H  -3.0989672374896999        4.0857608167853154        10.507116954932426     
 C  -2.1779585325216737        4.6362320574049605        8.6335320153382433     
 H  -1.1411090837987001        5.4694516481308986        6.9195889152546473     
 H  -5.5919057720579950        9.2795087761779520        15.821221601807617     
 H   3.1553070894138480        4.2009869379731892        14.893530984474818     
 C   2.2160209429863138        4.7792257212136349        16.750948249525731     
 H   1.1491388219905558        5.6307319036556427        18.437162048430000     
 H   5.5899897338906133        9.2352274946625403        9.4730156120794771     
 H  -2.5569052222294508        3.7596300671040592        8.1177415029935869     
 H   2.6131006510943888        3.9261031803584934        17.293835840709615     
         256

 Dy   4.2356445360691382       0.17050511965909099        4.2519789933886178     
 Br   4.2565199804423566       -2.7129831543694842        4.1977143492300559     
 O   5.0313693205791585       0.58668192208261505        2.2722052396387640     
 N   5.6575775263293631        2.2758757441747477        4.6736984551897720     
 N   6.4695129575276651      -0.28930577306203609        5.4945027094899181     
 O   3.4393168455357341       0.62979223466628864        6.2171152607354792     
 N   2.8487003014371428        2.2954016110809063        3.7808847760112667     
 N   1.9817598203311773      -0.28230386147443626        3.0860545928647456     
 C   5.4937205453941784        1.6349358596265386        1.5857876983460095     
 C   6.3045675654240796        2.0933036895341091        5.9980990164794514     
 C   4.8347047245563868        3.5188081023089981        4.7167579432379174     
 C   6.7510882315953458        2.3887554620603253        3.6488750403307715     
 C   7.1045098025872280       -1.4783439709954573        5.5991934385594346     
 C   7.0346181044439176       0.78248883231188504        6.1057859156641303     
 C   3.0061281395858446        1.7023229062446614        6.8847353175109332     
 C   2.1976684377884248        2.0760137449222196        2.4654191702833406     
 C   3.6948703843435848        3.5182779515049480        3.6999348735602835     
 C   1.7633908685268966        2.4524911172432908        4.8076227891708223     
 C   1.3151116695793139       -1.4579948520562662        3.0401322468873566     
 C   1.4577870391939718       0.76656430229597294        2.4011321930063247     
 C   6.3160075715020954        2.6027483268499649        2.2280045596409050     
 C   5.1716954991262236        1.8250750379413314       0.22261889866507048     
 H   5.5102703634160131        2.1110182522807954        6.7607292294437880     
 H   7.0011827482396800        2.9207059069107819        6.2170787047079958     
 H   5.4756628754479291        4.4007020396726908        4.5442517326548959     
 H   4.4203563492375402        3.6064035668703642        5.7263160579051231     
 H   7.4205420509970095        3.2118048611820522        3.9444693218913489     
 H   7.3211813867829907        1.4512150325065094        3.7088195869977869     
 H   6.6053999672412207       -2.3142038566223553        5.1131389634256852     
 C   8.3088846023534835       -1.6442729355316557        6.2787827421070954     
 C   8.2277214568992925       0.68941827791849386        6.8217070643917594     
 C   2.2073576268847019        2.6781949713665965        6.2251204373219240     
 C   3.3372044348923824        1.9085385481231234        8.2434595486282767     
 H   2.9877909873877524        2.0682182059800538        1.6979530103842357     
 H   1.5024537286411341        2.8980574556017422        2.2207374730858280     
 H   3.0756545300140528        4.4198372270455808        3.8492085580298414     
 H   4.1093604624214084        3.5715397719026725        2.6880676113411210     
 H   1.1116974395300689        3.2858644819821454        4.5020419813913009     
 H   1.1714870241585682        1.5277073210145731        4.7668978499466910     
 H   1.7794974667210823       -2.2752083267977441        3.5871932093609185     
 C  0.12735674525378715       -1.6359690950962513        2.3355165833733977     
 C  0.28859463129700563       0.65434827937115392        1.6488111245260677     
 C   6.7884103729947975        3.7048464507537542        1.5070298552951211     
 C   5.6627482909317575        2.9299942496030686      -0.48184991290028378     
 H   4.5577996007216557        1.0842283828924066      -0.28735621677148410     
 H   8.7758022878818416       -2.6255053320722297        6.3320644939572492     
 C   8.8917467917746649      -0.53610810246980456        6.8911471583808952     
 H   8.6424983191066289        1.5770184105343319        7.2952877550012527     
 C   1.7608343672216213        3.8007084936229290        6.9298347821950337     
 C   2.8739172926719663        3.0368609603774894        8.9297318362532145     
 H   3.9342359665688358        1.1613992568361926        8.7646559253243304     
 H -0.36883199933005650       -2.6034190198247291        2.3335524683540427     
 C -0.40042569967394392      -0.55840746751291670        1.6269082457007316     
 H  -8.9313988904385230E-002   1.5216808380470197        1.1118083871339610     
 H   7.4188699443640944        4.4353454857089485        2.0147986774742561     
 C   6.4757965764854974        3.8728432269273103       0.15446896055799431     
 H   5.4048926752646391        3.0357746520962539       -1.5365336430894987     
 H   9.8480513407555801      -0.62435485871732044        7.4045360835847021     
 H   1.1444043935294459        4.5357615151599653        6.4125560475522674     
 C   2.0805257752675832        3.9848162984779694        8.2781611356177418     
 H   3.1362462940367086        3.1546943576120703        9.9821512940076627     
 H  -1.3361461688783964      -0.66108777206799285        1.0797095917296509     
 H   6.8765608353581049        4.7275620023409788      -0.38286910729773255     
 H   1.6975753737276904        4.8565090018356987        8.7990561474485087     
 Dy   4.3161440127072108        17.060083159007160        12.671278378795533     
 Br   4.2897648799617700        19.932630937702534        12.701094921336871     
 O   3.5096290925776397        16.649404358615371        10.695508629734364     
 N   2.9220494523423732        14.929809459421772        13.092091153673559     
 N   2.0696990391716952        17.488914996571935        13.890863683886652     
 O   5.1299281524424671        16.618746841984994        14.636148602766351     
 N   5.7164868265536466        14.947229704904883        12.196370857575358     
 N   6.5606385511483261        17.535693729947983        11.478519414040573     
 C   3.0642494682456514        15.594871149738179        10.007728923361343     
 C   2.2815406158016329        15.113028365955387        14.419993606894996     
 C   3.7516592835578133        13.692304081637097        13.130193319381142     
 C   1.8247782272166313        14.812705683031234        12.071978242780956     
 C   1.4099404104017852        18.665111527457668        13.982283402209513     
 C   1.5370926348437768        16.416885252649781        14.529453530067899     
 C   5.5680424071898029        15.547439825882144        15.303005562862580     
 C   6.3682649381503396        15.173145650459160        10.881013340392574     
 C   4.8889432084514794        13.711243301554513        12.111147149467504     
 C   6.8043714808379141        14.802487801001107        13.223291540301460     
 C   7.2108805167015548        18.718986744930710        11.417741605139007     
 C   7.1059176261713688        16.483312302694145        10.818652810250880     
 C   2.2559260182698813        14.613300803002163        10.647568321910217     
 C   3.3895467882581141        15.412651045684509        8.6442809731001660     
 H   3.0803441289879556        15.102971976016450        15.178249545767596     
 H   1.5929418675968239        14.280571221372073        14.645723097308327     
 H   3.1185068962365747        12.805697308946284        12.952922889068034     
 H   4.1683079199096644        13.602041863767914        14.138768438920128     
 H   1.1648461522072788        13.981046025059687        12.365230826564234     
 H   1.2456345292851438        15.743946047380163        12.140026245587805     
 H   1.8818721214028082        19.501584060653183        13.472223385068698     
 C  0.21514108412597677        18.819818930534410        14.680641125218079     
 C  0.35928560197454690        16.501626687267670        15.272554789264001     
 C   6.3638097948892334        14.571334105967166        14.640314853081192     
 C   5.2480754953099114        15.343511550815318        16.664959646097021     
 H   5.5775865903332660        15.183268245898272        10.114165255300556     
 H   7.0628553479619205        14.351425390505483        10.634720268061178     
 H   5.5228782979077486        12.818857010319178        12.253177372916323     
 H   4.4726758357060783        13.658888796789650        11.099828564021585     
 H   7.4648805881618161        13.977161317573284        12.915728358503189     
 H   7.3852391947215326        15.734263959318227        13.182761923115178     
 H   6.7289172109599473        19.539125814965658        11.944566661689091     
 C   8.4059230004297891        18.900344503673171        10.725804343997773     
 C   8.2888259261414881        16.594179710482596        10.089210559305467     
 C   1.7911068745771719        13.512110698960770        9.9202929921220537     
 C   2.9089106367406625        14.306449798613935        7.9346760907616813     
 H   3.9938936186712648        16.163243011911955        8.1372280556766867     
 H -0.27565175895757704        19.789657118724357        14.718711435962170     
 C -0.32729246869071438        17.715158881816844        15.332927042815607     
 H  -2.7688557797757876E-002   15.616152065370688        15.771974705276666     
 C   6.8107365429964606        13.446097654167707        15.340923133763132     
 C   5.7147103255991478        14.214758799598339        17.348364547250011     
 H   4.6546976503911726        16.090842107665221        17.190229872461476     
 H   8.8856007476604120        19.875640644859992        10.706212449728394     
 C   8.9627309842639455        17.814982659919913        10.054077222107653     
 H   8.6864516282156483        15.721848918011341        9.5764200445194678     
 H   1.1647176369029553        12.774917086166592        10.423458821193593     
 C   2.1033288561330319        13.354316494057997        8.5664421931562060     
 H   3.1656623852305881        14.207591271973603        6.8790162074594736     
 H  -1.2730327984936567        17.797650309214593        15.865984133834814     
 H   7.4202720375210403        12.708655943239362        14.818707417577944     
 C   6.4995090733894623        13.262926828085064        16.691313335907932     
 H   5.4592211804165069        14.098549042846672        18.402669846944715     
 H   9.9067015781608720        17.917615286687173        9.5215408729590596     
 H   1.7086005480127557        12.499734051237517        8.0247744077307566     
 H   6.8824804283047740        12.389876332184080        17.210445438400978     
 Dy   4.3991420332927078E-002   8.7754051055638680        4.2182421377628510     
 Br   2.4895044152037143E-003   5.8913498664688317        4.2274022338406407     
 O  0.84586850919196210        9.2120318611553351        2.2490242739108055     
 N   1.4542922393701607        10.886024040875339        4.6739997162559037     
 N   2.2830620969867481        8.2953877817027735        5.4035367932036831     
 O -0.74674218576408669        9.2147227101107774        6.1938607159428871     
 N  -1.3543045120500197        10.895672325940142        3.7812423244227671     
 N  -2.2048682735983420        8.3432681721425581        2.9968908445743483     
 C   1.2816610926524343        10.279288077339329        1.5744377932280806     
 C   2.1091917110631577        10.665366455337548        5.9870142885816993     
 C  0.62002046056578131        12.116863401621316        4.7564147077369547     
 C   2.5364871527608908        11.029515734160178        3.6422396018947381     
 C   2.9278603459895520        7.1089554492329752        5.4718173172996414     
 C   2.8366605562649054        9.3498469920151859        6.0546577704802713     
 C  -1.2055934510805495        10.269172386977024        6.8727090001106887     
 C  -1.9970638844562396        10.713797212709400        2.4544507003955123     
 C -0.51993762348804473        12.130986740917644        3.7397222588295889     
 C  -2.4513665063997059        11.022173333544561        4.8005034092474377     
 C  -2.8619513865630770        7.1649440221175844        2.9150965892416831     
 C  -2.7399829062320582        9.4094133740326438        2.3510702200310227     
 C   2.0871496670570213        11.254410350829955        2.2264811232605188     
 C  0.94586447261952178        10.482070740924142       0.21612810541726754     
 H   1.3216991648147658        10.665035653640615        6.7571481847813564     
 H   2.8117483610568694        11.482463312317778        6.2267050096678886     
 H   1.2483052957188800        13.012745489438140        4.6109010305329026     
 H  0.20539142950856989        12.170363044542485        5.7682316868974750     
 H   3.1972785958336107        11.857628515242382        3.9420554717304244     
 H   3.1195173271970180        10.099088303567067        3.6837487904677380     
 H   2.4393019877881996        6.2873166858402119        4.9538581575101679     
 C   4.1238725986477434        6.9263864201456711        6.1614785952605935     
 C   4.0205181649392694        9.2366317628814425        6.7823684469751386     
 C  -2.0214150618331161        11.237448118949153        6.2227491487345441     
 C -0.88681223077034099        10.464397038240650        8.2357032720112002     
 H  -1.1999966645208715        10.722979516686836        1.6946031011984721     
 H  -2.6859487462157090        11.546215310481916        2.2297603394741401     
 H  -1.1521683155872648        13.018292612048720        3.9165089898079382     
 H -0.10600743950359104        12.218881611665056        2.7300217631803592     
 H  -3.1116612644261807        11.850486008856382        4.4989232747851791     
 H  -3.0302758619795918        10.090205503197440        4.7415552337630427     
 H  -2.3873961082343254        6.3335400647258604        3.4309158820947760     
 C  -4.0577040137386575        7.0035760131028413        2.2199045868834082     
 C  -3.9185197682160147        9.3175068036451716        1.6108240605724453     
 C   2.5292190812935891        12.376563535068543        1.5180526385682596     
 C   1.4076364742122816        11.607773604901110      -0.47534412369461881     
 H  0.34349435417465862        9.7366272534404867      -0.30085997103913981     
 H   4.5976467902010691        5.9484141694206079        6.1866847352758745     
 C   4.6886322506914508        8.0131762090133449        6.8241070491520075     
 H   4.4236002125810296        10.110297192179543        7.2886579217723799     
 C  -2.4970655613374353        12.340990587427109        6.9389319691416187     
 C  -1.3783984197382282        11.573004464146429        8.9340202325588489     
 H -0.27819621120743299        9.7223011048180759        8.7504284820672584     
 H  -4.5469093007998298        6.0327382079405636        2.1898446039078303     
 C  -4.6034607002773367        8.1026468844799329        1.5611744657333002     
 H  -4.3080367866318561        10.198967813007302        1.1065503810435624     
 H   3.1448550322344051        13.114735625501138        2.0319524283342880     
 C   2.2033449681004407        12.557761271867525       0.17070033204680612     
 H   1.1400796920805929        11.723299780561957       -1.5268035523654040     
 H   5.6334328551484631        7.9097080950324692        7.3551447244203141     
 H  -3.1282542758292595        13.068150876648374        6.4274063652366911     
 C  -2.1892717473220276        12.513394131003018        8.2918783847890438     
 H  -1.1251006217288024        11.682245120311377        9.9893551256839004     
 H  -5.5505032351775005        8.0152439420494819        1.0311973865700024     
 H   2.5826414448755775        13.429008270866568      -0.35392686809188184     
 H  -2.5928012445727115        13.369451477890413        8.8245332537420840     
 Dy  -1.4063317154919566E-002   8.4679610630145827        12.640564194590562     
 Br  -1.3298733976740126E-002   11.335829258852895        12.631703825511307     
 O -0.82540249840048741        8.0124415151758637        10.676060004573015     
 N  -1.3938651860780962        6.3378029046589299        13.120895946352789     
 N  -2.2706704574993362        8.9126940267909962        13.819401439695257     
 O  0.79298685506268396        8.0608802553431183        14.617542043993954     
 N   1.3998663907089588        6.3480068656749582        12.223522010154428     
 N   2.2201547549500980        8.9205561453024398        11.402064117363933     
 C  -1.2567534603786601        6.9355925263045828        10.014059944618301     
 C  -2.0419834663593406        6.5576188101651587        14.439176232322437     
 C -0.55606591178539400        5.1081500136139750        13.200742355403918     
 C  -2.4846661752514616        6.1838051232495488        12.098183616681631     
 C  -2.9399293464499427        10.086306274091045        13.866131089304373     
 C  -2.7905457836278478        7.8619323013328914        14.503426428703422     
 C   1.2461996130817643        7.0102024749397991        15.307132635748538     
 C   2.0427213446673451        6.5360509667084932        10.898029564455499     
 C  0.58111715833174471        5.1033943998313074        12.181575407081004     
 C   2.4952657544812475        6.2387206278889336        13.246258583869631     
 C   2.8621779609818030        10.105439913970535        11.293732820918507     
 C   2.7773493550458332        7.8448672741351588        10.789619524381568     
 C  -2.0465360796752514        5.9561673910377761        10.679849179241980     
 C -0.93411423056639076        6.7286739450228454        8.6532668138653914     
 H  -1.2490522347145423        6.5715441354231849        15.203666406537067     
 H  -2.7301611532269341        5.7307501445757456        14.686756037580221     
 H  -1.1824789044668331        4.2113623116631054        13.052980850562488     
 H -0.13978893750254334        5.0526520725004183        14.211821439420149     
 H  -3.1366621330007098        5.3521535468739740        12.407853526993540     
 H  -3.0739649048325490        7.1100899985977719        12.140750416188450     
 H  -2.4787970339099656        10.905182814898405        13.318234318357005     
 C  -4.1284470324282294        10.260067196577285        14.570772591055048     
 C  -3.9615763326402931        7.9681483060757090        15.253391307468398     
 C   2.0616176904902694        6.0337461418446194        14.668904339674835     
 C  0.92275968068529679        6.8269509480086850        16.671024987397992     
 H   1.2457132839925664        6.5224699868627969        10.137941052715352     
 H   2.7370349265933132        5.7082198019997197        10.673120925767471     
 H   1.2225915473175246        4.2218010172364053        12.354543425193283     
 H  0.16475278889806136        5.0141373205739965        11.172852925467755     
 H   3.1631876535711791        5.4130916953369344        12.953816384444321     
 H   3.0666200826911894        7.1751535224063803        13.181057978679277     
 H   2.3700472220878233        10.945091312386637        11.780304502211424     
 C   4.0640790421068411        10.264813936294759        10.608281248866827     
 C   3.9678729899748202        7.9312166185132069        10.067785107198597     
 C  -2.4902618326374815        4.8286064816396124        9.9811642953657742     
 C  -1.3945627685389839        5.5954173017729536        7.9729992525724764     
 H -0.34560108735030981        7.4792682645472439        8.1267888858058512     
 H  -4.6273071552185954        11.226207436383229        14.575163174926242     
 C  -4.6539190177877847        9.1792048373350710        15.276129478784679     
 H  -4.3376565151146398        7.0989028168416750        15.788579087940780     
 C   2.5282902369657450        4.9323508900231605        15.395078510098475     
 C   1.4083881597664132        5.7230821648454864        17.380941323040023     
 H  0.31312831383867079        7.5725896387931853        17.178757104073409     
 H   4.5363095942686478        11.243272797707942        10.552101427069672     
 C   4.6375816058776635        9.1533960205625302        9.9928733733269741     
 H   4.3757459713292519        7.0409482905503120        9.5930348591276537     
 H  -3.0995085713451815        4.0914311871048321        10.504236566811297     
 C  -2.1771452966833396        4.6429898214045098        8.6315996820620402     
 H  -1.1384851058988184        5.4769161598371801        6.9191462406042241     
 H  -5.5904544533618132        9.2784055029981385        15.822413553306925     
 H   3.1544946812580434        4.1957647734938091        14.890640218468016     
 C   2.2162910008239218        4.7728690650851231        16.748887957859758     
 H   1.1509985142823234        5.6236429266233117        18.436447179600002     
 H   5.5913663446278301        9.2370163599386732        9.4741263063267969     
 H  -2.5566106149813188        3.7673138529127814        8.1145772512759891     
 H   2.6126199349130808        3.9187183275349939        17.290564614726922     
         256

 Dy   4.2391622461222243       0.17037278992318189        4.2491581106997556     
 Br   4.2585253840581210       -2.7131621124625358        4.2000761776370501     
 O   5.0345131555312426       0.58832373234435353        2.2697662679548873     
 N   5.6593537079764271        2.2764590712372730        4.6727141123907945     
 N   6.4745002138548982      -0.28826827503583247        5.4883439406209265     
 O   3.4425624544421605       0.62803986508965981        6.2146798397619314     
 N   2.8504145195434285        2.2944433856628157        3.7799320722701397     
 N   1.9866466913880596      -0.28383130473699264        3.0800393722082711     
 C   5.4957490377547602        1.6375245478538847        1.5840825299014085     
 C   6.3066773154816715        2.0930496842406985        5.9968582069715062     
 C   4.8354447433407479        3.5186188638280984        4.7170709531441259     
 C   6.7525578060058109        2.3911578383542929        3.6477299085776944     
 C   7.1109708239885050       -1.4766620828959116        5.5903920262834914     
 C   7.0375052729795264       0.78252320475069659        6.1030236228777168     
 C   3.0082579385472599        1.6996380833401952        6.8830302866598405     
 C   2.1996933252795823        2.0758289035699975        2.4642146461450065     
 C   3.6955928782292262        3.5180870655944534        3.7002557186942551     
 C   1.7647990797542070        2.4497968978589619        4.8065252381837400     
 C   1.3214786588613827       -1.4601786957806395        3.0314494043986211     
 C   1.4606036847145747       0.76605383346637568        2.3984666443156923     
 C   6.3171255861418860        2.6056278994949689        2.2269998657268144     
 C   5.1732868266336016        1.8284064600271981       0.22111961299856345     
 H   5.5125884831244116        2.1097565667527158        6.7597356048094088     
 H   7.0029523370157118        2.9205786348097038        6.2164927229071960     
 H   5.4756076655931363        4.4012365329454219        4.5454523983894060     
 H   4.4210618121537859        3.6049145235533278        5.7267080580846113     
 H   7.4211887656073081        3.2146860602138472        3.9437609067222139     
 H   7.3236006485546916        1.4541831939058585        3.7069347101380083     
 H   6.6135546478070983       -2.3117122338301197        5.1014889727031170     
 C   8.3145441151981352       -1.6430024260884901        6.2712396613163861     
 C   8.2294150298293633       0.68875658253664451        6.8207744947725830     
 C   2.2084542261362317        2.6751314823799368        6.2241336445997311     
 C   3.3390793684131443        1.9052741509608111        8.2418940564554486     
 H   2.9899917767389770        2.0690555636120482        1.6969554235958122     
 H   1.5041070034470208        2.8977259356115681        2.2201811372072453     
 H   3.0756027120726475        4.4189454399710231        3.8504495169968571     
 H   4.1100233593392668        3.5726536615724052        2.6884476445470087     
 H   1.1122989089470621        3.2826882415739309        4.5013302269121711     
 H   1.1738284612227115        1.5244478145131157        4.7651247766320211     
 H   1.7875299472789743       -2.2782131784979698        3.5757006313348265     
 C  0.13297455267840844       -1.6377567210666264        2.3279970602660578     
 C  0.29023791951730510       0.65453527253403854        1.6479385566534610     
 C   6.7884934757453177        3.7085710081583789        1.5067129728256092     
 C   5.6632272470585816        2.9342875963727617      -0.48259151751025542     
 H   4.5599950904094904        1.0873918007231660      -0.28933729488433568     
 H   8.7829449552436571       -2.6235423418550066        6.3222150291115247     
 C   8.8946828176471993      -0.53614606660282416        6.8880645252628057     
 H   8.6423722226959665        1.5754645961708986        7.2973093851111273     
 C   1.7609272865794592        3.7968514057706360        6.9294904043755299     
 C   2.8747337578747696        3.0326997457497407        8.9288769265778924     
 H   3.9368143525919521        1.1583847703625734        8.7626119685718979     
 H -0.36169005406705079       -2.6059291295122562        2.3236792259986383     
 C -0.39751988131654953      -0.55885929140162494        1.6238250120506583     
 H  -8.9489189183946702E-002   1.5227785285723177        1.1138912682805648     
 H   7.4183712779076849        4.4392543826980528        2.0148812761468307     
 C   6.4755575887069474        3.8772746267345792       0.15434165140219488     
 H   5.4051378956581750        3.0406095315166284       -1.5371679164905490     
 H   9.8500066292600224      -0.62497136800558839        7.4030801267862323     
 H   1.1438332508865015        4.5316504964439686        6.4126103912070409     
 C   2.0804755133608248        3.9804137621201723        8.2779480804359675     
 H   3.1369668750430377        3.1501162858208636        9.9813569168368961     
 H  -1.3341847183805569      -0.66094544632119356        1.0781722407966858     
 H   6.8756359542122949        4.7326771293368806      -0.38230815913795929     
 H   1.6968788575149214        4.8514655719121285        8.7995115157036583     
 Dy   4.3132583392864889        17.060394218986445        12.669888866555979     
 Br   4.2891285453355934        19.932975412762278        12.697179498213185     
 O   3.5063594982798758        16.647757637463833        10.694807079210928     
 N   2.9192446199281359        14.930889640899595        13.093796804586203     
 N   2.0669339436745258        17.491267033684743        13.888456296617987     
 O   5.1268131721282204        16.620924783126494        14.635358516239716     
 N   5.7137555957082817        14.946922553804395        12.198046751197822     
 N   6.5578309521034930        17.534122480163184        11.475969117626516     
 C   3.0613672491410866        15.592249191244361        10.008267561705209     
 C   2.2782950299914697        15.116125331309849        14.421158278745496     
 C   3.7489343773820321        13.693563886813388        13.134155420473029     
 C   1.8223129033549681        14.812178407238111        12.073513922112859     
 C   1.4074907935716066        18.667727242151898        13.978421554898562     
 C   1.5340793262593992        16.420229303094800        14.528439880101109     
 C   5.5652500296208229        15.550570980883929        15.303435067076324     
 C   6.3650420396453056        15.170813278893243        10.882109042903318     
 C   4.8862174163163319        13.710791902299063        12.115098835310754     
 C   6.8020320331441226        14.803689344410996        13.224737377051316     
 C   7.2083712914213987        18.717164489977641        11.413725280965107     
 C   7.1029088147242314        16.480747479134731        10.817551122655793     
 C   2.2537764146028931        14.611013334591947        10.649457438559196     
 C   3.3863219450623028        15.408769845456058        8.6449138693901499     
 H   3.0767699632991601        15.107075272544805        15.179761497780836     
 H   1.5894918499571415        14.284126980714866        14.647926565617494     
 H   3.1158537183929171        12.806602458301654        12.958589772551232     
 H   4.1655788644786984        13.605181861231122        14.142858758868115     
 H   1.1624687350765510        13.980820292893718        12.367685011397811     
 H   1.2430126073966294        15.743402782402146        12.140146859619025     
 H   1.8795966030325275        19.503375380267865        13.467219724641829     
 C  0.21293404618337908        18.823704612250971        14.676907508996271     
 C  0.35630584496709222        16.506221935000905        15.271356137647601     
 C   6.3618016777203108        14.574184866730450        14.642100085683072     
 C   5.2447641487789207        15.347769203233787        16.665418917747317     
 H   5.5740055479799393        15.179921434158446        10.115639102580499     
 H   7.0594218040357282        14.348637208804934        10.636817463085062     
 H   5.5201866974969738        12.818729108237260        12.258820238654691     
 H   4.4699370910754697        13.656566983010686        11.103911432759427     
 H   7.4625967270356339        13.978078385755955        12.917995263032870     
 H   7.3827492887893795        15.735482155616406        13.182842468273661     
 H   6.7265498605639529        19.538126302549095        11.939368348170182     
 C   8.4036759039368096        18.897271838455854        10.721953127907994     
 C   8.2858644245073378        16.590386270164338        10.087947058764920     
 C   1.7898043627094546        13.508521306564694        9.9237029923198481     
 C   2.9063559561665961        14.301334923612542        7.9368110153655138     
 H   3.9900331869341379        16.159175945290759        8.1368151644090183     
 H -0.27745496984181933        19.793742469121920        14.714061725705953     
 C -0.32977153153164296        17.720042122615162        15.330593488554047     
 H  -3.0893331587982090E-002   15.621414894393620        15.771703227279000     
 C   6.8095018685668141        13.450191623550936        15.344180086416820     
 C   5.7119687266892329        14.220180468188506        17.350275281725011     
 H   4.6506929050120558        16.095225946778701        17.189651026065327     
 H   8.8837325867643706        19.872382597833994        10.701437361835554     
 C   8.9602479149875514        17.810917375677924        10.051660919536888     
 H   8.6832922721140839        15.717385347140207        9.5761192039675223     
 H   1.1643117997026597        12.771376018339934        10.427971794954235     
 C   2.1018731990997286        13.349292844052197        8.5700205087205852     
 H   3.1629600840375294        14.201463527006243        6.8812163190935260     
 H  -1.2752189238542910        17.803505324593132        15.863997271491332     
 H   7.4199783730789362        12.712747157115427        14.823065821990149     
 C   6.4979557991905157        13.268325851026557        16.694688875757137     
 H   5.4562135834648560        14.104884834272005        18.404604601880244     
 H   9.9045154063447836        17.912588872588458        9.5194815342231536     
 H   1.7077193071814802        12.493712644023766        8.0296072567676795     
 H   6.8814135544542960        12.396218621605673        17.215057700360880     
 Dy   4.0382044879634371E-002   8.7753045113774810        4.2187660582065662     
 Br   2.4959469936833428E-003   5.8912551128719493        4.2263928759265763     
 O  0.84201224212276582        9.2122618707998019        2.2494663810197251     
 N   1.4503671647431446        10.886408579447806        4.6738082165503130     
 N   2.2794492062380733        8.2964195266424969        5.4053206376333147     
 O -0.75036741547767805        9.2146010003096990        6.1943247274785982     
 N  -1.3583333507050177        10.894838591646128        3.7810486571504907     
 N  -2.2085496185485076        8.3416404415783028        2.9986387757469135     
 C   1.2787705795471909        10.278962317775397        1.5746897754052724     
 C   2.1045984702168421        10.666697492183793        5.9873048097335291     
 C  0.61599030488920326        12.117287430829183        4.7547103088232596     
 C   2.5331781332348018        11.029345900714160        3.6426806841452644     
 C   2.9248491900605966        7.1103537987196779        5.4741329618596772     
 C   2.8324441674084149        9.3514276552836684        6.0560837561522449     
 C  -1.2084203474024946        10.269556687999321        6.8729452519796199     
 C  -2.0017760995306157        10.711949893628459        2.4547334279959609     
 C -0.52397641973924025        12.130076320475879        3.7380084889466301     
 C  -2.4547978397597352        11.021999282660104        4.8009217288526944     
 C  -2.8650132978967693        7.1629468176758255        2.9173002344375147     
 C  -2.7442937353288523        9.4072663635693790        2.3525209604879205     
 C   2.0846916202613190        11.253819705566961        2.2266296104644669     
 C  0.94377163152756960        10.481343765451728       0.21615222517554078     
 H   1.3167000660932890        10.666713379056553        6.7569940098132202     
 H   2.8068509948911826        11.484111263675999        6.2267727491310998     
 H   1.2442140218069921        13.012974359624327        4.6078371669596123     
 H  0.20144821158771289        12.172175188568238        5.7664701953777282     
 H   3.1939189032202493        11.857493609738142        3.9425976336173818     
 H   3.1161081461673161        10.098885494610359        3.6848738195009640     
 H   2.4368170818393797        6.2882705218461910        4.9563850780491512     
 C   4.1209697354329693        6.9286830167711040        6.1638237940345340     
 C   4.0162364497053424        9.2390735352732989        6.7840783128576252     
 C  -2.0240287585298047        11.237891858614237        6.2228551963410901     
 C -0.88876032220330692        10.465387736856584        8.2356613165200798     
 H  -1.2051385935987844        10.720813119048152        1.6944189622886250     
 H  -2.6910038194741377        11.544025976423724        2.2298087866967262     
 H  -1.1562103049885384        13.017625726783848        3.9134366391071445     
 H -0.10996120351323194        12.216560920718551        2.7282408024523233     
 H  -3.1151474815335627        11.850227616030745        4.4993202045166605     
 H  -3.0337929733116327        10.090046464577696        4.7427435634867381     
 H  -2.3899071180908931        6.3319623111332746        3.4332726414552988     
 C  -4.0606679316847920        7.0006883796725567        2.2221427583550675     
 C  -3.9229105783344131        9.3145138337306559        1.6125721219652007     
 C   2.5282772415642301        12.375108715791688        1.5178120096214336     
 C   1.4068722193610534        11.606272871570999      -0.47565317008515695     
 H  0.34116031665719276        9.7359905187364397      -0.30070411450522583     
 H   4.5953371161309624        5.9509822796585476        6.1891934001782873     
 C   4.6850814048823066        8.0160009621620105        6.8261363518068068     
 H   4.4188522954329263        10.113105859851588        7.2901390527651424     
 C  -2.4983545671136915        12.342264342424398        6.9385914707174567     
 C  -1.3791896812344053        11.574740830081787        8.9335834964529628     
 H -0.28019964250668966        9.7233785549662688        8.7505497841405333     
 H  -4.5492465758198470        6.0295598556065073        2.1921887474670476     
 C  -4.6071089167596027        8.0992660024719392        1.5631747570699701     
 H  -4.3129115970186707        10.195631958246571        1.1081251606592062     
 H   3.1446513027909644        13.112772192341025        2.0315794599308590     
 C   2.2032319797703965        12.555873508250771       0.17019416460212552     
 H   1.1399949311625337        11.721471041395761       -1.5272978011588636     
 H   5.6300689487136166        7.9132622103692229        7.3569880077882832     
 H  -3.1289700153263338        13.069774118503538        6.4269074553230219     
 C  -2.1896788119698245        12.515288678712716        8.2912396610701400     
 H  -1.1251525373759221        11.684456416590240        9.9887011911555117     
 H  -5.5539661271297502        8.0111650655445352        1.0330011221130022     
 H   2.5836022031980197        13.426430924859911      -0.35483075597269365     
 H  -2.5922803704854407        13.372001402791371        8.8234662093978766     
 Dy  -1.0590257219427610E-002   8.4683341582731249        12.643671060491506     
 Br  -9.2912310590661101E-003   11.336211330437605        12.636062398590177     
 O -0.82211609873043867        8.0156119458082777        10.678481943645714     
 N  -1.3925235980902866        6.3387715064730372        13.120655626127510     
 N  -2.2661741720394022        8.9137131458218963        13.825267048305731     
 O  0.79656969461641558        8.0584512131388060        14.619799303204557     
 N   1.4012210290480629        6.3476452157874625        12.223257018248985     
 N   2.2246143618750880        8.9201161093021941        11.407842945687541     
 C  -1.2542571017407940        6.9399760419441243        10.015083017756471     
 C  -2.0404260138834065        6.5571470045686429        14.439252494390193     
 C -0.55579699066685462        5.1083062461025772        13.198699386253526     
 C  -2.4834924632763156        6.1871571382945945        12.097849642333468     
 C  -2.9339345792249483        10.087975044961942        13.874954184663935     
 C  -2.7881964876950631        7.8617565976496024        14.505535929373082     
 C   1.2487233388335879        7.0064811105558196        15.308029877863685     
 C   2.0442773830306105        6.5371119730476437        10.898067409029951     
 C  0.58138550841857017        5.1038550923981765        12.179528794522904     
 C   2.4964749060831228        6.2359629451000407        13.245883450542669     
 C   2.8681166669836227        10.104368922113482        11.302458470966656     
 C   2.7796862144612500        7.8456399715416429        10.791680124153411     
 C  -2.0453946476677261        5.9606615710139987        10.679359217827782     
 C -0.93107951439975167        6.7340354699205607        8.6542720616188529     
 H  -1.2473312741230882        6.5697205513708665        15.203566979493360     
 H  -2.7289824290042408        5.7303042103681712        14.685754742742198     
 H  -1.1830258557201498        4.2123053653867943        13.049751361306239     
 H -0.13951784455228899        5.0511598886103766        14.209667416658133     
 H  -3.1363901720706386        5.3558586074865770        12.406558184004185     
 H  -3.0717980972292942        7.1140068925079953        12.141524113469604     
 H  -2.4710072332089688        10.907853199498565        13.330305463291305     
 C  -4.1232897175054068        10.261142220159558        14.578313458709543     
 C  -3.9603937786162637        7.9671032657581380        15.253749979481558     
 C   2.0627514959612423        6.0298486720401572        14.668358013857352     
 C  0.92551868336676713        6.8221605543278168        16.671818678388195     
 H   1.2474292103733098        6.5248592001365173        10.137801618043817     
 H   2.7382152946839819        5.7092553095897483        10.672078032640723     
 H   1.2220314661057721        4.2214659442527651        12.351312254453955     
 H  0.16502177233825521        5.0162391200165963        11.170695425000980     
 H   3.1634729352440614        5.4099724080832408        12.952475225779889     
 H   3.0688292930820702        7.1718224975257421        13.181783461741349     
 H   2.3777757072390409        10.943001996107974        11.792263614970281     
 C   4.0691639209861572        10.264381528355283        10.615722455300144     
 C   3.9690481145273382        7.9328939322018863        10.068130448608738     
 C  -2.4898916290137332        4.8342508918856515        9.9793043107391970     
 C  -1.3923684266350855        5.6020618100656581        7.9725364194452286     
 H -0.34143745641527884        7.4843612494525189        8.1287985743252662     
 H  -4.6206949128667363        11.227960570444907        14.585228898613618     
 C  -4.6514816124590066        9.1787917635315637        15.278943736916212     
 H  -4.3382909013631759        7.0968448750875073        15.785790679266702     
 C   2.5283979057991703        4.9271911596908442        15.393160602778627     
 C   1.4100198151997718        5.7168787459209378        17.380263399356021     
 H  0.31700551339480371        7.5680821101638669        17.180510883846068     
 H   4.5428126473617834        11.242181402437149        10.562037213272706     
 C   4.6399656210198978        9.1544700249462778        9.9956231985742772     
 H   4.3751353555763268        7.0436411046452809        9.5902813311048885     
 H  -3.1000499052006636        4.0971015574243488        10.501356178690168     
 C  -2.1763320608450059        4.6497475854040591        8.6296673487858353     
 H  -1.1358611279989366        5.4843806715434624        6.9187035659538019     
 H  -5.5890031346656315        9.2773022298183250        15.823605504806233     
 H   3.1536822731022394        4.1905426090144280        14.887749452461215     
 C   2.2165610586615294        4.7665124089566104        16.746827666193781     
 H   1.1528582065740911        5.6165539495909798        18.435732310770000     
 H   5.5927429553650478        9.2388052252148061        9.4752370005741167     
 H  -2.5563160077331872        3.7749976387215032        8.1114129995583895     
 H   2.6121392187317727        3.9113334747114945        17.287293388744231     
         256

 Dy   4.2426799561753104       0.17024046018727279        4.2463372280108942     
 Br   4.2605307876738854       -2.7133410705555874        4.2024380060440443     
 O   5.0376569904833266       0.58996554260609202        2.2673272962710111     
 N   5.6611298896234912        2.2770423982997983        4.6717297695918178     
 N   6.4794874701821321      -0.28723077700962885        5.4821851717519348     
 O   3.4458080633485872       0.62628749551303098        6.2122444187883836     
 N   2.8521287376497142        2.2934851602447250        3.7789793685290132     
 N   1.9915335624449417      -0.28535874799954902        3.0740241515517965     
 C   5.4977775301153429        1.6401132360812307        1.5823773614568075     
 C   6.3087870655392635        2.0927956789472875        5.9956173974635609     
 C   4.8361847621251091        3.5184296253471983        4.7173839630503336     
 C   6.7540273804162760        2.3935602146482600        3.6465847768246173     
 C   7.1174318453897820       -1.4749801947963659        5.5815906140075482     
 C   7.0403924415151344       0.78255757718950802        6.1002613300913042     
 C   3.0103877375086756        1.6969532604357291        6.8813252558087470     
 C   2.2017182127707398        2.0756440622177754        2.4630101220066725     
 C   3.6963153721148680        3.5178961796839587        3.7005765638282271     
 C   1.7662072909815174        2.4471026784746326        4.8054276871966577     
 C   1.3278456481434513       -1.4623625395050130        3.0227665619098856     
 C   1.4634203302351776       0.76554336463677841        2.3958010956250599     
 C   6.3182436007816767        2.6085074721399724        2.2259951718127242     
 C   5.1748781541409796        1.8317378821130650       0.21962032733205639     
 H   5.5149066028328102        2.1084948812246362        6.7587419801750306     
 H   7.0047219257917446        2.9204513627086257        6.2159067411063962     
 H   5.4755524557383435        4.4017710262181531        4.5466530641239169     
 H   4.4217672750700316        3.6034254802362913        5.7271000582640985     
 H   7.4218354802176076        3.2175672592456417        3.9430524915530789     
 H   7.3260199103263925        1.4571513553052076        3.7050498332782293     
 H   6.6217093283729760       -2.3092206110378846        5.0898389819805487     
 C   8.3202036280427869       -1.6417319166453246        6.2636965805256759     
 C   8.2311086027594342       0.68809488715479517        6.8198419251534075     
 C   2.2095508253877618        2.6720679933932772        6.2231468518775390     
 C   3.3409543019339059        1.9020097537984988        8.2403285642826223     
 H   2.9921925660902020        2.0698929212440427        1.6959578368073884     
 H   1.5057602782529074        2.8973944156213940        2.2196248013286626     
 H   3.0755508941312422        4.4180536528964653        3.8516904759638728     
 H   4.1106862562571260        3.5737675512421379        2.6888276777528968     
 H   1.1129003783640552        3.2795120011657164        4.5006184724330405     
 H   1.1761698982868545        1.5211883080116584        4.7633517033173520     
 H   1.7955624278368660       -2.2812180301981955        3.5642080533087350     
 C  0.13859236010302972       -1.6395443470370012        2.3204775371587179     
 C  0.29188120773760451       0.65472226569692316        1.6470659887808541     
 C   6.7885765784958387        3.7122955655630032        1.5063960903560971     
 C   5.6637062031854057        2.9385809431424548      -0.48333312212022700     
 H   4.5621905800973250        1.0905552185539253      -0.29131837299718732     
 H   8.7900876226054727       -2.6215793516377834        6.3123655642658001     
 C   8.8976188435197319      -0.53618403073584364        6.8849818921447161     
 H   8.6422461262853023        1.5739107818074656        7.2993310152210018     
 C   1.7610202059372972        3.7929943179183430        6.9291460265560270     
 C   2.8755502230775729        3.0285385311219919        8.9280220169025721     
 H   3.9393927386150684        1.1553702838889541        8.7605680118194655     
 H -0.35454810880404519       -2.6084392391997833        2.3138059836432343     
 C -0.39461406295915513      -0.55931111529033328        1.6207417784005853     
 H  -8.9664389463508173E-002   1.5238762190976156        1.1159741494271689     
 H   7.4178726114512754        4.4431632796871581        2.0149638748194052     
 C   6.4753186009283983        3.8817060265418482       0.15421434224639544     
 H   5.4053831160517110        3.0454444109370029       -1.5378021898915990     
 H   9.8519619177644646      -0.62558787729385634        7.4016241699877616     
 H   1.1432621082435568        4.5275394777279727        6.4126647348618144     
 C   2.0804252514540664        3.9760112257623752        8.2777350252541932     
 H   3.1376874560493668        3.1455382140296564        9.9805625396661295     
 H  -1.3322232678827173      -0.66080312057439428        1.0766348898637208     
 H   6.8747110730664849        4.7377922563327832      -0.38174721097818604     
 H   1.6961823413021522        4.8464221419885591        8.7999668839588079     
 Dy   4.3103726658657679        17.060705278965727        12.668499354316426     
 Br   4.2884922107094159        19.933319887822027        12.693264075089497     
 O   3.5030899039821115        16.646110916312299        10.694105528687492     
 N   2.9164397875138985        14.931969822377418        13.095502455498847     
 N   2.0641688481773564        17.493619070797550        13.886048909349322     
 O   5.1236981918139737        16.623102724267994        14.634568429713081     
 N   5.7110243648629169        14.946615402703907        12.199722644820287     
 N   6.5550233530586608        17.532551230378388        11.473418821212459     
 C   3.0584850300365214        15.589627232750543        10.008806200049074     
 C   2.2750494441813065        15.119222296664310        14.422322950595996     
 C   3.7462094712062508        13.694823691989678        13.138117521564913     
 C   1.8198475794933049        14.811651131444988        12.075049601444764     
 C   1.4050411767414281        18.670342956846131        13.974559707587611     
 C   1.5310660176750215        16.423573353539823        14.527426230134319     
 C   5.5624576520518429        15.553702135885716        15.303864571290065     
 C   6.3618191411402716        15.168480907327329        10.883204745414060     
 C   4.8834916241811843        13.710340503043611        12.119050521154003     
 C   6.7996925854503312        14.804890887820886        13.226183213801169     
 C   7.2058620661412434        18.715342235024568        11.409708956791206     
 C   7.0999000032770949        16.478182655575313        10.816449435060704     
 C   2.2516268109359050        14.608725866181731        10.651346555208173     
 C   3.3830971018664910        15.404888645227608        8.6455467656801339     
 H   3.0731957976103645        15.111178569073159        15.181273449794077     
 H   1.5860418323174590        14.287682740057660        14.650130033926661     
 H   3.1132005405492595        12.807507607657026        12.964256656034427     
 H   4.1628498090477315        13.608321858694330        14.146949078816103     
 H   1.1600913179458230        13.980594560727749        12.370139196231387     
 H   1.2403906855081150        15.742859517424131        12.140267473650244     
 H   1.8773210846622466        19.505166699882547        13.462216064214958     
 C  0.21072700824078142        18.827590293967528        14.673173892774464     
 C  0.35332608795963749        16.510817182734137        15.270157486031202     
 C   6.3597935605513873        14.577035627493732        14.643885318284953     
 C   5.2414528022479292        15.352026855652255        16.665878189397617     
 H   5.5704245056266126        15.176574622418618        10.117112949860443     
 H   7.0559882601095358        14.345849027104386        10.638914658108945     
 H   5.5174950970861989        12.818601206155343        12.264463104393059     
 H   4.4671983464448619        13.654245169231720        11.107994301497268     
 H   7.4603128659094526        13.978995453938627        12.920262167562552     
 H   7.3802593828572256        15.736700351914584        13.182923013432143     
 H   6.7241825101679584        19.537126790132529        11.934170034651272     
 C   8.4014288074438319        18.894199173238537        10.718101911818218     
 C   8.2829029228731894        16.586592829846076        10.086683558224374     
 C   1.7885018508417374        13.504931914168615        9.9271129925176425     
 C   2.9038012755925298        14.296220048611147        7.9389459399693454     
 H   3.9861727551970114        16.155108878669566        8.1364022731413499     
 H -0.27925818072606162        19.797827819519487        14.709412015449736     
 C -0.33225059437257154        17.724925363413476        15.328259934292486     
 H  -3.4098105378206303E-002   15.626677723416551        15.771431749281334     
 C   6.8082671941371684        13.454285592934166        15.347437039070506     
 C   5.7092271277793181        14.225602136778672        17.352186016200008     
 H   4.6466881596329390        16.099609785892177        17.189072179669179     
 H   8.8818644258683292        19.869124550807996        10.696662273942714     
 C   8.9577648457111572        17.806852091435932        10.049244616966122     
 H   8.6801329160125196        15.712921776269074        9.5758183634155749     
 H   1.1639059625023642        12.767834950513274        10.432484768714875     
 C   2.1004175420664253        13.344269194046397        8.5735988242849643     
 H   3.1602577828444702        14.195335782038882        6.8834164307275794     
 H  -1.2774050492149254        17.809360339971676        15.862010409147851     
 H   7.4196847086368329        12.716838370991489        14.827424226402355     
 C   6.4964025249915700        13.273724873968051        16.698064415606346     
 H   5.4532059865132050        14.111220625697337        18.406539356815774     
 H   9.9023292345286968        17.907562458489739        9.5174221954872475     
 H   1.7068380663502045        12.487691236810015        8.0344401058046042     
 H   6.8803466806038189        12.402560911027264        17.219669962320783     
 Dy   3.6772669426341664E-002   8.7752039171910940        4.2192899786502807     
 Br   2.5023895721629709E-003   5.8911603592750659        4.2253835180125128     
 O  0.83815597505356965        9.2124918804442686        2.2499084881286442     
 N   1.4464420901161286        10.886793118020272        4.6736167168447231     
 N   2.2758363154893986        8.2974512715822186        5.4071044820629472     
 O -0.75399264519126941        9.2144792905086224        6.1947887390143093     
 N  -1.3623621893600157        10.894004857352114        3.7808549898782138     
 N  -2.2122309634986737        8.3400127110140456        3.0003867069194787     
 C   1.2758800664419474        10.278636558211463        1.5749417575824645     
 C   2.1000052293705265        10.668028529030037        5.9875953308853598     
 C  0.61196014921262509        12.117711460037052        4.7530059099095636     
 C   2.5298691137087128        11.029176067268143        3.6431217663957907     
 C   2.9218380341316417        7.1117521482063797        5.4764486064197131     
 C   2.8282277785519243        9.3530083185521491        6.0575097418242176     
 C  -1.2112472437244397        10.269940989021620        6.8731815038485511     
 C  -2.0064883146049919        10.710102574547520        2.4550161555964096     
 C -0.52801521599043588        12.129165900034113        3.7362947190636713     
 C  -2.4582291731197650        11.021825231775647        4.8013400484579511     
 C  -2.8680752092304616        7.1609496132340675        2.9195038796333463     
 C  -2.7486045644256469        9.4051193531061159        2.3539717009448182     
 C   2.0822335734656168        11.253229060303966        2.2267780976684151     
 C  0.94167879043561742        10.480616789979313       0.21617634493381402     
 H   1.3117009673718125        10.668391104472493        6.7568398348450849     
 H   2.8019536287254958        11.485759215034221        6.2268404885943109     
 H   1.2401227478951040        13.013203229810513        4.6047733033863221     
 H  0.19750499366685592        12.173987332593988        5.7647087038579805     
 H   3.1905592106068883        11.857358704233905        3.9431397955043397     
 H   3.1126989651376142        10.098682685653653        3.6859988485341906     
 H   2.4343321758905598        6.2892243578521700        4.9589119985881345     
 C   4.1180668722181943        6.9309796133965369        6.1661689928084753     
 C   4.0119547344714155        9.2415153076651535        6.7857881787401109     
 C  -2.0266424552264932        11.238335598279322        6.2229612439476352     
 C -0.89070841363627284        10.466378435472519        8.2356193610289594     
 H  -1.2102805226766973        10.718646721409469        1.6942348233787776     
 H  -2.6960588927325668        11.541836642365531        2.2298572339193123     
 H  -1.1602522943898119        13.016958841518976        3.9103642884063508     
 H -0.11391496752287283        12.214240229772045        2.7264598417242873     
 H  -3.1186336986409446        11.849969223205107        4.4997171342481428     
 H  -3.0373100846436731        10.089887425957953        4.7439318932104344     
 H  -2.3924181279474603        6.3303845575406887        3.4356294008158210     
 C  -4.0636318496309265        6.9978007462422731        2.2243809298267263     
 C  -3.9273013884528116        9.3115208638161384        1.6143201833579564     
 C   2.5273354018348710        12.373653896514835        1.5175713806746076     
 C   1.4061079645098253        11.604772138240888      -0.47596221647569509     
 H  0.33882627913972690        9.7353537840323909      -0.30054825797131185     
 H   4.5930274420608557        5.9535503898964865        6.1917020650807002     
 C   4.6815305590731615        8.0188257153106761        6.8281656544616061     
 H   4.4141043782848230        10.115914527523634        7.2916201837579040     
 C  -2.4996435728899482        12.343538097421687        6.9382509722932948     
 C  -1.3799809427305825        11.576477196017144        8.9331467603470784     
 H -0.28220307380594639        9.7244560051144617        8.7506710862138064     
 H  -4.5515838508398643        6.0263815032724510        2.1945328910262645     
 C  -4.6107571332418686        8.0958851204639455        1.5651750484066400     
 H  -4.3177864074054852        10.192296103485841        1.1096999402748500     
 H   3.1444475733475241        13.110808759180911        2.0312064915274304     
 C   2.2031189914403524        12.553985744634019       0.16968799715744490     
 H   1.1399101702444745        11.719642302229566       -1.5277920499523232     
 H   5.6267050422787701        7.9168163257059758        7.3588312911562515     
 H  -3.1296857548234076        13.071397360358700        6.4264085454093527     
 C  -2.1900858766176219        12.517183226422414        8.2906009373512344     
 H  -1.1252044530230418        11.686667712869102        9.9880472566271212     
 H  -5.5574290190819999        8.0070861890395868        1.0348048576560018     
 H   2.5845629615204619        13.423853578853254      -0.35573464385350545     
 H  -2.5917594963981694        13.374551327692330        8.8223991650536675     
 Dy  -7.1171972839356550E-003   8.4687072535316670        12.646777926392449     
 Br  -5.2837281413921008E-003   11.336593402022315        12.640420971669046     
 O -0.81882969906038994        8.0187823764406918        10.680903882718413     
 N  -1.3911820101024770        6.3397401082871436        13.120415305902231     
 N  -2.2616778865794687        8.9147322648527982        13.831132656916205     
 O  0.80015253417014720        8.0560221709344937        14.622056562415162     
 N   1.4025756673871672        6.3472835658999669        12.222992026343542     
 N   2.2290739688000780        8.9196760733019502        11.413621774011148     
 C  -1.2517607431029281        6.9443595575836659        10.016106090894640     
 C  -2.0388685614074724        6.5566751989721270        14.439328756457948     
 C -0.55552806954831524        5.1084624785911803        13.196656417103135     
 C  -2.4823187513011695        6.1905091533396392        12.097515667985306     
 C  -2.9279398119999542        10.089643815832837        13.883777280023498     
 C  -2.7858471917622785        7.8615808939663134        14.507645430042739     
 C   1.2512470645854115        7.0027597461718400        15.308927119978831     
 C   2.0458334213938758        6.5381729793867951        10.898105253604401     
 C  0.58165385850539575        5.1043157849650456        12.177482181964804     
 C   2.4976840576849981        6.2332052623111469        13.245508317215705     
 C   2.8740553729854423        10.103297930256430        11.311184121014804     
 C   2.7820230738766667        7.8464126689481271        10.793740723925254     
 C  -2.0442532156602007        5.9651557509902213        10.678869256413584     
 C -0.92804479823311259        6.7393969948182759        8.6552773093723125     
 H  -1.2456103135316339        6.5678969673185481        15.203467552449654     
 H  -2.7278037047815471        5.7298582761605958        14.684753447904177     
 H  -1.1835728069734666        4.2132484191104842        13.046521872049990     
 H -0.13924675160203465        5.0496677047203349        14.207513393896120     
 H  -3.1361182111405679        5.3595636680991792        12.405262841014832     
 H  -3.0696312896260394        7.1179237864182179        12.142297810750760     
 H  -2.4632174325079723        10.910523584098724        13.342376608225605     
 C  -4.1181324025825843        10.262217243741828        14.585854326364039     
 C  -3.9592112245922344        7.9660582254405679        15.254108651494718     
 C   2.0638853014322152        6.0259512022356958        14.667811688039867     
 C  0.92827768604823746        6.8173701606469486        16.672612369378395     
 H   1.2491451367540531        6.5272484134102378        10.137662183372282     
 H   2.7393956627746507        5.7102908171797759        10.671035139513975     
 H   1.2214713848940197        4.2211308712691240        12.348081083714625     
 H  0.16529075577844909        5.0183409194591970        11.168537924534204     
 H   3.1637582169169431        5.4068531208295481        12.951134067115458     
 H   3.0710385034729515        7.1684914726451048        13.182508944803422     
 H   2.3855041923902585        10.940912679829310        11.804222727729138     
 C   4.0742487998654733        10.263949120415807        10.623163661733461     
 C   3.9702232390798562        7.9345712458905657        10.068475790018878     
 C  -2.4895214253899853        4.8398953021316906        9.9774443261126198     
 C  -1.3901740847311872        5.6087063183583634        7.9720735863179808     
 H -0.33727382548024787        7.4894542343577948        8.1308082628446812     
 H  -4.6140826705148772        11.229713704506583        14.595294622300994     
 C  -4.6490442071302285        9.1783786897280564        15.281757995047743     
 H  -4.3389252876117119        7.0947869333333404        15.783002270592625     
 C   2.5285055746325962        4.9220314293585288        15.391242695458780     
 C   1.4116514706331307        5.7106753269963892        17.379585475672020     
 H  0.32088271295093662        7.5635745815345476        17.182264663618728     
 H   4.5493157004549190        11.241090007166354        10.571972999475738     
 C   4.6423496361621313        9.1555440293300236        9.9983730238215802     
 H   4.3745247398234017        7.0463339187402489        9.5875278030821232     
 H  -3.1005912390561452        4.1027719277438655        10.498475790569037     
 C  -2.1755188250066717        4.6565053494036075        8.6277350155096322     
 H  -1.1332371500990546        5.4918451832497439        6.9182608913033796     
 H  -5.5875518159694506        9.2761989566385115        15.824797456305541     
 H   3.1528698649464348        4.1853204445350469        14.884858686454413     
 C   2.2168311164991374        4.7601557528280987        16.744767374527804     
 H   1.1547178988658586        5.6094649725586487        18.435017441940001     
 H   5.5941195661022647        9.2405940904909389        9.4763476948214382     
 H  -2.5560214004850552        3.7826814245302254        8.1082487478407916     
 H   2.6116585025504646        3.9039486218879951        17.284022162761538     
         256

 Dy   4.2461976662283973       0.17010813045136369        4.2435163453220319     
 Br   4.2625361912896489       -2.7135200286486389        4.2047998344510393     
 O   5.0408008254354115       0.59160735286783050        2.2648883245871350     
 N   5.6629060712705552        2.2776257253623235        4.6707454267928403     
 N   6.4844747265093652      -0.28619327898342528        5.4760264028829431     
 O   3.4490536722550140       0.62453512593640204        6.2098089978148350     
 N   2.8538429557559999        2.2925269348266344        3.7780266647878866     
 N   1.9964204335018239      -0.28688619126210535        3.0680089308953220     
 C   5.4998060224759246        1.6427019243085770        1.5806721930122065     
 C   6.3108968155968554        2.0925416736538769        5.9943765879556157     
 C   4.8369247809094702        3.5182403868662986        4.7176969729565421     
 C   6.7554969548267412        2.3959625909422275        3.6454396450715403     
 C   7.1238928667910590       -1.4732983066968202        5.5727892017316041     
 C   7.0432796100507424       0.78259194962831957        6.0974990373048907     
 C   3.0125175364700914        1.6942684375312629        6.8796202249576535     
 C   2.2037431002618972        2.0754592208655538        2.4618055978683384     
 C   3.6970378660005094        3.5177052937734641        3.7008974089621987     
 C   1.7676155022088278        2.4444084590903037        4.8043301362095754     
 C   1.3342126374255199       -1.4645463832293864        3.0140837194211501     
 C   1.4662369757557803       0.76503289580718115        2.3931355469344271     
 C   6.3193616154214665        2.6113870447849759        2.2249904778986336     
 C   5.1764694816483576        1.8350693041989319       0.21812104166554935     
 H   5.5172247225412097        2.1072331956965566        6.7577483555406515     
 H   7.0064915145677764        2.9203240906075472        6.2153207593055972     
 H   5.4754972458835507        4.4023055194908842        4.5478537298584270     
 H   4.4224727379862774        3.6019364369192548        5.7274920584435867     
 H   7.4224821948279063        3.2204484582774366        3.9423440763839444     
 H   7.3284391720980935        1.4601195167045566        3.7031649564184508     
 H   6.6298640089388545       -2.3067289882456490        5.0781889912579796     
 C   8.3258631408874386       -1.6404614072021588        6.2561534997349666     
 C   8.2328021756895051       0.68743319177294582        6.8189093555342311     
 C   2.2106474246392915        2.6690045044066175        6.2221600591553470     
 C   3.3428292354546674        1.8987453566361865        8.2387630721097942     
 H   2.9943933554414266        2.0707302788760376        1.6949602500189649     
 H   1.5074135530587938        2.8970628956312199        2.2190684654500794     
 H   3.0754990761898369        4.4171618658219067        3.8529314349308890     
 H   4.1113491531749853        3.5748814409118705        2.6892077109587849     
 H   1.1135018477810483        3.2763357607575019        4.4999067179539107     
 H   1.1785113353509977        1.5179288015102010        4.7615786300026830     
 H   1.8035949083947580       -2.2842228818984212        3.5527154752826431     
 C  0.14421016752765101       -1.6413319730073761        2.3129580140513784     
 C  0.29352449595790397       0.65490925885980777        1.6461934209082474     
 C   6.7886596812463589        3.7160201229676280        1.5060792078865850     
 C   5.6641851593122308        2.9428742899121478      -0.48407472673019863     
 H   4.5643860697851588        1.0937186363846847      -0.29329945111003891     
 H   8.7972302899672883       -2.6196163614205608        6.3025160994200746     
 C   8.9005548693922663      -0.53622199486886324        6.8818992590266266     
 H   8.6421200298746399        1.5723569674440323        7.3013526453308772     
 C   1.7611131252951351        3.7891372300660500        6.9288016487365232     
 C   2.8763666882803762        3.0243773164942427        8.9271671072272500     
 H   3.9419711246381848        1.1523557974153349        8.7585240550670314     
 H -0.34740616354103954       -2.6109493488873103        2.3039327412878299     
 C -0.39170824460176074      -0.55976293917904163        1.6176585447505121     
 H  -8.9839589743069659E-002   1.5249739096229138        1.1180570305737727     
 H   7.4173739449948659        4.4470721766762633        2.0150464734919793     
 C   6.4750796131498483        3.8861374263491171       0.15408703309059602     
 H   5.4056283364452469        3.0502792903573779       -1.5384364632926490     
 H   9.8539172062689051      -0.62620438658212429        7.4001682131892919     
 H   1.1426909656006123        4.5234284590119760        6.4127190785165871     
 C   2.0803749895473080        3.9716086894045781        8.2775219700724190     
 H   3.1384080370556964        3.1409601422384497        9.9797681624953647     
 H  -1.3302618173848775      -0.66066079482759499        1.0750975389307555     
 H   6.8737861919206740        4.7429073833286859      -0.38118626281841278     
 H   1.6954858250893832        4.8413787120649889        8.8004222522139557     
 Dy   4.3074869924450470        17.061016338945013        12.667109842076872     
 Br   4.2878558760832393        19.933664362881771        12.689348651965810     
 O   3.4998203096843477        16.644464195160761        10.693403978164056     
 N   2.9136349550996616        14.933050003855241        13.097208106411491     
 N   2.0614037526801869        17.495971107910357        13.883641522080657     
 O   5.1205832114997269        16.625280665409495        14.633778343186446     
 N   5.7082931340175529        14.946308251603419        12.201398538442751     
 N   6.5522157540138277        17.530979980593589        11.470868524798401     
 C   3.0556028109319566        15.587005274256725        10.009344838392940     
 C   2.2718038583711433        15.122319262018770        14.423487622446498     
 C   3.7434845650304696        13.696083497165969        13.142079622656800     
 C   1.8173822556316419        14.811123855651864        12.076585280776669     
 C   1.4025915599112495        18.672958671540364        13.970697860276660     
 C   1.5280527090906437        16.426917403984845        14.526412580167529     
 C   5.5596652744828630        15.556833290887502        15.304294075503806     
 C   6.3585962426352367        15.166148535761412        10.884300447924803     
 C   4.8807658320460368        13.709889103788159        12.123002206997253     
 C   6.7973531377565397        14.806092431230775        13.227629050551023     
 C   7.2033528408610881        18.713519980071499        11.405692632617304     
 C   7.0968911918299584        16.475617832015899        10.815347747465616     
 C   2.2494772072689169        14.606438397771514        10.653235671857152     
 C   3.3798722586706798        15.401007444999157        8.6461796619701161     
 H   3.0696216319215690        15.115281865601515        15.182785401807317     
 H   1.5825918146777767        14.291238499400452        14.652333502235829     
 H   3.1105473627056019        12.808412757012398        12.969923539517625     
 H   4.1601207536167655        13.611461856157540        14.151039398764091     
 H   1.1577139008150952        13.980368828561781        12.372593381064963     
 H   1.2377687636196006        15.742316252446114        12.140388087681464     
 H   1.8750455662919656        19.506958019497230        13.457212403788089     
 C  0.20851997029818373        18.831475975684089        14.669440276552656     
 C  0.35034633095218282        16.515412430467372        15.268958834414802     
 C   6.3577854433824639        14.579886388257016        14.645670550886834     
 C   5.2381414557169386        15.356284508070722        16.666337461047913     
 H   5.5668434632732859        15.173227810678792        10.118586797140388     
 H   7.0525547161833444        14.343060845403839        10.641011853132827     
 H   5.5148034966754240        12.818473304073425        12.270105970131425     
 H   4.4644596018142542        13.651923355452755        11.112077170235111     
 H   7.4580290047832705        13.979912522121298        12.922529072092232     
 H   7.3777694769250726        15.737918548212761        13.183003558590626     
 H   6.7218151597719631        19.536127277715963        11.928971721132363     
 C   8.3991817109508524        18.891126508021220        10.714250695728440     
 C   8.2799414212390410        16.582799389527818        10.085420057683827     
 C   1.7871993389740199        13.501342521772539        9.9305229927154368     
 C   2.9012465950184634        14.291105173609754        7.9410808645731770     
 H   3.9823123234598850        16.151041812048369        8.1359893818736815     
 H -0.28106139161030391        19.801913169917050        14.704762305193519     
 C -0.33472965721350006        17.729808604211790        15.325926380030925     
 H  -3.7302879168430517E-002   15.631940552439483        15.771160271283666     
 C   6.8070325197075228        13.458379562317395        15.350693991724192     
 C   5.7064855288694032        14.231023805368839        17.354096750675009     
 H   4.6426834142538214        16.103993625005657        17.188493333273033     
 H   8.8799962649722879        19.865866503781998        10.691887186049875     
 C   8.9552817764347612        17.802786807193939        10.046828314395357     
 H   8.6769735599109534        15.708458205397939        9.5755175228636293     
 H   1.1635001253020685        12.764293882686616        10.436997742475516     
 C   2.0989618850331224        13.339245544040599        8.5771771398493435     
 H   3.1575554816514115        14.189208037071522        6.8856165423616318     
 H  -1.2795911745755597        17.815215355350215        15.860023546804371     
 H   7.4193910441947288        12.720929584867553        14.831782630814560     
 C   6.4948492507926234        13.279123896909544        16.701439955455552     
 H   5.4501983895615549        14.117556417122669        18.408474111751303     
 H   9.9001430627126084        17.902536044391020        9.5153628567513415     
 H   1.7059568255189290        12.481669829596262        8.0392729548415289     
 H   6.8792798067533418        12.408903200448856        17.224282224280685     
 Dy   3.3163293973048957E-002   8.7751033230047071        4.2198138990939960     
 Br   2.5088321506425990E-003   5.8910656056781825        4.2243741600984483     
 O  0.83429970798437347        9.2127218900887371        2.2503505952375638     
 N   1.4425170154891125        10.887177656592739        4.6734252171391324     
 N   2.2722234247407234        8.2984830165219421        5.4088883264925789     
 O -0.75761787490486077        9.2143575807075440        6.1952527505500203     
 N  -1.3663910280150138        10.893171123058099        3.7806613226059369     
 N  -2.2159123084488392        8.3383849804497903        3.0021346380920440     
 C   1.2729895533367039        10.278310798647531        1.5751937397596565     
 C   2.0954119885242104        10.669359565876283        5.9878858520371896     
 C  0.60792999353604693        12.118135489244921        4.7513015109958685     
 C   2.5265600941826238        11.029006233822125        3.6435628486463170     
 C   2.9188268782026863        7.1131504976930824        5.4787642509797490     
 C   2.8240113896954337        9.3545889818206298        6.0589357274961904     
 C  -1.2140741400463848        10.270325290043917        6.8734177557174823     
 C  -2.0112005296793676        10.708255255466579        2.4552988831968583     
 C -0.53205401224163140        12.128255479592349        3.7345809491807120     
 C  -2.4616605064797943        11.021651180891192        4.8017583680632070     
 C  -2.8711371205641538        7.1589524087923095        2.9217075248291779     
 C  -2.7529153935224411        9.4029723426428511        2.3554224414017160     
 C   2.0797755266699149        11.252638415040970        2.2269265848723632     
 C  0.93958594934366524        10.479889814506899       0.21620046469208729     
 H   1.3067018686503360        10.670068829888431        6.7566856598769487     
 H   2.7970562625598085        11.487407166392444        6.2269082280575221     
 H   1.2360314739832161        13.013432099996699        4.6017094398130318     
 H  0.19356177574599892        12.175799476619741        5.7629472123382328     
 H   3.1871995179935273        11.857223798729667        3.9436819573912971     
 H   3.1092897841079123        10.098479876696947        3.6871238775674167     
 H   2.4318472699417399        6.2901781938581491        4.9614389191271169     
 C   4.1151640090034203        6.9332762100219698        6.1685141915824158     
 C   4.0076730192374876        9.2439570800570099        6.7874980446225974     
 C  -2.0292561519231818        11.238779337944408        6.2230672915541811     
 C -0.89265650506923877        10.467369134088454        8.2355774055378390     
 H  -1.2154224517546102        10.716480323770785        1.6940506844689305     
 H  -2.7011139659909960        11.539647308307341        2.2299056811418980     
 H  -1.1642942837910855        13.016291956254104        3.9072919377055566     
 H -0.11786873153251372        12.211919538825541        2.7246788809962514     
 H  -3.1221199157483266        11.849710830379468        4.5001140639796251     
 H  -3.0408271959757140        10.089728387338209        4.7451202229341298     
 H  -2.3949291378040276        6.3288068039481029        3.4379861601763437     
 C  -4.0665957675770601        6.9949131128119886        2.2266191012983856     
 C  -3.9316921985712101        9.3085278939016209        1.6160682447507118     
 C   2.5263935621055125        12.372199077237980        1.5173307517277816     
 C   1.4053437096585972        11.603271404910776      -0.47627126286623317     
 H  0.33649224162226105        9.7347170493283421      -0.30039240143739787     
 H   4.5907177679907489        5.9561185001344263        6.1942107299831122     
 C   4.6779797132640173        8.0216504684593417        6.8301949571164053     
 H   4.4093564611367198        10.118723195195681        7.2931013147506665     
 C  -2.5009325786662049        12.344811852418976        6.9379104738691328     
 C  -1.3807722042267598        11.578213561952502        8.9327100242411941     
 H -0.28420650510520307        9.7255334552626547        8.7507923882870813     
 H  -4.5539211258598815        6.0232031509383948        2.1968770345854813     
 C  -4.6144053497241346        8.0925042384559518        1.5671753397433101     
 H  -4.3226612177922989        10.188960248725111        1.1112747198904938     
 H   3.1442438439040834        13.108845326020797        2.0308335231240013     
 C   2.2030060031103083        12.552097981017267       0.16918182971276430     
 H   1.1398254093264151        11.717813563063370       -1.5282862987457828     
 H   5.6233411358439245        7.9203704410427287        7.3606745745242197     
 H  -3.1304014943204819        13.073020602213862        6.4259096354956844     
 C  -2.1904929412654188        12.519077774132114        8.2899622136323305     
 H  -1.1252563686701615        11.688879009147964        9.9873933220987308     
 H  -5.5608919110342496        8.0030073125346384        1.0366085931990017     
 H   2.5855237198429042        13.421276232846598      -0.35663853173431725     
 H  -2.5912386223108981        13.377101252593288        8.8213321207094584     
 Dy  -3.6441373484436997E-003   8.4690803487902073        12.649884792293394     
 Br  -1.2762252237180881E-003   11.336975473607026        12.644779544747916     
 O -0.81554329939034120        8.0219528070731041        10.683325821791112     
 N  -1.3898404221146674        6.3407087101012509        13.120174985676952     
 N  -2.2571816011195351        8.9157513838836984        13.836998265526679     
 O  0.80373537372387882        8.0535931287301814        14.624313821625767     
 N   1.4039303057262713        6.3469219160124704        12.222727034438101     
 N   2.2335335757250681        8.9192360373017063        11.419400602334754     
 C  -1.2492643844650619        6.9487430732232074        10.017129164032811     
 C  -2.0373111089315383        6.5562033933756121        14.439405018525704     
 C -0.55525914842977586        5.1086187110797825        13.194613447952744     
 C  -2.4811450393260235        6.1938611683846849        12.097181693637141     
 C  -2.9219450447749598        10.091312586703733        13.892600375383061     
 C  -2.7834978958294934        7.8614051902830244        14.509754930712397     
 C   1.2537707903372350        6.9990383817878596        15.309824362093977     
 C   2.0473894597571412        6.5392339857259456        10.898143098178851     
 C  0.58192220859222121        5.1047764775319147        12.175435569406703     
 C   2.4988932092868730        6.2304475795222540        13.245133183888742     
 C   2.8799940789872620        10.102226938399376        11.319909771062955     
 C   2.7843599332920834        7.8471853663546112        10.795801323697097     
 C  -2.0431117836526758        5.9696499309664430        10.678379294999386     
 C -0.92501008206647362        6.7447585197159912        8.6562825571257740     
 H  -1.2438893529401795        6.5660733832662288        15.203368125405946     
 H  -2.7266249805588538        5.7294123419530214        14.683752153066154     
 H  -1.1841197582267833        4.2141914728341741        13.043292382793741     
 H -0.13897565865178033        5.0481755208302932        14.205359371134104     
 H  -3.1358462502104967        5.3632687287117822        12.403967498025478     
 H  -3.0674644820227845        7.1218406803284404        12.143071508031914     
 H  -2.4554276318069759        10.913193968698884        13.354447753159905     
 C  -4.1129750876597608        10.263292267324100        14.593395194018534     
 C  -3.9580286705682051        7.9650131851229968        15.254467323507878     
 C   2.0650191069031885        6.0220537324312344        14.667265362222384     
 C  0.93103668872970780        6.8125797669660795        16.673406060368595     
 H   1.2508610631347965        6.5296376266839573        10.137522748700746     
 H   2.7405760308653191        5.7113263247698036        10.669992246387229     
 H   1.2209113036822674        4.2207957982854838        12.344849912975297     
 H  0.16555973921864295        5.0204427189017977        11.166380424067428     
 H   3.1640434985898254        5.4037338335758545        12.949792908451025     
 H   3.0732477138638323        7.1651604477644666        13.183234427865493     
 H   2.3932326775414765        10.938823363550647        11.816181840487996     
 C   4.0793336787447885        10.263516712476331        10.630604868166779     
 C   3.9713983636323742        7.9362485595792451        10.068821131429019     
 C  -2.4891512217662370        4.8455397123777288        9.9755843414860426     
 C  -1.3879797428272886        5.6153508266510679        7.9716107531907339     
 H -0.33311019454521684        7.4945472192630707        8.1328179513640961     
 H  -4.6074704281630172        11.231466838568261        14.605360345988370     
 C  -4.6466068018014495        9.1779656159245491        15.284572253179276     
 H  -4.3395596738602471        7.0927289915791727        15.780213861918547     
 C   2.5286132434660216        4.9168716990262125        15.389324788138932     
 C   1.4132831260664893        5.7044719080718407        17.378907551988014     
 H  0.32475991250706959        7.5590670529052293        17.184018443391388     
 H   4.5558187535480537        11.239998611895560        10.581908785678772     
 C   4.6447336513043647        9.1566180337137713        10.001122849068881     
 H   4.3739141240704766        7.0490267328352179        9.5847742750593579     
 H  -3.1011325729116272        4.1084422980633821        10.495595402447908     
 C  -2.1747055891683376        4.6632631134031568        8.6258026822334291     
 H  -1.1306131721991728        5.4993096949560263        6.9178182166529574     
 H  -5.5861004972732689        9.2750956834586962        15.825989407804849     
 H   3.1520574567906303        4.1800982800556659        14.881967920447611     
 C   2.2171011743367455        4.7537990966995860        16.742707082861831     
 H   1.1565775911576264        5.6023759955263177        18.434302573109999     
 H   5.5954961768394815        9.2423829557670718        9.4774583890687580     
 H  -2.5557267932369236        3.7903652103389471        8.1050844961231920     
 H   2.6111777863691565        3.8965637690644956        17.280750936778844     
         256

 Dy   4.2497153762814834       0.16997580071545459        4.2406954626331705     
 Br   4.2645415949054133       -2.7136989867416910        4.2071616628580335     
 O   5.0439446603874956       0.59324916312956899        2.2624493529032588     
 N   5.6646822529176184        2.2782090524248488        4.6697610839938637     
 N   6.4894619828365991      -0.28515578095722166        5.4698676340139514     
 O   3.4522992811614408       0.62278275635977320        6.2073735768412872     
 N   2.8555571738622856        2.2915687094085437        3.7770739610467601     
 N   2.0013073045587060      -0.28841363452466173        3.0619937102388475     
 C   5.5018345148365064        1.6452906125359230        1.5789670245676057     
 C   6.3130065656544474        2.0922876683604659        5.9931357784476704     
 C   4.8376647996938322        3.5180511483853989        4.7180099828627506     
 C   6.7569665292372063        2.3983649672361951        3.6442945133184632     
 C   7.1303538881923370       -1.4716164185972744        5.5639877894556609     
 C   7.0461667785863513       0.78262632206713112        6.0947367445184781     
 C   3.0146473354315071        1.6915836146267968        6.8779151941065599     
 C   2.2057679877530547        2.0752743795133317        2.4606010737300044     
 C   3.6977603598861508        3.5175144078629694        3.7012182540961702     
 C   1.7690237134361382        2.4417142397059748        4.8032325852224931     
 C   1.3405796267075885       -1.4667302269537599        3.0054008769324141     
 C   1.4690536212763832       0.76452242697758388        2.3904699982437947     
 C   6.3204796300612571        2.6142666174299793        2.2239857839845429     
 C   5.1780608091557347        1.8384007262847988       0.21662175599904232     
 H   5.5195428422496082        2.1059715101684771        6.7567547309062723     
 H   7.0082611033438083        2.9201968185064691        6.2147347775047974     
 H   5.4754420360287579        4.4028400127636154        4.5490543955929370     
 H   4.4231782009025231        3.6004473936022183        5.7278840586230739     
 H   7.4231289094382058        3.2233296573092316        3.9416356612148093     
 H   7.3308584338697944        1.4630876781039057        3.7012800795586722     
 H   6.6380186895047322       -2.3042373654534134        5.0665390005354114     
 C   8.3315226537320903       -1.6391908977589933        6.2486104189442573     
 C   8.2344957486195760       0.68677149639109636        6.8179767859150555     
 C   2.2117440238908213        2.6659410154199579        6.2211732664331540     
 C   3.3447041689754293        1.8954809594738742        8.2371975799369661     
 H   2.9965941447926512        2.0715676365080320        1.6939626632305413     
 H   1.5090668278646804        2.8967313756410458        2.2185121295714967     
 H   3.0754472582484316        4.4162700787473490        3.8541723938979047     
 H   4.1120120500928445        3.5759953305816032        2.6895877441646725     
 H   1.1141033171980415        3.2731595203492874        4.4991949634747801     
 H   1.1808527724151410        1.5146692950087439        4.7598055566880140     
 H   1.8116273889526497       -2.2872277335986468        3.5412228972565511     
 C  0.14982797495227229       -1.6431195989777510        2.3054384909440384     
 C  0.29516778417820344       0.65509625202269239        1.6453208530356407     
 C   6.7887427839968790        3.7197446803722527        1.5057623254170729     
 C   5.6646641154390549        2.9471676366818413      -0.48481633134017027     
 H   4.5665815594729935        1.0968820542154440      -0.29528052922289050     
 H   8.8043729573291039       -2.6176533712033376        6.2926666345743500     
 C   8.9034908952648006      -0.53625995900188272        6.8788166259085370     
 H   8.6419939334639757        1.5708031530805990        7.3033742754407518     
 C   1.7612060446529729        3.7852801422137574        6.9284572709170202     
 C   2.8771831534831795        3.0202161018664939        8.9263121975519297     
 H   3.9445495106613016        1.1493413109417157        8.7564800983145989     
 H -0.34026421827803388       -2.6134594585748374        2.2940594989324259     
 C -0.38880242624436634      -0.56021476306774998        1.6145753111004388     
 H  -9.0014790022631130E-002   1.5260716001482117        1.1201399117203765     
 H   7.4168752785384555        4.4509810736653685        2.0151290721645538     
 C   6.4748406253712982        3.8905688261563860       0.15395972393479659     
 H   5.4058735568387828        3.0551141697777524       -1.5390707366936993     
 H   9.8558724947733474      -0.62682089587039236        7.3987122563908212     
 H   1.1421198229576677        4.5193174402959801        6.4127734221713606     
 C   2.0803247276405497        3.9672061530467810        8.2773089148906447     
 H   3.1391286180620255        3.1363820704472425        9.9789737853245981     
 H  -1.3283003668870379      -0.66051846908079570        1.0735601879977905     
 H   6.8728613107748640        4.7480225103245877      -0.38062531465863952     
 H   1.6947893088766142        4.8363352821414187        8.8008776204691053     
 Dy   4.3046013190243260        17.061327398924298        12.665720329837319     
 Br   4.2872195414570626        19.934008837941519        12.685433228842124     
 O   3.4965507153865838        16.642817474009227        10.692702427640620     
 N   2.9108301226854243        14.934130185333064        13.098913757324137     
 N   2.0586386571830171        17.498323145023161        13.881234134811992     
 O   5.1174682311854802        16.627458606550995        14.632988256659811     
 N   5.7055619031721880        14.946001100502929        12.203074432065215     
 N   6.5494081549689955        17.529408730808793        11.468318228384344     
 C   3.0527205918273914        15.584383315762908        10.009883476736807     
 C   2.2685582725609801        15.125416227373233        14.424652294296997     
 C   3.7407596588546883        13.697343302342260        13.146041723748686     
 C   1.8149169317699787        14.810596579858743        12.078120960108574     
 C   1.4001419430810711        18.675574386234597        13.966836012965709     
 C   1.5250394005062662        16.430261454429868        14.525398930200739     
 C   5.5568728969138830        15.559964445889287        15.304723579717548     
 C   6.3553733441302027        15.163816164195497        10.885396150435545     
 C   4.8780400399108883        13.709437704532707        12.126953892840502     
 C   6.7950136900627482        14.807293974640665        13.229074887300877     
 C   7.2008436155809319        18.711697725118427        11.401676308443404     
 C   7.0938823803828210        16.473053008456485        10.814246059870529     
 C   2.2473276036019287        14.604150929361298        10.655124788506130     
 C   3.3766474154748685        15.397126244770707        8.6468125582601001     
 H   3.0660474662327735        15.119385162129870        15.184297353820558     
 H   1.5791417970380943        14.294794258743245        14.654536970544996     
 H   3.1078941848619444        12.809317906367770        12.975590423000822     
 H   4.1573916981857986        13.614601853620748        14.155129718712079     
 H   1.1553364836843674        13.980143096395812        12.375047565898541     
 H   1.2351468417310865        15.741772987468099        12.140508701712683     
 H   1.8727700479216849        19.508749339111912        13.452208743361220     
 C  0.20631293235558607        18.835361657400650        14.665706660330848     
 C  0.34736657394472814        16.520007678200603        15.267760182798401     
 C   6.3557773262135404        14.582737149020300        14.647455783488715     
 C   5.2348301091859470        15.360542160489191        16.666796732698213     
 H   5.5632624209199593        15.169880998938966        10.120060644420333     
 H   7.0491211722571521        14.340272663703290        10.643109048156710     
 H   5.5121118962646491        12.818345401991508        12.275748835869793     
 H   4.4617208571836464        13.649601541673791        11.116160038972952     
 H   7.4557451436570883        13.980829590303969        12.924795976621914     
 H   7.3752795709929195        15.739136744510938        13.183084103749106     
 H   6.7194478093759686        19.535127765299396        11.923773407613455     
 C   8.3969346144578729        18.888053842803902        10.710399479638664     
 C   8.2769799196048908        16.579005949209559        10.084156557143279     
 C   1.7858968271063027        13.497753129376461        9.9339329929132312     
 C   2.8986919144443970        14.285990298608359        7.9432157891770085     
 H   3.9784518917227585        16.146974745427176        8.1355764906060131     
 H -0.28286460249454620        19.805998520314617        14.700112594937302     
 C -0.33720872005442865        17.734691845010108        15.323592825769364     
 H  -4.0507652958654730E-002   15.637203381462413        15.770888793286000     
 C   6.8057978452778771        13.462473531700624        15.353950944377880     
 C   5.7037439299594892        14.236445473959005        17.356007485150005     
 H   4.6386786688747046        16.108377464119133        17.187914486876885     
 H   8.8781281040762483        19.862608456756000        10.687112098157035     
 C   8.9527987071583670        17.798721522951947        10.044412011824591     
 H   8.6738142038093891        15.703994634526804        9.5752166823116820     
 H   1.1630942881017730        12.760752814859956        10.441510716236156     
 C   2.0975062279998191        13.334221894034799        8.5807554554137226     
 H   3.1548531804583528        14.183080292104162        6.8878166539956842     
 H  -1.2817772999361938        17.821070370728755        15.858036684460888     
 H   7.4190973797526247        12.725020798743618        14.836141035226767     
 C   6.4932959765936769        13.284522919851039        16.704815495304761     
 H   5.4471907926099039        14.123892208548003        18.410408866686833     
 H   9.8979568908965216        17.897509630292305        9.5133035180154355     
 H   1.7050755846876533        12.475648422382511        8.0441058038784536     
 H   6.8782129329028647        12.415245489870449        17.228894486240588     
 Dy   2.9553918519756250E-002   8.7750027288183201        4.2203378195377113     
 Br   2.5152747291222271E-003   5.8909708520812991        4.2233648021843848     
 O  0.83044344091517730        9.2129518997332038        2.2507927023464833     
 N   1.4385919408620964        10.887562195165206        4.6732337174335425     
 N   2.2686105339920486        8.2995147614616638        5.4106721709222105     
 O -0.76124310461845213        9.2142358709064673        6.1957167620857323     
 N  -1.3704198666700118        10.892337388764085        3.7804676553336605     
 N  -2.2195936533990053        8.3367572498855349        3.0038825692646087     
 C   1.2700990402314605        10.277985039083600        1.5754457219368483     
 C   2.0908187476778948        10.670690602722528        5.9881763731890194     
 C  0.60389983785946877        12.118559518452789        4.7495971120821725     
 C   2.5232510746565344        11.028836400376107        3.6440039308968428     
 C   2.9158157222737313        7.1145488471797842        5.4810798955397848     
 C   2.8197950008389427        9.3561696450891123        6.0603617131681631     
 C  -1.2169010363683297        10.270709591066215        6.8736540075864134     
 C  -2.0159127447537437        10.706407936385640        2.4555816107973074     
 C -0.53609280849282692        12.127345059150585        3.7328671792977532     
 C  -2.4650918398398241        11.021477130006735        4.8021766876684637     
 C  -2.8741990318978461        7.1569552043505515        2.9239111700250100     
 C  -2.7572262226192352        9.4008253321795880        2.3568731818586137     
 C   2.0773174798742127        11.252047769777974        2.2270750720763113     
 C  0.93749310825171306        10.479162839034485       0.21622458445036052     
 H   1.3017027699288595        10.671746555304368        6.7565314849088134     
 H   2.7921588963941217        11.489055117750667        6.2269759675207332     
 H   1.2319402000713282        13.013660970182885        4.5986455762397416     
 H  0.18961855782514192        12.177611620645493        5.7611857208184851     
 H   3.1838398253801663        11.857088893225429        3.9442241192782546     
 H   3.1058806030782105        10.098277067740241        3.6882489066006428     
 H   2.4293623639929200        6.2911320298641282        4.9639658396661002     
 C   4.1122611457886462        6.9355728066474027        6.1708593903563562     
 C   4.0033913040035607        9.2463988524488645        6.7892079105050831     
 C  -2.0318698486198703        11.239223077609493        6.2231733391607262     
 C -0.89460459650220459        10.468359832704390        8.2355354500467204     
 H  -1.2205643808325231        10.714313926132101        1.6938665455590833     
 H  -2.7061690392494251        11.537457974249149        2.2299541283644841     
 H  -1.1683362731923590        13.015625070989232        3.9042195870047629     
 H -0.12182249554215462        12.209598847879034        2.7228979202682155     
 H  -3.1256061328557085        11.849452437553831        4.5005109937111074     
 H  -3.0443443073077550        10.089569348718465        4.7463085526578261     
 H  -2.3974401476605949        6.3272290503555171        3.4403429195368660     
 C  -4.0695596855231946        6.9920254793817049        2.2288572727700449     
 C  -3.9360830086896086        9.3055349239871052        1.6178163061434672     
 C   2.5254517223761535        12.370744257961125        1.5170901227809557     
 C   1.4045794548073691        11.601770671580665      -0.47658030925677131     
 H  0.33415820410479513        9.7340803146242934      -0.30023654490348389     
 H   4.5884080939206422        5.9586866103723652        6.1967193948855250     
 C   4.6744288674548722        8.0244752216080073        6.8322242597712046     
 H   4.4046085439886173        10.121531862867727        7.2945824457434281     
 C  -2.5022215844424616        12.346085607416265        6.9375699754449709     
 C  -1.3815634657229370        11.579949927887858        8.9322732881353097     
 H -0.28620993640445980        9.7266109054108476        8.7509136903603562     
 H  -4.5562584008798988        6.0200247986043376        2.1992211781446982     
 C  -4.6180535662064015        8.0891233564479599        1.5691756310799800     
 H  -4.3275360281791135        10.185624393964382        1.1128494995061373     
 H   3.1440401144606431        13.106881892860683        2.0304605547205727     
 C   2.2028930147802641        12.550210217400515       0.16867566226808367     
 H   1.1397406484083559        11.715984823897175       -1.5287805475392424     
 H   5.6199772294090780        7.9239245563794816        7.3625178578921888     
 H  -3.1311172338175557        13.074643844069024        6.4254107255820152     
 C  -2.1909000059132162        12.520972321841812        8.2893234899134267     
 H  -1.1253082843172812        11.691090305426826        9.9867393875703403     
 H  -5.5643548029864993        7.9989284360296899        1.0384123287420015     
 H   2.5864844781653464        13.418698886839941      -0.35754241961512911     
 H  -2.5907177482236268        13.379651177494248        8.8202650763652510     
 Dy  -1.7107741295174089E-004   8.4694534440487494        12.652991658194336     
 Br   2.7312776939559247E-003   11.337357545191736        12.649138117826784     
 O -0.81225689972029258        8.0251232377055182        10.685747760863810     
 N  -1.3884988341268578        6.3416773119153573        13.119934665451673     
 N  -2.2526853156596016        8.9167705029145985        13.842863874137153     
 O  0.80731821327761044        8.0511640865258709        14.626571080836372     
 N   1.4052849440653754        6.3465602661249747        12.222462042532658     
 N   2.2379931826500581        8.9187960013014624        11.425179430658361     
 C  -1.2467680258271960        6.9531265888627498        10.018152237170980     
 C  -2.0357536564556047        6.5557315877790963        14.439481280593462     
 C -0.55499022731123648        5.1087749435683856        13.192570478802351     
 C  -2.4799713273508774        6.1972131834297297        12.096847719288979     
 C  -2.9159502775499657        10.092981357574628        13.901423470742623     
 C  -2.7811485998967087        7.8612294865997345        14.511864431382055     
 C   1.2562945160890586        6.9953170174038801        15.310721604209123     
 C   2.0489454981204065        6.5402949920650961        10.898180942753301     
 C  0.58219055867904668        5.1052371700987846        12.173388956848603     
 C   2.5001023608887483        6.2276898967333612        13.244758050561778     
 C   2.8859327849890821        10.101155946542322        11.328635421111104     
 C   2.7866967927074997        7.8479580637610953        10.797861923468940     
 C  -2.0419703516451504        5.9741441109426656        10.677889333585188     
 C -0.92197536589983453        6.7501200446137064        8.6572878048792354     
 H  -1.2421683923487254        6.5642497992139104        15.203268698362240     
 H  -2.7254462563361606        5.7289664077454470        14.682750858228133     
 H  -1.1846667094801002        4.2151345265578630        13.040062893537492     
 H -0.13870456570152598        5.0466833369402506        14.203205348372089     
 H  -3.1355742892804259        5.3669737893243852        12.402672155036123     
 H  -3.0652976744195297        7.1257575742386630        12.143845205313070     
 H  -2.4476378311059794        10.915864353299042        13.366518898094203     
 C  -4.1078177727369383        10.264367290906373        14.600936061673028     
 C  -3.9568461165441757        7.9639681448054258        15.254825995521038     
 C   2.0661529123741613        6.0181562626267722        14.666719036404901     
 C  0.93379569141117813        6.8077893732852113        16.674199751358795     
 H   1.2525769895155401        6.5320268399576777        10.137383314029211     
 H   2.7417563989559879        5.7123618323598322        10.668949353260482     
 H   1.2203512224705149        4.2204607253018436        12.341618742235969     
 H  0.16582872265883680        5.0225445183443975        11.164222923600652     
 H   3.1643287802627076        5.4006145463221609        12.948451749786592     
 H   3.0754569242547136        7.1618294228838284        13.183959910927566     
 H   2.4009611626926941        10.936734047271983        11.828140953246853     
 C   4.0844185576241046        10.263084304536855        10.638046074600096     
 C   3.9725734881848922        7.9379258732679245        10.069166472839159     
 C  -2.4887810181424888        4.8511841226237680        9.9737243568594653     
 C  -1.3857854009233903        5.6219953349437732        7.9711479200634860     
 H -0.32894656361018587        7.4996402041683465        8.1348276398835111     
 H  -4.6008581858111581        11.233219972629938        14.615426069675745     
 C  -4.6441693964726714        9.1775525421210418        15.287386511310807     
 H  -4.3401940601087832        7.0906710498250058        15.777425453244469     
 C   2.5287209122994470        4.9117119686938961        15.387406880819084     
 C   1.4149147814998480        5.6982684891472921        17.378229628304013     
 H  0.32863711206320251        7.5545595242759109        17.185772223164047     
 H   4.5623218066411892        11.238907216624765        10.591844571881804     
 C   4.6471176664465981        9.1576920380975189        10.003872674316185     
 H   4.3733035083175515        7.0517195469301868        9.5820207470365943     
 H  -3.1016739067671089        4.1141126683828988        10.492715014326778     
 C  -2.1738923533300039        4.6700208774027061        8.6238703489572259     
 H  -1.1279891942992908        5.5067742066623078        6.9173755420025342     
 H  -5.5846491785770871        9.2739924102788827        15.827181359304156     
 H   3.1512450486348262        4.1748761155762857        14.879077154440809     
 C   2.2173712321743535        4.7474424405710742        16.740646791195854     
 H   1.1584372834493941        5.5952870184939867        18.433587704280001     
 H   5.5968727875766993        9.2441718210432047        9.4785690833160778     
 H  -2.5554321859887916        3.7980489961476689        8.1019202444055942     
 H   2.6106970701878485        3.8891789162409967        17.277479710796154     
         256

 Dy   4.2532330863345695       0.16984347097954550        4.2378745799443083     
 Br   4.2665469985211777       -2.7138779448347425        4.2095234912650277     
 O   5.0470884953395796       0.59489097339130748        2.2600103812193821     
 N   5.6664584345646825        2.2787923794873741        4.6687767411948862     
 N   6.4944492391638322      -0.28411828293101804        5.4637088651449597     
 O   3.4555448900678676       0.62103038678314437        6.2049381558677394     
 N   2.8572713919685713        2.2906104839904531        3.7761212573056331     
 N   2.0061941756155881      -0.28994107778721806        3.0559784895823729     
 C   5.5038630071970891        1.6478793007632691        1.5772618561230047     
 C   6.3151163157120394        2.0920336630670553        5.9918949689397261     
 C   4.8384048184781934        3.5178619099044992        4.7183229927689583     
 C   6.7584361036476714        2.4007673435301626        3.6431493815653861     
 C   7.1368149095936140       -1.4699345304977287        5.5551863771797176     
 C   7.0490539471219593       0.78266069450594256        6.0919744517320646     
 C   3.0167771343929228        1.6888987917223306        6.8762101632554664     
 C   2.2077928752442122        2.0750895381611096        2.4593965495916703     
 C   3.6984828537717926        3.5173235219524743        3.7015390992301418     
 C   1.7704319246634486        2.4390200203216459        4.8021350342354108     
 C   1.3469466159896570       -1.4689140706781332        2.9967180344436786     
 C   1.4718702667969858       0.76401195814798661        2.3878044495531623     
 C   6.3215976447010478        2.6171461900749828        2.2229810900704527     
 C   5.1796521366631127        1.8417321483706657       0.21512247033253526     
 H   5.5218609619580068        2.1047098246403975        6.7557611062718941     
 H   7.0100306921198401        2.9200695464053910        6.2141487957039976     
 H   5.4753868261739651        4.4033745060363465        4.5502550613274479     
 H   4.4238836638187697        3.5989583502851823        5.7282760588025621     
 H   7.4237756240485044        3.2262108563410266        3.9409272460456743     
 H   7.3332776956414953        1.4660558395032548        3.6993952026988932     
 H   6.6461733700706107       -2.3017457426611778        5.0548890098128432     
 C   8.3371821665767420       -1.6379203883158278        6.2410673381535471     
 C   8.2361893215496469       0.68610980100924701        6.8170442162958791     
 C   2.2128406231423510        2.6628775264332982        6.2201864737109620     
 C   3.3465791024961908        1.8922165623115619        8.2356320877641380     
 H   2.9987949341438762        2.0724049941400269        1.6929650764421178     
 H   1.5107201026705670        2.8963998556508717        2.2179557936929140     
 H   3.0753954403070263        4.4153782916727913        3.8554133528649204     
 H   4.1126749470107029        3.5771092202513359        2.6899677773705606     
 H   1.1147047866150346        3.2699832799410729        4.4984832089956504     
 H   1.1831942094792842        1.5114097885072866        4.7580324833733449     
 H   1.8196598695105417       -2.2902325852988725        3.5297303192304592     
 C  0.15544578237689358       -1.6449072249481260        2.2979189678366989     
 C  0.29681107239850285       0.65528324518557712        1.6444482851630338     
 C   6.7888258867474001        3.7234692377768770        1.5054454429475608     
 C   5.6651430715658790        2.9514609834515344      -0.48555793595014185     
 H   4.5687770491608282        1.1000454720462034      -0.29726160733574208     
 H   8.8115156246909194       -2.6156903809861145        6.2828171697286246     
 C   8.9064269211373333      -0.53629792313490232        6.8757339927904475     
 H   8.6418678370533133        1.5692493387171660        7.3053959055506263     
 C   1.7612989640108110        3.7814230543614644        6.9281128930975164     
 C   2.8779996186859829        3.0160548872387447        8.9254572878766076     
 H   3.9471278966844179        1.1463268244680964        8.7544361415621665     
 H -0.33312227301502823       -2.6159695682623645        2.2841862565770219     
 C -0.38589660788697200      -0.56066658695645832        1.6114920774503658     
 H  -9.0189990302192602E-002   1.5271692906735097        1.1222227928669803     
 H   7.4163766120820460        4.4548899706544729        2.0152116708371284     
 C   6.4746016375927491        3.8950002259636549       0.15383241477899715     
 H   5.4061187772323187        3.0599490491981274       -1.5397050100947494     
 H   9.8578277832777896      -0.62743740515866031        7.3972562995923514     
 H   1.1415486803147232        4.5152064215799834        6.4128277658261341     
 C   2.0802744657337913        3.9628036166889844        8.2770958597088722     
 H   3.1398491990683546        3.1318039986560358        9.9781794081538315     
 H  -1.3263389163891983      -0.66037614333399641        1.0720228370648255     
 H   6.8719364296290539        4.7531376373204903      -0.38006436649886627     
 H   1.6940927926638452        4.8312918522178494        8.8013329887242548     
 Dy   4.3017156456036041        17.061638458903580        12.664330817597765     
 Br   4.2865832068308860        19.934353313001267        12.681517805718435     
 O   3.4932811210888199        16.641170752857690        10.692000877117184     
 N   2.9080252902711869        14.935210366810887        13.100619408236781     
 N   2.0558735616858477        17.500675182135968        13.878826747543325     
 O   5.1143532508712335        16.629636547692495        14.632198170133176     
 N   5.7028306723268232        14.945693949402441        12.204750325687680     
 N   6.5466005559241625        17.527837481023994        11.465767931970287     
 C   3.0498383727228262        15.581761357269089        10.010422115080672     
 C   2.2653126867508169        15.128513192727693        14.425816966147497     
 C   3.7380347526789071        13.698603107518549        13.150003824840571     
 C   1.8124516079083155        14.810069304065619        12.079656639440477     
 C   1.3976923262508925        18.678190100928830        13.962974165654758     
 C   1.5220260919218884        16.433605504874890        14.524385280233949     
 C   5.5540805193449021        15.563095600891073        15.305153083931291     
 C   6.3521504456251687        15.161483792629580        10.886491852946287     
 C   4.8753142477757407        13.708986305277257        12.130905578683752     
 C   6.7926742423689568        14.808495518050554        13.230520724050731     
 C   7.1983343903007766        18.709875470165358        11.397659984269504     
 C   7.0908735689356845        16.470488184897071        10.813144372275440     
 C   2.2451779999349406        14.601863460951082        10.657013905155109     
 C   3.3734225722790572        15.393245044542256        8.6474454545500841     
 H   3.0624733005439779        15.123488458658224        15.185809305833798     
 H   1.5756917793984118        14.298350018086039        14.656740438854163     
 H   3.1052410070182868        12.810223055723142        12.981257306484020     
 H   4.1546626427548325        13.617741851083956        14.159220038660065     
 H   1.1529590665536396        13.979917364229843        12.377501750732117     
 H   1.2325249198425721        15.741229722490083        12.140629315743903     
 H   1.8704945295514039        19.510540658726594        13.447205082934349     
 C  0.20410589441298838        18.839247339117208        14.661973044109040     
 C  0.34438681693727347        16.524602925933834        15.266561531182001     
 C   6.3537692090446178        14.585587909783582        14.649241016090595     
 C   5.2315187626549564        15.364799812907659        16.667256004348509     
 H   5.5596813785666326        15.166534187199138        10.121534491700277     
 H   7.0456876283309597        14.337484482002742        10.645206243180592     
 H   5.5094202958538743        12.818217499909590        12.281391701608161     
 H   4.4589821125530378        13.647279727894826        11.120242907710793     
 H   7.4534612825309070        13.981746658486641        12.927062881151594     
 H   7.3727896650607656        15.740354940809116        13.183164648907589     
 H   6.7170804589799742        19.534128252882830        11.918575094094544     
 C   8.3946875179648952        18.884981177586585        10.706548263548886     
 C   8.2740184179707423        16.575212508891298        10.082893056602733     
 C   1.7845943152385855        13.494163736980385        9.9373429931110255     
 C   2.8961372338703306        14.280875423606966        7.9453507137808410     
 H   3.9745914599856320        16.142907678805980        8.1351635993383447     
 H -0.28466781337878849        19.810083870712180        14.695462884681085     
 C -0.33968778289535717        17.739575085808422        15.321259271507804     
 H  -4.3712426748878944E-002   15.642466210485345        15.770617315288334     
 C   6.8045631708482306        13.466567501083853        15.357207897031566     
 C   5.7010023310495743        14.241867142549172        17.357918219625006     
 H   4.6346739234955878        16.112761303232613        17.187335640480736     
 H   8.8762599431802069        19.859350409730002        10.682337010264197     
 C   8.9503156378819728        17.794656238709958        10.041995709253825     
 H   8.6706548477078247        15.699531063655671        9.5749158417597346     
 H   1.1626884509014774        12.757211747033297        10.446023689996798     
 C   2.0960505709665158        13.329198244029000        8.5843337709781036     
 H   3.1521508792652937        14.176952547136802        6.8900167656297366     
 H  -1.2839634252968282        17.826925386107298        15.856049822117408     
 H   7.4188037153105215        12.729112012619682        14.840499439638972     
 C   6.4917427023947312        13.289921942792532        16.708191035153966     
 H   5.4441831956582529        14.130227999973336        18.412343621622362     
 H   9.8957707190804332        17.892483216193586        9.5112441792795295     
 H   1.7041943438563778        12.469627015168760        8.0489386529153784     
 H   6.8771460590523867        12.421587779292041        17.233506748200487     
 Dy   2.5944543066463537E-002   8.7749021346319331        4.2208617399814257     
 Br   2.5217173076018552E-003   5.8908760984844157        4.2223554442703204     
 O  0.82658717384598102        9.2131819093776706        2.2512348094554024     
 N   1.4346668662350803        10.887946733737671        4.6730422177279518     
 N   2.2649976432433738        8.3005465064013872        5.4124560153518422     
 O -0.76486833433204349        9.2141141611053889        6.1961807736214434     
 N  -1.3744487053250098        10.891503654470071        3.7802739880613836     
 N  -2.2232749983491709        8.3351295193212795        3.0056305004371739     
 C   1.2672085271262170        10.277659279519666        1.5756977041140403     
 C   2.0862255068315791        10.672021639568774        5.9884668943408501     
 C  0.59986968218289072        12.118983547660658        4.7478927131684774     
 C   2.5199420551304454        11.028666566930090        3.6444450131473691     
 C   2.9128045663447759        7.1159471966664869        5.4833955400998207     
 C   2.8155786119824522        9.3577503083575930        6.0617876988401367     
 C  -1.2197279326902748        10.271093892088512        6.8738902594553446     
 C  -2.0206249598281198        10.704560617304699        2.4558643383977561     
 C -0.54013160474402244        12.126434638708821        3.7311534094147945     
 C  -2.4685231731998534        11.021303079122278        4.8025950072737196     
 C  -2.8772609432315388        7.1549579999087927        2.9261148152208416     
 C  -2.7615370517160298        9.3986783217163232        2.3583239223155115     
 C   2.0748594330785104        11.251457124514978        2.2272235592802594     
 C  0.93540026715976088        10.478435863562071       0.21624870420863376     
 H   1.2967036712073829        10.673424280720308        6.7563773099406781     
 H   2.7872615302284349        11.490703069108889        6.2270437069839444     
 H   1.2278489261594403        13.013889840369071        4.5955817126664513     
 H  0.18567533990428495        12.179423764671244        5.7594242292987374     
 H   3.1804801327668053        11.856953987721191        3.9447662811652124     
 H   3.1024714220485086        10.098074258783535        3.6893739356338693     
 H   2.4268774580441002        6.2920858658701064        4.9664927602050835     
 C   4.1093582825738721        6.9378694032728356        6.1732045891302967     
 C   3.9991095887696342        9.2488406248407209        6.7909177763875697     
 C  -2.0344835453165584        11.239666817274578        6.2232793867672722     
 C -0.89655268793517051        10.469350531320325        8.2354934945556000     
 H  -1.2257063099104359        10.712147528493418        1.6936824066492362     
 H  -2.7112241125078538        11.535268640190958        2.2300025755870703     
 H  -1.1723782625936325        13.014958185724360        3.9011472363039692     
 H -0.12577625955179550        12.207278156932530        2.7211169595401796     
 H  -3.1290923499630900        11.849194044728193        4.5009079234425897     
 H  -3.0478614186397959        10.089410310098721        4.7474968823815216     
 H  -2.3999511575171621        6.3256512967629313        3.4426996788973887     
 C  -4.0725236034693291        6.9891378459514204        2.2310954442417041     
 C  -3.9404738188080071        9.3025419540725878        1.6195643675362228     
 C   2.5245098826467944        12.369289438684271        1.5168494938341299     
 C   1.4038151999561408        11.600269938250554      -0.47688935564730944     
 H  0.33182416658732927        9.7334435799202463      -0.30008068836956991     
 H   4.5860984198505355        5.9612547206103041        6.1992280597879379     
 C   4.6708780216457271        8.0272999747566729        6.8342535624260039     
 H   4.3998606268405140        10.124340530539772        7.2960635767361905     
 C  -2.5035105902187178        12.347359362413554        6.9372294770208089     
 C  -1.3823547272191141        11.581686293823216        8.9318365520294236     
 H -0.28821336770371647        9.7276883555590405        8.7510349924336293     
 H  -4.5585956758999160        6.0168464462702813        2.2015653217039155     
 C  -4.6217017826886675        8.0857424744399662        1.5711759224166499     
 H  -4.3324108385659281        10.182288539203650        1.1144242791217811     
 H   3.1438363850172024        13.104918459700569        2.0300875863171437     
 C   2.2027800264502200        12.548322453783761       0.16816949482340307     
 H   1.1396558874902967        11.714156084730979       -1.5292747963327020     
 H   5.6166133229742314        7.9274786717162344        7.3643611412601571     
 H  -3.1318329733146300        13.076267085924188        6.4249118156683460     
 C  -2.1913070705610131        12.522866869551510        8.2886847661945229     
 H  -1.1253601999644010        11.693301601705690        9.9860854530419498     
 H  -5.5678176949387499        7.9948495595247415        1.0402160642850011     
 H   2.5874452364877887        13.416121540833284      -0.35844630749594092     
 H  -2.5901968741363559        13.382201102395205        8.8191980320210419     
 Dy   3.3019825225402179E-003   8.4698265393072916        12.656098524095281     
 Br   6.7387806116299340E-003   11.337739616776448        12.653496690905653     
 O -0.80897050005024385        8.0282936683379322        10.688169699936507     
 N  -1.3871572461390482        6.3426459137294646        13.119694345226394     
 N  -2.2481890301996681        8.9177896219455004        13.848729482747629     
 O  0.81090105283134206        8.0487350443215586        14.628828340046976     
 N   1.4066395824044797        6.3461986162374791        12.222197050627216     
 N   2.2424527895750481        8.9183559653012185        11.430958258981967     
 C  -1.2442716671893299        6.9575101045022913        10.019175310309150     
 C  -2.0341962039796706        6.5552597821825804        14.439557542661218     
 C -0.55472130619269711        5.1089311760569878        13.190527509651959     
 C  -2.4787976153757314        6.2005651984747745        12.096513744940816     
 C  -2.9099555103249712        10.094650128445524        13.910246566102186     
 C  -2.7787993039639241        7.8610537829164455        14.513973932051712     
 C   1.2588182418408822        6.9915956530198997        15.311618846324269     
 C   2.0505015364836718        6.5413559984042466        10.898218787327751     
 C  0.58245890876587225        5.1056978626656537        12.171342344290503     
 C   2.5013115124906236        6.2249322139444674        13.244382917234816     
 C   2.8918714909909018        10.100084954685268        11.337361071159254     
 C   2.7890336521229164        7.8487307611675794        10.799922523240783     
 C  -2.0408289196376250        5.9786382909188882        10.677399372170990     
 C -0.91894064973319545        6.7554815695114216        8.6582930526326969     
 H  -1.2404474317572711        6.5624262151615920        15.203169271318533     
 H  -2.7242675321134668        5.7285204735378725        14.681749563390110     
 H  -1.1852136607334169        4.2160775802815529        13.036833404281243     
 H -0.13843347275127163        5.0451911530502089        14.201051325610075     
 H  -3.1353023283503547        5.3706788499369873        12.401376812046770     
 H  -3.0631308668162749        7.1296744681488864        12.144618902594225     
 H  -2.4398480304049825        10.918534737899202        13.378590043028503     
 C  -4.1026604578141148        10.265442314488645        14.608476929327525     
 C  -3.9556635625201464        7.9629231044878548        15.255184667534200     
 C   2.0672867178451346        6.0142587928223108        14.666172710587418     
 C  0.93655469409264847        6.8029989796043431        16.674993442348995     
 H   1.2542929158962834        6.5344160532313982        10.137243879357676     
 H   2.7429367670466567        5.7133973399498599        10.667906460133734     
 H   1.2197911412587625        4.2201256523182025        12.338387571496641     
 H  0.16609770609903068        5.0246463177869982        11.162065423133878     
 H   3.1646140619355894        5.3974952590684682        12.947110591122160     
 H   3.0776661346455945        7.1584983980031902        13.184685393989637     
 H   2.4086896478439117        10.934644730993320        11.840100066005711     
 C   4.0895034365034206        10.262651896597379        10.645487281033413     
 C   3.9737486127374106        7.9396031869566039        10.069511814249299     
 C  -2.4884108145187409        4.8568285328698071        9.9718643722328881     
 C  -1.3835910590194920        5.6286398432364777        7.9706850869362382     
 H -0.32478293267515490        7.5047331890736215        8.1368373284029261     
 H  -4.5942459434592990        11.234973106691616        14.625491793363121     
 C  -4.6417319911438932        9.1771394683175345        15.290200769442340     
 H  -4.3408284463573192        7.0886131080708381        15.774637044570390     
 C   2.5288285811328728        4.9065522383615798        15.385488973499237     
 C   1.4165464369332066        5.6920650702227427        17.377551704620011     
 H  0.33251431161933542        7.5500519956465926        17.187526002936707     
 H   4.5688248597343248        11.237815821353973        10.601780358084838     
 C   4.6495016815888324        9.1587660424812647        10.006622499563488     
 H   4.3726928925646265        7.0544123610251557        9.5792672190138290     
 H  -3.1022152406225909        4.1197830387024155        10.489834626205647     
 C  -2.1730791174916697        4.6767786414022545        8.6219380156810210     
 H  -1.1253652163994090        5.5142387183685901        6.9169328673521120     
 H  -5.5831978598809053        9.2728891370990691        15.828373310803464     
 H   3.1504326404790217        4.1696539510969046        14.876186388434007     
 C   2.2176412900119611        4.7410857844425616        16.738586499529877     
 H   1.1602969757411616        5.5881980414616557        18.432872835449999     
 H   5.5982493983139161        9.2459606863193375        9.4796797775633994     
 H  -2.5551375787406601        3.8057327819563911        8.0987559926879946     
 H   2.6102163540065404        3.8817940634174972        17.274208484813460     
         256

 Dy   4.2567507963876556       0.16971114124363640        4.2350536972554469     
 Br   4.2685524021369412       -2.7140569029277941        4.2118853196720227     
 O   5.0502323302916636       0.59653278365304607        2.2575714095355059     
 N   5.6682346162117465        2.2793757065498994        4.6677923983959086     
 N   6.4994364954910662      -0.28308078490481442        5.4575500962759671     
 O   3.4587904989742944       0.61927801720651543        6.2025027348941917     
 N   2.8589856100748570        2.2896522585723624        3.7751685535645065     
 N   2.0110810466724702      -0.29146852104977444        3.0499632689258980     
 C   5.5058914995576709        1.6504679889906153        1.5755566876784037     
 C   6.3172260657696313        2.0917796577736443        5.9906541594317808     
 C   4.8391448372625545        3.5176726714235991        4.7186360026751668     
 C   6.7599056780581366        2.4031697198241302        3.6420042498123091     
 C   7.1432759309948910       -1.4682526423981830        5.5463849649037735     
 C   7.0519411156575673       0.78269506694475410        6.0892121589456520     
 C   3.0189069333543386        1.6862139688178646        6.8745051324043729     
 C   2.2098177627353697        2.0749046968088880        2.4581920254533363     
 C   3.6992053476574340        3.5171326360419797        3.7018599443641134     
 C   1.7718401358907589        2.4363258009373170        4.8010374832483294     
 C   1.3533136052717256       -1.4710979144025067        2.9880351919549430     
 C   1.4746869123175887       0.76350148931838935        2.3851389008625299     
 C   6.3227156593408385        2.6200257627199863        2.2219763961563621     
 C   5.1812434641704908        1.8450635704565326       0.21362318466602823     
 H   5.5241790816664054        2.1034481391123183        6.7547674816375149     
 H   7.0118002808958719        2.9199422743043129        6.2135628139031986     
 H   5.4753316163191723        4.4039089993090776        4.5514557270619580     
 H   4.4245891267350155        3.5974693069681458        5.7286680589820493     
 H   7.4244223386588040        3.2290920553728215        3.9402188308765393     
 H   7.3356969574131963        1.4690240009026039        3.6975103258391147     
 H   6.6543280506364884       -2.2992541198689422        5.0432390190902741     
 C   8.3428416794213938       -1.6366498788726620        6.2335242573628378     
 C   8.2378828944797178       0.68544810562739766        6.8161116466767036     
 C   2.2139372223938807        2.6598140374466386        6.2191996809887691     
 C   3.3484540360169524        1.8889521651492496        8.2340665955913099     
 H   3.0009957234951008        2.0732423517720213        1.6919674896536943     
 H   1.5123733774764534        2.8960683356606975        2.2173994578143312     
 H   3.0753436223656210        4.4144865045982327        3.8566543118319365     
 H   4.1133378439285622        3.5782231099210691        2.6903478105764487     
 H   1.1153062560320275        3.2668070395328583        4.4977714545165206     
 H   1.1855356465434275        1.5081502820058292        4.7562594100586759     
 H   1.8276923500684334       -2.2932374369990982        3.5182377412043673     
 C  0.16106358980151486       -1.6466948509185009        2.2903994447293590     
 C  0.29845436061880232       0.65547023834846174        1.6435757172904271     
 C   6.7889089894979202        3.7271937951815017        1.5051285604780487     
 C   5.6656220276927032        2.9557543302212275      -0.48629954056011349     
 H   4.5709725388486628        1.1032088898769628      -0.29924268544859367     
 H   8.8186582920527350       -2.6137273907688914        6.2729677048829000     
 C   8.9093629470098676      -0.53633588726792181        6.8726513596723580     
 H   8.6417417406426491        1.5676955243537327        7.3074175356605009     
 C   1.7613918833686488        3.7775659665091714        6.9277685152780135     
 C   2.8788160838887862        3.0118936726109959        8.9246023782012855     
 H   3.9497062827075342        1.1433123379944774        8.7523921848097341     
 H -0.32598032775202257       -2.6184796779498916        2.2743130142216175     
 C -0.38299078952957760      -0.56111841084516667        1.6084088438002926     
 H  -9.0365190581754073E-002   1.5282669811988079        1.1243056740135844     
 H   7.4158779456256365        4.4587988676435781        2.0152942695097025     
 C   6.4743626498141991        3.8994316257709238       0.15370510562319772     
 H   5.4063639976258546        3.0647839286185019       -1.5403392834957994     
 H   9.8597830717822301      -0.62805391444692826        7.3958003427938808     
 H   1.1409775376717786        4.5110954028639867        6.4128821094809068     
 C   2.0802242038270329        3.9584010803311873        8.2768828045270979     
 H   3.1405697800746837        3.1272259268648286        9.9773850309830650     
 H  -1.3243774658913585      -0.66023381758719712        1.0704854861318605     
 H   6.8710115484832430        4.7582527643163921      -0.37950341833909301     
 H   1.6933962764510762        4.8262484222942792        8.8017883569794026     
 Dy   4.2988299721828831        17.061949518882866        12.662941305358212     
 Br   4.2859468722047094        19.934697788061012        12.677602382594749     
 O   3.4900115267910561        16.639524031706152        10.691299326593748     
 N   2.9052204578569500        14.936290548288708        13.102325059149425     
 N   2.0531084661886783        17.503027219248775        13.876419360274660     
 O   5.1112382705569868        16.631814488833996        14.631408083606541     
 N   5.7000994414814583        14.945386798301953        12.206426219310144     
 N   6.5437929568793303        17.526266231239198        11.463217635556230     
 C   3.0469561536182614        15.579139398775272        10.010960753424538     
 C   2.2620671009406537        15.131610158082154        14.426981637997999     
 C   3.7353098465031258        13.699862912694840        13.153965925932457     
 C   1.8099862840466525        14.809542028272496        12.081192318772382     
 C   1.3952427094207140        18.680805815623064        13.959112318343808     
 C   1.5190127833375107        16.436949555319913        14.523371630267160     
 C   5.5512881417759221        15.566226755892858        15.305582588145032     
 C   6.3489275471201347        15.159151421063664        10.887587555457030     
 C   4.8725884556405932        13.708534906021805        12.134857264527001     
 C   6.7903347946751653        14.809697061460444        13.231966560800585     
 C   7.1958251650206204        18.708053215212285        11.393643660095602     
 C   7.0878647574885472        16.467923361337657        10.812042684680353     
 C   2.2430283962679525        14.599575992540865        10.658903021804086     
 C   3.3701977290832454        15.389363844313806        8.6480783508400663     
 H   3.0588991348551824        15.127591755186581        15.187321257847039     
 H   1.5722417617587294        14.301905777428832        14.658943907163330     
 H   3.1025878291746292        12.811128205078514        12.986924189967215     
 H   4.1519335873238656        13.620881848547166        14.163310358608053     
 H   1.1505816494229115        13.979691632063876        12.379955935565693     
 H   1.2299029979540577        15.740686457512068        12.140749929775122     
 H   1.8682190111811230        19.512331978341276        13.442201422507480     
 C  0.20189885647039071        18.843133020833768        14.658239427887231     
 C  0.34140705992981873        16.529198173667069        15.265362879565602     
 C   6.3517610918756944        14.588438670546866        14.651026248692476     
 C   5.2282074161239658        15.369057465326128        16.667715275998809     
 H   5.5561003362133059        15.163187375459312        10.123008338980222     
 H   7.0422540844047683        14.334696300302193        10.647303438204474     
 H   5.5067286954430994        12.818089597827672        12.287034567346529     
 H   4.4562433679224300        13.644957914115860        11.124325776448634     
 H   7.4511774214047248        13.982663726669312        12.929329785681276     
 H   7.3702997591286126        15.741573137107293        13.183245194066071     
 H   6.7147131085839789        19.533128740466264        11.913376780575636     
 C   8.3924404214719157        18.881908512369268        10.702697047459109     
 C   8.2710569163365921        16.571419068573039        10.081629556062186     
 C   1.7832918033708682        13.490574344584308        9.9407529933088199     
 C   2.8935825532962647        14.275760548605573        7.9474856383846726     
 H   3.9707310282485055        16.138840612184786        8.1347507080706762     
 H -0.28647102426303084        19.814169221109744        14.690813174424868     
 C -0.34216684573628575        17.744458326606740        15.318925717246243     
 H  -4.6917200539103157E-002   15.647729039508276        15.770345837290666     
 C   6.8033284964185849        13.470661470467082        15.360464849685254     
 C   5.6982607321396594        14.247288811139338        17.359828954100006     
 H   4.6306691781164711        16.117145142346089        17.186756794084591     
 H   8.8743917822841656        19.856092362704000        10.677561922371357     
 C   8.9478325686055786        17.790590954467966        10.039579406683060     
 H   8.6674954916062585        15.695067492784537        9.5746150012077891     
 H   1.1622826137011819        12.753670679206637        10.450536663757438     
 C   2.0945949139332130        13.324174594023201        8.5879120865424827     
 H   3.1494485780722350        14.170824802169442        6.8922168772637891     
 H  -1.2861495506574625        17.832780401485838        15.854062959773927     
 H   7.4185100508684174        12.733203226495746        14.844857844051177     
 C   6.4901894281957846        13.295320965734025        16.711566575003172     
 H   5.4411755987066019        14.136563791398668        18.414278376557892     
 H   9.8935845472643464        17.887456802094867        9.5091848405436235     
 H   1.7033131030251021        12.463605607955007        8.0537715019523031     
 H   6.8760791852019096        12.427930068713632        17.238119010160389     
 Dy   2.2335167613170830E-002   8.7748015404455479        4.2213856604251410     
 Br   2.5281598860814832E-003   5.8907813448875324        4.2213460863562560     
 O  0.82273090677678484        9.2134119190221373        2.2516769165643220     
 N   1.4307417916080643        10.888331272310138        4.6728507180223611     
 N   2.2613847524946991        8.3015782513411089        5.4142398597814747     
 O -0.76849356404563474        9.2139924513043105        6.1966447851571544     
 N  -1.3784775439800079        10.890669920176057        3.7800803207891072     
 N  -2.2269563432993369        8.3335017887570224        3.0073784316097392     
 C   1.2643180140209735        10.277333519955734        1.5759496862912323     
 C   2.0816322659852631        10.673352676415020        5.9887574154926799     
 C  0.59583952650631256        12.119407576868527        4.7461883142547823     
 C   2.5166330356043565        11.028496733484074        3.6448860953978954     
 C   2.9097934104158205        7.1173455461531896        5.4857111846598565     
 C   2.8113622231259616        9.3593309716260755        6.0632136845121094     
 C  -1.2225548290122199        10.271478193110809        6.8741265113242758     
 C  -2.0253371749024960        10.702713298223760        2.4561470659982048     
 C -0.54417040099521807        12.125524218267056        3.7294396395318357     
 C  -2.4719545065598827        11.021129028237823        4.8030133268789763     
 C  -2.8803228545652311        7.1529607954670347        2.9283184604166732     
 C  -2.7658478808128240        9.3965313112530584        2.3597746627724092     
 C   2.0724013862828086        11.250866479251982        2.2273720464842075     
 C  0.93330742606780870        10.477708888089657       0.21627282396690703     
 H   1.2917045724859064        10.675102006136246        6.7562231349725419     
 H   2.7823641640627481        11.492351020467112        6.2271114464471555     
 H   1.2237576522475524        13.014118710555255        4.5925178490931611     
 H  0.18173212198342795        12.181235908696996        5.7576627377789897     
 H   3.1771204401534443        11.856819082216953        3.9453084430521699     
 H   3.0990622410188067        10.097871449826830        3.6904989646670954     
 H   2.4243925520952803        6.2930397018760855        4.9690196807440667     
 C   4.1064554193590972        6.9401659998982685        6.1755497879042371     
 C   3.9948278735357072        9.2512823972325773        6.7926276422700553     
 C  -2.0370972420132469        11.240110556939664        6.2233854343738182     
 C -0.89850077936813644        10.470341229936260        8.2354515390644796     
 H  -1.2308482389883488        10.709981130854734        1.6934982677393888     
 H  -2.7162791857662829        11.533079306132766        2.2300510228096559     
 H  -1.1764202519949061        13.014291300459488        3.8980748856031751     
 H -0.12973002356143640        12.204957465986025        2.7193359988121437     
 H  -3.1325785670704720        11.848935651902556        4.5013048531740720     
 H  -3.0513785299718368        10.089251271478975        4.7486852121052170     
 H  -2.4024621673737294        6.3240735431703454        3.4450564382579110     
 C  -4.0754875214154627        6.9862502125211368        2.2333336157133634     
 C  -3.9448646289264060        9.2995489841580721        1.6213124289289782     
 C   2.5235680429174354        12.367834619407416        1.5166088648873040     
 C   1.4030509451049127        11.598769204920442      -0.47719840203784752     
 H  0.32949012906986341        9.7328068452161975      -0.29992483183565594     
 H   4.5837887457804287        5.9638228308482439        6.2017367246903499     
 C   4.6673271758365829        8.0301247279053385        6.8362828650808032     
 H   4.3951127096924107        10.127149198211820        7.2975447077289521     
 C  -2.5047995959949745        12.348633117410843        6.9368889785966470     
 C  -1.3831459887152913        11.583422659758574        8.9313998159235393     
 H -0.29021679900297320        9.7287658057072335        8.7511562945069041     
 H  -4.5609329509199332        6.0136680939362250        2.2039094652631324     
 C  -4.6253499991709335        8.0823615924319725        1.5731762137533201     
 H  -4.3372856489527427        10.178952684442921        1.1159990587374249     
 H   3.1436326555737621        13.102955026540455        2.0297146179137151     
 C   2.2026670381201758        12.546434690167009       0.16766332737872244     
 H   1.1395711265722375        11.712327345564782       -1.5297690451261616     
 H   5.6132494165393849        7.9310327870529873        7.3662044246281253     
 H  -3.1325487128117038        13.077890327779350        6.4244129057546777     
 C  -2.1917141352088105        12.524761417261209        8.2880460424756173     
 H  -1.1254121156115207        11.695512897984552        9.9854315185135594     
 H  -5.5712805868909996        7.9907706830197931        1.0420197998280010     
 H   2.5884059948102309        13.413544194826628      -0.35935019537675272     
 H  -2.5896760000490846        13.384751027296165        8.8181309876768328     
 Dy   6.7750424580321732E-003   8.4701996345658337        12.659205389996226     
 Br   1.0746283529303947E-002   11.338121688361158        12.657855263984523     
 O -0.80568410038019511        8.0314640989703463        10.690591639009206     
 N  -1.3858156581512386        6.3436145155435710        13.119454025001115     
 N  -2.2436927447397346        8.9188087409764005        13.854595091358103     
 O  0.81448389238507357        8.0463060021172463        14.631085599257581     
 N   1.4079942207435838        6.3458369663499834        12.221932058721773     
 N   2.2469123965000382        8.9179159293009747        11.436737087305573     
 C  -1.2417753085514640        6.9618936201418329        10.020198383447321     
 C  -2.0326387515037365        6.5547879765860646        14.439633804728974     
 C -0.55445238507415773        5.1090874085455908        13.188484540501568     
 C  -2.4776239034005854        6.2039172135198202        12.096179770592654     
 C  -2.9039607430999772        10.096318899316421        13.919069661461750     
 C  -2.7764500080311389        7.8608780792331565        14.516083432721370     
 C   1.2613419675927058        6.9878742886359202        15.312516088439414     
 C   2.0520575748469376        6.5424170047433972        10.898256631902202     
 C  0.58272725885269772        5.1061585552325228        12.169295731732403     
 C   2.5025206640924988        6.2221745311555745        13.244007783907852     
 C   2.8978101969927215        10.099013962828215        11.346086721207403     
 C   2.7913705115383332        7.8495034585740635        10.801983123012628     
 C  -2.0396874876301001        5.9831324708951108        10.676909410756792     
 C -0.91590593356655647        6.7608430944091369        8.6592983003861566     
 H  -1.2387264711658168        6.5606026311092736        15.203069844274827     
 H  -2.7230888078907736        5.7280745393302981        14.680748268552088     
 H  -1.1857606119867337        4.2170206340052427        13.033603915024994     
 H -0.13816237980101731        5.0436989691601672        14.198897302848060     
 H  -3.1350303674202840        5.3743839105495903        12.400081469057415     
 H  -3.0609640592130201        7.1335913620591089        12.145392599875381     
 H  -2.4320582297039861        10.921205122499362        13.390661187962802     
 C  -4.0975031428912922        10.266517338070916        14.616017796982019     
 C  -3.9544810084961171        7.9618780641702847        15.255543339547360     
 C   2.0684205233161075        6.0103613230178485        14.665626384769935     
 C  0.93931369677411880        6.7982085859234749        16.675787133339195     
 H   1.2560088422770268        6.5368052665051186        10.137104444686141     
 H   2.7441171351373250        5.7144328475398876        10.666863567006988     
 H   1.2192310600470100        4.2197905793345623        12.335156400757313     
 H  0.16636668953922454        5.0267481172295980        11.159907922667102     
 H   3.1648993436084716        5.3943759718147746        12.945769432457729     
 H   3.0798753450364758        7.1551673731225520        13.185410877051710     
 H   2.4164181329951293        10.932555414714654        11.852059178764568     
 C   4.0945883153827367        10.262219488657903        10.652928487466731     
 C   3.9749237372899286        7.9412805006452833        10.069857155659442     
 C  -2.4880406108949926        4.8624729431158462        9.9700043876063091     
 C  -1.3813967171155936        5.6352843515291822        7.9702222538089904     
 H -0.32061930174012393        7.5098261739788974        8.1388470169223410     
 H  -4.5876337011074400        11.236726240753292        14.635557517050497     
 C  -4.6392945858151151        9.1767263945140272        15.293015027573873     
 H  -4.3414628326058553        7.0865551663166713        15.771848635896312     
 C   2.5289362499662982        4.9013925080292644        15.383571066179389     
 C   1.4181780923665652        5.6858616512981941        17.376873780936009     
 H  0.33639151117546834        7.5455444670172742        17.189279782709363     
 H   4.5753279128274604        11.236724426083178        10.611716144287870     
 C   4.6518856967310658        9.1598400468650123        10.009372324810789     
 H   4.3720822768117014        7.0571051751201246        9.5765136909910638     
 H  -3.1027565744780725        4.1254534090219330        10.486954238084518     
 C  -2.1722658816533360        4.6835364054018038        8.6200056824048179     
 H  -1.1227412384995272        5.5217032300748725        6.9164901927016897     
 H  -5.5817465411847245        9.2717858639192556        15.829565262302772     
 H   3.1496202323232176        4.1644317866175236        14.873295622427207     
 C   2.2179113478495691        4.7347291283140489        16.736526207863903     
 H   1.1621566680329294        5.5811090644293246        18.432157966620000     
 H   5.5996260090511329        9.2477495515954686        9.4807904718107192     
 H  -2.5548429714925280        3.8134165677651128        8.0955917409703950     
 H   2.6097356378252323        3.8744092105939978        17.270937258830770     
         256

 Dy   4.2602685064407417       0.16957881150772730        4.2322328145665846     
 Br   4.2705578057527056       -2.7142358610208457        4.2142471480790169     
 O   5.0533761652437477       0.59817459391478456        2.2551324378516298     
 N   5.6700107978588106        2.2799590336124242        4.6668080555969320     
 N   6.5044237518182992      -0.28204328687861080        5.4513913274069754     
 O   3.4620361078807207       0.61752564762988660        6.2000673139206439     
 N   2.8606998281811431        2.2886940331542718        3.7742158498233800     
 N   2.0159679177293528      -0.29299596431233077        3.0439480482694234     
 C   5.5079199919182535        1.6530566772179613        1.5738515192338027     
 C   6.3193358158272241        2.0915256524802337        5.9894133499238356     
 C   4.8398848560469157        3.5174834329426994        4.7189490125813753     
 C   6.7613752524686026        2.4055720961180977        3.6408591180592320     
 C   7.1497369523961680       -1.4665707542986373        5.5375835526278303     
 C   7.0548282841931762       0.78272943938356565        6.0864498661592386     
 C   3.0210367323157539        1.6835291459133983        6.8728001015532802     
 C   2.2118426502265272        2.0747198554566659        2.4569875013150022     
 C   3.6999278415430754        3.5169417501314850        3.7021807894980849     
 C   1.7732483471180693        2.4336315815529881        4.7999399322612470     
 C   1.3596805945537942       -1.4732817581268800        2.9793523494662075     
 C   1.4775035578381914       0.76299102048879197        2.3824733521718975     
 C   6.3238336739806291        2.6229053353649903        2.2209717022422715     
 C   5.1828347916778688        1.8483949925423993       0.21212389899952117     
 H   5.5264972013748039        2.1021864535842387        6.7537738570031367     
 H   7.0135698696719038        2.9198150022032348        6.2129768321023988     
 H   5.4752764064643786        4.4044434925818088        4.5526563927964689     
 H   4.4252945896512612        3.5959802636511093        5.7290600591615375     
 H   7.4250690532691026        3.2319732544046165        3.9395104157074043     
 H   7.3381162191848972        1.4719921623019532        3.6956254489793361     
 H   6.6624827312023669       -2.2967624970767067        5.0315890283677058     
 C   8.3485011922660455       -1.6353793694294965        6.2259811765721285     
 C   8.2395764674097869       0.68478641024554832        6.8151790770575271     
 C   2.2150338216454104        2.6567505484599789        6.2182128882665770     
 C   3.3503289695377143        1.8856877679869373        8.2325011034184818     
 H   3.0031965128463258        2.0740797094040162        1.6909699028652707     
 H   1.5140266522823400        2.8957368156705234        2.2168431219357485     
 H   3.0752918044242157        4.4135947175236749        3.8578952707989522     
 H   4.1140007408464214        3.5793369995908018        2.6907278437823363     
 H   1.1159077254490206        3.2636307991246434        4.4970597000373900     
 H   1.1878770836075707        1.5048907755043719        4.7544863367440069     
 H   1.8357248306263254       -2.2962422886993239        3.5067451631782753     
 C  0.16668139722613615       -1.6484824768888757        2.2828799216220195     
 C  0.30009764883910178       0.65565723151134636        1.6427031494178204     
 C   6.7889920922484404        3.7309183525861260        1.5048116780085368     
 C   5.6661009838195273        2.9600476769909205      -0.48704114517008512     
 H   4.5731680285364975        1.1063723077077219      -0.30122376356144531     
 H   8.8258009594145506       -2.6117644005516683        6.2631182400371745     
 C   8.9122989728824020      -0.53637385140094140        6.8695687265542684     
 H   8.6416156442319867        1.5661417099902997        7.3094391657703754     
 C   1.7614848027264867        3.7737088786568784        6.9274241374585097     
 C   2.8796325490915899        3.0077324579832467        8.9237474685259652     
 H   3.9522846687306505        1.1402978515208582        8.7503482280573017     
 H -0.31883838248901697       -2.6209897876374186        2.2644397718662135     
 C -0.38008497117218321      -0.56157023473387491        1.6053256101502196     
 H  -9.0540390861315545E-002   1.5293646717241058        1.1263885551601882     
 H   7.4153792791692270        4.4627077646326834        2.0153768681822770     
 C   6.4741236620356490        3.9038630255781932       0.15357779646739830     
 H   5.4066092180193905        3.0696188080388769       -1.5409735568968497     
 H   9.8617383602866724      -0.62867042373519622        7.3943443859954110     
 H   1.1404063950288341        4.5069843841479909        6.4129364531356803     
 C   2.0801739419202749        3.9539985439733902        8.2766697493453236     
 H   3.1412903610810128        3.1226478550736219        9.9765906538122984     
 H  -1.3224160153935189      -0.66009149184039784        1.0689481351988954     
 H   6.8700866673374330        4.7633678913122948      -0.37894247017931976     
 H   1.6926997602383071        4.8212049923707099        8.8022437252345522     
 Dy   4.2959442987621621        17.062260578862148        12.661551793118660     
 Br   4.2853105375785328        19.935042263120760        12.673686959471061     
 O   3.4867419324932922        16.637877310554618        10.690597776070312     
 N   2.9024156254427127        14.937370729766531        13.104030710062069     
 N   2.0503433706915088        17.505379256361582        13.874011973005995     
 O   5.1081232902427400        16.633992429975500        14.630617997079906     
 N   5.6973682106360934        14.945079647201466        12.208102112932607     
 N   6.5409853578344972        17.524694981454399        11.460667339142173     
 C   3.0440739345136962        15.576517440281453        10.011499391768403     
 C   2.2588215151304905        15.134707123436616        14.428146309848499     
 C   3.7325849403273446        13.701122717871131        13.157928027024342     
 C   1.8075209601849893        14.809014752479372        12.082727998104287     
 C   1.3927930925905354        18.683421530317293        13.955250471032857     
 C   1.5159994747531331        16.440293605764936        14.522357980300370     
 C   5.5484957642069421        15.569357910894643        15.306012092358774     
 C   6.3457046486151008        15.156819049497749        10.888683257967774     
 C   4.8698626635054456        13.708083506766354        12.138808950370251     
 C   6.7879953469813747        14.810898604870331        13.233412397550438     
 C   7.1933159397404651        18.706230960259216        11.389627335921702     
 C   7.0848559460414107        16.465358537778243        10.810940997085265     
 C   2.2408787926009643        14.597288524130649        10.660792138453065     
 C   3.3669728858874342        15.385482644085355        8.6487112471300502     
 H   3.0553249691663864        15.131695051714935        15.188833209860279     
 H   1.5687917441190469        14.305461536771626        14.661147375472499     
 H   3.0999346513309716        12.812033354433884        12.992591073450413     
 H   4.1492045318928996        13.624021846010374        14.167400678556040     
 H   1.1482042322921837        13.979465899897907        12.382410120399269     
 H   1.2272810760655433        15.740143192534051        12.140870543806342     
 H   1.8659434928108423        19.514123297955955        13.437197762080610     
 C  0.19969181852779302        18.847018702550329        14.654505811665423     
 C  0.33842730292236406        16.533793421400301        15.264164227949202     
 C   6.3497529747067709        14.591289431310150        14.652811481294357     
 C   5.2248960695929743        15.373315117744596        16.668174547649105     
 H   5.5525192938599801        15.159840563719484        10.124482186260165     
 H   7.0388205404785760        14.331908118601644        10.649400633228357     
 H   5.5040370950323245        12.817961695745753        12.292677433084897     
 H   4.4535046232918223        13.642636100336896        11.128408645186475     
 H   7.4488935602785435        13.983580794851983        12.931596690210956     
 H   7.3678098531964586        15.742791333405471        13.183325739224554     
 H   6.7123457581879844        19.532129228049701        11.908178467056727     
 C   8.3901933249789362        18.878835847151951        10.698845831369331     
 C   8.2680954147024437        16.567625628254778        10.080366055521640     
 C   1.7819892915031510        13.486984952188230        9.9441629935066160     
 C   2.8910278727221983        14.270645673604179        7.9496205629885042     
 H   3.9668705965113786        16.134773545563590        8.1343378168030060     
 H -0.28827423514727313        19.818254571507310        14.686163464168651     
 C -0.34464590857721428        17.749341567405054        15.316592162984682     
 H  -5.0121974329327371E-002   15.652991868531208        15.770074359293000     
 C   6.8020938219889393        13.474755439850313        15.363721802338940     
 C   5.6955191332297446        14.252710479729505        17.361739688575003     
 H   4.6266644327373543        16.121528981459569        17.186177947688442     
 H   8.8725236213881242        19.852834315678002        10.672786834478519     
 C   8.9453494993291844        17.786525670225974        10.037163104112295     
 H   8.6643361355046942        15.690603921913404        9.5743141606558417     
 H   1.1618767765008864        12.750129611379979        10.455049637518078     
 C   2.0931392568999097        13.319150944017402        8.5914904021068619     
 H   3.1467462768791759        14.164697057202082        6.8944169888978415     
 H  -1.2883356760180968        17.838635416864378        15.852076097430444     
 H   7.4182163864263133        12.737294440371810        14.849216248463383     
 C   6.4886361539968389        13.300719988675519        16.714942114852381     
 H   5.4381680017549510        14.142899582824001        18.416213131493418     
 H   9.8913983754482580        17.882430387996152        9.5071255018077174     
 H   1.7024318621938266        12.457584200741255        8.0586043509892260     
 H   6.8750123113514325        12.434272358135225        17.242731272120292     
 Dy   1.8725792159878123E-002   8.7747009462591610        4.2219095808688554     
 Br   2.5346024645611118E-003   5.8906865912906499        4.2203367284421924     
 O  0.81887463970758867        9.2136419286666040        2.2521190236732416     
 N   1.4268167169810482        10.888715810882605        4.6726592183167712     
 N   2.2577718617460243        8.3026099962808324        5.4160237042111063     
 O -0.77211879375922610        9.2138707415032339        6.1971087966928655     
 N  -1.3825063826350059        10.889836185882043        3.7798866535168303     
 N  -2.2306376882495025        8.3318740581927671        3.0091263627823044     
 C   1.2614275009157301        10.277007760391800        1.5762016684684241     
 C   2.0770390251389474        10.674683713261265        5.9890479366445097     
 C  0.59180937082973439        12.119831606076394        4.7444839153410863     
 C   2.5133240160782675        11.028326900038056        3.6453271776484217     
 C   2.9067822544868656        7.1187438956398914        5.4880268292198924     
 C   2.8071458342694711        9.3609116348945562        6.0646396701840821     
 C  -1.2253817253341650        10.271862494133106        6.8743627631932060     
 C  -2.0300493899768721        10.700865979142819        2.4564297935986534     
 C -0.54820919724641359        12.124613797825292        3.7277258696488769     
 C  -2.4753858399199125        11.020954977353366        4.8034316464842322     
 C  -2.8833847658989233        7.1509635910252767        2.9305221056125048     
 C  -2.7701587099096181        9.3943843007897954        2.3612254032293070     
 C   2.0699433394871063        11.250275833988987        2.2275205336881556     
 C  0.93121458497585652        10.476981912617243       0.21629694372518027     
 H   1.2867054737644299        10.676779731552184        6.7560689600044066     
 H   2.7774667978970613        11.493998971825333        6.2271791859103667     
 H   1.2196663783356645        13.014347580741441        4.5894539855198708     
 H  0.17778890406257097        12.183048052722748        5.7559012462592429     
 H   3.1737607475400829        11.856684176712713        3.9458506049391273     
 H   3.0956530599891048        10.097668640870122        3.6916239937003215     
 H   2.4219076461464604        6.2939935378820646        4.9715466012830500     
 C   4.1035525561443231        6.9424625965237015        6.1778949866781776     
 C   3.9905461583017798        9.2537241696244319        6.7943375081525419     
 C  -2.0397109387099355        11.240554296604747        6.2234914819803633     
 C -0.90044887080110236        10.471331928552194        8.2354095835733592     
 H  -1.2359901680662617        10.707814733216050        1.6933141288295417     
 H  -2.7213342590247120        11.530889972074576        2.2300994700322421     
 H  -1.1804622413961794        13.013624415194617        3.8950025349023814     
 H -0.13368378757107729        12.202636775039519        2.7175550380841078     
 H  -3.1360647841778539        11.848677259076918        4.5017017829055535     
 H  -3.0548956413038777        10.089092232859231        4.7498735418289133     
 H  -2.4049731772302971        6.3224957895777596        3.4474131976184337     
 C  -4.0784514393615972        6.9833625790908522        2.2355717871850227     
 C  -3.9492554390448045        9.2965560142435546        1.6230604903217336     
 C   2.5226262031880764        12.366379800130561        1.5163682359404780     
 C   1.4022866902536846        11.597268471590331      -0.47750744842838566     
 H  0.32715609155239755        9.7321701105121488      -0.29976897530174196     
 H   4.5814790717103220        5.9663909410861828        6.2042453895927627     
 C   4.6637763300274377        8.0329494810540059        6.8383121677356025     
 H   4.3903647925443074        10.129957865883865        7.2990258387217146     
 C  -2.5060886017712312        12.349906872408132        6.9365484801724859     
 C  -1.3839372502114684        11.585159025693931        8.9309630798176549     
 H -0.29222023030222988        9.7298432558554246        8.7512775965801772     
 H  -4.5632702259399505        6.0104897416021688        2.2062536088223492     
 C  -4.6289982156531995        8.0789807104239788        1.5751765050899900     
 H  -4.3421604593395573        10.175616829682191        1.1175738383530687     
 H   3.1434289261303214        13.100991593380343        2.0293416495102861     
 C   2.2025540497901317        12.544546926550257       0.16715715993404184     
 H   1.1394863656541783        11.710498606398588       -1.5302632939196212     
 H   5.6098855101045384        7.9345869023897411        7.3680477079960944     
 H  -3.1332644523087780        13.079513569634512        6.4239139958410085     
 C  -2.1921211998566075        12.526655964970907        8.2874073187567134     
 H  -1.1254640312586404        11.697724194263413        9.9847775839851707     
 H  -5.5747434788432493        7.9866918065148447        1.0438235353710008     
 H   2.5893667531326732        13.410966848819971      -0.36025408325756453     
 H  -2.5891551259618133        13.387300952197123        8.8170639433326254     
 Dy   1.0248102393524130E-002   8.4705727298243758        12.662312255897168     
 Br   1.4753786446977959E-002   11.338503759945869        12.662213837063392     
 O -0.80239770071014638        8.0346345296027604        10.693013578081905     
 N  -1.3844740701634288        6.3445831173576783        13.119213704775836     
 N  -2.2391964592798006        8.9198278600073007        13.860460699968577     
 O  0.81806673193880519        8.0438769599129341        14.633342858468186     
 N   1.4093488590826879        6.3454753164624877        12.221667066816330     
 N   2.2513720034250286        8.9174758933007290        11.442515915629182     
 C  -1.2392789499135979        6.9662771357813744        10.021221456585490     
 C  -2.0310812990278024        6.5543161709895488        14.439710066796730     
 C -0.55418346395561835        5.1092436410341930        13.186441571351176     
 C  -2.4764501914254393        6.2072692285648650        12.095845796244491     
 C  -2.8979659758749827        10.097987670187315        13.927892756821311     
 C  -2.7741007120983543        7.8607023755498675        14.518192933391028     
 C   1.2638656933445294        6.9841529242519398        15.313413330554562     
 C   2.0536136132102030        6.5434780110825477        10.898294476476652     
 C  0.58299560893952329        5.1066192477993919        12.167249119174301     
 C   2.5037298156943741        6.2194168483666816        13.243632650580889     
 C   2.9037489029945411        10.097942970971161        11.354812371255553     
 C   2.7937073709537499        7.8502761559805476        10.804043722784471     
 C  -2.0385460556225747        5.9876266508713334        10.676419449342594     
 C -0.91287121739991739        6.7662046193068521        8.6603035481396180     
 H  -1.2370055105743627        6.5587790470569551        15.202970417231120     
 H  -2.7219100836680803        5.7276286051227236        14.679746973714066     
 H  -1.1863075632400504        4.2179636877289317        13.030374425768747     
 H -0.13789128685076296        5.0422067852701256        14.196743280086045     
 H  -3.1347584064902128        5.3780889711621933        12.398786126068062     
 H  -3.0587972516097652        7.1375082559693315        12.146166297156535     
 H  -2.4242684290029897        10.923875507099522        13.402732332897102     
 C  -4.0923458279684688        10.267592361653188        14.623558664636514     
 C  -3.9532984544720877        7.9608330238527136        15.255902011560520     
 C   2.0695543287870808        6.0064638532133872        14.665080058952451     
 C  0.94207269945558902        6.7934181922426067        16.676580824329399     
 H   1.2577247686577702        6.5391944797788391        10.136965010014606     
 H   2.7452975032279938        5.7154683551299161        10.665820673880241     
 H   1.2186709788352577        4.2194555063509211        12.331925230017985     
 H  0.16663567297941842        5.0288499166721987        11.157750422200326     
 H   3.1651846252813538        5.3912566845610819        12.944428273793296     
 H   3.0820845554273566        7.1518363482419138        13.186136360113782     
 H   2.4241466181463469        10.930466098435991        11.864018291523427     
 C   4.0996731942620528        10.261787080718427        10.660369693900048     
 C   3.9760988618424467        7.9429578143339628        10.070202497069582     
 C  -2.4876704072712443        4.8681173533618853        9.9681444029797319     
 C  -1.3792023752116953        5.6419288598218875        7.9697594206817426     
 H -0.31645567080509296        7.5149191588841733        8.1408567054417560     
 H  -4.5810214587555809        11.238479374814970        14.645623240737873     
 C  -4.6368571804863370        9.1763133207105216        15.295829285705404     
 H  -4.3420972188543914        7.0844972245625035        15.769060227222234     
 C   2.5290439187997236        4.8962327776969481        15.381653158859542     
 C   1.4198097477999239        5.6796582323736455        17.376195857252007     
 H  0.34026871073160125        7.5410369383879559        17.191033562482023     
 H   4.5818309659205960        11.235633030812384        10.621651930490904     
 C   4.6542697118732992        9.1609140512487581        10.012122150058092     
 H   4.3714716610587754        7.0597979892150935        9.5737601629682985     
 H  -3.1032979083335546        4.1311237793414497        10.484073849963389     
 C  -2.1714526458150019        4.6902941694013531        8.6180733491286148     
 H  -1.1201172605996452        5.5291677417811540        6.9160475180512675     
 H  -5.5802952224885427        9.2706825907394421        15.830757213802080     
 H   3.1488078241674131        4.1592096221381425        14.870404856420405     
 C   2.2181814056871771        4.7283724721855371        16.734465916197927     
 H   1.1640163603246969        5.5740200873969927        18.431443097789998     
 H   5.6010026197883507        9.2495384168716015        9.4819011660580390     
 H  -2.5545483642443965        3.8211003535738350        8.0924274892527972     
 H   2.6092549216439243        3.8670243577704984        17.267666032848076     
         256

 Dy   4.2637862164938278       0.16944648177181820        4.2294119318777232     
 Br   4.2725632093684700       -2.7144148191138977        4.2166089764860111     
 O   5.0565200001958317       0.59981640417652304        2.2526934661677536     
 N   5.6717869795058737        2.2805423606749495        4.6658237127979545     
 N   6.5094110081455332      -0.28100578885240723        5.4452325585379837     
 O   3.4652817167871475       0.61577327805325777        6.1976318929470953     
 N   2.8624140462874288        2.2877358077361811        3.7732631460822534     
 N   2.0208547887862349      -0.29452340757488715        3.0379328276129489     
 C   5.5099484842788353        1.6556453654453074        1.5721463507892020     
 C   6.3214455658848161        2.0912716471868227        5.9881725404158903     
 C   4.8406248748312777        3.5172941944617997        4.7192620224875839     
 C   6.7628448268790677        2.4079744724120649        3.6397139863061549     
 C   7.1561979737974459       -1.4648888661990915        5.5287821403518871     
 C   7.0577154527287842       0.78276381182237720        6.0836875733728260     
 C   3.0231665312771696        1.6808443230089323        6.8710950707021867     
 C   2.2138675377176846        2.0745350141044439        2.4557829771766682     
 C   3.7006503354287168        3.5167508642209904        3.7025016346320569     
 C   1.7746565583453797        2.4309373621686587        4.7988423812741647     
 C   1.3660475838358628       -1.4754656018512535        2.9706695069774716     
 C   1.4803202033587943       0.76248055165919471        2.3798078034812651     
 C   6.3249516886204189        2.6257849080099938        2.2199670083281808     
 C   5.1844261191852459        1.8517264146282661       0.21062461333301413     
 H   5.5288153210832025        2.1009247680561591        6.7527802323687576     
 H   7.0153394584479365        2.9196877301021562        6.2123908503015990     
 H   5.4752211966095858        4.4049779858545399        4.5538570585309790     
 H   4.4260000525675069        3.5944912203340729        5.7294520593410247     
 H   7.4257157678794021        3.2348544534364110        3.9388020005382698     
 H   7.3405354809565981        1.4749603237013023        3.6937405721195575     
 H   6.6706374117682445       -2.2942708742844711        5.0199390376451376     
 C   8.3541607051106972       -1.6341088599863309        6.2184380957814192     
 C   8.2412700403398578       0.68412471486369886        6.8142465074383516     
 C   2.2161304208969406        2.6536870594733193        6.2172260955443850     
 C   3.3522039030584758        1.8824233708246250        8.2309356112456555     
 H   3.0053973021975504        2.0749170670360106        1.6899723160768472     
 H   1.5156799270882266        2.8954052956803493        2.2162867860571653     
 H   3.0752399864828104        4.4127029304491172        3.8591362297659679     
 H   4.1146636377642807        3.5804508892605345        2.6911078769882244     
 H   1.1165091948660137        3.2604545587164289        4.4963479455582602     
 H   1.1902185206717140        1.5016312690029148        4.7527132634293379     
 H   1.8437573111842172       -2.2992471403995496        3.4952525851521838     
 C  0.17229920465075743       -1.6502701028592506        2.2753603985146795     
 C  0.30174093705940125       0.65584422467423098        1.6418305815452137     
 C   6.7890751949989605        3.7346429099907508        1.5044947955390247     
 C   5.6665799399463515        2.9643410237606140      -0.48778274978005676     
 H   4.5753635182243313        1.1095357255384812      -0.30320484167429690     
 H   8.8329436267763661       -2.6098014103344456        6.2532687751914500     
 C   8.9152349987549364      -0.53641181553396089        6.8664860934361789     
 H   8.6414895478213225        1.5645878956268664        7.3114607958802509     
 C   1.7615777220843245        3.7698517908045859        6.9270797596390068     
 C   2.8804490142943933        3.0035712433554980        8.9228925588506431     
 H   3.9548630547537673        1.1372833650472389        8.7483042713048675     
 H -0.31169643722601131       -2.6234998973249457        2.2545665295108095     
 C -0.37717915281478881      -0.56202205862258325        1.6022423765001463     
 H  -9.0715591140877030E-002   1.5304623622494038        1.1284714363067920     
 H   7.4148806127128175        4.4666166616217886        2.0154594668548516     
 C   6.4738846742570990        3.9082944253854621       0.15345048731159888     
 H   5.4068544384129265        3.0744536874592514       -1.5416078302978997     
 H   9.8636936487911147      -0.62928693302346428        7.3928884291969403     
 H   1.1398352523858895        4.5028733654319941        6.4129907967904538     
 C   2.0801236800135166        3.9495960076155932        8.2764566941635493     
 H   3.1420109420873423        3.1180697832824147        9.9757962766415336     
 H  -1.3204545648956794      -0.65994916609359855        1.0674107842659302     
 H   6.8691617861916230        4.7684830183081974      -0.37838152201954650     
 H   1.6920032440255379        4.8161615624471397        8.8026990934897018     
 Dy   4.2930586253414411        17.062571638841433        12.660162280879106     
 Br   4.2846742029523552        19.935386738180508        12.669771536347374     
 O   3.4834723381955279        16.636230589403080        10.689896225546876     
 N   2.8996107930284754        14.938450911244354        13.105736360974715     
 N   2.0475782751943390        17.507731293474386        13.871604585737330     
 O   5.1050083099284933        16.636170371117000        14.629827910553271     
 N   5.6946369797907295        14.944772496100976        12.209778006555071     
 N   6.5381777587896650        17.523123731669603        11.458117042728116     
 C   3.0411917154091310        15.573895481787636        10.012038030112269     
 C   2.2555759293203272        15.137804088791077        14.429310981698999     
 C   3.7298600341515633        13.702382523047422        13.161890128116228     
 C   1.8050556363233261        14.808487476686251        12.084263677436192     
 C   1.3903434757603570        18.686037245011526        13.951388623721906     
 C   1.5129861661687554        16.443637656209958        14.521344330333580     
 C   5.5457033866379621        15.572489065896429        15.306441596572515     
 C   6.3424817501100659        15.154486677931832        10.889778960478516     
 C   4.8671368713702972        13.707632107510902        12.142760636213501     
 C   6.7856558992875833        14.812100148280221        13.234858234300292     
 C   7.1908067144603098        18.704408705306143        11.385611011747802     
 C   7.0818471345942742        16.462793714218829        10.809839309490176     
 C   2.2387291889339762        14.595001055720433        10.662681255102044     
 C   3.3637480426916229        15.381601443856905        8.6493441434200342     
 H   3.0517508034775909        15.135798348243290        15.190345161873520     
 H   1.5653417264793645        14.309017296114417        14.663350843781666     
 H   3.0972814734873140        12.812938503789256        12.998257956933610     
 H   4.1464754764619327        13.627161843473582        14.171490998504028     
 H   1.1458268151614559        13.979240167731938        12.384864305232847     
 H   1.2246591541770289        15.739599927556036        12.140991157837561     
 H   1.8636679744405613        19.515914617570637        13.432194101653741     
 C  0.19748478058519536        18.850904384266890        14.650772195443617     
 C  0.33544754591490938        16.538388669133532        15.262965576332801     
 C   6.3477448575378475        14.594140192073434        14.654596713896238     
 C   5.2215847230619836        15.377572770163063        16.668633819299405     
 H   5.5489382515066534        15.156493751979658        10.125956033540110     
 H   7.0353869965523836        14.329119936901098        10.651497828252239     
 H   5.5013454946215496        12.817833793663835        12.298320298823263     
 H   4.4507658786612145        13.640314286557931        11.132491513924318     
 H   7.4466096991523614        13.984497863034655        12.933863594740638     
 H   7.3653199472643056        15.744009529703648        13.183406284383036     
 H   6.7099784077919900        19.531129715633135        11.902980153537818     
 C   8.3879462284859567        18.875763181934634        10.694994615279555     
 C   8.2651339130682953        16.563832187936519        10.079102554981093     
 C   1.7806867796354335        13.483395559792154        9.9475729937044104     
 C   2.8884731921481319        14.265530798602786        7.9517554875923357     
 H   3.9630101647742522        16.130706478942397        8.1339249255353376     
 H -0.29007744603151542        19.822339921904874        14.681513753912434     
 C -0.34712497141814286        17.754224808203368        15.314258608723121     
 H  -5.3326748119551591E-002   15.658254697554138        15.769802881295334     
 C   6.8008591475592937        13.478849409233542        15.366978754992626     
 C   5.6927775343198297        14.258132148319671        17.363650423050004     
 H   4.6226596873582375        16.125912820573046        17.185599101292294     
 H   8.8706554604920829        19.849576268652005        10.668011746585679     
 C   8.9428664300527885        17.782460385983981        10.034746801541530     
 H   8.6611767794031298        15.686140351042269        9.5740133201038944     
 H   1.1614709393005906        12.746588543553319        10.459562611278718     
 C   2.0916835998666063        13.314127294011602        8.5950687176712410     
 H   3.1440439756861172        14.158569312234720        6.8966171005318948     
 H  -1.2905218013787312        17.844490432242917        15.850089235086964     
 H   7.4179227219842092        12.741385654247875        14.853574652875588     
 C   6.4870828797978923        13.306119011617012        16.718317654701586     
 H   5.4351604048033009        14.149235374249335        18.418147886428947     
 H   9.8892122036321712        17.877403973897433        9.5050661630718114     
 H   1.7015506213625509        12.451562793527504        8.0634372000261507     
 H   6.8739454375009554        12.440614647556817        17.247343534080194     
 Dy   1.5116416706585416E-002   8.7746003520727740        4.2224335013125707     
 Br   2.5410450430407398E-003   5.8905918376937665        4.2193273705281280     
 O  0.81501837263839250        9.2138719383110708        2.2525611307821611     
 N   1.4228916423540321        10.889100349455072        4.6724677186111805     
 N   2.2541589709973495        8.3036417412205541        5.4178075486407380     
 O -0.77574402347281746        9.2137490317021555        6.1975728082285775     
 N  -1.3865352212900039        10.889002451588029        3.7796929862445534     
 N  -2.2343190331996685        8.3302463276285117        3.0108742939548696     
 C   1.2585369878104866        10.276682000827869        1.5764536506456162     
 C   2.0724457842926318        10.676014750107509        5.9893384577963396     
 C  0.58777921515315623        12.120255635284263        4.7427795164273912     
 C   2.5100149965521781        11.028157066592039        3.6457682598989476     
 C   2.9037710985579102        7.1201422451265941        5.4903424737799282     
 C   2.8029294454129801        9.3624922981630370        6.0660656558560548     
 C  -1.2282086216561099        10.272246795155406        6.8745990150621372     
 C  -2.0347616050512478        10.699018660061880        2.4567125211991026     
 C -0.55224799349760911        12.123703377383528        3.7260120997659176     
 C  -2.4788171732799418        11.020780926468909        4.8038499660894889     
 C  -2.8864466772326156        7.1489663865835187        2.9327257508083369     
 C  -2.7744695390064122        9.3922372903265305        2.3626761436862047     
 C   2.0674852926914040        11.249685188725991        2.2276690208921037     
 C  0.92912174388390434        10.476254937144828       0.21632106348345351     
 H   1.2817063750429531        10.678457456968122        6.7559147850362713     
 H   2.7725694317313740        11.495646923183555        6.2272469253735778     
 H   1.2155751044237764        13.014576450927628        4.5863901219465806     
 H  0.17384568614171397        12.184860196748501        5.7541397547394952     
 H   3.1704010549267219        11.856549271208475        3.9463927668260848     
 H   3.0922438789594029        10.097465831913416        3.6927490227335475     
 H   2.4194227401976405        6.2949473738880437        4.9740735218220333     
 C   4.1006496929295491        6.9447591931491344        6.1802401854521190     
 C   3.9862644430678529        9.2561659420162883        6.7960473740350276     
 C  -2.0423246354066240        11.240998036269833        6.2235975295869093     
 C -0.90239696223406818        10.472322627168131        8.2353676280822405     
 H  -1.2411320971441746        10.705648335577367        1.6931299899196945     
 H  -2.7263893322831412        11.528700638016383        2.2301479172548282     
 H  -1.1845042307974529        13.012957529929745        3.8919301842015877     
 H -0.13763755158071819        12.200316084093014        2.7157740773560719     
 H  -3.1395510012852359        11.848418866251279        4.5020987126370358     
 H  -3.0584127526359182        10.088933194239488        4.7510618715526087     
 H  -2.4074841870868644        6.3209180359851738        3.4497699569789559     
 C  -4.0814153573077316        6.9804749456605686        2.2378099586566815     
 C  -3.9536462491632030        9.2935630443290371        1.6248085517144890     
 C   2.5216843634587178        12.364924980853706        1.5161276069936520     
 C   1.4015224354024565        11.595767738260220      -0.47781649481892380     
 H  0.32482205403493164        9.7315333758081000      -0.29961311876782798     
 H   4.5791693976402152        5.9689590513241217        6.2067540544951756     
 C   4.6602254842182926        8.0357742342026715        6.8403414703904017     
 H   4.3856168753962050        10.132766533555911        7.3005069697144762     
 C  -2.5073776075474878        12.351180627405421        6.9362079817483240     
 C  -1.3847285117076458        11.586895391629287        8.9305263437117706     
 H -0.29422366160148661        9.7309207060036176        8.7513988986534521     
 H  -4.5656075009599677        6.0073113892681125        2.2085977523815661     
 C  -4.6326464321354663        8.0755998284159869        1.5771767964266599     
 H  -4.3470352697263710        10.172280974921462        1.1191486179687125     
 H   3.1432251966868812        13.099028160220229        2.0289686811068575     
 C   2.2024410614600876        12.542659162933505       0.16665099248936122     
 H   1.1394016047361188        11.708669867232391       -1.5307575427130808     
 H   5.6065216036696928        7.9381410177264939        7.3698909913640627     
 H  -3.1339801918058519        13.081136811489674        6.4234150859273393     
 C  -2.1925282645044049        12.528550512680606        8.2867685950378096     
 H  -1.1255159469057601        11.699935490542275        9.9841236494567802     
 H  -5.5782063707954990        7.9826129300098971        1.0456272709140007     
 H   2.5903275114551154        13.408389502813314      -0.36115797113837639     
 H  -2.5886342518745420        13.389850877098082        8.8159968989884163     
 Dy   1.3721162329016087E-002   8.4709458250829162        12.665419121798113     
 Br   1.8761289364651969E-002   11.338885831530579        12.666572410142260     
 O -0.79911130104009764        8.0378049602351727        10.695435517154603     
 N  -1.3831324821756192        6.3455517191717847        13.118973384550557     
 N  -2.2347001738198671        8.9208469790382008        13.866326308579051     
 O  0.82164957149253681        8.0414479177086235        14.635600117678791     
 N   1.4107034974217920        6.3451136665749912        12.221402074910889     
 N   2.2558316103500187        8.9170358573004851        11.448294743952788     
 C  -1.2367825912757320        6.9706606514209168        10.022244529723659     
 C  -2.0295238465518683        6.5538443653930338        14.439786328864487     
 C -0.55391454283707897        5.1093998735227961        13.184398602200783     
 C  -2.4752764794502933        6.2106212436099097        12.095511821896327     
 C  -2.8919712086499887        10.099656441058212        13.936715852180875     
 C  -2.7717514161655696        7.8605266718665776        14.520302434060685     
 C   1.2663894190963529        6.9804315598679603        15.314310572669708     
 C   2.0551696515734683        6.5445390174216991        10.898332321051102     
 C  0.58326395902634876        5.1070799403662619        12.165202506616200     
 C   2.5049389672962494        6.2166591655777887        13.243257517253925     
 C   2.9096876089963608        10.096871979114107        11.363538021303702     
 C   2.7960442303691666        7.8510488533870317        10.806104322556314     
 C  -2.0374046236150494        5.9921208308475551        10.675929487928396     
 C -0.90983650123327831        6.7715661442045674        8.6613087958930794     
 H  -1.2352845499829084        6.5569554630046367        15.202870990187414     
 H  -2.7207313594453870        5.7271826709151492        14.678745678876044     
 H  -1.1868545144933673        4.2189067414526216        13.027144936512498     
 H -0.13762019390050861        5.0407146013800830        14.194589257324029     
 H  -3.1344864455601420        5.3817940317747963        12.397490783078709     
 H  -3.0566304440065104        7.1414251498795540        12.146939994437691     
 H  -2.4164786283019932        10.926545891699680        13.414803477831400     
 C  -4.0871885130456462        10.268667385235460        14.631099532291008     
 C  -3.9521159004480584        7.9597879835351426        15.256260683573680     
 C   2.0706881342580536        6.0025663834089258        14.664533733134967     
 C  0.94483170213705936        6.7886277985617385        16.677374515319599     
 H   1.2594406950385137        6.5415836930525595        10.136825575343071     
 H   2.7464778713186626        5.7165038627199438        10.664777780753493     
 H   1.2181108976235053        4.2191204333672809        12.328694059278655     
 H  0.16690465641961227        5.0309517161147994        11.155592921733550     
 H   3.1654699069542360        5.3881373973073883        12.943087115128863     
 H   3.0842937658182379        7.1485053233612765        13.186861843175855     
 H   2.4318751032975650        10.928376782157327        11.875977404282285     
 C   4.1047580731413680        10.261354672778952        10.667810900333365     
 C   3.9772739863949647        7.9446351280226422        10.070547838479722     
 C  -2.4873002036474960        4.8737617636079236        9.9662844183531547     
 C  -1.3770080333077968        5.6485733681145920        7.9692965875544957     
 H -0.31229203987006193        7.5200121437894492        8.1428663939611710     
 H  -4.5744092164037209        11.240232508876646        14.655688964425249     
 C  -4.6344197751575589        9.1759002469070143        15.298643543836937     
 H  -4.3427316051029274        7.0824392828083367        15.766271818548157     
 C   2.5291515876331490        4.8910730473646318        15.379735251539694     
 C   1.4214414032332827        5.6734548134490970        17.375517933568002     
 H  0.34414591028773422        7.5365294097586366        17.192787342254682     
 H   4.5883340190137307        11.234541635541589        10.631587716693936     
 C   4.6566537270155326        9.1619880556325057        10.014871975305395     
 H   4.3708610453058503        7.0624908033100624        9.5710066349455349     
 H  -3.1038392421890362        4.1367941496609664        10.481193461842260     
 C  -2.1706394099766677        4.6970519334009024        8.6161410158524117     
 H  -1.1174932826997634        5.5366322534874364        6.9156048434008444     
 H  -5.5788439037923609        9.2695793175596268        15.831949165301387     
 H   3.1479954160116086        4.1539874576587623        14.867514090413604     
 C   2.2184514635247852        4.7220158160570245        16.732405624531950     
 H   1.1658760526164647        5.5669311103646617        18.430728228960000     
 H   5.6023792305255675        9.2513272821477344        9.4830118603053588     
 H  -2.5542537569962644        3.8287841393825568        8.0892632375351976     
 H   2.6087742054626162        3.8596395049469989        17.264394806865383     
         256

 Dy   4.2673039265469139       0.16931415203590910        4.2265910491888610     
 Br   4.2745686129842335       -2.7145937772069493        4.2189708048930061     
 O   5.0596638351479157       0.60145821443826153        2.2502544944838769     
 N   5.6735631611529378        2.2811256877374748        4.6648393699989779     
 N   6.5143982644727663      -0.27996829082620361        5.4390737896689920     
 O   3.4685273256935742       0.61402090847662882        6.1951964719735475     
 N   2.8641282643937145        2.2867775823180905        3.7723104423411264     
 N   2.0257416598431170      -0.29605085083744348        3.0319176069564744     
 C   5.5119769766394180        1.6582340536726536        1.5704411823446009     
 C   6.3235553159424081        2.0910176418934121        5.9869317309079451     
 C   4.8413648936156388        3.5171049559808996        4.7195750323937915     
 C   6.7643144012895329        2.4103768487060324        3.6385688545530779     
 C   7.1626589951987230       -1.4632069780995458        5.5199807280759430     
 C   7.0606026212643931       0.78279818426118863        6.0809252805864125     
 C   3.0252963302385854        1.6781595001044660        6.8693900398510932     
 C   2.2158924252088421        2.0743501727522222        2.4545784530383341     
 C   3.7013728293143586        3.5165599783104957        3.7028224797660285     
 C   1.7760647695726901        2.4282431427843298        4.7977448302870824     
 C   1.3724145731179314       -1.4776494455756268        2.9619866644887360     
 C   1.4831368488793970       0.76197008282959744        2.3771422547906327     
 C   6.3260697032602096        2.6286644806549972        2.2189623144140906     
 C   5.1860174466926239        1.8550578367141330       0.20912532766650707     
 H   5.5311334407916011        2.0996630825280795        6.7517866077343793     
 H   7.0171090472239683        2.9195604580010781        6.2118048685008000     
 H   5.4751659867547930        4.4055124791272711        4.5550577242654899     
 H   4.4267055154837527        3.5930021770170364        5.7298440595205129     
 H   7.4263624824897008        3.2377356524682059        3.9380935853691348     
 H   7.3429547427282991        1.4779284851006513        3.6918556952597785     
 H   6.6787920923341231       -2.2917792514922355        5.0082890469225685     
 C   8.3598202179553489       -1.6328383505431652        6.2108950149907090     
 C   8.2429636132699287       0.68346301948184951        6.8133139378191752     
 C   2.2172270201484703        2.6506235704866596        6.2162393028221921     
 C   3.3540788365792378        1.8791589736623127        8.2293701190728274     
 H   3.0075980915487754        2.0757544246680055        1.6889747292884236     
 H   1.5173332018941130        2.8950737756901752        2.2157304501785826     
 H   3.0751881685414051        4.4118111433745586        3.8603771887329841     
 H   4.1153265346821390        3.5815647789302671        2.6914879101941120     
 H   1.1171106642830069        3.2572783183082143        4.4956361910791296     
 H   1.1925599577358572        1.4983717625014574        4.7509401901146688     
 H   1.8517897917421091       -2.3022519920997753        3.4837600071260919     
 C  0.17791701207537872       -1.6520577288296256        2.2678408754073400     
 C  0.30338422527970066       0.65603121783711560        1.6409580136726067     
 C   6.7891582977494815        3.7383674673953751        1.5041779130695125     
 C   5.6670588960731756        2.9686343705303071      -0.48852435439002834     
 H   4.5775590079121660        1.1126991433692406      -0.30518591978714849     
 H   8.8400862941381817       -2.6078384201172224        6.2434193103457245     
 C   8.9181710246274690      -0.53644977966698049        6.8634034603180893     
 H   8.6413634514106601        1.5630340812634334        7.3134824259901254     
 C   1.7616706414421626        3.7659947029522929        6.9267353818195030     
 C   2.8812654794971966        2.9994100287277488        8.9220376491753228     
 H   3.9574414407768836        1.1342688785736197        8.7462603145524351     
 H -0.30455449196300566       -2.6260100070124728        2.2446932871554051     
 C -0.37427333445739441      -0.56247388251129160        1.5991591428500733     
 H  -9.0890791420438502E-002   1.5315600527747020        1.1305543174533961     
 H   7.4143819462564080        4.4705255586108930        2.0155420655274257     
 C   6.4736456864785499        3.9127258251927310       0.15332317815579943     
 H   5.4070996588064624        3.0792885668796264       -1.5422421036989500     
 H   9.8656489372955551      -0.62990344231173223        7.3914324723984706     
 H   1.1392641097429450        4.4987623467159983        6.4130451404452264     
 C   2.0800734181067582        3.9451934712577961        8.2762436389817751     
 H   3.1427315230936714        3.1134917114912080        9.9750018994707670     
 H  -1.3184931143978396      -0.65980684034679926        1.0658734333329651     
 H   6.8682369050458121        4.7735981453040992      -0.37782057385977325     
 H   1.6913067278127689        4.8111181325235703        8.8031544617448496     
 Dy   4.2901729519207192        17.062882698820715        12.658772768639553     
 Br   4.2840378683261786        19.935731213240253        12.665856113223686     
 O   3.4802027438977641        16.634583868251546        10.689194675023440     
 N   2.8968059606142385        14.939531092722177        13.107442011887359
[truncated: 1,281,471 more chars]
