# Supplementary material for: Unraveling the Contributions to Spin–Lattice Relaxation in Kramers Single-Molecule Magnets
Source: J Am Chem Soc. 2022 Dec 9;144(50):22965–75. doi: 10.1021/jacs.2c08876 (PMC9782788; doi:10.1021/jacs.2c08876)
Supplement: Supplementary file 2 — ja2c08876_si_002.zip [file ja2c08876_si_002.zip › phonon_Dy/mol-8/mode-1-10/13/Cart_disp.xyz]

         256

 Dy   4.2521918180981242       0.16883559211094876        4.2599803645965402     
 Br   4.2087773610486385       -2.7162263991170095        4.4205478685396047     
 O   5.0377005193846118       0.54377299949295521        2.2649250762471560     
 N   5.6785231422392783        2.2828273868138225        4.6245280231477341     
 N   6.5029536107317139      -0.26339035685083917        5.4763867686050212     
 O   3.4502624443810470       0.67415695170931877        6.2105921884180537     
 N   2.8695525848541354        2.2852964549202337        3.7319606813229127     
 N   2.0149596877858564      -0.31115196273291712        3.0676310189068876     
 C   5.4846662571836289        1.5831340220692514        1.5541263152537164     
 C   6.3321356710167427        2.1250964161801118        5.9500830821248156     
 C   4.8527468865444447        3.5243616420296440        4.6509587709331930     
 C   6.7651262772862859        2.3789857208900611        3.5887101542098687     
 C   7.1414322666450989       -1.4499734300201450        5.5909320852822662     
 C   7.0638603163788911       0.81577502261677692        6.0786118722759328     
 C   3.0020285452100790        1.7568300605219980        6.8524083925099566     
 C   2.2243096623193428        2.0418895631448124        2.4183099469801559     
 C   3.7122589914205433        3.5099637881243950        3.6347943211187266     
 C   1.7774889943763932        2.4583014193568373        4.7480214537191898     
 C   1.3514642911223489       -1.4890551767601279        3.0309551112687565     
 C   1.4866595137052570       0.73083990813649047        2.3745365877197866     
 C   6.3171783272140978        2.5623931057990226        2.1661804622948924     
 C   5.1288954958817268        1.7586638069166647       0.19634254607305751     
 H   5.5405698704769666        2.1560999082461048        6.7159549477937412     
 H   7.0293431137763243        2.9570882995807515        6.1509591017738483     
 H   5.4914683438463596        4.4061536533762018        4.4689649691239390     
 H   4.4367744950246859        3.6221527874524422        5.6592295979635665     
 H   7.4330159408029441        3.2113166956298516        3.8624262986832290     
 H   7.3392442474388870        1.4450116879892809        3.6642530161233111     
 H   6.6437640413593133       -2.2926951498576873        5.1148846664193615     
 C   8.3455499696243756       -1.6063586645866395        6.2731070318690660     
 C   8.2527284795022204       0.73101253351835804        6.8033675410345786     
 C   2.2100443052894572        2.7181304672570978        6.1626476925166420     
 C   3.3042609707846715        1.9830727714226575        8.2145856604735119     
 H   3.0162352302540296        2.0225214820550326        1.6532823314747356     
 H   1.5288734761370375        2.8589054492541992        2.1573472170777697     
 H   3.0904461953417530        4.4110321453586723        3.7761608458547866     
 H   4.1237442233464732        3.5542783604904793        2.6212852719126372     
 H   1.1225515673873496        3.2806840050888906        4.4197456074523904     
 H   1.1913997966467034        1.5288402005409876        4.7245550532608194     
 H   1.8171123373276021       -2.2997470565407516        3.5875176201891588     
 C  0.16336064804005157       -1.6760544489327756        2.3288969444395722     
 C  0.31284282612393377       0.61098469209626916        1.6317202643470821     
 C   6.7763271436839512        3.6523427868444340        1.4172958059532370     
 C   5.6059072727786301        2.8514415689650288      -0.53656415130212665     
 H   4.5003055197619837        1.0166958324078674      -0.29238228596198185     
 H   8.8183731672373344       -2.5845088172793051        6.3322714964123312     
 C   8.9203613375082824      -0.49228503825673237        6.8827364538367579     
 H   8.6620447992704275        1.6224306231134613        7.2747605076587316     
 C   1.7514428403662234        3.8545292238756299        6.8374588677766353     
 C   2.8284987380131295        3.1253445260237549        8.8704651313347416     
 H   3.8896432831262122        1.2401869726067518        8.7575974761000062     
 H -0.32681300262136781       -2.6466136378434579        2.3322136206011783     
 C -0.37260809759471364      -0.60386789193672763        1.6185773809139776     
 H  -7.0905176481938698E-002   1.4751039127336938        1.0939282566825395     
 H   7.4156797405779997        4.3924665013840807        1.9002660594142022     
 C   6.4372934752995494        3.7998095445421773        6.7971353622195571E-002
 H   5.3251795296972038        2.9432355518523665       -1.5874671290824078     
 H   9.8744907759190337      -0.57543560393840598        7.4006317377489763     
 H   1.1414505012360232        4.5774516988461968        6.2949554313347091     
 C   2.0498195143298688        4.0645336871834816        8.1871463781334963     
 H   3.0717158955249526        3.2608182267195303        9.9252973405129001     
 H  -1.3105458555958649      -0.71091203298838790        1.0757655206433816     
 H   6.8291437140106126        4.6456548059547709      -0.49008974476662759     
 H   1.6596547997872833        4.9467747698526745        8.6859550808417882     
 Dy   4.3123685902866011        17.068422911377429        12.644649587961849     
 Br   4.2363931231122285        19.942511534963465        12.487577610926325     
 O   3.4945419343454618        16.600316995949296        10.689047478666120     
 N   2.9328724926930132        14.945230793089559        13.142901589811956     
 N   2.0789243460854965        17.524177664292104        13.878319307960448     
 O   5.1218823071214672        16.690969654088384        14.628368160342527     
 N   5.7284427838161314        14.952279691962188        12.246627928176862     
 N   6.5677813501985520        17.521193217266063        11.462394020276296     
 C   3.0399849153193084        15.528227738507001        10.034645205664827     
 C   2.2978154252656715        15.161824118386429        14.467519793566945     
 C   3.7652724452441833        13.710718601291399        13.207642971945816     
 C   1.8291314246801009        14.799074587332308        12.134697859947545     
 C   1.4162757634044048        18.700205390437748        13.945596586338842     
 C   1.5520211199425240        16.466241640681464        14.544879525386005     
 C   5.5455940751666830        15.634954758961499        15.328054534897133     
 C   6.3849756291525344        15.144493535645079        10.927329048406122     
 C   4.9028087758872330        13.713616519936892        12.188696368609392     
 C   6.8104632511748502        14.836889263422528        13.285070975152610     
 C   7.2143699140278477        18.705136538204084        11.377037878060559     
 C   7.1202224565492580        16.454814919423320        10.831965574275301     
 C   2.2478995515867202        14.559598609488001        10.713586962234254     
 C   3.3329646626093918        15.320503542672263        8.6678068826555297     
 H   3.0980351290498884        15.171422158952284        15.223794315073611     
 H   1.6110121736876222        14.334709524431119        14.717040034504688     
 H   3.1344487480524905        12.819786276149193        13.045850105777461     
 H   4.1793896818624372        13.639511719624775        14.218397242448045     
 H   1.1712527941412625        13.976453046518497        12.456376015941427     
 H   1.2503725562509640        15.731990880236577        12.179906182194564     
 H   1.8813810700171243        19.524314518667339        13.409624733879708     
 C  0.22618640424067921        18.869010073999110        14.648818602758420     
 C  0.37590521825284934        16.564881419442617        15.287793726801141     
 C   6.3566070332458011        14.645049481240381        14.704856251140130     
 C   5.1873182011764172        15.453090874533912        16.684611116222175     
 H   5.5953851554198328        15.133584027992496        10.158760328176779     
 H   7.0817940576896019        14.317714417644535        10.705005999983966     
 H   5.5385893222112577        12.825270942825336        12.346519418633196     
 H   4.4842640016683077        13.642079361688532        11.179453836832655     
 H   7.4729919301918288        14.002762226498373        13.005576441933847     
 H   7.3912450726355718        15.767278866694914        13.221688235772456     
 H   6.7246432036910315        19.537391661983524        11.877049599617711     
 C   8.4144550089175709        18.873147841909979        10.690718915404782     
 C   8.3052571653313461        16.552519276279888        10.103149636641033     
 C   1.7757934962095143        13.437710180885155        10.024110253512902     
 C   2.8446878258330730        14.193028518717744        7.9968887216280784     
 H   3.9189701614687200        16.067707744136950        8.1323511842244685     
 H -0.26469742330361118        19.839110764975260        14.669182624148444     
 C -0.31176146902550583        17.778307536112880        15.327324619527772     
 H  -8.4641231596082264E-003   15.688380434107618        15.804215560539017     
 C   6.7904941535604895        13.537287501707549        15.441743675296578     
 C   5.6397032852505378        14.341972060257074        17.405022516230339     
 H   4.5756274542975239        16.203389955932419        17.181691394151116     
 H   8.8931520633223631        19.848623496371438        10.653078380524503     
 C   8.9771199906123336        17.774025148621625        10.046424751405580     
 H   8.7066463117800605        15.671152175978628        9.6086421449301991     
 H   1.1625867428762695        12.711595928578960        10.558724402021609     
 C   2.0626555554555606        13.248520300165669        8.6689057024117826     
 H   3.0796477668011937        14.072314150268630        6.9386515354222080     
 H  -1.2542419368853710        17.870339874793757        15.864720958368853     
 H   7.4126228533021106        12.788472905409581        14.950949598933779     
 C   6.4479247300634501        13.382165511545987        16.788918949170398     
 H   5.3579480394898882        14.245038598070693        18.455258255426976     
 H   9.9246720116999914        17.867504286596180        9.5188570282259164     
 H   1.6632089401690222        12.378300780382018        8.1562869015319208     
 H   6.8205812650118185        12.521707303177870        17.336285844178313     
 Dy   2.6202236271993487E-002   8.7737262959505475        4.1927201765247855     
 Br   7.2412201602243750E-002   5.8890674334829303        4.0136923500301585     
 O  0.82704690150043469        9.2751594853539086        2.2403760816839609     
 N   1.4125147921929231        10.888350396323986        4.7151364477638316     
 N   2.2600474742986854        8.2896650584752738        5.3896586045645822     
 O -0.75811200728665940        9.1552006872923020        6.1866932495948364     
 N  -1.3966558483820184        10.889663922118975        3.8231197899573512     
 N  -2.2286088143756926        8.3450119304802648        2.9825868041423975     
 C   1.2780220016541166        10.355128928065122        1.5959905965543937     
 C   2.0585831527846992        10.645999362165266        6.0283583323816883     
 C  0.57182054815621430        12.114497376736274        4.8112416987490612     
 C   2.5042459124789485        11.058112390877810        3.6984640494485146     
 C   2.9195953953053371        7.1099081409307239        5.4326059996084561     
 C   2.7941584194874292        9.3341311689343218        6.0741738400431737     
 C  -1.2027988594285148        10.197621298543147        6.8943516757954040     
 C  -2.0497206521213811        10.730362365390807        2.4974302430715865     
 C -0.56898090537067314        12.129925271499463        3.7953838703268166     
 C  -2.4836140251758279        10.989262100722247        4.8581459674080643     
 C  -2.8710192933886098        7.1601883470267556        2.8742425352867826     
 C  -2.7837737762789678        9.4220140285658740        2.3717353923405295     
 C   2.0716469488525711        11.316464911691250        2.2837394566728242     
 C  0.97769837779123192        10.578711603336231       0.23289679574894689     
 H   1.2672929142041012        10.628598011824309        6.7939818139638986     
 H   2.7553468506999295        11.462376174777969        6.2874671902138948     
 H   1.1950998419308374        13.014405010178429        4.6691316795738960     
 H  0.16074368902807745        12.160352198030425        5.8248041159266819     
 H   3.1606890838890620        11.879864169571713        4.0252977063825108     
 H   3.0888725104692338        10.127718610515689        3.7231400156200505     
 H   2.4494347383348574        6.2972840495732481        4.8829671249168474     
 C   4.1095483702418569        6.9235892335708584        6.1317933616978699     
 C   3.9712438442847291        9.2158410711439878        6.8116789596454925     
 C  -2.0352678888746758        11.175528025605752        6.2801192518508309     
 C -0.84390219644257347        10.377766913886065        8.2506331495076797     
 H  -1.2577569980615837        10.758648436252278        1.7318966591312974     
 H  -2.7455193496336974        11.563033947704824        2.2944499323307808     
 H  -1.2062463605052720        13.012804784483295        3.9772845704613742     
 H -0.15323992084061705        12.226574935273169        2.7869013460640093     
 H  -3.1504366865559041        11.821798858839255        4.5825044399984547     
 H  -3.0587760548512160        10.055867352243100        4.7846024394853925     
 H  -2.3778399790696296        6.3191161691568842        3.3573086602768036     
 C  -4.0732323520045997        7.0033833395229852        2.1888699812491645     
 C  -3.9696058490449362        9.3361303946995129        1.6419705923922518     
 C   2.5319036551112259        12.451108710196445        1.6071657264756023     
 C   1.4562591040500679        11.718438547971552      -0.42525158918911837     
 H  0.39093369513950649        9.8364572327546433      -0.30931809759755369     
 H   4.5954103974523468        5.9509848578790763        6.1347792395769449     
 C   4.6528992915842995        7.9991268276016214        6.8307699406579809     
 H   4.3599539059801122        10.082394456901204        7.3415252277956426     
 C  -2.4929947057387292        12.267797232139733        7.0262643422338655     
 C  -1.3188103982711898        11.473475449845758        8.9804870902210592     
 H -0.21577422416252720        9.6362202244216544        8.7406299763366597     
 H  -4.5501484161658912        6.0270875056869970        2.1356686420733659     
 C  -4.6409370967420109        8.1146210842112865        1.5681510466578139     
 H  -4.3740842591879066        10.225575229994410        1.1630669789328678     
 H   3.1416661769127443        13.174871240052250        2.1488366621083319     
 C   2.2352668304156582        12.658344375881784       0.25669705873301141     
 H   1.2141203889794783        11.851664362906483       -1.4806060771163405     
 H   5.5929429079870729        7.8933180674412560        7.3701236563948092     
 H  -3.1334286828711200        13.006208259683794        6.5421445387921295     
 C  -2.1512094415079765        12.419785428701960        8.3743459071033808     
 H  -1.0367390825888978        11.568840740890002        10.030675207356010     
 H  -5.5929655605988549        8.0305694131548453        1.0465791791984400     
 H   2.6271182630169911        13.538899133785483      -0.24370068984542759     
 H  -2.5417368440075059        13.267673059802920        8.9300241276182053     
 Dy  -5.3042484025436903E-003   8.4770256114981102        12.676161264244223     
 Br   6.5192985588866575E-002   11.345813816201471        12.854307213478259     
 O -0.81392805158167691        8.0859212393771216        10.693163378947837     
 N  -1.4104872353820515        6.3495197054257160        13.080607241138669     
 N  -2.2650793598713501        8.9130659265516154        13.856099417886323     
 O  0.81346358332139068        8.0110650494980220        14.631929792365801     
 N   1.3835073974992429        6.3564395100020885        12.181956620486488     
 N   2.2230729297178167        8.9411595934158576        11.434934613146764     
 C  -1.2358412773744396        7.0261476351402541        9.9981416513780168     
 C  -2.0641269115601997        6.5396724610371262        14.401534036838562     
 C -0.58017155889431871        5.1137617612152546        13.135633376980071     
 C  -2.4950128935389055        6.2287079799534686        12.045734028063752     
 C  -2.9198964105046579        10.092648862586408        13.937593034352325     
 C  -2.8047690968215839        7.8470237849767885        14.498034962307958     
 C   1.2698842103891601        6.9408199936966897        15.288331255089053     
 C   2.0198361009568404        6.5744074626930251        10.858364231579563     
 C  0.55689894589424016        5.1179954011199840        12.116162680672984     
 C   2.4863171817077210        6.2140641186394827        13.191710890575402     
 C   2.8790201309383425        10.120445531929024        11.361217733796162     
 C   2.7618665275507261        7.8807054272386132        10.781964857695328     
 C  -2.0438395577716815        6.0361346722899984        10.625294127176403     
 C -0.87821691484780107        6.8403851261718982        8.6420452428840235     
 H  -1.2729341229792657        6.5312192899792834        15.168427142828950     
 H  -2.7575972107344811        5.7105217650189628        14.625621966228083     
 H  -1.2123900592072467        4.2233169662070607        12.974941824807710     
 H -0.16139308975706512        5.0403292931331611        14.144604350234385     
 H  -3.1535612731336724        5.3922271296972202        12.328087849912738     
 H  -3.0794531973188799        7.1567598412031881        12.109367612470495     
 H  -2.4404277871780309        10.924826701599521        13.428063067873689     
 C  -4.1155397224443870        10.256901805492252        14.632322276594916     
 C  -3.9834697718868934        7.9420096638795226        15.237904967905635     
 C   2.0653145750104414        5.9733511486160795        14.611904380097593     
 C  0.97515913477631455        6.7334132177771675        16.654885574355067     
 H   1.2206108986923010        6.5823966756115428        10.101053295366139     
 H   2.7090461856923755        5.7490711452991690        10.609638198057940     
 H   1.1923973413751092        4.2299273272280518        12.276171896737344     
 H  0.14265981973538558        5.0464535036312954        11.105492458180679     
 H   3.1473235813450868        5.3933836550440013        12.871186258020812     
 H   3.0621773935998657        7.1489182722586202        13.147335107576037     
 H   2.4043421213126193        10.946615320881298        11.885226725318503     
 C   4.0743294104122576        10.289886457727862        10.666922379837313     
 C   3.9456440440620835        7.9787088171160176        10.051692420544603     
 C  -2.4775809244729534        4.9261743610790871        9.8917943072787988     
 C  -1.3293163987724566        5.7262712883417697        7.9254821980984991     
 H -0.26912407971540375        7.5909033394974283        8.1421275874530750     
 H  -4.6024671952977494        11.228348342326495        14.665346410333857     
 C  -4.6633392768316000        9.1591738944653809        15.291440354970474     
 H  -4.3745151930898150        7.0615539679170816        15.742229357780586     
 C   2.5352619382713750        4.8506541866115684        15.301792536343539     
 C   1.4625977831489074        5.6062533590398704        17.326932828733469     
 H  0.38681448641077681        7.4793799610516540        17.189331787628436     
 H   4.5577178241766703        11.263436138947203        10.639033552443403     
 C   4.6270177393015910        9.1953487494272199        10.006926785551681     
 H   4.3399172282409184        7.0994427526238564        9.5477626379623910     
 H  -3.0990260835944183        4.1784955983814820        10.385266505842873     
 C  -2.1360892704841352        4.7674777007925684        8.5448601826229087     
 H  -1.0483670846329805        5.6264951601111184        6.8753559384594842     
 H  -5.6067840242174203        9.2507317153046706        15.826650621049348     
 H   3.1480648553427981        4.1236139468471062        14.767810308080426     
 C   2.2453568303432059        4.6611899450823353        16.656391294887726     
 H   1.2254661156390212        5.4856883435824795        18.384689175477156     
 H   5.5744508028772675        9.2867973797490784        9.4781610842470840     
 H  -2.5083846547972040        3.9051137584543740        8.0004482034639626     
 H   2.6424983362681100        3.7902881324413054        17.169943032380296     
         256

 Dy   4.2531233090232172       0.16885290362040131        4.2581698546917135     
 Br   4.2121671938262066       -2.7161537159261591        4.4105871067776246     
 O   5.0389558769203813       0.54673935075330737        2.2640695985747983     
 N   5.6783639522673148        2.2827714682131313        4.6264943733503481     
 N   6.5037752062351277      -0.26416737864829720        5.4742131812147701     
 O   3.4513379688919947       0.67106253106885283        6.2097006315471512     
 N   2.8693670797364286        2.2853226000192222        3.7339305341867672     
 N   2.0157431299415638      -0.31047327930127128        3.0655445872765434     
 C   5.4861332177744480        1.5870184580607887        1.5548568001860306     
 C   6.3318121407659058        2.1233797772011065        5.9518634740885750     
 C   4.8522147878372222        3.5239893458031615        4.6544052345015334     
 C   6.7651591622069711        2.3806753960955582        3.5911458326393753     
 C   7.1428166541428437       -1.4505510130191379        5.5869444468081531     
 C   7.0638417900499464       0.81412789932093810        6.0785894280521360     
 C   3.0032984244095751        1.7527622913558980        6.8531722233344592     
 C   2.2239900448383758        2.0435033515575718        2.4200631460761479     
 C   3.7117508080095161        3.5102840533381752        3.6382117713077906     
 C   1.7774881936975737        2.4566637945589953        4.7504527449982303     
 C   1.3528301546862314       -1.4885940823871215        3.0270725468053188     
 C   1.4866242127399942       0.73237089342966599        2.3745335936387972     
 C   6.3176787967483925        2.5658506531740715        2.1687693202051479     
 C   5.1318311597976409        1.7636500795108314       0.19690672086940464     
 H   5.5402139549781184        2.1532149826837998        6.7176968495590543     
 H   7.0288198898875081        2.9552055438967137        6.1539720910201563     
 H   5.4906504654990416        4.4061483193273920        4.4733296401677425     
 H   4.4363063191934513        3.6206208047648203        5.6627799210503875     
 H   7.4327156036177966        3.2127817034233588        3.8661742422590675     
 H   7.3395507352919429        1.4468059359148169        3.6655389062371455     
 H   6.6459231779363481       -2.2925247737998027        5.1089723859083929     
 C   8.3465464576831572       -1.6076191234123076        6.2696192769856127     
 C   8.2523249148371089       0.72860197304744012        6.8038182323928496     
 C   2.2104582709949843        2.7146019479692431        6.1652779333958101     
 C   3.3068456107504378        1.9777138616765246        8.2152466087948355     
 H   3.0159134127863281        2.0252249970672809        1.6550170720259987     
 H   1.5283791261651856        2.8606972895764891        2.1602385619388809     
 H   3.0896807031046656        4.4110265059057392        3.7804337109470474     
 H   4.1233564837591494        3.5556983758959553        2.6248144054870051     
 H   1.1223095957029821        3.2793549087294460        4.4235045489097704     
 H   1.1915748765543681        1.5271538033139382        4.7257856564377780     
 H   1.8192478340762221       -2.3000225459037140        3.5817551106347008     
 C  0.16436935661304899       -1.6749439942261368        2.3254681648325937     
 C  0.31245206049273710       0.61324636804145571        1.6321385234197281     
 C   6.7769728565247540        3.6568302487422120        1.4216240671855751     
 C   5.6089888017496987        2.8575158763817776      -0.53419924168702027     
 H   4.5042779686538843        1.0216541688474741      -0.29312152155888277     
 H   8.8198159569504675       -2.5855771479103398        6.3273364138667150     
 C   8.9203986231578689      -0.49449517353389577        6.8816156725049202     
 H   8.6610044270569055        1.6193831053027883        7.2767976850807949     
 C   1.7519588763879121        3.8499096434368485        6.8419054745878034     
 C   2.8311778983474731        3.1188397404275672        8.8730010117430052     
 H   3.8931621103099014        1.2347403435814142        8.7569284201850071     
 H -0.32534297982529942       -2.6457089617862852        2.3273439418111193     
 C -0.37254606851997796      -0.60182078265989114        1.6174523073282789     
 H  -7.1913217242841776E-002   1.4779816042620091        1.0958637037784125     
 H   7.4155899175390996        4.3965648990948765        1.9060339896534921     
 C   6.4390991364695713        3.8056769285650685        7.2232579391085794E-002
 H   5.3292877971723440        2.9502799465747485       -1.5852375914832875     
 H   9.8741464484130823      -0.57818982132148566        7.4000989766415275     
 H   1.1413126245292220        4.5733116803038873        6.3008626339729732     
 C   2.0513296964233754        4.0583465495693067        8.1915905884168225     
 H   3.0753027059537050        3.2532229973685536        9.9277428496022555     
 H  -1.3108451460110717      -0.70834965706896857        1.0751940487312126     
 H   6.8310521295050828        4.6523077292720325      -0.48444823881329618     
 H   1.6612025703779190        4.9397397664900407        8.6918378182996996     
 Dy   4.3111145246972704        17.068161453748559        12.645286271383757     
 Br   4.2387435436416174        19.942189742630294        12.496295764885009     
 O   3.4936614951081886        16.601948003506831        10.689019760957814     
 N   2.9309289244683625        14.944999817145082        13.141213893461359     
 N   2.0770805329912214        17.523590549462497        13.877742833122426     
 O   5.1207271092303941        16.688447484053963        14.628362139200402     
 N   5.7264793705303241        14.951873617059078        12.244953021458018     
 N   6.5660204107236249        17.521132618007762        11.461925141757481     
 C   3.0397570334133430        15.530248929821651        10.033568710721585     
 C   2.2953788918873879        15.160932813442107        14.465725820158598     
 C   3.7632293340719745        13.710427777896829        13.205751539863526     
 C   1.8276811028760960        14.799492504220693        12.132329718755170     
 C   1.4147341873391843        18.699758554635860        13.945500003476900     
 C   1.5497680413953978        16.465445846502391        14.543601400636705     
 C   5.5453203029833489        15.632144589808423        15.327016838402276     
 C   6.3825286453499075        15.144759955602824        10.925561114260816     
 C   4.9007526014478717        13.713272159390048        12.186794750573922     
 C   6.8089889388111082        14.835769962006401        13.282704921784980     
 C   7.2129408315214549        18.704917921063881        11.377064902327531     
 C   7.1180028093067955        16.454957376807155        10.830749092276536     
 C   2.2472260730873841        14.561139984958601        10.711230588542541     
 C   3.3341813472939221        15.323170317708650        8.6669470353227531     
 H   3.0953634962023937        15.170051298069669        15.222273052614931     
 H   1.6083836495632411        14.333780488949563        14.714575921799455     
 H   3.1323250665398659        12.819534402466733        13.044037186683587     
 H   4.1774710660493151        13.639208225563536        14.216460962245643     
 H   1.1697437534791995        13.976569829362573        12.453045848889355     
 H   1.2488246939584160        15.732317006104747        12.177972492379835     
 H   1.8802678634012679        19.524073655573972        13.410252836225723     
 C  0.22453061926364526        18.868493357684155        14.648542920770499     
 C  0.37358435893520686        16.564016306700484        15.286432454116083     
 C   6.3559631127435114        14.642789092858361        14.702521797538123     
 C   5.1887003926175961        15.449740734557217        16.683858178541065     
 H   5.5927047059888411        15.134394833017872        10.157267498172940     
 H   7.0791303502401224        14.318005875437308        10.702540310899767     
 H   5.5364579707906953        12.824886295159068        12.344673749216536     
 H   4.4823152210548916        13.641758926554106        11.177514007561022     
 H   7.4714444325272380        14.001940715143453        13.002217490027155     
 H   7.3896998257737927        15.766237219475169        13.219782192718833     
 H   6.7236732288564802        19.536978613424345        11.877826295961826     
 C   8.4129048602466927        18.872971342389480        10.690547578789543     
 C   8.3029548525547785        16.552705577830892        10.101820932503982     
 C   1.7759079091940386        13.439635510590898        10.020624390542258     
 C   2.8466216260914194        14.196142145211857        7.9948455523866739     
 H   3.9207861184602839        16.070450974215102        8.1323885821632462     
 H -0.26614674552843059        19.838680757861496        14.669334209611023     
 C -0.31377755042923050        17.777591723797237        15.326437963561384     
 H  -1.1027731786627817E-002   15.687400430182239        15.802467778777068     
 C   6.7908889358174651        13.534774994022172        15.438331124546750     
 C   5.6420828378130112        14.338322231519221        17.403144985018823     
 H   4.5775785914126477        16.199954483075800        17.181828894868563     
 H   8.8918404170912435        19.848345330282864        10.653347540038279     
 C   8.9751590056567156        17.774040382065543        10.045599223655302     
 H   8.7040568995510572        15.671455227644698        9.6068806196336887     
 H   1.1624903689774559        12.712991452545012        10.554217609860528     
 C   2.0639613919727826        13.251298284857386        8.6655716847311943     
 H   3.0825973471261339        14.076014133870199        6.9367698248410976     
 H  -1.2562745426461024        17.869632904204067        15.863790685970411     
 H   7.4128584802920052        12.786527664239102        14.946516692072089     
 C   6.4497273101302781        13.378903088843687        16.785726438431876     
 H   5.3615078980603936        14.240882016022159        18.453596212470629     
 H   9.9226804041149919        17.867496629551372        9.5179615510946203     
 H   1.6650379001455711        12.381361740317917        8.1521277013603246     
 H   6.8231427862512275        12.518286899338976        17.332299954869395     
 Dy   2.5287007748393812E-002   8.7737599393380208        4.1942582348085464     
 Br   6.8919288032131570E-002   5.8891341783337836        4.0238731652636508     
 O  0.82605984835041291        9.2721181089662128        2.2410295448497628     
 N   1.4126411272382771        10.888426347837788        4.7129838613356405     
 N   2.2593917600587510        8.2904670671065102        5.3912444362113536     
 O -0.75935613106732647        9.1581159335326880        6.1872836286800945     
 N  -1.3965527008929175        10.889547475163026        3.8209290830444838     
 N  -2.2292624598119080        8.3441108772812509        2.9841759717502776     
 C   1.2767586996514109        10.351174005746866        1.5950389474766740     
 C   2.0588169602754642        10.647633235247003        6.0264363907676044     
 C  0.57221546593840367        12.114827692584461        4.8076481497416079     
 C   2.5042034647300011        11.056597641318920        3.6958733681960889     
 C   2.9185030648750705        7.1105596810891871        5.4357243877730328     
 C   2.7941753318980576        9.3357072917226063        6.0739110294010148     
 C  -1.2043520371720891        10.201391003475990        6.8933876679456336     
 C  -2.0494439212753122        10.728610448216267        2.4954226297380071     
 C -0.56854813940213944        12.129523134749491        3.7917439048104757     
 C  -2.4837173159170365        10.990820636921134        4.8554729993026617     
 C  -2.8720968537141793        7.1594275285604176        2.8773870605824432     
 C  -2.7837396473250196        9.4203104906075801        2.3714275039535031     
 C   2.0711930613649425        11.313066861016688        2.2809507836041831     
 C  0.97506026198667040        10.573516072479419       0.23207042111149956     
 H   1.2675136773738962        10.631258756623094        6.7920630450207033     
 H   2.7557182431349330        11.464204507334070        6.2844629509182006     
 H   1.1957144776642956        13.014436469234507        4.6646882153352012     
 H  0.16100446709167357        12.161758812368905        5.8210947487153479     
 H   3.1608387131796092        11.878684934103127        4.0214066755933846     
 H   3.0887001607907720        10.126185690689905        3.7217329688790479     
 H   2.4476856478331146        6.2972625993895859        4.8877751368160052     
 C   4.1088131500547638        6.9248773912123154        6.1344502227629762     
 C   3.9715667027004926        9.2181014919267881        6.8110683669532177     
 C  -2.0358820958709418        11.178845900105465        6.2773037704982890     
 C -0.84702174387544482        10.382593769411763        8.2498656778872963     
 H  -1.2574399459235046        10.755781791454664        1.7299399117797325     
 H  -2.7450683560920126        11.561098348814582        2.2912396762992415     
 H  -1.2055634529600083        13.012745733229131        3.9727096160783053     
 H -0.15285517877858620        12.225029923619511        2.7831668865558088     
 H  -3.1502410240031087        11.823104019927293        4.5785238466035318     
 H  -3.0591096008736551        10.057504740480946        4.7830442440611236     
 H  -2.3795732904561482        6.3190484871390398        3.3621674010479636     
 C  -4.0739378940643700        7.0019491564868357        2.1915407972667063     
 C  -3.9692469500626895        9.3337027301895379        1.6412872964976393     
 C   2.5312985065556646        12.446654041801622        1.6025897576068222     
 C   1.4534458451325645        11.712154934152974      -0.42791073910966249     
 H  0.38739470933253117        9.8311473664369107      -0.30881726300267598     
 H   4.5943673800547291        5.9521403785751223        6.1386288468130976     
 C   4.6529105166350853        8.0012416732465397        6.8314514474100818     
 H   4.3607622627361069        10.085193927501145        7.3396224279908600     
 C  -2.4938427514067927        12.272093777402747        7.0217274743671725     
 C  -1.3221854300926303        11.479320083528471        8.9779453792850052     
 H -0.21989703916440084        9.6410629935155718        8.7411805526598272     
 H  -4.5511550979075972        6.0257808646326465        2.1395495119446979     
 C  -4.6408873851599104        8.1123319332207213        1.5688023632799231     
 H  -4.3732192907535117        10.222576931764689        1.1610285388462245     
 H   3.1417237549571069        13.170882742744638        2.1428059662179155     
 C   2.2336142431348756        12.652371338872696       0.25214413867636082     
 H   1.2103759736755044        11.844331764206160       -1.4831630752755234     
 H   5.5932854521277191        7.8959146264891933        7.3702963514800688     
 H  -3.1335278322675637        13.010117011459604        6.5361581751575226     
 C  -2.1533160891225775        12.425413137671862        8.3699031691282126     
 H  -1.0411831173694528        11.575616608000502        10.028282236008209     
 H  -5.5925738903039122        8.0277637013471015        1.0467119573385182     
 H   2.6253748012711413        13.532115917636208      -0.24966394269815620     
 H  -2.5440296269921308        13.274036943157775        8.9242160617522952     
 Dy  -4.0056718724165059E-003   8.4767589317032055        12.675934843712012     
 Br   6.3272151069423244E-002   11.345505624126396        12.845356330619348     
 O -0.81285857408759310        8.0838324684832656        10.693519179765445     
 N  -1.4089853389229490        6.3494181662944298        13.082501516286735     
 N  -2.2631107720227828        8.9135568910790361        13.857197323282007     
 O  0.81423116668532114        8.0123412886881198        14.632339034552510     
 N   1.3850026663292807        6.3558370528419843        12.183902394017165     
 N   2.2251568244419260        8.9399094030100645        11.436180502519425     
 C  -1.2356387072057176        7.0238116375182411        9.9994491026091161     
 C  -2.0622410130621898        6.5403338756952705        14.403454277646635     
 C -0.57883181597960276        5.1135592900794924        13.137867341326068     
 C  -2.4939087016369603        6.2281388446407959        12.048189520320564     
 C  -2.9179006736894251        10.093166118597088        13.938431484779709     
 C  -2.8028832831955048        7.8476813589529488        14.499359285962560     
 C   1.2699618433997022        6.9424284355668560        15.289719945179600     
 C   2.0217583823239980        6.5730201410633740        10.860366420510585     
 C  0.55824403155952818        5.1174956973389847        12.118410010714335     
 C   2.4873691861473350        6.2139181027075088        13.194250708576632     
 C   2.8811473754414254        10.119159755102572        11.362206313176353     
 C   2.7638090986331898        7.8792998682866831        10.783377890915563     
 C  -2.0434036678630974        6.0343833982154980        10.627776899072582     
 C -0.87949442255041099        6.8374803295633031        8.6431089453098231     
 H  -1.2708795482703024        6.5323237402253191        15.170139392492503     
 H  -2.7556360457477571        5.7113102168930148        14.628178022376680     
 H  -1.2111679770968844        4.2231907603417076        12.977229031467324     
 H -0.16017733566921186        5.0401993401565033        14.146888193312664     
 H  -3.1525803356619888        5.3920759808623595        12.331428462272100     
 H  -3.0780953788929359        7.1563847960280285        12.111323601296970     
 H  -2.4384513491641293        10.925179699564545        13.428607202865004     
 C  -4.1136064304821680        10.257597586837639        14.633015226145170     
 C  -3.9817838229125488        7.9427940758305464        15.238858620890353     
 C   2.0656966335199196        5.9744221633752757        14.614481215167713     
 C  0.97391866341249889        6.7356949074483090        16.656089390502313     
 H   1.2227239811476860        6.5805949478109653        10.102827965897832     
 H   2.7110358067827569        5.7475463319292102        10.612290887880043     
 H   1.1936270110663536        4.2293534752366497        12.278474887790477     
 H  0.14389895991361629        5.0458885941997309        11.107781731311645     
 H   3.1482594257928325        5.3928094134318014        12.874647185009772     
 H   3.0635041332498725        7.1485645223256888        13.149383992662235     
 H   2.4064916189269887        10.945494462317233        11.885960170542578     
 C   4.0763593314366444        10.288416627686468        10.667710926505448     
 C   3.9473430536339795        7.9771728640302166        10.052669725582373     
 C  -2.4780298680693056        4.9241181722301333        9.8953328143698585     
 C  -1.3314815463088336        5.7230508431596814        7.9276266342585737     
 H -0.27086611462963356        7.5878680782025567        8.1423654966304220     
 H  -4.6004030721178619        11.229117864060170        14.665870110407164     
 C  -4.6616495612150208        9.1599689047071120        15.292081940226950     
 H  -4.3729894523153243        7.0623924394862270        15.743152639951557     
 C   2.5349671876228062        4.8521591566159898        15.305497881371362     
 C   1.4607031296964621        5.6089930898678775        17.329294291606796     
 H  0.38506877756023800        7.4817866806240714        17.189679943337016     
 H   4.5598989392278373        11.261882274249842        10.639654839276233     
 C   4.6287379402015114        9.1937881151758578        10.007599027564096     
 H   4.3414033575188720        7.0978644365676633        9.5486494850092729     
 H  -3.0993208749096977        4.1769775629774077        10.389774814830728     
 C  -2.1377354538749285        4.7646321888229402        8.5482309909567640     
 H  -1.0515609967463315        5.6227484659505622        6.8773241162415095     
 H  -5.6052418863265494        9.2515637680994374        15.827034743411881     
 H   3.1479801425606584        4.1246104059397508        14.772506420596404     
 C   2.2440385677860455        4.6635955730182186        16.659985982203338     
 H   1.2226725817170701        5.4890415842183558        18.386919641268300     
 H   5.5759848853334040        9.2852027613966239        9.4785146924747288     
 H  -2.5106486491823441        3.9020656560816551        8.0045725299957642     
 H   2.6407640581097045        3.7930172157842401        17.174338498506284     
         256

 Dy   4.2540547999483111       0.16887021512985387        4.2563593447868859     
 Br   4.2155570266037747       -2.7160810327353087        4.4006263450156444     
 O   5.0402112344561507       0.54970570201365965        2.2632141209024406     
 N   5.6782047622953513        2.2827155496124401        4.6284607235529611     
 N   6.5045968017385425      -0.26494440044575523        5.4720395938245190     
 O   3.4524134934029425       0.66796811042838689        6.2088090746762479     
 N   2.8691815746187221        2.2853487451182106        3.7359003870506213     
 N   2.0165265720972707      -0.30979459586962538        3.0634581556461988     
 C   5.4876001783652661        1.5909028940523262        1.5555872851183448     
 C   6.3314886105150689        2.1216631382221007        5.9536438660523343     
 C   4.8516826891300004        3.5236170495766794        4.6578516980698739     
 C   6.7651920471276572        2.3823650713010549        3.5935815110688818     
 C   7.1442010416405886       -1.4511285960181306        5.5829568083340400     
 C   7.0638232637210026       0.81248077602509927        6.0785669838283392     
 C   3.0045683036090711        1.7486945221897980        6.8539360541589609     
 C   2.2236704273574088        2.0451171399703312        2.4218163451721400     
 C   3.7112426245984889        3.5106043185519558        3.6416292214968542     
 C   1.7774873930187540        2.4550261697611537        4.7528840362772709     
 C   1.3541960182501140       -1.4881329880141152        3.0231899823418811     
 C   1.4865889117747313       0.73390187872284141        2.3745305995578079     
 C   6.3181792662826872        2.5693082005491203        2.1713581781154030     
 C   5.1347668237135542        1.7686363521049984       0.19747089566575177     
 H   5.5398580394792702        2.1503300571214945        6.7194387513243674     
 H   7.0282966659986919        2.9533227882126760        6.1569850802664634     
 H   5.4898325871517235        4.4061429852785814        4.4776943112115450     
 H   4.4358381433622167        3.6190888220771980        5.6663302441372094     
 H   7.4324152664326499        3.2142467112168664        3.8699221858349060     
 H   7.3398572231449979        1.4486001838403528        3.6668247963509799     
 H   6.6480823145133821       -2.2923543977419185        5.1030601053974252     
 C   8.3475429457419388       -1.6088795822379756        6.2661315221021594     
 C   8.2519213501719975       0.72619141257652220        6.8042689237511205     
 C   2.2108722367005114        2.7110734286813880        6.1679081742749782     
 C   3.3094302507162041        1.9723549519303918        8.2159075571161608     
 H   3.0155915953186265        2.0279285120795292        1.6567518125772620     
 H   1.5278847761933338        2.8624891298987793        2.1631299067999925     
 H   3.0889152108675777        4.4110208664528052        3.7847065760393082     
 H   4.1229687441718257        3.5571183913014313        2.6283435390613734     
 H   1.1220676240186147        3.2780258123700015        4.4272634903671513     
 H   1.1917499564620331        1.5254674060868887        4.7270162596147376     
 H   1.8213833308248419       -2.3002980352666764        3.5759926010802427     
 C  0.16537806518604642       -1.6738335395194981        2.3220393852256151     
 C  0.31206129486154044       0.61550804398664227        1.6325567824923739     
 C   6.7776185693655568        3.6613177106399903        1.4259523284179134     
 C   5.6120703307207673        2.8635901837985260      -0.53183433207191388     
 H   4.5082504175457849        1.0266125052870807      -0.29386075715578364     
 H   8.8212587466636005       -2.5866454785413744        6.3224013313210987     
 C   8.9204359088074554      -0.49670530881105912        6.8804948911730826     
 H   8.6599640548433836        1.6163355874921153        7.2788348625028592     
 C   1.7524749124096011        3.8452900629980666        6.8463520813989716     
 C   2.8338570586818168        3.1123349548313790        8.8755368921512687     
 H   3.8966809374935911        1.2292937145560767        8.7562593642700062     
 H -0.32387295702923102       -2.6448042857291121        2.3224742630210606     
 C -0.37248403944524228      -0.59977367338305476        1.6163272337425800     
 H  -7.2921258003744827E-002   1.4808592957903244        1.0977991508742855     
 H   7.4155000945001994        4.4006632968056723        1.9118019198927820     
 C   6.4409047976395941        3.8115443125879596        7.6493805159976017E-002
 H   5.3333960646474834        2.9573243412971300       -1.5830080538841671     
 H   9.8738021209071309      -0.58094403870456546        7.3995662155340787     
 H   1.1411747478224208        4.5691716617615779        6.3067698366112381     
 C   2.0528398785168820        4.0521594119551327        8.1960347987001470     
 H   3.0788895163824574        3.2456277680175774        9.9301883586916091     
 H  -1.3111444364262783      -0.70578728114954914        1.0746225768190434     
 H   6.8329605449995521        4.6589606525892941      -0.47880673285996478     
 H   1.6627503409685549        4.9327047631274068        8.6977205557576092     
 Dy   4.3098604591079406        17.067899996119685        12.645922954805664     
 Br   4.2410939641710064        19.941867950297119        12.505013918843693     
 O   3.4927810558709154        16.603579011064365        10.688992043249508     
 N   2.9289853562437118        14.944768841200604        13.139526197110762     
 N   2.0752367198969468        17.523003434632894        13.877166358284404     
 O   5.1195719113393201        16.685925314019546        14.628356118058274     
 N   5.7245159572445177        14.951467542155969        12.243278114739176     
 N   6.5642594712486968        17.521072018749461        11.461456263238667     
 C   3.0395291515073777        15.532270121136301        10.032492215778344     
 C   2.2929423585091042        15.160041508497786        14.463931846750251     
 C   3.7611862228997652        13.710136954502259        13.203860107781235     
 C   1.8262307810720908        14.799910421109077        12.129961577562792     
 C   1.4131926112739641        18.699311718833972        13.945403420614959     
 C   1.5475149628482716        16.464650052323318        14.542323275887405     
 C   5.5450465308000148        15.629334420655349        15.325979141907419     
 C   6.3800816615472806        15.145026375560571        10.923793180115510     
 C   4.8986964270085096        13.712927798843204        12.184893132538454     
 C   6.8075146264473654        14.834650660590274        13.280338868417349     
 C   7.2115117490150622        18.704699303923675        11.377091926594503     
 C   7.1157831620643321        16.455099834190989        10.829532610277772     
 C   2.2465525945880480        14.562681360429201        10.708874214850828     
 C   3.3353980319784529        15.325837092745038        8.6660871879899766     
 H   3.0926918633548994        15.168680437187055        15.220751790156250     
 H   1.6057551254388600        14.332851453468008        14.712111809094219     
 H   3.1302013850272412        12.819282528784274        13.042224267589715     
 H   4.1755524502361929        13.638904731502297        14.214524682043240     
 H   1.1682347128171362        13.976686612206647        12.449715681837285     
 H   1.2472768316658678        15.732643131972919        12.176038802565108     
 H   1.8791546567854118        19.523832792480604        13.410880938571738     
 C  0.22287483428661128        18.867976641369200        14.648267238782578     
 C  0.37126349961756439        16.563151193958355        15.285071181431027     
 C   6.3553191922412209        14.640528704476342        14.700187343936117     
 C   5.1900825840587750        15.446390594580521        16.683105240859959     
 H   5.5900242565578493        15.135205638043248        10.155774668169100     
 H   7.0764666427906420        14.318297333230081        10.700074621815569     
 H   5.5343266193701321        12.824501647492802        12.342828079799876     
 H   4.4803664404414763        13.641438491419679        11.175574178289390     
 H   7.4698969348626463        14.001119203788535        12.998858538120462     
 H   7.3881545789120144        15.765195572255422        13.217876149665210     
 H   6.7227032540219280        19.536565564865171        11.878602992305940     
 C   8.4113547115758145        18.872794842868981        10.690376242174304     
 C   8.3006525397782109        16.552891879381900        10.100492228366930     
 C   1.7760223221785627        13.441560840296640        10.017138527571612     
 C   2.8485554263497654        14.199255771705971        7.9928023831452704     
 H   3.9226020754518478        16.073194204293259        8.1324259801020222     
 H -0.26759606775325007        19.838250750747733        14.669485795073600     
 C -0.31579363183295522        17.776875911481593        15.325551307594996     
 H  -1.3591340413647401E-002   15.686420426256857        15.800719997015117     
 C   6.7912837180744408        13.532262486336794        15.434918573796921     
 C   5.6444623903754838        14.334672402781367        17.401267453807307     
 H   4.5795297285277723        16.196519010219177        17.181966395586006     
 H   8.8905287708601257        19.848067164194294        10.653616699552053     
 C   8.9731980207010995        17.774055615509461        10.044773695905022     
 H   8.7014674873220557        15.671758279310767        9.6051190943371800     
 H   1.1623939950786424        12.714386976511063        10.549710817699449     
 C   2.0652672284900047        13.254076269549103        8.6622376670506043     
 H   3.0855469274510741        14.079714117471767        6.9348881142599872     
 H  -1.2583071484068340        17.868925933614381        15.862860413571969     
 H   7.4130941072818999        12.784582423068622        14.942083785210402     
 C   6.4515298901971052        13.375640666141388        16.782533927693358     
 H   5.3650677566308991        14.236725433973623        18.451934169514278     
 H   9.9206887965299924        17.867488972506560        9.5170660739633242     
 H   1.6668668601221199        12.384422700253817        8.1479685011887302     
 H   6.8257043074906365        12.514866495500081        17.328314065560480     
 Dy   2.4371779224794138E-002   8.7737935827254923        4.1957962930923065     
 Br   6.5426374462019377E-002   5.8892009231846369        4.0340539804971423     
 O  0.82507279520039123        9.2690767325785171        2.2416830080155647     
 N   1.4127674622836308        10.888502299351588        4.7108312749074486     
 N   2.2587360458188166        8.2912690757377465        5.3928302678581241     
 O -0.76060025484799354        9.1610311797730724        6.1878740077653527     
 N  -1.3964495534038166        10.889431028207078        3.8187383761316158     
 N  -2.2299161052481233        8.3432098240822370        2.9857651393581577     
 C   1.2754953976487049        10.347219083428611        1.5940872983989542     
 C   2.0590507677662293        10.649267108328740        6.0245144491535196     
 C  0.57261038372059292        12.115158008432646        4.8040546007341547     
 C   2.5041610169810538        11.055082891760030        3.6932826869436632     
 C   2.9174107344448035        7.1112112212476513        5.4388427759376103     
 C   2.7941922443086860        9.3372834145108889        6.0736482187588567     
 C  -1.2059052149156635        10.205160708408833        6.8924236600958633     
 C  -2.0491671904292428        10.726858531041726        2.4934150164044278     
 C -0.56811537343360585        12.129120997999516        3.7881039392941349     
 C  -2.4838206066582451        10.992379173120021        4.8528000311972583     
 C  -2.8731744140397488        7.1586667100940806        2.8805315858781042     
 C  -2.7837055183710713        9.4186069526492862        2.3711196155664767     
 C   2.0707391738773140        11.309668810342124        2.2781621105355416     
 C  0.97242214618210876        10.568320541622608       0.23124404647405222     
 H   1.2677344405436910        10.633919501421879        6.7901442760775081     
 H   2.7560896355699365        11.466032839890172        6.2814587116225056     
 H   1.1963291133977536        13.014467928290587        4.6602447510965064     
 H  0.16126524515526972        12.163165426707383        5.8173853815040140     
 H   3.1609883424701559        11.877505698634542        4.0175156448042593     
 H   3.0885278111123107        10.124652770864120        3.7203259221380458     
 H   2.4459365573313718        6.2972411492059237        4.8925831487151630     
 C   4.1080779298676715        6.9261655488537732        6.1371070838280826     
 C   3.9718895611162561        9.2203619127095884        6.8104577742609429     
 C  -2.0364963028672083        11.182163774605177        6.2744882891457472     
 C -0.85014129130831617        10.387420624937459        8.2490982062669129     
 H  -1.2571228937854255        10.752915146657051        1.7279831644281676     
 H  -2.7446173625503278        11.559162749924340        2.2880294202677027     
 H  -1.2048805454147449        13.012686681974966        3.9681346616952364     
 H -0.15247043671655536        12.223484911965851        2.7794324270476083     
 H  -3.1500453614503137        11.824409181015330        4.5745432532086090     
 H  -3.0594431468960943        10.059142128718790        4.7814860486368538     
 H  -2.3813066018426667        6.3189808051211953        3.3670261418191236     
 C  -4.0746434361241395        7.0005149734506862        2.1942116132842480     
 C  -3.9688880510804427        9.3312750656795629        1.6406040006030267     
 C   2.5306933580001032        12.442199373406801        1.5980137887380421     
 C   1.4506325862150611        11.705871320334396      -0.43056988903020654     
 H  0.38385572352555586        9.8258375001191798      -0.30831642840779833     
 H   4.5933243626571123        5.9532958992711684        6.1424784540492503     
 C   4.6529217416858701        8.0033565188914597        6.8321329541621827     
 H   4.3615706194921016        10.087993398101084        7.3377196281860781     
 C  -2.4946907970748562        12.276390322665760        7.0171906065004794     
 C  -1.3255604619140708        11.485164717211182        8.9754036683489531     
 H -0.22401985416627448        9.6459057626094893        8.7417311289829946     
 H  -4.5521617796493024        6.0244742235782969        2.1434303818160294     
 C  -4.6408376735778099        8.1100427822301580        1.5694536799020324     
 H  -4.3723543223191159        10.219578633534969        1.1589900987595809     
 H   3.1417813330014699        13.166894245437025        2.1367752703274987     
 C   2.2319616558540925        12.646398301863606       0.24759121861971026     
 H   1.2066315583715306        11.836999165505835       -1.4857200734347065     
 H   5.5936279962683653        7.8985111855371306        7.3704690465653284     
 H  -3.1336269816640079        13.014025763235415        6.5301718115229166     
 C  -2.1554227367371790        12.431040846641764        8.3654604311530427     
 H  -1.0456271521500080        11.582392475111002        10.025889264660410     
 H  -5.5921822200089695        8.0249579895393595        1.0468447354785961     
 H   2.6236313395252919        13.525332701486935      -0.25562719555088481     
 H  -2.5463224099767552        13.280400826512629        8.9184079958863851     
 Dy  -2.7070953422893215E-003   8.4764922519082990        12.675708423179801     
 Br   6.1351316549979912E-002   11.345197432051323        12.836405447760434     
 O -0.81178909659350917        8.0817436975894097        10.693874980583054     
 N  -1.4074834424638463        6.3493166271631445        13.084395791434801     
 N  -2.2611421841742150        8.9140478556064551        13.858295228677690     
 O  0.81499875004925160        8.0136175278782193        14.632748276739221     
 N   1.3864979351593187        6.3552345956818801        12.185848167547841     
 N   2.2272407191660348        8.9386592126042714        11.437426391892087     
 C  -1.2354361370369955        7.0214756398962290        10.000756553840215     
 C  -2.0603551145641799        6.5409952903534139        14.405374518454705     
 C -0.57749207306488681        5.1133568189437293        13.140101305672063     
 C  -2.4928045097350151        6.2275697093281224        12.050645012577377     
 C  -2.9159049368741923        10.093683374607767        13.939269935207093     
 C  -2.8009974695694257        7.8483389329291091        14.500683609617163     
 C   1.2700394764102441        6.9440368774370214        15.291108635270147     
 C   2.0236806636911560        6.5716328194337228        10.862368609441607     
 C  0.55958911722481608        5.1169959935579854        12.120657340755686     
 C   2.4884211905869487        6.2137720867755348        13.196790526577862     
 C   2.8832746199445083        10.117873978276121        11.363194892556546     
 C   2.7657516697156534        7.8778943093347520        10.784790924135796     
 C  -2.0429677779545132        6.0326321241409984        10.630259670968762     
 C -0.88077193025302092        6.8345755329547089        8.6441726477356209     
 H  -1.2688249735613391        6.5334281904713549        15.171851642156055     
 H  -2.7536748807610332        5.7120986687670667        14.630734078525276     
 H  -1.2099458949865221        4.2230645544763545        12.979516238126939     
 H -0.15896158158135859        5.0400693871798445        14.149172036390945     
 H  -3.1515993981903052        5.3919248320274988        12.334769074631463     
 H  -3.0767375604669920        7.1560097508528688        12.113279590123446     
 H  -2.4364749111502277        10.925532697529569        13.429151337856320     
 C  -4.1116731385199490        10.258293368183027        14.633708175695425     
 C  -3.9800978739382042        7.9435784877815703        15.239812273875071     
 C   2.0660786920293974        5.9754931781344718        14.617058050237834     
 C  0.97267819204868311        6.7379765971194505        16.657293206649559     
 H   1.2248370636030710        6.5787932200103887        10.104602636429526     
 H   2.7130254278731383        5.7460215185592514        10.614943577702146     
 H   1.1948566807575982        4.2287796232452468        12.280777878843610     
 H  0.14513810009184702        5.0453236847681655        11.110071004442611     
 H   3.1491952702405781        5.3922351718196015        12.878108111998731     
 H   3.0648308728998792        7.1482107723927584        13.151432877748434     
 H   2.4086411165413577        10.944373603753169        11.886693615766653     
 C   4.0783892524610321        10.286946797645076        10.668499473173581     
 C   3.9490420632058756        7.9756369109444156        10.053647030620144     
 C  -2.4784788116656582        4.9220619833811785        9.8988713214609199     
 C  -1.3336466938452110        5.7198303979775931        7.9297710704186493     
 H -0.27260814954386337        7.5848328169076851        8.1426034058077672     
 H  -4.5983389489379745        11.229887385793845        14.666393810480471     
 C  -4.6599598455984408        9.1607639149488431        15.292723525483426     
 H  -4.3714637115408337        7.0632309110553733        15.744075922122526     
 C   2.5346724369742377        4.8536641266204112        15.309203226399186     
 C   1.4588084762440168        5.6117328206958836        17.331655754480121     
 H  0.38332306870969912        7.4841934001964887        17.190028099045591     
 H   4.5620800542790034        11.260328409552482        10.640276126109063     
 C   4.6304581411014318        9.1922274809244975        10.008271269576511     
 H   4.3428894867968264        7.0962861205114702        9.5495363320561530     
 H  -3.0996156662249765        4.1754595275733344        10.394283123818585     
 C  -2.1393816372657213        4.7617866768533119        8.5516017992906175     
 H  -1.0547549088596824        5.6190017717900060        6.8792922940235357     
 H  -5.6036997484356785        9.2523958208942041        15.827418865774414     
 H   3.1478954297785182        4.1256068650323954        14.777202533112384     
 C   2.2427203052288855        4.6660012009541019        16.663580669518954     
 H   1.2198790477951191        5.4923948248542320        18.389150107059443     
 H   5.5775189677895405        9.2836081430441713        9.4788683007023753     
 H  -2.5129126435674838        3.8990175537089367        8.0086968565275676     
 H   2.6390297799512989        3.7957462991271749        17.178733964632269     
         256

 Dy   4.2549862908734051       0.16888752663930645        4.2545488348820593     
 Br   4.2189468593813428       -2.7160083495444582        4.3906655832536643     
 O   5.0414665919919202       0.55267205327401192        2.2623586432300828     
 N   5.6780455723233869        2.2826596310117488        4.6304270737555742     
 N   6.5054183972419564      -0.26572142224321327        5.4698660064342679     
 O   3.4534890179138902       0.66487368978792094        6.2079175178053454     
 N   2.8689960695010153        2.2853748902171986        3.7378702399144759     
 N   2.0173100142529781      -0.30911591243797953        3.0613717240158547     
 C   5.4890671389560852        1.5947873300438635        1.5563177700506590     
 C   6.3311650802642312        2.1199464992430954        5.9554242580160937     
 C   4.8511505904227779        3.5232447533501974        4.6612981616382143     
 C   6.7652249320483424        2.3840547465065520        3.5960171894983883     
 C   7.1455854291383334       -1.4517061790171233        5.5789691698599260     
 C   7.0638047373920578       0.81083365272926045        6.0785445396045432     
 C   3.0058381828085672        1.7446267530236983        6.8546998849834635     
 C   2.2233508098764414        2.0467309283830906        2.4235695442681324     
 C   3.7107344411874617        3.5109245837657359        3.6450466716859178     
 C   1.7774865923399343        2.4533885449633117        4.7553153275563114     
 C   1.3555618818139965       -1.4876718936411086        3.0193074178784434     
 C   1.4865536108094684       0.73543286401601693        2.3745276054768185     
 C   6.3186797358169828        2.5727657479241692        2.1739470360256585     
 C   5.1377024876294684        1.7736226246991651       0.19803507046209889     
 H   5.5395021239804212        2.1474451315591891        6.7211806530896805     
 H   7.0277734421098756        2.9514400325286387        6.1599980695127714     
 H   5.4890147088044055        4.4061376512297716        4.4820589822553485     
 H   4.4353699675309830        3.6175568393895761        5.6698805672240313     
 H   7.4321149292475024        3.2157117190103741        3.8736701294107445     
 H   7.3401637109980538        1.4503944317658888        3.6681106864648143     
 H   6.6502414510904169       -2.2921840216840339        5.0971478248864575     
 C   8.3485394338007186       -1.6101400410636435        6.2626437672187061     
 C   8.2515177855068877       0.72378085210560439        6.8047196151093914     
 C   2.2112862024060385        2.7075449093935333        6.1705384151541463     
 C   3.3120148906819709        1.9669960421842589        8.2165685054374844     
 H   3.0152697778509250        2.0306320270917779        1.6584865531285251     
 H   1.5273904262214819        2.8642809702210692        2.1660212516611042     
 H   3.0881497186304903        4.4110152269998713        3.7889794411315689     
 H   4.1225810045845019        3.5585384067069072        2.6318726726357413     
 H   1.1218256523342471        3.2766967160105569        4.4310224318245313     
 H   1.1919250363696978        1.5237810088598394        4.7282468627916963     
 H   1.8235188275734620       -2.3005735246296393        3.5702300915257847     
 C  0.16638677375904384       -1.6727230848128594        2.3186106056186362     
 C  0.31167052923034372       0.61776971993182872        1.6329750415650199     
 C   6.7782642822063588        3.6658051725377687        1.4302805896502515     
 C   5.6151518596918359        2.8696644912152744      -0.52946942245680761     
 H   4.5122228664376856        1.0315708417266873      -0.29459999275268456     
 H   8.8227015363767336       -2.5877138091724095        6.3174662487754816     
 C   8.9204731944570419      -0.49891544408822253        6.8793741098412440     
 H   8.6589236826298634        1.6132880696814422        7.2808720399249225     
 C   1.7529909484312900        3.8406704825592852        6.8507986882101397     
 C   2.8365362190161600        3.1058301692351913        8.8780727725595305     
 H   3.9001997646772804        1.2238470855307391        8.7555903083550053     
 H -0.32240293423316263       -2.6438996096719394        2.3176045842310016     
 C -0.37242201037050660      -0.59772656410621838        1.6152021601568811     
 H  -7.3929298764647891E-002   1.4837369873186397        1.0997345979701585     
 H   7.4154102714613002        4.4047616945164680        1.9175698501320719     
 C   6.4427104588096169        3.8174116966108507        8.0755030928866239E-002
 H   5.3375043321226237        2.9643687360195119       -1.5807785162850467     
 H   9.8734577934011778      -0.58369825608764514        7.3990334544266299     
 H   1.1410368711156198        4.5650316432192684        6.3126770392495022     
 C   2.0543500606103886        4.0459722743409587        8.2004790089834732     
 H   3.0824763268112099        3.2380325386666007        9.9326338677809645     
 H  -1.3114437268414851      -0.70322490523012970        1.0740511049068744     
 H   6.8348689604940214        4.6656135759065558      -0.47316522690663343     
 H   1.6642981115591906        4.9256697597647729        8.7036032932155205     
 Dy   4.3086063935186107        17.067638538490815        12.646559638227572     
 Br   4.2434443847003944        19.941546157963948        12.513732072802377     
 O   3.4919006166336426        16.605210018621904        10.688964325541203     
 N   2.9270417880190611        14.944537865256125        13.137838500760164     
 N   2.0733929068026717        17.522416319803288        13.876589883446380     
 O   5.1184167134482470        16.683403143985124        14.628350096916149     
 N   5.7225525439587113        14.951061467252860        12.241603208020333     
 N   6.5624985317737696        17.521011419491156        11.460987384719852     
 C   3.0393012696014123        15.534291312450952        10.031415720835103     
 C   2.2905058251308206        15.159150203553464        14.462137873341904     
 C   3.7591431117275560        13.709846131107689        13.201968675698943     
 C   1.8247804592680859        14.800328337997462        12.127593436370415     
 C   1.4116510352087439        18.698864883032083        13.945306837753016     
 C   1.5452618843011454        16.463854258144245        14.541045151138105     
 C   5.5447727586166806        15.626524251502273        15.324941445412563     
 C   6.3776346777446538        15.145292795518317        10.922025245970204     
 C   4.8966402525691484        13.712583438296358        12.182991514502984     
 C   6.8060403140836234        14.833531359174149        13.277972815049718     
 C   7.2100826665086704        18.704480686783473        11.377118950861476     
 C   7.1135635148218697        16.455242291574823        10.828316128279006     
 C   2.2458791160887119        14.564222735899801        10.706517841159116     
 C   3.3366147166629831        15.328503867781425        8.6652273406572000     
 H   3.0900202305074052        15.167309576304440        15.219230527697569     
 H   1.6031266013144789        14.331922417986451        14.709647696388986     
 H   3.1280777035146166        12.819030655101814        13.040411348495843     
 H   4.1736338344230717        13.638601237441058        14.212588401840840     
 H   1.1667256721550732        13.976803395050723        12.446385514785213     
 H   1.2457289693733196        15.732969257841090        12.174105112750379     
 H   1.8780414501695555        19.523591929387237        13.411509040917752     
 C  0.22121904930957734        18.867459925054245        14.647991556794658     
 C  0.36894264029992196        16.562286081216225        15.283709908745969     
 C   6.3546752717389312        14.638268316094324        14.697852890334110     
 C   5.1914647754999548        15.443040454603825        16.682352303178849     
 H   5.5873438071268575        15.136016443068621        10.154281838165261     
 H   7.0738029353411616        14.318588791022854        10.697608932731372     
 H   5.5321952679495690        12.824116999826535        12.340982410383216     
 H   4.4784176598280609        13.641118056285253        11.173634349017757     
 H   7.4683494371980546        14.000297692433616        12.995499586213770     
 H   7.3866093320502353        15.764153925035677        13.215970106611588     
 H   6.7217332791873767        19.536152516305993        11.879379688650054     
 C   8.4098045629049363        18.872618343348481        10.690204905559066     
 C   8.2983502270016434        16.553078180932904        10.099163524229878     
 C   1.7761367351630870        13.443486170002382        10.013652664600967     
 C   2.8504892266081119        14.202369398200084        7.9907592139038659     
 H   3.9244180324434121        16.075937434371411        8.1324633780407982     
 H -0.26904538997806948        19.837820743633973        14.669637380536178     
 C -0.31780971323667995        17.776160099165949        15.324664651628607     
 H  -1.6154949040666992E-002   15.685440422331476        15.798972215253166     
 C   6.7916785003314164        13.529749978651417        15.431506023047090     
 C   5.6468419429379573        14.331022574043514        17.399389922595788     
 H   4.5814808656428960        16.193083537362558        17.182103896303449     
 H   8.8892171246290079        19.847788998105724        10.653885859065829     
 C   8.9712370357454834        17.774070848953379        10.043948168154742     
 H   8.6988780750930523        15.672061330976835        9.6033575690406696     
 H   1.1622976211798290        12.715782500477117        10.545204025538368     
 C   2.0665730650072267        13.256854254240819        8.6589036493700160     
 H   3.0884965077760143        14.083414101073336        6.9330064036788768     
 H  -1.2603397541675654        17.868218963024692        15.861930141173525     
 H   7.4133297342717945        12.782637181898144        14.937650878348713     
 C   6.4533324702639332        13.372378243439089        16.779341416954839     
 H   5.3686276152014045        14.232568851925089        18.450272126557930     
 H   9.9186971889449929        17.867481315461752        9.5161705968320280     
 H   1.6686958200986688        12.387483660189716        8.1438093010171340     
 H   6.8282658287300464        12.511446091661188        17.324328176251566     
 Dy   2.3456550701194463E-002   8.7738272261129655        4.1973343513760675     
 Br   6.1933460891907190E-002   5.8892676680354903        4.0442347957306346     
 O  0.82408574205036944        9.2660353561908231        2.2423364711813667     
 N   1.4128937973289848        10.888578250865390        4.7086786884792575     
 N   2.2580803315788827        8.2920710843689829        5.3944160995048955     
 O -0.76184437862866050        9.1639464260134567        6.1884643868506108     
 N  -1.3963464059147157        10.889314581251130        3.8165476692187483     
 N  -2.2305697506843387        8.3423087708832249        2.9873543069660378     
 C   1.2742320956459992        10.343264161110355        1.5931356493212345     
 C   2.0592845752569944        10.650900981410476        6.0225925075394349     
 C  0.57300530150278217        12.115488324280832        4.8004610517267015     
 C   2.5041185692321064        11.053568142201138        3.6906920056912376     
 C   2.9163184040145365        7.1118627614061145        5.4419611641021879     
 C   2.7942091567193144        9.3388595372991734        6.0733854081166978     
 C  -1.2074583926592377        10.208930413341676        6.8914596522460929     
 C  -2.0488904595831738        10.725106613867187        2.4914074030708484     
 C -0.56768260746507215        12.128718861249544        3.7844639737777941     
 C  -2.4839238973994537        10.993937709318908        4.8501270630918549     
 C  -2.8742519743653183        7.1579058916277427        2.8836761111737652     
 C  -2.7836713894171230        9.4169034146909922        2.3708117271794502     
 C   2.0702852863896855        11.306270759667562        2.2753734374669006     
 C  0.96978403037754712        10.563125010765797       0.23041767183660486     
 H   1.2679552037134860        10.636580246220662        6.7882255071343138     
 H   2.7564610280049400        11.467861172446273        6.2784544723268105     
 H   1.1969437491312118        13.014499387346666        4.6558012868578116     
 H  0.16152602321886583        12.164572041045863        5.8136760142926800     
 H   3.1611379717607027        11.876326463165956        4.0136246140151339     
 H   3.0883554614338489        10.123119851038338        3.7189188753970432     
 H   2.4441874668296286        6.2972196990222615        4.8973911606143208     
 C   4.1073427096805784        6.9274537064952302        6.1397639448931898     
 C   3.9722124195320196        9.2226223334923887        6.8098471815686690     
 C  -2.0371105098634743        11.185481649104890        6.2716728077932062     
 C -0.85326083874118752        10.392247480463155        8.2483307346465278     
 H  -1.2568058416473462        10.750048501859437        1.7260264170766029     
 H  -2.7441663690086426        11.557227151034100        2.2848191642361635     
 H  -1.2041976378694812        13.012627630720802        3.9635597073121680     
 H -0.15208569465452448        12.221939900312194        2.7756979675394078     
 H  -3.1498496988975182        11.825714342103367        4.5705626598136861     
 H  -3.0597766929185335        10.060779516956634        4.7799278532125840     
 H  -2.3830399132291853        6.3189131231033517        3.3718848825902832     
 C  -4.0753489781839098        6.9990807904145367        2.1968824293017901     
 C  -3.9685291520981960        9.3288474011695861        1.6399207047084141     
 C   2.5300882094445423        12.437744705011978        1.5934378198692618     
 C   1.4478193272975577        11.699587706515818      -0.43322903895075060     
 H  0.38031673771858054        9.8205276338014471      -0.30781559381292062     
 H   4.5922813452594946        5.9544514199672145        6.1463280612854030     
 C   4.6529329667366550        8.0054713645363780        6.8328144609142836     
 H   4.3623789762480953        10.090792868701024        7.3358168283812963     
 C  -2.4955388427429197        12.280686867928774        7.0126537386337855     
 C  -1.3289354937355113        11.491009350893895        8.9728619574128992     
 H -0.22814266916814813        9.6507485317034067        8.7422817053061603     
 H  -4.5531684613910084        6.0231675825239472        2.1473112516873614     
 C  -4.6407879619957084        8.1077536312395928        1.5701049965241418     
 H  -4.3714893538847210        10.216580335305249        1.1569516586729376     
 H   3.1418389110458325        13.162905748129413        2.1307445744370823     
 C   2.2303090685733094        12.640425264854516       0.24303829856305970     
 H   1.2028871430675567        11.829666566805511       -1.4882770715938893     
 H   5.5939705404090123        7.9011077445850679        7.3706417416505872     
 H  -3.1337261310604516        13.017934515011223        6.5241854478883097     
 C  -2.1575293843517800        12.436668555611666        8.3610176931778746     
 H  -1.0500711869305630        11.589168342221502        10.023496293312609     
 H  -5.5917905497140268        8.0221522777316174        1.0469775136186741     
 H   2.6218878777794425        13.518549485337660      -0.26159044840361345     
 H  -2.5486151929613801        13.286764709867482        8.9125999300204750     
 Dy  -1.4085188121621371E-003   8.4762255721133943        12.675482002647589     
 Br   5.9430482030536587E-002   11.344889239976249        12.827454564901521     
 O -0.81071961909942536        8.0796549266955537        10.694230781400661     
 N  -1.4059815460047438        6.3492150880318583        13.086290066582867     
 N  -2.2591735963256476        8.9145388201338740        13.859393134073375     
 O  0.81576633341318205        8.0148937670683171        14.633157518925930     
 N   1.3879932039893565        6.3546321385217750        12.187793941078516     
 N   2.2293246138901441        8.9374090221984783        11.438672281264749     
 C  -1.2352335668682737        7.0191396422742161        10.002064005071315     
 C  -2.0584692160661699        6.5416567050115573        14.407294759262777     
 C -0.57615233015017098        5.1131543478079671        13.142335270018060     
 C  -2.4917003178330699        6.2270005740154488        12.053100504834189     
 C  -2.9139092000589595        10.094200630618447        13.940108385634476     
 C  -2.7991116559433462        7.8489965069052703        14.502007933271765     
 C   1.2701171094207862        6.9456453193071868        15.292497325360696     
 C   2.0256029450583140        6.5702454978040707        10.864370798372629     
 C  0.56093420289010409        5.1164962897769861        12.122904670797038     
 C   2.4894731950265627        6.2136260708435609        13.199330344579092     
 C   2.8854018644475912        10.116588201449670        11.364183471936737     
 C   2.7676942407981171        7.8764887503828218        10.786203957356030     
 C  -2.0425318880459291        6.0308808500664988        10.632742442864942     
 C -0.88204943795563095        6.8316707363461138        8.6452363501614204     
 H  -1.2667703988523757        6.5345326407173907        15.173563891819608     
 H  -2.7517137157743088        5.7128871206411187        14.633290134673871     
 H  -1.2087238128761597        4.2229383486110015        12.981803444786554     
 H -0.15774582749350535        5.0399394342031867        14.151455879469227     
 H  -3.1506184607186216        5.3917736831926373        12.338109686990828     
 H  -3.0753797420410480        7.1556347056777101        12.115235578949921     
 H  -2.4344984731363262        10.925885695494593        13.429695472847635     
 C  -4.1097398465577291        10.258989149528414        14.634401125245679     
 C  -3.9784119249638592        7.9443628997325950        15.240765926859790     
 C   2.0664607505388752        5.9765641928936679        14.619634885307955     
 C  0.97143772068486733        6.7402582867905929        16.658497022796805     
 H   1.2269501460584560        6.5769914922098112        10.106377306961219     
 H   2.7150150489635192        5.7444967051892935        10.617596267524249     
 H   1.1960863504488428        4.2282057712538439        12.283080869896743     
 H  0.14637724027007773        5.0447587753366010        11.112360277573577     
 H   3.1501311146883237        5.3916609302074017        12.881569038987690     
 H   3.0661576125498859        7.1478570224598270        13.153481762834632     
 H   2.4107906141557267        10.943252745189103        11.887427060990728     
 C   4.0804191734854189        10.285476967603682        10.669288019841716     
 C   3.9507410727777712        7.9741009578586146        10.054624335657914     
 C  -2.4789277552620104        4.9200057945322246        9.9024098285519795     
 C  -1.3358118413815880        5.7166099527955048        7.9319155065787239     
 H -0.27435018445809317        7.5817975556128143        8.1428413149851142     
 H  -4.5962748257580870        11.230656907527521        14.666917510553779     
 C  -4.6582701299818607        9.1615589251905742        15.293365110739902     
 H  -4.3699379707663430        7.0640693826245196        15.744999204293498     
 C   2.5343776863256688        4.8551690966248335        15.312908571427009     
 C   1.4569138227915714        5.6144725515238898        17.334017217353448     
 H  0.38157735985916030        7.4866001197689060        17.190376254754170     
 H   4.5642611693301705        11.258774544855122        10.640897412941893     
 C   4.6321783420013523        9.1906668466731354        10.008943511588928     
 H   4.3443756160747808        7.0947078044552780        9.5504231791030332     
 H  -3.0999104575402554        4.1739414921692601        10.398791432806441     
 C  -2.1410278206565145        4.7589411648836837        8.5549726076244728     
 H  -1.0579488209730334        5.6152550776294508        6.8812604718055610     
 H  -5.6021576105448068        9.2532278736889690        15.827802988136947     
 H   3.1478107169963785        4.1266033241250399        14.781898645628361     
 C   2.2414020426717252        4.6684068288899851        16.667175356834566     
 H   1.2170855138731680        5.4957480654901074        18.391380572850583     
 H   5.5790530502456770        9.2820135246917168        9.4792219089300218     
 H  -2.5151766379526235        3.8959694513362182        8.0128211830593692     
 H   2.6372955017928934        3.7984753824701096        17.183129430758253     
         256

 Dy   4.2559177817984990       0.16890483814875901        4.2527383249772326     
 Br   4.2223366921589101       -2.7159356663536078        4.3807048214916833     
 O   5.0427219495276896       0.55563840453436408        2.2615031655577251     
 N   5.6778863823514234        2.2826037124110581        4.6323934239581881     
 N   6.5062399927453711      -0.26649844404067130        5.4676924190440168     
 O   3.4545645424248379       0.66177926914745500        6.2070259609344429     
 N   2.8688105643833084        2.2854010353161871        3.7398400927783300     
 N   2.0180934564086850      -0.30843722900633364        3.0592852923855101     
 C   5.4905340995469034        1.5986717660354011        1.5570482549829732     
 C   6.3308415500133943        2.1182298602640897        5.9572046499798521     
 C   4.8506184917155561        3.5228724571237149        4.6647446252065548     
 C   6.7652578169690285        2.3857444217120491        3.5984528679278953     
 C   7.1469698166360791       -1.4522837620161160        5.5749815313858129     
 C   7.0637862110631131       0.80918652943342162        6.0785220953807464     
 C   3.0071080620080637        1.7405589838575983        6.8554637158079652     
 C   2.2230311923954744        2.0483447167958500        2.4253227433641245     
 C   3.7102262577764344        3.5112448489795161        3.6484641218749814     
 C   1.7774857916611146        2.4517509201654701        4.7577466188353519     
 C   1.3569277453778792       -1.4872107992681023        3.0154248534150052     
 C   1.4865183098442056       0.73696384930919245        2.3745246113958292     
 C   6.3191802053512776        2.5762232952992181        2.1765358939359141     
 C   5.1406381515453816        1.7786088972933318       0.19859924525844602     
 H   5.5391462084815730        2.1445602059968838        6.7229225548549927     
 H   7.0272502182210594        2.9495572768446010        6.1630110587590785     
 H   5.4881968304570874        4.4061323171809619        4.4864236532991519     
 H   4.4349017916997484        3.6160248567019537        5.6734308903108532     
 H   7.4318145920623557        3.2171767268038813        3.8774180729865830     
 H   7.3404701988511096        1.4521886796914250        3.6693965765786487     
 H   6.6524005876674508       -2.2920136456261497        5.0912355443754889     
 C   8.3495359218595002       -1.6114004998893114        6.2591560123352528     
 C   8.2511142208417763       0.72137029163468647        6.8051703064676632     
 C   2.2117001681115656        2.7040163901056786        6.1731686560333134     
 C   3.3145995306477372        1.9616371324381261        8.2172294537588098     
 H   3.0149479603832239        2.0333355421040262        1.6602212936797884     
 H   1.5268960762496300        2.8660728105433595        2.1689125965222154     
 H   3.0873842263934024        4.4110095875469382        3.7932523062238293     
 H   4.1221932649971782        3.5599584221123832        2.6354018062101097     
 H   1.1215836806498796        3.2753676196511123        4.4347813732819121     
 H   1.1921001162773628        1.5220946116327900        4.7294774659686549     
 H   1.8256543243220817       -2.3008490139926017        3.5644675819713267     
 C  0.16739548233204127       -1.6716126301062206        2.3151818260116577     
 C  0.31127976359914705       0.62003139587701528        1.6333933006376657     
 C   6.7789099950471616        3.6702926344355471        1.4346088508825896     
 C   5.6182333886629037        2.8757387986320233      -0.52710451284170123     
 H   4.5161953153295871        1.0365291781662940      -0.29533922834958548     
 H   8.8241443260898667       -2.5887821398034441        6.3125311662298653     
 C   8.9205104801066266      -0.50112557936538593        6.8782533285094063     
 H   8.6578833104163415        1.6102405518707690        7.2829092173469858     
 C   1.7535069844529787        3.8360509021205038        6.8552452950213079     
 C   2.8392153793505037        3.0993253836390036        8.8806086529677941     
 H   3.9037185918609696        1.2184004565054014        8.7549212524400062     
 H -0.32093291143709424       -2.6429949336147662        2.3127349054409425     
 C -0.37235998129577091      -0.59567945482938200        1.6140770865711822     
 H  -7.4937339525550956E-002   1.4866146788469550        1.1016700450660315     
 H   7.4153204484224000        4.4088600922272638        1.9233377803713618     
 C   6.4445161199796397        3.8232790806337418        8.5016256697756462E-002
 H   5.3416125995977630        2.9714131307418934       -1.5785489786859261     
 H   9.8731134658952264      -0.58645247347072482        7.3985006933191810     
 H   1.1408989944088186        4.5608916246769580        6.3185842418877671     
 C   2.0558602427038948        4.0397851367267847        8.2049232192667976     
 H   3.0860631372399623        3.2304373093156240        9.9350793768703198     
 H  -1.3117430172566920      -0.70066252931071038        1.0734796329947054     
 H   6.8367773759884907        4.6722664992238174      -0.46752372095330208     
 H   1.6658458821498265        4.9186347564021391        8.7094860306734301     
 Dy   4.3073523279292800        17.067377080861942        12.647196321649480     
 Br   4.2457948052297834        19.941224365630774        12.522450226761061     
 O   3.4910201773963694        16.606841026179438        10.688936607832897     
 N   2.9250982197944104        14.944306889311648        13.136150804409565     
 N   2.0715490937083971        17.521829204973681        13.876013408608358     
 O   5.1172615155571739        16.680880973950707        14.628344075774022     
 N   5.7205891306729049        14.950655392349750        12.239928301301489     
 N   6.5607375922988416        17.520950820232855        11.460518506201037     
 C   3.0390733876954470        15.536312503765600        10.030339225891861     
 C   2.2880692917525374        15.158258898609144        14.460343899933557     
 C   3.7571000005553468        13.709555307713119        13.200077243616652     
 C   1.8233301374640807        14.800746254885848        12.125225295178037     
 C   1.4101094591435237        18.698418047230199        13.945210254891075     
 C   1.5430088057540192        16.463058463965172        14.539767026388803     
 C   5.5444989864333465        15.623714082349199        15.323903748917706     
 C   6.3751876939420269        15.145559215476062        10.920257311824898     
 C   4.8945840781297871        13.712239077749514        12.181089896467514     
 C   6.8045660017198806        14.832412057758022        13.275606761682088     
 C   7.2086535840022776        18.704262069643267        11.377145975128448     
 C   7.1113438675794063        16.455384748958657        10.827099646280240     
 C   2.2452056375893763        14.565764111370401        10.704161467467403     
 C   3.3378314013475134        15.331170642817812        8.6643674933244235     
 H   3.0873485976599104        15.165938715421827        15.217709265238890     
 H   1.6004980771900976        14.330993382504895        14.707183583683751     
 H   3.1259540220019923        12.818778781419354        13.038598429401969     
 H   4.1717152186099495        13.638297743379820        14.210652121638438     
 H   1.1652166314930101        13.976920177894797        12.443055347733141     
 H   1.2441811070807713        15.733295383709262        12.172171422935651     
 H   1.8769282435536994        19.523351066293870        13.412137143263767     
 C  0.21956326433254336        18.866943208739290        14.647715874806737     
 C  0.36662178098227949        16.561420968474092        15.282348636060913     
 C   6.3540313512366415        14.636007927712305        14.695518436732103     
 C   5.1928469669411337        15.439690314627130        16.681599365497739     
 H   5.5846633576958657        15.136827248093997        10.152789008161422     
 H   7.0711392278916820        14.318880248815628        10.695143243647173     
 H   5.5300639165290066        12.823732352160269        12.339136740966557     
 H   4.4764688792146456        13.640797621150826        11.171694519746124     
 H   7.4668019395334628        13.999476181078697        12.992140634307077     
 H   7.3850640851884570        15.763112277815932        13.214064063557965     
 H   6.7207633043528254        19.535739467746819        11.880156384994169     
 C   8.4082544142340581        18.872441843827982        10.690033568943827     
 C   8.2960479142250758        16.553264482483911        10.097834820092826     
 C   1.7762511481476113        13.445411499708124        10.010166801630321     
 C   2.8524230268664583        14.205483024694196        7.9887160446624623     
 H   3.9262339894349760        16.078680664449564        8.1325007759795760     
 H -0.27049471220288895        19.837390736520209        14.669788965998755     
 C -0.31982579464040461        17.775444286850306        15.323777995662217     
 H  -1.8718557667686583E-002   15.684460418406095        15.797224433491214     
 C   6.7920732825883920        13.527237470966039        15.428093472297261     
 C   5.6492214955004307        14.327372745305659        17.397512391384272     
 H   4.5834320027580198        16.189648064505935        17.182241397020892     
 H   8.8879054783978901        19.847510832017150        10.654155018579603     
 C   8.9692760507898655        17.774086082397300        10.043122640404464     
 H   8.6962886628640490        15.672364382642904        9.6015960437441592     
 H   1.1622012472810155        12.717178024443168        10.540697233377287     
 C   2.0678789015244488        13.259632238932536        8.6555696316894259     
 H   3.0914460881009549        14.087114084674905        6.9311246930977664     
 H  -1.2623723599282968        17.867511992435006        15.860999868775083     
 H   7.4135653612616892        12.780691940727666        14.933217971487023     
 C   6.4551350503307603        13.369115820736790        16.776148906216317     
 H   5.3721874737719100        14.228412269876554        18.448610083601583     
 H   9.9167055813599916        17.867473658416944        9.5152751197007319     
 H   1.6705247800752177        12.390544620125613        8.1396501008455378     
 H   6.8308273499694554        12.508025687822295        17.320342286942651     
 Dy   2.2541322177594789E-002   8.7738608695004388        4.1988724096598284     
 Br   5.8440547321795003E-002   5.8893344128863445        4.0544156109641269     
 O  0.82309868890034776        9.2629939798031273        2.2429899343471686     
 N   1.4130201323743385        10.888654202379190        4.7065261020510656     
 N   2.2574246173389483        8.2928730930002192        5.3960019311516660     
 O -0.76308850240932757        9.1668616722538427        6.1890547659358690     
 N  -1.3962432584256148        10.889198134295180        3.8143569623058808     
 N  -2.2312233961205541        8.3414077176842110        2.9889434745739178     
 C   1.2729687936432932        10.339309238792099        1.5921840002435150     
 C   2.0595183827477594        10.652534854492213        6.0206705659253510     
 C  0.57340021928497142        12.115818640129019        4.7968675027192491     
 C   2.5040761214831591        11.052053392642248        3.6881013244388119     
 C   2.9152260735842699        7.1125143015645786        5.4450795522667645     
 C   2.7942260691299428        9.3404356600874578        6.0731225974745389     
 C  -1.2090115704028119        10.212700118274519        6.8904956443963226     
 C  -2.0486137287371049        10.723354696692645        2.4893997897372695     
 C -0.56724984149653856        12.128316724499570        3.7808240082614533     
 C  -2.4840271881406624        10.995496245517796        4.8474540949864515     
 C  -2.8753295346908878        7.1571450731614048        2.8868206364694258     
 C  -2.7836372604631743        9.4151998767327001        2.3705038387924238     
 C   2.0698313989020569        11.302872708993000        2.2725847643982591     
 C  0.96714591457298560        10.557929479908985       0.22959129719915752     
 H   1.2681759668832810        10.639240991019447        6.7863067381911186     
 H   2.7568324204399435        11.469689505002375        6.2754502330311164     
 H   1.1975583848646700        13.014530846402744        4.6513578226191168     
 H  0.16178680128246195        12.165978655384341        5.8099666470813451     
 H   3.1612876010512498        11.875147227697370        4.0097335832260086     
 H   3.0881831117553871        10.121586931212553        3.7175118286560407     
 H   2.4424383763278859        6.2971982488385994        4.9021991725134777     
 C   4.1066074894934852        6.9287418641366871        6.1424208059582961     
 C   3.9725352779477832        9.2248827542751908        6.8092365888763942     
 C  -2.0377247168597408        11.188799523604603        6.2688573264406644     
 C -0.85638038617405876        10.397074335988853        8.2475632630261444     
 H  -1.2564887895092671        10.747181857061822        1.7240696697250379     
 H  -2.7437153754669579        11.555291552143858        2.2816089082046247     
 H  -1.2035147303242175        13.012568579466636        3.9589847529290991     
 H -0.15170095259249364        12.220394888658536        2.7719635080312073     
 H  -3.1496540363447232        11.827019503191405        4.5665820664187633     
 H  -3.0601102389409727        10.062416905194480        4.7783696577883141     
 H  -2.3847732246157038        6.3188454410855073        3.3767436233614432     
 C  -4.0760545202436793        6.9976466073783881        2.1995532453193318     
 C  -3.9681702531159488        9.3264197366596111        1.6392374088138015     
 C   2.5294830608889809        12.433290036617157        1.5888618510004817     
 C   1.4450060683800543        11.693304092697240      -0.43588818887129471     
 H  0.37677775191160523        9.8152177674837162      -0.30731475921804297     
 H   4.5912383278618778        5.9556069406632615        6.1501776685215557     
 C   4.6529441917874408        8.0075862101812980        6.8334959676663845     
 H   4.3631873330040900        10.093592339300965        7.3339140285765136     
 C  -2.4963868884109832        12.284983413191787        7.0081168707670924     
 C  -1.3323105255569518        11.496853984576607        8.9703202464768470     
 H -0.23226548417002177        9.6555913007973242        8.7428322816293278     
 H  -4.5541751431327135        6.0218609414695976        2.1511921215586929     
 C  -4.6407382504136079        8.1054644802490294        1.5707563131462510     
 H  -4.3706243854503253        10.213582037075527        1.1549132185862943     
 H   3.1418964890901955        13.158917250821800        2.1247138785466655     
 C   2.2286564812925267        12.634452227845427       0.23848537850640911     
 H   1.1991427277635829        11.822333968105188       -1.4908340697530724     
 H   5.5943130845496585        7.9037043036330052        7.3708144367358468     
 H  -3.1338252804568958        13.021843266787034        6.5181990842537036     
 C  -2.1596360319663810        12.442296264581570        8.3565749552027047     
 H  -1.0545152217111182        11.595944209332002        10.021103321964809     
 H  -5.5913988794190841        8.0193465659238754        1.0471102917587520     
 H   2.6201444160335927        13.511766269188387      -0.26755370125634204     
 H  -2.5509079759460045        13.293128593222336        8.9067918641545649     
 Dy  -1.0994228203495271E-004   8.4759588923184896        12.675255582115378     
 Br   5.7509647511093255E-002   11.344581047901176        12.818503682042609     
 O -0.80965014160534154        8.0775661558016978        10.694586582218269     
 N  -1.4044796495456411        6.3491135489005721        13.088184341730933     
 N  -2.2572050084770803        8.9150297846612929        13.860491039469059     
 O  0.81653391677711262        8.0161700062584167        14.633566761112640     
 N   1.3894884728193944        6.3540296813616708        12.189739714609193     
 N   2.2314085086142530        8.9361588317926852        11.439918170637410     
 C  -1.2350309966995516        7.0168036446522031        10.003371456302414     
 C  -2.0565833175681600        6.5423181196697016        14.409215000070850     
 C -0.57481258723545503        5.1129518766722040        13.144569234364056     
 C  -2.4905961259311247        6.2264314387027753        12.055555997091002     
 C  -2.9119134632437267        10.094717886629127        13.940946836061860     
 C  -2.7972258423172671        7.8496540808814306        14.503332256926367     
 C   1.2701947424313282        6.9472537611773522        15.293886015451243     
 C   2.0275252264254719        6.5688581761744196        10.866372987303651     
 C  0.56227928855539211        5.1159965859959868        12.125152000838387     
 C   2.4905251994661768        6.2134800549115869        13.201870162580322     
 C   2.8875291089506741        10.115302424623220        11.365172051316929     
 C   2.7696368118805808        7.8750831914308907        10.787616990576263     
 C  -2.0420959981373450        6.0291295759919983        10.635225214761123     
 C -0.88332694565824088        6.8287659397375187        8.6463000525872182     
 H  -1.2647158241434124        6.5356370909634265        15.175276141483161     
 H  -2.7497525507875848        5.7136755725151707        14.635846190822468     
 H  -1.2075017307657974        4.2228121427456484        12.984090651446168     
 H -0.15653007340565209        5.0398094812265288        14.153739722547508     
 H  -3.1496375232469380        5.3916225343577766        12.341450299350191     
 H  -3.0740219236151041        7.1552596605025505        12.117191567776397     
 H  -2.4325220351224246        10.926238693459617        13.430239607838951     
 C  -4.1078065545955100        10.259684930873801        14.635094074795933     
 C  -3.9767259759895146        7.9451473116836189        15.241719579844508     
 C   2.0668428090483530        5.9776352076528640        14.622211720378074     
 C  0.97019724932105167        6.7425399764617344        16.659700838944051     
 H   1.2290632285138410        6.5751897644092345        10.108151977492911     
 H   2.7170046700539006        5.7429718918193347        10.620248957346352     
 H   1.1973160201400874        4.2276319192624419        12.285383860949874     
 H  0.14761638044830847        5.0441938659050365        11.114649550704543     
 H   3.1510669591360694        5.3910866885952018        12.885029965976649     
 H   3.0674843521998927        7.1475032725268957        13.155530647920830     
 H   2.4129401117700957        10.942131886625038        11.888160506214803     
 C   4.0824490945098058        10.284007137562289        10.670076566509850     
 C   3.9524400823496673        7.9725650047728145        10.055601640695684     
 C  -2.4793766988583625        4.9179496056832699        9.9059483356430391     
 C  -1.3379769889179653        5.7133895076134156        7.9340599427387994     
 H -0.27609221937232298        7.5787622943179427        8.1430792241624612     
 H  -4.5942107025781995        11.231426429261196        14.667441210627086     
 C  -4.6565804143652807        9.1623539354323054        15.294006695996378     
 H  -4.3684122299918515        7.0649078541936650        15.745922486464469     
 C   2.5340829356771000        4.8566740666292549        15.316613916454832     
 C   1.4550191693391259        5.6172122823518968        17.336378680226776     
 H  0.37983165100862148        7.4890068393413234        17.190724410462749     
 H   4.5664422843813366        11.257220680157761        10.641518699774723     
 C   4.6338985429012727        9.1891062124217751        10.009615753601343     
 H   4.3458617453527344        7.0931294883990850        9.5513100261499133     
 H  -3.1002052488555347        4.1724234567651859        10.403299741794298     
 C  -2.1426740040473078        4.7560956529140546        8.5583434159583280     
 H  -1.0611427330863843        5.6115083834688946        6.8832286495875872     
 H  -5.6006154726539359        9.2540599264837358        15.828187110499480     
 H   3.1477260042142383        4.1275997832176845        14.786594758144341     
 C   2.2400837801145648        4.6708124568258684        16.670770044150181     
 H   1.2142919799512168        5.4991013061259837        18.393611038641726     
 H   5.5805871327018144        9.2804189063392624        9.4795755171576666     
 H  -2.5174406323377636        3.8929213489634993        8.0169455095911708     
 H   2.6355612236344879        3.8012044658130444        17.187524896884238     
         256

 Dy   4.2568492727235929       0.16892214965821156        4.2509278150724050     
 Br   4.2257265249364782       -2.7158629831627574        4.3707440597297031     
 O   5.0439773070634590       0.55860475579471636        2.2606476878853674     
 N   5.6777271923794590        2.2825477938103669        4.6343597741608011     
 N   6.5070615882487850      -0.26727546583812933        5.4655188316537657     
 O   3.4556400669357856       0.65868484850698905        6.2061344040635404     
 N   2.8686250592656015        2.2854271804151756        3.7418099456421845     
 N   2.0188768985643923      -0.30775854557468779        3.0571988607551659     
 C   5.4920010601377216        1.6025562020269384        1.5577787399152874     
 C   6.3305180197625575        2.1165132212850843        5.9589850419436114     
 C   4.8500863930083336        3.5225001608972328        4.6681910887748952     
 C   6.7652907018897137        2.3874340969175458        3.6008885463574019     
 C   7.1483542041338239       -1.4528613450151089        5.5709938929116998     
 C   7.0637676847341684       0.80753940613758279        6.0784996511569496     
 C   3.0083779412075597        1.7364912146914984        6.8562275466324678     
 C   2.2227115749145070        2.0499585052086093        2.4270759424601169     
 C   3.7097180743654072        3.5115651141932966        3.6518815720640450     
 C   1.7774849909822952        2.4501132953676281        4.7601779101143924     
 C   1.3582936089417617       -1.4867497048950959        3.0115422889515675     
 C   1.4864830088789427       0.73849483460236787        2.3745216173148398     
 C   6.3196806748855732        2.5796808426742670        2.1791247518461692     
 C   5.1435738154612958        1.7835951698874986       0.19916342005479315     
 H   5.5387902929827248        2.1416752804345784        6.7246644566203058     
 H   7.0267269943322432        2.9476745211605633        6.1660240480053865     
 H   5.4873789521097693        4.4061269831321521        4.4907883243429545     
 H   4.4344336158685138        3.6144928740143318        5.6769812133976751     
 H   7.4315142548772082        3.2186417345973890        3.8811660165624216     
 H   7.3407766867041655        1.4539829276169609        3.6706824666924831     
 H   6.6545597242444856       -2.2918432695682651        5.0853232638645212     
 C   8.3505324099182818       -1.6126609587149796        6.2556682574517994     
 C   8.2507106561766648       0.71895973116376855        6.8056209978259341     
 C   2.2121141338170927        2.7004878708178235        6.1757988969124815     
 C   3.3171841706135035        1.9562782226919933        8.2178904020801333     
 H   3.0146261429155223        2.0360390571162745        1.6619560342310518     
 H   1.5264017262777780        2.8678646508656493        2.1718039413833270     
 H   3.0866187341563149        4.4110039480940042        3.7975251713160900     
 H   4.1218055254098545        3.5613784375178592        2.6389309397844780     
 H   1.1213417089655122        3.2740385232916678        4.4385403147392921     
 H   1.1922751961850275        1.5204082144057407        4.7307080691456145     
 H   1.8277898210707018       -2.3011245033555641        3.5587050724168687     
 C  0.16840419090503866       -1.6705021753995817        2.3117530464046792     
 C  0.31088899796795039       0.62229307182220184        1.6338115597103116     
 C   6.7795557078879636        3.6747800963333255        1.4389371121149279     
 C   5.6213149176339723        2.8818131060487717      -0.52473960322659496     
 H   4.5201677642214877        1.0414875146059006      -0.29607846394648640     
 H   8.8255871158029997       -2.5898504704344787        6.3075960836842482     
 C   8.9205477657562131      -0.50333571464254923        6.8771325471775686     
 H   8.6568429382028196        1.6071930340600959        7.2849463947690491     
 C   1.7540230204746676        3.8314313216817224        6.8596919018324760     
 C   2.8418945396848474        3.0928205980428158        8.8831445333760577     
 H   3.9072374190446593        1.2129538274800640        8.7542521965250053     
 H -0.31946288864102584       -2.6420902575575935        2.3078652266508839     
 C -0.37229795222103523      -0.59363234555254563        1.6129520129854833     
 H  -7.5945380286454020E-002   1.4894923703752703        1.1036054921619045     
 H   7.4152306253834999        4.4129584899380605        1.9291057106106517     
 C   6.4463217811496616        3.8291464646566329        8.9277482466646685E-002
 H   5.3457208670729024        2.9784575254642753       -1.5763194410868058     
 H   9.8727691383892751      -0.58920669085380450        7.3979679322117322     
 H   1.1407611177020174        4.5567516061346485        6.3244914445260321     
 C   2.0573704247974014        4.0335979991126107        8.2093674295501238     
 H   3.0896499476687147        3.2228420799646478        9.9375248859596752     
 H  -1.3120423076718988      -0.69810015339129095        1.0729081610825362     
 H   6.8386857914829600        4.6789194225410782      -0.46188221499997067     
 H   1.6673936527404625        4.9115997530395061        8.7153687681313414     
 Dy   4.3060982623399502        17.067115623233072        12.647833005071387     
 Br   4.2481452257591723        19.940902573297599        12.531168380719745     
 O   3.4901397381590962        16.608472033736973        10.688908890124591     
 N   2.9231546515697602        14.944075913367170        13.134463108058968     
 N   2.0697052806141221        17.521242090144078        13.875436933770336     
 O   5.1161063176660999        16.678358803916289        14.628338054631897     
 N   5.7186257173870985        14.950249317446641        12.238253394582646     
 N   6.5589766528239144        17.520890220974550        11.460049627682222     
 C   3.0388455057894816        15.538333695080251        10.029262730948620     
 C   2.2856327583742537        15.157367593664823        14.458549926525208     
 C   3.7550568893831380        13.709264484318551        13.198185811534362     
 C   1.8218798156600757        14.801164171774232        12.122857153985660     
 C   1.4085678830783035        18.697971211428310        13.945113672029132     
 C   1.5407557272068930        16.462262669786099        14.538488901639504     
 C   5.5442252142500124        15.620903913196123        15.322866052422849     
 C   6.3727407101394000        15.145825635433809        10.918489377679592     
 C   4.8925279036904250        13.711894717202670        12.179188278432044     
 C   6.8030916893561377        14.831292756341895        13.273240708314457     
 C   7.2072245014958849        18.704043452503065        11.377172999395420     
 C   7.1091242203369438        16.455527206342492        10.825883164281477     
 C   2.2445321590900402        14.567305486841001        10.701805093775690     
 C   3.3390480860320437        15.333837417854198        8.6635076459916469     
 H   3.0846769648124162        15.164567854539213        15.216188002780209     
 H   1.5978695530657165        14.330064347023340        14.704719470978517     
 H   3.1238303404893677        12.818526907736896        13.036785510308096     
 H   4.1697966027968274        13.637994249318581        14.208715841436035     
 H   1.1637075908309469        13.977036960738873        12.439725180681069     
 H   1.2426332447882231        15.733621509577434        12.170237733120922     
 H   1.8758150369378430        19.523110203200503        13.412765245609782     
 C  0.21790747935550941        18.866426492424335        14.647440192818815     
 C  0.36430092166463701        16.560555855731963        15.280987363375855     
 C   6.3533874307343510        14.633747539330285        14.693183983130098     
 C   5.1942291583823126        15.436340174650434        16.680846427816633     
 H   5.5819829082648740        15.137638053119373        10.151296178157583     
 H   7.0684755204422016        14.319171706608401        10.692677554562975     
 H   5.5279325651084434        12.823347704494001        12.337291071549897     
 H   4.4745200986012303        13.640477186016399        11.169754690474491     
 H   7.4652544418688711        13.998654669723779        12.988781682400385     
 H   7.3835188383266788        15.762070630596186        13.212158020504342     
 H   6.7197933295182732        19.535326419187641        11.880933081338284     
 C   8.4067042655631781        18.872265344307483        10.689862232328586     
 C   8.2937456014485083        16.553450784034915        10.096506115955775     
 C   1.7763655611321354        13.447336829413867        10.006680938659677     
 C   2.8543568271248048        14.208596651188309        7.9866728754210587     
 H   3.9280499464265399        16.081423894527717        8.1325381739183520     
 H -0.27194403442770837        19.836960729406446        14.669940551461334     
 C -0.32184187604412934        17.774728474534662        15.322891339695829     
 H  -2.1282166294706174E-002   15.683480414480714        15.795476651729263     
 C   6.7924680648453677        13.524724963280661        15.424680921547433     
 C   5.6516010480629033        14.323722916567807        17.395634860172756     
 H   4.5853831398731435        16.186212591649316        17.182378897738339     
 H   8.8865938321667723        19.847232665928580        10.654424178093379     
 C   8.9673150658342493        17.774101315841218        10.042297112654184     
 H   8.6936992506350457        15.672667434308972        9.5998345184476506     
 H   1.1621048733822019        12.718573548409219        10.536190441216206     
 C   2.0691847380416708        13.262410223624252        8.6522356140088377     
 H   3.0943956684258951        14.090814068276472        6.9292429825166559     
 H  -1.2644049656890282        17.866805021845316        15.860069596376640     
 H   7.4138009882515838        12.778746699557187        14.928785064625334     
 C   6.4569376303975874        13.365853398034490        16.772956395477799     
 H   5.3757473323424154        14.224255687828020        18.446948040645232     
 H   9.9147139737749921        17.867466001372136        9.5143796425694358     
 H   1.6723537400517665        12.393605580061513        8.1354909006739415     
 H   6.8333888712088644        12.504605283983402        17.316356397633733     
 Dy   2.1626093653995114E-002   8.7738945128879102        4.2004104679435894     
 Br   5.4947633751682816E-002   5.8894011577371979        4.0645964261976184     
 O  0.82211163575032598        9.2599526034154316        2.2436433975129706     
 N   1.4131464674196923        10.888730153892991        4.7043735156228736     
 N   2.2567689030990139        8.2936751016314556        5.3975877627984374     
 O -0.76433262618999465        9.1697769184942270        6.1896451450211272     
 N  -1.3961401109365137        10.889081687339232        3.8121662553930133     
 N  -2.2318770415567695        8.3405066644851971        2.9905326421817984     
 C   1.2717054916405874        10.335354316473843        1.5912323511657953     
 C   2.0597521902385245        10.654168727573950        6.0187486243112662     
 C  0.57379513706716079        12.116148955977206        4.7932739537117959     
 C   2.5040336737342113        11.050538643083359        3.6855106431863862     
 C   2.9141337431540029        7.1131658417230428        5.4481979404313421     
 C   2.7942429815405716        9.3420117828757423        6.0728597868323808     
 C  -1.2105647481463861        10.216469823207360        6.8895316365465522     
 C  -2.0483369978910360        10.721602779518106        2.4873921764036901     
 C -0.56681707552800487        12.127914587749597        3.7771840427451124     
 C  -2.4841304788818710        10.997054781716685        4.8447811268810490     
 C  -2.8764070950164573        7.1563842546950669        2.8899651617650868     
 C  -2.7836031315092260        9.4134963387744062        2.3701959504053973     
 C   2.0693775114144284        11.299474658318438        2.2697960913296180     
 C  0.96450779876842396        10.552733949052174       0.22876492256171019     
 H   1.2683967300530758        10.641901735818232        6.7843879692479234     
 H   2.7572038128749470        11.471517837558478        6.2724459937354213     
 H   1.1981730205981282        13.014562305458822        4.6469143583804220     
 H  0.16204757934605810        12.167385269722821        5.8062572798700112     
 H   3.1614372303417966        11.873967992228785        4.0058425524368833     
 H   3.0880107620769253        10.120054011386769        3.7161047819150381     
 H   2.4406892858261431        6.2971767986549372        4.9070071844126355     
 C   4.1058722693063929        6.9300300217781441        6.1450776670234024     
 C   3.9728581363635467        9.2271431750579911        6.8086259961841193     
 C  -2.0383389238560068        11.192117398104315        6.2660418450881235     
 C -0.85949993360693011        10.401901191514549        8.2467957914057610     
 H  -1.2561717373711880        10.744315212264208        1.7221129223734730     
 H  -2.7432643819252727        11.553355953253618        2.2783986521730855     
 H  -1.2028318227789541        13.012509528212473        3.9544097985460303     
 H -0.15131621053046279        12.218849877004876        2.7682290485230068     
 H  -3.1494583737919277        11.828324664279442        4.5626014730238413     
 H  -3.0604437849634119        10.064054293432324        4.7768114623640452     
 H  -2.3865065360022220        6.3187777590676637        3.3816023641326032     
 C  -4.0767600623034497        6.9962124243422386        2.2022240613368735     
 C  -3.9678113541337021        9.3239920721496361        1.6385541129191890     
 C   2.5288779123334195        12.428835368222334        1.5842858821317016     
 C   1.4421928094625509        11.687020478878662      -0.43854733879183877     
 H  0.37323876610462986        9.8099079011659835      -0.30681392462316526     
 H   4.5901953104642601        5.9567624613593075        6.1540272757577092     
 C   4.6529554168382257        8.0097010558262163        6.8341774744184853     
 H   4.3639956897600838        10.096391809900904        7.3320112287717318     
 C  -2.4972349340790472        12.289279958454800        7.0035800029003994     
 C  -1.3356855573783923        11.502698618259320        8.9677785355407948     
 H -0.23638829917189541        9.6604340698912416        8.7433828579524953     
 H  -4.5551818248744196        6.0205543004152471        2.1550729914300244     
 C  -4.6406885388315073        8.1031753292584643        1.5714076297683603     
 H  -4.3697594170159304        10.210583738845807        1.1528747784996509     
 H   3.1419540671345580        13.154928753514188        2.1186831826562491     
 C   2.2270038940117436        12.628479190836337       0.23393245844975855     
 H   1.1953983124596088        11.815001369404863       -1.4933910679122553     
 H   5.5946556286903046        7.9063008626809426        7.3709871318211064     
 H  -3.1339244298533400        13.025752018562844        6.5122127206190976     
 C  -2.1617426795809820        12.447923973551472        8.3521322172275365     
 H  -1.0589592564916732        11.602720076442502        10.018710350617008     
 H  -5.5910072091241405        8.0165408541161334        1.0472430698988302     
 H   2.6184009542877433        13.504983053039112      -0.27351695410907068     
 H  -2.5532007589306294        13.299492476577191        8.9009837982886548     
 Dy   1.1886342480922317E-003   8.4756922125235832        12.675029161583169     
 Br   5.5588812991649930E-002   11.344272855826102        12.809552799183695     
 O -0.80858066411125773        8.0754773849078418        10.694942383035878     
 N  -1.4029777530865386        6.3490120097692868        13.090078616879001     
 N  -2.2552364206285125        8.9155207491887118        13.861588944864742     
 O  0.81730150014104308        8.0174462454485163        14.633976003299351     
 N   1.3909837416494322        6.3534272242015666        12.191685488139868     
 N   2.2334924033383623        8.9349086413868921        11.441164060010072     
 C  -1.2348284265308296        7.0144676470301910        10.004678907533513     
 C  -2.0546974190701501        6.5429795343278450        14.411135240878922     
 C -0.57347284432073908        5.1127494055364417        13.146803198710053     
 C  -2.4894919340291795        6.2258623033901017        12.058011489347814     
 C  -2.9099177264284934        10.095235142639806        13.941785286489244     
 C  -2.7953400286911880        7.8503116548575909        14.504656580580969     
 C   1.2702723754418701        6.9488622030475176        15.295274705541789     
 C   2.0294475077926299        6.5674708545447684        10.868375176234673     
 C  0.56362437422068012        5.1154968822149876        12.127399330879738     
 C   2.4915772039057908        6.2133340389796130        13.204409980581552     
 C   2.8896563534537569        10.114016647796769        11.366160630697122     
 C   2.7715793829630444        7.8736776324789606        10.789030023796498     
 C  -2.0416601082287609        6.0273783019174987        10.637707986657302     
 C -0.88460445336085081        6.8258611431289236        8.6473637550130178     
 H  -1.2626612494344491        6.5367415412094623        15.176988391146713     
 H  -2.7477913858008609        5.7144640243892226        14.638402246971063     
 H  -1.2062796486554352        4.2226859368802954        12.986377858105781     
 H -0.15531431931779882        5.0396795282498710        14.156023565625789     
 H  -3.1486565857752544        5.3914713855229159        12.344790911709554     
 H  -3.0726641051891601        7.1548846153273908        12.119147556602872     
 H  -2.4305455971085230        10.926591691424640        13.430783742830267     
 C  -4.1058732626332910        10.260380712219190        14.635787024346188     
 C  -3.9750400270151700        7.9459317236346427        15.242673232829226     
 C   2.0672248675578309        5.9787062224120602        14.624788555448195     
 C  0.96895677795723589        6.7448216661328759        16.660904655091297     
 H   1.2311763109692260        6.5733880366086570        10.109926648024604     
 H   2.7189942911442819        5.7414470784493767        10.622901647168455     
 H   1.1985456898313320        4.2270580672710389        12.287686852003008     
 H  0.14885552062653917        5.0436289564734720        11.116938823835509     
 H   3.1520028035838150        5.3905124469830019        12.888490892965608     
 H   3.0688110918498994        7.1471495225939652        13.157579533007027     
 H   2.4150896093844647        10.941011028060974        11.888893951438877     
 C   4.0844790155341935        10.282537307520895        10.670865113177985     
 C   3.9541390919215629        7.9710290516870135        10.056578945733454     
 C  -2.4798256424547152        4.9158934168343160        9.9094868427340987     
 C  -1.3401421364543424        5.7101690624313273        7.9362043788988741     
 H -0.27783425428655278        7.5757270330230710        8.1433171333398064     
 H  -4.5921465793983129        11.232195950994871        14.667964910700393     
 C  -4.6548906987487007        9.1631489456740365        15.294648281252854     
 H  -4.3668864892173609        7.0657463257628113        15.746845768635438     
 C   2.5337881850285315        4.8581790366336763        15.320319261482654     
 C   1.4531245158866806        5.6199520131799030        17.338740143100100     
 H  0.37808594215808261        7.4914135589137407        17.191072566171329     
 H   4.5686233994325036        11.255666815460401        10.642139986607551     
 C   4.6356187438011931        9.1875455781704147        10.010287995613760     
 H   4.3473478746306888        7.0915511723428919        9.5521968731967952     
 H  -3.1005000401708136        4.1709054213611116        10.407808050782155     
 C  -2.1443201874381010        4.7532501409444263        8.5617142242921815     
 H  -1.0643366451997354        5.6077616893083384        6.8851968273696134     
 H  -5.5990733347630650        9.2548919792785025        15.828571232862011     
 H   3.1476412914320986        4.1285962423103291        14.791290870660319     
 C   2.2387655175574048        4.6732180847617517        16.674364731465793     
 H   1.2114984460292659        5.5024545467618600        18.395841504432870     
 H   5.5821212151579509        9.2788242879868097        9.4799291253853131     
 H  -2.5197046267229033        3.8898732465907808        8.0210698361229724     
 H   2.6338269454760823        3.8039335491559791        17.191920363010222     
         256

 Dy   4.2577807636486869       0.16893946116766412        4.2491173051675784     
 Br   4.2291163577140463       -2.7157902999719070        4.3607832979677230     
 O   5.0452326645992285       0.56157110705506863        2.2597922102130092     
 N   5.6775680024074955        2.2824918752096757        4.6363261243634142     
 N   6.5078831837521998      -0.26805248763558742        5.4633452442635146     
 O   3.4567155914467333       0.65559042786652311        6.2052428471926371     
 N   2.8684395541478951        2.2854533255141636        3.7437797985060390     
 N   2.0196603407200993      -0.30707986214304195        3.0551124291248213     
 C   5.4934680207285407        1.6064406380184759        1.5585092248476013     
 C   6.3301944895117197        2.1147965823060786        5.9607654339073708     
 C   4.8495542943011110        3.5221278646707508        4.6716375523432356     
 C   6.7653235868103998        2.3891237721230429        3.6033242247869084     
 C   7.1497385916315688       -1.4534389280141016        5.5670062544375867     
 C   7.0637491584052245       0.80589228284174397        6.0784772069331527     
 C   3.0096478204070558        1.7324234455253986        6.8569913774569695     
 C   2.2223919574335400        2.0515722936213687        2.4288291415561090     
 C   3.7092098909543800        3.5118853794070768        3.6552990222531090     
 C   1.7774841903034755        2.4484756705697865        4.7626092013934329     
 C   1.3596594725056441       -1.4862886105220896        3.0076597244881298     
 C   1.4864477079136800       0.74002581989554339        2.3745186232338509     
 C   6.3201811444198679        2.5831383900493159        2.1817136097564247     
 C   5.1465094793772099        1.7885814424816653       0.19972759485114028     
 H   5.5384343774838767        2.1387903548722735        6.7264063583856188     
 H   7.0262037704434270        2.9457917654765260        6.1690370372516936     
 H   5.4865610737624513        4.4061216490833415        4.4951529953867579     
 H   4.4339654400372792        3.6129608913267095        5.6805315364844962     
 H   7.4312139176920606        3.2201067423908962        3.8849139601382601     
 H   7.3410831745572205        1.4557771755424969        3.6719683568063175     
 H   6.6567188608215195       -2.2916728935103809        5.0794109833535526     
 C   8.3515288979770634       -1.6139214175406476        6.2521805025683461     
 C   8.2503070915115533       0.71654917069285062        6.8060716891842050     
 C   2.2125280995226202        2.6969593515299688        6.1784291377916496     
 C   3.3197688105792698        1.9509193129458604        8.2185513504014569     
 H   3.0143043254478208        2.0387425721285228        1.6636907747823149     
 H   1.5259073763059261        2.8696564911879396        2.1746952862444386     
 H   3.0858532419192271        4.4109983086410711        3.8017980364083508     
 H   4.1214177858225307        3.5627984529233356        2.6424600733588459     
 H   1.1210997372811446        3.2727094269322232        4.4422992561966730     
 H   1.1924502760926925        1.5187218171786914        4.7319386723225731     
 H   1.8299253178193218       -2.3013999927185265        3.5529425628624112     
 C  0.16941289947803609       -1.6693917206929429        2.3083242667977006     
 C  0.31049823233675367       0.62455474776738840        1.6342298187829576     
 C   6.7802014207287664        3.6792675582311034        1.4432653733472660     
 C   5.6243964466050409        2.8878874134655201      -0.52237469361148858     
 H   4.5241402131133883        1.0464458510455072      -0.29681769954338733     
 H   8.8270299055161328       -2.5909188010655133        6.3026610011386319     
 C   8.9205850514057996      -0.50554584991971263        6.8760117658457309     
 H   8.6558025659892976        1.6041455162494229        7.2869835721911125     
 C   1.7545390564963566        3.8268117412429410        6.8641385086436442     
 C   2.8445737000191906        3.0863158124466281        8.8856804137843195     
 H   3.9107562462283485        1.2075071984547263        8.7535831406100062     
 H -0.31799286584495745       -2.6411855815004204        2.3029955478608248     
 C -0.37223592314629955      -0.59158523627570925        1.6118269393997844     
 H  -7.6953421047357085E-002   1.4923700619035858        1.1055409392577775     
 H   7.4151408023445997        4.4170568876488563        1.9348736408499416     
 C   6.4481274423196844        3.8350138486795240        9.3538708235536908E-002
 H   5.3498291345480427        2.9855019201866568       -1.5740899034876854     
 H   9.8724248108833237      -0.59196090823688419        7.3974351711042834     
 H   1.1406232409952164        4.5526115875923390        6.3303986471642961     
 C   2.0588806068909080        4.0274108614984367        8.2138116398334482     
 H   3.0932367580974671        3.2152468506136711        9.9399703950490306     
 H  -1.3123415980871054      -0.69553777747187151        1.0723366891703672     
 H   6.8405942069774293        4.6855723458583398      -0.45624070904663927     
 H   1.6689414233310982        4.9045647496768723        8.7212515055892510     
 Dy   4.3048441967506204        17.066854165604202        12.648469688493295     
 Br   4.2504956462885604        19.940580780964428        12.539886534678427     
 O   3.4892592989218234        16.610103041294508        10.688881172416286     
 N   2.9212110833451095        14.943844937422691        13.132775411708371     
 N   2.0678614675198475        17.520654975314471        13.874860458932314     
 O   5.1149511197750268        16.675836633881868        14.628332033489770     
 N   5.7166623041012912        14.949843242543531        12.236578487863804     
 N   6.5572157133489863        17.520829621716249        11.459580749163408     
 C   3.0386176238835163        15.540354886394901        10.028186236005379     
 C   2.2831962249959701        15.156476288720501        14.456755953116861     
 C   3.7530137782109287        13.708973660923981        13.196294379452072     
 C   1.8204294938560708        14.801582088662617        12.120489012793282     
 C   1.4070263070130833        18.697524375626422        13.945017089167191     
 C   1.5385026486597668        16.461466875607027        14.537210776890204     
 C   5.5439514420666782        15.618093744043049        15.321828355927993     
 C   6.3702937263367732        15.146092055391556        10.916721443534286     
 C   4.8904717292510638        13.711550356655824        12.177286660396575     
 C   6.8016173769923958        14.830173454925768        13.270874654946827     
 C   7.2057954189894931        18.703824835362859        11.377200023662391     
 C   7.1069045730944804        16.455669663726326        10.824666682282711     
 C   2.2438586805907041        14.568846862311601        10.699448720083979     
 C   3.3402647707165745        15.336504192890585        8.6626477986588704     
 H   3.0820053319649219        15.163196993656598        15.214666740321528     
 H   1.5952410289413355        14.329135311541783        14.702255358273282     
 H   3.1217066589767430        12.818275034054436        13.034972591214224     
 H   4.1678779869837062        13.637690755257342        14.206779561233633     
 H   1.1621985501688838        13.977153743582949        12.436395013628999     
 H   1.2410853824956749        15.733947635445604        12.168304043306195     
 H   1.8747018303219869        19.522869340107135        13.413393347955797     
 C  0.21625169437847544        18.865909776109380        14.647164510830894     
 C  0.36198006234699454        16.559690742989829        15.279626090690799     
 C   6.3527435102320613        14.631487150948267        14.690849529528091     
 C   5.1956113498234924        15.432990034673738        16.680093490135523     
 H   5.5793024588338831        15.138448858144748        10.149803348153744     
 H   7.0658118129927212        14.319463164401174        10.690211865478776     
 H   5.5258012136878802        12.822963056827735        12.335445402133237     
 H   4.4725713179878150        13.640156750881973        11.167814861202858     
 H   7.4637069442042794        13.997833158368859        12.985422730493692     
 H   7.3819735914648996        15.761028983376441        13.210251977450719     
 H   6.7188233546837219        19.534913370628466        11.881709777682397     
 C   8.4051541168922999        18.872088844786983        10.689690895713348     
 C   8.2914432886719407        16.553637085585923        10.095177411818723     
 C   1.7764799741166597        13.449262159119609        10.003195075689032     
 C   2.8562906273831508        14.211710277682421        7.9846297061796543     
 H   3.9298659034181038        16.084167124605870        8.1325755718571280     
 H -0.27339335665252784        19.836530722292682        14.670092136923911     
 C -0.32385795744785406        17.774012662219018        15.322004683729441     
 H  -2.3845774921725765E-002   15.682500410555333        15.793728869967312     
 C   6.7928628471023433        13.522212455595284        15.421268370797604     
 C   5.6539806006253768        14.320073087829954        17.393757328961239     
 H   4.5873342769882681        16.182777118792693        17.182516398455782     
 H   8.8852821859356528        19.846954499840010        10.654693337607153     
 C   8.9653540808786332        17.774116549285136        10.041471584903906     
 H   8.6911098384060423        15.672970485975041        9.5980729931511402     
 H   1.1620084994833886        12.719969072375273        10.531683649055127     
 C   2.0704905745588924        13.265188208315969        8.6489015963282476     
 H   3.0973452487508353        14.094514051878042        6.9273612719355455     
 H  -1.2664375714497598        17.866098051255630        15.859139323978198     
 H   7.4140366152414776        12.776801458386707        14.924352157763645     
 C   6.4587402104644154        13.362590975332191        16.769763884739277     
 H   5.3793071909129209        14.220099105779484        18.445285997688885     
 H   9.9127223661899926        17.867458344327325        9.5134841654381415     
 H   1.6741827000283154        12.396666539997412        8.1313317005023453     
 H   6.8359503924482734        12.501184880144509        17.312370508324818     
 Dy   2.0710865130395439E-002   8.7739281562753835        4.2019485262273495     
 Br   5.1454720181570629E-002   5.8894679025880512        4.0747772414311108     
 O  0.82112458260030430        9.2569112270277376        2.2442968606787725     
 N   1.4132728024650463        10.888806105406792        4.7022209291946826     
 N   2.2561131888590795        8.2944771102626920        5.3991735944452079     
 O -0.76557674997066161        9.1726921647346114        6.1902355241063853     
 N  -1.3960369634474128        10.888965240383282        3.8099755484801459     
 N  -2.2325306869929848        8.3396056112861849        2.9921218097896785     
 C   1.2704421896378815        10.331399394155586        1.5902807020880756     
 C   2.0599859977292896        10.655802600655687        6.0168266826971823     
 C  0.57419005484935004        12.116479271825392        4.7896804047043426     
 C   2.5039912259852639        11.049023893524469        3.6829199619339605     
 C   2.9130414127237358        7.1138173818815060        5.4513163285959187     
 C   2.7942598939512000        9.3435879056640250        6.0725969761902219     
 C  -1.2121179258899604        10.220239528140203        6.8885676286967827     
 C  -2.0480602670449666        10.719850862343565        2.4853845630701108     
 C -0.56638430955947128        12.127512450999625        3.7735440772287716     
 C  -2.4842337696230796        10.998613317915572        4.8421081587756456     
 C  -2.8774846553420268        7.1556234362287299        2.8931096870607478     
 C  -2.7835690025552777        9.4117928008161122        2.3698880620183709     
 C   2.0689236239267998        11.296076607643874        2.2670074182609770     
 C  0.96186968296386233        10.547538418195360       0.22793854792426282     
 H   1.2686174932228709        10.644562480617017        6.7824692003047291     
 H   2.7575752053099505        11.473346170114580        6.2694417544397263     
 H   1.1987876563315862        13.014593764514901        4.6424708941417272     
 H  0.16230835740965421        12.168791884061299        5.8025479126586772     
 H   3.1615868596323433        11.872788756760198        4.0019515216477570     
 H   3.0878384123984635        10.118521091560984        3.7146977351740356     
 H   2.4389401953244003        6.2971553484712741        4.9118151963117933     
 C   4.1051370491192998        6.9313181794196010        6.1477345280885087     
 C   3.9731809947793102        9.2294035958407914        6.8080154034918445     
 C  -2.0389531308522733        11.195435272604028        6.2632263637355816     
 C -0.86261948103980146        10.406728047040245        8.2460283197853759     
 H  -1.2558546852331087        10.741448567466595        1.7201561750219083     
 H  -2.7428133883835879        11.551420354363376        2.2751883961415467     
 H  -1.2021489152336904        13.012450476958307        3.9498348441629618     
 H -0.15093146846843195        12.217304865351219        2.7644945890148063     
 H  -3.1492627112391327        11.829629825367480        4.5586208796289185     
 H  -3.0607773309858515        10.065691681670170        4.7752532669397754     
 H  -2.3882398473887405        6.3187100770498192        3.3864611049037627     
 C  -4.0774656043632200        6.9947782413060891        2.2048948773544153     
 C  -3.9674524551514554        9.3215644076396611        1.6378708170245764     
 C   2.5282727637778581        12.424380699827511        1.5797099132629215     
 C   1.4393795505450475        11.680736865060085      -0.44120648871238288     
 H  0.36969978029765455        9.8045980348482509      -0.30631309002828755     
 H   4.5891522930666433        5.9579179820553536        6.1578768829938619     
 C   4.6529666418890105        8.0118159014711363        6.8348589811705862     
 H   4.3648040465160785        10.099191280500845        7.3301084289669500     
 C  -2.4980829797471107        12.293576503717814        6.9990431350337063     
 C  -1.3390605891998328        11.508543251942031        8.9652368246047409     
 H -0.24051111417376905        9.6652768389851591        8.7439334342756627     
 H  -4.5561885066161247        6.0192476593608975        2.1589538613013564     
 C  -4.6406388272494068        8.1008861782679009        1.5720589463904697     
 H  -4.3688944485815346        10.207585440616088        1.1508363384130074     
 H   3.1420116451789211        13.150940256206574        2.1126524867658323     
 C   2.2253513067309605        12.622506153827249       0.22937953839310798     
 H   1.1916538971556350        11.807668770704538       -1.4959480660714384     
 H   5.5949981728309508        7.9088974217288790        7.3711598269063661     
 H  -3.1340235792497837        13.029660770338655        6.5062263569844907     
 C  -2.1638493271955834        12.453551682521374        8.3476894792523666     
 H  -1.0634032912722282        11.609495943553002        10.016317379269207     
 H  -5.5906155388291978        8.0137351423083913        1.0473758480389082     
 H   2.6166574925418935        13.498199836889837      -0.27948020696179932     
 H  -2.5554935419152542        13.305856359932044        8.8951757324227447     
 Dy   2.4872107782194161E-003   8.4754255327286785        12.674802741050957     
 Br   5.3667978472206598E-002   11.343964663751029        12.800601916324782     
 O -0.80751118661717392        8.0733886140139859        10.695298183853486     
 N  -1.4014758566274361        6.3489104706380006        13.091972892027067     
 N  -2.2532678327799451        8.9160117137161325        13.862686850260426     
 O  0.81806908350497354        8.0187224846386140        14.634385245486060     
 N   1.3924790104794702        6.3528247670414624        12.193631261670543     
 N   2.2355762980624712        8.9336584509810990        11.442409949382736     
 C  -1.2346258563621078        7.0121316494081780        10.005986358764613     
 C  -2.0528115205721398        6.5436409489859892        14.413055481686992     
 C -0.57213310140602314        5.1125469344006786        13.149037163056050     
 C  -2.4883877421272342        6.2252931680774282        12.060466981604627     
 C  -2.9079219896132606        10.095752398650486        13.942623736916628     
 C  -2.7934542150651089        7.8509692288337520        14.505980904235571     
 C   1.2703500084524122        6.9504706449176830        15.296663395632336     
 C   2.0313697891597879        6.5660835329151173        10.870377365165695     
 C  0.56496945988596803        5.1149971784339892        12.129646660921090     
 C   2.4926292083454045        6.2131880230476382        13.206949798582782     
 C   2.8917835979568398        10.112730870970317        11.367149210077313     
 C   2.7735219540455085        7.8722720735270295        10.790443057016731     
 C  -2.0412242183201768        6.0256270278429991        10.640190758553482     
 C -0.88588196106346084        6.8229563465203285        8.6484274574388174     
 H  -1.2606066747254860        6.5378459914554981        15.178700640810266     
 H  -2.7458302208141370        5.7152524762632737        14.640958303119659     
 H  -1.2050575665450729        4.2225597310149423        12.988665064765396     
 H -0.15409856522994556        5.0395495752732122        14.158307408704069     
 H  -3.1476756483035708        5.3913202366880553        12.348131524068917     
 H  -3.0713062867632162        7.1545095701522312        12.121103545429348     
 H  -2.4285691590946215        10.926944689389664        13.431327877821582     
 C  -4.1039399706710711        10.261076493564577        14.636479973896440     
 C  -3.9733540780408254        7.9467161355856666        15.243626885813944     
 C   2.0676069260673091        5.9797772371712563        14.627365390518316     
 C  0.96771630659342023        6.7471033558040174        16.662108471238547     
 H   1.2332893934246107        6.5715863088080804        10.111701318556298     
 H   2.7209839122346628        5.7399222650794179        10.625554336990557     
 H   1.1997753595225764        4.2264842152796360        12.289989843056141     
 H  0.15009466080476991        5.0430640470419066        11.119228096966475     
 H   3.1529386480315607        5.3899382053708020        12.891951819954569     
 H   3.0701378314999062        7.1467957726610338        13.159628418093225     
 H   2.4172391069988337        10.939890169496909        11.889627396662952     
 C   4.0865089365585803        10.281067477479503        10.671653659846118     
 C   3.9558381014934589        7.9694930986012125        10.057556250771224     
 C  -2.4802745860510673        4.9138372279853613        9.9130253498251601     
 C  -1.3423072839907195        5.7069486172492390        7.9383488150589496     
 H -0.27957628920078259        7.5726917717281994        8.1435550425171535     
 H  -4.5900824562184255        11.232965472728546        14.668488610773700     
 C  -4.6532009831321206        9.1639439559157676        15.295289866509332     
 H  -4.3653607484428703        7.0665847973319575        15.747769050806410     
 C   2.5334934343799627        4.8596840066380977        15.324024606510477     
 C   1.4512298624342352        5.6226917440079092        17.341101605973428     
 H  0.37634023330754379        7.4938202784861581        17.191420721879904     
 H   4.5708045144836698        11.254112950763043        10.642761273440382     
 C   4.6373389447011144        9.1859849439190526        10.010960237626175     
 H   4.3488340039086424        7.0899728562866997        9.5530837202436754     
 H  -3.1007948314860929        4.1693873859570374        10.412316359770010     
 C  -2.1459663708288943        4.7504046289747981        8.5650850326260368     
 H  -1.0675305573130862        5.6040149951477831        6.8871650051516387     
 H  -5.5975311968721941        9.2557240320732692        15.828955355224544     
 H   3.1475565786499589        4.1295927014029745        14.795986983176299     
 C   2.2374472550002444        4.6756237126976350        16.677959418781409     
 H   1.2087049121073148        5.5058077873977354        18.398071970224009     
 H   5.5836552976140874        9.2772296696343552        9.4802827336129578     
 H  -2.5219686211080430        3.8868251442180619        8.0251941626547740     
 H   2.6320926673176772        3.8066626324989139        17.196315829136207     
         256

 Dy   4.2587122545737808       0.16895677267711670        4.2473067952627508     
 Br   4.2325061904916144       -2.7157176167810566        4.3508225362057429     
 O   5.0464880221349979       0.56453745831542090        2.2589367325406515     
 N   5.6774088124355320        2.2824359566089845        4.6382924745660272     
 N   6.5087047792556136      -0.26882950943304545        5.4611716568732636     
 O   3.4577911159576811       0.65249600722605716        6.2043512903217346     
 N   2.8682540490301882        2.2854794706131520        3.7457496513698931     
 N   2.0204437828758066      -0.30640117871139605        3.0530259974944771     
 C   5.4949349813193589        1.6103250740100132        1.5592397097799156     
 C   6.3298709592608828        2.1130799433270733        5.9625458258711301     
 C   4.8490221955938893        3.5217555684442683        4.6750840159115761     
 C   6.7653564717310850        2.3908134473285396        3.6057599032164149     
 C   7.1511229791293136       -1.4540165110130943        5.5630186159634727     
 C   7.0637306320762798       0.80424515954590503        6.0784547627093559     
 C   3.0109176996065519        1.7283556763592987        6.8577552082814721     
 C   2.2220723399525726        2.0531860820341281        2.4305823406521014     
 C   3.7087017075433533        3.5122056446208569        3.6587164724421726     
 C   1.7774833896246558        2.4468380457719445        4.7650404926724734     
 C   1.3610253360695268       -1.4858275161490833        3.0037771600246921     
 C   1.4864124069484170       0.74155680518871891        2.3745156291528615     
 C   6.3206816139541635        2.5865959374243648        2.1843024676666802     
 C   5.1494451432931232        1.7935677150758320       0.20029176964748741     
 H   5.5380784619850285        2.1359054293099682        6.7281482601509319     
 H   7.0256805465546108        2.9439090097924883        6.1720500264980016     
 H   5.4857431954151341        4.4061163150345317        4.4995176664305605     
 H   4.4334972642060455        3.6114289086390876        5.6840818595713181     
 H   7.4309135805069140        3.2215717501844039        3.8886619037140986     
 H   7.3413896624102764        1.4575714234680328        3.6732542469201519     
 H   6.6588779973985543       -2.2915025174524968        5.0734987028425849     
 C   8.3525253860358450       -1.6151818763663155        6.2486927476848928     
 C   8.2499035268464436       0.71413861022193281        6.8065223805424759     
 C   2.2129420652281473        2.6934308322421137        6.1810593786708177     
 C   3.3223534505450361        1.9455604031997276        8.2192122987227823     
 H   3.0139825079801192        2.0414460871407711        1.6654255153335782     
 H   1.5254130263340744        2.8714483315102299        2.1775866311055503     
 H   3.0850877496821396        4.4109926691881371        3.8060709015006111     
 H   4.1210300462352070        3.5642184683288116        2.6459892069332143     
 H   1.1208577655967773        3.2713803305727787        4.4460581976540539     
 H   1.1926253560003572        1.5170354199516420        4.7331692754995327     
 H   1.8320608145679416       -2.3016754820814889        3.5471800533079532     
 C  0.17042160805103351       -1.6682812659863042        2.3048954871907221     
 C  0.31010746670555700       0.62681642371257495        1.6346480778556034     
 C   6.7808471335695693        3.6837550201288818        1.4475936345796041     
 C   5.6274779755761095        2.8939617208822690      -0.52000978399638231     
 H   4.5281126620052889        1.0514041874851137      -0.29755693514028825     
 H   8.8284726952292658       -2.5919871316965479        6.2977259185930157     
 C   8.9206223370553861      -0.50775598519687604        6.8748909845138924     
 H   8.6547621937757757        1.6010979984387499        7.2890207496131758     
 C   1.7550550925180453        3.8221921608041596        6.8685851154548132     
 C   2.8472528603535343        3.0798110268504404        8.8882162941925831     
 H   3.9142750734120377        1.2020605694293889        8.7529140846950053     
 H -0.31652284304888906       -2.6402809054432477        2.2981258690707662     
 C -0.37217389407156387      -0.58953812699887287        1.6107018658140855     
 H  -7.7961461808260149E-002   1.4952477534319011        1.1074763863536505     
 H   7.4150509793056996        4.4211552853596521        1.9406415710892315     
 C   6.4499331034897072        3.8408812327024151        9.7799934004427130E-002
 H   5.3539374020231820        2.9925463149090388       -1.5718603658885650     
 H   9.8720804833773705      -0.59471512561996398        7.3969024099968346     
 H   1.1404853642884152        4.5484715690500286        6.3363058498025611     
 C   2.0603907889844146        4.0212237238842627        8.2182558501167726     
 H   3.0968235685262195        3.2076516212626949        9.9424159041383842     
 H  -1.3126408885023122      -0.69297540155245219        1.0717652172581982     
 H   6.8425026224718994        4.6922252691756015      -0.45059920309330792     
 H   1.6704891939217341        4.8975297463142384        8.7271342430471623     
 Dy   4.3035901311612896        17.066592707975328        12.649106371915202     
 Br   4.2528460668179493        19.940258988631253        12.548604688637111     
 O   3.4883788596845502        16.611734048852046        10.688853454707980     
 N   2.9192675151204588        14.943613961478214        13.131087715357772     
 N   2.0660176544255728        17.520067860484868        13.874283984094291     
 O   5.1137959218839537        16.673314463847451        14.628326012347642     
 N   5.7146988908154848        14.949437167640422        12.234903581144961     
 N   6.5554547738740592        17.520769022457944        11.459111870644593     
 C   3.0383897419775510        15.542376077709552        10.027109741062137     
 C   2.2807596916176864        15.155584983776180        14.454961979708514     
 C   3.7509706670387195        13.708682837529411        13.194402947369781     
 C   1.8189791720520656        14.802000005551001        12.118120871600905     
 C   1.4054847309478631        18.697077539824534        13.944920506305248     
 C   1.5362495701126406        16.460671081427954        14.535932652140904     
 C   5.5436776698833441        15.615283574889974        15.320790659433136     
 C   6.3678467425341463        15.146358475349301        10.914953509388980     
 C   4.8884155548117025        13.711205996108980        12.175385042361105     
 C   6.8001430646286529        14.829054153509643        13.268508601579196     
 C   7.2043663364831003        18.703606218222657        11.377227047929363     
 C   7.1046849258520179        16.455812121110160        10.823450200283945     
 C   2.2431852020913681        14.570388237782200        10.697092346392266     
 C   3.3414814554011047        15.339170967926973        8.6617879513260938     
 H   3.0793336991174272        15.161826132773985        15.213145477862847     
 H   1.5926125048169544        14.328206276060229        14.699791245568047     
 H   3.1195829774641184        12.818023160371975        13.033159672120350     
 H   4.1659593711705840        13.637387261196103        14.204843281031231     
 H   1.1606895095068206        13.977270526427024        12.433064846576928     
 H   1.2395375202031267        15.734273761313776        12.166370353491466     
 H   1.8735886237061306        19.522628477013768        13.414021450301810     
 C  0.21459590940144149        18.865393059794425        14.646888828842973     
 C  0.35965920302935206        16.558825630247700        15.278264818005741     
 C   6.3520995897297716        14.629226762566248        14.688515075926084     
 C   5.1969935412646713        15.429639894697043        16.679340552454413     
 H   5.5766220094028913        15.139259663170124        10.148310518149906     
 H   7.0631481055432417        14.319754622193948        10.687746176394580     
 H   5.5236698622673179        12.822578409161467        12.333599732716577     
 H   4.4706225373743989        13.639836315747546        11.165875031931225     
 H   7.4621594465396885        13.997011647013942        12.982063778587001     
 H   7.3804283446031214        15.759987336156694        13.208345934397096     
 H   6.7178533798491706        19.534500322069292        11.882486474026512     
 C   8.4036039682214216        18.871912345266484        10.689519559098109     
 C   8.2891409758953731        16.553823387136926        10.093848707681671     
 C   1.7765943871011840        13.451187488825351        9.9997092127183862     
 C   2.8582244276414972        14.214823904176534        7.9825865369382507     
 H   3.9316818604096677        16.086910354684022        8.1326129697959058     
 H -0.27484267887734726        19.836100715178919        14.670243722386489     
 C -0.32587403885157878        17.773296849903371        15.321118027763053     
 H  -2.6409383548745349E-002   15.681520406629952        15.791981088205361     
 C   6.7932576293593190        13.519699947909906        15.417855820047775     
 C   5.6563601531878493        14.316423259092099        17.391879797749720     
 H   4.5892854141033919        16.179341645936073        17.182653899173225     
 H   8.8839705397045350        19.846676333751436        10.654962497120927     
 C   8.9633930959230170        17.774131782729054        10.040646057153626     
 H   8.6885204261770390        15.673273537641109        9.5963114678546297     
 H   1.1619121255845750        12.721364596341324        10.527176856894046     
 C   2.0717964110761145        13.267966193007686        8.6455675786476593     
 H   3.1002948290757755        14.098214035479609        6.9254795613544351     
 H  -1.2684701772104912        17.865391080665940        15.858209051579754     
 H   7.4142722422313723        12.774856217216229        14.919919250901955     
 C   6.4605427905312425        13.359328552629892        16.766571374000758     
 H   5.3828670494834272        14.215942523730950        18.443623954732537     
 H   9.9107307586049931        17.867450687282517        9.5125886883068453     
 H   1.6760116600048642        12.399727499933311        8.1271725003307491     
 H   6.8385119136876824        12.497764476305615        17.308384619015904     
 Dy   1.9795636606795765E-002   8.7739617996628567        4.2034865845111105     
 Br   4.7961806611458442E-002   5.8895346474389045        4.0849580566646031     
 O  0.82013752945028251        9.2538698506400419        2.2449503238445745     
 N   1.4133991375104000        10.888882056920593        4.7000683427664907     
 N   2.2554574746191456        8.2952791188939283        5.4007594260919793     
 O -0.76682087375132868        9.1756074109749974        6.1908259031916435     
 N  -1.3959338159583119        10.888848793427334        3.8077848415672784     
 N  -2.2331843324292002        8.3387045580871710        2.9937109773975585     
 C   1.2691788876351757        10.327444471837330        1.5893290530103559     
 C   2.0602198052200547        10.657436473737423        6.0149047410830976     
 C  0.57458497263153929        12.116809587673577        4.7860868556968894     
 C   2.5039487782363166        11.047509143965577        3.6803292806815344     
 C   2.9119490822934693        7.1144689220399702        5.4544347167604963     
 C   2.7942768063618284        9.3451640284523094        6.0723341655480629     
 C  -1.2136711036335346        10.224009233073046        6.8876036208470124     
 C  -2.0477835361988976        10.718098945169025        2.4833769497365314     
 C -0.56595154359093758        12.127110314249650        3.7699041117124308     
 C  -2.4843370603642883        11.000171854114459        4.8394351906702422     
 C  -2.8785622156675963        7.1548626177623920        2.8962542123564088     
 C  -2.7835348736013295        9.4100892628578183        2.3695801736313444     
 C   2.0684697364391713        11.292678556969312        2.2642187451923355     
 C  0.95923156715930080        10.542342887338549       0.22711217328681549     
 H   1.2688382563926657        10.647223225415800        6.7805504313615339     
 H   2.7579465977449544        11.475174502670681        6.2664375151440321     
 H   1.1994022920650445        13.014625223570979        4.6380274299030324     
 H  0.16256913547325033        12.170198498399778        5.7988385454473432     
 H   3.1617364889228905        11.871609521291612        3.9980604908586317     
 H   3.0876660627200017        10.116988171735199        3.7132906884330330     
 H   2.4371911048226576        6.2971338982876119        4.9166232082109511     
 C   4.1044018289322066        6.9326063370610580        6.1503913891536151     
 C   3.9735038531950737        9.2316640166235917        6.8074048107995697     
 C  -2.0395673378485397        11.198753147103741        6.2604108823830398     
 C -0.86573902847267281        10.411554902565943        8.2452608481649925     
 H  -1.2555376330950296        10.738581922668981        1.7181994276703434     
 H  -2.7423623948419031        11.549484755473136        2.2719781401100074     
 H  -1.2014660076884267        13.012391425704143        3.9452598897798929     
 H -0.15054672640640107        12.215759853697561        2.7607601295066062     
 H  -3.1490670486863377        11.830934986455517        4.5546402862339956     
 H  -3.0611108770082907        10.067329069908014        4.7736950715155055     
 H  -2.3899731587752591        6.3186423950319757        3.3913198456749227     
 C  -4.0781711464229895        6.9933440582699404        2.2075656933719570     
 C  -3.9670935561692087        9.3191367431296843        1.6371875211299638     
 C   2.5276676152222968        12.419926031432690        1.5751339443941414     
 C   1.4365662916275441        11.674453251241507      -0.44386563863292694     
 H  0.36616079449067923        9.7992881685305200      -0.30581225543340990     
 H   4.5881092756690256        5.9590735027513997        6.1617264902300146     
 C   4.6529778669397963        8.0139307471160546        6.8355404879226871     
 H   4.3656124032720722        10.101990751100784        7.3282056291621673     
 C  -2.4989310254151742        12.297873048980826        6.9945062671670124     
 C  -1.3424356210212733        11.514387885624744        8.9626951136686888     
 H -0.24463392917564269        9.6701196080790766        8.7444840105988284     
 H  -4.5571951883578299        6.0179410183065478        2.1628347311726879     
 C  -4.6405891156673063        8.0985970272773358        1.5727102630125789     
 H  -4.3680294801471398        10.204587142386366        1.1487978983263640     
 H   3.1420692232232836        13.146951758898963        2.1066217908754159     
 C   2.2236987194501778        12.616533116818159       0.22482661833645740     
 H   1.1879094818516611        11.800336172004215       -1.4985050642306212     
 H   5.5953407169715970        7.9114939807768163        7.3713325219916257     
 H  -3.1341227286462279        13.033569522114465        6.5002399933498847     
 C  -2.1659559748101844        12.459179391491276        8.3432467412771985     
 H  -1.0678473260527834        11.616271810663502        10.013924407921406     
 H  -5.5902238685342551        8.0109294305006493        1.0475086261789861     
 H   2.6149140307960441        13.491416620740564      -0.28544345981452790     
 H  -2.5577863248998787        13.312220243286898        8.8893676665568329     
 Dy   3.7857873083466005E-003   8.4751588529337720        12.674576320518746     
 Br   5.1747143952763267E-002   11.343656471675956        12.791651033465868     
 O -0.80644170912308999        8.0712998431201299        10.695653984671095     
 N  -1.3999739601683334        6.3488089315067144        13.093867167175134     
 N  -2.2512992449313778        8.9165026782435515        13.863784755656109     
 O  0.81883666686890400        8.0199987238287136        14.634794487672771     
 N   1.3939742793095080        6.3522223098813573        12.195577035201220     
 N   2.2376601927865805        8.9324082605753059        11.443655838755397     
 C  -1.2344232861933857        7.0097956517861650        10.007293809995712     
 C  -2.0509256220741299        6.5443023636441326        14.414975722495065     
 C -0.57079335849130719        5.1123444632649164        13.151271127402046     
 C  -2.4872835502252890        6.2247240327647546        12.062922473861439     
 C  -2.9059262527980279        10.096269654661166        13.943462187344011     
 C  -2.7915684014390294        7.8516268028099123        14.507305227890173     
 C   1.2704276414629541        6.9520790867878484        15.298052085722885     
 C   2.0332920705269459        6.5646962112854661        10.872379554096717     
 C  0.56631454555125604        5.1144974746529899        12.131893990962439     
 C   2.4936812127850185        6.2130420071156642        13.209489616584012     
 C   2.8939108424599227        10.111445094143866        11.368137789457506     
 C   2.7754645251279721        7.8708665145750984        10.791856090236964     
 C  -2.0407883284115926        6.0238757537684986        10.642673530449661     
 C -0.88715946876607077        6.8200515499117333        8.6494911598646151     
 H  -1.2585521000165227        6.5389504417015338        15.180412890473818     
 H  -2.7438690558274126        5.7160409281373257        14.643514359268254     
 H  -1.2038354844347106        4.2224335251495893        12.990952271425011     
 H -0.15288281114209232        5.0394196222965544        14.160591251782350     
 H  -3.1466947108318872        5.3911690878531937        12.351472136428280     
 H  -3.0699484683372722        7.1541345249770725        12.123059534255821     
 H  -2.4265927210807199        10.927297687354688        13.431872012812898     
 C  -4.1020066787088520        10.261772274909964        14.637172923446695     
 C  -3.9716681290664808        7.9475005475366904        15.244580538798663     
 C   2.0679889845767869        5.9808482519304524        14.629942225588435     
 C  0.96647583522960445        6.7493850454751598        16.663312287385793     
 H   1.2354024758799957        6.5697845810075028        10.113475989087991     
 H   2.7229735333250442        5.7383974517094600        10.628207026812660     
 H   1.2010050292138210        4.2259103632882340        12.292292834109274     
 H  0.15133380098300062        5.0424991376103421        11.121517370097441     
 H   3.1538744924793063        5.3893639637586022        12.895412746943528     
 H   3.0714645711499129        7.1464420227281034        13.161677303179424     
 H   2.4193886046132027        10.938769310932845        11.890360841887027     
 C   4.0885388575829671        10.279597647438109        10.672442206514253     
 C   3.9575371110653546        7.9679571455154115        10.058533555808994     
 C  -2.4807235296474195        4.9117810391364074        9.9165638569162198     
 C  -1.3444724315270968        5.7037281720671507        7.9404932512190243     
 H -0.28131832411501245        7.5696565104333287        8.1437929516944987     
 H  -4.5880183330385380        11.233734994462221        14.669012310847007     
 C  -4.6515112675155414        9.1647389661574969        15.295931451765808     
 H  -4.3638350076683796        7.0674232689011038        15.748692332977381     
 C   2.5331986837313938        4.8611889766425191        15.327729951538300     
 C   1.4493352089817899        5.6254314748359162        17.343463068846756     
 H  0.37459452445700497        7.4962269980585754        17.191768877588483     
 H   4.5729856295348368        11.252559086065682        10.643382560273212     
 C   4.6390591456010348        9.1844243096676923        10.011632479638592     
 H   4.3503201331865968        7.0883945402305066        9.5539705672905555     
 H  -3.1010896228013718        4.1678693505529631        10.416824668757867     
 C  -2.1476125542196876        4.7475591170051699        8.5684558409598921     
 H  -1.0707244694264373        5.6002683009872269        6.8891331829336648     
 H  -5.5959890589813224        9.2565560848680359        15.829339477587077     
 H   3.1474718658678187        4.1305891604956191        14.800683095692277     
 C   2.2361289924430841        4.6780293406335174        16.681554106097021     
 H   1.2059113781853636        5.5091610280336116        18.400302436015153     
 H   5.5851893800702239        9.2756350512819008        9.4806363418406043     
 H  -2.5242326154931831        3.8837770418453434        8.0293184891865756     
 H   2.6303583891592717        3.8093917158418487        17.200711295262192     
         256

 Dy   4.2596437454988747       0.16897408418656926        4.2454962853579241     
 Br   4.2358960232691825       -2.7156449335902062        4.3408617744437628     
 O   5.0477433796707674       0.56750380957577307        2.2580812548682938     
 N   5.6772496224635676        2.2823800380082933        4.6402588247686412     
 N   6.5095263747590284      -0.26960653123050349        5.4589980694830125     
 O   3.4588666404686288       0.64940158658559122        6.2034597334508321     
 N   2.8680685439124813        2.2855056157121401        3.7477195042337477     
 N   2.0212272250315135      -0.30572249527975021        3.0509395658641325     
 C   5.4964019419101771        1.6142095100015506        1.5599701947122298     
 C   6.3295474290100460        2.1113633043480675        5.9643262178348895     
 C   4.8484900968866667        3.5213832722177862        4.6785304794799156     
 C   6.7653893566517711        2.3925031225340367        3.6081955816459215     
 C   7.1525073666270593       -1.4545940940120872        5.5590309774893596     
 C   7.0637121057473351       0.80259803625006620        6.0784323184855600     
 C   3.0121875788060479        1.7242879071931987        6.8585190391059738     
 C   2.2217527224716056        2.0547998704468875        2.4323355397480935     
 C   3.7081935241323261        3.5125259098346375        3.6621339226312362     
 C   1.7774825889458361        2.4452004209741030        4.7674717839515139     
 C   1.3623911996334093       -1.4853664217760769        2.9998945955612544     
 C   1.4863771059831541       0.74308779048189433        2.3745126350718722     
 C   6.3211820834884582        2.5900534847994141        2.1868913255769353     
 C   5.1523808072090373        1.7985539876699987       0.20085594444383453     
 H   5.5377225464861795        2.1330205037476628        6.7298901619162450     
 H   7.0251573226657946        2.9420262541084510        6.1750630157443087     
 H   5.4849253170678161        4.4061109809857220        4.5038823374743640     
 H   4.4330290883748109        3.6098969259514653        5.6876321826581400     
 H   7.4306132433217664        3.2230367579779111        3.8924098472899371     
 H   7.3416961502633322        1.4593656713935688        3.6745401370339867     
 H   6.6610371339755883       -2.2913321413946122        5.0675864223316172     
 C   8.3535218740946249       -1.6164423351919837        6.2452049928014395     
 C   8.2494999621813321       0.71172804975101489        6.8069730719007469     
 C   2.2133560309336744        2.6899023129542590        6.1836896195499849     
 C   3.3249380905108028        1.9402014934535947        8.2198732470441058     
 H   3.0136606905124177        2.0441496021530194        1.6671602558848413     
 H   1.5249186763622224        2.8732401718325198        2.1804779759666615     
 H   3.0843222574450517        4.4109870297352041        3.8103437665928719     
 H   4.1206423066478832        3.5656384837342876        2.6495183405075822     
 H   1.1206157939124097        3.2700512342133341        4.4498171391114338     
 H   1.1928004359080222        1.5153490227245925        4.7343998786764914     
 H   1.8341963113165616       -2.3019509714444513        3.5414175437534952     
 C  0.17143031662403094       -1.6671708112796655        2.3014667075837432     
 C  0.30971670107436033       0.62907809965776151        1.6350663369282494     
 C   6.7814928464103712        3.6882424820266602        1.4519218958119424     
 C   5.6305595045471781        2.9000360282990174      -0.51764487438127593     
 H   4.5320851108971905        1.0563625239247203      -0.29829617073718911     
 H   8.8299154849423989       -2.5930554623275830        6.2927908360473985     
 C   8.9206596227049708      -0.50996612047403944        6.8737702031820547     
 H   8.6537218215622556        1.5980504806280769        7.2910579270352391     
 C   1.7555711285397342        3.8175725803653777        6.8730317222659814     
 C   2.8499320206878775        3.0733062412542527        8.8907521746008449     
 H   3.9177939005957274        1.1966139404040512        8.7522450287800044     
 H -0.31505282025282066       -2.6393762293860745        2.2932561902807072     
 C -0.37211186499682819      -0.58749101772203649        1.6095767922283866     
 H  -7.8969502569163214E-002   1.4981254449602164        1.1094118334495235     
 H   7.4149611562667994        4.4252536830704479        1.9464095013285214     
 C   6.4517387646597291        3.8467486167253062       0.10206115977331735     
 H   5.3580456694983214        2.9995907096314203       -1.5696308282894447     
 H   9.8717361558714192      -0.59746934300304366        7.3963696488893858     
 H   1.1403474875816140        4.5443315505077191        6.3422130524408251     
 C   2.0619009710779213        4.0150365862700887        8.2227000604000988     
 H   3.1004103789549720        3.2000563919117182        9.9448614132277395     
 H  -1.3129401789175190      -0.69041302563303275        1.0711937453460290     
 H   6.8444110379663687        4.6988781924928631      -0.44495769713997657     
 H   1.6720369645123698        4.8904947429516046        8.7330169805050719     
 Dy   4.3023360655719598        17.066331250346458        12.649743055337110     
 Br   4.2551964873473382        19.939937196298079        12.557322842595795     
 O   3.4874984204472770        16.613365056409581        10.688825736999673     
 N   2.9173239468958081        14.943382985533736        13.129400019007175     
 N   2.0641738413312978        17.519480745655262        13.873707509256269     
 O   5.1126407239928806        16.670792293813030        14.628319991205517     
 N   5.7127354775296784        14.949031092737313        12.233228674426117     
 N   6.5536938343991311        17.520708423199643        11.458642992125778     
 C   3.0381618600715856        15.544397269024200        10.026033246118896     
 C   2.2783231582394032        15.154693678831858        14.453168006300167     
 C   3.7489275558665103        13.708392014134841        13.192511515287489     
 C   1.8175288502480607        14.802417922439387        12.115752730408527     
 C   1.4039431548826429        18.696630704022645        13.944823923443307     
 C   1.5339964915655144        16.459875287248881        14.534654527391604     
 C   5.5434038977000109        15.612473405736900        15.319752962938280     
 C   6.3653997587315194        15.146624895307047        10.913185575243673     
 C   4.8863593803723404        13.710861635562136        12.173483424325635     
 C   6.7986687522649101        14.827934852093517        13.266142548211565     
 C   7.2029372539767076        18.703387601082451        11.377254072196335     
 C   7.1024652786095546        16.455954578493994        10.822233718285181     
 C   2.2425117235920320        14.571929613252800        10.694735972700553     
 C   3.3426981400856350        15.341837742963360        8.6609281039933173     
 H   3.0766620662699329        15.160455271891371        15.211624215404168     
 H   1.5899839806925733        14.327277240578672        14.697327132862814     
 H   3.1174592959514937        12.817771286689515        13.031346753026478     
 H   4.1640407553574619        13.637083767134865        14.202907000828828     
 H   1.1591804688447576        13.977387309271100        12.429734679524856     
 H   1.2379896579105785        15.734599887181947        12.164436663676739     
 H   1.8724754170902744        19.522387613920404        13.414649552647825     
 C  0.21294012442440752        18.864876343479470        14.646613146855053     
 C  0.35733834371170958        16.557960517505570        15.276903545320685     
 C   6.3514556692274811        14.626966374184228        14.686180622324077     
 C   5.1983757327058511        15.426289754720347        16.678587614773306     
 H   5.5739415599718996        15.140070468195500        10.146817688146067     
 H   7.0604843980937613        14.320046079986721        10.685280487310381     
 H   5.5215385108467547        12.822193761495202        12.331754063299917     
 H   4.4686737567609836        13.639515880613120        11.163935202659593     
 H   7.4606119488750968        13.996190135659022        12.978704826680309     
 H   7.3788830977413422        15.758945688936949        13.206439891343473     
 H   6.7168834050146184        19.534087273510114        11.883263170370627     
 C   8.4020538195505434        18.871735845745988        10.689348222482870     
 C   8.2868386631188056        16.554009688687930        10.092520003544619     
 C   1.7767088000857083        13.453112818531093        9.9962233497477406     
 C   2.8601582278998436        14.217937530670646        7.9805433676968471     
 H   3.9334978174012316        16.089653584762175        8.1326503677346818     
 H -0.27629200110216673        19.835670708065159        14.670395307849066     
 C -0.32789012025530345        17.772581037587727        15.320231371796664     
 H  -2.8972992175764940E-002   15.680540402704571        15.790233306443410     
 C   6.7936524116162946        13.517187440224529        15.414443269297946     
 C   5.6587397057503228        14.312773430354246        17.390002266538204     
 H   4.5912365512185156        16.175906173079454        17.182791399890672     
 H   8.8826588934734172        19.846398167662866        10.655231656634703     
 C   8.9614321109673991        17.774147016172975        10.039820529403348     
 H   8.6859310139480357        15.673576589307178        9.5945499425581211     
 H   1.1618157516857615        12.722760120307376        10.522670064732965     
 C   2.0731022475933365        13.270744177699402        8.6422335609670693     
 H   3.1032444094007157        14.101914019081178        6.9235978507733247     
 H  -1.2705027829712225        17.864684110076254        15.857278779181312     
 H   7.4145078692212669        12.772910976045750        14.915486344040268     
 C   6.4623453705980705        13.356066129927592        16.763378863262240     
 H   5.3864269080539326        14.211785941682416        18.441961911776190     
 H   9.9087391510199936        17.867443030237709        9.5116932111755492     
 H   1.6778406199814133        12.402788459869210        8.1230133001591529     
 H   6.8410734349270914        12.494344072466722        17.304398729706985     
 Dy   1.8880408083196090E-002   8.7739954430503282        4.2050246427948714     
 Br   4.4468893041346255E-002   5.8896013922897579        4.0951388718980954     
 O  0.81915047630026083        9.2508284742523461        2.2456037870103764     
 N   1.4135254725557538        10.888958008434393        4.6979157563382987     
 N   2.2548017603792112        8.2960811275251647        5.4023452577387499     
 O -0.76806499753199575        9.1785226572153817        6.1914162822769017     
 N  -1.3958306684692110        10.888732346471386        3.8055941346544109     
 N  -2.2338379778654156        8.3378035048881589        2.9953001450054386     
 C   1.2679155856324700        10.323489549519074        1.5883774039326362     
 C   2.0604536127108197        10.659070346819160        6.0129827994690128     
 C  0.57497989041372866        12.117139903521764        4.7824933066894362     
 C   2.5039063304873692        11.045994394406687        3.6777385994291087     
 C   2.9108567518632023        7.1151204621984334        5.4575531049250738     
 C   2.7942937187724568        9.3467401512405939        6.0720713549059049     
 C  -1.2152242813771090        10.227778938005889        6.8866396129972420     
 C  -2.0475068053528287        10.716347027994484        2.4813693364029521     
 C -0.56551877762240399        12.126708177499678        3.7662641461960900     
 C  -2.4844403511054969        11.001730390313346        4.8367622225648397     
 C  -2.8796397759931662        7.1541017992960541        2.8993987376520693     
 C  -2.7835007446473812        9.4083857248995244        2.3692722852443180     
 C   2.0680158489515428        11.289280506294750        2.2614300721236944     
 C  0.95659345135473917        10.537147356481738       0.22628579864936815     
 H   1.2690590195624607        10.649883970214585        6.7786316624183387     
 H   2.7583179901799579        11.477002835226783        6.2634332758483371     
 H   1.2000169277985027        13.014656682627058        4.6335839656643376     
 H  0.16282991353684648        12.171605112738257        5.7951291782360093     
 H   3.1618861182134372        11.870430285823026        3.9941694600695063     
 H   3.0874937130415399        10.115455251909415        3.7118836416920304     
 H   2.4354420143209148        6.2971124481039498        4.9214312201101089     
 C   4.1036666087451144        6.9338944947025150        6.1530482502187223     
 C   3.9738267116108372        9.2339244374063920        6.8067942181072958     
 C  -2.0401815448448057        11.202071021603453        6.2575954010304988     
 C -0.86885857590554405        10.416381758091639        8.2444933765446073     
 H  -1.2552205809569503        10.735715277871368        1.7162426803187785     
 H  -2.7419114013002179        11.547549156582894        2.2687678840784686     
 H  -1.2007831001431633        13.012332374449977        3.9406849353968245     
 H -0.15016198434437023        12.214214842043901        2.7570256699984057     
 H  -3.1488713861335422        11.832240147543555        4.5506596928390728     
 H  -3.0614444230307298        10.068966458145860        4.7721368760912357     
 H  -2.3917064701617776        6.3185747130141312        3.3961785864460827     
 C  -4.0788766884827599        6.9919098752337909        2.2102365093894987     
 C  -3.9667346571869619        9.3167090786197093        1.6365042252353512     
 C   2.5270624666667354        12.415471363037867        1.5705579755253614     
 C   1.4337530327100407        11.668169637422929      -0.44652478855347105     
 H  0.36262180868370386        9.7939783022127873      -0.30531142083853219     
 H   4.5870662582714088        5.9602290234474458        6.1655760974661673     
 C   4.6529890919905812        8.0160455927609746        6.8362219946747889     
 H   4.3664207600280669        10.104790221700725        7.3263028293573855     
 C  -2.4997790710832377        12.302169594243839        6.9899693993003194     
 C  -1.3458106528427138        11.520232519307456        8.9601534027326348     
 H -0.24875674417751634        9.6749623771729940        8.7450345869219959     
 H  -4.5582018700995359        6.0166343772521982        2.1667156010440198     
 C  -4.6405394040852057        8.0963078762867724        1.5733615796346883     
 H  -4.3671645117127440        10.201588844156646        1.1467594582397207     
 H   3.1421268012676467        13.142963261591351        2.1005910949849991     
 C   2.2220461321693947        12.610560079809071       0.22027369827980683     
 H   1.1841650665476873        11.793003573303890       -1.5010620623898043     
 H   5.5956832611122440        7.9140905398247536        7.3715052170768853     
 H  -3.1342218780426720        13.037478273890276        6.4942536297152786     
 C  -2.1680626224247854        12.464807100461178        8.3388040033020285     
 H  -1.0722913608333384        11.623047677774002        10.011531436573605     
 H  -5.5898321982393124        8.0081237186929073        1.0476414043190641     
 H   2.6131705690501947        13.484633404591289      -0.29140671266725654     
 H  -2.5600791078845035        13.318584126641753        8.8835596006909228     
 Dy   5.0843638384737849E-003   8.4748921731388673        12.674349899986534     
 Br   4.9826309433319942E-002   11.343348279600882        12.782700150606956     
 O -0.80537223162900617        8.0692110722262740        10.696009785488702     
 N  -1.3984720637092309        6.3487073923754291        13.095761442323200     
 N  -2.2493306570828100        8.9169936427709704        13.864882661051794     
 O  0.81960425023283445        8.0212749630188132        14.635203729859480     
 N   1.3954695481395458        6.3516198527212531        12.197522808731895     
 N   2.2397440875106893        8.9311580701695128        11.444901728128059     
 C  -1.2342207160246637        7.0074596541641521        10.008601261226810     
 C  -2.0490397235761200        6.5449637783022769        14.416895963303137     
 C -0.56945361557659135        5.1121419921291533        13.153505091748043     
 C  -2.4861793583233438        6.2241548974520811        12.065377966118252     
 C  -2.9039305159827951        10.096786910671845        13.944300637771395     
 C  -2.7896825878129503        7.8522843767860726        14.508629551544775     
 C   1.2705052744734961        6.9536875286580138        15.299440775813432     
 C   2.0352143518941039        6.5633088896558149        10.874381743027739     
 C  0.56765963121654406        5.1139977708719906        12.134141321003790     
 C   2.4947332172246326        6.2128959911836903        13.212029434585242     
 C   2.8960380869630056        10.110159317317414        11.369126368837698     
 C   2.7774070962104358        7.8694609556231683        10.793269123457197     
 C  -2.0403524385030085        6.0221244796939990        10.645156302345841     
 C -0.88843697646868069        6.8171467533031382        8.6505548622904147     
 H  -1.2564975253075594        6.5400548919475696        15.182125140137371     
 H  -2.7419078908406886        5.7168293800113776        14.646070415416851     
 H  -1.2026134023243482        4.2223073192842362        12.993239478084625     
 H -0.15166705705423905        5.0392896693198965        14.162875094860631     
 H  -3.1457137733602036        5.3910179390183330        12.354812748787642     
 H  -3.0685906499113282        7.1537594798019128        12.125015523082297     
 H  -2.4246162830668183        10.927650685319712        13.432416147804213     
 C  -4.1000733867466321        10.262468056255353        14.637865872996949     
 C  -3.9699821800921358        7.9482849594877143        15.245534191783381     
 C   2.0683710430862647        5.9819192666896486        14.632519060658556     
 C  0.96523536386578879        6.7516667351463013        16.664516103533039     
 H   1.2375155583353807        6.5679828532069262        10.115250659619685     
 H   2.7249631544154251        5.7368726383395012        10.630859716634763     
 H   1.2022346989050656        4.2253365112968311        12.294595825162407     
 H  0.15257294116123135        5.0419342281787776        11.123806643228408     
 H   3.1548103369270519        5.3887897221464014        12.898873673932487     
 H   3.0727913107999196        7.1460882727951720        13.163726188265622     
 H   2.4215381022275717        10.937648452368778        11.891094287111102     
 C   4.0905687786073548        10.278127817396717        10.673230753182388     
 C   3.9592361206372506        7.9664211924296104        10.059510860846764     
 C  -2.4811724732437721        4.9097248502874526        9.9201023640072794     
 C  -1.3466375790634739        5.7005077268850624        7.9426376873790998     
 H -0.28306035902924226        7.5666212491384570        8.1440308608718457     
 H  -4.5859542098586505        11.234504516195898        14.669536010920314     
 C  -4.6498215518989614        9.1655339763992281        15.296573037022284     
 H  -4.3623092668938890        7.0682617404702492        15.749615615148350     
 C   2.5329039330828249        4.8626939466469414        15.331435296566124     
 C   1.4474405555293444        5.6281712056639224        17.345824531720080     
 H  0.37284881560646610        7.4986337176309927        17.192117033297063     
 H   4.5751667445860029        11.251005221368322        10.644003847106042     
 C   4.6407793465009552        9.1828636754163320        10.012304721651008     
 H   4.3518062624645513        7.0868162241743136        9.5548574143374374     
 H  -3.1013844141166511        4.1663513151488889        10.421332977745724     
 C  -2.1492587376104808        4.7447136050355416        8.5718266492937474     
 H  -1.0739183815397881        5.5965216068266708        6.8911013607156901     
 H  -5.5944469210904515        9.2573881376628027        15.829723599949610     
 H   3.1473871530856790        4.1315856195882636        14.805379208208256     
 C   2.2348107298859237        4.6804349685694007        16.685148793412633     
 H   1.2031178442634127        5.5125142686694879        18.402532901806293     
 H   5.5867234625263613        9.2740404329294464        9.4809899500682508     
 H  -2.5264966098783228        3.8807289394726245        8.0334428157183773     
 H   2.6286241110008661        3.8121207991847834        17.205106761388176     
         256

 Dy   4.2605752364239677       0.16899139569602181        4.2436857754530974     
 Br   4.2392858560467506       -2.7155722503993558        4.3309010126817826     
 O   5.0489987372065368       0.57047016083612534        2.2572257771959361     
 N   5.6770904324916041        2.2823241194076025        4.6422251749712542     
 N   6.5103479702624423      -0.27038355302796152        5.4568244820927614     
 O   3.4599421649795761       0.64630716594512538        6.2025681765799296     
 N   2.8678830387947745        2.2855317608111285        3.7496893570976018     
 N   2.0220106671872209      -0.30504381184810436        3.0488531342337883     
 C   5.4978689025009961        1.6180939459930881        1.5607006796445440     
 C   6.3292238987592082        2.1096466653690622        5.9661066097986488     
 C   4.8479579981794449        3.5210109759913042        4.6819769430482561     
 C   6.7654222415724563        2.3941927977395339        3.6106312600754280     
 C   7.1538917541248042       -1.4551716770110799        5.5550433390152465     
 C   7.0636935794183904       0.80095091295422738        6.0784098742617632     
 C   3.0134574580055440        1.7202201380270989        6.8592828699304764     
 C   2.2214331049906386        2.0564136588596469        2.4340887388440855     
 C   3.7076853407212989        3.5128461750484177        3.6655513728202997     
 C   1.7774817882670164        2.4435627961762609        4.7699030752305545     
 C   1.3637570631972920       -1.4849053274030706        2.9960120310978162     
 C   1.4863418050178914       0.74461877577506985        2.3745096409908828     
 C   6.3216825530227538        2.5935110321744630        2.1894801834871909     
 C   5.1553164711249506        1.8035402602641657       0.20142011924018166     
 H   5.5373666309873313        2.1301355781853575        6.7316320636815581     
 H   7.0246340987769784        2.9401434984244132        6.1780760049906167     
 H   5.4841074387204980        4.4061056469369122        4.5082470085181665     
 H   4.4325609125435763        3.6083649432638434        5.6911825057449619     
 H   7.4303129061366198        3.2245017657714188        3.8961577908657756     
 H   7.3420026381163881        1.4611599193191047        3.6758260271478211     
 H   6.6631962705526231       -2.2911617653367280        5.0616741418206486     
 C   8.3545183621534065       -1.6177027940176516        6.2417172379179862     
 C   8.2490963975162206       0.70931748928009697        6.8074237632590178     
 C   2.2137699966392015        2.6863737936664038        6.1863198604291529     
 C   3.3275227304765691        1.9348425837074619        8.2205341953654312     
 H   3.0133388730447161        2.0468531171652677        1.6688949964361046     
 H   1.5244243263903705        2.8750320121548101        2.1833693208277731     
 H   3.0835567652079643        4.4109813902822701        3.8146166316851327     
 H   4.1202545670605595        3.5670584991397636        2.6530474740819505     
 H   1.1203738222280422        3.2687221378538895        4.4535760805688147     
 H   1.1929755158156869        1.5136626254975432        4.7356304818534509     
 H   1.8363318080651816       -2.3022264608074137        3.5356550341990371     
 C  0.17243902519702836       -1.6660603565730268        2.2980379279767646     
 C  0.30932593544316361       0.63133977560294807        1.6354845960008952     
 C   6.7821385592511740        3.6927299439244385        1.4562501570442805     
 C   5.6336410335182467        2.9061103357157658      -0.51527996476616966     
 H   4.5360575597890911        1.0613208603643269      -0.29903540633409004     
 H   8.8313582746555319       -2.5941237929586176        6.2878557535017823     
 C   8.9206969083545573      -0.51217625575120285        6.8726494218502170     
 H   8.6526814493487336        1.5950029628174038        7.2930951044573025     
 C   1.7560871645614231        3.8129529999265963        6.8774783290771495     
 C   2.8526111810222212        3.0668014556580649        8.8932880550091085     
 H   3.9213127277794166        1.1911673113787136        8.7515759728650053     
 H -0.31358279745675227       -2.6384715533289018        2.2883865114906485     
 C -0.37204983592209251      -0.58544390844520011        1.6084517186426879     
 H  -7.9977543330066278E-002   1.5010031364885317        1.1113472805453966     
 H   7.4148713332278993        4.4293520807812437        1.9521774315678113     
 C   6.4535444258297519        3.8526160007481973       0.10632238554220758     
 H   5.3621539369734617        3.0066351043538022       -1.5674012906903243     
 H   9.8713918283654678      -0.60022356038612334        7.3958368877819369     
 H   1.1402096108748130        4.5401915319654096        6.3481202550790901     
 C   2.0634111531714279        4.0088494486559139        8.2271442706834232     
 H   3.1039971893837244        3.1924611625607420        9.9473069223170949     
 H  -1.3132394693327256      -0.68785064971361332        1.0706222734338600     
 H   6.8463194534608380        4.7055311158101247      -0.43931619118664517     
 H   1.6735847351030058        4.8834597395889707        8.7388997179629833     
 Dy   4.3010819999826300        17.066069792717585        12.650379738759018     
 Br   4.2575469078767263        19.939615403964908        12.566040996554479     
 O   3.4866179812100042        16.614996063967116        10.688798019291369     
 N   2.9153803786711578        14.943152009589257        13.127712322656578     
 N   2.0623300282370232        17.518893630825655        13.873131034418247     
 O   5.1114855261018066        16.668270123778612        14.628313970063390     
 N   5.7107720642438720        14.948625017834203        12.231553767707274     
 N   6.5519328949242039        17.520647823941339        11.458174113606963     
 C   3.0379339781656203        15.546418460338851        10.024956751175655     
 C   2.2758866248611196        15.153802373887537        14.451374032891820     
 C   3.7468844446943015        13.708101190740271        13.190620083205198     
 C   1.8160785284440555        14.802835839327772        12.113384589216151     
 C   1.4024015788174224        18.696183868220757        13.944727340581364     
 C   1.5317434130183882        16.459079493069808        14.533376402642302     
 C   5.5431301255166767        15.609663236583824        15.318715266443423     
 C   6.3629527749288926        15.146891315264794        10.911417641098367     
 C   4.8843032059329792        13.710517275015290        12.171581806290165     
 C   6.7971944399011681        14.826815550677390        13.263776494843935     
 C   7.2015081714703149        18.703168983942248        11.377281096463307     
 C   7.1002456313670921        16.456097035877828        10.821017236286416     
 C   2.2418382450926959        14.573470988723400        10.692379599008840     
 C   3.3439148247701653        15.344504517999747        8.6600682566605425     
 H   3.0739904334224386        15.159084411008756        15.210102952945487     
 H   1.5873554565681920        14.326348205097117        14.694863020157579     
 H   3.1153356144388691        12.817519413007057        13.029533833932605     
 H   4.1621221395443406        13.636780273073626        14.200970720626426     
 H   1.1576714281826945        13.977504092115174        12.426404512472784     
 H   1.2364417956180302        15.734926013050119        12.162502973862010     
 H   1.8713622104744181        19.522146750827037        13.415277654993840     
 C  0.21128433944737357        18.864359627164514        14.646337464867131     
 C  0.35501748439406711        16.557095404763437        15.275542272635628     
 C   6.3508117487251914        14.624705985802210        14.683846168722072     
 C   5.1997579241470300        15.422939614743651        16.677834677092196     
 H   5.5712611105409078        15.140881273220876        10.145324858142228     
 H   7.0578206906442809        14.320337537779494        10.682814798226183     
 H   5.5194071594261915        12.821809113828934        12.329908393883258     
 H   4.4667249761475682        13.639195445478693        11.161995373387960     
 H   7.4590644512105051        13.995368624304104        12.975345874773616     
 H   7.3773378508795640        15.757904041717204        13.204533848289850     
 H   6.7159134301800671        19.533674224950939        11.884039866714740     
 C   8.4005036708796634        18.871559346225489        10.689176885867630     
 C   8.2845363503422380        16.554195990238938        10.091191299407567     
 C   1.7768232130702324        13.455038148236836        9.9927374867770968     
 C   2.8620920281581896        14.221051157164759        7.9785001984554427     
 H   3.9353137743927955        16.092396814840328        8.1326877656734577     
 H -0.27774132332698614        19.835240700951395        14.670546893311645     
 C -0.32990620165902818        17.771865225272084        15.319344715830274     
 H  -3.1536600802784531E-002   15.679560398779191        15.788485524681461     
 C   6.7940471938732703        13.514674932539151        15.411030718548117     
 C   5.6611192583127963        14.309123601616392        17.388124735326688     
 H   4.5931876883336402        16.172470700222831        17.182928900608115     
 H   8.8813472472422994        19.846120001574295        10.655500816148477     
 C   8.9594711260117830        17.774162249616893        10.038995001653069     
 H   8.6833416017190324        15.673879640973247        9.5927884172616107     
 H   1.1617193777869481        12.724155644273429        10.518163272571885     
 C   2.0744080841105585        13.273522162391119        8.6388995432864810     
 H   3.1061939897256563        14.105614002682747        6.9217161401922143     
 H  -1.2725353887319539        17.863977139486565        15.856348506782870     
 H   7.4147434962111616        12.770965734875270        14.911053437178579     
 C   6.4641479506648976        13.352803707225293        16.760186352523718     
 H   5.3899867666244381        14.207629359633881        18.440299868819839     
 H   9.9067475434349941        17.867435373192897        9.5107977340442531     
 H   1.6796695799579622        12.405849419805110        8.1188540999875567     
 H   6.8436349561665004        12.490923668627829        17.300412840398071     
 Dy   1.7965179559596419E-002   8.7740290864378014        4.2065627010786324     
 Br   4.0975979471234061E-002   5.8896681371406112        4.1053196871315869     
 O  0.81816342315023904        9.2477870978646521        2.2462572501761784     
 N   1.4136518076011078        10.889033959948195        4.6957631699101077     
 N   2.2541460461392768        8.2968831361564011        5.4039310893855212     
 O -0.76930912131266271        9.1814379034557660        6.1920066613621598     
 N  -1.3957275209801101        10.888615899515436        3.8034034277415429     
 N  -2.2344916233016310        8.3369024516891450        2.9968893126133187     
 C   1.2666522836297640        10.319534627200818        1.5874257548549164     
 C   2.0606874202015848        10.660704219900897        6.0110608578549289     
 C  0.57537480819591791        12.117470219369951        4.7788997576819838     
 C   2.5038638827384219        11.044479644847797        3.6751479181766831     
 C   2.9097644214329352        7.1157720023568976        5.4606714930896505     
 C   2.7943106311830856        9.3483162740288765        6.0718085442637459     
 C  -1.2167774591206832        10.231548642938732        6.8856756051474717     
 C  -2.0472300745067598        10.714595110819944        2.4793617230693727     
 C -0.56508601165387029        12.126306040749704        3.7626241806797491     
 C  -2.4845436418467055        11.003288926512234        4.8340892544594363     
 C  -2.8807173363187357        7.1533409808297161        2.9025432629477304     
 C  -2.7834666156934329        9.4066821869412323        2.3689643968572915     
 C   2.0675619614639138        11.285882455620188        2.2586413990550533     
 C  0.95395533555017753        10.531951825624926       0.22545942401192079     
 H   1.2692797827322557        10.652544715013370        6.7767128934751444     
 H   2.7586893826149614        11.478831167782884        6.2604290365526420     
 H   1.2006315635319609        13.014688141683136        4.6291405014256428     
 H  0.16309069160044259        12.173011727076736        5.7914198110246753     
 H   3.1620357475039840        11.869251050354441        3.9902784292803810     
 H   3.0873213633630785        10.113922332083630        3.7104765949510279     
 H   2.4336929238191720        6.2970909979202876        4.9262392320092658     
 C   4.1029313885580212        6.9351826523439719        6.1557051112838286     
 C   3.9741495700266007        9.2361848581891923        6.8061836254150210     
 C  -2.0407957518410722        11.205388896103166        6.2547799196779570     
 C -0.87197812333841540        10.421208613617337        8.2437259049242240     
 H  -1.2549035288188712        10.732848633073752        1.7142859329672135     
 H  -2.7414604077585332        11.545613557692652        2.2655576280469294     
 H  -1.2001001925978996        13.012273323195814        3.9361099810137556     
 H -0.14977724228233938        12.212669830390244        2.7532912104902052     
 H  -3.1486757235807472        11.833545308631592        4.5466790994441499     
 H  -3.0617779690531690        10.070603846383705        4.7705786806669659     
 H  -2.3934397815482957        6.3185070309962867        3.4010373272172423     
 C  -4.0795822305425293        6.9904756921976414        2.2129073254070404     
 C  -3.9663757582047148        9.3142814141097343        1.6358209293407386     
 C   2.5264573181111740        12.411016694643044        1.5659820066565813     
 C   1.4309397737925373        11.661886023604351      -0.44918393847401511     
 H  0.35908282287672855        9.7886684358950564      -0.30481058624365454     
 H   4.5860232408737911        5.9613845441434918        6.1694257047023200     
 C   4.6530003170413661        8.0181604384058929        6.8369035014268897     
 H   4.3672291167840616        10.107589692300664        7.3244000295526037     
 C  -2.5006271167513012        12.306466139506853        6.9854325314336263     
 C  -1.3491856846641543        11.526077152990169        8.9576116917965827     
 H -0.25287955917938998        9.6798051462669115        8.7455851632451633     
 H  -4.5592085518412411        6.0153277361978486        2.1705964709153514     
 C  -4.6404896925031052        8.0940187252962073        1.5740128962567976     
 H  -4.3662995432783491        10.198590545926926        1.1447210181530774     
 H   3.1421843793120092        13.138974764283738        2.0945603990945827     
 C   2.2203935448886116        12.604587042799981       0.21572077822315627     
 H   1.1804206512437132        11.785670974603565       -1.5036190605489872     
 H   5.5960258052528902        7.9166870988726910        7.3716779121621450     
 H  -3.1343210274391158        13.041387025666086        6.4882672660806717     
 C  -2.1701692700393869        12.470434809431080        8.3343612653268604     
 H  -1.0767353956138936        11.629823544884502        10.009138465225806     
 H  -5.5894405279443697        8.0053180068851653        1.0477741824591420     
 H   2.6114271073043449        13.477850188442016      -0.29736996551998518     
 H  -2.5623718908691280        13.324948009996605        8.8777515348250127     
 Dy   6.3829403686009711E-003   8.4746254933439609        12.674123479454323     
 Br   4.7905474913876610E-002   11.343040087525809        12.773749267748043     
 O -0.80430275413492236        8.0671223013324180        10.696365586306310     
 N  -1.3969701672501282        6.3486058532441429        13.097655717471268     
 N  -2.2473620692342426        8.9174846072983893        13.865980566447478     
 O  0.82037183359676491        8.0225512022089109        14.635612972046189     
 N   1.3969648169695839        6.3510173955611489        12.199468582262570     
 N   2.2418279822347986        8.9299078797637197        11.446147617500721     
 C  -1.2340181458559418        7.0051236565421400        10.009908712457909     
 C  -2.0471538250781101        6.5456251929604203        14.418816204111209     
 C -0.56811387266187541        5.1119395209933911        13.155739056094038     
 C  -2.4850751664213986        6.2235857621394084        12.067833458375064     
 C  -2.9019347791675618        10.097304166682525        13.945139088198779     
 C  -2.7877967741868712        7.8529419507622338        14.509953875199377     
 C   1.2705829074840382        6.9552959705281800        15.300829465903979     
 C   2.0371366332612615        6.5619215680261638        10.876383931958761     
 C  0.56900471688183196        5.1134980670909913        12.136388651045142     
 C   2.4957852216642467        6.2127499752517164        13.214569252586472     
 C   2.8981653314660885        10.108873540490963        11.370114948217889     
 C   2.7793496672928995        7.8680553966712372        10.794682156677432     
 C  -2.0399165485944244        6.0203732056194994        10.647639074242022     
 C -0.88971448417129073        6.8142419566945431        8.6516185647162125     
 H  -1.2544429505985961        6.5411593421936054        15.183837389800923     
 H  -2.7399467258539647        5.7176178318854296        14.648626471565446     
 H  -1.2013913202139861        4.2221811134188831        12.995526684744240     
 H -0.15045130296638579        5.0391597163432387        14.165158937938912     
 H  -3.1447328358885200        5.3908667901834724        12.358153361147005     
 H  -3.0672328314853843        7.1533844346267532        12.126971511908772     
 H  -2.4226398450529167        10.928003683284738        13.432960282795529     
 C  -4.0981400947844131        10.263163837600739        14.638558822547203     
 C  -3.9682962311177912        7.9490693714387382        15.246487844768099     
 C   2.0687531015957425        5.9829902814488447        14.635095895728677     
 C  0.96399489250197301        6.7539484248174428        16.665719919680285     
 H   1.2396286407907657        6.5661811254063487        10.117025330151376     
 H   2.7269527755058065        5.7353478249695424        10.633512406456866     
 H   1.2034643685963102        4.2247626593054282        12.296898816215538     
 H  0.15381208133946206        5.0413693187472122        11.126095916359374     
 H   3.1557461813747976        5.3882154805342015        12.902334600921446     
 H   3.0741180504499259        7.1457345228622406        13.165775073351821     
 H   2.4236875998419407        10.936527593804714        11.891827732335177     
 C   4.0925986996317416        10.276657987355323        10.674019299850523     
 C   3.9609351302091462        7.9648852393438103        10.060488165884534     
 C  -2.4816214168401243        4.9076686614384988        9.9236408710983390     
 C  -1.3488027265998512        5.6972872817029740        7.9447821235391745     
 H -0.28480239394347207        7.5635859878435854        8.1442687700491927     
 H  -4.5838900866787631        11.235274037929573        14.670059710993621     
 C  -4.6481318362823814        9.1663289866409592        15.297214622278760     
 H  -4.3607835261193983        7.0691002120393955        15.750538897319322     
 C   2.5326091824342565        4.8641989166513628        15.335140641593947     
 C   1.4455459020768990        5.6309109364919285        17.348185994593408     
 H  0.37110310675592728        7.5010404372034101        17.192465189005642     
 H   4.5773478596371699        11.249451356670962        10.644625133938872     
 C   4.6424995474008757        9.1813030411649699        10.012976963663423     
 H   4.3532923917425048        7.0852379081181205        9.5557442613843175     
 H  -3.1016792054319300        4.1648332797448155        10.425841286733579     
 C  -2.1509049210012741        4.7418680930659125        8.5751974576276009     
 H  -1.0771122936531392        5.5927749126661155        6.8930695384977163     
 H  -5.5929047831995806        9.2582201904575694        15.830107722312142     
 H   3.1473024403035388        4.1325820786809082        14.810075320724234     
 C   2.2334924673287637        4.6828405965052839        16.688743480728249     
 H   1.2003243103414616        5.5158675093053633        18.404763367597436     
 H   5.5882575449824978        9.2724458145769937        9.4813435582958956     
 H  -2.5287606042634625        3.8776808370999061        8.0375671422501807     
 H   2.6268898328424606        3.8148498825277182        17.209502227514164     
         256

 Dy   4.2615067273490617       0.16900870720547437        4.2418752655482699     
 Br   4.2426756888243187       -2.7154995672085054        4.3209402509198025     
 O   5.0502540947423062       0.57343651209647761        2.2563702995235784     
 N   5.6769312425196405        2.2822682008069113        4.6441915251738672     
 N   6.5111695657658570      -0.27116057482541955        5.4546508947025103     
 O   3.4610176894905238       0.64321274530465944        6.2016766197090263     
 N   2.8676975336770680        2.2855579059101170        3.7516592099614563     
 N   2.0227941093429278      -0.30436512841645846        3.0467667026034437     
 C   5.4993358630918143        1.6219783819846254        1.5614311645768582     
 C   6.3289003685083713        2.1079300263900564        5.9678870017624082     
 C   4.8474258994722224        3.5206386797648217        4.6854234066165965     
 C   6.7654551264931415        2.3958824729450305        3.6130669385049345     
 C   7.1552761416225490       -1.4557492600100725        5.5510557005411334     
 C   7.0636750530894465       0.79930378965838855        6.0783874300379663     
 C   3.0147273372050400        1.7161523688609990        6.8600467007549781     
 C   2.2211134875096712        2.0580274472724063        2.4358419379400780     
 C   3.7071771573102716        3.5131664402621978        3.6689688230093633     
 C   1.7774809875881969        2.4419251713784189        4.7723343665095950     
 C   1.3651229267611744       -1.4844442330300640        2.9921294666343785     
 C   1.4863065040526284       0.74614976106824538        2.3745066469098934     
 C   6.3221830225570486        2.5969685795495119        2.1920690413974464     
 C   5.1582521350408648        1.8085265328583324       0.20198429403652879     
 H   5.5370107154884831        2.1272506526230526        6.7333739654468712     
 H   7.0241108748881622        2.9382607427403755        6.1810889942369238     
 H   5.4832895603731799        4.4061003128881016        4.5126116795619700     
 H   4.4320927367123417        3.6068329605762210        5.6947328288317829     
 H   7.4300125689514722        3.2259667735649260        3.8999057344416141     
 H   7.3423091259694431        1.4629541672446407        3.6771119172616555     
 H   6.6653554071296570       -2.2909913892788434        5.0557618613096809     
 C   8.3555148502121881       -1.6189632528433195        6.2382294830345328     
 C   8.2486928328511091       0.70690692880917905        6.8078744546172887     
 C   2.2141839623447286        2.6828452743785491        6.1889501013083210     
 C   3.3301073704423354        1.9294836739613290        8.2211951436867547     
 H   3.0130170555770146        2.0495566321775165        1.6706297369873677     
 H   1.5239299764185186        2.8768238524770999        2.1862606656888848     
 H   3.0827912729708764        4.4109757508293370        3.8188894967773934     
 H   4.1198668274732357        3.5684785145452396        2.6565766076563184     
 H   1.1201318505436748        3.2673930414944450        4.4573350220261947     
 H   1.1931505957233519        1.5119762282704938        4.7368610850304096     
 H   1.8384673048138014       -2.3025019501703765        3.5298925246445791     
 C  0.17344773377002579       -1.6649499018663880        2.2946091483697861     
 C  0.30893516981196695       0.63360145154813463        1.6359028550735411     
 C   6.7827842720919769        3.6972174058222169        1.4605784182766188     
 C   5.6367225624893154        2.9121846431325147      -0.51291505515106328     
 H   4.5400300086809917        1.0662791968039336      -0.29977464193099096     
 H   8.8328010643686650       -2.5951921235896522        6.2829206709561660     
 C   8.9207341940041438      -0.51438639102836614        6.8715286405183793     
 H   8.6516410771352117        1.5919554450067306        7.2951322818793658     
 C   1.7566032005831118        3.8083334194878149        6.8819249358883177     
 C   2.8552903413565649        3.0602966700618772        8.8958239354173720     
 H   3.9248315549631059        1.1857206823533761        8.7509069169500044     
 H -0.31211277466068388       -2.6375668772717287        2.2835168327005895     
 C -0.37198780684735683      -0.58339679916836373        1.6073266450569890     
 H  -8.0985584090969343E-002   1.5038808280168470        1.1132827276412696     
 H   7.4147815101889991        4.4334504784920394        1.9579453618071012     
 C   6.4553500869997746        3.8584833847710884       0.11058361131109778     
 H   5.3662622044486010        3.0136794990761837       -1.5651717530912039     
 H   9.8710475008595164      -0.60297777776920314        7.3953041266744881     
 H   1.1400717341680118        4.5360515134230992        6.3540274577173541     
 C   2.0649213352649340        4.0026623110417399        8.2315884809667494     
 H   3.1075839998124768        3.1848659332097653        9.9497524314064503     
 H  -1.3135387597479324      -0.68528827379419399        1.0700508015216910     
 H   6.8482278689553073        4.7121840391273864      -0.43367468523331376     
 H   1.6751325056936415        4.8764247362263369        8.7447824554208946     
 Dy   4.2998279343932992        17.065808335088715        12.651016422180923     
 Br   4.2598973284061152        19.939293611631733        12.574759150513163     
 O   3.4857375419727310        16.616627071524650        10.688770301583062     
 N   2.9134368104465072        14.942921033644780        13.126024626305981     
 N   2.0604862151427481        17.518306515996052        13.872554559580225     
 O   5.1103303282107335        16.665747953744191        14.628307948921265     
 N   5.7088086509580656        14.948218942931094        12.229878860988432     
 N   6.5501719554492759        17.520587224683037        11.457705235088149     
 C   3.0377060962596549        15.548439651653501        10.023880256232413     
 C   2.2734500914828359        15.152911068943215        14.449580059483473     
 C   3.7448413335220923        13.707810367345701        13.188728651122908     
 C   1.8146282066400505        14.803253756216156        12.111016448023774     
 C   1.4008600027522022        18.695737032418872        13.944630757719423     
 C   1.5294903344712620        16.458283698890735        14.532098277893002     
 C   5.5428563533333426        15.606853067430748        15.317677569948566     
 C   6.3605057911262657        15.147157735222539        10.909649706953061     
 C   4.8822470314936179        13.710172914468446        12.169680188254697     
 C   6.7957201275374253        14.825696249261263        13.261410441476304     
 C   7.2000790889639230        18.702950366802042        11.377308120730280     
 C   7.0980259841246296        16.456239493261663        10.819800754287650     
 C   2.2411647665933598        14.575012364194000        10.690023225317127     
 C   3.3451315094546961        15.347171293036133        8.6592084093277659     
 H   3.0713188005749439        15.157713550126141        15.208581690486806     
 H   1.5847269324438109        14.325419169615561        14.692398907452345     
 H   3.1132119329262444        12.817267539324597        13.027720914838731     
 H   4.1602035237312185        13.636476779012387        14.199034440424025     
 H   1.1561623875206313        13.977620874959250        12.423074345420714     
 H   1.2348939333254820        15.735252138918289        12.160569284047282     
 H   1.8702490038585620        19.521905887733670        13.415905757339855     
 C  0.20962855447033962        18.863842910849559        14.646061782879210     
 C  0.35269662507642463        16.556230292021308        15.274180999950572     
 C   6.3501678282229017        14.622445597420191        14.681511715120065     
 C   5.2011401155882089        15.419589474766957        16.677081739411086     
 H   5.5685806611099160        15.141692078246249        10.143832028138389     
 H   7.0551569831948013        14.320628995572267        10.680349109141984     
 H   5.5172758080056292        12.821424466162668        12.328062724466598     
 H   4.4647761955341529        13.638875010344266        11.160055544116329     
 H   7.4575169535459134        13.994547112949185        12.971986922866924     
 H   7.3757926040177848        15.756862394497459        13.202627805236228     
 H   6.7149434553455158        19.533261176391761        11.884816563058855     
 C   8.3989535222087852        18.871382846704989        10.689005549252391     
 C   8.2822340375656704        16.554382291789942        10.089862595270517     
 C   1.7769376260547567        13.456963477942578        9.9892516238064513     
 C   2.8640258284165361        14.224164783658871        7.9764570292140391     
 H   3.9371297313843598        16.095140044918480        8.1327251636122355     
 H -0.27919064555180556        19.834810693837632        14.670698478774222     
 C -0.33192228306275290        17.771149412956440        15.318458059863886     
 H  -3.4100209429804122E-002   15.678580394853810        15.786737742919509     
 C   6.7944419761302459        13.512162424853774        15.407618167798288     
 C   5.6634988108752689        14.305473772878539        17.386247204115172     
 H   4.5951388254487640        16.169035227366212        17.183066401325558     
 H   8.8800356010111816        19.845841835485722        10.655769975662253     
 C   8.9575101410561668        17.774177483060811        10.038169473902791     
 H   8.6807521894900308        15.674182692639315        9.5910268919651003     
 H   1.1616230038881346        12.725551168239480        10.513656480410805     
 C   2.0757139206277806        13.276300147082836        8.6355655256058910     
 H   3.1091435700505965        14.109313986284315        6.9198344296111038     
 H  -1.2745679944926855        17.863270168896879        15.855418234384427     
 H   7.4149791232010562        12.769020493704792        14.906620530316889     
 C   6.4659505307317255        13.349541284522994        16.756993841785199     
 H   5.3935466251949435        14.203472777585347        18.438637825863491     
 H   9.9047559358499946        17.867427716148089        9.5099022569129570     
 H   1.6814985399345110        12.408910379741009        8.1146948998159605     
 H   6.8461964774059094        12.487503264788934        17.296426951089156     
 Dy   1.7049951035996744E-002   8.7740627298252747        4.2081007593623925     
 Br   3.7483065901121874E-002   5.8897348819914646        4.1155005023650792     
 O  0.81717637000021737        9.2447457214769564        2.2469107133419803     
 N   1.4137781426464615        10.889109911461995        4.6936105834819157     
 N   2.2534903318993424        8.2976851447876374        5.4055169210322926     
 O -0.77055324509332979        9.1843531496961521        6.1925970404474180     
 N  -1.3956243734910092        10.888499452559488        3.8012127208286755     
 N  -2.2351452687378464        8.3360013984901311        2.9984784802211988     
 C   1.2653889816270583        10.315579704882563        1.5864741057771967     
 C   2.0609212276923499        10.662338092982633        6.0091389162408442     
 C  0.57576972597810716        12.117800535218137        4.7753062086745306     
 C   2.5038214349894745        11.042964895288907        3.6725572369242574     
 C   2.9086720910026687        7.1164235425153608        5.4637898812542280     
 C   2.7943275435937140        9.3498923968171610        6.0715457336215870     
 C  -1.2183306368642575        10.235318347871575        6.8847115972977013     
 C  -2.0469533436606904        10.712843193645403        2.4773541097357934     
 C -0.56465324568533670        12.125903903999731        3.7589842151634083     
 C  -2.4846469325879141        11.004847462711121        4.8314162863540329     
 C  -2.8817948966443052        7.1525801623633791        2.9056877882433914     
 C  -2.7834324867394846        9.4049786489829383        2.3686565084702647     
 C   2.0671080739762853        11.282484404945624        2.2558527259864118     
 C  0.95131721974561601        10.526756294768115       0.22463304937447345     
 H   1.2695005459020505        10.655205459812155        6.7747941245319492     
 H   2.7590607750499649        11.480659500338986        6.2574247972569479     
 H   1.2012461992654189        13.014719600739214        4.6246970371869480     
 H  0.16335146966403871        12.174418341415215        5.7877104438133413     
 H   3.1621853767945312        11.868071814885855        3.9863873984912552     
 H   3.0871490136846167        10.112389412257848        3.7090695482100253     
 H   2.4319438333174288        6.2970695477366254        4.9310472439084236     
 C   4.1021961683709289        6.9364708099854298        6.1583619723489349     
 C   3.9744724284423643        9.2384452789719926        6.8055730327227462     
 C  -2.0414099588373382        11.208706770602879        6.2519644383254152     
 C -0.87509767077128675        10.426035469143033        8.2429584333038406     
 H  -1.2545864766807922        10.729981988276139        1.7123291856156486     
 H  -2.7410094142168484        11.543677958802412        2.2623473720153902     
 H  -1.1994172850526359        13.012214271941648        3.9315350266306868     
 H -0.14939250022030853        12.211124818736586        2.7495567509820047     
 H  -3.1484800610279517        11.834850469719630        4.5426985060492271     
 H  -3.0621115150756082        10.072241234621551        4.7690204852426969     
 H  -2.3951730929348143        6.3184393489784432        3.4058960679884023     
 C  -4.0802877726022997        6.9890415091614928        2.2155781414245825     
 C  -3.9660168592224680        9.3118537495997593        1.6351376334461261     
 C   2.5258521695556131        12.406562026248222        1.5614060377878012     
 C   1.4281265148750339        11.655602409785773      -0.45184308839455922     
 H  0.35554383706975323        9.7833585695773237      -0.30430975164877683     
 H   4.5849802234761743        5.9625400648395379        6.1732753119384727     
 C   4.6530115420921518        8.0202752840508111        6.8375850081789906     
 H   4.3680374735400553        10.110389162900605        7.3224972297478210     
 C  -2.5014751624193647        12.310762684769866        6.9808956635669333     
 C  -1.3525607164855948        11.531921786672880        8.9550699808605287     
 H -0.25700237418126359        9.6846479153608289        8.7461357395683308     
 H  -4.5602152335829471        6.0140210951434980        2.1744773407866833     
 C  -4.6404399809210046        8.0917295743056421        1.5746642128789068     
 H  -4.3654345748439534        10.195592247697205        1.1426825780664338     
 H   3.1422419573563722        13.134986266976126        2.0885297032041659     
 C   2.2187409576078290        12.598614005790893       0.21116785816650568     
 H   1.1766762359397394        11.778338375903243       -1.5061760587081703     
 H   5.5963683493935363        7.9192836579206283        7.3718506072474046     
 H  -3.1344201768355600        13.045295777441897        6.4822809024460657     
 C  -2.1722759176539879        12.476062518400981        8.3299185273516905     
 H  -1.0811794303944486        11.636599411995002        10.006745493878006     
 H  -5.5890488576494270        8.0025122950774232        1.0479069605992202     
 H   2.6096836455584955        13.471066972292741      -0.30333321837271376     
 H  -2.5646646738537529        13.331311893351460        8.8719434689591026     
 Dy   7.6815168987281555E-003   8.4743588135490562        12.673897058922112     
 Br   4.5984640394433285E-002   11.342731895450735        12.764798384889129     
 O -0.80323327664083854        8.0650335304385621        10.696721387123919     
 N  -1.3954682707910258        6.3485043141128576        13.099549992619334     
 N  -2.2453934813856753        8.9179755718258100        13.867078471843161     
 O  0.82113941696069537        8.0238274413990105        14.636022214232900     
 N   1.3984600857996217        6.3504149384010447        12.201414355793247     
 N   2.2439118769589075        8.9286576893579266        11.447393506873382     
 C  -1.2338155756872198        7.0027876589201270        10.011216163689008     
 C  -2.0452679265801001        6.5462866076185646        14.420736444919280     
 C -0.56677412974715946        5.1117370498576280        13.157973020440036     
 C  -2.4839709745194534        6.2230166268267348        12.070288950631877     
 C  -2.8999390423523290        10.097821422693205        13.945977538626163     
 C  -2.7859109605607921        7.8535995247383941        14.511278198853979     
 C   1.2706605404945801        6.9569044123983454        15.302218155994526     
 C   2.0390589146284195        6.5605342463965126        10.878386120889783     
 C  0.57034980254711998        5.1129983633099920        12.138635981086493     
 C   2.4968372261038603        6.2126039593197424        13.217109070587702     
 C   2.9002925759691713        10.107587763664512        11.371103527598082     
 C   2.7812922383753631        7.8666498377193070        10.796095189897665     
 C  -2.0394806586858403        6.0186219315449989        10.650121846138202     
 C -0.89099199187390066        6.8113371600859480        8.6526822671420121     
 H  -1.2523883758896328        6.5422637924396412        15.185549639464476     
 H  -2.7379855608672408        5.7184062837594816        14.651182527714042     
 H  -1.2001692381036237        4.2220549075535301        12.997813891403855     
 H -0.14923554887853252        5.0390297633665799        14.167442781017192     
 H  -3.1437518984168364        5.3907156413486108        12.361493973506370     
 H  -3.0658750130594403        7.1530093894515936        12.128927500735248     
 H  -2.4206634070390152        10.928356681249761        13.433504417786844     
 C  -4.0962068028221941        10.263859618946126        14.639251772097458     
 C  -3.9666102821434466        7.9498537833897620        15.247441497752817     
 C   2.0691351601052208        5.9840612962080408        14.637672730798796     
 C  0.96275442113815735        6.7562301144885843        16.666923735827531     
 H   1.2417417232461507        6.5643793976057712        10.118800000683070     
 H   2.7289423965961879        5.7338230115995845        10.636165096278969     
 H   1.2046940382875548        4.2241888073140261        12.299201807268672     
 H  0.15505122151769279        5.0408044093156477        11.128385189490340     
 H   3.1566820258225432        5.3876412389220016        12.905795527910406     
 H   3.0754447900999327        7.1453807729293102        13.167823958438019     
 H   2.4258370974563097        10.935406735240649        11.892561177559251     
 C   4.0946286206561284        10.275188157313931        10.674807846518656     
 C   3.9626341397810423        7.9633492862580093        10.061465470922304     
 C  -2.4820703604364764        4.9056124725895449        9.9271793781894004     
 C  -1.3509678741362283        5.6940668365208857        7.9469265596992491     
 H -0.28654442885770187        7.5605507265487137        8.1445066792265379     
 H  -4.5818259634988756        11.236043559663248        14.670583411066929     
 C  -4.6464421206658013        9.1671239968826903        15.297856207535236     
 H  -4.3592577853449068        7.0699386836085418        15.751462179490293     
 C   2.5323144317856876        4.8657038866557842        15.338845986621770     
 C   1.4436512486244537        5.6336506673199356        17.350547457466735     
 H  0.36935739790538846        7.5034471567758274        17.192813344714217     
 H   4.5795289746883361        11.247897491973601        10.645246420771702     
 C   4.6442197483007961        9.1797424069136095        10.013649205675840     
 H   4.3547785210204593        7.0836595920619283        9.5566311084311977     
 H  -3.1019739967472093        4.1633152443407413        10.430349595721436     
 C  -2.1525511043920673        4.7390225810962843        8.5785682659614562     
 H  -1.0803062057664901        5.5890282185055593        6.8950377162797416     
 H  -5.5913626453087097        9.2590522432523343        15.830491844674675     
 H   3.1472177275213991        4.1335785377735528        14.814771433240212     
 C   2.2321742047716033        4.6852462244411672        16.692338168043861     
 H   1.1975307764195104        5.5192207499412396        18.406993833388579     
 H   5.5897916274386343        9.2708511962245392        9.4816971665235421     
 H  -2.5310245986486026        3.8746327347271872        8.0416914687819823     
 H   2.6251555546840550        3.8175789658706529        17.213897693640149     
         256

 Dy   4.2624382182741556       0.16902601871492695        4.2400647556434432     
 Br   4.2460655216018859       -2.7154268840176550        4.3109794891578224     
 O   5.0515094522780757       0.57640286335682989        2.2555148218512207     
 N   5.6767720525476761        2.2822122822062201        4.6461578753764812     
 N   6.5119911612692709      -0.27193759662287759        5.4524773073122601     
 O   3.4620932140014715       0.64011832466419349        6.2007850628381238     
 N   2.8675120285593612        2.2855840510091050        3.7536290628253108     
 N   2.0235775514986352      -0.30368644498481262        3.0446802709730996     
 C   5.5008028236826334        1.6258628179761629        1.5621616495091724     
 C   6.3285768382575345        2.1062133874110511        5.9696673937261666     
 C   4.8468938007649998        3.5202663835383396        4.6888698701849369     
 C   6.7654880114138276        2.3975721481505277        3.6155026169344415     
 C   7.1566605291202947       -1.4563268430090652        5.5470680620670194     
 C   7.0636565267605018       0.79765666636254973        6.0783649858141695     
 C   3.0159972164045361        1.7120845996948990        6.8608105315794807     
 C   2.2207938700287042        2.0596412356851657        2.4375951370360700     
 C   3.7066689738992444        3.5134867054759784        3.6723862731984269     
 C   1.7774801869093773        2.4402875465805773        4.7747656577886355     
 C   1.3664887903250569       -1.4839831386570577        2.9882469021709408     
 C   1.4862712030873657       0.74768074636142079        2.3745036528289041     
 C   6.3226834920913442        2.6004261269245608        2.1946578993077015     
 C   5.1611877989567780        1.8135128054524992       0.20254846883287592     
 H   5.5366547999896349        2.1243657270607472        6.7351158672121834     
 H   7.0235876509993460        2.9363779870563382        6.1841019834832318     
 H   5.4824716820258619        4.4060949788392918        4.5169763506057725     
 H   4.4316245608811080        3.6053009778885992        5.6982831519186048     
 H   7.4297122317663247        3.2274317813584337        3.9036536780174527     
 H   7.3426156138224989        1.4647484151701766        3.6783978073754899     
 H   6.6675145437066918       -2.2908210132209592        5.0498495807987123     
 C   8.3565113382709697       -1.6202237116689875        6.2347417281510795     
 C   8.2482892681859994       0.70449636833826124        6.8083251459755605     
 C   2.2145979280502557        2.6793167550906940        6.1915803421874891     
 C   3.3326920104081017        1.9241247642151960        8.2218560920080801     
 H   3.0126952381093135        2.0522601471897648        1.6723644775386310     
 H   1.5234356264466666        2.8786156927993902        2.1891520105499964     
 H   3.0820257807337890        4.4109701113764030        3.8231623618696537     
 H   4.1194790878859120        3.5698985299507155        2.6601057412306868     
 H   1.1198898788593072        3.2660639451350004        4.4610939634835756     
 H   1.1933256756310167        1.5102898310434445        4.7380916882073683     
 H   1.8406028015624214       -2.3027774395333389        3.5241300150901211     
 C  0.17445644234302321       -1.6638394471597493        2.2911803687628076     
 C  0.30854440418077028       0.63586312749332119        1.6363211141461871     
 C   6.7834299849327788        3.7017048677199953        1.4649066795089569     
 C   5.6398040914603831        2.9182589505492631      -0.51055014553595690     
 H   4.5440024575728932        1.0712375332435402      -0.30051387752789188     
 H   8.8342438540817980       -2.5962604542206869        6.2779855884105489     
 C   8.9207714796537285      -0.51659652630552955        6.8704078591865407     
 H   8.6506007049216898        1.5889079271960576        7.2971694593014291     
 C   1.7571192366048007        3.8037138390490335        6.8863715426994858     
 C   2.8579695016909081        3.0537918844656895        8.8983598158256338     
 H   3.9283503821467955        1.1802740533280385        8.7502378610350036     
 H -0.31064275186461549       -2.6366622012145560        2.2786471539105309     
 C -0.37192577777262115      -0.58134968989152735        1.6062015714712901     
 H  -8.1993624851872407E-002   1.5067585195451623        1.1152181747371426     
 H   7.4146916871500990        4.4375488762028352        1.9637132920463911     
 C   6.4571557481697974        3.8643507687939795       0.11484483707998802     
 H   5.3703704719237413        3.0207238937985657       -1.5629422154920836     
 H   9.8707031733535633      -0.60573199515228282        7.3947713655670393     
 H   1.1399338574612106        4.5319114948807897        6.3599346603556191     
 C   2.0664315173584407        3.9964751734275659        8.2360326912500739     
 H   3.1111708102412288        3.1772707038587891        9.9521979404958056     
 H  -1.3138380501631393      -0.68272589787477456        1.0694793296095217     
 H   6.8501362844497766        4.7188369624446480      -0.42803317927998241     
 H   1.6766802762842774        4.8693897328637039        8.7506651928788042     
 Dy   4.2985738688039694        17.065546877459845        12.651653105602831     
 Br   4.2622477489355042        19.938971819298562        12.583477304471847     
 O   3.4848571027354578        16.618258079082189        10.688742583874756     
 N   2.9114932422218565        14.942690057700302        13.124336929955382     
 N   2.0586424020484735        17.517719401166445        13.871978084742201     
 O   5.1091751303196604        16.663225783709773        14.628301927779138     
 N   5.7068452376722592        14.947812868027984        12.228203954269588     
 N   6.5484110159743487        17.520526625424733        11.457236356569334     
 C   3.0374782143536896        15.550460842968150        10.022803761289172     
 C   2.2710135581045527        15.152019763998894        14.447786086075125     
 C   3.7427982223498830        13.707519543951131        13.186837219040617     
 C   1.8131778848360454        14.803671673104541        12.108648306831396     
 C   1.3993184266869820        18.695290196616984        13.944534174857480     
 C   1.5272372559241358        16.457487904711662        14.530820153143702     
 C   5.5425825811500085        15.604042898277674        15.316639873453710     
 C   6.3580588073236388        15.147424155180286        10.907881772807755     
 C   4.8801908570542558        13.709828553921602        12.167778570219227     
 C   6.7942458151736833        14.824576947845138        13.259044388108673     
 C   7.1986500064575303        18.702731749661840        11.377335144997252     
 C   7.0958063368821662        16.456381950645497        10.818584272288886     
 C   2.2404912880940242        14.576553739664600        10.687666851625414     
 C   3.3463481941392264        15.349838068072520        8.6583485619949894     
 H   3.0686471677274496        15.156342689243528        15.207060428028125     
 H   1.5820984083194298        14.324490134134006        14.689934794747110     
 H   3.1110882514136202        12.817015665642137        13.025907995744859     
 H   4.1582849079180964        13.636173284951148        14.197098160221623     
 H   1.1546533468585682        13.977737657803324        12.419744178368642     
 H   1.2333460710329338        15.735578264786461        12.158635594232553     
 H   1.8691357972427056        19.521665024640303        13.416533859685869     
 C  0.20797276949330565        18.863326194534604        14.645786100891289     
 C  0.35037576575878221        16.555365179279178        15.272819727265514     
 C   6.3495239077206111        14.620185209038171        14.679177261518058     
 C   5.2025223070293887        15.416239334790260        16.676328801729980     
 H   5.5659002116789242        15.142502883271625        10.142339198134550     
 H   7.0524932757453209        14.320920453365041        10.677883420057787     
 H   5.5151444565850660        12.821039818496400        12.326217055049938     
 H   4.4628274149207376        13.638554575209840        11.158115714844696     
 H   7.4559694558813217        13.993725601594265        12.968627970960231     
 H   7.3742473571560065        15.755820747277713        13.200721762182605     
 H   6.7139734805109645        19.532848127832587        11.885593259402970     
 C   8.3974033735379070        18.871206347184490        10.688834212637152     
 C   8.2799317247891029        16.554568593340949        10.088533891133466     
 C   1.7770520390392810        13.458888807648320        9.9857657608358057     
 C   2.8659596286748825        14.227278410152984        7.9744138599726346     
 H   3.9389456883759237        16.097883274996633        8.1327625615510115     
 H -0.28063996777662503        19.834380686723868        14.670850064236800     
 C -0.33393836446647757        17.770433600640796        15.317571403897498     
 H  -3.6663818056823713E-002   15.677600390928429        15.784989961157558     
 C   6.7948367583872216        13.509649917168396        15.404205617048460     
 C   5.6658783634377423        14.301823944140686        17.384369672903652     
 H   4.5970899625638877        16.165599754509589        17.183203902043001     
 H   8.8787239547800638        19.845563669397151        10.656039135176027     
 C   8.9555491561005507        17.774192716504732        10.037343946152511     
 H   8.6781627772610275        15.674485744305384        9.5892653666685899     
 H   1.1615266299893210        12.726946692205532        10.509149688249725     
 C   2.0770197571450026        13.279078131774552        8.6322315079253027     
 H   3.1120931503755367        14.113013969885884        6.9179527190299934     
 H  -1.2766006002534169        17.862563198307189        15.854487961985985     
 H   7.4152147501909509        12.767075252534314        14.902187623455200     
 C   6.4677531107985526        13.346278861820695        16.753801331046677     
 H   5.3971064837654490        14.199316195536811        18.436975782907144     
 H   9.9027643282649933        17.867420059103281        9.5090067797816609     
 H   1.6833274999110599        12.411971339676908        8.1105356996443643     
 H   6.8487579986453184        12.484082860950041        17.292441061780242     
 Dy   1.6134722512397070E-002   8.7740963732127462        4.2096388176461534     
 Br   3.3990152331009688E-002   5.8898016268423188        4.1256813175985716     
 O  0.81618931685019558        9.2417043450892606        2.2475641765077823     
 N   1.4139044776918155        10.889185862975797        4.6914579970537247     
 N   2.2528346176594085        8.2984871534188738        5.4071027526790632     
 O -0.77179736887399686        9.1872683959365364        6.1931874195326762     
 N  -1.3955212260019083        10.888383005603538        3.7990220139158080     
 N  -2.2357989141740617        8.3351003452911190        3.0000676478290789     
 C   1.2641256796243523        10.311624782564307        1.5855224566994772     
 C   2.0611550351831145        10.663971966064370        6.0072169746267603     
 C  0.57616464376029641        12.118130851066324        4.7717126596670774     
 C   2.5037789872405267        11.041450145730016        3.6699665556718317     
 C   2.9075797605724016        7.1170750826738249        5.4669082694188056     
 C   2.7943444560043424        9.3514685196054455        6.0712829229794290     
 C  -1.2198838146078317        10.239088052804416        6.8837475894479310     
 C  -2.0466766128146214        10.711091276470864        2.4753464964022140     
 C -0.56422047971680300        12.125501767249759        3.7553442496470675     
 C  -2.4847502233291232        11.006405998910010        4.8287433182486295     
 C  -2.8828724569698747        7.1518193438970412        2.9088323135390519     
 C  -2.7833983577855359        9.4032751110246444        2.3683486200832382     
 C   2.0666541864886567        11.279086354271062        2.2530640529177708     
 C  0.94867910394105437        10.521560763911303       0.22380667473702612     
 H   1.2697213090718455        10.657866204610938        6.7728753555887540     
 H   2.7594321674849684        11.482487832895087        6.2544205579612528     
 H   1.2018608349988771        13.014751059795293        4.6202535729482532     
 H  0.16361224772763486        12.175824955753694        5.7840010766020065     
 H   3.1623350060850779        11.866892579417270        3.9824963677021299     
 H   3.0869766640061549        10.110856492432063        3.7076625014690228     
 H   2.4301947428156860        6.2970480975529632        4.9358552558075814     
 C   4.1014609481838358        6.9377589676268867        6.1610188334140412     
 C   3.9747952868581278        9.2407056997547947        6.8049624400304713     
 C  -2.0420241658336047        11.212024645102591        6.2491489569728742     
 C -0.87821721820415810        10.430862324668729        8.2421909616834554     
 H  -1.2542694245427128        10.727115343478525        1.7103724382640839     
 H  -2.7405584206751632        11.541742359912170        2.2591371159838514     
 H  -1.1987343775073724        13.012155220687484        3.9269600722476183     
 H -0.14900775815827766        12.209579807082928        2.7458222914738042     
 H  -3.1482843984751567        11.836155630807667        4.5387179126543051     
 H  -3.0624450610980474        10.073878622859395        4.7674622898184271     
 H  -2.3969064043213328        6.3183716669605987        3.4107548087595623     
 C  -4.0809933146620700        6.9876073261253433        2.2182489574421242     
 C  -3.9656579602402213        9.3094260850897825        1.6344543375515135     
 C   2.5252470210000517        12.402107357853399        1.5568300689190211     
 C   1.4253132559575308        11.649318795967195      -0.45450223831510328     
 H  0.35200485126277792        9.7780487032595911      -0.30380891705389917     
 H   4.5839372060785566        5.9636955855355849        6.1771249191746254     
 C   4.6530227671429367        8.0223901296957312        6.8382665149310915     
 H   4.3688458302960500        10.113188633500544        7.3205944299430392     
 C  -2.5023232080874287        12.315059230032880        6.9763587957002393     
 C  -1.3559357483070353        11.537766420355593        8.9525282699244766     
 H -0.26112518918313726        9.6894906844547464        8.7466863158914965     
 H  -4.5612219153246523        6.0127144540891484        2.1783582106580148     
 C  -4.6403902693389041        8.0894404233150787        1.5753155295010162     
 H  -4.3645696064095585        10.192593949467485        1.1406441379797905     
 H   3.1422995354007348        13.130997769668513        2.0824990073137495     
 C   2.2170883703270459        12.592640968781803       0.20661493810985512     
 H   1.1729318206357655        11.771005777202918       -1.5087330568673532     
 H   5.5967108935341825        7.9218802169685656        7.3720233023326642     
 H  -3.1345193262320037        13.049204529217707        6.4762945388114588     
 C  -2.1743825652685889        12.481690227370883        8.3254757893765223     
 H  -1.0856234651750036        11.643375279105500        10.004352522530205     
 H  -5.5886571873544835        7.9997065832696803        1.0480397387392981     
 H   2.6079401838126457        13.464283756143468      -0.30929647122544240     
 H  -2.5669574568383777        13.337675776706314        8.8661354030931925     
 Dy   8.9800934288553399E-003   8.4740921337541497        12.673670638389900     
 Br   4.4063805874989953E-002   11.342423703375662        12.755847502030218     
 O -0.80216379914675473        8.0629447595447061        10.697077187941527     
 N  -1.3939663743319233        6.3484027749815715        13.101444267767400     
 N  -2.2434248935371075        8.9184665363532289        13.868176377238845     
 O  0.82190700032462582        8.0251036805891083        14.636431456419610     
 N   1.3999553546296595        6.3498124812409396        12.203360129323922     
 N   2.2459957716830168        8.9274074989521335        11.448639396246044     
 C  -1.2336130055184977        7.0004516612981140        10.012523614920108     
 C  -2.0433820280820902        6.5469480222767080        14.422656685727352     
 C -0.56543438683244351        5.1115345787218658        13.160206984786033     
 C  -2.4828667826175082        6.2224474915140613        12.072744442888689     
 C  -2.8979433055370962        10.098338678703886        13.946815989053546     
 C  -2.7840251469347126        7.8542570987145544        14.512602522508582     
 C   1.2707381735051222        6.9585128542685108        15.303606846085074     
 C   2.0409811959955775        6.5591469247668615        10.880388309820805     
 C  0.57169488821240799        5.1124986595289927        12.140883311127842     
 C   2.4978892305434743        6.2124579433877685        13.219648888588932     
 C   2.9024198204722542        10.106301986838060        11.372092106978274     
 C   2.7832348094578268        7.8652442787673760        10.797508223117898     
 C  -2.0390447687772562        6.0168706574704993        10.652604618034381     
 C -0.89226949957651058        6.8084323634773529        8.6537459695678116     
 H  -1.2503338011806695        6.5433682426856770        15.187261889128028     
 H  -2.7360243958805164        5.7191947356335335        14.653738583862637     
 H  -1.1989471559932614        4.2219287016881770        13.000101098063469     
 H -0.14801979479067928        5.0388998103899221        14.169726624095473     
 H  -3.1427709609451528        5.3905644925137501        12.364834585865733     
 H  -3.0645171946334964        7.1526343442764349        12.130883489561723     
 H  -2.4186869690251136        10.928709679214785        13.434048552778160     
 C  -4.0942735108599742        10.264555400291515        14.639944721647712     
 C  -3.9649243331691020        7.9506381953407859        15.248395150737537     
 C   2.0695172186146986        5.9851323109672370        14.640249565868917     
 C  0.96151394977434157        6.7585118041597267        16.668127551974777     
 H   1.2438548057015357        6.5625776698051945        10.120574671214763     
 H   2.7309320176865688        5.7322981982296257        10.638817786101072     
 H   1.2059237079787994        4.2236149553226232        12.301504798321805     
 H  0.15629036169592350        5.0402394998840832        11.130674462621306     
 H   3.1576178702702888        5.3870669973098018        12.909256454899365     
 H   3.0767715297499394        7.1450270229963788        13.169872843524216     
 H   2.4279865950706787        10.934285876676585        11.893294622783326     
 C   4.0966585416805161        10.273718327272537        10.675596393186790     
 C   3.9643331493529379        7.9618133331722083        10.062442775960074     
 C  -2.4825193040328291        4.9035562837405902        9.9307178852804601     
 C  -1.3531330216726054        5.6908463913387974        7.9490709958593246     
 H -0.28828646377193168        7.5575154652538430        8.1447445884038849     
 H  -4.5797618403189890        11.236813081396923        14.671107111140236     
 C  -4.6447524050492213        9.1679190071244214        15.298497792791713     
 H  -4.3577320445704162        7.0707771551776881        15.752385461661264     
 C   2.5320196811371187        4.8672088566602056        15.342551331649592     
 C   1.4417565951720084        5.6363903981479417        17.352908920340059     
 H  0.36761168905484959        7.5058538763482447        17.193161500422796     
 H   4.5817100897395031        11.246343627276243        10.645867707604532     
 C   4.6459399492007165        9.1781817726622474        10.014321447688255     
 H   4.3562646502984128        7.0820812760057352        9.5575179554780778     
 H  -3.1022687880624882        4.1617972089366670        10.434857904709292     
 C  -2.1541972877828606        4.7361770691266560        8.5819390742953114     
 H  -1.0835001178798411        5.5852815243450031        6.8970058940617678     
 H  -5.5898205074178380        9.2598842960471011        15.830875967037208     
 H   3.1471330147392593        4.1345749968661973        14.819467545756192     
 C   2.2308559422144429        4.6876518523770505        16.695932855359477     
 H   1.1947372424975595        5.5225739905771158        18.409224299179719     
 H   5.5913257098947717        9.2692565778720848        9.4820507747511869     
 H  -2.5332885930337423        3.8715846323544687        8.0458157953137839     
 H   2.6234212765256495        3.8203080492135877        17.218293159766134     
         256

 Dy   4.2633697091992495       0.16904333022437951        4.2382542457386156     
 Br   4.2494553543794540       -2.7153542008268046        4.3010187273958422     
 O   5.0527648098138442       0.57936921461718205        2.2546593441788629     
 N   5.6766128625757126        2.2821563636055289        4.6481242255790942     
 N   6.5128127567726857      -0.27271461842033567        5.4503037199220090     
 O   3.4631687385124192       0.63702390402372755        6.1998935059672213     
 N   2.8673265234416543        2.2856101961080935        3.7555989156891649     
 N   2.0243609936543421      -0.30300776155316678        3.0425938393427550     
 C   5.5022697842734516        1.6297472539677003        1.5628921344414866     
 C   6.3282533080066967        2.1044967484320454        5.9714477856899260     
 C   4.8463617020577781        3.5198940873118576        4.6923163337532774     
 C   6.7655208963345128        2.3992618233560243        3.6179382953639481     
 C   7.1580449166180395       -1.4569044260080581        5.5430804235929063     
 C   7.0636380004315571       0.79600954306671090        6.0783425415903727     
 C   3.0172670956040322        1.7080168305287990        6.8615743624039824     
 C   2.2204742525477368        2.0612550240979250        2.4393483361320625     
 C   3.7061607904882172        3.5138069706897586        3.6758037233874910     
 C   1.7774793862305576        2.4386499217827353        4.7771969490676760     
 C   1.3678546538889396       -1.4835220442840513        2.9843643377075031     
 C   1.4862359021221028       0.74921173165459631        2.3745006587479147     
 C   6.3231839616256389        2.6038836742996097        2.1972467572179570     
 C   5.1641234628726922        1.8184990780466659       0.20311264362922304     
 H   5.5362988844907868        2.1214808014984419        6.7368577689774964     
 H   7.0230644271105298        2.9344952313723005        6.1871149727295398     
 H   5.4816538036785438        4.4060896447904820        4.5213410216495760     
 H   4.4311563850498734        3.6037689952009768        5.7018334750054267     
 H   7.4294118945811780        3.2288967891519413        3.9074016215932916     
 H   7.3429221016755548        1.4665426630957126        3.6796836974893243     
 H   6.6696736802837258       -2.2906506371630746        5.0439373002877446     
 C   8.3575078263297513       -1.6214841704946557        6.2312539732676262     
 C   8.2478857035208879       0.70208580786734331        6.8087758373338314     
 C   2.2150118937557828        2.6757882358028393        6.1942105830666572     
 C   3.3352766503738680        1.9187658544690631        8.2225170403294037     
 H   3.0123734206416120        2.0549636622020131        1.6740992180898944     
 H   1.5229412764748147        2.8804075331216801        2.1920433554111076     
 H   3.0812602884967011        4.4109644719234691        3.8274352269619145     
 H   4.1190913482985883        3.5713185453561915        2.6636348748050547     
 H   1.1196479071749399        3.2647348487755559        4.4648529049409555     
 H   1.1935007555386816        1.5086034338163952        4.7393222913843278     
 H   1.8427382983110414       -2.3030529288963013        3.5183675055356636     
 C  0.17546515091602063       -1.6627289924531106        2.2877515891558291     
 C  0.30815363854957356       0.63812480343850775        1.6367393732188329     
 C   6.7840756977735817        3.7061923296177732        1.4692349407412950     
 C   5.6428856204314517        2.9243332579660115      -0.50818523592085063     
 H   4.5479749064647939        1.0761958696831468      -0.30125311312479280     
 H   8.8356866437949311       -2.5973287848517215        6.2730505058649326     
 C   8.9208087653033150      -0.51880666158269295        6.8692870778547030     
 H   8.6495603327081678        1.5858604093853845        7.2992066367234925     
 C   1.7576352726264897        3.7990942586102521        6.8908181495106540     
 C   2.8606486620252518        3.0472870988695018        8.9008956962338974     
 H   3.9318692093304848        1.1748274243027010        8.7495688051200045     
 H -0.30917272906854709       -2.6357575251573833        2.2737774751204718     
 C -0.37186374869788547      -0.57930258061469098        1.6050764978855911     
 H  -8.3001665612775472E-002   1.5096362110734776        1.1171536218330158     
 H   7.4146018641111988        4.4416472739136310        1.9694812222856810     
 C   6.4589614093398193        3.8702181528168706       0.11910606284887823     
 H   5.3744787393988807        3.0277682885209471       -1.5607126778929632     
 H   9.8703588458476119      -0.60848621253536250        7.3942386044595905     
 H   1.1397959807544094        4.5277714763384802        6.3658418629938840     
 C   2.0679416994519473        3.9902880358133919        8.2404769015334001     
 H   3.1147576206699812        3.1696754745078124        9.9546434495851592     
 H  -1.3141373405783459      -0.68016352195535512        1.0689078576973527     
 H   6.8520446999442468        4.7254898857619096      -0.42239167332665101     
 H   1.6782280468749133        4.8623547295010701        8.7565479303367155     
 Dy   4.2973198032146396        17.065285419830971        12.652289789024739     
 Br   4.2645981694648922        19.938650026965387        12.592195458430529     
 O   3.4839766634981846        16.619889086639724        10.688714866166452     
 N   2.9095496739972058        14.942459081755823        13.122649233604784     
 N   2.0567985889541984        17.517132286336842        13.871401609904179     
 O   5.1080199324285864        16.660703613675352        14.628295906637012     
 N   5.7048818243864519        14.947406793124875        12.226529047550745     
 N   6.5466500764994207        17.520466026166432        11.456767478050519     
 C   3.0372503324477242        15.552482034282800        10.021727266345930     
 C   2.2685770247262691        15.151128459054572        14.445992112666778     
 C   3.7407551111776738        13.707228720556561        13.184945786958327     
 C   1.8117275630320404        14.804089589992925        12.106280165639019     
 C   1.3977768506217618        18.694843360815096        13.944437591995539     
 C   1.5249841773770096        16.456692110532590        14.529542028394403     
 C   5.5423088089666743        15.601232729124598        15.315602176958853     
 C   6.3556118235210119        15.147690575138032        10.906113838662449     
 C   4.8781346826148946        13.709484193374758        12.165876952183757     
 C   6.7927715028099405        14.823457646429011        13.256678334741043     
 C   7.1972209239511376        18.702513132521634        11.377362169264224     
 C   7.0935866896397037        16.456524408029328        10.817367790290120     
 C   2.2398178095946881        14.578095115135200        10.685310477933701     
 C   3.3475648788237566        15.352504843108907        8.6574887146622128     
 H   3.0659755348799553        15.154971828360914        15.205539165569444     
 H   1.5794698841950487        14.323561098652450        14.687470682041877     
 H   3.1089645699009956        12.816763791959678        13.024095076650987     
 H   4.1563662921049751        13.635869790889910        14.195161880019221     
 H   1.1531443061965050        13.977854440647400        12.416414011316570     
 H   1.2317982087403856        15.735904390654634        12.156701904417826     
 H   1.8680225906268495        19.521424161546935        13.417161962031884     
 C  0.20631698451627170        18.862809478219649        14.645510418903369     
 C  0.34805490644113973        16.554500066537045        15.271458454580458     
 C   6.3488799872183215        14.617924820656151        14.676842807916051     
 C   5.2039044984705676        15.412889194813564        16.675575864048870     
 H   5.5632197622479334        15.143313688297001        10.140846368130711     
 H   7.0498295682958405        14.321211911157814        10.675417730973589     
 H   5.5130131051645028        12.820655170830134        12.324371385633277     
 H   4.4608786343073215        13.638234140075413        11.156175885573063     
 H   7.4544219582167308        13.992904090239348        12.965269019053538     
 H   7.3727021102942283        15.754779100057966        13.198815719128982     
 H   6.7130035056764124        19.532435079273409        11.886369955747083     
 C   8.3958532248670288        18.871029847663991        10.688662876021914     
 C   8.2776294120125353        16.554754894891953        10.087205186996414     
 C   1.7771664520238051        13.460814137354062        9.9822798978651601     
 C   2.8678934289332285        14.230392036647096        7.9723706907312311     
 H   3.9407616453674876        16.100626505074786        8.1327999594897875     
 H -0.28208929000144445        19.833950679610105        14.671001649699377     
 C -0.33595444587020229        17.769717788325153        15.316684747931109     
 H  -3.9227426683843297E-002   15.676620387003048        15.783242179395607     
 C   6.7952315406441963        13.507137409483018        15.400793066298631     
 C   5.6682579160002149        14.298174115402832        17.382492141692136     
 H   4.5990410996790123        16.162164281652970        17.183341402760448     
 H   8.8774123085489443        19.845285503308581        10.656308294689802     
 C   8.9535881711449328        17.774207949948650        10.036518418402231     
 H   8.6755733650320241        15.674788795971452        9.5875038413720812     
 H   1.1614302560905074        12.728342216171585        10.504642896088644     
 C   2.0783255936622242        13.281856116466271        8.6288974902447126     
 H   3.1150427307004769        14.116713953487452        6.9160710084488830     
 H  -1.2786332060141483        17.861856227717503        15.853557689587541     
 H   7.4154503771808455        12.765130011363834        14.897754716593511     
 C   6.4695556908653806        13.343016439118395        16.750608820308159     
 H   5.4006663423359544        14.195159613488277        18.435313739950793     
 H   9.9007727206799938        17.867412402058470        9.5081113026503665     
 H   1.6851564598876088        12.415032299612808        8.1063764994727681     
 H   6.8513195198847274        12.480662457111148        17.288455172471323     
 Dy   1.5219493988797395E-002   8.7741300166002194        4.2111768759299144     
 Br   3.0497238760897497E-002   5.8898683716931721        4.1358621328320631     
 O  0.81520226370017390        9.2386629687015649        2.2482176396735842     
 N   1.4140308127371692        10.889261814489597        4.6893054106255327     
 N   2.2521789034194741        8.2992891620501084        5.4086885843258345     
 O -0.77304149265466382        9.1901836421769207        6.1937777986179343     
 N  -1.3954180785128074        10.888266558647590        3.7968313070029405     
 N  -2.2364525596102771        8.3341992920921051        3.0016568154369589     
 C   1.2628623776216465        10.307669860246051        1.5845708076217575     
 C   2.0613888426738796        10.665605839146107        6.0052950330126755     
 C  0.57655956154248578        12.118461166914511        4.7681191106596241     
 C   2.5037365394915794        11.039935396171126        3.6673758744194060     
 C   2.9064874301421346        7.1177266228322882        5.4700266575833822     
 C   2.7943613684149708        9.3530446423937281        6.0710201123372700     
 C  -1.2214369923514059        10.242857757737259        6.8827835815981615     
 C  -2.0463998819685525        10.709339359296322        2.4733388830686347     
 C -0.56378771374826941        12.125099630499784        3.7517042841307267     
 C  -2.4848535140703318        11.007964535108897        4.8260703501432269     
 C  -2.8839500172954442        7.1510585254307033        2.9119768388347129     
 C  -2.7833642288315876        9.4015715730663505        2.3680407316962118     
 C   2.0662002990010282        11.275688303596500        2.2502753798491297     
 C  0.94604098813649273        10.516365233054492       0.22298030009957875     
 H   1.2699420722416406        10.660526949409723        6.7709565866455588     
 H   2.7598035599199719        11.484316165451188        6.2514163186655578     
 H   1.2024754707323353        13.014782518851371        4.6158101087095584     
 H  0.16387302579123098        12.177231570092173        5.7802917093906725     
 H   3.1624846353756246        11.865713343948684        3.9786053369130041     
 H   3.0868043143276931        10.109323572606279        3.7062554547280202     
 H   2.4284456523139433        6.2970266473693002        4.9406632677067392     
 C   4.1007257279967426        6.9390471252683437        6.1636756944791475     
 C   3.9751181452738913        9.2429661205375950        6.8043518473381965     
 C  -2.0426383728298707        11.215342519602304        6.2463334756203324     
 C -0.88133676563702945        10.435689180194426        8.2414234900630721     
 H  -1.2539523724046338        10.724248698680912        1.7084156909125190     
 H  -2.7401074271334784        11.539806761021930        2.2559268599523121     
 H  -1.1980514699621088        13.012096169433319        3.9223851178645495     
 H -0.14862301609624681        12.208034795429269        2.7420878319656037     
 H  -3.1480887359223613        11.837460791895705        4.5347373192593823     
 H  -3.0627786071204866        10.075516011097239        4.7659040943941573     
 H  -2.3986397157078514        6.3183039849427551        3.4156135495307218     
 C  -4.0816988567218395        6.9861731430891938        2.2209197734596660     
 C  -3.9652990612579746        9.3069984205798075        1.6337710416569009     
 C   2.5246418724444903        12.397652689458576        1.5522541000502410     
 C   1.4224999970400274        11.643035182148619      -0.45716138823564734     
 H  0.34846586545580255        9.7727388369418602      -0.30330808245902147     
 H   4.5828941886809398        5.9648511062316310        6.1809745264107780     
 C   4.6530339921937216        8.0245049753406494        6.8389480216831924     
 H   4.3696541870520438        10.115988104100484        7.3186916301382574     
 C  -2.5031712537554922        12.319355775295893        6.9718219278335463     
 C  -1.3593107801284758        11.543611054038305        8.9499865589884244     
 H -0.26524800418501088        9.6943334535486638        8.7472368922146639     
 H  -4.5622285970663583        6.0114078130347988        2.1822390805293463     
 C  -4.6403405577568035        8.0871512723245136        1.5759668461231255     
 H  -4.3637046379751627        10.189595651237765        1.1386056978931471     
 H   3.1423571134450978        13.127009272360901        2.0764683114233327     
 C   2.2154357830462628        12.586667931772713       0.20206201805320456     
 H   1.1691874053317917        11.763673178502593       -1.5112900550265362     
 H   5.5970534376748287        7.9244767760165020        7.3721959974179239     
 H  -3.1346184756284479        13.053113280993518        6.4703081751768527     
 C  -2.1764892128831903        12.487317936340785        8.3210330514013524     
 H  -1.0900674999555588        11.650151146216000        10.001959551182404     
 H  -5.5882655170595408        7.9969008714619383        1.0481725168793761     
 H   2.6061967220667963        13.457500539994193      -0.31525972407817104     
 H  -2.5692502398230022        13.344039660061169        8.8603273372272824     
 Dy   1.0278669958982524E-002   8.4738254539592450        12.673444217857689     
 Br   4.2142971355546621E-002   11.342115511300587        12.746896619171304     
 O -0.80109432165267080        8.0608559886508502        10.697432988759136     
 N  -1.3924644778728206        6.3483012358502853        13.103338542915466     
 N  -2.2414563056885402        8.9189575008806479        13.869274282634528     
 O  0.82267458368855628        8.0263799197792078        14.636840698606321     
 N   1.4014506234596975        6.3492100240808353        12.205305902854597     
 N   2.2480796664071261        8.9261573085463404        11.449885285618706     
 C  -1.2334104353497757        6.9981156636761019        10.013831066151207     
 C  -2.0414961295840799        6.5476094369348514        14.424576926535424     
 C -0.56409464391772757        5.1113321075861027        13.162440949132028     
 C  -2.4817625907155629        6.2218783562013877        12.075199935145502     
 C  -2.8959475687218634        10.098855934714566        13.947654439480930     
 C  -2.7821393333086335        7.8549146726907155        14.513926846163184     
 C   1.2708158065156641        6.9601212961386763        15.304995536175621     
 C   2.0429034773627355        6.5577596031372103        10.882390498751827     
 C  0.57303997387769590        5.1119989557479935        12.143130641169193     
 C   2.4989412349830884        6.2123119274557945        13.222188706590162     
 C   2.9045470649753371        10.105016210011609        11.373080686358465     
 C   2.7851773805402904        7.8638387198154458        10.798921256338131     
 C  -2.0386088788686720        6.0151193833959997        10.655087389930561     
 C -0.89354700727912062        6.8055275668687578        8.6548096719936094     
 H  -1.2482792264717062        6.5444726929317127        15.188974138791581     
 H  -2.7340632308937924        5.7199831875075855        14.656294640011234     
 H  -1.1977250738828991        4.2218024958228249        13.002388304723084     
 H -0.14680404070282602        5.0387698574132642        14.172010467173754     
 H  -3.1417900234734688        5.3904133436788895        12.368175198225096     
 H  -3.0631593762075524        7.1522592991012752        12.132839478388199     
 H  -2.4167105310112120        10.929062677179809        13.434592687769475     
 C  -4.0923402188977551        10.265251181636902        14.640637671197966     
 C  -3.9632383841947574        7.9514226072918097        15.249348803722254     
 C   2.0698992771241764        5.9862033257264331        14.642826400939038     
 C  0.96027347841052579        6.7607934938308683        16.669331368122027     
 H   1.2459678881569207        6.5607759420046170        10.122349341746457     
 H   2.7329216387769502        5.7307733848596678        10.641470475923176     
 H   1.2071533776700438        4.2230411033312203        12.303807789374938     
 H  0.15752950187415424        5.0396745904525178        11.132963735752272     
 H   3.1585537147180345        5.3864927556976019        12.912717381888324     
 H   3.0780982693999461        7.1446732730634483        13.171921728610414     
 H   2.4301360926850477        10.933165018112520        11.894028068007401     
 C   4.0986884627049029        10.272248497231145        10.676384939854925     
 C   3.9660321589248340        7.9602773800864073        10.063420080997844     
 C  -2.4829682476291812        4.9015000948916363        9.9342563923715197     
 C  -1.3552981692089827        5.6876259461567091        7.9512154320193993     
 H -0.29002849868616148        7.5544802039589714        8.1449824975812302     
 H  -4.5776977171391016        11.237582603130598        14.671630811213543     
 C  -4.6430626894326421        9.1687140173661525        15.299139378048190     
 H  -4.3562063037959255        7.0716156267468335        15.753308743832234     
 C   2.5317249304885503        4.8687138266646270        15.346256676677415     
 C   1.4398619417195631        5.6391301289759479        17.355270383213387     
 H  0.36586598020431077        7.5082605959206612        17.193509656131376     
 H   4.5838912047906692        11.244789762578883        10.646488994437362     
 C   4.6476601501006369        9.1766211384108871        10.014993689700672     
 H   4.3577507795763673        7.0805029599495422        9.5584048025249597     
 H  -3.1025635793777671        4.1602791735325928        10.439366213697149     
 C  -2.1558434711736538        4.7333315571570278        8.5853098826291649     
 H  -1.0866940299931920        5.5815348301844478        6.8989740718437931     
 H  -5.5882783695269671        9.2607163488418678        15.831260089399741     
 H   3.1470483019571192        4.1355714559588428        14.824163658272170     
 C   2.2295376796572830        4.6900574803129338        16.699527542675089     
 H   1.1919437085756084        5.5259272312129921        18.411454764970863     
 H   5.5928597923509082        9.2676619595196321        9.4824043829788334     
 H  -2.5355525874188820        3.8685365299817502        8.0499401218455855     
 H   2.6216869983672439        3.8230371325565224        17.222688625892118     
         256

 Dy   4.2643012001243434       0.16906064173383206        4.2364437358337890     
 Br   4.2528451871570221       -2.7152815176359537        4.2910579656338621     
 O   5.0540201673496137       0.58233556587753432        2.2538038665065052     
 N   5.6764536726037491        2.2821004450048381        4.6500905757817073     
 N   6.5136343522760995      -0.27349164021779371        5.4481301325317579     
 O   3.4642442630233670       0.63392948338326160        6.1990019490963189     
 N   2.8671410183239474        2.2856363412070819        3.7575687685530195     
 N   2.0251444358100494      -0.30232907812152088        3.0405074077124108     
 C   5.5037367448642698        1.6336316899592378        1.5636226193738008     
 C   6.3279297777558599        2.1027801094530401        5.9732281776536853     
 C   4.8458296033505555        3.5195217910853751        4.6957627973216178     
 C   6.7655537812551989        2.4009514985615215        3.6203739737934546     
 C   7.1594293041157844       -1.4574820090070508        5.5390927851187932     
 C   7.0636194741026124       0.79436241977087207        6.0783200973665767     
 C   3.0185369748035282        1.7039490613626993        6.8623381932284850     
 C   2.2201546350667698        2.0628688125106844        2.4411015352280545     
 C   3.7056526070771900        3.5141272359035387        3.6792211735765545     
 C   1.7774785855517379        2.4370122969848937        4.7796282403467165     
 C   1.3692205174528220       -1.4830609499110450        2.9804817732440654     
 C   1.4862006011568398       0.75074271694777173        2.3744976646669254     
 C   6.3236844311599345        2.6073412216746585        2.1998356151282121     
 C   5.1670591267886055        1.8234853506408326       0.20367681842557014     
 H   5.5359429689919377        2.1185958759361365        6.7385996707428095     
 H   7.0225412032217136        2.9326124756882628        6.1901279619758469     
 H   5.4808359253312258        4.4060843107416723        4.5257056926933785     
 H   4.4306882092186388        3.6022370125133549        5.7053837980922486     
 H   7.4291115573960305        3.2303617969454486        3.9111495651691301     
 H   7.3432285895286107        1.4683369110212485        3.6809695876031587     
 H   6.6718328168607606       -2.2904802611051904        5.0380250197767769     
 C   8.3585043143885311       -1.6227446293203236        6.2277662183841729     
 C   8.2474821388557764       0.69967524739642539        6.8092265286921023     
 C   2.2154258594613099        2.6722597165149842        6.1968408239458244     
 C   3.3378612903396347        1.9134069447229303        8.2231779886507290     
 H   3.0120516031739104        2.0576671772142614        1.6758339586411575     
 H   1.5224469265029630        2.8821993734439704        2.1949347002722193     
 H   3.0804947962596136        4.4109588324705360        3.8317080920541753     
 H   4.1187036087112645        3.5727385607616675        2.6671640083794230     
 H   1.1194059354905723        3.2634057524161113        4.4686118463983364     
 H   1.1936758354463464        1.5069170365893456        4.7405528945612865     
 H   1.8448737950596612       -2.3033284182592637        3.5126049959812056     
 C  0.17647385948901806       -1.6616185377464718        2.2843228095488501     
 C  0.30776287291837690       0.64038647938369431        1.6371576322914787     
 C   6.7847214106143845        3.7106797915155516        1.4735632019736333     
 C   5.6459671494025203        2.9304075653827604      -0.50582032630574425     
 H   4.5519473553566945        1.0811542061227535      -0.30199234872169367     
 H   8.8371294335080659       -2.5983971154827565        6.2681154233193164     
 C   8.9208460509529015      -0.52101679685985636        6.8681662965228654     
 H   8.6485199604946477        1.5828128915747115        7.3012438141455558     
 C   1.7581513086481784        3.7944746781714702        6.8952647563218221     
 C   2.8633278223595955        3.0407823132733141        8.9034315766421610     
 H   3.9353880365141740        1.1693807952773634        8.7488997492050036     
 H -0.30770270627247875       -2.6348528491002101        2.2689077963304132     
 C -0.37180171962314978      -0.57725547133785460        1.6039514242998922     
 H  -8.4009706373678536E-002   1.5125139026017929        1.1190890689288888     
 H   7.4145120410722987        4.4457456716244268        1.9752491525249709     
 C   6.4607670705098421        3.8760855368397622       0.12336728861776847     
 H   5.3785870068740200        3.0348126832433291       -1.5584831402938428     
 H   9.8700145183416605      -0.61124042991844219        7.3937058433521416     
 H   1.1396581040476084        4.5236314577961698        6.3717490656321480     
 C   2.0694518815454539        3.9841008981992179        8.2449211118167245     
 H   3.1183444310987336        3.1620802451568362        9.9570889586745146     
 H  -1.3144366309935527      -0.67760114603593580        1.0683363857851838     
 H   6.8539531154387161        4.7321428090791713      -0.41675016737331966     
 H   1.6797758174655490        4.8553197261384362        8.7624306677946251     
 Dy   4.2960657376253089        17.065023962202101        12.652926472446646     
 Br   4.2669485899942812        19.938328234632213        12.600913612389213     
 O   3.4830962242609118        16.621520094197258        10.688687148458145     
 N   2.9076061057725551        14.942228105811346        13.120961537254187     
 N   2.0549547758599238        17.516545171507236        13.870825135066157     
 O   5.1068647345375133        16.658181443640935        14.628289885494885     
 N   5.7029184111006455        14.947000718221766        12.224854140831901     
 N   6.5448891370244935        17.520405426908127        11.456298599531705     
 C   3.0370224505417585        15.554503225597450        10.020650771402689     
 C   2.2661404913479855        15.150237154110251        14.444198139258431     
 C   3.7387120000054646        13.706937897161991        13.183054354876035     
 C   1.8102772412280352        14.804507506881311        12.103912024446641     
 C   1.3962352745565416        18.694396525013207        13.944341009133597     
 C   1.5227310988298834        16.455896316353513        14.528263903645103     
 C   5.5420350367833402        15.598422559971524        15.314564480463996     
 C   6.3531648397183851        15.147956995095777        10.904345904517143     
 C   4.8760785081755325        13.709139832827912        12.163975334148287     
 C   6.7912971904461976        14.822338345012884        13.254312281373414     
 C   7.1957918414447457        18.702294515381432        11.377389193531195     
 C   7.0913670423972404        16.456666865413162        10.816151308291355     
 C   2.2391443310953520        14.579636490605800        10.682954104241988     
 C   3.3487815635082869        15.355171618145295        8.6566288673294363     
 H   3.0633039020324606        15.153600967478299        15.204017903110765     
 H   1.5768413600706674        14.322632063170895        14.685006569336641     
 H   3.1068408883883709        12.816511918277218        13.022282157557113     
 H   4.1544476762918530        13.635566296828671        14.193225599816818     
 H   1.1516352655344420        13.977971223491474        12.413083844264499     
 H   1.2302503464478374        15.736230516522804        12.154768214603097     
 H   1.8669093840109932        19.521183298453568        13.417790064377899     
 C  0.20466119953923773        18.862292761904694        14.645234736915448     
 C  0.34573404712349726        16.553634953794916        15.270097181895400     
 C   6.3482360667160318        14.615664432274134        14.674508354314044     
 C   5.2052866899117465        15.409539054836870        16.674822926367764     
 H   5.5605393128169416        15.144124493322376        10.139353538126873     
 H   7.0471658608463610        14.321503368950587        10.672952041889390     
 H   5.5108817537439405        12.820270523163867        12.322525716216617     
 H   4.4589298536939062        13.637913704940987        11.154236056301430     
 H   7.4528744605521391        13.992082578884428        12.961910067146846     
 H   7.3711568634324491        15.753737452838221        13.196909676075361     
 H   6.7120335308418611        19.532022030714234        11.887146652091198     
 C   8.3943030761961506        18.870853348143491        10.688491539406675     
 C   8.2753270992359678        16.554941196442961        10.085876482859362     
 C   1.7772808650083294        13.462739467059803        9.9787940348945146     
 C   2.8698272291915750        14.233505663141209        7.9703275214898275     
 H   3.9425776023590515        16.103369735152938        8.1328373574285653     
 H -0.28353861222626392        19.833520672496345        14.671153235161956     
 C -0.33797052727392701        17.769001976009509        15.315798091964719     
 H  -4.1791035310862895E-002   15.675640383077667        15.781494397633656     
 C   6.7956263229011720        13.504624901797643        15.397380515548802     
 C   5.6706374685626884        14.294524286664979        17.380614610480620     
 H   4.6009922367941360        16.158728808796347        17.183478903477891     
 H   8.8761006623178265        19.845007337220007        10.656577454203576     
 C   8.9516271861893166        17.774223183392568        10.035692890651953     
 H   8.6729839528030208        15.675091847637521        9.5857423160755708     
 H   1.1613338821916941        12.729737740137637        10.500136103927563     
 C   2.0796314301794463        13.284634101157987        8.6255634725641244     
 H   3.1179923110254175        14.120413937089021        6.9141892978677726     
 H  -1.2806658117748797        17.861149257127813        15.852627417189099     
 H   7.4156860041707402        12.763184770193355        14.893321809731823     
 C   6.4713582709322077        13.339754016416094        16.747416309569640     
 H   5.4042262009064599        14.191003031439742        18.433651696994446     
 H   9.8987811130949943        17.867404745013662        9.5072158255190704     
 H   1.6869854198641576        12.418093259548707        8.1022172993011718     
 H   6.8538810411241364        12.477242053272255        17.284469283162409     
 Dy   1.4304265465197721E-002   8.7741636599876909        4.2127149342136754     
 Br   2.7004325190785310E-002   5.8899351165440255        4.1460429480655554     
 O  0.81421521055015211        9.2356215923138709        2.2488711028393862     
 N   1.4141571477825230        10.889337766003399        4.6871528241973408     
 N   2.2515231891795398        8.3000911706813447        5.4102744159726051     
 O -0.77428561643533089        9.1930988884173068        6.1943681777031925     
 N  -1.3953149310237065        10.888150111691642        3.7946406000900730     
 N  -2.2371062050464925        8.3332982388930912        3.0032459830448390     
 C   1.2615990756189406        10.303714937927795        1.5836191585440378     
 C   2.0616226501646446        10.667239712227843        6.0033730913985908     
 C  0.57695447932467503        12.118791482762695        4.7645255616521718     
 C   2.5036940917426320        11.038420646612236        3.6647851931669804     
 C   2.9053950997118680        7.1183781629907523        5.4731450457479598     
 C   2.7943782808255992        9.3546207651820126        6.0707573016951120     
 C  -1.2229901700949803        10.246627462670101        6.8818195737483912     
 C  -2.0461231511224836        10.707587442121783        2.4713312697350553     
 C -0.56335494777973572        12.124697493749812        3.7480643186143858     
 C  -2.4849568048115405        11.009523071307784        4.8233973820378235     
 C  -2.8850275776210137        7.1502977069643654        2.9151213641303739     
 C  -2.7833300998776394        9.3998680351080566        2.3677328433091853     
 C   2.0657464115133997        11.272290252921938        2.2474867067804882     
 C  0.94340287233193121        10.511169702197680       0.22215392546213142     
 H   1.2701628354114354        10.663187694208508        6.7690378177023645     
 H   2.7601749523549755        11.486144498007290        6.2484120793698636     
 H   1.2030901064657935        13.014813977907449        4.6113666444708636     
 H  0.16413380385482712        12.178638184430651        5.7765823421793385     
 H   3.1626342646661718        11.864534108480099        3.9747143061238788     
 H   3.0866319646492313        10.107790652780494        3.7048484079870176     
 H   2.4266965618122005        6.2970051971856380        4.9454712796058962     
 C   4.0999905078096504        6.9403352829098006        6.1663325555442547     
 C   3.9754410036896544        9.2452265413203953        6.8037412546459226     
 C  -2.0432525798261372        11.218660394102017        6.2435179942677905     
 C -0.88445631306990069        10.440516035720123        8.2406560184426887     
 H  -1.2536353202665547        10.721382053883296        1.7064589435609541     
 H  -2.7396564335917937        11.537871162131689        2.2527166039207733     
 H  -1.1973685624168453        13.012037118179155        3.9178101634814806     
 H -0.14823827403421597        12.206489783775611        2.7383533724574032     
 H  -3.1478930733695663        11.838765952983742        4.5307567258644594     
 H  -3.0631121531429257        10.077153399335085        4.7643458989698875     
 H  -2.4003730270943699        6.3182363029249107        3.4204722903018818     
 C  -4.0824043987816099        6.9847389600530452        2.2235905894772077     
 C  -3.9649401622757279        9.3045707560698325        1.6330877457622881     
 C   2.5240367238889290        12.393198021063755        1.5476781311814609     
 C   1.4196867381225240        11.636751568330041      -0.45982053815619145     
 H  0.34492687964882723        9.7674289706241275      -0.30280724786414381     
 H   4.5818511712833221        5.9660066269276770        6.1848241336469307     
 C   4.6530452172445074        8.0266198209855695        6.8396295284352933     
 H   4.3704625438080384        10.118787574700423        7.3167888303334747     
 C  -2.5040192994235557        12.323652320558907        6.9672850599668532     
 C  -1.3626858119499166        11.549455687721018        8.9474448480523705     
 H -0.26937081918688455        9.6991762226425813        8.7477874685378314     
 H  -4.5632352788080635        6.0101011719804491        2.1861199504006783     
 C  -4.6402908461747030        8.0848621213339502        1.5766181627452347     
 H  -4.3628396695407679        10.186597353008043        1.1365672578065038     
 H   3.1424146914894604        13.123020775053288        2.0704376155329163     
 C   2.2137831957654801        12.580694894763624       0.19750909799655397     
 H   1.1654429900278178        11.756340579802270       -1.5138470531857191     
 H   5.5973959818154757        7.9270733350644393        7.3723686925031835     
 H  -3.1347176250248920        13.057022032769328        6.4643218115422467     
 C  -2.1785958604977913        12.492945645310687        8.3165903134261843     
 H  -1.0945115347361138        11.656927013326500        9.9995665798346032     
 H  -5.5878738467645981        7.9940951596541954        1.0483052950194540     
 H   2.6044532603209469        13.450717323844920      -0.32122297693089963     
 H  -2.5715430228076270        13.350403543416022        8.8545192713613723     
 Dy   1.1577246489109709E-002   8.4735587741643386        12.673217797325478     
 Br   4.0222136836103296E-002   11.341807319225515        12.737945736312390     
 O -0.80002484415858699        8.0587672177569925        10.697788789576743     
 N  -1.3909625814137181        6.3481996967190000        13.105232818063532     
 N  -2.2394877178399724        8.9194484654080668        13.870372188030213     
 O  0.82344216705248674        8.0276561589693074        14.637249940793030     
 N   1.4029458922897353        6.3486075669207311        12.207251676385274     
 N   2.2501635611312349        8.9249071181405490        11.451131174991367     
 C  -1.2332078651810539        6.9957796660540890        10.015138517382306     
 C  -2.0396102310860700        6.5482708515929957        14.426497167343497     
 C -0.56275490100301173        5.1111296364503405        13.164674913478025     
 C  -2.4806583988136177        6.2213092208887142        12.077655427402314     
 C  -2.8939518319066306        10.099373190725245        13.948492889908314     
 C  -2.7802535196825544        7.8555722466668758        14.515251169817786     
 C   1.2708934395262061        6.9617297380088417        15.306384226266168     
 C   2.0448257587298935        6.5563722815075591        10.884392687682849     
 C  0.57438505954298391        5.1114992519669942        12.145377971210545     
 C   2.4999932394227025        6.2121659115238206        13.224728524591390     
 C   2.9066743094784200        10.103730433185158        11.374069265738658     
 C   2.7871199516227541        7.8624331608635147        10.800334289558364     
 C  -2.0381729889600879        6.0133681093214992        10.657570161826742     
 C -0.89482451498173055        6.8026227702601627        8.6558733744194090     
 H  -1.2462246517627429        6.5455771431777485        15.190686388455132     
 H  -2.7321020659070685        5.7207716393816375        14.658850696159829     
 H  -1.1965029917725367        4.2216762899574718        13.004675511382699     
 H -0.14558828661497275        5.0386399044366064        14.174294310252035     
 H  -3.1408090860017852        5.3902621948440279        12.371515810584459     
 H  -3.0618015577816085        7.1518842539261156        12.134795467214675     
 H  -2.4147340929973105        10.929415675144833        13.435136822760791     
 C  -4.0904069269355361        10.265946962982291        14.641330620748221     
 C  -3.9615524352204123        7.9522070192428336        15.250302456706972     
 C   2.0702813356336542        5.9872743404856292        14.645403236009157     
 C  0.95903300704671013        6.7630751835020098        16.670535184269273     
 H   1.2480809706123057        6.5589742142040404        10.124124012278148     
 H   2.7349112598673315        5.7292485714897090        10.644123165745279     
 H   1.2083830473612884        4.2224672513398183        12.306110780428069     
 H  0.15876864205238495        5.0391096810209532        11.135253008883238     
 H   3.1594895591657806        5.3859185140854020        12.916178308877283     
 H   3.0794250090499529        7.1443195231305170        13.173970613696612     
 H   2.4322855902994167        10.932044159548454        11.894761513231476     
 C   4.1007183837292907        10.270778667189751        10.677173486523060     
 C   3.9677311684967296        7.9587414270006072        10.064397386035614     
 C  -2.4834171912255338        4.8994439060426815        9.9377948994625793     
 C  -1.3574633167453598        5.6844055009746208        7.9533598681794748     
 H -0.29177053360039129        7.5514449426640997        8.1452204067585772     
 H  -4.5756335939592141        11.238352124864274        14.672154511286850     
 C  -4.6413729738160621        9.1695090276078837        15.299780963304666     
 H  -4.3546805630214349        7.0724540983159798        15.754232026003205     
 C   2.5314301798399814        4.8702187966690493        15.349962021705238     
 C   1.4379672882671175        5.6418698598039549        17.357631846086711     
 H  0.36412027135377190        7.5106673154930785        17.193857811839955     
 H   4.5860723198418363        11.243235897881522        10.647110281270193     
 C   4.6493803510005574        9.1750605041595268        10.015665931713087     
 H   4.3592369088543217        7.0789246438933500        9.5592916495718399     
 H  -3.1028583706930464        4.1587611381285186        10.443874522685006     
 C  -2.1574896545644471        4.7304860451873987        8.5886806909630202     
 H  -1.0898879421065431        5.5777881360238917        6.9009422496258193     
 H  -5.5867362316360962        9.2615484016366345        15.831644211762274     
 H   3.1469635891749794        4.1365679150514874        14.828859770788149     
 C   2.2282194171001226        4.6924631082488171        16.703122229990704     
 H   1.1891501746536572        5.5292804718488675        18.413685230762006     
 H   5.5943938748070448        9.2660673411671777        9.4827579912064799     
 H  -2.5378165818040221        3.8654884276090313        8.0540644483773871     
 H   2.6199527202088384        3.8257662158994568        17.227084092018103     
         256

 Dy   4.2652326910494374       0.16907795324328462        4.2346332259289614     
 Br   4.2562350199345902       -2.7152088344451033        4.2810972038718820     
 O   5.0552755248853831       0.58530191713788660        2.2529483888341475     
 N   5.6762944826317847        2.2820445264041469        4.6520569259843203     
 N   6.5144559477795143      -0.27426866201525174        5.4459565451415068     
 O   3.4653197875343147       0.63083506274279566        6.1981103922254155     
 N   2.8669555132062410        2.2856624863060699        3.7595386214168736     
 N   2.0259278779657564      -0.30165039468987503        3.0384209760820662     
 C   5.5052037054550889        1.6375161259507751        1.5643531043061150     
 C   6.3276062475050230        2.1010634704740343        5.9750085696174446     
 C   4.8452975046433338        3.5191494948588931        4.6992092608899583     
 C   6.7655866661758841        2.4026411737670181        3.6228096522229611     
 C   7.1608136916135292       -1.4580595920060435        5.5351051466446801     
 C   7.0636009477736685       0.79271529647503325        6.0782976531427799     
 C   3.0198068540030243        1.6998812921965993        6.8631020240529867     
 C   2.2198350175858028        2.0644826009234438        2.4428547343240465     
 C   3.7051444236661628        3.5144475011173193        3.6826386237656181     
 C   1.7774777848729184        2.4353746721870517        4.7820595316257570     
 C   1.3705863810167047       -1.4825998555380386        2.9765992087806272     
 C   1.4861653001915771       0.75227370224094725        2.3744946705859360     
 C   6.3241849006942292        2.6107987690497074        2.2024244730384677     
 C   5.1699947907045196        1.8284716232349993       0.20424099322191727     
 H   5.5355870534930895        2.1157109503738316        6.7403415725081226     
 H   7.0220179793328974        2.9307297200042255        6.1931409512221549     
 H   5.4800180469839077        4.4060789766928616        4.5300703637371820     
 H   4.4302200333874042        3.6007050298257326        5.7089341211790696     
 H   7.4288112202108838        3.2318268047389562        3.9148975087449687     
 H   7.3435350773816657        1.4701311589467845        3.6822554777169931     
 H   6.6739919534377945       -2.2903098850473063        5.0321127392658083     
 C   8.3595008024473128       -1.6240050881459915        6.2242784635007196     
 C   8.2470785741906649       0.69726468692550747        6.8096772200503732     
 C   2.2158398251668370        2.6687311972271295        6.1994710648249924     
 C   3.3404459303054010        1.9080480349767974        8.2238389369720526     
 H   3.0117297857062089        2.0603706922265097        1.6775686991924208     
 H   1.5219525765311110        2.8839912137662607        2.1978260451333309     
 H   3.0797293040225258        4.4109531930176020        3.8359809571464361     
 H   4.1183158691239408        3.5741585761671435        2.6706931419537914     
 H   1.1191639638062050        3.2620766560566672        4.4723707878557173     
 H   1.1938509153540113        1.5052306393622963        4.7417834977382460     
 H   1.8470092918082812       -2.3036039076222261        3.5068424864267476     
 C  0.17748256806201548       -1.6605080830398331        2.2808940299418716     
 C  0.30737210728718023       0.64264815532888087        1.6375758913641247     
 C   6.7853671234551864        3.7151672534133300        1.4778914632059714     
 C   5.6490486783735889        2.9364818727995088      -0.50345541669063798     
 H   4.5559198042485951        1.0861125425623601      -0.30273158431859459     
 H   8.8385722232211990       -2.5994654461137912        6.2631803407736992     
 C   8.9208833366024880      -0.52322693213701965        6.8670455151910277     
 H   8.6474795882811257        1.5797653737640385        7.3032809915676200     
 C   1.7586673446698673        3.7898550977326888        6.8997113631329903     
 C   2.8660069826939387        3.0342775276771263        8.9059674570504228     
 H   3.9389068636978637        1.1639341662520257        8.7482306932900045     
 H -0.30623268347641036       -2.6339481730430374        2.2640381175403541     
 C -0.37173969054841410      -0.57520836206101822        1.6028263507141933     
 H  -8.5017747134581600E-002   1.5153915941301082        1.1210245160247618     
 H   7.4144222180333985        4.4498440693352226        1.9810170827642608     
 C   6.4625727316798649        3.8819529208626533       0.12762851438665868     
 H   5.3826952743491603        3.0418570779657106       -1.5562536026947225     
 H   9.8696701908357092      -0.61399464730152187        7.3931730822446928     
 H   1.1395202273408072        4.5194914392538603        6.3776562682704130     
 C   2.0709620636389605        3.9779137605850439        8.2493653221000489     
 H   3.1219312415274860        3.1544850158058595        9.9595344677638700     
 H  -1.3147359214087595      -0.67503877011651636        1.0677649138730145     
 H   6.8558615309331854        4.7387957323964329      -0.41110866141998825     
 H   1.6813235880561850        4.8482847227758024        8.7683134052525364     
 Dy   4.2948116720359790        17.064762504573228        12.653563155868554     
 Br   4.2692990105236701        19.938006442299042        12.609631766347897     
 O   3.4822157850236386        16.623151101754793        10.688659430749839     
 N   2.9056625375479048        14.941997129866868        13.119273840903590     
 N   2.0531109627656492        17.515958056677633        13.870248660228135     
 O   5.1057095366464402        16.655659273606517        14.628283864352758     
 N   5.7009549978148391        14.946594643318656        12.223179234113060     
 N   6.5431281975495654        17.520344827649826        11.455829721012890     
 C   3.0367945686357931        15.556524416912101        10.019574276459448     
 C   2.2637039579697018        15.149345849165929        14.442404165850084     
 C   3.7366688888332558        13.706647073767421        13.181162922793744     
 C   1.8088269194240303        14.804925423769696        12.101543883254264     
 C   1.3946936984913214        18.693949689211319        13.944244426271656     
 C   1.5204780202827572        16.455100522174440        14.526985778895801     
 C   5.5417612646000061        15.595612390818449        15.313526783969140     
 C   6.3507178559157591        15.148223415053524        10.902577970371837     
 C   4.8740223337361712        13.708795472281068        12.162073716112818     
 C   6.7898228780824557        14.821219043596757        13.251946228005783     
 C   7.1943627589383530        18.702075898241226        11.377416217798167     
 C   7.0891473951547779        16.456809322796996        10.814934826292591     
 C   2.2384708525960160        14.581177866076400        10.680597730550275     
 C   3.3499982481928177        15.357838393181682        8.6557690199966597     
 H   3.0606322691849663        15.152230106595685        15.202496640652084     
 H   1.5742128359462864        14.321703027689338        14.682542456631406     
 H   3.1047172068757463        12.816260044594758        13.020469238463241     
 H   4.1525290604787308        13.635262802767432        14.191289319614416     
 H   1.1501262248723787        13.978088006335550        12.409753677212429     
 H   1.2287024841552894        15.736556642390976        12.152834524788370     
 H   1.8657961773951370        19.520942435360201        13.418418166723914     
 C  0.20300541456220378        18.861776045589739        14.644959054927526     
 C  0.34341318780585478        16.552769841052783        15.268735909210344     
 C   6.3475921462137412        14.613404043892114        14.672173900712039     
 C   5.2066688813529263        15.406188914860174        16.674069988686654     
 H   5.5578588633859498        15.144935298347752        10.137860708123032     
 H   7.0445021533968806        14.321794826743361        10.670486352805192     
 H   5.5087504023233773        12.819885875497601        12.320680046799959     
 H   4.4569810730804909        13.637593269806560        11.152296227029797     
 H   7.4513269628875474        13.991261067529511        12.958551115240153     
 H   7.3696116165706709        15.752695805618476        13.195003633021738     
 H   6.7110635560073097        19.531608982155060        11.887923348435313     
 C   8.3927529275252706        18.870676848622992        10.688320202791434     
 C   8.2730247864594020        16.555127497993965        10.084547778722310     
 C   1.7773952779928537        13.464664796765547        9.9753081719238708     
 C   2.8717610294499214        14.236619289635323        7.9682843522484230     
 H   3.9443935593506154        16.106112965231091        8.1328747553673413     
 H -0.28498793445108334        19.833090665382581        14.671304820624533     
 C -0.33998660867765174        17.768286163693865        15.314911435998331     
 H  -4.4354643937882479E-002   15.674660379152286        15.779746615871705     
 C   6.7960211051581476        13.502112394112265        15.393967964798973     
 C   5.6730170211251609        14.290874457927124        17.378737079269104     
 H   4.6029433739092598        16.155293335939728        17.183616404195334     
 H   8.8747890160867087        19.844729171131437        10.656846613717351     
 C   8.9496662012337005        17.774238416836486        10.034867362901673     
 H   8.6703945405740175        15.675394899303591        9.5839807907790604     
 H   1.1612375082928805        12.731133264103688        10.495629311766484     
 C   2.0809372666966683        13.287412085849704        8.6222294548835343     
 H   3.1209418913503577        14.124113920690588        6.9123075872866622     
 H  -1.2826984175356113        17.860442286538127        15.851697144790657     
 H   7.4159216311606349        12.761239529022877        14.888888902870134     
 C   6.4731608509990348        13.336491593713795        16.744223798831118     
 H   5.4077860594769653        14.186846449391208        18.431989654038098     
 H   9.8967895055099948        17.867397087968854        9.5063203483877743     
 H   1.6888143798407065        12.421154219484606        8.0980580991295774     
 H   6.8564425623635454        12.473821649433361        17.280483393853494     
 Dy   1.3389036941598046E-002   8.7741973033751641        4.2142529924974355     
 Br   2.3511411620673123E-002   5.8900018613948788        4.1562237632990477     
 O  0.81322815740013044        9.2325802159261752        2.2495245660051881     
 N   1.4142834828278770        10.889413717517199        4.6850002377691498     
 N   2.2508674749396054        8.3008931793125811        5.4118602476193765     
 O -0.77552974021599796        9.1960141346576911        6.1949585567884506     
 N  -1.3952117835346056        10.888033664735692        3.7924498931772055     
 N  -2.2377598504827079        8.3323971856940791        3.0048351506527191     
 C   1.2603357736162348        10.299760015609539        1.5826675094663181     
 C   2.0618564576554097        10.668873585309580        6.0014511497845069     
 C  0.57734939710686428        12.119121798610882        4.7609320126447185     
 C   2.5036516439936847        11.036905897053346        3.6621945119145547     
 C   2.9043027692816010        7.1190297031492165        5.4762634339125364     
 C   2.7943951932362281        9.3561968879702970        6.0704944910529530     
 C  -1.2245433478385546        10.250397167602944        6.8808555658986208     
 C  -2.0458464202764142        10.705835524947242        2.4693236564014760     
 C -0.56292218181120213        12.124295356999838        3.7444243530980450     
 C  -2.4850600955527491        11.011081607506672        4.8207244139324201     
 C  -2.8861051379465832        7.1495368884980284        2.9182658894260349     
 C  -2.7832959709236911        9.3981644971497644        2.3674249549221589     
 C   2.0652925240257711        11.268892202247374        2.2446980337118472     
 C  0.94076475652736957        10.505974171340869       0.22132755082468408     
 H   1.2703835985812304        10.665848439007293        6.7671190487591693     
 H   2.7605463447899790        11.487972830563391        6.2454078400741686     
 H   1.2037047421992515        13.014845436963530        4.6069231802321688     
 H  0.16439458191842324        12.180044798769130        5.7728729749680046     
 H   3.1627838939567186        11.863354873011513        3.9708232753347530     
 H   3.0864596149707695        10.106257732954710        3.7034413612460155     
 H   2.4249474713104577        6.2969837470019758        4.9502792915050540     
 C   4.0992552876225572        6.9416234405512576        6.1689894166093611     
 C   3.9757638621054179        9.2474869621031957        6.8031306619536478     
 C  -2.0438667868224036        11.221978268601728        6.2407025129152496     
 C -0.88757586050277204        10.445342891245820        8.2398885468223035     
 H  -1.2533182681284754        10.718515409085683        1.7045021962093894     
 H  -2.7392054400501085        11.535935563241447        2.2495063478892341     
 H  -1.1966856548715816        13.011978066924989        3.9132352090984122     
 H -0.14785353197218512        12.204944772121953        2.7346189129492027     
 H  -3.1476974108167712        11.840071114071780        4.5267761324695366     
 H  -3.0634456991653649        10.078790787572929        4.7627877035456185     
 H  -2.4021063384808881        6.3181686209070662        3.4253310310730418     
 C  -4.0831099408413793        6.9833047770168957        2.2262614054947494     
 C  -3.9645812632934807        9.3021430915598575        1.6324044498676755     
 C   2.5234315753333676        12.388743352668932        1.5431021623126808     
 C   1.4168734792050206        11.630467954511463      -0.46247968807673551     
 H  0.34138789384185192        9.7621191043063966      -0.30230641326926611     
 H   4.5808081538857053        5.9671621476237231        6.1886737408830834     
 C   4.6530564422952922        8.0287346666304877        6.8403110351873941     
 H   4.3712709005640331        10.121587045300364        7.3148860305286929     
 C  -2.5048673450916192        12.327948865821920        6.9627481921001602     
 C  -1.3660608437713571        11.555300321403729        8.9449031371163183     
 H -0.27349363418875816        9.7040189917364987        8.7483380448609989     
 H  -4.5642419605497686        6.0087945309260986        2.1900008202720098     
 C  -4.6402411345926025        8.0825729703433851        1.5772694793673441     
 H  -4.3619747011063721        10.183599054778323        1.1345288177198602     
 H   3.1424722695338234        13.119032277745676        2.0644069196424994     
 C   2.2121306084846970        12.574721857754534       0.19295617793990341     
 H   1.1616985747238437        11.749007981101945       -1.5164040513449022     
 H   5.5977385259561219        7.9296698941123767        7.3725413875884431     
 H  -3.1348167744213358        13.060930784545139        6.4583354479076398     
 C  -2.1807025081123923        12.498573354280589        8.3121475754510143     
 H  -1.0989555695166691        11.663702880437000        9.9971736084868024     
 H  -5.5874821764696554        7.9912894478464533        1.0484380731595322     
 H   2.6027097985750971        13.443934107695645      -0.32718622978362827     
 H  -2.5738358057922515        13.356767426770876        8.8487112054954622     
 Dy   1.2875823019236893E-002   8.4732920943694339        12.672991376793266     
 Br   3.8301302316659971E-002   11.341499127150442        12.728994853453477     
 O -0.79895536666450317        8.0566784468631365        10.698144590394351     
 N  -1.3894606849546154        6.3480981575877138        13.107127093211600     
 N  -2.2375191299914050        8.9199394299354875        13.871470093425897     
 O  0.82420975041641720        8.0289323981594052        14.637659182979741     
 N   1.4044411611197731        6.3480051097606269        12.209197449915949     
 N   2.2522474558553442        8.9236569277347559        11.452377064364029     
 C  -1.2330052950123318        6.9934436684320760        10.016445968613406     
 C  -2.0377243325880601        6.5489322662511391        14.428417408151567     
 C -0.56141515808829578        5.1109271653145774        13.166908877824021     
 C  -2.4795542069116725        6.2207400855760406        12.080110919659127     
 C  -2.8919560950913974        10.099890446735925        13.949331340335698     
 C  -2.7783677060564753        7.8562298206430361        14.516575493472388     
 C   1.2709710725367480        6.9633381798790071        15.307772916356715     
 C   2.0467480400970515        6.5549849598779080        10.886394876613871     
 C  0.57573014520827193        5.1109995481859949        12.147625301251896     
 C   2.5010452438623161        6.2120198955918466        13.227268342592620     
 C   2.9088015539815029        10.102444656358706        11.375057845118850     
 C   2.7890625227052177        7.8610276019115837        10.801747322778599     
 C  -2.0377370990515038        6.0116168352469996        10.660052933722922     
 C -0.89610202268434047        6.7997179736515685        8.6569370768452067     
 H  -1.2441700770537796        6.5466815934237852        15.192398638118686     
 H  -2.7301409009203446        5.7215600912556894        14.661406752308425     
 H  -1.1952809096621746        4.2215500840921187        13.006962718042313     
 H -0.14437253252711948        5.0385099514599476        14.176578153330315     
 H  -3.1398281485301016        5.3901110460091672        12.374856422943822     
 H  -3.0604437393556645        7.1515092087509560        12.136751456041150     
 H  -2.4127576549834093        10.929768673109857        13.435680957752107     
 C  -4.0884736349733162        10.266642744327678        14.642023570298475     
 C  -3.9598664862460677        7.9529914311938574        15.251256109691690     
 C   2.0706633941431325        5.9883453552448254        14.647980071079278     
 C  0.95779253568289435        6.7653568731731513        16.671739000416519     
 H   1.2501940530676907        6.5571724864034628        10.125898682809842     
 H   2.7369008809577124        5.7277237581197502        10.646775855567382     
 H   1.2096127170525330        4.2218933993484153        12.308413771481202     
 H  0.16000778223061568        5.0385447715893887        11.137542282014204     
 H   3.1604254036135262        5.3853442724732021        12.919639235866244     
 H   3.0807517486999596        7.1439657731975865        13.176019498782811     
 H   2.4344350879137862        10.930923300984389        11.895494958455551     
 C   4.1027483047536775        10.269308837148358        10.677962033191193     
 C   3.9694301780686256        7.9572054739148061        10.065374691073384     
 C  -2.4838661348218860        4.8973877171937277        9.9413334065536407     
 C  -1.3596284642817371        5.6811850557925325        7.9555043043395495     
 H -0.29351256851462110        7.5484096813692281        8.1454583159359224     
 H  -4.5735694707793266        11.239121646597949        14.672678211360157     
 C  -4.6396832581994820        9.1703040378496148        15.300422548561142     
 H  -4.3531548222469443        7.0732925698851261        15.755155308174176     
 C   2.5311354291914125        4.8717237666734707        15.353667366733061     
 C   1.4360726348146722        5.6446095906319611        17.359993308960039     
 H  0.36237456250323308        7.5130740350654959        17.194205967548530     
 H   4.5882534348930024        11.241682033184162        10.647731568103023     
 C   4.6511005519004778        9.1734998699081647        10.016338173725503     
 H   4.3607230381322752        7.0773463278371569        9.5601784966187200     
 H  -3.1031531620083252        4.1572431027244443        10.448382831672861     
 C  -2.1591358379552403        4.7276405332177704        8.5920514992968755     
 H  -1.0930818542198939        5.5740414418633355        6.9029104274078454     
 H  -5.5851940937452254        9.2623804544314012        15.832028334124807     
 H   3.1468788763928393        4.1375643741441319        14.833555883304127     
 C   2.2269011545429622        4.6948687361847004        16.706716917306316     
 H   1.1863566407317063        5.5326337124847438        18.415915696553146     
 H   5.5959279572631813        9.2644727228147232        9.4831115994341246     
 H  -2.5400805761891618        3.8624403252363129        8.0581887749091887     
 H   2.6182184420504329        3.8284952992423915        17.231479558144088     
         256

 Dy   4.2661641819745313       0.16909526475273720        4.2328227160241347     
 Br   4.2596248527121583       -2.7151361512542529        4.2711364421099010     
 O   5.0565308824211526       0.58826826839823876        2.2520929111617898     
 N   5.6761352926598212        2.2819886078034557        4.6540232761869342     
 N   6.5152775432829282      -0.27504568381270977        5.4437829577512558     
 O   3.4663953120452624       0.62774064210232972        6.1972188353545130     
 N   2.8667700080885341        2.2856886314050584        3.7615084742807281     
 N   2.0267113201214637      -0.30097171125822919        3.0363345444517220     
 C   5.5066706660459070        1.6414005619423127        1.5650835892384292     
 C   6.3272827172541861        2.0993468314950290        5.9767889615812040     
 C   4.8447654059361112        3.5187771986324110        4.7026557244582987     
 C   6.7656195510965702        2.4043308489725153        3.6252453306524677     
 C   7.1621980791112749       -1.4586371750050364        5.5311175081705661     
 C   7.0635824214447238       0.79106817317919442        6.0782752089189831     
 C   3.0210767332025208        1.6958135230304994        6.8638658548774893     
 C   2.2195154001048354        2.0660963893362032        2.4446079334200390     
 C   3.7046362402551356        3.5147677663310994        3.6860560739546817     
 C   1.7774769841940987        2.4337370473892102        4.7844908229047975     
 C   1.3719522445805872       -1.4821387611650323        2.9727166443171895     
 C   1.4861299992263142       0.75380468753412277        2.3744916765049466     
 C   6.3246853702285248        2.6142563164247563        2.2050133309487232     
 C   5.1729304546204329        1.8334578958291661       0.20480516801826440     
 H   5.5352311379942414        2.1128260248115263        6.7420834742734357     
 H   7.0214947554440812        2.9288469643201878        6.1961539404684620     
 H   5.4792001686365897        4.4060736426440519        4.5344350347809845     
 H   4.4297518575561705        3.5991730471381107        5.7124844442658915     
 H   7.4285108830257363        3.2332918125324634        3.9186454523208072     
 H   7.3438415652347215        1.4719254068723207        3.6835413678308275     
 H   6.6761510900148293       -2.2901395089894216        5.0262004587548406     
 C   8.3604972905060944       -1.6252655469716597        6.2207907086172662     
 C   8.2466750095255552       0.69485412645458966        6.8101279114086442     
 C   2.2162537908723641        2.6652026779392743        6.2021013057041605     
 C   3.3430305702711673        1.9026891252306646        8.2244998852933779     
 H   3.0114079682385073        2.0630742072387580        1.6793034397436839     
 H   1.5214582265592591        2.8857830540885505        2.2007173899944421     
 H   3.0789638117854383        4.4109475535646689        3.8402538222386964     
 H   4.1179281295366170        3.5755785915726195        2.6742222755281593     
 H   1.1189219921218374        3.2607475596972226        4.4761297293130973     
 H   1.1940259952616761        1.5035442421352470        4.7430141009152047     
 H   1.8491447885569012       -2.3038793969851885        3.5010799768722896     
 C  0.17849127663501288       -1.6593976283331942        2.2774652503348931     
 C  0.30698134165598356       0.64490983127406742        1.6379941504367705     
 C   6.7860128362959893        3.7196547153111084        1.4822197244383095     
 C   5.6521302073446575        2.9425561802162572      -0.50109050707553160     
 H   4.5598922531404966        1.0910708790019668      -0.30347081991549552     
 H   8.8400150129343320       -2.6005337767448258        6.2582452582280830     
 C   8.9209206222520727      -0.52543706741418306        6.8659247338591891     
 H   8.6464392160676038        1.5767178559533654        7.3053181689896833     
 C   1.7591833806915562        3.7852355172939074        6.9041579699441584     
 C   2.8686861430282824        3.0277727420809386        8.9085033374586864     
 H   3.9424256908815529        1.1584875372266883        8.7475616373750036     
 H -0.30476266068034197       -2.6330434969858643        2.2591684387502955     
 C -0.37167766147367842      -0.57316125278418184        1.6017012771284944     
 H  -8.6025787895484651E-002   1.5182692856584235        1.1229599631206348     
 H   7.4143323949944993        4.4539424670460193        1.9867850130035507     
 C   6.4643783928498868        3.8878203048855444       0.13188974015554891     
 H   5.3868035418242997        3.0489014726880925       -1.5540240650956019     
 H   9.8693258633297560      -0.61674886468460166        7.3926403211372440     
 H   1.1393823506340059        4.5153514207115508        6.3835634709086770     
 C   2.0724722457324671        3.9717266229708694        8.2538095323833751     
 H   3.1255180519562384        3.1468897864548833        9.9619799768532253     
 H  -1.3150352118239663      -0.67247639419709693        1.0671934419608455     
 H   6.8577699464276547        4.7454486557136937      -0.40546715546665690     
 H   1.6828713586468207        4.8412497194131685        8.7741961427104460     
 Dy   4.2935576064466492        17.064501046944358        12.654199839290461     
 Br   4.2716494310530591        19.937684649965867        12.618349920306581     
 O   3.4813353457863654        16.624782109312331        10.688631713041532     
 N   2.9037189693232541        14.941766153922391        13.117586144552991     
 N   2.0512671496713741        17.515370941848026        13.869672185390112     
 O   5.1045543387553662        16.653137103572096        14.628277843210633     
 N   5.6989915845290327        14.946188568415547        12.221504327394216     
 N   6.5413672580746383        17.520284228391521        11.455360842494075     
 C   3.0365666867298278        15.558545608226749        10.018497781516206     
 C   2.2612674245914186        15.148454544221607        14.440610192441737     
 C   3.7346257776610465        13.706356250372853        13.179271490711454     
 C   1.8073765976200251        14.805343340658080        12.099175742061886     
 C   1.3931521224261012        18.693502853409431        13.944147843409713     
 C   1.5182249417356311        16.454304727995368        14.525707654146501     
 C   5.5414874924166719        15.592802221665375        15.312489087474283     
 C   6.3482708721131322        15.148489835011270        10.900810036226531     
 C   4.8719661592968100        13.708451111734224        12.160172098077348     
 C   6.7883485657187128        14.820099742180632        13.249580174638153     
 C   7.1929336764319602        18.701857281101024        11.377443242065139     
 C   7.0869277479123145        16.456951780180830        10.813718344293825     
 C   2.2377973740966799        14.582719241547000        10.678241356858562     
 C   3.3512149328773480        15.360505168218069        8.6549091726638832     
 H   3.0579606363374721        15.150859245713072        15.200975378193403     
 H   1.5715843118219053        14.320773992207783        14.680078343926173     
 H   3.1025935253631216        12.816008170912299        13.018656319369368     
 H   4.1506104446656087        13.634959308706193        14.189353039412014     
 H   1.1486171842103157        13.978204789179625        12.406423510160357     
 H   1.2271546218627412        15.736882768259147        12.150900834973640     
 H   1.8646829707792807        19.520701572266834        13.419046269069927     
 C  0.20134962958516980        18.861259329274784        14.644683372939605     
 C  0.34109232848821230        16.551904728310653        15.267374636525286     
 C   6.3469482257114516        14.611143655510094        14.669839447110032     
 C   5.2080510727941052        15.402838774883477        16.673317051005544     
 H   5.5551784139549580        15.145746103373128        10.136367878119193     
 H   7.0418384459474002        14.322086284536134        10.668020663720995     
 H   5.5066190509028141        12.819501227831333        12.318834377383299     
 H   4.4550322924670755        13.637272834672133        11.150356397758165     
 H   7.4497794652229556        13.990439556174591        12.955192163333461     
 H   7.3680663697088917        15.751654158398731        13.193097589968115     
 H   6.7100935811727576        19.531195933595882        11.888700044779428     
 C   8.3912027788543924        18.870500349102493        10.688148866176196     
 C   8.2707224736828344        16.555313799544972        10.083219074585259     
 C   1.7775096909773778        13.466590126471289        9.9718223089532252     
 C   2.8736948297082678        14.239732916129435        7.9662411830070194     
 H   3.9462095163421793        16.108856195309244        8.1329121533061173     
 H -0.28643725667590281        19.832660658268818        14.671456406087112     
 C -0.34200269008137640        17.767570351378222        15.314024780031943     
 H  -4.6918252564902070E-002   15.673680375226905        15.777998834109754     
 C   6.7964158874151233        13.499599886426887        15.390555414049144     
 C   5.6753965736876344        14.287224629189271        17.376859548057585     
 H   4.6048945110243835        16.151857863083105        17.183753904912781     
 H   8.8734773698555909        19.844451005042867        10.657115773231126     
 C   8.9477052162780826        17.774253650280407        10.034041835151395     
 H   8.6678051283450142        15.675697950969658        9.5822192654825518     
 H   1.1611411343940670        12.732528788069740        10.491122519605403     
 C   2.0822431032138904        13.290190070541421        8.6188954372029460     
 H   3.1238914716752979        14.127813904292157        6.9104258767055518     
 H  -1.2847310232963427        17.859735315948438        15.850766872392214     
 H   7.4161572581505295        12.759294287852398        14.884455996008445     
 C   6.4749634310658628        13.333229171011496        16.741031288092600     
 H   5.4113459180474708        14.182689867342672        18.430327611081747     
 H   9.8947978979249953        17.867389430924046        9.5054248712564782     
 H   1.6906433398172553        12.424215179420504        8.0938988989579812     
 H   6.8590040836029553        12.470401245594468        17.276497504544576     
 Dy   1.2473808417998371E-002   8.7742309467626374        4.2157910507811964     
 Br   2.0018498050560933E-002   5.8900686062457321        4.1664045785325392     
 O  0.81224110425010865        9.2295388395384794        2.2501780291709901     
 N   1.4144098178732307        10.889489669031001        4.6828476513409578     
 N   2.2502117606996714        8.3016951879438174        5.4134460792661470     
 O -0.77677386399666504        9.1989293808980754        6.1955489358737088     
 N  -1.3951086360455045        10.887917217779744        3.7902591862643380     
 N  -2.2384134959189232        8.3314961324950652        3.0064243182605996     
 C   1.2590724716135289        10.295805093291284        1.5817158603885983     
 C   2.0620902651461748        10.670507458391317        5.9995292081704221     
 C  0.57774431488905365        12.119452114459069        4.7573384636372653     
 C   2.5036091962447373        11.035391147494455        3.6596038306621290     
 C   2.9032104388513340        7.1196812433076797        5.4793818220771140     
 C   2.7944121056468565        9.3577730107585815        6.0702316804107941     
 C  -1.2260965255821288        10.254166872535787        6.8798915580488504     
 C  -2.0455696894303452        10.704083607772702        2.4673160430678966     
 C -0.56248941584266843        12.123893220249865        3.7407843875817042     
 C  -2.4851633862939577        11.012640143705559        4.8180514458270176     
 C  -2.8871826982721527        7.1487760700316905        2.9214104147216955     
 C  -2.7832618419697428        9.3964609591914705        2.3671170665351324     
 C   2.0648386365381426        11.265494151572812        2.2419093606432061     
 C  0.93812664072280794        10.500778640484057       0.22050117618723675     
 H   1.2706043617510254        10.668509183806076        6.7652002798159740     
 H   2.7609177372249825        11.489801163119493        6.2424036007784736     
 H   1.2043193779327097        13.014876896019608        4.6024797159934741     
 H  0.16465535998201936        12.181451413107609        5.7691636077566706     
 H   3.1629335232472653        11.862175637542927        3.9669322445456277     
 H   3.0862872652923077        10.104724813128925        3.7020343145050130     
 H   2.4231983808087150        6.2969622968183137        4.9550873034042118     
 C   4.0985200674354640        6.9429115981927145        6.1716462776744674     
 C   3.9760867205211814        9.2497473828859960        6.8025200692613730     
 C  -2.0444809938186697        11.225296143101440        6.2378870315627077     
 C -0.89069540793564339        10.450169746771516        8.2391210752019202     
 H  -1.2530012159903963        10.715648764288069        1.7025454488578244     
 H  -2.7387544465084237        11.533999964351207        2.2462960918576953     
 H  -1.1960027473263179        13.011919015670825        3.9086602547153433     
 H -0.14746878991015425        12.203399760468294        2.7308844534410022     
 H  -3.1475017482639758        11.841376275159817        4.5227955390746137     
 H  -3.0637792451878041        10.080428175810775        4.7612295081213487     
 H  -2.4038396498674066        6.3181009388892226        3.4301897718442018     
 C  -4.0838154829011497        6.9818705939807462        2.2289322215122911     
 C  -3.9642223643112340        9.2997154270498807        1.6317211539730629     
 C   2.5228264267778062        12.384288684274109        1.5385261934439005     
 C   1.4140602202875172        11.624184340692885      -0.46513883799727962     
 H  0.33784890803487655        9.7568092379886640      -0.30180557867438845     
 H   4.5797651364880876        5.9683176683197692        6.1925233481192361     
 C   4.6530676673460771        8.0308495122754078        6.8409925419394950     
 H   4.3720792573200269        10.124386515900303        7.3129832307239111     
 C  -2.5057153907596827        12.332245411084934        6.9582113242334662     
 C  -1.3694358755927976        11.561144955086442        8.9423614261802644     
 H -0.27761644919063183        9.7088617608304162        8.7488886211841645     
 H  -4.5652486422914746        6.0074878898717490        2.1938816901433418     
 C  -4.6401914230105010        8.0802838193528217        1.5779207959894535     
 H  -4.3611097326719772        10.180600756548603        1.1324903776332169     
 H   3.1425298475781860        13.115043780438063        2.0583762237520831     
 C   2.2104780212039139        12.568748820745446       0.18840325788325285     
 H   1.1579541594198699        11.741675382401620       -1.5189610495040851     
 H   5.5980810700967680        7.9322664531603140        7.3727140826737019     
 H  -3.1349159238177799        13.064839536320948        6.4523490842730338     
 C  -2.1828091557269933        12.504201063250493        8.3077048374758462     
 H  -1.1033996042972241        11.670478747547500        9.9947806371390016     
 H  -5.5870905061747127        7.9884837360387113        1.0485708512996101     
 H   2.6009663368292477        13.437150891546372      -0.33314948263635691     
 H  -2.5761285887768763        13.363131310125731        8.8429031396295521     
 Dy   1.4174399549364079E-002   8.4730254145745274        12.672764956261057     
 Br   3.6380467797216640E-002   11.341190935075367        12.720043970594565     
 O -0.79788588917041936        8.0545896759692805        10.698500391211960     
 N  -1.3879587884955129        6.3479966184564276        13.109021368359667     
 N  -2.2355505421428377        8.9204303944629064        13.872567998821580     
 O  0.82497733378034777        8.0302086373495047        14.638068425166450     
 N   1.4059364299498109        6.3474026526005218        12.211143223446625     
 N   2.2543313505794531        8.9224067373289628        11.453622953736691     
 C  -1.2328027248436098        6.9911076708100630        10.017753419844505     
 C  -2.0358384340900502        6.5495936809092834        14.430337648959640     
 C -0.56007541517357984        5.1107246941788151        13.169142842170018     
 C  -2.4784500150097273        6.2201709502633671        12.082566411915939     
 C  -2.8899603582761646        10.100407702746605        13.950169790763081     
 C  -2.7764818924303958        7.8568873946191964        14.517899817126990     
 C   1.2710487055472901        6.9649466217491725        15.309161606447264     
 C   2.0486703214642095        6.5535976382482559        10.888397065544893     
 C  0.57707523087355983        5.1104998444049956        12.149872631293245     
 C   2.5020972483019301        6.2118738796598727        13.229808160593850     
 C   2.9109287984845857        10.101158879532257        11.376046424499041     
 C   2.7910050937876814        7.8596220429596535        10.803160355998832     
 C  -2.0373012091429197        6.0098655611725000        10.662535705619101     
 C -0.89737953038695040        6.7968131770429734        8.6580007792710063     
 H  -1.2421155023448163        6.5477860436698210        15.194110887782237     
 H  -2.7281797359336202        5.7223485431297414        14.663962808457022     
 H  -1.1940588275518123        4.2214238782267657        13.009249924701926     
 H -0.14315677843926625        5.0383799984832898        14.178861996408596     
 H  -3.1388472110584180        5.3899598971743066        12.378197035303184     
 H  -3.0590859209297205        7.1511341635757972        12.138707444867626     
 H  -2.4107812169695078        10.930121671074881        13.436225092743422     
 C  -4.0865403430110971        10.267338525673065        14.642716519848729     
 C  -3.9581805372717231        7.9537758431448822        15.252209762676410     
 C   2.0710454526526103        5.9894163700040215        14.650556906149399     
 C  0.95655206431907869        6.7676385628442937        16.672942816563765     
 H   1.2523071355230757        6.5553707586028862        10.127673353341535     
 H   2.7388905020480938        5.7261989447497923        10.649428545389485     
 H   1.2108423867437776        4.2213195473570124        12.310716762534335     
 H  0.16124692240884639        5.0379798621578242        11.139831555145170     
 H   3.1613612480612718        5.3847700308610023        12.923100162855203     
 H   3.0820784883499663        7.1436120232646552        13.178068383869009     
 H   2.4365845855281552        10.929802442420325        11.896228403679626     
 C   4.1047782257780643        10.267839007106964        10.678750579859328     
 C   3.9711291876405213        7.9556695208290051        10.066351996111154     
 C  -2.4843150784182382        4.8953315283447729        9.9448719136447004     
 C  -1.3617936118181142        5.6779646106104433        7.9576487404996250     
 H -0.29525460342885090        7.5453744200743573        8.1456962251132694     
 H  -4.5715053475994392        11.239891168331624        14.673201911433464     
 C  -4.6379935425829020        9.1710990480913459        15.301064133817619     
 H  -4.3516290814724536        7.0741310414542715        15.756078590345146     
 C   2.5308406785428441        4.8732287366778921        15.357372711760885     
 C   1.4341779813622269        5.6473493214599673        17.362354771833367     
 H  0.36062885365269426        7.5154807546379132        17.194554123257110     
 H   4.5904345499441694        11.240128168486802        10.648352854935851     
 C   4.6528207528003982        9.1719392356568044        10.017010415737920     
 H   4.3622091674102297        7.0757680117809638        9.5610653436656019     
 H  -3.1034479533236046        4.1557250673203701        10.452891140660718     
 C  -2.1607820213460336        4.7247950212481422        8.5954223076307290     
 H  -1.0962757663332450        5.5702947477027793        6.9048786051898707     
 H  -5.5836519558543536        9.2632125072261680        15.832412456487338     
 H   3.1467941636106995        4.1385608332367765        14.838251995820107     
 C   2.2255828919858023        4.6972743641205836        16.710311604621932     
 H   1.1835631068097552        5.5359869531206201        18.418146162344289     
 H   5.5974620397193187        9.2628781044622706        9.4834652076617711     
 H  -2.5423445705743015        3.8593922228635940        8.0623131014409903     
 H   2.6164841638920273        3.8312243825853263        17.235875024270072     
         256

 Dy   4.2670956728996252       0.16911257626218976        4.2310122061193081     
 Br   4.2630146854897264       -2.7150634680634025        4.2611756803479208     
 O   5.0577862399569220       0.59123461965859103        2.2512374334894316     
 N   5.6759761026878568        2.2819326892027645        4.6559896263895473     
 N   6.5160991387863429      -0.27582270561016781        5.4416093703610047     
 O   3.4674708365562101       0.62464622146186377        6.1963272784836105     
 N   2.8665845029708272        2.2857147765040464        3.7634783271445826     
 N   2.0274947622771706      -0.30029302782658329        3.0342481128213774     
 C   5.5081376266367252        1.6452849979338500        1.5658140741707431     
 C   6.3269591870033484        2.0976301925160232        5.9785693535449633     
 C   4.8442333072288886        3.5184049024059285        4.7061021880266383     
 C   6.7656524360172554        2.4060205241780124        3.6276810090819742     
 C   7.1635824666090198       -1.4592147580040291        5.5271298696964530     
 C   7.0635638951157791       0.78942104988335549        6.0782527646951863     
 C   3.0223466124020169        1.6917457538643996        6.8646296857019911     
 C   2.2191957826238684        2.0677101777489626        2.4463611325160310     
 C   3.7041280568441088        3.5150880315448800        3.6894735241437453     
 C   1.7774761835152790        2.4320994225913681        4.7869221141838381     
 C   1.3733181081444696       -1.4816776667920259        2.9688340798537518     
 C   1.4860946982610512       0.75533567282729819        2.3744886824239577     
 C   6.3251858397628196        2.6177138637998052        2.2076021888589783     
 C   5.1758661185363470        1.8384441684233328       0.20536934281461153     
 H   5.5348752224953932        2.1099410992492209        6.7438253760387488     
 H   7.0209715315552650        2.9269642086361505        6.1991669297147700     
 H   5.4783822902892725        4.4060683085952421        4.5387997058247880     
 H   4.4292836817249359        3.5976410644504884        5.7160347673527134     
 H   7.4282105458405887        3.2347568203259711        3.9223933958966457     
 H   7.3441480530877774        1.4737196547978566        3.6848272579446624     
 H   6.6783102265918632       -2.2899691329315375        5.0202881782438729     
 C   8.3614937785648760       -1.6265260057973276        6.2173029537338129     
 C   8.2462714448604437       0.69244356598367174        6.8105786027669151     
 C   2.2166677565778916        2.6616741586514197        6.2047315465833286     
 C   3.3456152102369336        1.8973302154845317        8.2251608336147015     
 H   3.0110861507708058        2.0657777222510063        1.6810381802949472     
 H   1.5209638765874072        2.8875748944108408        2.2036087348555538     
 H   3.0781983195483504        4.4109419141117350        3.8445266873309571     
 H   4.1175403899492933        3.5769986069780959        2.6777514091025276     
 H   1.1186800204374698        3.2594184633377781        4.4798886707704781     
 H   1.1942010751693410        1.5018578449081976        4.7442447040921634     
 H   1.8512802853055210       -2.3041548863481509        3.4953174673178316     
 C  0.17949998520801030       -1.6582871736265554        2.2740364707279146     
 C  0.30659057602478684       0.64717150721925398        1.6384124095094164     
 C   6.7866585491367912        3.7241421772088867        1.4865479856706478     
 C   5.6552117363157262        2.9486304876330061      -0.49872559746042527     
 H   4.5638647020323972        1.0960292154415734      -0.30421005551239644     
 H   8.8414578026474651       -2.6016021073758604        6.2533101756824658     
 C   8.9209579079016592      -0.52764720269134646        6.8648039525273514     
 H   8.6453988438540819        1.5736703381426924        7.3073553464117467     
 C   1.7596994167132449        3.7806159368551260        6.9086045767553275     
 C   2.8713653033626256        3.0212679564847509        8.9110392178669482     
 H   3.9459445180652426        1.1530409082013506        8.7468925814600027     
 H -0.30329263788427357       -2.6321388209286916        2.2542987599602364     
 C -0.37161563239894274      -0.57111414350734546        1.6005762035427955     
 H  -8.7033828656387716E-002   1.5211469771867387        1.1248954102165079     
 H   7.4142425719555991        4.4580408647568150        1.9925529432428406     
 C   6.4661840540199096        3.8936876889084355       0.13615096592443912     
 H   5.3909118092994390        3.0559458674104740       -1.5517945274964815     
 H   9.8689815358238047      -0.61950308206768134        7.3921075600297952     
 H   1.1392444739272050        4.5112114021692404        6.3894706735469420     
 C   2.0739824278259738        3.9655394853566954        8.2582537426666995     
 H   3.1291048623849909        3.1392945571039066        9.9644254859425807     
 H  -1.3153345022391729      -0.66991401827767760        1.0666219700486763     
 H   6.8596783619221240        4.7521015790309553      -0.39982564951332550     
 H   1.6844191292374566        4.8342147160505347        8.7800788801683574     
 Dy   4.2923035408573185        17.064239589315488        12.654836522712369     
 Br   4.2739998515824471        19.937362857632692        12.627068074265265     
 O   3.4804549065490926        16.626413116869866        10.688603995333228     
 N   2.9017754010986034        14.941535177977912        13.115898448202394     
 N   2.0494233365770995        17.514783827018420        13.869095710552090     
 O   5.1033991408642931        16.650614933537678        14.628271822068506     
 N   5.6970281712432262        14.945782493512437        12.219829420675373     
 N   6.5396063185997102        17.520223629133220        11.454891963975260     
 C   3.0363388048238624        15.560566799541400        10.017421286572965     
 C   2.2588308912131350        15.147563239277286        14.438816219033390     
 C   3.7325826664888373        13.706065426978283        13.177380058629163     
 C   1.8059262758160202        14.805761257546465        12.096807600869509     
 C   1.3916105463608810        18.693056017607542        13.944051260547772     
 C   1.5159718631885049        16.453508933816295        14.524429529397201     
 C   5.5412137202333387        15.589992052512299        15.311451390979427     
 C   6.3458238883105054        15.148756254969015        10.899042102081225     
 C   4.8699099848574479        13.708106751187378        12.158270480041878     
 C   6.7868742533549700        14.818980440764506        13.247214121270522     
 C   7.1915045939255684        18.701638663960818        11.377470266332111     
 C   7.0847081006698520        16.457094237564664        10.812501862295061     
 C   2.2371238955973438        14.584260617017600        10.675884983166851     
 C   3.3524316175618782        15.363171943254455        8.6540493253311066     
 H   3.0552890034899773        15.149488384830457        15.199454115734722     
 H   1.5689557876975242        14.319844956726227        14.677614231220938     
 H   3.1004698438504970        12.815756297229839        13.016843400275494     
 H   4.1486918288524874        13.634655814644955        14.187416759209611     
 H   1.1471081435482526        13.978321572023701        12.403093343108285     
 H   1.2256067595701929        15.737208894127319        12.148967145158913     
 H   1.8635697641634246        19.520460709173470        13.419674371415942     
 C  0.19969384460813586        18.860742612959829        14.644407690951684     
 C  0.33877146917056983        16.551039615568524        15.266013363840230     
 C   6.3463043052091610        14.608883267128077        14.667504993508025     
 C   5.2094332642352850        15.399488634906783        16.672564113324437     
 H   5.5524979645239663        15.146556908398503        10.134875048115354     
 H   7.0391747384979206        14.322377742328907        10.665554974636796     
 H   5.5044876994822518        12.819116580165067        12.316988707966638     
 H   4.4530835118536602        13.636952399537707        11.148416568486532     
 H   7.4482319675583639        13.989618044819672        12.951833211426770     
 H   7.3665211228471135        15.750612511178986        13.191191546914492     
 H   6.7091236063382063        19.530782885036707        11.889476741123541     
 C   8.3896526301835141        18.870323849581997        10.687977529560957     
 C   8.2684201609062669        16.555500101095976        10.081890370448207     
 C   1.7776241039619021        13.468515456177030        9.9683364459825796     
 C   2.8756286299666138        14.242846542623548        7.9641980137656159     
 H   3.9480254733337432        16.111599425387396        8.1329495512448950     
 H -0.28788657890072222        19.832230651155054        14.671607991549688     
 C -0.34401877148510113        17.766854539062575        15.313138124065555     
 H  -4.9481861191921661E-002   15.672700371301524        15.776251052347803     
 C   6.7968106696720989        13.497087378741510        15.387142863299315     
 C   5.6777761262501079        14.283574800451419        17.374982016846069     
 H   4.6068456481395081        16.148422390226486        17.183891405630224     
 H   8.8721657236244731        19.844172838954293        10.657384932744900     
 C   8.9457442313224664        17.774268883724325        10.033216307401116     
 H   8.6652157161160108        15.676001002635727        9.5804577401860413     
 H   1.1610447604952536        12.733924312035793        10.486615727444322     
 C   2.0835489397311124        13.292968055233137        8.6155614195223560     
 H   3.1268410520002381        14.131513887893727        6.9085441661244413     
 H  -1.2867636290570741        17.859028345358752        15.849836599993772     
 H   7.4163928851404233        12.757349046681918        14.880023089146755     
 C   6.4767660111326899        13.329966748309197        16.737838777354082     
 H   5.4149057766179771        14.178533285294138        18.428665568125400     
 H   9.8928062903399958        17.867381773879234        9.5045293941251821     
 H   1.6924722997938042        12.427276139356403        8.0897396987863850     
 H   6.8615656048423643        12.466980841755575        17.272511615235661     
 Dy   1.1558579894398697E-002   8.7742645901501088        4.2173291090649574     
 Br   1.6525584480448746E-002   5.8901353510965855        4.1765853937660316     
 O  0.81125405110008697        9.2264974631507854        2.2508314923367920     
 N   1.4145361529185845        10.889565620544801        4.6806950649127659     
 N   2.2495560464597371        8.3024971965750538        5.4150319109129184     
 O -0.77801798777733200        9.2018446271384615        6.1961393149589670     
 N  -1.3950054885564036        10.887800770823796        3.7880684793514705     
 N  -2.2390671413551386        8.3305950792960530        3.0080134858684797     
 C   1.2578091696108231        10.291850170973026        1.5807642113108786     
 C   2.0623240726369398        10.672141331473053        5.9976072665563374     
 C  0.57813923267124290        12.119782430307255        4.7537449146298121     
 C   2.5035667484957900        11.033876397935565        3.6570131494097029     
 C   2.9021181084210674        7.1203327834661438        5.4825002102416915     
 C   2.7944290180574849        9.3593491335468642        6.0699688697686360     
 C  -1.2276497033257030        10.257936577468630        6.8789275501990801     
 C  -2.0452929585842763        10.702331690598161        2.4653084297343173     
 C -0.56205664987413484        12.123491083499893        3.7371444220653633     
 C  -2.4852666770351663        11.014198679904446        4.8153784777216142     
 C  -2.8882602585977222        7.1480152515653526        2.9245549400173565     
 C  -2.7832277130157945        9.3947574212331766        2.3668091781481060     
 C   2.0643847490505141        11.262096100898249        2.2391206875745646     
 C  0.93548852491824641        10.495583109627246       0.21967480154978938     
 H   1.2708251249208202        10.671169928604861        6.7632815108727797     
 H   2.7612891296599864        11.491629495675594        6.2393993614827794     
 H   1.2049340136661679        13.014908355075686        4.5980362517547793     
 H  0.16491613804561550        12.182858027446088        5.7654542405453366     
 H   3.1630831525378125        11.860996402074342        3.9630412137565023     
 H   3.0861149156138459        10.103191893303141        3.7006272677640104     
 H   2.4214492903069722        6.2969408466346515        4.9598953153033696     
 C   4.0977848472483718        6.9441997558341715        6.1743031387395737     
 C   3.9764095789369449        9.2520078036687963        6.8019094765690982     
 C  -2.0450952008149361        11.228614017601153        6.2350715502101668     
 C -0.89381495536851474        10.454996602297213        8.2383536035815350     
 H  -1.2526841638523170        10.712782119490456        1.7005887015062595     
 H  -2.7383034529667385        11.532064365460965        2.2430858358261561     
 H  -1.1953198397810545        13.011859964416660        3.9040853003322749     
 H -0.14708404784812340        12.201854748814636        2.7271499939328021     
 H  -3.1473060857111808        11.842681436247855        4.5188149456796909     
 H  -3.0641127912102433        10.082065564048619        4.7596713126970789     
 H  -2.4055729612539252        6.3180332568713782        3.4350485126153614     
 C  -4.0845210249609201        6.9804364109445975        2.2316030375298328     
 C  -3.9638634653289873        9.2972877625399057        1.6310378580784504     
 C   2.5222212782222448        12.379834015879288        1.5339502245751204     
 C   1.4112469613700138        11.617900726874307      -0.46779798791782368     
 H  0.33430992222790124        9.7514993716709313      -0.30130474407951074     
 H   4.5787221190904708        5.9694731890158153        6.1963729553553897     
 C   4.6530788923968629        8.0329643579203260        6.8416740486915968     
 H   4.3728876140760216        10.127185986500244        7.3110804309191284     
 C  -2.5065634364277463        12.336541956347945        6.9536744563667732     
 C  -1.3728109074142381        11.566989588769154        8.9398197152442123     
 H -0.28173926419250545        9.7137045299243336        8.7494391975073320     
 H  -4.5662553240331798        6.0061812488173993        2.1977625600146733     
 C  -4.6401417114284005        8.0779946683622565        1.5785721126115626     
 H  -4.3602447642375814        10.177602458318882        1.1304519375465736     
 H   3.1425874256225490        13.111055283130451        2.0523455278616662     
 C   2.2088254339231312        12.562775783736356       0.18385033782660226     
 H   1.1542097441158961        11.734342783701297       -1.5215180476632681     
 H   5.5984236142374142        7.9348630122082513        7.3728867777589615     
 H  -3.1350150732142241        13.068748288096758        6.4463627206384277     
 C  -2.1849158033415947        12.509828772220395        8.3032620995006763     
 H  -1.1078436390777791        11.677254614658001        9.9923876657912007     
 H  -5.5866988358797700        7.9856780242309693        1.0487036294396881     
 H   2.5992228750833983        13.430367675397097      -0.33911273548908549     
 H  -2.5784213717615012        13.369495193480583        8.8370950737636402     
 Dy   1.5472976079491264E-002   8.4727587347796227        12.672538535728846     
 Br   3.4459633277773308E-002   11.340882743000295        12.711093087735652     
 O -0.79681641167633555        8.0525009050754246        10.698856192029568     
 N  -1.3864568920364104        6.3478950793251423        13.110915643507733     
 N  -2.2335819542942699        8.9209213589903253        13.873665904217264     
 O  0.82574491714427822        8.0314848765396043        14.638477667353159     
 N   1.4074316987798490        6.3468001954404176        12.213088996977302     
 N   2.2564152453035624        8.9211565469231697        11.454868843109354     
 C  -1.2326001546748879        6.9887716731880509        10.019060871075602     
 C  -2.0339525355920403        6.5502550955674268        14.432257889767712     
 C -0.55873567225886389        5.1105222230430520        13.171376806516015     
 C  -2.4773458231077821        6.2196018149506935        12.085021904172752     
 C  -2.8879646214609318        10.100924958757284        13.951008241190465     
 C  -2.7745960788043167        7.8575449685953576        14.519224140781592     
 C   1.2711263385578322        6.9665550636193379        15.310550296537810     
 C   2.0505926028313675        6.5522103166186048        10.890399254475915     
 C  0.57842031653884785        5.1100001406239972        12.152119961334597     
 C   2.5031492527415442        6.2117278637278979        13.232347978595079     
 C   2.9130560429876686        10.099873102705805        11.377035003879234     
 C   2.7929476648701455        7.8582164840077224        10.804573389219065     
 C  -2.0368653192343356        6.0081142870979996        10.665018477515281     
 C -0.89865703808956043        6.7939083804343783        8.6590644816968059     
 H  -1.2400609276358532        6.5488904939158568        15.195823137445791     
 H  -2.7262185709468962        5.7231369950037925        14.666518864605617     
 H  -1.1928367454414499        4.2212976723614126        13.011537131361541     
 H -0.14194102435141298        5.0382500455066319        14.181145839486877     
 H  -3.1378662735867344        5.3898087483394450        12.381537647662547     
 H  -3.0577281025037766        7.1507591184006376        12.140663433694099     
 H  -2.4088047789556062        10.930474669039905        13.436769227734738     
 C  -4.0846070510488772        10.268034307018453        14.643409469398982     
 C  -3.9564945882973785        7.9545602550959060        15.253163415661128     
 C   2.0714275111620881        5.9904873847632176        14.653133741219518     
 C  0.95531159295526291        6.7699202525154352        16.674146632711011     
 H   1.2544202179784605        6.5535690308023087        10.129448023873229     
 H   2.7408801231384747        5.7246741313798335        10.652081235211588     
 H   1.2120720564350222        4.2207456953656104        12.313019753587469     
 H  0.16248606258707712        5.0374149527262588        11.142120828276136     
 H   3.1622970925090175        5.3841957892488015        12.926561089844162     
 H   3.0834052279999731        7.1432582733317238        13.180117268955208     
 H   2.4387340831425242        10.928681583856260        11.896961848903700     
 C   4.1068081468024520        10.266369177065572        10.679539126527462     
 C   3.9728281972124173        7.9541335677432041        10.067329301148924     
 C  -2.4847640220145908        4.8932753394958191        9.9484104207357600     
 C  -1.3639587593544913        5.6747441654283550        7.9597931766596997     
 H -0.29699663834308077        7.5423391587794857        8.1459341342906164     
 H  -4.5694412244195517        11.240660690065299        14.673725611506772     
 C  -4.6363038269663219        9.1718940583330753        15.301705719074095     
 H  -4.3501033406979630        7.0749695130234178        15.757001872516117     
 C   2.5305459278942752        4.8747337066823135        15.361078056788708     
 C   1.4322833279097815        5.6500890522879743        17.364716234706691     
 H  0.35888314480215538        7.5178874742103305        17.194902278965689     
 H   4.5926156649953356        11.238574303789441        10.648974141768681     
 C   4.6545409537003186        9.1703786014054440        10.017682657750335     
 H   4.3636952966881841        7.0741896957247716        9.5619521907124820     
 H  -3.1037427446388834        4.1542070319162958        10.457399449648575     
 C  -2.1624282047368268        4.7219495092785140        8.5987931159645843     
 H  -1.0994696784465958        5.5665480535422240        6.9068467829718969     
 H  -5.5821098179634827        9.2640445600209347        15.832796578849871     
 H   3.1467094508285598        4.1395572923294210        14.842948108336085     
 C   2.2242646294286419        4.6996799920564669        16.713906291937544     
 H   1.1807695728878043        5.5393401937564954        18.420376628135429     
 H   5.5989961221754552        9.2612834861098161        9.4838188158894177     
 H  -2.5446085649594417        3.8563441204908755        8.0664374279727920     
 H   2.6147498857336222        3.8339534659282610        17.240270490396057     
         256

 Dy   4.2680271638247183       0.16912988777164231        4.2292016962144805     
 Br   4.2664045182672936       -2.7149907848725521        4.2512149185859407     
 O   5.0590415974926914       0.59420097091894331        2.2503819558170739     
 N   5.6758169127158933        2.2818767706020733        4.6579559765921603     
 N   6.5169207342897568      -0.27659972740762584        5.4394357829707536     
 O   3.4685463610671579       0.62155180082139783        6.1954357216127081     
 N   2.8663989978531204        2.2857409216030349        3.7654481800084367     
 N   2.0282782044328780      -0.29961434439493745        3.0321616811910332     
 C   5.5096045872275443        1.6491694339253875        1.5665445591030573     
 C   6.3266356567525115        2.0959135535370179        5.9803497455087218     
 C   4.8437012085216669        3.5180326061794465        4.7095486515949787     
 C   6.7656853209379415        2.4077101993835091        3.6301166875114812     
 C   7.1649668541067646       -1.4597923410030218        5.5231422312223399     
 C   7.0635453687868344       0.78777392658751666        6.0782303204713894     
 C   3.0236164916015129        1.6876779846982997        6.8653935165264937     
 C   2.2188761651429010        2.0693239661617220        2.4481143316120235     
 C   3.7036198734330816        3.5154082967586602        3.6928909743328089     
 C   1.7774753828364593        2.4304617977935266        4.7893534054628786     
 C   1.3746839717083523       -1.4812165724190194        2.9649515153903141     
 C   1.4860593972957885       0.75686665812047371        2.3744856883429684     
 C   6.3256863092971152        2.6211714111748541        2.2101910467692338     
 C   5.1788017824522603        1.8434304410174998       0.20593351761095866     
 H   5.5345193069965450        2.1070561736869156        6.7455672778040610     
 H   7.0204483076664488        2.9250814529521127        6.2021799189610771     
 H   5.4775644119419544        4.4060629745464324        4.5431643768685905     
 H   4.4288155058937013        3.5961090817628665        5.7195850904395353     
 H   7.4279102086554420        3.2362218281194783        3.9261413394724842     
 H   7.3444545409408333        1.4755139027233926        3.6861131480584968     
 H   6.6804693631688981       -2.2897987568736529        5.0143758977329043     
 C   8.3624902666236576       -1.6277864646229956        6.2138151988503596     
 C   8.2458678801953322       0.69003300551275382        6.8110292941251869     
 C   2.2170817222834187        2.6581456393635645        6.2073617874624967     
 C   3.3481998502026999        1.8919713057383989        8.2258217819360269     
 H   3.0107643333031047        2.0684812372632551        1.6827729208462103     
 H   1.5204695266155552        2.8893667347331307        2.2065000797166654     
 H   3.0774328273112630        4.4109362746588019        3.8487995524232179     
 H   4.1171526503619695        3.5784186223835719        2.6812805426768955     
 H   1.1184380487531025        3.2580893669783335        4.4836476122278581     
 H   1.1943761550770058        1.5001714476811483        4.7454753072691229     
 H   1.8534157820541410       -2.3044303757111138        3.4895549577633735     
 C  0.18050869378100773       -1.6571767189199167        2.2706076911209361     
 C  0.30619981039359018       0.64943318316444054        1.6388306685820624     
 C   6.7873042619775941        3.7286296391066651        1.4908762469029859     
 C   5.6582932652867939        2.9547047950497545      -0.49636068784531895     
 H   4.5678371509242979        1.1009875518811800      -0.30494929110929736     
 H   8.8429005923605981       -2.6026704380068950        6.2483750931368496     
 C   8.9209951935512457      -0.52985733796850987        6.8636831711955137     
 H   8.6443584716405599        1.5706228203320192        7.3093925238338100     
 C   1.7602154527349338        3.7759963564163446        6.9130511835664956     
 C   2.8740444636969693        3.0147631708885632        8.9135750982752118     
 H   3.9494633452489318        1.1475942791760132        8.7462235255450036     
 H -0.30182261508820518       -2.6312341448715184        2.2494290811701778     
 C -0.37155360332420706      -0.56906703423050908        1.5994511299570968     
 H  -8.8041869417290780E-002   1.5240246687150540        1.1268308573123809     
 H   7.4141527489166990        4.4621392624676108        1.9983208734821305     
 C   6.4679897151899324        3.8995550729313266       0.14041219169332936     
 H   5.3950200767745793        3.0629902621328560       -1.5495649898973611     
 H   9.8686372083178533      -0.62225729945076103        7.3915747989223464     
 H   1.1391065972204037        4.5070713836269309        6.3953778761852060     
 C   2.0754926099194799        3.9593523477425214        8.2626979529500257     
 H   3.1326916728137433        3.1316993277529304        9.9668709950319361     
 H  -1.3156337926543797      -0.66735164235825817        1.0660504981365073     
 H   6.8615867774165933        4.7587545023482170      -0.39418414355999415     
 H   1.6859668998280923        4.8271797126879017        8.7859616176262669     
 Dy   4.2910494752679886        17.063978131686614        12.655473206134277     
 Br   4.2763502721118360        19.937041065299521        12.635786228223949     
 O   3.4795744673118194        16.628044124427401        10.688576277624922     
 N   2.8998318328739527        14.941304202033434        13.114210751851797     
 N   2.0475795234828245        17.514196712188816        13.868519235714068     
 O   5.1022439429732200        16.648092763503257        14.628265800926380     
 N   5.6950647579574198        14.945376418609328        12.218154513956529     
 N   6.5378453791247830        17.520163029874915        11.454423085456446     
 C   3.0361109229178971        15.562587990856050        10.016344791629724     
 C   2.2563943578348513        15.146671934332964        14.437022245625041     
 C   3.7305395553166281        13.705774603583713        13.175488626546873     
 C   1.8044759540120150        14.806179174434849        12.094439459677133     
 C   1.3900689702956606        18.692609181805658        13.943954677685829     
 C   1.5137187846413787        16.452713139637222        14.523151404647901     
 C   5.5409399480500046        15.587181883359225        15.310413694484570     
 C   6.3433769045078785        15.149022674926762        10.897274167935919     
 C   4.8678538104180866        13.707762390640534        12.156368862006408     
 C   6.7853999409912280        14.817861139348379        13.244848067902891     
 C   7.1900755114191757        18.701420046820616        11.377497290599084     
 C   7.0824884534273886        16.457236694948499        10.811285380296296     
 C   2.2364504170980082        14.585801992488200        10.673528609475138     
 C   3.3536483022464085        15.365838718290842        8.6531894779983300     
 H   3.0526173706424831        15.148117523947842        15.197932853276042     
 H   1.5663272635731431        14.318915921244672        14.675150118515704     
 H   3.0983461623378727        12.815504423547379        13.015030481181622     
 H   4.1467732130393653        13.634352320583716        14.185480479007211     
 H   1.1455991028861894        13.978438354867775        12.399763176056213     
 H   1.2240588972776447        15.737535019995489        12.147033455344184     
 H   1.8624565575475682        19.520219846080103        13.420302473761957     
 C  0.19803805963110188        18.860225896644874        14.644132008963764     
 C  0.33645060985292741        16.550174502826390        15.264652091155172     
 C   6.3456603847068713        14.606622878746057        14.665170539906018     
 C   5.2108154556764639        15.396138494930087        16.671811175643327     
 H   5.5498175150929745        15.147367713423877        10.133382218111516     
 H   7.0365110310484402        14.322669200121680        10.663089285552598     
 H   5.5023563480616886        12.818731932498800        12.315143038549978     
 H   4.4511347312402449        13.636631964403280        11.146476739214899     
 H   7.4466844698937722        13.988796533464754        12.948474259520077     
 H   7.3649758759853343        15.749570863959240        13.189285503860869     
 H   6.7081536315036550        19.530369836477529        11.890253437467656     
 C   8.3881024815126359        18.870147350061497        10.687806192945718     
 C   8.2661178481296993        16.555686402646984        10.080561666311155     
 C   1.7777385169464264        13.470440785882772        9.9648505830119340     
 C   2.8775624302249603        14.245960169117660        7.9621548445242114     
 H   3.9498414303253075        16.114342655465549        8.1329869491836710     
 H -0.28933590112554169        19.831800644041291        14.671759577012267     
 C -0.34603485288882585        17.766138726746931        15.312251468099166     
 H  -5.2045469818941245E-002   15.671720367376144        15.774503270585853     
 C   6.7972054519290745        13.494574871056132        15.383730312549487     
 C   5.6801556788125804        14.279924971713564        17.373104485634553     
 H   4.6087967852546319        16.144986917369863        17.184028906347667     
 H   8.8708540773933553        19.843894672865723        10.657654092258676     
 C   8.9437832463668503        17.774284117168243        10.032390779650838     
 H   8.6626263038870093        15.676304054301795        9.5786962148895309     
 H   1.1609483865964401        12.735319836001844        10.482108935283241     
 C   2.0848547762483345        13.295746039924854        8.6122274018417677     
 H   3.1297906323251783        14.135213871495294        6.9066624555433309     
 H  -1.2887962348178055        17.858321374769062        15.848906327595328     
 H   7.4166285121303179        12.755403805511440        14.875590182285066     
 C   6.4785685911995179        13.326704325606897        16.734646266615560     
 H   5.4184656351884826        14.174376703245603        18.427003525169052     
 H   9.8908146827549945        17.867374116834426        9.5036339169938859     
 H   1.6943012597703531        12.430337099292302        8.0855804986147888     
 H   6.8641271260817733        12.463560437916680        17.268525725926747     
 Dy   1.0643351370799022E-002   8.7742982335375821        4.2188671673487184     
 Br   1.3032670910336559E-002   5.8902020959474397        4.1867662089995239     
 O  0.81026699795006518        9.2234560867630897        2.2514849555025940     
 N   1.4146624879639385        10.889641572058602        4.6785424784845748     
 N   2.2489003322198027        8.3032992052062902        5.4166177425596889     
 O -0.77926211155799907        9.2047598733788458        6.1967296940442251     
 N  -1.3949023410673027        10.887684323867846        3.7858777724386026     
 N  -2.2397207867913540        8.3296940260970391        3.0096026534763598     
 C   1.2565458676081172        10.287895248654770        1.5798125622331591     
 C   2.0625578801277049        10.673775204554790        5.9956853249422535     
 C  0.57853415045343215        12.120112746155442        4.7501513656223588     
 C   2.5035243007468422        11.032361648376675        3.6544224681572772     
 C   2.9010257779908004        7.1209843236246071        5.4856185984062682     
 C   2.7944459304681133        9.3609252563351486        6.0697060591264771     
 C  -1.2292028810692772        10.261706282401471        6.8779635423493097     
 C  -2.0450162277382073        10.700579773423621        2.4633008164007379     
 C -0.56162388390560114        12.123088946749919        3.7335044565490225     
 C  -2.4853699677763750        11.015757216103335        4.8127055096162108     
 C  -2.8893378189232917        7.1472544330990146        2.9276994653130175     
 C  -2.7831935840618458        9.3930538832748827        2.3665012897610795     
 C   2.0639308615628855        11.258698050223687        2.2363320145059236     
 C  0.93285040911368478        10.490387578770434       0.21884842691234205     
 H   1.2710458880906153        10.673830673403646        6.7613627419295845     
 H   2.7616605220949899        11.493457828231696        6.2363951221870844     
 H   1.2055486493996261        13.014939814131765        4.5935927875160845     
 H  0.16517691610921162        12.184264641784567        5.7617448733340018     
 H   3.1632327818283592        11.859817166605756        3.9591501829673765     
 H   3.0859425659353845        10.101658973477358        3.6992202210230078     
 H   2.4197001998052290        6.2969193964509893        4.9647033272025274     
 C   4.0970496270612786        6.9454879134756293        6.1769599998046800     
 C   3.9767324373527084        9.2542682244515984        6.8012988838768234     
 C  -2.0457094078112021        11.231931892100866        6.2322560688576250     
 C -0.89693450280138609        10.459823457822910        8.2375861319611516     
 H  -1.2523671117142379        10.709915474692842        1.6986319541546946     
 H  -2.7378524594250537        11.530128766570725        2.2398755797946173     
 H  -1.1946369322357908        13.011800913162496        3.8995103459492060     
 H -0.14669930578609255        12.200309737160978        2.7234155344246016     
 H  -3.1471104231583853        11.843986597335892        4.5148343522847689     
 H  -3.0644463372326824        10.083702952286465        4.7581131172728091     
 H  -2.4073062726404437        6.3179655748535346        3.4399072533865214     
 C  -4.0852265670206895        6.9790022279084480        2.2342738535473750     
 C  -3.9635045663467405        9.2948600980299307        1.6303545621838378     
 C   2.5216161296666839        12.375379347484465        1.5293742557063403     
 C   1.4084337024525104        11.611617113055729      -0.47045713783836779     
 H  0.33077093642092592        9.7461895053532004      -0.30080390948463309     
 H   4.5776791016928531        5.9706287097118622        6.2002225625915424     
 C   4.6530901174476478        8.0350792035652461        6.8423555554436977     
 H   4.3736959708320153        10.129985457100183        7.3091776311143466     
 C  -2.5074114820958102        12.340838501610959        6.9491375885000801     
 C  -1.3761859392356786        11.572834222451867        8.9372780043081583     
 H -0.28586207919437912        9.7185472990182511        8.7499897738304995     
 H  -4.5672620057748858        6.0048746077630497        2.2016434298860053     
 C  -4.6400919998462999        8.0757055173716932        1.5792234292336720     
 H  -4.3593797958031866        10.174604160089162        1.1284134974599302     
 H   3.1426450036669116        13.107066785822838        2.0463148319712499     
 C   2.2071728466423481        12.556802746727268       0.17929741776995170     
 H   1.1504653288119222        11.727010185000973       -1.5240750458224510     
 H   5.5987661583780604        7.9374595712561886        7.3730594728442211     
 H  -3.1351142226106679        13.072657039872569        6.4403763570038208     
 C  -2.1870224509561957        12.515456481190297        8.2988193615255081     
 H  -1.1122876738583343        11.684030481768501        9.9899946944434017     
 H  -5.5863071655848264        7.9828723124232273        1.0488364075797660     
 H   2.5974794133375485        13.423584459247824      -0.34507598834181413     
 H  -2.5807141547461256        13.375859076835438        8.8312870078977301     
 Dy   1.6771552609618448E-002   8.4724920549847162        12.672312115196634     
 Br   3.2538798758329983E-002   11.340574550925220        12.702142204876738     
 O -0.79574693418225173        8.0504121341815686        10.699211992847177     
 N  -1.3849549955773077        6.3477935401938561        13.112809918655799     
 N  -2.2316133664457025        8.9214123235177443        13.874763809612947     
 O  0.82651250050820868        8.0327611157297021        14.638886909539870     
 N   1.4089269676098868        6.3461977382803134        12.215034770507977     
 N   2.2584991400276713        8.9199063565173766        11.456114732482016     
 C  -1.2323975845061659        6.9864356755660380        10.020368322306702     
 C  -2.0320666370940303        6.5509165102255711        14.434178130575784     
 C -0.55739592934414794        5.1103197519072898        13.173610770862011     
 C  -2.4762416312058368        6.2190326796380209        12.087477396429565     
 C  -2.8859688846456990        10.101442214767964        13.951846691617849     
 C  -2.7727102651782376        7.8582025425715178        14.520548464436194     
 C   1.2712039715683741        6.9681635054895041        15.311938986628357     
 C   2.0525148841985250        6.5508229949889536        10.892401443406937     
 C  0.57976540220413586        5.1095004368429979        12.154367291375948     
 C   2.5042012571811583        6.2115818477959239        13.234887796596309     
 C   2.9151832874907515        10.098587325879354        11.378023583259425     
 C   2.7948902359526091        7.8568109250557923        10.805986422439299     
 C  -2.0364294293257514        6.0063630130235000        10.667501249411460     
 C -0.89993454579217036        6.7910035838257832        8.6601281841226037     
 H  -1.2380063529268899        6.5499949441618925        15.197535387109342     
 H  -2.7242574059601723        5.7239254468778444        14.669074920754213     
 H  -1.1916146633310876        4.2211714664960596        13.013824338021156     
 H -0.14072527026355972        5.0381200925299741        14.183429682565158     
 H  -3.1368853361150508        5.3896575995045843        12.384878260021912     
 H  -3.0563702840778326        7.1503840732254780        12.142619422520575     
 H  -2.4068283409417046        10.930827667004928        13.437313362726053     
 C  -4.0826737590866582        10.268730088363840        14.644102418949236     
 C  -3.9548086393230339        7.9553446670469299        15.254117068645845     
 C   2.0718095696715659        5.9915583995224138        14.655710576289639     
 C  0.95407112159144725        6.7722019421865767        16.675350448858257     
 H   1.2565333004338455        6.5517673030017320        10.131222694404922     
 H   2.7428697442288561        5.7231493180098756        10.654733925033691     
 H   1.2133017261262669        4.2201718433742075        12.315322744640602     
 H  0.16372520276530783        5.0368500432946943        11.144410101407102     
 H   3.1632329369567631        5.3836215476366016        12.930022016833121     
 H   3.0847319676499798        7.1429045233987933        13.182166154041404     
 H   2.4408835807568932        10.927560725292196        11.897695294127775     
 C   4.1088380678268388        10.264899347024178        10.680327673195597     
 C   3.9745272067843129        7.9525976146574031        10.068306606186693     
 C  -2.4852129656109430        4.8912191506468643        9.9519489278268196     
 C  -1.3661239068908686        5.6715237202462667        7.9619376128197752     
 H -0.29873867325731057        7.5393038974846140        8.1461720434679616     
 H  -4.5673771012396651        11.241430211798974        14.674249311580079     
 C  -4.6346141113497419        9.1726890685748064        15.302347304330571     
 H  -4.3485775999234715        7.0758079845925641        15.757925154687088     
 C   2.5302511772457064        4.8762386766867349        15.364783401816529     
 C   1.4303886744573362        5.6528287831159805        17.367077697580019     
 H  0.35713743595161657        7.5202941937827479        17.195250434674268     
 H   4.5947967800465026        11.237020439092081        10.649595428601511     
 C   4.6562611546002390        9.1688179671540819        10.018354899762752     
 H   4.3651814259661377        7.0726113796685786        9.5628390377593622     
 H  -3.1040375359541628        4.1526889965122225        10.461907758636430     
 C  -2.1640743881276201        4.7191039973088857        8.6021639242984396     
 H  -1.1026635905599469        5.5628013593816679        6.9088149607539222     
 H  -5.5805676800726118        9.2648766128156996        15.833180701212404     
 H   3.1466247380464196        4.1405537514220656        14.847644220852064     
 C   2.2229463668714815        4.7020856199923502        16.717500979253160     
 H   1.1779760389658531        5.5426934343923717        18.422607093926572     
 H   5.6005302046315917        9.2596888677573617        9.4841724241170624     
 H  -2.5468725593445813        3.8532960181181566        8.0705617545045953     
 H   2.6130156075752167        3.8366825492711958        17.244665956522045     
         256

 Dy   4.2689586547498122       0.16914719928109487        4.2273911863096538     
 Br   4.2697943510448617       -2.7149181016817017        4.2412541568239606     
 O   5.0602969550284609       0.59716732217929558        2.2495264781447162     
 N   5.6756577227439298        2.2818208520013825        4.6599223267947734     
 N   6.5177423297931716      -0.27737674920508393        5.4372621955805025     
 O   3.4696218855781056       0.61845738018093188        6.1945441647418047     
 N   2.8662134927354139        2.2857670667020233        3.7674180328722913     
 N   2.0290616465885849      -0.29893566096329161        3.0300752495606886     
 C   5.5110715478183625        1.6530538699169248        1.5672750440353715     
 C   6.3263121265016746        2.0941969145580122        5.9821301374724811     
 C   4.8431691098144443        3.5176603099529644        4.7129951151633191     
 C   6.7657182058586267        2.4093998745890062        3.6325523659409877     
 C   7.1663512416045094       -1.4603699240020145        5.5191545927482268     
 C   7.0635268424578905       0.78612680329167783        6.0782078762475935     
 C   3.0248863708010090        1.6836102155321997        6.8661573473509954     
 C   2.2185565476619340        2.0709377545744814        2.4498675307080156     
 C   3.7031116900220544        3.5157285619724403        3.6963084245218729     
 C   1.7774745821576399        2.4288241729956845        4.7917846967419191     
 C   1.3760498352722348       -1.4807554780460130        2.9610689509268759     
 C   1.4860240963305256       0.75839764341364924        2.3744826942619790     
 C   6.3261867788314099        2.6246289585499030        2.2127799046794894     
 C   5.1817374463681745        1.8484167136116665       0.20649769240730578     
 H   5.5341633914976960        2.1041712481246106        6.7473091795693740     
 H   7.0199250837776326        2.9231986972680750        6.2051929082073851     
 H   5.4767465335946364        4.4060576404976217        4.5475290479123940     
 H   4.4283473300624667        3.5945770990752441        5.7231354135263564     
 H   7.4276098714702945        3.2376868359129860        3.9298892830483227     
 H   7.3447610287938883        1.4773081506489285        3.6873990381723312     
 H   6.6826284997459320       -2.2896283808157687        5.0084636172219366     
 C   8.3634867546824374       -1.6290469234486635        6.2103274439669063     
 C   8.2454643155302207       0.68762244504183589        6.8114799854834578     
 C   2.2174956879889458        2.6546171200757098        6.2099920283416639     
 C   3.3507844901684667        1.8866123959922660        8.2264827302573504     
 H   3.0104425158354031        2.0711847522755034        1.6845076613974737     
 H   1.5199751766437035        2.8911585750554210        2.2093914245777770     
 H   3.0766673350741751        4.4109306352058679        3.8530724175154787     
 H   4.1167649107746458        3.5798386377890479        2.6848096762512639     
 H   1.1181960770687349        3.2567602706188890        4.4874065536852390     
 H   1.1945512349846708        1.4984850504540987        4.7467059104460816     
 H   1.8555512788027611       -2.3047058650740762        3.4837924482089160     
 C  0.18151740235400515       -1.6560662642132780        2.2671789115139571     
 C  0.30580904476239351       0.65169485910962710        1.6392489276547082     
 C   6.7879499748183969        3.7331171010044431        1.4952045081353240     
 C   5.6613747942578625        2.9607791024665029      -0.49399577823021262     
 H   4.5718095998161985        1.1059458883207867      -0.30568852670619823     
 H   8.8443433820737312       -2.6037387686379301        6.2434400105912333     
 C   8.9210324792008322      -0.53206747324567316        6.8625623898636761     
 H   8.6433180994270398        1.5675753025213461        7.3114297012558733     
 C   1.7607314887566228        3.7713767759775627        6.9174977903776638     
 C   2.8767236240313130        3.0082583852923754        8.9161109786834754     
 H   3.9529821724326211        1.1421476501506755        8.7455544696300027     
 H -0.30035259229213679       -2.6303294688143457        2.2445594023801188     
 C -0.37149157424947138      -0.56701992495367270        1.5983260563713979     
 H  -8.9049910178193845E-002   1.5269023602433693        1.1287663044082539     
 H   7.4140629258777988        4.4662376601784066        2.0040888037214204     
 C   6.4697953763599552        3.9054224569542177       0.14467341746221957     
 H   5.3991283442497187        3.0700346568552375       -1.5473354522982408     
 H   9.8682928808119019      -0.62501151683384082        7.3910420378148975     
 H   1.1389687205136025        4.5029313650846214        6.4012850788234710     
 C   2.0770027920129865        3.9531652101283474        8.2671421632333502     
 H   3.1362784832424957        3.1241040984019537        9.9693165041212897     
 H  -1.3159330830695866      -0.66478926643883873        1.0654790262243383     
 H   6.8634951929110635        4.7654074256654786      -0.38854263760666274     
 H   1.6875146704187283        4.8201447093252678        8.7918443550841783     
 Dy   4.2897954096786588        17.063716674057744        12.656109889556184     
 Br   4.2787006926412250        19.936719272966346        12.644504382182632     
 O   3.4786940280745462        16.629675131984936        10.688548559916615     
 N   2.8978882646493025        14.941073226088957        13.112523055501200     
 N   2.0457357103885498        17.513609597359210        13.867942760876046     
 O   5.1010887450821469        16.645570593468840        14.628259779784253     
 N   5.6931013446716126        14.944970343706219        12.216479607237687     
 N   6.5360844396498550        17.520102430616614        11.453954206937631     
 C   3.0358830410119317        15.564609182170701        10.015268296686482     
 C   2.2539578244565677        15.145780629388643        14.435228272216694     
 C   3.7284964441444193        13.705483780189143        13.173597194464580     
 C   1.8030256322080100        14.806597091323235        12.092071318484756     
 C   1.3885273942304404        18.692162346003769        13.943858094823888     
 C   1.5114657060942525        16.451917345458149        14.521873279898600     
 C   5.5406661758666704        15.584371714206149        15.309375997989713     
 C   6.3409299207052516        15.149289094884509        10.895506233790613     
 C   4.8657976359787254        13.707418030093690        12.154467243970940     
 C   6.7839256286274852        14.816741837932252        13.242482014535261     
 C   7.1886464289127829        18.701201429680410        11.377524314866056     
 C   7.0802688061849262        16.457379152332333        10.810068898297530     
 C   2.2357769385986721        14.587343367958800        10.671172235783425     
 C   3.3548649869309393        15.368505493327230        8.6523296306655535     
 H   3.0499457377949888        15.146746663065228        15.196411590817362     
 H   1.5636987394487618        14.317986885763116        14.672686005810469     
 H   3.0962224808252481        12.815252549864919        13.013217562087750     
 H   4.1448545972262432        13.634048826522477        14.183544198804809     
 H   1.1440900622241263        13.978555137711851        12.396433009004143     
 H   1.2225110349850965        15.737861145863661        12.145099765529457     
 H   1.8613433509317121        19.519978982986736        13.420930576107972     
 C  0.19638227465406793        18.859709180329919        14.643856326975841     
 C  0.33412975053528493        16.549309390084261        15.263290818470116     
 C   6.3450164642045817        14.604362490364037        14.662836086304013     
 C   5.2121976471176428        15.392788354953391        16.671058237962217     
 H   5.5471370656619836        15.148178518449253        10.131889388107677     
 H   7.0338473235989598        14.322960657914454        10.660623596468399     
 H   5.5002249966411254        12.818347284832534        12.313297369133320     
 H   4.4491859506268288        13.636311529268854        11.144536909943266     
 H   7.4451369722291814        13.987975022109834        12.945115307613385     
 H   7.3634306291235561        15.748529216739493        13.187379460807247     
 H   6.7071836566691037        19.529956787918355        11.891030133811771     
 C   8.3865523328417559        18.869970850540998        10.687634856330478     
 C   8.2638155353531317        16.555872704197988        10.079232962174103     
 C   1.7778529299309507        13.472366115588516        9.9613647200412903     
 C   2.8794962304833067        14.249073795611773        7.9601116752828078     
 H   3.9516573873168714        16.117085885543702        8.1330243471224470     
 H -0.29078522335036111        19.831370636927531        14.671911162474844     
 C -0.34805093429255057        17.765422914431287        15.311364812132776     
 H  -5.4609078445960836E-002   15.670740363450763        15.772755488823902     
 C   6.7976002341860502        13.492062363370755        15.380317761799658     
 C   5.6825352313750539        14.276275142975711        17.371226954423037     
 H   4.6107479223697556        16.141551444513244        17.184166407065110     
 H   8.8695424311622357        19.843616506777153        10.657923251772450     
 C   8.9418222614112342        17.774299350612161        10.031565251900558     
 H   8.6600368916580059        15.676607105967864        9.5769346895930205     
 H   1.1608520126976265        12.736715359967896        10.477602143122162     
 C   2.0861606127655561        13.298524024616571        8.6088933841611777     
 H   3.1327402126501189        14.138913855096863        6.9047807449622205     
 H  -1.2908288405785371        17.857614404179376        15.847976055196886     
 H   7.4168641391202126        12.753458564340962        14.871157275423379     
 C   6.4803711712663450        13.323441902904598        16.731453755877041     
 H   5.4220254937589880        14.170220121197069        18.425341482212705     
 H   9.8888230751699950        17.867366459789618        9.5027384398625916     
 H   1.6961302197469019        12.433398059228201        8.0814212984431926     
 H   6.8666886473211823        12.460140034077787        17.264539836617832     
 Dy   9.7281228471993494E-003   8.7743318769250553        4.2204052256324784     
 Br   9.5397573402243724E-003   5.8902688407982930        4.1969470242330162     
 O  0.80927994480004350        9.2204147103753940        2.2521384186683959     
 N   1.4147888230092922        10.889717523572402        4.6763898920563829     
 N   2.2482446179798683        8.3041012138375265        5.4182035742064603     
 O -0.78050623533866614        9.2076751196192301        6.1973200731294833     
 N  -1.3947991935782018        10.887567876911898        3.7836870655257351     
 N  -2.2403744322275694        8.3287929728980252        3.0111918210842399     
 C   1.2552825656054114        10.283940326336515        1.5788609131554394     
 C   2.0627916876184700        10.675409077636527        5.9937633833281687     
 C  0.57892906823562140        12.120443062003627        4.7465578166149065     
 C   2.5034818529978948        11.030846898817785        3.6518317869048516     
 C   2.8999334475605334        7.1216358637830712        5.4887369865708457     
 C   2.7944628428787421        9.3625013791234331        6.0694432484843182     
 C  -1.2307560588128517        10.265475987334314        6.8769995344995403     
 C  -2.0447394968921380        10.698827856249080        2.4612932030671586     
 C -0.56119111793706755        12.122686809999946        3.7298644910326817     
 C  -2.4854732585175836        11.017315752302222        4.8100325415108074     
 C  -2.8904153792488612        7.1464936146326776        2.9308439906086785     
 C  -2.7831594551078975        9.3913503453165905        2.3661934013740531     
 C   2.0634769740752570        11.255299999549123        2.2335433414372825     
 C  0.93021229330912314        10.485192047913623       0.21802205227489471     
 H   1.2712666512604103        10.676491418202431        6.7594439729863893     
 H   2.7620319145299934        11.495286160787797        6.2333908828913893     
 H   1.2061632851330841        13.014971273187843        4.5891493232773897     
 H  0.16543769417280774        12.185671256123046        5.7580355061226678     
 H   3.1633824111189059        11.858637931137171        3.9552591521782512     
 H   3.0857702162569227        10.100126053651573        3.6978131742820053     
 H   2.4179511093034862        6.2968979462673262        4.9695113391016843     
 C   4.0963144068741855        6.9467760711170863        6.1796168608697872     
 C   3.9770552957684719        9.2565286452343987        6.8006882911845494     
 C  -2.0463236148074686        11.235249766600578        6.2294405875050831     
 C -0.90005405023425733        10.464650313348606        8.2368186603407683     
 H  -1.2520500595761588        10.707048829895227        1.6966752068031297     
 H  -2.7374014658833690        11.528193167680483        2.2366653237630780     
 H  -1.1939540246905271        13.011741861908330        3.8949353915661371     
 H -0.14631456372406171        12.198764725507321        2.7196810749164011     
 H  -3.1469147606055903        11.845291758423929        4.5108537588898461     
 H  -3.0647798832551216        10.085340340524310        4.7565549218485401     
 H  -2.4090395840269618        6.3178978928356901        3.4447659941576814     
 C  -4.0859321090804599        6.9775680448722985        2.2369446695649167     
 C  -3.9631456673644934        9.2924324335199557        1.6296712662892252     
 C   2.5210109811111225        12.370924679089642        1.5247982868375602     
 C   1.4056204435350070        11.605333499237153      -0.47311628775891185     
 H  0.32723195061395061        9.7408796390354677      -0.30030307488975538     
 H   4.5766360842952363        5.9717842304079083        6.2040721698276950     
 C   4.6531013424984327        8.0371940492101643        6.8430370621957985     
 H   4.3745043275880100        10.132784927700124        7.3072748313095648     
 C  -2.5082595277638737        12.345135046873972        6.9446007206333871     
 C  -1.3795609710571191        11.578678856134578        8.9347362933721062     
 H -0.28998489419625273        9.7233900681121685        8.7505403501536669     
 H  -4.5682686875165910        6.0035679667086992        2.2055242997573368     
 C  -4.6400422882641994        8.0734163663811280        1.5798747458557814     
 H  -4.3585148273687908        10.171605861859442        1.1263750573732867     
 H   3.1427025817112746        13.103078288515226        2.0402841360808330     
 C   2.2055202593615650        12.550829709718178       0.17474449771330114     
 H   1.1467209135079481        11.719677586300648       -1.5266320439816341     
 H   5.5991087025187074        7.9400561303041250        7.3732321679294808     
 H  -3.1352133720071120        13.076565791648379        6.4343899933692148     
 C  -2.1891290985707967        12.521084190160199        8.2943766235503382     
 H  -1.1167317086388893        11.690806348879001        9.9876017230956009     
 H  -5.5859154952898837        7.9800666006154843        1.0489691857198442     
 H   2.5957359515916991        13.416801243098549      -0.35103924119454277     
 H  -2.5830069377307505        13.382222960190292        8.8254789420318200     
 Dy   1.8070129139745632E-002   8.4722253751898116        12.672085694664423     
 Br   3.0617964238886651E-002   11.340266358850148        12.693191322017825     
 O -0.79467745668816780        8.0483233632877127        10.699567793664784     
 N  -1.3834530991182052        6.3476920010625699        13.114704193803867     
 N  -2.2296447785971352        8.9219032880451650        13.875861715008632     
 O  0.82728008387213914        8.0340373549198016        14.639296151726580     
 N   1.4104222364399246        6.3455952811202092        12.216980544038652     
 N   2.2605830347517806        8.9186561661115835        11.457360621854678     
 C  -1.2321950143374438        6.9840996779440250        10.021675773537801     
 C  -2.0301807385960200        6.5515779248837145        14.436098371383855     
 C -0.55605618642943211        5.1101172807715267        13.175844735208008     
 C  -2.4751374393038916        6.2184635443253473        12.089932888686377     
 C  -2.8839731478304658        10.101959470778644        13.952685142045233     
 C  -2.7708244515521585        7.8588601165476781        14.521872788090796     
 C   1.2712816045789161        6.9697719473596695        15.313327676718904     
 C   2.0544371655656830        6.5494356733593024        10.894403632337958     
 C  0.58111048786942388        5.1090007330619986        12.156614621417299     
 C   2.5052532616207719        6.2114358318639500        13.237427614597539     
 C   2.9173105319938344        10.097301549052903        11.379012162639617     
 C   2.7968328070350728        7.8554053661038612        10.807399455659533     
 C  -2.0359935394171673        6.0046117389490004        10.669984021307641     
 C -0.90121205349478029        6.7880987872171881        8.6611918865484032     
 H  -1.2359517782179266        6.5510993944079283        15.199247636772895     
 H  -2.7222962409734484        5.7247138987518964        14.671630976902808     
 H  -1.1903925812207254        4.2210452606307065        13.016111544680770     
 H -0.13950951617570645        5.0379901395533153        14.185713525643438     
 H  -3.1359043986433672        5.3895064506697237        12.388218872381275     
 H  -3.0550124656518887        7.1500090280503183        12.144575411347050     
 H  -2.4048519029278030        10.931180664969952        13.437857497717369     
 C  -4.0807404671244392        10.269425869709227        14.644795368499491     
 C  -3.9531226903486889        7.9561290789979537        15.255070721630563     
 C   2.0721916281810442        5.9926294142816099        14.658287411359760     
 C  0.95283065022763147        6.7744836318577182        16.676554265005507     
 H   1.2586463828892305        6.5499655752011545        10.132997364936614     
 H   2.7448593653192375        5.7216245046399168        10.657386614855794     
 H   1.2145313958175112        4.2195979913828046        12.317625735693733     
 H  0.16496434294353857        5.0362851338631298        11.146699374538068     
 H   3.1641687814045087        5.3830473060244017        12.933482943822082     
 H   3.0860587072999865        7.1425507734658620        13.184215039127603     
 H   2.4430330783712622        10.926439866728130        11.898428739351850     
 C   4.1108679888512256        10.263429516982786        10.681116219863730     
 C   3.9762262163562090        7.9510616615716030        10.069283911224463     
 C  -2.4856619092072951        4.8891629617979104        9.9554874349178810     
 C  -1.3682890544272457        5.6683032750641784        7.9640820489798498     
 H -0.30048070817154038        7.5362686361897424        8.1464099526453086     
 H  -4.5653129780597776        11.242199733532651        14.674773011653386     
 C  -4.6329243957331627        9.1734840788165375        15.302988889587049     
 H  -4.3470518591489808        7.0766464561617104        15.758848436858059     
 C   2.5299564265971375        4.8777436466911572        15.368488746844353     
 C   1.4284940210048906        5.6555685139439866        17.369439160453346     
 H  0.35539172710107775        7.5227009133551652        17.195598590382843     
 H   4.5969778950976687        11.235466574394723        10.650216715434341     
 C   4.6579813555001595        9.1672573329027216        10.019027141775167     
 H   4.3666675552440921        7.0710330636123855        9.5637258848062423     
 H  -3.1043323272694416        4.1511709611081482        10.466416067624287     
 C  -2.1657205715184134        4.7162584853392566        8.6055347326322948     
 H  -1.1058575026732977        5.5590546652211117        6.9107831385359484     
 H  -5.5790255421817410        9.2657086656104664        15.833564823574937     
 H   3.1465400252642799        4.1415502105147111        14.852340333368042     
 C   2.2216281043143211        4.7044912479282335        16.721095666568772     
 H   1.1751825050439020        5.5460466750282480        18.424837559717716     
 H   5.6020642870877282        9.2580942494049072        9.4845260323447089     
 H  -2.5491365537297210        3.8502479157454381        8.0746860810363970     
 H   2.6112813294168111        3.8394116326141305        17.249061422648030     
         256

 Dy   4.2698901456749061       0.16916451079054745        4.2255806764048263     
 Br   4.2731841838224298       -2.7148454184908513        4.2312933950619804     
 O   5.0615523125642303       0.60013367343964774        2.2486710004723585     
 N   5.6754985327719654        2.2817649334006913        4.6618886769973873     
 N   6.5185639252965855      -0.27815377100254196        5.4350886081902514     
 O   3.4706974100890533       0.61536295954046594        6.1936526078709022     
 N   2.8660279876177071        2.2857932118010114        3.7693878857361454     
 N   2.0298450887442923      -0.29825697753164571        3.0279888179303445     
 C   5.5125385084091816        1.6569383059084624        1.5680055289676857     
 C   6.3259885962508369        2.0924802755790068        5.9839105294362405     
 C   4.8426370111072226        3.5172880137264819        4.7164415787316596     
 C   6.7657510907793128        2.4110895497945029        3.6349880443704943     
 C   7.1677356291022551       -1.4609475070010074        5.5151669542741129     
 C   7.0635083161289458       0.78447967999583901        6.0781854320237967     
 C   3.0261562500005050        1.6795424463661000        6.8669211781754980     
 C   2.2182369301809666        2.0725515429872408        2.4516207298040080     
 C   3.7026035066110272        3.5160488271862209        3.6997258747109365     
 C   1.7774737814788202        2.4271865481978430        4.7942159880209596     
 C   1.3774156988361175       -1.4802943836730067        2.9571863864634382     
 C   1.4859887953652628       0.75992862870682465        2.3744797001809896     
 C   6.3266872483657055        2.6280865059249519        2.2153687625897445     
 C   5.1846731102840877        1.8534029862058332       0.20706186720365291     
 H   5.5338074759988478        2.1012863225623053        6.7490510813346871     
 H   7.0194018598888164        2.9213159415840377        6.2082058974536922     
 H   5.4759286552473183        4.4060523064488120        4.5518937189561965     
 H   4.4278791542312330        3.5930451163876223        5.7266857366131783     
 H   7.4273095342851478        3.2391518437064932        3.9336372266241613     
 H   7.3450675166469441        1.4791023985744645        3.6886849282861656     
 H   6.6847876363229668       -2.2894580047578841        5.0025513367109680     
 C   8.3644832427412190       -1.6303073822743317        6.2068396890834530     
 C   8.2450607508651110       0.68521188457091808        6.8119306768417287     
 C   2.2179096536944729        2.6510886007878547        6.2126222692208319     
 C   3.3533691301342330        1.8812534862461332        8.2271436785786758     
 H   3.0101206983677016        2.0738882672877517        1.6862424019487368     
 H   1.5194808266718516        2.8929504153777108        2.2122827694388882     
 H   3.0759018428370877        4.4109249957529348        3.8573452826077390     
 H   4.1163771711873220        3.5812586531945239        2.6883388098256318     
 H   1.1179541053843676        3.2554311742594444        4.4911654951426190     
 H   1.1947263148923355        1.4967986532270494        4.7479365136230411     
 H   1.8576867755513808       -2.3049813544370386        3.4780299386544580     
 C  0.18252611092700258       -1.6549558095066392        2.2637501319069786     
 C  0.30541827913119679       0.65395653505481366        1.6396671867273542     
 C   6.7885956876591989        3.7376045629022214        1.4995327693676623     
 C   5.6644563232289311        2.9668534098832517      -0.49163086861510630     
 H   4.5757820487081000        1.1109042247603933      -0.30642776230309915     
 H   8.8457861717868642       -2.6048070992689647        6.2385049280456162     
 C   8.9210697648504169      -0.53427760852283657        6.8614416085318375     
 H   8.6422777272135178        1.5645277847106731        7.3134668786779367     
 C   1.7612475247783115        3.7667571955387813        6.9219443971888319     
 C   2.8794027843656562        3.0017535996961877        8.9186468590917372     
 H   3.9565009996163107        1.1367010211253381        8.7448854137150036     
 H -0.29888256949606840       -2.6294247927571726        2.2396897235900601     
 C -0.37142954517473570      -0.56497281567683633        1.5972009827856990     
 H  -9.0057950939096909E-002   1.5297800517716846        1.1307017515041269     
 H   7.4139731028388987        4.4703360578892024        2.0098567339607105     
 C   6.4716010375299771        3.9112898409771089       0.14893464323110980     
 H   5.4032366117248589        3.0770790515776194       -1.5451059146991204     
 H   9.8679485533059488      -0.62776573421692050        7.3905092767074487     
 H   1.1388308438068016        4.4987913465423111        6.4071922814617350     
 C   2.0785129741064932        3.9469780725141730        8.2715863735166764     
 H   3.1398652936712481        3.1165088690509775        9.9717620132106450     
 H  -1.3162323734847932      -0.66222689051941941        1.0649075543121691     
 H   6.8654036084055328        4.7720603489827402      -0.38290113165333139     
 H   1.6890624410093640        4.8131097059626340        8.7977270925420878     
 Dy   4.2885413440893281        17.063455216428871        12.656746572978092     
 Br   4.2810511131706130        19.936397480633175        12.653222536141316     
 O   3.4778135888372734        16.631306139542474        10.688520842208311     
 N   2.8959446964246518        14.940842250144478        13.110835359150601
[truncated: 1,281,471 more chars]
