# Supplementary material for: Unraveling the Contributions to Spin–Lattice Relaxation in Kramers Single-Molecule Magnets
Source: J Am Chem Soc. 2022 Dec 9;144(50):22965–75. doi: 10.1021/jacs.2c08876 (PMC9782788; doi:10.1021/jacs.2c08876)
Supplement: Supplementary file 2 — ja2c08876_si_002.zip [file ja2c08876_si_002.zip › phonon_Dy/mol-8/mode-1-10/4/Cart_disp.xyz]

         256

 Dy   4.3815194551085925       0.17391899556067250        4.2817421704259262     
 Br   4.3875198980113650       -2.7091643838991204        4.1551895256430527     
 O   5.1660012892774443       0.55764936706038903        2.2905959557049829     
 N   5.8270012213982589        2.2606961450052858        4.6751213493212056     
 N   6.5842758327205031      -0.31242882709730824        5.5740284184758702     
 O   3.5758449042882789       0.67162382269763110        6.2345697883741824     
 N   3.0166124347809125        2.3102440274363110        3.7803688833795146     
 N   2.0990770601442121      -0.26346328659706542        3.1634028282137567     
 C   5.6283051568476097        1.6007493714643724        1.5960773988169714     
 C   6.4718861916783865        2.0914216764212732        6.0032136621703351     
 C   5.0210025415760544        3.5163622800525980        4.7012115954767735     
 C   6.9202923601534527        2.3354570237464389        3.6426059729778864     
 C   7.1898354873687849       -1.5148894585761783        5.7234014225395278     
 C   7.1900771862658637       0.77558851494678482        6.1256051159121538     
 C   3.1379648706754111        1.7476041911380544        6.8931552678179413     
 C   2.3646358571494699        2.0745831098976772        2.4685821964519556     
 C   3.8817722399320957        3.5190052973371397        3.6832606506031076     
 C   1.9297292276040579        2.5087833471923164        4.7974176964670683     
 C   1.4025712199462022       -1.4251927124911927        3.1636238392135727     
 C   1.6136329749862068       0.76924956957785162        2.4212013308523606     
 C   6.4765749071209182        2.5548197513500934        2.2251883340958893     
 C   5.2710717561454210        1.8073295799794027       0.24337305157702227     
 H   5.6756085384641279        2.1181877570368037        6.7637836543099841     
 H   7.1700562898361682        2.9190294127078062        6.2169365688961120     
 H   5.6755298826008120        4.3876491448928769        4.5228364058478689     
 H   4.6045777675190367        3.6187228679971613        5.7091571017085920     
 H   7.6141069600670193        3.1412708678788892        3.9289872563681825     
 H   7.4627994881953992        1.3809091077239670        3.7055662868983466     
 H   6.6546963523230156       -2.3650007456529454        5.2936102932556457     
 C   8.4101398599276340       -1.6756053241848816        6.3771394550548388     
 C   8.4070639645126715       0.69193100922350670        6.8024717444947074     
 C   2.3626267577552582        2.7334633012942433        6.2184518457871549     
 C   3.4322004724458690        1.9402591881689302        8.2623941331442090     
 H   3.1530702528176113        2.0574240905611507        1.6995633553588714     
 H   1.6699368452902714        2.8950408299987735        2.2172847505367272     
 H   3.2772544439873759        4.4319561002772607        3.8256036553936394     
 H   4.2954661483624514        3.5568560628728823        2.6704053094793654     
 H   1.3032089111863403        3.3585286466842463        4.4785560460003753     
 H   1.3099178249371308        1.6011819037714521        4.7611947670081269     
 H   1.8323569657431498       -2.2280146204104549        3.7652616638599983     
 C  0.22861029016769224       -1.6082800239290940        2.4368724999653422     
 C  0.46611424764344678       0.64775210886909640        1.6335346072520560     
 C   6.9406859439920590        3.6578053516146984        1.5007607287001534     
 C   5.7493441310701412        2.9164092783060394      -0.46330722465625845     
 H   4.6340409510718041        1.0805557366160707      -0.25873465835579013     
 H   8.8488050217397891       -2.6694175450931943        6.4741351441233350     
 C   9.0457426447112024      -0.54574815157335199        6.9076215711261373     
 H   8.8560914590152411        1.5936247236632217        7.2239328769358755     
 C   1.9039763409365054        3.8547229381159993        6.9177290500826230     
 C   2.9522470032110371        3.0640409608790975        8.9445625636272830     
 H   4.0080178238373607        1.1817869493408144        8.7928877637140435     
 H -0.29583689130615387       -2.5629792872847807        2.4797664386769438     
 C -0.24830068913829423      -0.55272073553847556        1.6485033292176592     
 H  0.12089620845920994        1.5010586262929371        1.0463300146180894     
 H   7.5862016512284134        4.3801566345565970        2.0003454049262497     
 C   6.5914983111383600        3.8435255810729321       0.15900913131707356     
 H   5.4577087815630954        3.0369964321110299       -1.5081314469641647     
 H   10.017251911758700      -0.62804933067964896        7.3940813191010379     
 H   1.3012158645021330        4.5955625013515027        6.3907886943441330     
 C   2.1856835063858120        4.0242436227213707        8.2769689802685988     
 H   3.1799227435150854        3.1693811099697471        10.006923231401572     
 H  -1.1700754098619848      -0.66113752238252887        1.0767066725445136     
 H   6.9861893475472865        4.6999730665191475      -0.38051798722376617     
 H   1.7936970940768451        4.8939800437671561        8.7939895779145871     
 Dy   4.3793798068466980        17.060833038586772        12.608549135341063     
 Br   4.3553665803029258        19.933880621656787        12.721428154009416     
 O   3.5602310292701276        16.603577444012060        10.649537953409322     
 N   3.0268388449241503        14.913474040848378        13.086348080510062     
 N   2.0923854355546099        17.464771421112157        13.746846322676674     
 O   5.1862987772112037        16.677380556889705        14.590431943465784     
 N   5.8217097051238209        14.965869604401599        12.191592748820081     
 N   6.5854384129509071        17.560685241752498        11.338203269374182     
 C   3.1331628012467663        15.528609223982183        9.9821666170894119     
 C   2.3791700894347905        15.124973660912353        14.405828485716002     
 C   3.8831056736266403        13.696346759866094        13.162811318157464     
 C   1.9340847718921017        14.738261204531264        12.070397248002246     
 C   1.3939503538689584        18.623581286182347        13.769458827016182     
 C   1.6173289194072997        16.421973531876748        14.478545752740173     
 C   5.6385337554467361        15.625369472740999        15.278449496294144     
 C   6.4665327314702088        15.163579877055559        10.867776428982705     
 C   5.0208864135411000        13.709418089387764        12.144321926645826     
 C   6.9135168890663659        14.881783187486787        13.223658613765631     
 C   7.1961556982330990        18.761703718256697        11.208281477227546     
 C   7.1863017733164991        16.481053261139618        10.768429743689946     
 C   2.3640421883198570        14.530837587137537        10.646643761661089     
 C   3.4338404312644917        15.346721219409790        8.6129369573280865     
 H   3.1729909168317691        15.137922930330596        15.169422584215400     
 H   1.6952004734525894        14.293051957927620        14.647230145380204     
 H   3.2705080937577793        12.791039478241991        13.009811410185177     
 H   4.2992660401834453        13.643207013850647        14.173899870191505     
 H   1.3037820405258316        13.888564674223810        12.379903390800395     
 H   1.3214223626474728        15.649290347206398        12.121990431823011     
 H   1.8160571502359819        19.434772022622759        13.174784993090546     
 C  0.22529961932485335        18.793167416451151        14.508257946880432     
 C  0.47489282569934177        16.527463050949756        15.276306159799326     
 C   6.4708875314754630        14.662349214592787        14.641675781861846     
 C   5.2916183972144424        15.421917913615969        16.634221773308361     
 H   5.6708580350529285        15.150375411121104        10.106138279491930     
 H   7.1657126078260216        14.341312043348495        10.636948203220012     
 H   5.6751000114881744        12.835635697863387        12.311046089564288     
 H   4.6048870237080139        13.620184930094748        11.135120010793459     
 H   7.6037380330931530        14.073751989775838        12.934907906381852     
 H   7.4608042420272502        15.833547995113054        13.164574148899176     
 H   6.6663974079537542        19.605052429691664        11.653939729448533     
 C   8.4143054989028272        18.930778327455471        10.552843420695050     
 C   8.4019199252328782        16.573596372014272        10.090666861419120     
 C   1.9144482740173268        13.411635815818961        9.9380902274281873     
 C   2.9637819745032647        14.224678817733263        7.9213120095598821     
 H   4.0065152391340737        16.112501274193029        8.0898468843417533     
 H -0.30269140148158447        19.745798894579778        14.484584207309945     
 C -0.24262068118075183        17.725663425850033        15.283328838658548     
 H  0.13681969210619049        15.666307767824122        15.854928392842274     
 C   6.9298964240475156        13.554599424627357        15.362306399034384     
 C   5.7655602261835641        14.308472620956660        17.336769276081512     
 H   4.6674772751557949        16.155443366026716        17.142275080929366     
 H   8.8562992671950109        19.923375223915137        10.470933253767859     
 C   9.0435351505076333        17.810480068075226        10.001139603509854     
 H   8.8471556048139259        15.678466598006683        9.6548889423084603     
 H   1.3166027536768252        12.662212188275303        10.458580172324965     
 C   2.2008674507185804        13.254493817674614        8.5786326997152109     
 H   3.1953761184147713        14.127796066238652        6.8592321549518029     
 H  -1.1607747072593173        17.824072047562868        15.862571368820392     
 H   7.5665644960547338        12.827616579903221        14.858308302570375     
 C   6.5917222555154353        13.372612224565398        16.706962967262477     
 H   5.4839107270934875        14.191613244178331        18.384459563832205     
 H   10.012868814488819        17.899194465273034        9.5120149132522052     
 H   1.8173944175838805        12.386121513559475        8.0530516675326904     
 H   6.9837162885460966        12.513208221521367        17.243517020521189     
 Dy  -9.7725147052804523E-002   8.7779902520035158        4.1649060286523536     
 Br -0.10094187947939225        5.8951536188457210        4.2830807427555584     
 O  0.70701704233325036        9.2739396233148952        2.2109055428223390     
 N   1.2679121995202436        10.914223125819372        4.6625407154312395     
 N   2.1848207164911990        8.3401804751154565        5.2829170084752430     
 O -0.88116759312221127        9.1655872132097613        6.1557046913907323     
 N  -1.5427800811163559        10.864148430164981        3.7679776417208219     
 N  -2.3015385141369724        8.2906941546558137        2.8716086702714132     
 C   1.1457314510444150        10.348605411645998        1.5508905654493641     
 C   1.9202992850111054        10.679667543976693        5.9742241839132797     
 C  0.40296283992337073        12.123284071133437        4.7586052554956817     
 C   2.3546889392387995        11.111733631462350        3.6453057712939279     
 C   2.8815304215843502        7.1785071524694857        5.2839052327145062     
 C   2.6713812171654814        9.3744910623552773        6.0224514569290521     
 C  -1.3430456218490887        10.210629623754599        6.8477189477628331     
 C  -2.1873444955584285        10.694031224861382        2.4398443659650888     
 C -0.73663316672942547        12.119841854239207        3.7409935557306127     
 C  -2.6363222101617314        10.940091650815718        4.8000775433684026     
 C  -2.9074044524591773        7.0882758507570118        2.7224307135792243     
 C  -2.9061624314217278        9.3785479985221993        2.3180479233722262     
 C   1.9216136862496369        11.334988719429058        2.2242229838519787     
 C  0.85229003241875978        10.539418428673899       0.18116679630083626     
 H   1.1322102193456689        10.663208252498142        6.7435759285609569     
 H   2.6151734983255062        11.500276995285668        6.2244210030493408     
 H   1.0076488652098274        13.035925083419224        4.6149191152629259     
 H  -1.0228531459352291E-002   12.162543354145965        5.7715830510988804     
 H   2.9812662816381872        11.961842083604969        3.9632626952609935     
 H   2.9745515999487768        10.204143237482512        3.6822774948802635     
 H   2.4508622773713076        6.3743604933608617        4.6844363945104286     
 C   4.0567077679629158        6.9971023594029100        6.0092277131064860     
 C   3.8202117631792518        9.2548583870685235        6.8084687151486056     
 C  -2.1922228357486100        11.162655353902881        6.2167899577519634     
 C -0.98380232445815752        10.421514658680731        8.1991849819575169     
 H  -1.3908044771086339        10.719614984566658        1.6795306540421122     
 H  -2.8849170821452597        11.521889106116586        2.2251788614219561     
 H  -1.3911109300592894        12.991284889924900        3.9190386817581664     
 H -0.32043241210805645        12.221601816552552        2.7328935289421490     
 H  -3.3306291843488496        11.745012024958516        4.5122292030456128     
 H  -3.1782403633789862        9.9850923671516725        4.7388567582822150     
 H  -2.3729475535894453        6.2380770621600909        3.1533973153347841     
 C  -4.1269219330573508        6.9276272776049899        2.0670983760327881     
 C  -4.1222648864144675        9.2950233352385734        1.6392714094635399     
 C   2.3807790918618710        12.455225846617022        1.5237453852737757     
 C   1.3332191376745945        11.661930650605795      -0.50240023223588426     
 H  0.27608749774360675        9.7807108182443425      -0.34858757174668448     
 H   4.5809890795268213        6.0421879770606610        5.9676222205998801     
 C   4.5348990094424906        8.0545317483650187        6.7947467871819747     
 H   4.1661677107686783        10.109566148020134        7.3934040099362424     
 C  -2.6556357926126717        12.267652679775367        6.9384742535317114     
 C  -1.4612097118800857        11.532754610863908        8.9030177170730802     
 H -0.34638457035204384        9.6961997135506035        8.7028773876488881     
 H  -4.5659034287943179        5.9338313737459867        1.9705351356812957     
 C  -4.7613887592797592        8.0574989166172379        1.5344568668363390     
 H  -4.5702217821707132        10.196686942271459        1.2161767803112571     
 H   2.9835782902604615        13.196616285994185        2.0499046726338577     
 C   2.0996986700934865        12.622915186518069       0.16416937934424838     
 H   1.1062389740557612        11.765778205772012       -1.5650622802795731     
 H   5.4575779796444976        7.9475895364457623        7.3654700822201002     
 H  -3.3019060100997737        12.988324393814787        6.4375042760193084     
 C  -2.3044921670874174        12.457671083271116        8.2790979711931456     
 H  -1.1683299428069360        11.656611900646228        9.9470943297275465     
 H  -5.7323244626701175        7.9751798022067222        1.0467072372339570     
 H   2.4922157040141597        13.491802194560613      -0.35379731899364480     
 H  -2.6984823469062240        13.315812561678053        8.8163759642886586     
 Dy  -6.8778461489144918E-002   8.4685630723751952        12.721675101703225     
 Br  -4.6957089151767994E-002   11.337711428836235        12.612598438474855     
 O -0.87788831618046081        8.0796965500368039        10.739240275511030     
 N  -1.5095552228873892        6.3701342192598185        13.141059658582858     
 N  -2.2750707368009335        8.9642761983139696        13.996310104603594     
 O  0.74981249144460616        8.0064874187987254        14.679638669530380     
 N   1.2837665633200144        6.3187931341105461        12.242957911752724     
 N   2.2151726610337730        8.8717896116953305        11.576789528996951     
 C  -1.3283775125799773        7.0247265950402564        10.054621399592554     
 C  -2.1524885512802037        6.5669117332262408        14.465822277268641     
 C -0.70863908189668945        5.1136006032282788        13.186680510674968     
 C  -2.6027861684313698        6.2842796278750539        12.110900722031122     
 C  -2.8877967993959746        10.164097414380278        14.127191746056655     
 C  -2.8738782639210516        7.8832906992388976        14.566082036641852     
 C   1.1781861024639442        6.9316828128610828        15.346728232858945     
 C   1.9308887834526924        6.5299070787226512        10.923281031985161     
 C  0.42835890646984875        5.1009704493165113        12.167337214658671     
 C   2.3771386134117503        6.1428658498002342        13.258227923072040     
 C   2.9137251524136256        10.030469591551023        11.552399140508657     
 C   2.6930755682889305        7.8265610331976232        10.850616278369634     
 C  -2.1602503310654817        6.0624378742986815        10.693361372861165     
 C -0.97905035331677237        6.8164510108459186        8.7001401348463325     
 H  -1.3558558821231295        6.5544552676649346        15.226424130008933     
 H  -2.8505364314392763        5.7438969326697498        14.697376297031786     
 H  -1.3629479668731990        4.2398719832152736        13.019623294931840     
 H -0.29195091722226973        5.0232081105065891        14.195474989627105     
 H  -3.2923440414652503        5.4762360310757208        12.401539739980686     
 H  -3.1505107127384639        7.2358245964706311        12.169175577859304     
 H  -2.3594079644557926        11.008835339389405        13.682403693980000     
 C  -4.1060889305502783        10.330593230500796        14.783060212245257     
 C  -4.0893427343958884        7.9734064882646383        15.244642887439580     
 C   1.9477041821064698        5.9345002527663988        14.681984454281659     
 C  0.87878835707550451        6.7498838372366006        16.716251447674150     
 H   1.1368522077872967        6.5430823110504068        10.159925367889954     
 H   2.6146046040911655        5.6978586984642332        10.681561433119656     
 H   1.0419188926847882        4.1962805809900274        12.320861078582684     
 H   1.1994830429738229E-002   5.0465905867291720        11.156445398437853     
 H   3.0071216563344230        5.2931361571586120        12.947819859360187     
 H   2.9900173194153261        7.0538263720690759        13.206976285094219     
 H   2.4890949667694779        10.843778261543664        12.141847275932648     
 C   4.0854020473059887        10.197504668284861        10.818074833635556     
 C   3.8388025960300212        7.9293682670700987        10.057722515019998     
 C  -2.6159640569571758        4.9509690004467366        9.9763564431681981     
 C  -1.4493114044893425        5.6991299591934474        8.0012454144846128     
 H -0.35569896534401341        7.5492210542953133        8.1900774612736811     
 H  -4.5497834845977474        11.322249718218721        14.865833448239258     
 C  -4.7331601616458254        9.2090006179502453        15.334674500833477     
 H  -4.5327938675789028        7.0773184735040138        15.680392661060706     
 C   2.3974713834807710        4.8148976355693396        15.389902163418174     
 C   1.3493229089333239        5.6277316502221693        17.407466259544229     
 H  0.30605250724513011        7.5152507074821902        17.239922959048823     
 H   4.6128708471535456        11.150393731286558        10.839608971248087     
 C   4.5566913194826624        9.1273126127605337        10.049469197262260     
 H   4.1790387635026907        7.0662369291947353        9.4837506789068478     
 H  -3.2517958276982255        4.2245737909532348        10.482391361798923     
 C  -2.2747863589197967        4.7640616142164873        8.6331130675095213     
 H  -1.1654283514165686        5.5785659873780302        6.9545681489479430     
 H  -5.7024377638745998        9.2959903899674892        15.824269939260480     
 H   2.9946646545064253        4.0653175131809922        14.868725875146898     
 C   2.1116563164937654        4.6574556633110333        16.749536390377838     
 H   1.1182145282485061        5.5307587838086398        18.469656076271356     
 H   5.4772140702444281        9.2236270836293812        9.4739082860688644     
 H  -2.6635207167875539        3.9014496624001000        8.0992984846317366     
 H   2.4949584964120155        3.7887380149765923        17.274840283073825     
         256

 Dy   4.3759845641831632       0.17368213689763887        4.2788435702296299     
 Br   4.3819726039407962       -2.7094448014691643        4.1584966810259001     
 O   5.1608416083185720       0.55992189994236963        2.2884569340597336     
 N   5.8194181274683467        2.2617467884950218        4.6745580332151455     
 N   6.5810313171244781      -0.31075392538244284        5.5669727485920761     
 O   3.5706413058038651       0.66865605850774956        6.2324793515054733     
 N   3.0090739371668667        2.3090227939094956        3.7799183261405389     
 N   2.0956546336820017      -0.26516903697221217        3.1565278061180693     
 C   5.6225901724552285        1.6037530399861537        1.5947103295711227     
 C   6.4645751353944672        2.0913887744302095        6.0023375251318178     
 C   5.0120576601172511        3.5163899519249679        4.7021454178179347     
 C   6.9125669409307795        2.3393231338091169        3.6423468604689919     
 C   7.1887997138303454       -1.5122212401473696        5.7127903172025514     
 C   7.1837478164425708       0.77595071703444563        6.1232330095065457     
 C   3.1324379336016404        1.7439977154411517        6.8918817548770450     
 C   2.3572999299269961        2.0745622209727932        2.4678217830743581     
 C   3.8727883940954912        3.5188734870902825        3.6842547843179525     
 C   1.9221164152638550        2.5046216260027006        4.7973791756087145     
 C   1.4013817370688921       -1.4279247413316332        3.1531078383528941     
 C   1.6072490009568965       0.76886007179895910        2.4188650996147429     
 C   6.4691055476598729        2.5586559664475885        2.2248267984160948     
 C   5.2668986070481498        1.8098825639204326       0.24158570109817118     
 H   5.6685006895659216        2.1171984390349636        6.7631341207494851     
 H   7.1624974071443592        2.9190496013674156        6.2166506847863063     
 H   5.6655089273157717        4.3885690362682332        4.5245075050554755     
 H   4.5957194280630853        3.6173623812823030        5.7102110496081631     
 H   7.6047520719186679        3.1462381670599449        3.9294071520597735     
 H   7.4569282140106292        1.3859084846627685        3.7047865134734290     
 H   6.6563088733518647       -2.3612150898052984        5.2787617314028630     
 C   8.4079068534712533       -1.6734034500306376        6.3684500790120966     
 C   8.3989436255970382       0.69147452496733142        6.8029672256799723     
 C   2.3554116008374950        2.7291681403045311        6.2182918790027975     
 C   3.4283881373285756        1.9370409575854837        8.2606646578319989     
 H   3.1459066842217305        2.0583824751480932        1.6989840447159279     
 H   1.6623893268607579        2.8950259012838346        2.2171792187248909     
 H   3.2671485393180069        4.4309042630783972        3.8274043800089572     
 H   4.2864923125243282        3.5581471931592379        2.6714784411753971     
 H   1.2939340723120232        3.3533073182450339        4.4793744655303565     
 H   1.3041670034302744        1.5958784213828794        4.7605933844977208     
 H   1.8337302310709922       -2.2318767315799319        3.7506119521219983     
 C  0.22635651663430764       -1.6105582904726392        2.4280449425820754     
 C  0.45805991093627441       0.64817541397564160        1.6338621491794532     
 C   6.9331137168174557        3.6620196852739637        1.5009157437951457     
 C   5.7452538171266339        2.9192352002557374      -0.46460516137344554     
 H   4.6313266283982140        1.0823210778452672      -0.26115627533300062     
 H   8.8487262187277995       -2.6662404393335342        6.4621068791921683     
 C   9.0395108650006417      -0.54528513118468436        6.9052565339298306     
 H   8.8453487538144788        1.5920175008250605        7.2285114358940810     
 C   1.8968657019296802        3.8500936719651992        6.9181621477784923     
 C   2.9487387502854854        3.0606013535401426        8.9433935724209199     
 H   4.0056179239854925        1.1792603214787738        8.7904541934183413     
 H -0.29591567407584618       -2.5662563287555415        2.4675191189830965     
 C -0.25445403048637949      -0.55323098408155180        1.6458819582167763     
 H  0.11029809845124945        1.5026385821432902        1.0506453738171848     
 H   7.5775857326569929        4.3848705256087666        2.0011093678899372     
 C   6.5855937305164423        3.8472071632692857       0.15871846820121990     
 H   5.4551905864449406        3.0393527828204783       -1.5098686934709564     
 H   10.009769527460765      -0.62817286172566655        7.3938760789259863     
 H   1.2930897196320263        4.5905169426839274        6.3919042338319265     
 C   2.1804004888765212        4.0200709883303025        8.2769220604451696     
 H   3.1780992115443314        3.1663577364562596        10.005287445946493     
 H  -1.1773982225638857      -0.66106387199340244        1.0760881430372879     
 H   6.9802454813649222        4.7039100768081896      -0.38035506914757788     
 H   1.7885427499530029        4.8895847767087988        8.7944705905188574     
 Dy   4.3747751804293626        17.060951074597433        12.610990841394010     
 Br   4.3517683279727795        19.933990374988948        12.718453780813945     
 O   3.5560661352866214        16.605045429166456        10.651485711963856     
 N   3.0201969590879427        14.914830902515959        13.087488059624558     
 N   2.0898685679868794        17.467154618441551        13.752843497102841     
 O   5.1819227558156440        16.675537841715219        14.592322733167494     
 N   5.8150829457726303        14.964784033876519        12.192669601069078     
 N   6.5827946203383618        17.558650041269875        11.343943928400472     
 C   3.1282760250444279        15.530611341023075        9.9837140515749425     
 C   2.3726658228480511        15.125924878841735        14.407119077700202     
 C   3.8751709010353084        13.696774528542788        13.163161468764592     
 C   1.9273867827274964        14.741719790559701        12.071244137407135     
 C   1.3935250482805104        18.626965655593228        13.778169132120373     
 C   1.6118104508869346        16.423391143137913        14.480584316623164     
 C   5.6336129992493991        15.623038567898949        15.279892051729435     
 C   6.4600078925516984        15.162891979942781        10.868986125808568     
 C   5.0129263572190448        13.709283650368377        12.144639030708534     
 C   6.9068898948080468        14.878419189867447        13.224363178467348     
 C   7.1956373265164437        18.758656742113864        11.216746321536169     
 C   7.1807781602356737        16.479883801437637        10.770390053220449     
 C   2.3575615779838639        14.533817013725660        10.647634547998035     
 C   3.4300133275162672        15.348077110609301        8.6148206062616826     
 H   3.1665714945951811        15.138227030879067        15.170619908299630     
 H   1.6883625343399600        14.294205800771239        14.648256527131194     
 H   3.2615814449598903        12.792224944454890        13.009800425870919     
 H   4.2913536064542726        13.642718755078114        14.174188458601929     
 H   1.2956465375445398        13.893075875682619        12.380396855005376     
 H   1.3163220100350992        15.653751499726077        12.122952529526859     
 H   1.8182101396091828        19.439008284331621        13.187155082476020     
 C  0.22368817359361068        18.796442833013593        14.515010297686411     
 C  0.46762258600937467        16.528468856632269        15.275519265464359     
 C   6.4645295860616896        14.659223839543147        14.642500351723752     
 C   5.2877855788537200        15.420126421685172        16.635988302772944     
 H   5.6644039416402823        15.150346646990050        10.107276551922332     
 H   7.1588529728697203        14.340423619856070        10.637885403974011     
 H   5.6661431256037664        12.834732812445218        12.310974086601075     
 H   4.5969070919926134        13.620959216540012        11.135396872823785     
 H   7.5956532302834949        14.069380990257045        12.935082381252759     
 H   7.4557810366958872        15.829192891472402        13.165523810189217     
 H   6.6683397229060670        19.601256342747082        11.665871919301107     
 C   8.4127628257326865        18.927720303657697        10.559565858815297     
 C   8.3947844744612325        16.572728818778558        10.089962296043163     
 C   1.9076299481114602        13.414864863778012        9.9389053657617783     
 C   2.9597610673281012        14.226209929276600        7.9230476759218877     
 H   4.0039539422423704        16.113004827768378        8.0920094972746668     
 H -0.30224102479750525        19.750034480985789        14.493965713614447     
 C -0.24809380197671424        17.727579819047531        15.284641971735621     
 H  0.12699189271588096        15.666431397212916        15.850644969465160     
 C   6.9233210927801396        13.551221320795989        15.362865712097665     
 C   5.7616469316993859        14.306497764183828        17.338304406877434     
 H   4.6648359212280051        16.154405222665382        17.144383397307898     
 H   8.8568302607702609        19.919359471449383        10.480309669619466     
 C   9.0382534075572512        17.808672555546465        10.002578333154361     
 H   8.8375407279332308        15.678403928571347        9.6508150771430383     
 H   1.3088055792379840        12.666076899256538        10.459080591648716     
 C   2.1952626924726513        13.256973126490884        8.5798123321694497     
 H   3.1925392811590325        14.128721954041719        6.8613214133942124     
 H  -1.1674806745013513        17.825678468334722        15.861748575899373     
 H   7.5591030409069973        12.823714155008060        14.858507460526855     
 C   6.5863349593096636        13.369827466212127        16.707868255619353     
 H   5.4811724512838129        14.190127929824415        18.386337455455596     
 H   10.006467366764378        17.897602299294380        9.5114615418695951     
 H   1.8115141036896865        12.388791436836502        8.0540542290610553     
 H   6.9781210586087914        12.510212771765298        17.244169572395130     
 Dy  -9.2444006410164301E-002   8.7778106975883397        4.1678347943297362     
 Br  -9.5767088995422633E-002   5.8949160544284354        4.2797921383527804     
 O  0.71203148214158785        9.2709592400291516        2.2130325329312219     
 N   1.2752686641992315        10.913005440858404        4.6630179156196778     
 N   2.1879263401416393        8.3384567129146827        5.2898399199264814     
 O -0.87625893761110074        9.1679831331542729        6.1578444983861962     
 N  -1.5353707219905379        10.865307757806733        3.7685440422197809     
 N  -2.2985456745851236        8.2925089902480238        2.8787467445728425     
 C   1.1510826765721942        10.344976665148698        1.5521939179268958     
 C   1.9274472858905500        10.679618007967859        5.9750089497226160     
 C  0.41180064311720221        12.123175052261765        4.7576435286508980     
 C   2.3621243401518592        11.107537819874233        3.6453730039492318     
 C   2.8823413398401327        7.1757287420510121        5.2944586592237801     
 C   2.6775369896922072        9.3740491904725136        6.0247747654425998     
 C  -1.3375864614716342        10.213748912426869        6.8490865763146918     
 C  -2.1801865725405070        10.694095864713312        2.4407160464868340     
 C -0.72781778769295424        12.119943888352246        3.7400731059440822     
 C  -2.6287900916536451        10.944108709509932        4.8003079964649826     
 C  -2.9066627548312187        7.0911106571041618        2.7331658299602632     
 C  -2.9000088697106414        9.3790177620660895        2.3204244084336150     
 C   1.9286614618921549        11.330664478367604        2.2244101344243798     
 C  0.85592233388282180        10.536187556550205       0.18292692163579446     
 H   1.1391851172583856        10.664138485263235        6.7441774538879091     
 H   2.6225535583792308        11.500210286816387        6.2245690731118737     
 H   1.0176360497793362        13.034880538813264        4.6131862792397795     
 H  -1.4191423713846851E-003   12.163840410678668        5.7705347371289362     
 H   2.9903870510412776        11.956563952434720        3.9624734150279437     
 H   2.9800952957963380        10.198789086308386        3.6829135741762502     
 H   2.4490418099177420        6.3704852209878187        4.6991709429299071     
 C   4.0586145778897702        6.9947148607527652        6.0180128566011621     
 C   3.8280862256502890        9.2551679420550972        6.8080186346811749     
 C  -2.1849892954011794        11.166616861987738        6.2171409411043648     
 C -0.97992686549024965        10.424154126966696        8.2009899187146402     
 H  -1.3838350510182023        10.718700012353324        1.6801922069450066     
 H  -2.8774962019779964        11.522010749305757        2.2254321589358579     
 H  -1.3811847940363249        12.992301833398656        3.9173760218102580     
 H -0.31168804548265361        12.220305460834926        2.7318594602900417     
 H  -3.3214238969064072        11.750156527740591        4.5117623714983317     
 H  -3.1726006939750366        9.9902685046440887        4.7395858469181045     
 H  -2.3749254862499733        6.2420613354920862        3.1684516233530449     
 C  -4.1249429960644832        6.9299808976647403        2.0758577723111489     
 C  -4.1142730355637447        9.2946510237016451        1.6387230727153628     
 C   2.3877301714687773        12.450565321401172        1.5233404334650869     
 C   1.3365578770758648        11.658472431655506      -0.50120195000409007     
 H  0.27829082180642645        9.7781882726521250      -0.34612326344435024     
 H   4.5806671280254809        6.0387833417976280        5.9798296787848866     
 C   4.5408102486003665        8.0538763479717677        6.7972294516078762     
 H   4.1766653772852447        10.111007034064126        7.3889072710244310     
 C  -2.6483517839370379        12.271956452656598        6.9383268901001260     
 C  -1.4574647780210814        11.535635286495713        8.9043494747944258     
 H -0.34397686804444166        9.6980435081880731        8.7053155934064446     
 H  -4.5661223599046021        5.9371875392886873        1.9826726808722310     
 C  -4.7553164645707717        8.0580658740063758        1.5367928924495220     
 H  -4.5595499375871782        10.195133058427887        1.2114828501556942     
 H   2.9915402626374381        13.191540536389477        2.0488205762171647     
 C   2.1048244908288125        12.618713608977165       0.16424284325703598     
 H   1.1078886294979733        11.762739914928410       -1.5633964682805943     
 H   5.4646887702022733        7.9474725220434745        7.3658754560140958     
 H  -3.2935812931347850        12.993127338884047        6.4367499255233431     
 C  -2.2989346784230467        12.461404509512560        8.2794176300134890     
 H  -1.1661944345765891        11.658999209768917        9.9488804022611692     
 H  -5.7249648472716119        7.9751435709463863        1.0468336124722590     
 H   2.4972173702184519        13.487373825372583      -0.35425574038896257     
 H  -2.6929378547459129        13.319769469939150        8.8162503065892253     
 Dy  -6.4306174304687672E-002   8.4687195195364353        12.719172989298063     
 Br  -4.3270419934179599E-002   11.337808356129424        12.615732994366111     
 O -0.87362082545643782        8.0779190136099626        10.737292231500478     
 N  -1.5030999270530196        6.3690019544368282        13.139931312858714     
 N  -2.2726025801058869        8.9622066492532699        13.990397475663414     
 O  0.75376262940237582        8.0079925395237890        14.677662467858861     
 N   1.2902488738590137        6.3200729957450186        12.241853620720088     
 N   2.2176515691920842        8.8740079203755649        11.570942672577102     
 C  -1.3235481306509784        7.0224616494232439        10.053104863412926     
 C  -2.1461845707961933        6.5662111842749287        14.464528106055209     
 C -0.70087596283185505        5.1134061899918652        13.186362118336220     
 C  -2.5962933127848014        6.2809319101663013        12.110097879589567     
 C  -2.8874060431361759        10.161042242801264        14.118550260898822     
 C  -2.8685369919399992        7.8821349275019532        14.564004006579760     
 C   1.1828486408707470        6.9337481137730288        15.345197074060998     
 C   1.9372584306950578        6.5307447762915185        10.922037380895903     
 C  0.43613099410635636        5.1013219931256861        12.167025818000738     
 C   2.3836495462661627        6.1462797473102233        13.257441889448438     
 C   2.9141171458429440        10.033682611743473        11.543828649553225     
 C   2.6984576873344839        7.8278626939477425        10.848596740556152     
 C  -2.1539939024922075        6.0593714401237468        10.692440782473108     
 C -0.97528618909593379        6.8147429200036225        8.6982990926740165     
 H  -1.3496552194569729        6.5543979190266874        15.225236530313486     
 H  -2.8439283054173123        5.7430166261612623        14.696344636640196     
 H  -1.3541979893795391        4.2389180264995092        13.019676428085248     
 H -0.28420727176115623        5.0239342166612602        14.195215300735750     
 H  -3.2844239655769876        5.4718844371719344        12.401207757836652     
 H  -3.1456000185415407        7.2314963135320998        12.168141168416339     
 H  -2.3614825175780032        11.004987905464935        13.670230797665999     
 C  -4.1046281781827645        10.327604440595756        14.776216265012994     
 C  -4.0823631372960945        7.9726210589964062        15.245259644447600     
 C   1.9539667602611464        5.9375138123180795        14.681057285642577     
 C  0.88236642459672932        6.7513419959347711        16.714386970155442     
 H   1.1431532247879319        6.5432463014778861        10.158756434795455     
 H   2.6213163042616072        5.6988945074360213        10.680617961188673     
 H   1.0506724848105486        4.1973890663105262        12.320929610543550     
 H   1.9767220073251324E-002   5.0460188231427132        11.156187024555960     
 H   3.0150675970327017        5.2975742904406813        12.947449106282177     
 H   2.9949520627745598        7.0582272171456220        13.206043111304510     
 H   2.4870068221110042        10.847799255946480        12.129749693626016     
 C   4.0868783364856895        10.200653927715617        10.811305757613777     
 C   3.8458436780035203        7.9302993414865934        10.058398315333998     
 C  -2.6094938439293167        4.9476730796293991        9.9756668434647882     
 C  -1.4454768017398754        5.6972665804687752        7.9996016898253819     
 H -0.35311225597681273        7.5482699072605479        8.1879178767599967     
 H  -4.5503535469528602        11.318324171157785        14.856332796417295     
 C  -4.7279794017885344        9.2073042920177333        15.333154378796804     
 H  -4.5233541930799577        7.0773687197938138        15.684407778067671     
 C   2.4040661605717322        4.8181904331258725        15.389202027092265     
 C   1.3530919991916577        5.6293974664910609        17.405801050877017     
 H  0.30834489735287357        7.5158638897330805        17.237741556186382     
 H   4.6122943110558685        11.154491986972230        10.830201487140682     
 C   4.5619278413735289        9.1291537853425080        10.048014318689148     
 H   4.1885688160175567        7.0663189043099983        9.4878381239065046     
 H  -3.2444521318083139        4.2207518459205735        10.482043427988977     
 C  -2.2694976878888071        4.7613869065756624        8.6320712315990455     
 H  -1.1627692001907401        5.5772157518541290        6.9525757162055459     
 H  -5.6961129390008702        9.2945595090291135        15.824773095712455     
 H   3.0022499517661037        4.0692287939569427        14.868376209309554     
 C   2.1170230796290772        4.6600480053354820        16.748473822918946     
 H   1.1207835736960807        5.5318585024332085        18.467638197022787     
 H   5.4836099893322068        9.2251909800829122        9.4744745342054220     
 H  -2.6580279080731763        3.8985847648300949        8.0984802971051497     
 H   2.5006012102464146        3.7915446041927630        17.273990886665132     
         256

 Dy   4.3704496732577338       0.17344527823460526        4.2759449700333336     
 Br   4.3764253098702284       -2.7097252190392083        4.1618038364087475     
 O   5.1556819273596997       0.56219443282435011        2.2863179124144848     
 N   5.8118350335384337        2.2627974319847572        4.6739947171090854     
 N   6.5777868015284531      -0.30907902366757739        5.5599170787082830     
 O   3.5654377073194512       0.66568829431786802        6.2303889146367641     
 N   3.0015354395528213        2.3078015603826798        3.7794677689015632     
 N   2.0922322072197908      -0.26687478734735887        3.1496527840223814     
 C   5.6168751880628482        1.6067567085079351        1.5933432603252742     
 C   6.4572640791105478        2.0913558724391459        6.0014613880933014     
 C   5.0031127786584486        3.5164176237973384        4.7030792401590960     
 C   6.9048415217081072        2.3431892438717949        3.6420877479600979     
 C   7.1877639402919069       -1.5095530217185607        5.7021792118655750     
 C   7.1774184466192770       0.77631291912210643        6.1208609031009384     
 C   3.1269109965278701        1.7403912397442489        6.8906082419361478     
 C   2.3499640027045228        2.0745413320479096        2.4670613696967600     
 C   3.8638045482588863        3.5187416768434256        3.6852489180327970     
 C   1.9145036029236522        2.5004599048130847        4.7973406547503616     
 C   1.4001922541915819       -1.4306567701720734        3.1425918374922155     
 C   1.6008650269275861       0.76847057402006647        2.4165288683771249     
 C   6.4616361881988267        2.5624921815450841        2.2244652627363002     
 C   5.2627254579508786        1.8124355478614624       0.23979835061932006     
 H   5.6613928406677152        2.1162091210331235        6.7624845871889860     
 H   7.1549385244525512        2.9190697900270255        6.2163648006765015     
 H   5.6554879720307305        4.3894889276435896        4.5261786042630821     
 H   4.5868610886071330        3.6160018945674453        5.7112649975077332     
 H   7.5953971837703174        3.1512054662410005        3.9298270477513642     
 H   7.4510569398258593        1.3909078616015702        3.7040067400485119     
 H   6.6579213943807138       -2.3574294339576509        5.2639131695500812     
 C   8.4056738470148709       -1.6712015758763936        6.3597607029693544     
 C   8.3908232866814032       0.69101804071115602        6.8034627068652371     
 C   2.3481964439197323        2.7248729793148190        6.2181319122184400     
 C   3.4245758022112818        1.9338227270020372        8.2589351825197870     
 H   3.1387431156258501        2.0593408597350353        1.6984047340729842     
 H   1.6548418084312444        2.8950109725688962        2.2170736869130545     
 H   3.2570426346486383        4.4298524258795346        3.8292051046242754     
 H   4.2775184766862058        3.5594383234455940        2.6725515728714289     
 H   1.2846592334377063        3.3480859898058215        4.4801928850603376     
 H   1.2984161819234179        1.5905749389943069        4.7599920019873148     
 H   1.8351034963988349       -2.2357388427494094        3.7359622403839987     
 C  0.22410274310092304       -1.6128365570161847        2.4192173851988081     
 C  0.45000557422910209       0.64859871908218680        1.6341896911068503     
 C   6.9255414896428533        3.6662340189332285        1.5010707588901380     
 C   5.7411635031831265        2.9220611222054353      -0.46590309809063263     
 H   4.6286123057246238        1.0840864190744637      -0.26357789231021111     
 H   8.8486474157158099       -2.6630633335738745        6.4500786142610016     
 C   9.0332790852900811      -0.54482211079601672        6.9028914967335231     
 H   8.8346060486137166        1.5904102779868996        7.2330899948522873     
 C   1.8897550629228548        3.8454644058143992        6.9185952454743607     
 C   2.9452304973599333        3.0571617462011877        8.9422245812145551     
 H   4.0032180241336244        1.1767336936167330        8.7880206231226392     
 H -0.29599445684553849       -2.5695333702263023        2.4552717992892497     
 C -0.26060737183446481      -0.55374123262462804        1.6432605872158932     
 H   9.9699988443288964E-002   1.5042185379936432        1.0549607330162805     
 H   7.5689698140855723        4.3895844166609370        2.0018733308536247     
 C   6.5796891498945245        3.8508887454656389       0.15842780508536622     
 H   5.4526723913267858        3.0417091335299267       -1.5116059399777484     
 H   10.002287143162830      -0.62829639277168414        7.3936708387509347     
 H   1.2849635747619197        4.5854713840163521        6.3930197733197200     
 C   2.1751174713672308        4.0158983539392334        8.2768751406217405     
 H   3.1762756795735769        3.1633343629427721        10.003651660491414     
 H  -1.1847210352657864      -0.66099022160427601        1.0754696135300623     
 H   6.9743016151825579        4.7078470870972327      -0.38019215107138954     
 H   1.7833884058291607        4.8851895096504405        8.7949516031231276     
 Dy   4.3701705540120281        17.061069110608095        12.613432547446957     
 Br   4.3481700756426331        19.934100128321109        12.715479407618474     
 O   3.5519012413031148        16.606513414320855        10.653433470518390     
 N   3.0135550732517355        14.916187764183540        13.088628038739055     
 N   2.0873517004191489        17.469537815770941        13.758840671529008     
 O   5.1775467344200834        16.673695126540732        14.594213522869206     
 N   5.8084561864214388        14.963698463351440        12.193746453318074     
 N   6.5801508277258165        17.556614840787251        11.349684587426765     
 C   3.1233892488420896        15.532613458063965        9.9852614860604714     
 C   2.3661615562613116        15.126876096771118        14.408409669684401     
 C   3.8672361284439765        13.697202297219484        13.163511619371718     
 C   1.9206887935628913        14.745178376588138        12.072091026812021     
 C   1.3930997426920626        18.630350025004113        13.786879437224565     
 C   1.6062919823665696        16.424808754399074        14.482622880506156     
 C   5.6286922430520629        15.620707663056898        15.281334607164728     
 C   6.4534830536331871        15.162204082830003        10.870195822634434     
 C   5.0049663008969905        13.709149211348988        12.144956134771244     
 C   6.9002629005497287        14.875055192248109        13.225067743169067     
 C   7.1951189547997885        18.755609765971027        11.225211165844792     
 C   7.1752545471548492        16.478714341735657        10.772350362750952     
 C   2.3510809676478712        14.536796440313783        10.648625334334980     
 C   3.4261862237680423        15.349433001808812        8.6167042551952786     
 H   3.1601520723585925        15.138531131427538        15.171817232383860     
 H   1.6815245952273303        14.295359643614859        14.649282908882183     
 H   3.2526547961620014        12.793410410667791        13.009789441556661     
 H   4.2834411727251007        13.642230496305581        14.174477047012354     
 H   1.2875110345632483        13.897587077141429        12.380890319210357     
 H   1.3112216574227256        15.658212652245759        12.123914627230709     
 H   1.8203631289823836        19.443244546040482        13.199525171861492     
 C  0.22207672786236801        18.799718249576038        14.521762648492389     
 C  0.46035234631940758        16.529474662314779        15.274732371129392     
 C   6.4581716406479162        14.656098464493509        14.643324921585661     
 C   5.2839527604929977        15.418334929754373        16.637754832237526     
 H   5.6579498482276351        15.150317882858994        10.108414824352735     
 H   7.1519933379134191        14.339535196363645        10.638822604728011     
 H   5.6571862397193575        12.833829927027049        12.310902083637860     
 H   4.5889271602772119        13.621733502985274        11.135673734854112     
 H   7.5875684274738378        14.065009990738254        12.935256856123667     
 H   7.4507578313645251        15.824837787831751        13.166473471479257     
 H   6.6702820378583789        19.597460255802499        11.677804109153680     
 C   8.4112201525625441        18.924662279859923        10.566288296935545     
 C   8.3876490236895886        16.571861265542843        10.089257730667208     
 C   1.9008116222055940        13.418093911737065        9.9397205040953693     
 C   2.9557401601529381        14.227741040819936        7.9247833422838934     
 H   4.0013926453506663        16.113508381343728        8.0941721102075785     
 H -0.30179064811342604        19.754270067391801        14.503347219918950     
 C -0.25356692277267667        17.729496212245031        15.285955104812693     
 H  0.11716409332557146        15.666555026601710        15.846361546088046     
 C   6.9167457615127637        13.547843216964623        15.363425025160947     
 C   5.7577336372152077        14.304522907410995        17.339839537673360     
 H   4.6621945673002152        16.153367079304047        17.146491713686430     
 H   8.8573612543455091        19.915343718983625        10.489686085471073     
 C   9.0329716646068690        17.806865043017705        10.004017062798869     
 H   8.8279258510525338        15.678341259136014        9.6467412119776146     
 H   1.3010084047991426        12.669941610237773        10.459581010972467     
 C   2.1896579342267222        13.259452435307153        8.5809919646236903     
 H   3.1897024439032942        14.129647841844786        6.8634106718366228     
 H  -1.1741866417433855        17.827284889106579        15.860925782978354     
 H   7.5516415857592607        12.819811730112900        14.858706618483337     
 C   6.5809476631038919        13.367042707858857        16.708773543976232     
 H   5.4784341754741384        14.188642615470497        18.388215347078987     
 H   10.000065919039937        17.896010133315730        9.5109081704869851     
 H   1.8056337897954924        12.391461360113528        8.0550567905894201     
 H   6.9725258286714871        12.507217322009231        17.244822124269067     
 Dy  -8.7162865767524064E-002   8.7776311431731653        4.1707635600071189     
 Br  -9.0592298511453020E-002   5.8946784900111489        4.2765035339500024     
 O  0.71704592194992534        9.2679788567434063        2.2151595230401049     
 N   1.2826251288782193        10.911787755897436        4.6634951158081153     
 N   2.1910319637920792        8.3367329507139107        5.2967628313777189     
 O -0.87135028209999021        9.1703790530987845        6.1599843053816592     
 N  -1.5279613628647202        10.866467085448484        3.7691104427187399     
 N  -2.2955528350332752        8.2943238258402321        2.8858848188742718     
 C   1.1564339020999734        10.341347918651397        1.5534972704044276     
 C   1.9345952867699947        10.679568471959024        5.9757937155319523     
 C  0.42063844631103364        12.123066033390092        4.7566818018061134     
 C   2.3695597410649194        11.103342008286115        3.6454402366045353     
 C   2.8831522580959152        7.1729503316325376        5.3050120857330549     
 C   2.6836927622189330        9.3736073185897499        6.0270980739561466     
 C  -1.3321273010941799        10.216868201099139        6.8504542048665495     
 C  -2.1730286495225855        10.694160504565243        2.4415877270085797     
 C -0.71900240865648291        12.120045922465286        3.7391526561575517     
 C  -2.6212579731455583        10.948125768204147        4.8005384495615626     
 C  -2.9059210572032597        7.0939454634513108        2.7439009463413018     
 C  -2.8938553079995550        9.3794875256099797        2.3228008934950037     
 C   1.9357092375346732        11.326340237306152        2.2245972849967810     
 C  0.85955463534688381        10.532956684426509       0.18468704697075267     
 H   1.1461600151711022        10.665068718028328        6.7447789792148614     
 H   2.6299336184329554        11.500143578347103        6.2247171431744066     
 H   1.0276232343488449        13.033835994207303        4.6114534432166332     
 H   7.3902467165829211E-003   12.165137467211370        5.7694864231589920     
 H   2.9995078204443684        11.951285821264472        3.9616841347948943     
 H   2.9856389916438992        10.193434935134261        3.6835496534722370     
 H   2.4472213424641769        6.3666099486147756        4.7139054913493856     
 C   4.0605213878166246        6.9923273621026194        6.0267980000958374     
 C   3.8359606881213262        9.2554774970416709        6.8075685542137450     
 C  -2.1777557550537492        11.170578370072594        6.2174919244567670     
 C -0.97605140652234179        10.426793595252660        8.2027948554717653     
 H  -1.3768656249277706        10.717785040139992        1.6808537598479010     
 H  -2.8700753218107335        11.522132392494928        2.2256854564497601     
 H  -1.3712586580133603        12.993318776872410        3.9157133618623496     
 H -0.30294367885725082        12.219009105117298        2.7308253916379339     
 H  -3.3122186094639647        11.755301030522665        4.5112955399510515     
 H  -3.1669610245710875        9.9954446421365049        4.7403149355539940     
 H  -2.3769034189105009        6.2460456088240814        3.1835059313713057     
 C  -4.1229640590716157        6.9323345177244908        2.0846171685895096     
 C  -4.1062811847130209        9.2942787121647168        1.6381747359671859     
 C   2.3946812510756841        12.445904796185321        1.5229354816563980     
 C   1.3398966164771351        11.655014212705215      -0.50000366777229577     
 H  0.28049414586924609        9.7756657270599092      -0.34365895514201600     
 H   4.5803451765241396        6.0353787065345950        5.9920371369698922     
 C   4.5467214877582416        8.0532209475785166        6.7997121160337768     
 H   4.1871630438018101        10.112447920108121        7.3844105321126188     
 C  -2.6410677752614045        12.276260225537831        6.9381795266685407     
 C  -1.4537198441620771        11.538515962127518        8.9056812325157733     
 H -0.34156916573683943        9.6998873028255446        8.7077537991639993     
 H  -4.5663412910148864        5.9405437048313878        1.9948102260631662     
 C  -4.7492441698617833        8.0586328313955136        1.5391289180627050     
 H  -4.5488780930036423        10.193579174584313        1.2067889200001314     
 H   2.9995022350144152        13.186464786784766        2.0477364798004722     
 C   2.1099503115641380        12.614512031436263       0.16431630716982357     
 H   1.1095382849401851        11.759701624084810       -1.5617306562816158     
 H   5.4717995607600480        7.9473555076411859        7.3662808298080904     
 H  -3.2852565761697963        12.997930283953309        6.4359955750273778     
 C  -2.2933771897586759        12.465137935754004        8.2797372888338305     
 H  -1.1640589263462422        11.661386518891605        9.9506664747947919     
 H  -5.7176052318731054        7.9751073396860503        1.0469599877105613     
 H   2.5022190364227437        13.482945456184551      -0.35471416178428034     
 H  -2.6873933625856017        13.323726378200247        8.8161246488897920     
 Dy  -5.9833887120230425E-002   8.4688759666976754        12.716670876892902     
 Br  -3.9583750716591204E-002   11.337905283422613        12.618867550257368     
 O -0.86935333473241472        8.0761414771831230        10.735344187489927     
 N  -1.4966446312186503        6.3678696896138369        13.138802967134572     
 N  -2.2701344234108403        8.9601371001925720        13.984484846723234     
 O  0.75771276736014559        8.0094976602488526        14.675686266187341     
 N   1.2967311843980129        6.3213528573794910        12.240749329687452     
 N   2.2201304773503954        8.8762262290557974        11.565095816157255     
 C  -1.3187187487219796        7.0201967038062305        10.051588327233299     
 C  -2.1398805903121834        6.5655106353236174        14.463233934841776     
 C -0.69311284376702054        5.1132117767554508        13.186043725997470     
 C  -2.5898004571382329        6.2775841924575486        12.109295037148010     
 C  -2.8870152868763772        10.157987071222250        14.109908775740989     
 C  -2.8631957199589464        7.8809791557650080        14.561925976517667     
 C   1.1875111792775499        6.9358134146849748        15.343665915263051     
 C   1.9436280779374231        6.5315824738603858        10.920793729806645     
 C  0.44390308174286386        5.1016735369348609        12.166714421342805     
 C   2.3901604791205751        6.1496936448202115        13.256655855824837     
 C   2.9145091392722628        10.036895631935922        11.535258158597792     
 C   2.7038398063800373        7.8291643546978609        10.846577202742671     
 C  -2.1477374739189332        6.0563050059488130        10.691520192085049     
 C -0.97152202487509520        6.8130348291613263        8.6964580505017004     
 H  -1.3434545567908165        6.5543405703884412        15.224048930618039     
 H  -2.8373201793953489        5.7421363196527748        14.695312976248607     
 H  -1.3454480118858791        4.2379640697837457        13.019729561238655     
 H -0.27646362630004273        5.0246603228159303        14.194955611844394     
 H  -3.2765038896887253        5.4675328432681489        12.400875775692619     
 H  -3.1406893243446175        7.2271680305935675        12.167106758973373     
 H  -2.3635570707002134        11.001140471540465        13.658057901351999     
 C  -4.1031674258152506        10.324615650690715        14.769372317780732     
 C  -4.0753835401962997        7.9718356297281741        15.245876401455622     
 C   1.9602293384158227        5.9405273718697593        14.680130117003493     
 C  0.88594449211795412        6.7528001546329408        16.712522492636737     
 H   1.1494542417885671        6.5434102919053663        10.157587501700958     
 H   2.6280280044320490        5.6999303164078094        10.679674489257689     
 H   1.0594260769363093        4.1984975516310250        12.320998142504415     
 H   2.7539609716764418E-002   5.0454470595562544        11.155928650674069     
 H   3.0230135377309804        5.3020124237227506        12.947078353204168     
 H   2.9998868061337935        7.0626280622221680        13.205109937514798     
 H   2.4849186774525300        10.851820250349297        12.117652111319382     
 C   4.0883546256653895        10.203803187146375        10.804536681591999     
 C   3.8528847599770191        7.9312304159030891        10.059074115647999     
 C  -2.6030236309014581        4.9443771588120624        9.9749772437613782     
 C  -1.4416421989904082        5.6954032017441030        7.9979579651661510     
 H -0.35052554660961205        7.5473187602257816        8.1857582922463124     
 H  -4.5509236093079730        11.314398624096849        14.846832144595330     
 C  -4.7227986419312433        9.2056079660852212        15.331634256760131     
 H  -4.5139145185810126        7.0774189660836129        15.688422895074636     
 C   2.4106609376626937        4.8214832306824054        15.388501890766356     
 C   1.3568610894499915        5.6310632827599525        17.404135842209804     
 H  0.31063728746061708        7.5164770719839709        17.235560153323942     
 H   4.6117177749581915        11.158590242657903        10.820794003033278     
 C   4.5671643632643963        9.1309949579244805        10.046559440116035     
 H   4.1980988685324219        7.0664008794252613        9.4919255689061632     
 H  -3.2371084359184028        4.2169299008879113        10.481695494179030     
 C  -2.2642090168578171        4.7587121989348384        8.6310293956885697     
 H  -1.1601100489649117        5.5758655163302269        6.9505832834631489     
 H  -5.6897881141271398        9.2931286280907397        15.825276252164432     
 H   3.0098352490257825        4.0731400747328932        14.868026543472208     
 C   2.1223898427643890        4.6626403473599307        16.747411255460051     
 H   1.1233526191436554        5.5329582210577763        18.465620317774221     
 H   5.4900059084199855        9.2267548765364431        9.4750407823419778     
 H  -2.6525350993587984        3.8957198672600901        8.0976621095785628     
 H   2.5062439240808141        3.7943511934089331        17.273141490256442     
         256

 Dy   4.3649147823323036       0.17320841957157163        4.2730463698370373     
 Br   4.3708780157996596       -2.7100056366092526        4.1651109917915949     
 O   5.1505222464008273       0.56446696570633070        2.2841788907692355     
 N   5.8042519396085206        2.2638480754744932        4.6734314010030253     
 N   6.5745422859324272      -0.30740412195271200        5.5528614088244899     
 O   3.5602341088350373       0.66272053012798648        6.2282984777680550     
 N   2.9939969419387755        2.3065803268558644        3.7790172116625871     
 N   2.0888097807575803      -0.26858053772250562        3.1427777619266934     
 C   5.6111602036704680        1.6097603770297164        1.5919761910794257     
 C   6.4499530228266284        2.0913229704480822        6.0005852510547850     
 C   4.9941678971996462        3.5164452956697083        4.7040130625002572     
 C   6.8971161024854339        2.3470553539344730        3.6418286354512035     
 C   7.1867281667534675       -1.5068848032897517        5.6915681065285986     
 C   7.1710890767959841       0.77667512120976712        6.1184887966953303     
 C   3.1213840594540994        1.7367847640473464        6.8893347289952507     
 C   2.3426280754820494        2.0745204431230255        2.4663009563191625     
 C   3.8548207024222814        3.5186098665965688        3.6862430517476414     
 C   1.9068907905834493        2.4962981836234688        4.7973021338920079     
 C   1.3990027713142719       -1.4333887990125138        3.1320758366315369     
 C   1.5944810528982758       0.76808107624117394        2.4141926371395068     
 C   6.4541668287377805        2.5663283966425796        2.2241037270565061     
 C   5.2585523088536075        1.8149885318024923       0.23801100014046894     
 H   5.6542849917695088        2.1152198030312834        6.7618350536284870     
 H   7.1473796417607423        2.9190899786866353        6.2160789165666959     
 H   5.6454670167456902        4.3904088190189459        4.5278497034706886     
 H   4.5780027491511817        3.6146414078525870        5.7123189454073033     
 H   7.5860422956219660        3.1561727654220562        3.9302469434429552     
 H   7.4451856656410893        1.3959072385403719        3.7032269666235944     
 H   6.6595339154095630       -2.3536437781100039        5.2490646076972993     
 C   8.4034408405584902       -1.6689997017221494        6.3510713269266130     
 C   8.3827029477657700       0.69056155645498074        6.8039581880505011     
 C   2.3409812870019695        2.7205778183251068        6.2179719454340825     
 C   3.4207634670939884        1.9306044964185907        8.2572057072075769     
 H   3.1315795470299697        2.0602992443219779        1.6978254234300407     
 H   1.6472942900017307        2.8949960438539577        2.2169681551012181     
 H   3.2469367299792693        4.4288005886806712        3.8310058292395932     
 H   4.2685446408480834        3.5607294537319496        2.6736247045674606     
 H   1.2753843945633891        3.3428646613666091        4.4810113045903188     
 H   1.2926653604165614        1.5852714566057342        4.7593906194769078     
 H   1.8364767617266773       -2.2396009539188868        3.7213125286459987     
 C  0.22184896956753841       -1.6151148235597299        2.4103898278155409     
 C  0.44195123752192977       0.64902202418873201        1.6345172330342477     
 C   6.9179692624682501        3.6704483525924938        1.5012257739851305     
 C   5.7370731892396201        2.9248870441551333      -0.46720103480781972     
 H   4.6258979830510336        1.0858517603036602      -0.26599950928742161     
 H   8.8485686127038203       -2.6598862278142148        6.4380503493298349     
 C   9.0270473055795222      -0.54435909040734920        6.9005264595372164     
 H   8.8238633434129543        1.5888030551487384        7.2376685538104937     
 C   1.8826444239160296        3.8408351396635996        6.9190283431702300     
 C   2.9417222444343816        3.0537221388622329        8.9410555900081903     
 H   4.0008181242817571        1.1742070657546924        8.7855870528269371     
 H -0.29607323961523080       -2.5728104116970636        2.4430244795954024     
 C -0.26676071318255007      -0.55425148116770417        1.6406392162150103     
 H   8.9101878435328449E-002   1.5057984938439963        1.0592760922153759     
 H   7.5603538955141518        4.3942983077131066        2.0026372938173123     
 C   6.5737845692726067        3.8545703276619925       0.15813714196951253     
 H   5.4501541962086311        3.0440654842393755       -1.5133431864845401     
 H   9.9948047588648947      -0.62841992381770162        7.3934655985758821     
 H   1.2768374298918130        4.5804258253487768        6.3941353128075136     
 C   2.1698344538579399        4.0117257195481653        8.2768282207983095     
 H   3.1744521476028229        3.1603109894292851        10.002015875036337     
 H  -1.1920438479676871      -0.66091657121514957        1.0748510840228367     
 H   6.9683577490001944        4.7117840973862757      -0.38002923299520125     
 H   1.7782340617053183        4.8807942425920832        8.7954326157273979     
 Dy   4.3655659275946928        17.061187146618757        12.615874253499904     
 Br   4.3445718233124868        19.934209881653270        12.712505034423003     
 O   3.5477363473196086        16.607981399475253        10.655381229072924     
 N   3.0069131874155279        14.917544625851122        13.089768017853553     
 N   2.0848348328514184        17.471921013100335        13.764837845955173     
 O   5.1731707130245237        16.671852411366249        14.596104312570917     
 N   5.8018294270702482        14.962612892826359        12.194823305567070     
 N   6.5775070351132712        17.554579640304624        11.355425246453056     
 C   3.1185024726397517        15.534615575104857        9.9868089205460002     
 C   2.3596572896745722        15.127827314700500        14.409700261668602     
 C   3.8593013558526446        13.697630065896179        13.163861769978846     
 C   1.9139908043982863        14.748636962616576        12.072937916216910     
 C   1.3926744371036146        18.633734394414994        13.795589742328755     
 C   1.6007735138462047        16.426226365660238        14.484661444389147     
 C   5.6237714868547259        15.618376758214849        15.282777162600022     
 C   6.4469582147146767        15.161516185717225        10.871405519460298     
 C   4.9970062445749353        13.709014772329599        12.145273238833951     
 C   6.8936359062914105        14.871691194628768        13.225772307870786     
 C   7.1946005830831341        18.752562789828193        11.233676010153413     
 C   7.1697309340740238        16.477544882033673        10.774310672281453     
 C   2.3446003573118781        14.539775866901905        10.649616120671924     
 C   3.4223591200198178        15.350788893008323        8.6185879041288729     
 H   3.1537326501220040        15.138835231976007        15.173014556468090     
 H   1.6746866561147009        14.296513486458478        14.650309290633174     
 H   3.2437281473641124        12.794595876880692        13.009778457242401     
 H   4.2755287389959280        13.641742237533050        14.174765635422780     
 H   1.2793755315819568        13.902098278600239        12.381383783415336     
 H   1.3061213048103519        15.662673804765438        12.124876724934559     
 H   1.8225161183555847        19.447480807749344        13.211895261246964     
 C  0.22046528213112535        18.802993666138480        14.528514999298368     
 C  0.45308210662944048        16.530480467997293        15.273945476794427     
 C   6.4518136952341436        14.652973089443869        14.644149491447568     
 C   5.2801199421322762        15.416543437823574        16.639521361702105     
 H   5.6514957548149889        15.150289118727938        10.109553096783140     
 H   7.1451337029571178        14.338646772871220        10.639759805482010     
 H   5.6482293538349486        12.832927041608880        12.310830080674645     
 H   4.5809472285618114        13.622507789430536        11.135950596884440     
 H   7.5794836246641797        14.060638991219461        12.935431330994573     
 H   7.4457346260331621        15.820482684191097        13.167423132769299     
 H   6.6722243528106917        19.593664168857917        11.689736299006253     
 C   8.4096774793924034        18.921604256062150        10.573010735055792     
 C   8.3805135729179447        16.570993712307132        10.088553165291252     
 C   1.8939932962997275        13.421322959696116        9.9405356424289604     
 C   2.9517192529777745        14.229272152363272        7.9265190086458999     
 H   3.9988313484589630        16.114011934919077        8.0963347231404903     
 H -0.30134027142934677        19.758505653797812        14.512728726223452     
 C -0.25904004356863908        17.731412605442529        15.287268237889766     
 H  0.10733629393526192        15.666678655990504        15.842078122710932     
 C   6.9101704302453886        13.544465113133255        15.363984338224228     
 C   5.7538203427310295        14.302548050638162        17.341374668469285     
 H   4.6595532133724262        16.152328935942709        17.148600030064962     
 H   8.8578922479207591        19.911327966517870        10.499062501322680     
 C   9.0276899216564885        17.805057530488941        10.005455792443376     
 H   8.8183109741718368        15.678278589700680        9.6426673468121926     
 H   1.2932112303603014        12.673806321219008        10.460081430296221     
 C   2.1840531759807931        13.261931744123423        8.5821715970779291     
 H   3.1868656066475554        14.130573729647855        6.8654999302790323     
 H  -1.1808926089854197        17.828891309878436        15.860102990057333     
 H   7.5441801306115241        12.815909305217739        14.858905776439819     
 C   6.5755603668981202        13.364257949505589        16.709678832333108     
 H   5.4756958996644638        14.187157301116581        18.390093238702377     
 H   9.9936644713154958        17.894417967337077        9.5103547991043751     
 H   1.7997534759012983        12.394131283390553        8.0560593521177868     
 H   6.9669305987341819        12.504221872253162        17.245474676143008     
 Dy  -8.1881725124883842E-002   8.7774515887579891        4.1736923256845007     
 Br  -8.5417508027483408E-002   5.8944409255938632        4.2732149295472253     
 O  0.72206036175826283        9.2649984734576627        2.2172865131489883     
 N   1.2899815935572070        10.910570070936467        4.6639723159965536     
 N   2.1941375874425191        8.3350091885131370        5.3036857428289572     
 O -0.86644162658887969        9.1727749730432979        6.1621241123771222     
 N  -1.5205520037389024        10.867626413090235        3.7696768432176988     
 N  -2.2925599954814264        8.2961386614324422        2.8930228931757012     
 C   1.1617851276277527        10.337719172154099        1.5548006228819595     
 C   1.9417432876494394        10.679518935950190        5.9765784813412877     
 C  0.42947624950486513        12.122957014518422        4.7557200749613298     
 C   2.3769951419779796        11.099146196697998        3.6455074692598388     
 C   2.8839631763516977        7.1701719212140631        5.3155655122423298     
 C   2.6898485347456589        9.3731654467069845        6.0294213824696943     
 C  -1.3266681407167253        10.219987489771409        6.8518218334184082     
 C  -2.1658707265046644        10.694225144417175        2.4424594075303254     
 C -0.71018702962001168        12.120147956578325        3.7382322063710207     
 C  -2.6137258546374720        10.952142826898360        4.8007689026581426     
 C  -2.9051793595753006        7.0967802697984608        2.7546360627223407     
 C  -2.8877017462884687        9.3799572891538698        2.3251773785563921     
 C   1.9427570131771912        11.322015996244698        2.2247844355691822     
 C  0.86318693681094583        10.529725812302814       0.18644717230571084     
 H   1.1531349130838187        10.665998950793421        6.7453805045418136     
 H   2.6373136784866800        11.500076869877820        6.2248652132369395     
 H   1.0376104189183535        13.032791449601341        4.6097206071934869     
 H   1.6199635804550555E-002   12.166434523744071        5.7684381091890478     
 H   3.0086285898474592        11.946007690094223        3.9608948545618445     
 H   2.9911826874914600        10.188080783960135        3.6841857327682237     
 H   2.4454008750106113        6.3627346762417325        4.7286400397688642     
 C   4.0624281977434782        6.9899398634524736        6.0355831435905136     
 C   3.8438351505923638        9.2557870520282446        6.8071184737463151     
 C  -2.1705222147063186        11.174539878157450        6.2178429078091684     
 C -0.97217594755443382        10.429433063538623        8.2045997922288887     
 H  -1.3698961988373388        10.716870067926658        1.6815153127507954     
 H  -2.8626544416434703        11.522254035684098        2.2259387539636624     
 H  -1.3613325219903960        12.994335720346166        3.9140507019144413     
 H -0.29419931223184798        12.217712749399670        2.7297913229858266     
 H  -3.3030133220215223        11.760445533304740        4.5108287084037704     
 H  -3.1613213551671380        10.000620779628921        4.7410440241898835     
 H  -2.3788813515710285        6.2500298821560776        3.1985602393895665     
 C  -4.1209851220787481        6.9346881377842413        2.0933765648678699     
 C  -4.0982893338622981        9.2939064006277885        1.6376263992190088     
 C   2.4016323306825904        12.441244270969468        1.5225305298477092     
 C   1.3432353558784056        11.651555993754926      -0.49880538554050158     
 H  0.28269746993206574        9.7731431814676917      -0.34119464683968181     
 H   4.5800232250227983        6.0319740712715619        6.0042445951548986     
 C   4.5526327269161175        8.0525655471852655        6.8021947804596783     
 H   4.1976607103183765        10.113888806152113        7.3799137932008065     
 C  -2.6337837665857711        12.280563998419062        6.9380321632369553     
 C  -1.4499749103030728        11.541396637759323        8.9070129902371189     
 H -0.33916146342923725        9.7017310974630142        8.7101920049215558     
 H  -4.5665602221251698        5.9438998703740884        2.0069477712541013     
 C  -4.7431718751527949        8.0591997887846514        1.5414649436758883     
 H  -4.5382062484201064        10.192025290740741        1.2020949898445685     
 H   3.0074642073913922        13.181389037180057        2.0466523833837793     
 C   2.1150761322994636        12.610310453895359       0.16438977108261113     
 H   1.1111879403823972        11.756663333241210       -1.5600648442826370     
 H   5.4789103513178237        7.9472384932388982        7.3666862036020859     
 H  -3.2769318592048076        13.002733229022569        6.4352412245314126     
 C  -2.2878197010943047        12.468871361995449        8.2800569476541739     
 H  -1.1619234181158955        11.663773828014293        9.9524525473284129     
 H  -5.7102456164745998        7.9750711084257135        1.0470863629488634     
 H   2.5072207026270359        13.478517086996520      -0.35517258317959804     
 H  -2.6818488704252905        13.327683286461344        8.8159989911903605     
 Dy  -5.5361599935773179E-002   8.4690324138589155        12.714168764487741     
 Br  -3.5897081499002795E-002   11.338002210715800        12.622002106148626     
 O -0.86508584400839172        8.0743639407562835        10.733396143479375     
 N  -1.4901893353842808        6.3667374247908457        13.137674621410428     
 N  -2.2676662667157936        8.9580675511318741        13.978572217783055     
 O  0.76166290531791525        8.0110027809739162        14.673710064515822     
 N   1.3032134949370122        6.3226327190139635        12.239645038654816     
 N   2.2226093855087070        8.8784445377360317        11.559248959737408     
 C  -1.3138893667929807        7.0179317581892180        10.050071791053671     
 C  -2.1335766098281730        6.5648100863723053        14.461939763628346     
 C -0.68534972470218603        5.1130173635190372        13.185725333658722     
 C  -2.5833076014916645        6.2742364747487960        12.108492194706454     
 C  -2.8866245306165785        10.154931899643236        14.101267290583156     
 C  -2.8578544479778940        7.8798233840280627        14.559847946455575     
 C   1.1921737176843525        6.9378787155969208        15.342134756465104     
 C   1.9499977251797884        6.5324201714292531        10.919550078717387     
 C  0.45167516937937147        5.1020250807440348        12.166403024684870     
 C   2.3966714119749875        6.1531075423301997        13.255869822201234     
 C   2.9149011327015817        10.040108652128369        11.526687667642358     
 C   2.7092219254255907        7.8304660154479802        10.844557664929189     
 C  -2.1414810453456594        6.0532385717738793        10.690599601696992     
 C -0.96775786065425662        6.8113267383190301        8.6946170083293826     
 H  -1.3372538941246599        6.5542832217501941        15.222861330922592     
 H  -2.8307120533733849        5.7412560131442874        14.694281315857019     
 H  -1.3366980343922192        4.2370101130679823        13.019782694392063     
 H -0.26871998083892923        5.0253864289706014        14.194695922953040     
 H  -3.2685838138004626        5.4631812493643626        12.400543793548584     
 H  -3.1357786301476942        7.2228397476550361        12.166072349530410     
 H  -2.3656316238224235        10.997293037615993        13.645885005038000     
 C  -4.1017066734477368        10.321626860785676        14.762528370548468     
 C  -4.0684039430965049        7.9710502004599428        15.246493158463643     
 C   1.9664919165704993        5.9435409314214391        14.679202948364411     
 C  0.88952255963917892        6.7542583133311114        16.710658015118028     
 H   1.1557552587892024        6.5435742823328455        10.156418568606460     
 H   2.6347397046024907        5.7009661253795976        10.678731017326706     
 H   1.0681796690620700        4.1996060369515229        12.321066674465280     
 H   3.5311999360277513E-002   5.0448752959697956        11.155670276792176     
 H   3.0309594784292595        5.3064505570048199        12.946707600126159     
 H   3.0048215494930273        7.0670289072987140        13.204176763725087     
 H   2.4828305327940563        10.855841244752114        12.105554529012750     
 C   4.0898309148450904        10.206952446577132        10.797767605570222     
 C   3.8599258419505182        7.9321614903195838        10.059749915962000     
 C  -2.5965534178735994        4.9410812379947258        9.9742876440579682     
 C  -1.4378075962409411        5.6935398230194307        7.9963142405069210     
 H -0.34793883724241137        7.5463676131910162        8.1835987077326298     
 H  -4.5514936716630858        11.310473077035912        14.837331492773368     
 C  -4.7176178820739523        9.2039116401527092        15.330114134723457     
 H  -4.5044748440820674        7.0774692123734120        15.692438012081601     
 C   2.4172557147536553        4.8247760282389383        15.387801754440448     
 C   1.3606301797083251        5.6327290990288441        17.402470633542595     
 H  0.31292967756836060        7.5170902542348612        17.233378750461497     
 H   4.6111412388605135        11.162688498343575        10.811386518925874     
 C   4.5724008851552629        9.1328361305064547        10.045104561542921     
 H   4.2076289210472870        7.0664828545405252        9.4960130139058201     
 H  -3.2297647400284917        4.2131079558552500        10.481347560369084     
 C  -2.2589203458268274        4.7560374912940135        8.6299875597780940     
 H  -1.1574508977390834        5.5745152808063256        6.9485908507207519     
 H  -5.6834632892534103        9.2916977471523658        15.825779408616409     
 H   3.0174205462854613        4.0770513555088437        14.867676877634864     
 C   2.1277566058997008        4.6652326893843785        16.746348688001159     
 H   1.1259216645912302        5.5340579396823442        18.463602438525651     
 H   5.4964018275077642        9.2283187729899741        9.4756070304785354     
 H  -2.6470422906444209        3.8928549696900849        8.0968439220519759     
 H   2.5118866379152132        3.7971577826251037        17.272292093847749     
         256

 Dy   4.3593798914068742       0.17297156090853799        4.2701477696407411     
 Br   4.3653307217290918       -2.7102860541792966        4.1684181471744424     
 O   5.1453625654419550       0.56673949858831119        2.2820398691239863     
 N   5.7966688456786075        2.2648987189642287        4.6728680848969644     
 N   6.5712977703364022      -0.30572922023784660        5.5458057389406958     
 O   3.5550305103506235       0.65975276593810483        6.2262080408993459     
 N   2.9864584443247302        2.3053590933290486        3.7785666544236114     
 N   2.0853873542953698      -0.27028628809765232        3.1359027398310055     
 C   5.6054452192780877        1.6127640455514978        1.5906091218335772     
 C   6.4426419665427090        2.0912900684570186        5.9997091140162677     
 C   4.9852230157408437        3.5164729675420783        4.7049468848414184     
 C   6.8893906832627616        2.3509214639971514        3.6415695229423091     
 C   7.1856923932150281       -1.5042165848609428        5.6809570011916222     
 C   7.1647597069726912       0.77703732329742792        6.1161166902897230     
 C   3.1158571223803291        1.7331782883504436        6.8880612160543535     
 C   2.3352921482595757        2.0744995541981419        2.4655405429415644     
 C   3.8458368565856764        3.5184780563497120        3.6872371854624864     
 C   1.8992779782432465        2.4921364624338533        4.7972636130336550     
 C   1.3978132884369616       -1.4361208278529543        3.1215598357708583     
 C   1.5880970788689655       0.76769157846228131        2.4118564059018888     
 C   6.4466974692767351        2.5701646117400747        2.2237421913767115     
 C   5.2543791597563372        1.8175415157435222       0.23622364966161782     
 H   5.6471771428713025        2.1142304850294429        6.7611855200679880     
 H   7.1398207590689342        2.9191101673462447        6.2157930324568902     
 H   5.6354460614606499        4.3913287103943022        4.5295208026782952     
 H   4.5691444096952294        3.6132809211377288        5.7133728933068744     
 H   7.5766874074736155        3.1611400646031118        3.9306668391345458     
 H   7.4393143914563193        1.4009066154791736        3.7024471931986773     
 H   6.6611464364384130       -2.3498581222623565        5.2342160458445166     
 C   8.4012078341021077       -1.6667978275679054        6.3423819508838708     
 C   8.3745826088501367       0.69010507219880535        6.8044536692357660     
 C   2.3337661300842063        2.7162826573353946        6.2178119786497241     
 C   3.4169511319766950        1.9273862658351442        8.2554762318953667     
 H   3.1244159784340888        2.0612576289089204        1.6972461127870972     
 H   1.6397467715722172        2.8949811151390188        2.2168626232893818     
 H   3.2368308253099007        4.4277487514818086        3.8328065538549114     
 H   4.2595708050099601        3.5620205840183057        2.6746978362634923     
 H   1.2661095556890722        3.3376433329273971        4.4818297241203000     
 H   1.2869145389097048        1.5799679742171615        4.7587892369665017     
 H   1.8378500270545199       -2.2434630650883638        3.7066628169079987     
 C  0.21959519603415381       -1.6173930901032751        2.4015622704322741     
 C  0.43389690081475740       0.64944532929527721        1.6348447749616448     
 C   6.9103970352936477        3.6746626862517586        1.5013807890801227     
 C   5.7329828752961127        2.9277129661048313      -0.46849897152500675     
 H   4.6231836603774434        1.0876171015328566      -0.26842112626463210     
 H   8.8484898096918307       -2.6567091220545551        6.4260220843986682     
 C   9.0208155258689615      -0.54389607001868157        6.8981614223409098     
 H   8.8131206382121920        1.5871958323105773        7.2422471127687000     
 C   1.8755337849092044        3.8362058735127995        6.9194614408660984     
 C   2.9382139915088294        3.0502825315232780        8.9398865988018272     
 H   3.9984182244298885        1.1716804378926517        8.7831534825312350     
 H -0.29615202238492311       -2.5760874531678244        2.4307771599015551     
 C -0.27291405453063539      -0.55476172971078042        1.6380178452141274     
 H   7.8503768427367962E-002   1.5073784496943496        1.0635914514144715     
 H   7.5517379769427304        4.3990121987652770        2.0034012567809998     
 C   6.5678799886506880        3.8582519098583457       0.15784647885365885     
 H   5.4476360010904763        3.0464218349488239       -1.5150804329913319     
 H   9.9873223745669595      -0.62854345486371921        7.3932603584008305     
 H   1.2687112850217064        4.5753802666812025        6.3952508522953062     
 C   2.1645514363486495        4.0075530851570962        8.2767813009748803     
 H   3.1726286156320684        3.1572876159157977        10.000380089581258     
 H  -1.1993666606695879      -0.66084292082602314        1.0742325545156111     
 H   6.9624138828178301        4.7157211076753178      -0.37986631491901290     
 H   1.7730797175814761        4.8763989755337249        8.7959136283316699     
 Dy   4.3609613011773583        17.061305182629418        12.618315959552850     
 Br   4.3409735709823405        19.934319634985432        12.709530661227532     
 O   3.5435714533361025        16.609449384629649        10.657328987627457     
 N   3.0002713015793203        14.918901487518703        13.090907996968049     
 N   2.0823179652836878        17.474304210429725        13.770835020381339     
 O   5.1687946916289631        16.670009696191762        14.597995102272627     
 N   5.7952026677190567        14.961527322301279        12.195900157816066     
 N   6.5748632425007258        17.552544439822000        11.361165905479346     
 C   3.1136156964374133        15.536617692145747        9.9883563550315309     
 C   2.3531530230878328        15.128778532629882        14.410990853652802     
 C   3.8513665832613126        13.698057834572875        13.164211920585972     
 C   1.9072928152336812        14.752095548645013        12.073784805621797     
 C   1.3922491315151666        18.637118763825875        13.804300047432946     
 C   1.5952550453258396        16.427643976921399        14.486700008272138     
 C   5.6188507306573889        15.616045853372798        15.284219718035315     
 C   6.4404333757961663        15.160828288604447        10.872615216286164     
 C   4.9890461882528800        13.708880333310212        12.145590342896661     
 C   6.8870089120330924        14.868327197009430        13.226476872572505     
 C   7.1940822113664789        18.749515813685360        11.242140854462036     
 C   7.1642073209931993        16.476375422331692        10.776270981811956     
 C   2.3381197469758854        14.542755293490028        10.650606907008870     
 C   3.4185320162715933        15.352144784207834        8.6204715530624689     
 H   3.1473132278854155        15.139139332524477        15.174211880552321     
 H   1.6678487170020715        14.297667329302097        14.651335672384164     
 H   3.2348014985662235        12.795781343093592        13.009767472928143     
 H   4.2676163052667562        13.641253978760517        14.175054223833204     
 H   1.2712400286006651        13.906609480059048        12.381877247620316     
 H   1.3010209521979783        15.667134957285120        12.125838822638409     
 H   1.8246691077287855        19.451717069458205        13.224265350632438     
 C  0.21885383639988268        18.806269082700922        14.535267350104347     
 C  0.44581186693947339        16.531486273679803        15.273158582459461     
 C   6.4454557498203702        14.649847714394229        14.644974061309476     
 C   5.2762871237715538        15.414751945892776        16.641287891166687     
 H   5.6450416614023426        15.150260354596885        10.110691369213543     
 H   7.1382740680008165        14.337758349378795        10.640697006236010     
 H   5.6392724679505397        12.832024156190711        12.310758077711430     
 H   4.5729672968464108        13.623282075875800        11.136227458914767     
 H   7.5713988218545216        14.056267991700670        12.935605805865482     
 H   7.4407114207017999        15.816127580550445        13.168372794059341     
 H   6.6741666677630036        19.589868081913334        11.701668488858827     
 C   8.4081348062222609        18.918546232264376        10.579733173176040     
 C   8.3733781221463008        16.570126159071418        10.087848599915295     
 C   1.8871749703938612        13.424552007655169        9.9413507807625496     
 C   2.9476983458026114        14.230803263906610        7.9282546750079055     
 H   3.9962700515672589        16.114515488494426        8.0984973360734038     
 H -0.30088989474526756        19.762741240203823        14.522110232527956     
 C -0.26451316436460148        17.733328998640026        15.288581370966838     
 H   9.7508494544952390E-002   15.666802285379298        15.837794699333818     
 C   6.9035950989780126        13.541087009301886        15.364543651287509     
 C   5.7499070482468513        14.300573193865329        17.342909799265207     
 H   4.6569118594446364        16.151290792581374        17.150708346443491     
 H   8.8584232414960091        19.907312214052112        10.508438917174288     
 C   9.0224081787061063        17.803250017960181        10.006894522087883     
 H   8.8086960972911417        15.678215920265346        9.6385934816467689     
 H   1.2854140559214602        12.677671032200243        10.460581849619972     
 C   2.1784484177348640        13.264411052939693        8.5833512295321679     
 H   3.1840287693918170        14.131499617450922        6.8675891887214426     
 H  -1.1875985762274537        17.830497730650293        15.859280197136314     
 H   7.5367186754637876        12.812006880322578        14.859104934396299     
 C   6.5701730706923485        13.361473191152319        16.710584120689983     
 H   5.4729576238547892        14.185671986762665        18.391971130325768     
 H   9.9872630235910549        17.892825801358427        9.5098014277217651     
 H   1.7938731620071042        12.396801206667581        8.0570619136461517     
 H   6.9613353687968775        12.501226422497094        17.246127228016949     
 Dy  -7.6600584482243619E-002   8.7772720343428130        4.1766210913618833     
 Br  -8.0242717543513795E-002   5.8942033611765767        4.2699263251444473     
 O  0.72707480156660032        9.2620180901719174        2.2194135032578712     
 N   1.2973380582361949        10.909352385975499        4.6644495161849919     
 N   2.1972432110929594        8.3332854263123650        5.3106086542801947     
 O -0.86153297107776905        9.1751708929878095        6.1642639193725861     
 N  -1.5131426446130847        10.868785740731985        3.7702432437166578     
 N  -2.2895671559295776        8.2979534970246505        2.9001609674771305     
 C   1.1671363531555319        10.334090425656798        1.5561039753594912     
 C   1.9488912885288843        10.679469399941354        5.9773632471506239     
 C  0.43831405269869661        12.122847995646749        4.7547583481165452     
 C   2.3844305428910397        11.094950385109881        3.6455747019151423     
 C   2.8847740946074802        7.1673935107955886        5.3261189387516046     
 C   2.6960043072723847        9.3727235748242208        6.0317446909832420     
 C  -1.3212089803392710        10.223106778443679        6.8531894619702660     
 C  -2.1587128034867429        10.694289784269104        2.4433310880520711     
 C -0.70137165058354045        12.120249990691365        3.7373117565844902     
 C  -2.6061937361293852        10.956159885592575        4.8009993557547226     
 C  -2.9044376619473420        7.0996150761456098        2.7653711791033793     
 C  -2.8815481845773823        9.3804270526977600        2.3275538636177808     
 C   1.9498047888197094        11.317691755183246        2.2249715861415829     
 C  0.86681923827500784        10.526494940179120       0.18820729764066901     
 H   1.1601098109965351        10.666929183558514        6.7459820298687649     
 H   2.6446937385404050        11.500010161408536        6.2250132832994725     
 H   1.0475976034878622        13.031746904995380        4.6079877711703405     
 H   2.5009024892518161E-002   12.167731580276774        5.7673897952191044     
 H   3.0177493592505495        11.940729558923975        3.9601055743287947     
 H   2.9967263833390212        10.182726632786009        3.6848218120642104     
 H   2.4435804075570462        6.3588594038686894        4.7433745881883427     
 C   4.0643350076703326        6.9875523648023288        6.0443682870851889     
 C   3.8517096130634010        9.2560966070148183        6.8066683932788843     
 C  -2.1632886743588879        11.178501386242306        6.2181938911615706     
 C -0.96830048858652595        10.432072531824586        8.2064047289860138     
 H  -1.3629267727469072        10.715955095713326        1.6821768656536897     
 H  -2.8552335614762074        11.522375678873269        2.2261920514775646     
 H  -1.3514063859674315        12.995352663819920        3.9123880419665333     
 H -0.28545494560644513        12.216416393682042        2.7287572543337193     
 H  -3.2938080345790799        11.765590036086815        4.5103618768564901     
 H  -3.1556816857631889        10.005796917121337        4.7417731128257721     
 H  -2.3808592842315561        6.2540141554880728        3.2136145474078273     
 C  -4.1190061850858806        6.9370417578439918        2.1021359611462307     
 C  -4.0902974830115744        9.2935340890908584        1.6370780624708319     
 C   2.4085834102894967        12.436583745753618        1.5221255780390206     
 C   1.3465740952796759        11.648097774804635      -0.49760710330870739     
 H  0.28490079399488538        9.7706206358754741      -0.33873033853734758     
 H   4.5797012735214579        6.0285694360085289        6.0164520533399042     
 C   4.5585439660739935        8.0519101467920144        6.8046774448855798     
 H   4.2081583768349420        10.115329692196108        7.3754170542889943     
 C  -2.6264997579101372        12.284867771300293        6.9378847998053690     
 C  -1.4462299764440685        11.544277313391127        8.9083447479584645     
 H -0.33675376112163508        9.7035748921004839        8.7126302106791105     
 H  -4.5667791532354540        5.9472560359167890        2.0190853164450369     
 C  -4.7370995804438074        8.0597667461737892        1.5438009692890713     
 H  -4.5275344038365706        10.190471406897167        1.1974010596890057     
 H   3.0154261797683692        13.176313287575349        2.0455682869670864     
 C   2.1202019530347891        12.606108876354455       0.16446323499539872     
 H   1.1128375958246091        11.753625042397609       -1.5583990322836585     
 H   5.4860211418755984        7.9471214788366096        7.3670915773960806     
 H  -3.2686071422398189        13.007536174091829        6.4344868740354464     
 C  -2.2822622124299339        12.472604788236893        8.2803766064745172     
 H  -1.1597879098855486        11.666161137136982        9.9542386198620356     
 H  -5.7028860010760942        7.9750348771653776        1.0472127381871654     
 H   2.5122223688313277        13.474088717808490      -0.35563100457491581     
 H  -2.6763043782649794        13.331640194722443        8.8158733334909272     
 Dy  -5.0889312751315932E-002   8.4691888610201556        12.711666652082579     
 Br  -3.2210412281414399E-002   11.338099138008989        12.625136662039884     
 O -0.86081835328436873        8.0725864043294422        10.731448099468825     
 N  -1.4837340395499112        6.3656051599678545        13.136546275686285     
 N  -2.2651981100207470        8.9559980020711762        13.972659588842875     
 O  0.76561304327568491        8.0125079016989798        14.671733862844304     
 N   1.3096958054760115        6.3239125806484369        12.238540747622180     
 N   2.2250882936670182        8.8806628464162642        11.553402103317561     
 C  -1.3090599848639819        7.0156668125722055        10.048555254874042     
 C  -2.1272726293441631        6.5641095374209932        14.460645592414913     
 C -0.67758660563735162        5.1128229502826237        13.185406941319973     
 C  -2.5768147458450961        6.2708887570400433        12.107689352264899     
 C  -2.8862337743567799        10.151876728064222        14.092625805425325     
 C  -2.8525131759968412        7.8786676122911183        14.557769916393482     
 C   1.1968362560911554        6.9399440165088668        15.340603597667156     
 C   1.9563673724221537        6.5332578689981204        10.918306427628130     
 C  0.45944725701587896        5.1023766245532096        12.166091628026937     
 C   2.4031823448294003        6.1565214398401880        13.255083788577632     
 C   2.9152931261309005        10.043321672320818        11.518117176686927     
 C   2.7146040444711446        7.8317676761980985        10.842538127115708     
 C  -2.1352246167723852        6.0501721375989455        10.689679011308932     
 C -0.96399369643341792        6.8096186474767340        8.6927759661570665     
 H  -1.3310532314585035        6.5542258731119478        15.221673731227146     
 H  -2.8241039273514210        5.7403757066357999        14.693249655465429     
 H  -1.3279480568985593        4.2360561563522188        13.019835827545471     
 H -0.26097633537781578        5.0261125351252716        14.194436234061683     
 H  -3.2606637379121999        5.4588296554605771        12.400211811404549     
 H  -3.1308679359507714        7.2185114647165047        12.165037940087444     
 H  -2.3677061769446341        10.993445603691523        13.633712108724000     
 C  -4.1002459210802229        10.318638070880636        14.755684423316206     
 C  -4.0614243459967110        7.9702647711917107        15.247109915471665     
 C   1.9727544947251758        5.9465544909731198        14.678275779725327     
 C  0.89310062716040362        6.7557164720292811        16.708793537599320     
 H   1.1620562757898374        6.5437382727603257        10.155249635511963     
 H   2.6414514047729325        5.7020019343513866        10.677787545395724     
 H   1.0769332611878306        4.2007145222720217        12.321135206426147     
 H   4.3084389003790594E-002   5.0443035323833376        11.155411902910283     
 H   3.0389054191275382        5.3108886902868901        12.946336847048149     
 H   3.0097562928522610        7.0714297523752601        13.203243589935376     
 H   2.4807423881355826        10.859862239154930        12.093456946706118     
 C   4.0913072040247913        10.210101706007888        10.790998529548444     
 C   3.8669669239240170        7.9330925647360795        10.060425716275999     
 C  -2.5900832048457403        4.9377853171773891        9.9735980443545582     
 C  -1.4339729934914740        5.6916764442947585        7.9946705158476901     
 H -0.34535212787521075        7.5454164661562508        8.1814391232189454     
 H  -4.5520637340181986        11.306547529974976        14.827830840951405     
 C  -4.7124371222166612        9.2022153142201972        15.328594012686782     
 H  -4.4950351695831223        7.0775194586632120        15.696453129088566     
 C   2.4238504918446169        4.8280688257954711        15.387101618114539     
 C   1.3643992699666589        5.6343949152977357        17.400805424875383     
 H  0.31522206767610406        7.5177034364857516        17.231197347599057     
 H   4.6105647027628365        11.166786754029248        10.801979034818469     
 C   4.5776374070461303        9.1346773030884272        10.043649682969809     
 H   4.2171589735621531        7.0665648296557881        9.5001004589054787     
 H  -3.2224210441385801        4.2092860108225878        10.480999626559138     
 C  -2.2536316747958374        4.7533627836531895        8.6289457238676182     
 H  -1.1547917465132549        5.5731650452824244        6.9465984179783549     
 H  -5.6771384643796798        9.2902668662139902        15.826282565068384     
 H   3.0250058435451401        4.0809626362847942        14.867327211797519     
 C   2.1331233690350127        4.6678250314088272        16.745286120542268     
 H   1.1284907100388049        5.5351576583069120        18.461584559277085     
 H   5.5027977465955429        9.2298826694435050        9.4761732786150912     
 H  -2.6415494819300434        3.8899900721200802        8.0960257345253890     
 H   2.5175293517496122        3.7999643718412739        17.271442697439060     
         256

 Dy   4.3538450004814448       0.17273470224550438        4.2672491694444448     
 Br   4.3597834276585230       -2.7105664717493405        4.1717253025572898     
 O   5.1402028844830836       0.56901203147029178        2.2799008474787374     
 N   5.7890857517486953        2.2659493624539646        4.6723047687909043     
 N   6.5680532547403772      -0.30405431852298115        5.5387500690569027     
 O   3.5498269118662096       0.65678500174822330        6.2241176040306367     
 N   2.9789199467106844        2.3041378598022333        3.7781160971846357     
 N   2.0819649278331589      -0.27199203847279907        3.1290277177353176     
 C   5.5997302348857065        1.6157677140732791        1.5892420525877284     
 C   6.4353309102587897        2.0912571664659549        5.9988329769777513     
 C   4.9762781342820404        3.5165006394144487        4.7058807071825806     
 C   6.8816652640400893        2.3547875740598294        3.6413104104334151     
 C   7.1846566196765886       -1.5015483664321339        5.6703458958546458     
 C   7.1584303371493982       0.77739952538508872        6.1137445838841149     
 C   3.1103301853065584        1.7295718126535409        6.8867877031134563     
 C   2.3279562210371023        2.0744786652732579        2.4647801295639669     
 C   3.8368530107490719        3.5183462461028552        3.6882313191773308     
 C   1.8916651659030435        2.4879747412442375        4.7972250921753012     
 C   1.3966238055596516       -1.4388528566933947        3.1110438349101797     
 C   1.5817131048396551       0.76730208068338879        2.4095201746642707     
 C   6.4392281098156889        2.5740008268375703        2.2233806556969169     
 C   5.2502060106590660        1.8200944996845521       0.23443629918276671     
 H   5.6400692939730952        2.1132411670276028        6.7605359865074881     
 H   7.1322618763771262        2.9191303560058546        6.2155071483470845     
 H   5.6254251061756086        4.3922486017696585        4.5311919018859017     
 H   4.5602860702392771        3.6119204344228710        5.7144268412064445     
 H   7.5673325193252641        3.1661073637841675        3.9310867348261369     
 H   7.4334431172715494        1.4059059924179753        3.7016674197737598     
 H   6.6627589574672621       -2.3460724664147090        5.2193674839917339     
 C   8.3989748276457270       -1.6645959534136612        6.3336925748411286     
 C   8.3664622699345035       0.68964858794263006        6.8049491504210309     
 C   2.3265509731664435        2.7119874963456825        6.2176520118653666     
 C   3.4131387968594016        1.9241680352516977        8.2537467565831566     
 H   3.1172524098382084        2.0622160134958629        1.6966668021441536     
 H   1.6321992531427036        2.8949661864240803        2.2167570914775454     
 H   3.2267249206405317        4.4266969142829451        3.8346072784702292     
 H   4.2505969691718377        3.5633117143046613        2.6757709679595241     
 H   1.2568347168147551        3.3324220044881847        4.4826481436502821     
 H   1.2811637174028483        1.5746644918285890        4.7581878544560956     
 H   1.8392232923823624       -2.2473251762578412        3.6920131051699987     
 C  0.21734142250076918       -1.6196713566468206        2.3927347130490069     
 C  0.42584256410758509       0.64986863440182230        1.6351723168890420     
 C   6.9028248081190444        3.6788770199110239        1.5015358041751152     
 C   5.7288925613526054        2.9305388880545298      -0.46979690824219383     
 H   4.6204693377038533        1.0893824427620531      -0.27084274324184260     
 H   8.8484110066798412       -2.6535320162948954        6.4139938194675015     
 C   9.0145837461584026      -0.54343304963001393        6.8957963851446031     
 H   8.8023779330114298        1.5855886094724163        7.2468256717269064     
 C   1.8684231459023790        3.8315766073619995        6.9198945385619677     
 C   2.9347057385832778        3.0468429241843231        8.9387176075954624     
 H   3.9960183245780208        1.1691538100306109        8.7807199122355328     
 H -0.29623080515461542       -2.5793644946385852        2.4185298402077082     
 C -0.27906739587872065      -0.55527197825385666        1.6353964742132443     
 H   6.7905658419407475E-002   1.5089584055447027        1.0679068106135670     
 H   7.5431220583713099        4.4037260898174466        2.0041652197446873     
 C   6.5619754080287702        3.8619334920546993       0.15755581573780519     
 H   5.4451178059723215        3.0487781856582727       -1.5168176794981236     
 H   9.9798399902690242      -0.62866698590973680        7.3930551182257789     
 H   1.2605851401515999        4.5703347080136272        6.3963663917830997     
 C   2.1592684188393587        4.0033804507660280        8.2767343811514493     
 H   3.1708050836613144        3.1542642424023102        9.9987443041261788     
 H  -1.2066894733714886      -0.66076927043689671        1.0736140250083852     
 H   6.9564700166354658        4.7196581179643609      -0.37970339684282461     
 H   1.7679253734576339        4.8720037084753676        8.7963946409359401     
 Dy   4.3563566747600229        17.061423218640076        12.620757665605797     
 Br   4.3373753186521951        19.934429388317593        12.706556288032061     
 O   3.5394065593525958        16.610917369784048        10.659276746181991     
 N   2.9936294157431131        14.920258349186284        13.092047976082547     
 N   2.0798010977159573        17.476687407759119        13.776832194807506     
 O   5.1644186702334034        16.668166981017279        14.599885891974338     
 N   5.7885759083678661        14.960441751776200        12.196977010065060     
 N   6.5722194498881805        17.550509239339377        11.366906564505637     
 C   3.1087289202350750        15.538619809186638        9.9899037895170597     
 C   2.3466487565010934        15.129729750559264        14.412281445637001     
 C   3.8434318106699803        13.698485603249571        13.164562071193098     
 C   1.9005948260690761        14.755554134673449        12.074631695026685     
 C   1.3918238259267188        18.640503133236759        13.813010352537137     
 C   1.5897365768054748        16.429061588182563        14.488738572155130     
 C   5.6139299744600528        15.613714948530749        15.285662273470606     
 C   6.4339085368776558        15.160140391491669        10.873824913112028     
 C   4.9810861319308257        13.708745894290823        12.145907446959368     
 C   6.8803819177747743        14.864963199390090        13.227181437274222     
 C   7.1935638396498236        18.746468837542523        11.250605698770659     
 C   7.1586837079123740        16.475205962629712        10.778231291342459     
 C   2.3316391366398928        14.545734720078151        10.651597693345815     
 C   3.4147049125233688        15.353500675407345        8.6223552019960650     
 H   3.1408938056488269        15.139443433072948        15.175409204636550     
 H   1.6610107778894418        14.298821172145717        14.652362054135153     
 H   3.2258748497683341        12.796966809306493        13.009756488613885     
 H   4.2597038715375835        13.640765719987986        14.175342812243629     
 H   1.2631045256193736        13.911120681517858        12.382370711825297     
 H   1.2959205995856047        15.671596109804799        12.126800920342259     
 H   1.8268220971019864        19.455953331167070        13.236635440017910     
 C  0.21724239066864001        18.809544499263367        14.542019700910325     
 C  0.43854162724950629        16.532492079362317        15.272371688124494     
 C   6.4390978044065976        14.646722339344590        14.645798631171385     
 C   5.2724543054108315        15.412960453961977        16.643054420631270     
 H   5.6385875679896964        15.150231590465829        10.111829641643947     
 H   7.1314144330445162        14.336869925886370        10.641634206990009     
 H   5.6303155820661308        12.831121270772540        12.310686074748217     
 H   4.5649873651310102        13.624056362321062        11.136504320945093     
 H   7.5633140190448644        14.051896992181877        12.935780280736388     
 H   7.4356882153704369        15.811772476909793        13.169322455349382     
 H   6.6761089827153164        19.586071994968751        11.713600678711400     
 C   8.4065921330521203        18.915488208466602        10.586455611296287     
 C   8.3662426713746569        16.569258605835703        10.087144034539341     
 C   1.8803566444879949        13.427781055614220        9.9421659190961407     
 C   2.9436774386274482        14.232334375449947        7.9299903413699111     
 H   3.9937087546755552        16.115019042069775        8.1006599490063156     
 H -0.30043951806118835        19.766976826609834        14.531491738832457     
 C -0.26998628516056389        17.735245391837527        15.289894504043911     
 H   8.7680695154642857E-002   15.666925914768091        15.833511275956704     
 C   6.8970197677106366        13.537708905470518        15.365102964350790     
 C   5.7459937537626731        14.298598337092496        17.344444930061133     
 H   4.6542705055168465        16.150252649220040        17.152816662822023     
 H   8.8589542350712591        19.903296461586358        10.517815333025895     
 C   9.0171264357557241        17.801442505431421        10.008333251732390     
 H   8.7990812204104447        15.678153250830013        9.6345196164813469     
 H   1.2776168814826188        12.681535743181477        10.461082268943724     
 C   2.1728436594889353        13.266890361755962        8.5845308619864085     
 H   3.1811919321360782        14.132425505253989        6.8696784471638521     
 H  -1.1943045434694879        17.832104151422151        15.858457404215295     
 H   7.5292572203160510        12.808104455427417        14.859304092352781     
 C   6.5647857744865767        13.358688432799049        16.711489409046859     
 H   5.4702193480451147        14.184186672408748        18.393849021949155     
 H   9.9808615758666139        17.891233635379773        9.5092480563391533     
 H   1.7879928481129101        12.399471129944606        8.0580644751745165     
 H   6.9557401388595723        12.498230972741025        17.246779779890890     
 Dy  -7.1319443839603397E-002   8.7770924799276369        4.1795498570392651     
 Br  -7.5067927059544182E-002   5.8939657967592911        4.2666377207416692     
 O  0.73208924137493780        9.2590377068861738        2.2215404933667542     
 N   1.3046945229151827        10.908134701014530        4.6649267163734294     
 N   2.2003488347433993        8.3315616641115913        5.3175315657314330     
 O -0.85662431556665852        9.1775668129323211        6.1664037263680491     
 N  -1.5057332854872669        10.869945068373736        3.7708096442156167     
 N  -2.2865743163777292        8.2997683326168605        2.9072990417785602     
 C   1.1724875786833111        10.330461679159498        1.5574073278370231     
 C   1.9560392894083289        10.679419863932520        5.9781480129599602     
 C  0.44715185589252804        12.122738976775077        4.7537966212717615     
 C   2.3918659438040994        11.090754573521764        3.6456419345704463     
 C   2.8855850128632627        7.1646151003771141        5.3366723652608794     
 C   2.7021600797991105        9.3722817029414571        6.0340679994967896     
 C  -1.3157498199618165        10.226226067115949        6.8545570905221247     
 C  -2.1515548804688214        10.694354424121036        2.4442027685738164     
 C -0.69255627154706922        12.120352024804406        3.7363913067979597     
 C  -2.5986616176212989        10.960176944286788        4.8012298088513026     
 C  -2.9036959643193829        7.1024498824927598        2.7761062954844182     
 C  -2.8753946228662959        9.3808968162416502        2.3299303486791696     
 C   1.9568525644622277        11.313367514121794        2.2251587367139840     
 C  0.87045153973906986        10.523264068055425       0.18996742297562721     
 H   1.1670847089092518        10.667859416323607        6.7465835551957172     
 H   2.6520737985941296        11.499943452939252        6.2251613533620054     
 H   1.0575847880573708        13.030702360389419        4.6062549351471942     
 H   3.3818413980485768E-002   12.169028636809475        5.7663414812491602     
 H   3.0268701286536404        11.935451427753726        3.9593162940957454     
 H   3.0022700791865824        10.177372481611885        3.6854578913601976     
 H   2.4417599401034806        6.3549841314956472        4.7581091366078212     
 C   4.0662418175971871        6.9851648661521830        6.0531534305798642     
 C   3.8595840755344386        9.2564061620013920        6.8062183128114544     
 C  -2.1560551340114578        11.182462894327163        6.2185448745139720     
 C -0.96442502961861809        10.434712000110549        8.2082096657431372     
 H  -1.3559573466564756        10.715040123499993        1.6828384185565841     
 H  -2.8478126813089446        11.522497322062440        2.2264453489914668     
 H  -1.3414802499444669        12.996369607293676        3.9107253820186250     
 H -0.27671057898104234        12.215120037964414        2.7277231856816115     
 H  -3.2846027471366370        11.770734538868888        4.5098950453092090     
 H  -3.1500420163592393        10.010973054613753        4.7425022014616616     
 H  -2.3828372168920837        6.2579984288200681        3.2286688554260885     
 C  -4.1170272480930130        6.9393953779037423        2.1108953574245914     
 C  -4.0823056321608506        9.2931617775539301        1.6365297257226550     
 C   2.4155344898964031        12.431923220537767        1.5217206262303318     
 C   1.3499128346809461        11.644639555854345      -0.49640882107691320     
 H  0.28710411805770508        9.7680980902832584      -0.33626603023501334     
 H   4.5793793220201167        6.0251648007454959        6.0286595115249106     
 C   4.5644552052318685        8.0512547463987634        6.8071601093114813     
 H   4.2186560433515083        10.116770578240102        7.3709203153771821     
 C  -2.6192157492345038        12.289171544181524        6.9377374363737836     
 C  -1.4424850425850642        11.547157989022931        8.9096765056798102     
 H -0.33434605881403290        9.7054186867379535        8.7150684164366670     
 H  -4.5669980843457383        5.9506122014594895        2.0312228616359720     
 C  -4.7310272857348190        8.0603337035629288        1.5461369949022543     
 H  -4.5168625592530347        10.188917523053595        1.1927071295334428     
 H   3.0233881521453458        13.171237537970638        2.0444841905503934     
 C   2.1253277737701151        12.601907298813552       0.16453669890818629     
 H   1.1144872512668211        11.750586751554009       -1.5567332202846798     
 H   5.4931319324333732        7.9470044644343218        7.3674969511900752     
 H  -3.2602824252748301        13.012339119161091        6.4337325235394811     
 C  -2.2767047237655631        12.476338214478337        8.2806962652948588     
 H  -1.1576524016552019        11.668548446259670        9.9560246923956583     
 H  -5.6955263856775877        7.9749986459050417        1.0473391134254677     
 H   2.5172240350356199        13.469660348620460      -0.35608942597023358     
 H  -2.6707598861046682        13.335597102983540        8.8157476757914939     
 Dy  -4.6417025566858686E-002   8.4693453081813956        12.709164539677419     
 Br  -2.8523743063825997E-002   11.338196065302176        12.628271217931140     
 O -0.85655086256034563        8.0708088679026027        10.729500055458272     
 N  -1.4772787437155419        6.3644728951448633        13.135417929962143     
 N  -2.2627299533257004        8.9539284530104783        13.966746959902695     
 O  0.76956318123345469        8.0140130224240451        14.669757661172785     
 N   1.3161781160150108        6.3251924422829093        12.237436456589544     
 N   2.2275672018253294        8.8828811550964986        11.547555246897712     
 C  -1.3042306029349828        7.0134018669551921        10.047038718694415     
 C  -2.1209686488601527        6.5634089884696811        14.459351421201481     
 C -0.66982348657251711        5.1126285370462092        13.185088548981225     
 C  -2.5703218901985276        6.2675410393312907        12.106886509823342     
 C  -2.8858430180969812        10.148821556485210        14.083984320267492     
 C  -2.8471719040157888        7.8775118405541731        14.555691886331390     
 C   1.2014987944979583        6.9420093174208120        15.339072438869209     
 C   1.9627370196645191        6.5340955665669886        10.917062776538872     
 C  0.46721934465238657        5.1027281683623835        12.165780231369004     
 C   2.4096932776838127        6.1599353373501762        13.254297754954031     
 C   2.9156851195602189        10.046534692513267        11.509546685731493     
 C   2.7199861635166980        7.8330693369482178        10.840518589302226     
 C  -2.1289681881991109        6.0471057034240108        10.688758420920875     
 C -0.96022953221257934        6.8079105566344378        8.6909349239847504     
 H  -1.3248525687923469        6.5541685244737007        15.220486131531699     
 H  -2.8174958013294571        5.7394954001273124        14.692217995073840     
 H  -1.3191980794048994        4.2351021996364553        13.019888960698880     
 H -0.25323268991670228        5.0268386412799417        14.194176545170329     
 H  -3.2527436620239376        5.4544780615567907        12.399879829260515     
 H  -3.1259572417538481        7.2141831817779734        12.164003530644479     
 H  -2.3697807300668443        10.989598169767053        13.621539212409999     
 C  -4.0987851687127090        10.315649280975597        14.748840476083943     
 C  -4.0544447488969162        7.9694793419234786        15.247726672479684     
 C   1.9790170728798522        5.9495680505247996        14.677348611086245     
 C  0.89667869468162842        6.7571746307274507        16.706929060080611     
 H   1.1683572927904726        6.5439022631878050        10.154080702417465     
 H   2.6481631049433738        5.7030377433231747        10.676844073464741     
 H   1.0856868533135913        4.2018230075925205        12.321203738387013     
 H   5.0856778647303688E-002   5.0437317687968788        11.155153529028389     
 H   3.0468513598258169        5.3153268235689595        12.945966093970140     
 H   3.0146910362114943        7.0758305974518070        13.202310416145664     
 H   2.4786542434771084        10.863883233557747        12.081359364399486     
 C   4.0927834932044913        10.213250965438645        10.784229453526667     
 C   3.8740080058975161        7.9340236391525742        10.061101516590000     
 C  -2.5836129918178816        4.9344893963600525        9.9729084446511482     
 C  -1.4301383907420069        5.6898130655700863        7.9930267911884592     
 H -0.34276541850801007        7.5444653191214854        8.1792795387052610     
 H  -4.5526337963733114        11.302621982914040        14.818330189129442     
 C  -4.7072563623593702        9.2005189882876852        15.327073890650109     
 H  -4.4855954950841763        7.0775697049530111        15.700468246095530     
 C   2.4304452689355784        4.8313616233520049        15.386401481788631     
 C   1.3681683602249928        5.6360607315666273        17.399140216208171     
 H  0.31751445778384757        7.5183166187366428        17.229015944736616     
 H   4.6099881666651594        11.170885009714919        10.792571550711065     
 C   4.5828739289369969        9.1365184756704014        10.042194804396695     
 H   4.2266890260770182        7.0666468047710511        9.5041879039051373     
 H  -3.2150773482486690        4.2054640657899265        10.480651692749191     
 C  -2.2483430037648477        4.7506880760123655        8.6279038879571424     
 H  -1.1521325952874264        5.5718148097585223        6.9446059852359578     
 H  -5.6708136395059494        9.2888359852756164        15.826785721520361     
 H   3.0325911408048190        4.0848739170607447        14.866977545960173     
 C   2.1384901321703245        4.6704173734332750        16.744223553083376     
 H   1.1310597554863795        5.5362573769314798        18.459566680028516     
 H   5.5091936656833216        9.2314465658970359        9.4767395267516488     
 H  -2.6360566732156658        3.8871251745500750        8.0952075469988021     
 H   2.5231720655840117        3.8027709610574445        17.270593301030367     
         256

 Dy   4.3483101095560146       0.17249784358247075        4.2643505692481485     
 Br   4.3542361335879551       -2.7108468893193844        4.1750324579401372     
 O   5.1350432035242113       0.57128456435227237        2.2777618258334882     
 N   5.7815026578187823        2.2670000059437001        4.6717414526848442     
 N   6.5648087391443521      -0.30237941680811575        5.5316943991731096     
 O   3.5446233133817957       0.65381723755834176        6.2220271671619276     
 N   2.9713814490966386        2.3029166262754175        3.7776655399456600     
 N   2.0785425013709484      -0.27369778884794577        3.1221526956396297     
 C   5.5940152504933263        1.6187713825950605        1.5878749833418799     
 C   6.4280198539748703        2.0912242644748917        5.9979568399392340     
 C   4.9673332528232379        3.5165283112868186        4.7068145295237418     
 C   6.8739398448174160        2.3586536841225074        3.6410512979245206     
 C   7.1836208461381492       -1.4988801480033249        5.6597347905176694     
 C   7.1521009673261045       0.77776172747274941        6.1113724774785076     
 C   3.1048032482327881        1.7259653369566381        6.8855141901725592     
 C   2.3206202938146285        2.0744577763483742        2.4640197161863688     
 C   3.8278691649124670        3.5182144358559979        3.6892254528921753     
 C   1.8840523535628406        2.4838130200546216        4.7971865713169475     
 C   1.3954343226823416       -1.4415848855338349        3.1005278340495011     
 C   1.5753291308103448       0.76691258290449615        2.4071839434266527     
 C   6.4317587503546427        2.5778370419350658        2.2230191200171223     
 C   5.2460328615617948        1.8226474836255817       0.23264894870391561     
 H   5.6329614450748888        2.1122518490257627        6.7598864529469891     
 H   7.1247029936853172        2.9191505446654644        6.2152212642372788     
 H   5.6154041508905683        4.3931684931450148        4.5328630010935083     
 H   4.5514277307833257        3.6105599477080128        5.7154807891060146     
 H   7.5579776311769136        3.1710746629652227        3.9315066305177280     
 H   7.4275718430867794        1.4109053693567770        3.7008876463488427     
 H   6.6643714784961112       -2.3422868105670620        5.2045189221389521     
 C   8.3967418211893445       -1.6623940792594172        6.3250031987983872     
 C   8.3583419310188702       0.68919210368645478        6.8054446316062949     
 C   2.3193358162486808        2.7076923353559703        6.2174920450810092     
 C   3.4093264617421082        1.9209498046682514        8.2520172812709465     
 H   3.1100888412423280        2.0631743980828054        1.6960874915012101     
 H   1.6246517347131899        2.8949512577091419        2.2166515596657090     
 H   3.2166190159711632        4.4256450770840825        3.8364080030855474     
 H   4.2416231333337153        3.5646028445910174        2.6768440996555558     
 H   1.2475598779404382        3.3272006760489723        4.4834665631802633     
 H   1.2754128958959918        1.5693610094400163        4.7575864719456895     
 H   1.8405965577102050       -2.2511872874273187        3.6773633934319987     
 C  0.21508764896738458       -1.6219496231903658        2.3839071556657396     
 C  0.41778822740041277       0.65029193950836750        1.6354998588164391     
 C   6.8952525809444420        3.6830913535702887        1.5016908192701075     
 C   5.7248022474090989        2.9333648100042278      -0.47109484495938092     
 H   4.6177550150302631        1.0911477839912496      -0.27326436021905309     
 H   8.8483322036678516       -2.6503549105352358        6.4019655545363348     
 C   9.0083519664478420      -0.54297002924134641        6.8934313479482956     
 H   8.7916352278106675        1.5839813866342551        7.2514042306851128     
 C   1.8613125068955538        3.8269473412111994        6.9203276362578361     
 C   2.9311974856577261        3.0434033168453682        8.9375486163890994     
 H   3.9936184247261526        1.1666271821685703        8.7782863419398307     
 H -0.29630958792430773       -2.5826415361093464        2.4062825205138609     
 C -0.28522073722680596      -0.55578222679693290        1.6327751032123614     
 H   5.7307548411446960E-002   1.5105383613950558        1.0722221698126626     
 H   7.5345061397998894        4.4084399808696171        2.0049291827083748     
 C   6.5560708274068524        3.8656150742510524       0.15726515262195151     
 H   5.4425996108541668        3.0511345363677211       -1.5185549260049154     
 H   9.9723576059710890      -0.62879051695575439        7.3928498780507264     
 H   1.2524589952814933        4.5652891493460519        6.3974819312708933     
 C   2.1539854013300683        3.9992078163749594        8.2766874613280201     
 H   3.1689815516905600        3.1512408688888232        9.9971085186710997     
 H  -1.2140122860733893      -0.66069562004777016        1.0729954955011596     
 H   6.9505261504531015        4.7235951282534039      -0.37954047876663632     
 H   1.7627710293337915        4.8676084414170093        8.7968756535402104     
 Dy   4.3517520483426884        17.061541254650738        12.623199371658744     
 Br   4.3337770663220487        19.934539141649751        12.703581914836590     
 O   3.5352416653690897        16.612385354938443        10.661224504736525     
 N   2.9869875299069055        14.921615210853865        13.093187955197044     
 N   2.0772842301482268        17.479070605088509        13.782829369233673     
 O   5.1600426488378428        16.666324265842793        14.601776681676048     
 N   5.7819491490166746        14.959356181251119        12.198053862314056     
 N   6.5695756572756352        17.548474038856753        11.372647223531928     
 C   3.1038421440327366        15.540621926227528        9.9914512240025886     
 C   2.3401444899143535        15.130680968488647        14.413572037621201     
 C   3.8354970380786484        13.698913371926267        13.164912221800225     
 C   1.8938968369044711        14.759012720701886        12.075478584431572     
 C   1.3913985203382708        18.643887502647640        13.821720657641329     
 C   1.5842181082851097        16.430479199443724        14.490777136038121     
 C   5.6090092182627158        15.611384043688698        15.287104828905900     
 C   6.4273836979591454        15.159452494378892        10.875034609937893     
 C   4.9731260756087705        13.708611455271436        12.146224551022078     
 C   6.8737549235164561        14.861599201770751        13.227886001975941     
 C   7.1930454679331683        18.743421861399689        11.259070543079282     
 C   7.1531600948315495        16.474036502927731        10.780191600872962     
 C   2.3251585263038996        14.548714146666276        10.652588479682761     
 C   3.4108778087751439        15.354856566606855        8.6242388509296610     
 H   3.1344743834122384        15.139747533621417        15.176606528720781     
 H   1.6541728387768124        14.299975014989336        14.653388435886143     
 H   3.2169482009704451        12.798152275519394        13.009745504299625     
 H   4.2517914378084116        13.640277461215453        14.175631400654055     
 H   1.2549690226380821        13.915631882976667        12.382864176030278     
 H   1.2908202469732311        15.676057262324479        12.127763018046107     
 H   1.8289750864751873        19.460189592875931        13.249005529403382     
 C  0.21563094493739735        18.812819915825809        14.548772051716304     
 C  0.43127138755953925        16.533497885044827        15.271584793789529     
 C   6.4327398589928242        14.643596964294950        14.646623201033291     
 C   5.2686214870501100        15.411168962031178        16.644820950095852     
 H   5.6321334745770502        15.150202826334775        10.112967914074350     
 H   7.1245547980882149        14.335981502393945        10.642571407744009     
 H   5.6213586961817228        12.830218385354371        12.310614071785002     
 H   4.5570074334156088        13.624830648766324        11.136781182975421     
 H   7.5552292162352064        14.047525992663086        12.935954755607296     
 H   7.4306650100390748        15.807417373269139        13.170272116639422     
 H   6.6780512976676283        19.582275908024165        11.725532868563974     
 C   8.4050494598819796        18.912430184668828        10.593178049416535     
 C   8.3591072206030130        16.568391052599988        10.086439469163384     
 C   1.8735383185821284        13.431010103573273        9.9429810574297317     
 C   2.9396565314522851        14.233865486993283        7.9317260077319176     
 H   3.9911474577838515        16.115522595645125        8.1028225619392273     
 H -0.29998914137710914        19.771212413015846        14.540873245136961     
 C -0.27545940595652629        17.737161785035024        15.291207637120984     
 H   7.7852895764333324E-002   15.667049544156885        15.829227852579590     
 C   6.8904444364432615        13.534330801639150        15.365662277414069     
 C   5.7420804592784949        14.296623480319663        17.345980060857059     
 H   4.6516291515890575        16.149214505858701        17.154924979200555     
 H   8.8594852286465073        19.899280709120600        10.527191748877502     
 C   9.0118446928053437        17.799634992902657        10.009771981376899     
 H   8.7894663435297478        15.678090581394677        9.6304457513159232     
 H   1.2698197070437776        12.685400454162712        10.461582688267475     
 C   2.1672389012430062        13.269369670572232        8.5857104944406473     
 H   3.1783550948803394        14.133351393057056        6.8717677056062616     
 H  -1.2010105107115221        17.833710572194008        15.857634611294275     
 H   7.5217957651683145        12.804202030532256        14.859503250309261     
 C   6.5593984782808050        13.355903674445779        16.712394697403735     
 H   5.4674810722354410        14.182701358054832        18.395726913572545     
 H   9.9744601281421712        17.889641469401123        9.5086946849565432     
 H   1.7821125342187163        12.402141053221634        8.0590670367028832     
 H   6.9501449089222680        12.495235522984956        17.247432331764831     
 Dy  -6.6038303196963175E-002   8.7769129255124607        4.1824786227166477     
 Br  -6.9893136575574569E-002   5.8937282323420046        4.2633491163388912     
 O  0.73710368118327518        9.2560573236004284        2.2236674834756371     
 N   1.3120509875941706        10.906917016053562        4.6654039165618677     
 N   2.2034544583938396        8.3298379019108193        5.3244544771826705     
 O -0.85171566005554800        9.1799627328768327        6.1685435333635121     
 N  -1.4983239263614490        10.871104396015488        3.7713760447145752     
 N  -2.2835814768258804        8.3015831682090688        2.9144371160799896     
 C   1.1778388042110903        10.326832932662199        1.5587106803145550     
 C   1.9631872902877736        10.679370327923685        5.9789327787692956     
 C  0.45598965908635952        12.122629957903406        4.7528348944269769     
 C   2.3993013447171596        11.086558761933645        3.6457091672257498     
 C   2.8863959311190452        7.1618366899586396        5.3472257917701542     
 C   2.7083158523258364        9.3718398310586934        6.0363913080103364     
 C  -1.3102906595843620        10.229345355788219        6.8559247190739834     
 C  -2.1443969574508999        10.694419063972967        2.4450744490955620     
 C -0.68374089251059789        12.120454058917446        3.7354708570114288     
 C  -2.5911294991132121        10.964194002981001        4.8014602619478826     
 C  -2.9029542666914243        7.1052846888399088        2.7868414118654572     
 C  -2.8692410611552099        9.3813665797855403        2.3323068337405584     
 C   1.9639003401047457        11.309043273060340        2.2253458872863852     
 C  0.87408384120313187        10.520033195931729       0.19172754831058542     
 H   1.1740596068219684        10.668789649088700        6.7471850805226694     
 H   2.6594538586478542        11.499876744469969        6.2253094234245383     
 H   1.0675719726268795        13.029657815783457        4.6045220991240479     
 H   4.2627803068453388E-002   12.170325693342177        5.7652931672792160     
 H   3.0359908980567312        11.930173296583479        3.9585270138626956     
 H   3.0078137750341436        10.172018330437758        3.6860939706561844     
 H   2.4399394726499155        6.3511088591226041        4.7728436850272997     
 C   4.0681486275240415        6.9827773675020373        6.0619385740745404     
 C   3.8674585380054758        9.2567157169879657        6.8057682323440236     
 C  -2.1488215936640271        11.186424402412019        6.2188958578663742     
 C -0.96054957065071023        10.437351468396512        8.2100146025002605     
 H  -1.3489879205660438        10.714125151286661        1.6834999714594785     
 H  -2.8403918011416813        11.522618965251610        2.2266986465053691     
 H  -1.3315541139215026        12.997386550767430        3.9090627220707166     
 H -0.26796621235563950        12.213823682246787        2.7266891170295042     
 H  -3.2753974596941946        11.775879041650963        4.5094282137619288     
 H  -3.1444023469552902        10.016149192106170        4.7432312900975511     
 H  -2.3848151495526118        6.2619827021520642        3.2437231634443493     
 C  -4.1150483111001455        6.9417489979634928        2.1196547537029518     
 C  -4.0743137813101278        9.2927894660170018        1.6359813889744779     
 C   2.4224855695033098        12.427262695321915        1.5213156744216429     
 C   1.3532515740822164        11.641181336904056      -0.49521053884511895     
 H  0.28930744212052473        9.7655755446910408      -0.33380172193267915     
 H   4.5790573705187754        6.0217601654824628        6.0408669697099162     
 C   4.5703664443897445        8.0505993460055141        6.8096427737373819     
 H   4.2291537098680747        10.118211464284094        7.3664235764653698     
 C  -2.6119317405588705        12.293475317062757        6.9375900729421982     
 C  -1.4387401087260601        11.550038664654737        8.9110082634011558     
 H -0.33193835650643067        9.7072624813754231        8.7175066221942217     
 H  -4.5672170154560225        5.9539683670021901        2.0433604068269071     
 C  -4.7249549910258315        8.0609006609520666        1.5484730205154373     
 H  -4.5061907146694997        10.187363639210021        1.1880131993778800     
 H   3.0313501245223229        13.166161788365930        2.0434000941337005     
 C   2.1304535945054406        12.597705721272648       0.16461016282097388     
 H   1.1161369067090330        11.747548460710409       -1.5550674082857012     
 H   5.5002427229911488        7.9468874500320332        7.3679023249840707     
 H  -3.2519577083098414        13.017142064230351        6.4329781730435158     
 C  -2.2711472351011919        12.480071640719782        8.2810159241152022     
 H  -1.1555168934248550        11.670935755382359        9.9578107649292811     
 H  -5.6881667702790821        7.9749624146447058        1.0474654886637698     
 H   2.5222257012399116        13.465231979432430      -0.35654784736555134     
 H  -2.6652153939443570        13.339554011244637        8.8156220180920606     
 Dy  -4.1944738382401439E-002   8.4695017553426357        12.706662427272256     
 Br  -2.4837073846237602E-002   11.338292992595365        12.631405773822397     
 O -0.85228337183632263        8.0690313314757631        10.727552011447720     
 N  -1.4708234478811724        6.3633406303218729        13.134289584237999     
 N  -2.2602617966306537        8.9518589039497787        13.960834330962516     
 O  0.77351331919122435        8.0155181431491087        14.667781459501265     
 N   1.3226604265540103        6.3264723039173818        12.236332165556908     
 N   2.2300461099836406        8.8850994637767311        11.541708390477865     
 C  -1.2994012210059840        7.0111369213381796        10.045522182514787     
 C  -2.1146646683761423        6.5627084395183690        14.458057249988048     
 C -0.66206036750768271        5.1124341238097957        13.184770156642477     
 C  -2.5638290345519592        6.2641933216225381        12.106083667381787     
 C  -2.8854522618371825        10.145766384906196        14.075342835109659     
 C  -2.8418306320347364        7.8763560688172278        14.553613856269296     
 C   1.2061613329047609        6.9440746183327580        15.337541280071262     
 C   1.9691066669068844        6.5349332641358560        10.915819125449614     
 C  0.47499143228889407        5.1030797121715583        12.165468834711071     
 C   2.4162042105382251        6.1633492348601653        13.253511721330428     
 C   2.9160771129895378        10.049747712705717        11.500976194776060     
 C   2.7253682825622514        7.8343709976983362        10.838499051488744     
 C  -2.1227117596258367        6.0440392692490770        10.687837830532816     
 C -0.95646536799174076        6.8062024657921425        8.6890938818124326     
 H  -1.3186519061261905        6.5541111758354544        15.219298531836253     
 H  -2.8108876753074936        5.7386150936188249        14.691186334682250     
 H  -1.3104481019112395        4.2341482429206918        13.019942093852288     
 H -0.24548904445558878        5.0275647474346128        14.193916856278973     
 H  -3.2448235861356749        5.4501264676530052        12.399547847116480     
 H  -3.1210465475569249        7.2098548988394420        12.162969121201513     
 H  -2.3718552831890549        10.985750735842583        13.609366316096001     
 C  -4.0973244163451952        10.312660491070558        14.741996528851679     
 C  -4.0474651517971223        7.9686939126552474        15.248343429487706     
 C   1.9852796510345287        5.9525816100764803        14.676421442447161     
 C  0.90025676220285322        6.7586327894256213        16.705064582561906     
 H   1.1746583097911079        6.5440662536152852        10.152911769322968     
 H   2.6548748051138156        5.7040735522949628        10.675900601533758     
 H   1.0944404454393517        4.2029314929130193        12.321272270347878     
 H   5.8629168290816769E-002   5.0431600052104200        11.154895155146498     
 H   3.0547973005240960        5.3197649568510288        12.945595340892131     
 H   3.0196257795707280        7.0802314425283530        13.201377242355953     
 H   2.4765660988186347        10.867904227960564        12.069261782092854     
 C   4.0942597823841922        10.216400224869403        10.777460377504889     
 C   3.8810490878710149        7.9349547135690690        10.061777316903999     
 C  -2.5771427787900230        4.9311934755427158        9.9722188449477382     
 C  -1.4263037879925398        5.6879496868454140        7.9913830665292291     
 H -0.34017870914080939        7.5435141720867191        8.1771199541915767     
 H  -4.5532038587284243        11.298696435853104        14.808829537307480     
 C  -4.7020756025020791        9.1988226623551714        15.325553768613435     
 H  -4.4761558205852312        7.0776199512428102        15.704483363102495     
 C   2.4370400460265396        4.8346544209085378        15.385701345462723     
 C   1.3719374504833266        5.6377265478355190        17.397475007540958     
 H  0.31980684789159108        7.5189298009875332        17.226834541874176     
 H   4.6094116305674824        11.174983265400591        10.783164066603661     
 C   4.5881104508278634        9.1383596482523739        10.040739925823582     
 H   4.2362190785918834        7.0667287798863150        9.5082753489047942     
 H  -3.2077336523587578        4.2016421207572643        10.480303758939245     
 C  -2.2430543327338577        4.7480133683715406        8.6268620520466666     
 H  -1.1494734440615979        5.5704645742346210        6.9426135524935599     
 H  -5.6644888146322199        9.2874051043372425        15.827288877972336     
 H   3.0401764380644978        4.0887851978366951        14.866627880122829     
 C   2.1438568953056363        4.6730097154577237        16.743160985624485     
 H   1.1336288009339541        5.5373570955560476        18.457548800779950     
 H   5.5155895847711003        9.2330104623505669        9.4773057748882046     
 H  -2.6305638645012879        3.8842602769800703        8.0943893594722152     
 H   2.5288147794184108        3.8055775502736147        17.269743904621677     
         256

 Dy   4.3427752186305852       0.17226098491943712        4.2614519690518522     
 Br   4.3486888395173864       -2.7111273068894284        4.1783396133229846     
 O   5.1298835225653390       0.57355709723425286        2.2756228041882389     
 N   5.7739195638888692        2.2680506494334360        4.6711781365787841     
 N   6.5615642235483271      -0.30070451509325036        5.5246387292893155     
 O   3.5394197148973818       0.65084947336846022        6.2199367302932185     
 N   2.9638429514825932        2.3016953927486021        3.7772149827066843     
 N   2.0751200749087375      -0.27540353922309246        3.1152776735439418     
 C   5.5883002661009460        1.6217750511168418        1.5865079140960314     
 C   6.4207087976909509        2.0911913624838281        5.9970807029007176     
 C   4.9583883713644354        3.5165559831591886        4.7077483518649030     
 C   6.8662144255947437        2.3625197941851854        3.6407921854156262     
 C   7.1825850725997107       -1.4962119295745160        5.6491236851806930     
 C   7.1457715975028115       0.77812392956041021        6.1090003710728995     
 C   3.0992763111590174        1.7223588612597354        6.8842406772316620     
 C   2.3132843665921552        2.0744368874234902        2.4632593028087713     
 C   3.8188853190758625        3.5180826256091411        3.6902195866070202     
 C   1.8764395412226378        2.4796512988650057        4.7971480504585946     
 C   1.3942448398050313       -1.4443169143742753        3.0900118331888224     
 C   1.5689451567810344       0.76652308512560363        2.4048477121890346     
 C   6.4242893908935974        2.5816732570325609        2.2226575843373282     
 C   5.2418597124645236        1.8252004675666116       0.23086159822506450     
 H   5.6258535961766825        2.1112625310239226        6.7592369193864901     
 H   7.1171441109935092        2.9191707333250738        6.2149353801274732     
 H   5.6053831956055280        4.3940883845203711        4.5345341003011148     
 H   4.5425693913273735        3.6091994609931546        5.7165347370055848     
 H   7.5486227430285622        3.1760419621462783        3.9319265262093186     
 H   7.4217005689020095        1.4159047462955787        3.7001078729239252     
 H   6.6659839995249603       -2.3385011547194146        5.1896703602861702     
 C   8.3945088147329621       -1.6601922051051730        6.3163138227556450     
 C   8.3502215921032352       0.68873561943027939        6.8059401127915597     
 C   2.3121206593309176        2.7033971743662581        6.2173320782966508     
 C   3.4055141266248143        1.9177315740848049        8.2502878059587346     
 H   3.1029252726464471        2.0641327826697480        1.6955081808582664     
 H   1.6171042162836764        2.8949363289942029        2.2165460278538727     
 H   3.2065131113017942        4.4245932398852199        3.8382087277008656     
 H   4.2326492974955929        3.5658939748773735        2.6779172313515875     
 H   1.2382850390661211        3.3219793476097599        4.4842849827102444     
 H   1.2696620743891351        1.5640575270514439        4.7569850894352825     
 H   1.8419698230380477       -2.2550493985967961        3.6627136816939991     
 C  0.21283387543399995       -1.6242278897339113        2.3750795982824724     
 C  0.40973389069324045       0.65071524461491270        1.6358274007438365     
 C   6.8876803537698388        3.6873056872295540        1.5018458343650998     
 C   5.7207119334655916        2.9361907319539258      -0.47239278167656801     
 H   4.6150406923566729        1.0929131252204460      -0.27568597719626359     
 H   8.8482534006558620       -2.6471778047755761        6.3899372896051680     
 C   9.0021201867372831      -0.54250700885267877        6.8910663107519889     
 H   8.7808925226099053        1.5823741637960942        7.2559827896433191     
 C   1.8542018678887286        3.8223180750603993        6.9207607339537054     
 C   2.9276892327321740        3.0399637095064134        8.9363796251827345     
 H   3.9912185248742844        1.1641005543065295        8.7758527716441286     
 H -0.29638837069400004       -2.5859185775801072        2.3940352008200136     
 C -0.29137407857489123      -0.55629247534000914        1.6301537322114785     
 H   4.6709438403486472E-002   1.5121183172454089        1.0765375290117580     
 H   7.5258902212284688        4.4131538719217875        2.0056931456720624     
 C   6.5501662467849338        3.8692966564474061       0.15697448950609783     
 H   5.4400814157360120        3.0534908870771695       -1.5202921725117071     
 H   9.9648752216731538      -0.62891404800177186        7.3926446378756747     
 H   1.2443328504113866        4.5602435906784766        6.3985974707586868     
 C   2.1487023838207775        3.9950351819838907        8.2766405415045892     
 H   3.1671580197198059        3.1482174953753357        9.9954727332160225     
 H  -1.2213350987752902      -0.66062196965864373        1.0723769659939340     
 H   6.9445822842707372        4.7275321385424460      -0.37937756069044798     
 H   1.7576166852099493        4.8632131743586520        8.7973566661444806     
 Dy   4.3471474219253530        17.061659290661400        12.625641077711691     
 Br   4.3301788139919024        19.934648894981912        12.700607541641121     
 O   3.5310767713855831        16.613853340092842        10.663172263291059     
 N   2.9803456440706979        14.922972072521446        13.094327934311542     
 N   2.0747673625804963        17.481453802417903        13.788826543659839     
 O   5.1556666274422822        16.664481550668309        14.603667471377760     
 N   5.7753223896654839        14.958270610726039        12.199130714563053     
 N   6.5669318646630899        17.546438838374126        11.378387882558219     
 C   3.0989553678303983        15.542624043268420        9.9929986584881174     
 C   2.3336402233276141        15.131632186418029        14.414862629605402     
 C   3.8275622654873165        13.699341140602961        13.165262372407351     
 C   1.8871988477398660        14.762471306730323        12.076325473836460     
 C   1.3909732147498228        18.647271872058521        13.830430962745520     
 C   1.5786996397647448        16.431896810704888        14.492815699921112     
 C   5.6040884620653788        15.609053138846649        15.288547384341193     
 C   6.4208588590406350        15.158764597266114        10.876244306763757     
 C   4.9651660192867162        13.708477016252047        12.146541655084787     
 C   6.8671279292581380        14.858235204151411        13.228590566677660     
 C   7.1925270962165140        18.740374885256855        11.267535387387905     
 C   7.1476364817507241        16.472867043225751        10.782151910403465     
 C   2.3186779159679070        14.551693573254399        10.653579266019706     
 C   3.4070507050269194        15.356212457806365        8.6261224998632571     
 H   3.1280549611756499        15.140051634169888        15.177803852805010     
 H   1.6473348996641830        14.301128857832955        14.654414817637132     
 H   3.2080215521725561        12.799337741732295        13.009734519985367     
 H   4.2438790040792389        13.639789202442920        14.175919989064479     
 H   1.2468335196567906        13.920143084435477        12.383357640235257     
 H   1.2857198943608574        15.680518414844160        12.128725115749956     
 H   1.8311280758483881        19.464425854584793        13.261375618788856     
 C  0.21401949920615468        18.816095332388251        14.555524402522281     
 C  0.42400114786957216        16.534503690727341        15.270797899454562     
 C   6.4263819135790516        14.640471589245312        14.647447770895200     
 C   5.2647886686893877        15.409377470100381        16.646587479560434     
 H   5.6256793811644030        15.150174062203719        10.114106186504754     
 H   7.1176951631319136        14.335093078901522        10.643508608498008     
 H   5.6124018102973139        12.829315499936202        12.310542068821787     
 H   4.5490275017002082        13.625604935211587        11.137058045005748     
 H   7.5471444134255492        14.043154993144293        12.936129230478203     
 H   7.4256418047077117        15.803062269628487        13.171221777929464     
 H   6.6799936126199402        19.578479821079583        11.737465058416547     
 C   8.4035067867118372        18.909372160871055        10.599900487536782     
 C   8.3519717698313691        16.567523499364277        10.085734903787428     
 C   1.8667199926762621        13.434239151532324        9.9437961957633227     
 C   2.9356356242771215        14.235396598536621        7.9334616740939232     
 H   3.9885861608921478        16.116026149220474        8.1049851748721409     
 H -0.29953876469302992        19.775447999421857        14.550254751441464     
 C -0.28093252675248870        17.739078178232521        15.292520770198056     
 H   6.8025096374023819E-002   15.667173173545679        15.824944429202478     
 C   6.8838691051758856        13.530952697807782        15.366221590477350     
 C   5.7381671647943167        14.294648623546831        17.347515191652981     
 H   4.6489877976612677        16.148176362497367        17.157033295579087     
 H   8.8600162222217573        19.895264956654842        10.536568164729109     
 C   9.0065629498549615        17.797827480373897        10.011210711021405     
 H   8.7798514666490526        15.678027911959344        9.6263718861504994     
 H   1.2620225326049364        12.689265165143947        10.462083107591226     
 C   2.1616341429970771        13.271848979388501        8.5868901268948861     
 H   3.1755182576246010        14.134277280860124        6.8738569640486720     
 H  -1.2077164779535561        17.835316992965865        15.856811818373256     
 H   7.5143343100205779        12.800299605637095        14.859702408265743     
 C   6.5540111820750333        13.353118916092509        16.713299985760610     
 H   5.4647427964257664        14.181216043700916        18.397604805195936     
 H   9.9680586804177302        17.888049303422470        9.5081413135739332     
 H   1.7762322203245222        12.404810976498659        8.0600695982312480     
 H   6.9445496789849628        12.492240073228889        17.248084883638771     
 Dy  -6.0757162554322931E-002   8.7767333710972864        4.1854073883940304     
 Br  -6.4718346091604956E-002   5.8934906679247190        4.2600605119361132     
 O  0.74211812099161278        9.2530769403146831        2.2257944735845201     
 N   1.3194074522731583        10.905699331092594        4.6658811167503060     
 N   2.2065600820442794        8.3281141397100455        5.3313773886339089     
 O -0.84680700454443736        9.1823586528213443        6.1706833403589760     
 N  -1.4909145672356312        10.872263723657239        3.7719424452135342     
 N  -2.2805886372740320        8.3033980038012789        2.9215751903814189     
 C   1.1831900297388696        10.323204186164899        1.5600140327920866     
 C   1.9703352911672185        10.679320791914851        5.9797175445786319     
 C  0.46482746228019101        12.122520939031734        4.7518731675821932     
 C   2.4067367456302198        11.082362950345528        3.6457763998810533     
 C   2.8872068493748273        7.1590582795401652        5.3577792182794290     
 C   2.7144716248525627        9.3713979591759298        6.0387146165238841     
 C  -1.3048314992069077        10.232464644460489        6.8572923476258412     
 C  -2.1372390344329784        10.694483703824897        2.4459461296173077     
 C -0.67492551347412666        12.120556093030485        3.7345504072248983     
 C  -2.5835973806051258        10.968211061675216        4.8016907150444625     
 C  -2.9022125690634653        7.1081194951870588        2.7975765282464957     
 C  -2.8630874994441236        9.3818363433294305        2.3346833188019471     
 C   1.9709481157472639        11.304719031998888        2.2255330378587863     
 C  0.87771614266719389        10.516802323808035       0.19348767364554359     
 H   1.1810345047346849        10.669719881853792        6.7477866058496216     
 H   2.6668339187015788        11.499810036000685        6.2254574934870712     
 H   1.0775591571963881        13.028613271177496        4.6027892631009015     
 H   5.1437192156421008E-002   12.171622749874880        5.7642448533092718     
 H   3.0451116674598215        11.924895165413231        3.9577377336296458     
 H   3.0133574708817048        10.166664179263634        3.6867300499521711     
 H   2.4381190051963499        6.3472335867495611        4.7875782334467782     
 C   4.0700554374508950        6.9803898688518915        6.0707237175692157     
 C   3.8753330004765130        9.2570252719745394        6.8053181518765937     
 C  -2.1415880533165970        11.190385910496873        6.2192468412187765     
 C -0.95667411168280236        10.439990936682475        8.2118195392573856     
 H  -1.3420184944756122        10.713210179073327        1.6841615243623729     
 H  -2.8329709209744185        11.522740608440781        2.2269519440192713     
 H  -1.3216279778985380        12.998403494241186        3.9074000621228082     
 H -0.25922184573023666        12.212527326529161        2.7256550483773969     
 H  -3.2661921722517522        11.781023544433037        4.5089613822146486     
 H  -3.1387626775513411        10.021325329598586        4.7439603787334397     
 H  -2.3867930822131393        6.2659669754840595        3.2587774714626101     
 C  -4.1130693741072779        6.9441026180232432        2.1284141499813125     
 C  -4.0663219304594040        9.2924171544800735        1.6354330522263010     
 C   2.4294366491102162        12.422602170106064        1.5209107226129541     
 C   1.3565903134834867        11.637723117953765      -0.49401225661332476     
 H  0.29151076618334437        9.7630529990988233      -0.33133741363034491     
 H   4.5787354190174350        6.0183555302194298        6.0530744278949227     
 C   4.5762776835476204        8.0499439456122630        6.8121254381632834     
 H   4.2396513763846402        10.119652350328089        7.3619268375535576     
 C  -2.6046477318832366        12.297779089943988        6.9374427095106128     
 C  -1.4349951748670557        11.552919340286541        8.9123400211225032     
 H -0.32953065419882849        9.7091062760128946        8.7199448279517782     
 H  -4.5674359465663068        5.9573245325448907        2.0554979520178422     
 C  -4.7188826963168431        8.0614676183412044        1.5508090461286204     
 H  -4.4955188700859638        10.185809755366449        1.1833192692223171     
 H   3.0393120968992999        13.161086038761221        2.0423159977170076     
 C   2.1355794152407661        12.593504143731744       0.16468362673376144     
 H   1.1177865621512451        11.744510169866807       -1.5534015962867225     
 H   5.5073535135489236        7.9467704356297455        7.3683076987780654     
 H  -3.2436329913448527        13.021945009299612        6.4322238225475505     
 C  -2.2655897464368211        12.483805066961226        8.2813355829355455     
 H  -1.1533813851945083        11.673323064505048        9.9595968374629038     
 H  -5.6808071548805756        7.9749261833843699        1.0475918639020720     
 H   2.5272273674442038        13.460803610244398      -0.35700626876086911     
 H  -2.6596709017840459        13.343510919505734        8.8154963603926273     
 Dy  -3.7472451197944193E-002   8.4696582025038758        12.704160314867096     
 Br  -2.1150404628649200E-002   11.338389919888552        12.634540329713655     
 O -0.84801588111229964        8.0672537950489218        10.725603967437170     
 N  -1.4643681520468030        6.3622083654988817        13.133161238513857     
 N  -2.2577936399356067        8.9497893548890808        13.954921702022336     
 O  0.77746345714899401        8.0170232638741723        14.665805257829748     
 N   1.3291427370930096        6.3277521655518552        12.235227874524272     
 N   2.2325250181419518        8.8873177724569636        11.535861534058018     
 C  -1.2945718390769851        7.0088719757211670        10.044005646335160     
 C  -2.1083606878921324        6.5620078905670578        14.456763078774616     
 C -0.65429724844284820        5.1122397105733821        13.184451764303729     
 C  -2.5573361789053908        6.2608456039137854        12.105280824940230     
 C  -2.8850615055773834        10.142711213327182        14.066701349951826     
 C  -2.8364893600536836        7.8752002970802835        14.551535826207203     
 C   1.2108238713115638        6.9461399192447040        15.336010121273315     
 C   1.9754763141492497        6.5357709617047233        10.914575474360355     
 C  0.48276351992540167        5.1034312559807322        12.165157438053136     
 C   2.4227151433926375        6.1667631323701535        13.252725687706826     
 C   2.9164691064188566        10.052960732898166        11.492405703820628     
 C   2.7307504016078048        7.8356726584484555        10.836479513675263     
 C  -2.1164553310525629        6.0409728350741432        10.686917240144759     
 C -0.95270120377090217        6.8044943749498463        8.6872528396401165     
 H  -1.3124512434600342        6.5540538271972073        15.218110932140807     
 H  -2.8042795492855297        5.7377347871103375        14.690154674290660     
 H  -1.3016981244175796        4.2331942862049274        13.019995227005696     
 H -0.23774539899447530        5.0282908535892830        14.193657167387618     
 H  -3.2369035102474126        5.4457748737492189        12.399215864972447     
 H  -3.1161358533600017        7.2055266159009097        12.161934711758548     
 H  -2.3739298363112651        10.981903301918113        13.597193419782000     
 C  -4.0958636639776813        10.309671701165518        14.735152581619417     
 C  -4.0404855546973275        7.9679084833870153        15.248960186495728     
 C   1.9915422291892053        5.9555951696281602        14.675494273808079     
 C  0.90383482972407792        6.7600909481237910        16.703200105043198     
 H   1.1809593267917431        6.5442302440427644        10.151742836228470     
 H   2.6615865052842573        5.7051093612667518        10.674957129602776     
 H   1.1031940375651124        4.2040399782335180        12.321340802308743     
 H   6.6401557934329863E-002   5.0425882416239611        11.154636781264605     
 H   3.0627432412223747        5.3242030901330981        12.945224587814121     
 H   3.0245605229299617        7.0846322876048990        13.200444068566243     
 H   2.4744779541601605        10.871925222363382        12.057164199786220     
 C   4.0957360715638931        10.219549484300160        10.770691301483112     
 C   3.8880901698445141        7.9358857879855647        10.062453117218000     
 C  -2.5706725657621643        4.9278975547253792        9.9715292452443283     
 C  -1.4224691852430726        5.6860863081207409        7.9897393418699982     
 H -0.33759199977360871        7.5425630250519538        8.1749603696778923     
 H  -4.5537739210835371        11.294770888792169        14.799328885485517     
 C  -4.6968948426447881        9.1971263364226594        15.324033646576762     
 H  -4.4667161460862861        7.0776701975326102        15.708498480109458     
 C   2.4436348231175011        4.8379472184650707        15.385001209136814     
 C   1.3757065407416604        5.6393923641044106        17.395809798873749     
 H  0.32209923799933460        7.5195429832384235        17.224653139011735     
 H   4.6088350944698053        11.179081521086264        10.773756582496256     
 C   4.5933469727187308        9.1402008208343464        10.039285047250470     
 H   4.2457491311067495        7.0668107550015780        9.5123627939044528     
 H  -3.2003899564688463        4.1978201757246030        10.479955825129299     
 C  -2.2377656617028681        4.7453386607307166        8.6258202161361908     
 H  -1.1468142928357694        5.5691143387107198        6.9406211197511629     
 H  -5.6581639897584894        9.2859742233988669        15.827792034424313     
 H   3.0477617353241762        4.0926964786126447        14.866278214285485     
 C   2.1492236584409481        4.6756020574821715        16.742098418165593     
 H   1.1361978463815290        5.5384568141806163        18.455530921531381     
 H   5.5219855038588790        9.2345743588040978        9.4778720230247622     
 H  -2.6250710557869104        3.8813953794100651        8.0935711719456283     
 H   2.5344574932528099        3.8083841394897853        17.268894508212984     
         256

 Dy   4.3372403277051559       0.17202412625640351        4.2585533688555550     
 Br   4.3431415454468185       -2.7114077244594728        4.1816467687058321     
 O   5.1247238416064667       0.57582963011623345        2.2734837825429901     
 N   5.7663364699589561        2.2691012929231715        4.6706148204727240     
 N   6.5583197079523021      -0.29902961337838496        5.5175830594055224     
 O   3.5342161164129680       0.64788170917857868        6.2178462934245093     
 N   2.9563044538685475        2.3004741592217863        3.7767644254677086     
 N   2.0716976484465270      -0.27710928959823922        3.1084026514482539     
 C   5.5825852817085657        1.6247787196386232        1.5851408448501827     
 C   6.4133977414070316        2.0911584604927644        5.9962045658622012     
 C   4.9494434899056321        3.5165836550315586        4.7086821742060643     
 C   6.8584890063720705        2.3663859042478634        3.6405330729067322     
 C   7.1815492990612713       -1.4935437111457071        5.6385125798437166     
 C   7.1394422276795186       0.77848613164807101        6.1066282646672922     
 C   3.0937493740852471        1.7187523855628326        6.8829671642907648     
 C   2.3059484393696819        2.0744159984986066        2.4624988894311737     
 C   3.8099014732392575        3.5179508153622843        3.6912137203218647     
 C   1.8688267288824350        2.4754895776753902        4.7971095296002408     
 C   1.3930553569277213       -1.4470489432147158        3.0794958323281438     
 C   1.5625611827517241       0.76613358734671100        2.4025114809514165     
 C   6.4168200314325512        2.5855094721300564        2.2222960486575336     
 C   5.2376865633672534        1.8277534515076415       0.22907424774621338     
 H   5.6187457472784761        2.1102732130220820        6.7585873858259911     
 H   7.1095852283017011        2.9191909219846837        6.2146494960176675     
 H   5.5953622403204877        4.3950082758957274        4.5362051995087214     
 H   4.5337110518714212        3.6078389742782968        5.7175886849051558     
 H   7.5392678548802117        3.1810092613273340        3.9323464219009097     
 H   7.4158292947172395        1.4209041232343802        3.6993280994990081     
 H   6.6675965205538095       -2.3347154988717671        5.1748217984333875     
 C   8.3922758082765814       -1.6579903309509290        6.3076244467129028     
 C   8.3421012531876020       0.68827913517410411        6.8064355939768246     
 C   2.3049055024131548        2.6991020133765460        6.2171721115122933     
 C   3.4017017915075209        1.9145133435013584        8.2485583306465244     
 H   3.0957617040505667        2.0650911672566905        1.6949288702153229     
 H   1.6095566978541627        2.8949214002792645        2.2164404960420363     
 H   3.1964072066324252        4.4235414026863564        3.8400094523161834     
 H   4.2236754616574697        3.5671851051637291        2.6789903630476193     
 H   1.2290102001918042        3.3167580191705475        4.4851034022402256     
 H   1.2639112528822787        1.5587540446628712        4.7563837069248764     
 H   1.8433430883658901       -2.2589115097662731        3.6480639699559991     
 C  0.21058010190061535       -1.6265061562774565        2.3662520408992056     
 C  0.40167955398606814       0.65113854972145790        1.6361549426712336     
 C   6.8801081265952355        3.6915200208888193        1.5020008494600923     
 C   5.7166216195220843        2.9390166539036238      -0.47369071839375509     
 H   4.6123263696830827        1.0946784664496425      -0.27810759417347408     
 H   8.8481745976438724       -2.6440006990159164        6.3779090246740013     
 C   8.9958884070267224      -0.54204398846401114        6.8887012735556823     
 H   8.7701498174091430        1.5807669409579330        7.2605613486015255     
 C   1.8470912288819035        3.8176888089095997        6.9211938316495738     
 C   2.9241809798066223        3.0365241021674585        8.9352106339763697     
 H   3.9888186250224167        1.1615739264444889        8.7734192013484265     
 H -0.29646715346369235       -2.5891956190508685        2.3817878811261668     
 C -0.29752741992297654      -0.55680272388308527        1.6275323612105956     
 H   3.6111328395525985E-002   1.5136982730957622        1.0808528882108535     
 H   7.5172743026570474        4.4178677629739571        2.0064571086357499     
 C   6.5442616661630160        3.8729782386437592       0.15668382639024414     
 H   5.4375632206178564        3.0558472377866184       -1.5220294190184989     
 H   9.9573928373752185      -0.62903757904778945        7.3924393977006231     
 H   1.2362067055412800        4.5551980320109022        6.3997130102464803     
 C   2.1434193663114871        3.9908625475928221        8.2765936216811600     
 H   3.1653344877490515        3.1451941218618487        9.9938369477609434     
 H  -1.2286579114771909      -0.66054831926951729        1.0717584364867083     
 H   6.9386384180883729        4.7314691488314891      -0.37921464261425969     
 H   1.7524623410861071        4.8588179073002937        8.7978376787487527     
 Dy   4.3425427955080185        17.061777326672061        12.628082783764638     
 Br   4.3265805616617561        19.934758648314073        12.697633168445650     
 O   3.5269118774020769        16.615321325247240        10.665120021845594     
 N   2.9737037582344907        14.924328934189028        13.095467913426038     
 N   2.0722504950127658        17.483836999747297        13.794823718086004     
 O   5.1512906060467225        16.662638835493823        14.605558261079471     
 N   5.7686956303142924        14.957185040200960        12.200207566812049     
 N   6.5642880720505445        17.544403637891502        11.384128541584509     
 C   3.0940685916280604        15.544626160309310        9.9945460929736480     
 C   2.3271359567408747        15.132583404347411        14.416153221589601     
 C   3.8196274928959846        13.699768909279657        13.165612523014479     
 C   1.8805008585752609        14.765929892758761        12.077172363241347     
 C   1.3905479091613751        18.650656241469406        13.839141267849710     
 C   1.5731811712443797        16.433314421966053        14.494854263804104     
 C   5.5991677058680427        15.606722234004598        15.289989939776486     
 C   6.4143340201221246        15.158076700153336        10.877454003589623     
 C   4.9572059629646610        13.708342577232658        12.146858759147495     
 C   6.8605009349998198        14.854871206532072        13.229295131379377     
 C   7.1920087244998587        18.737327909114018        11.276000231696527     
 C   7.1421128686698996        16.471697583523770        10.784112219933968     
 C   2.3121973056319138        14.554672999842522        10.654570052356652     
 C   3.4032236012786949        15.357568349005875        8.6280061487968513     
 H   3.1216355389390618        15.140355734718359        15.179001176889241     
 H   1.6404969605515536        14.302282700676574        14.655441199388124     
 H   3.1990949033746672        12.800523207945195        13.009723535671109     
 H   4.2359665703500671        13.639300943670388        14.176208577474904     
 H   1.2386980166754988        13.924654285894286        12.383851104440238     
 H   1.2806195417484838        15.684979567363840        12.129687213453806     
 H   1.8332810652215890        19.468662116293654        13.273745708174328     
 C  0.21240805347491201        18.819370748950693        14.562276753328259     
 C  0.41673090817960506        16.535509496409855        15.270011005119596     
 C   6.4200239681652782        14.637346214195672        14.648272340757106     
 C   5.2609558503286662        15.407585978169582        16.648354009025017     
 H   5.6192252877517568        15.150145298072664        10.115244458935157     
 H   7.1108355281756124        14.334204655409097        10.644445809252009     
 H   5.6034449244129050        12.828412614518033        12.310470065858572     
 H   4.5410475699848076        13.626379221656849        11.137334907036076     
 H   7.5390596106158911        14.038783993625501        12.936303705349111     
 H   7.4206185993763496        15.798707165987834        13.172171439219506     
 H   6.6819359275722530        19.574683734135000        11.749397248269119     
 C   8.4019641135416965        18.906314137073281        10.606622925657030     
 C   8.3448363190597252        16.566655946128563        10.085030338411471     
 C   1.8599016667703956        13.437468199491377        9.9446113340969120     
 C   2.9316147171019584        14.236927710079957        7.9351973404559288     
 H   3.9860248640004441        16.116529702795820        8.1071477878050526     
 H -0.29908838800895066        19.779683585827868        14.559636257745966     
 C -0.28640564754845110        17.740994571430019        15.293833903275129     
 H   5.8197296983714293E-002   15.667296802934473        15.820661005825364     
 C   6.8772937739085096        13.527574593976414        15.366780903540631     
 C   5.7342538703101384        14.292673766773998        17.349050322448907     
 H   4.6463464437334778        16.147138219136032        17.159141611957619     
 H   8.8605472157970073        19.891249204189087        10.545944580580716     
 C   9.0012812069045793        17.796019967845137        10.012649440665912     
 H   8.7702365897683556        15.677965242524010        9.6222980209850775     
 H   1.2542253581660949        12.693129876125182        10.462583526914980     
 C   2.1560293847511480        13.274328288204771        8.5880697593491266     
 H   3.1726814203688622        14.135203168663191        6.8759462224910814     
 H  -1.2144224451955903        17.836923413737722        15.855989025452235     
 H   7.5068728548728414        12.796397180741934        14.859901566222225     
 C   6.5486238858692616        13.350334157739239        16.714205274117486     
 H   5.4620045206160919        14.179730729346998        18.399482696819327     
 H   9.9616572326932893        17.886457137443820        9.5075879421913232     
 H   1.7703519064303281        12.407480899775685        8.0610721597596147     
 H   6.9389544490476585        12.489244623472819        17.248737435512712     
 Dy  -5.5476021911682709E-002   8.7765538166821102        4.1883361540714121     
 Br  -5.9543555607635343E-002   5.8932531035074325        4.2567719075333352     
 O  0.74713256079995016        9.2500965570289395        2.2279214636934035     
 N   1.3267639169521461        10.904481646131625        4.6663583169387435     
 N   2.2096657056947193        8.3263903775092736        5.3383003000851472     
 O -0.84189834903332683        9.1847545727658577        6.1728231473544390     
 N  -1.4835052081098135        10.873423051298989        3.7725088457124931     
 N  -2.2775957977221832        8.3052128393934890        2.9287132646828482     
 C   1.1885412552666488        10.319575439667600        1.5613173852696185     
 C   1.9774832920466632        10.679271255906016        5.9805023103879682     
 C  0.47366526547402243        12.122411920160062        4.7509114407374096     
 C   2.4141721465432795        11.078167138757411        3.6458436325363568     
 C   2.8880177676306098        7.1562798691216907        5.3683326447887039     
 C   2.7206273973792885        9.3709560872931661        6.0410379250374318     
 C  -1.2993723388294531        10.235583933132759        6.8586599761776998     
 C  -2.1300811114150573        10.694548343676828        2.4468178101390530     
 C -0.66611013443765543        12.120658127143525        3.7336299574383678     
 C  -2.5760652620970390        10.972228120369429        4.8019211681410425     
 C  -2.9014708714355066        7.1109543015342078        2.8083116446275347     
 C  -2.8569339377330372        9.3823061068733207        2.3370598038633359     
 C   1.9779958913897822        11.300394790937434        2.2257201884311875     
 C  0.88134844413125590        10.513571451684340       0.19524779898050176     
 H   1.1880094026474015        10.670650114618885        6.7483881311765739     
 H   2.6742139787553039        11.499743327531402        6.2256055635496041     
 H   1.0875463417658968        13.027568726571534        4.6010564270777552     
 H   6.0246581244388614E-002   12.172919806407581        5.7631965393393276     
 H   3.0542324368629123        11.919617034242982        3.9569484533965960     
 H   3.0189011667292656        10.161310028089508        3.6873661292481579     
 H   2.4362985377427848        6.3433583143765180        4.8023127818662568     
 C   4.0719622473777495        6.9780023702017466        6.0795088610638919     
 C   3.8832074629475506        9.2573348269611131        6.8048680714091629     
 C  -2.1343545129691663        11.194347418581730        6.2195978245711778     
 C -0.95279865271489450        10.442630404968439        8.2136244760145090     
 H  -1.3350490683851806        10.712295206859995        1.6848230772652673     
 H  -2.8255500408071552        11.522862251629952        2.2272052415331736     
 H  -1.3117018418755735        12.999420437714940        3.9057374021748998     
 H -0.25047747910483387        12.211230970811533        2.7246209797252896     
 H  -3.2569868848093098        11.786168047215112        4.5084945506673675     
 H  -3.1331230081473915        10.026501467091004        4.7446894673693292     
 H  -2.3887710148736669        6.2699512488160556        3.2738317794808709     
 C  -4.1110904371144104        6.9464562380829937        2.1371735462596728     
 C  -4.0583300796086803        9.2920448429431453        1.6348847154781239     
 C   2.4363877287171225        12.417941644890213        1.5205057708042653     
 C   1.3599290528847570        11.634264899003476      -0.49281397438153052     
 H  0.29371409024616402        9.7605304535066075      -0.32887310532801067     
 H   4.5784134675160937        6.0149508949563968        6.0652818860799282     
 C   4.5821889227054955        8.0492885452190119        6.8146081025891849     
 H   4.2501490429012065        10.121093236372081        7.3574300986417454     
 C  -2.5973637232076032        12.302082862825220        6.9372953460790274     
 C  -1.4312502410080514        11.555800015918345        8.9136717788438489     
 H -0.32712295189122631        9.7109500706503642        8.7223830337093329     
 H  -4.5676548776765911        5.9606806980875922        2.0676354972087774     
 C  -4.7128104016078547        8.0620345757303422        1.5531450717418034     
 H  -4.4848470255024280        10.184255871522875        1.1786253390667543     
 H   3.0472740692762770        13.156010289156512        2.0412319013003146     
 C   2.1407052359760916        12.589302566190842       0.16475709064654903     
 H   1.1194362175934569        11.741471879023207       -1.5517357842877437     
 H   5.5144643041066983        7.9466534212274569        7.3687130725720600     
 H  -3.2353082743798640        13.026747954368872        6.4314694720515853     
 C  -2.2600322577724503        12.487538493202671        8.2816552417558871     
 H  -1.1512458769641614        11.675710373627737        9.9613829099965265     
 H  -5.6734475394820700        7.9748899521240331        1.0477182391403741     
 H   2.5322290336484961        13.456375241056367      -0.35746469015618687     
 H  -2.6541264096237343        13.347467827766831        8.8153707026931958     
 Dy  -3.3000164013486946E-002   8.4698146496651177        12.701658202461935     
 Br  -1.7463735411060805E-002   11.338486847181741        12.637674885604913     
 O -0.84374839038827654        8.0654762586220823        10.723655923426618     
 N  -1.4579128562124335        6.3610761006758905        13.132032892789715     
 N  -2.2553254832405600        8.9477198058283829        13.949009073082156     
 O  0.78141359510676367        8.0185283845992359        14.663829056158228     
 N   1.3356250476320088        6.3290320271863276        12.234123583491636     
 N   2.2350039263002635        8.8895360811371980        11.530014677638171     
 C  -1.2897424571479863        7.0066070301041536        10.042489110155532     
 C  -2.1020567074081220        6.5613073416157457        14.455468907561185     
 C -0.64653412937801380        5.1120452973369677        13.184133371964981     
 C  -2.5508433232588223        6.2574978862050328        12.104477982498674     
 C  -2.8846707493175847        10.139656041748168        14.058059864793993     
 C  -2.8311480880726312        7.8740445253433382        14.549457796145111     
 C   1.2154864097183666        6.9482052201566500        15.334478962475368     
 C   1.9818459613916151        6.5366086592735906        10.913331823271097     
 C  0.49053560756190917        5.1037827997899070        12.164846041395203     
 C   2.4292260762470499        6.1701770298801417        13.251939654083223     
 C   2.9168610998481754        10.056173753090613        11.483835212865195     
 C   2.7361325206533582        7.8369743191985739        10.834459975861780     
 C  -2.1101989024792887        6.0379064008992085        10.685996649756699     
 C -0.94893703955006359        6.8027862841075502        8.6854117974678005     
 H  -1.3062505807938776        6.5539964785589611        15.216923332445360     
 H  -2.7976714232635658        5.7368544806018500        14.689123013899072     
 H  -1.2929481469239197        4.2322403294891640        13.020048360159103     
 H -0.23000175353336183        5.0290169597439531        14.193397478496264     
 H  -3.2289834343591499        5.4414232798454325        12.398883882828413     
 H  -3.1112251591630784        7.2011983329623783        12.160900302315584     
 H  -2.3760043894334757        10.978055867993643        13.585020523468000     
 C  -4.0944029116101675        10.306682911260479        14.728308634387155     
 C  -4.0335059575975327        7.9671230541187832        15.249576943503747     
 C   1.9978048073438819        5.9586087291798400        14.674567105168995     
 C  0.90741289724530272        6.7615491068219615        16.701335627524490     
 H   1.1872603437923783        6.5443942344702437        10.150573903133973     
 H   2.6682982054546991        5.7061451702385400        10.674013657671793     
 H   1.1119476296908730        4.2051484635540159        12.321409334269610     
 H   7.4173947577842944E-002   5.0420164780375032        11.154378407382712     
 H   3.0706891819206534        5.3286412234151683        12.944853834736112     
 H   3.0294952662891954        7.0890331326814451        13.199510894776532     
 H   2.4723898095016867        10.875946216766199        12.045066617479588     
 C   4.0972123607435931        10.222698743730916        10.763922225461334     
 C   3.8951312518180128        7.9368168624020594        10.063128917532000     
 C  -2.5642023527343052        4.9246016339080425        9.9708396455409183     
 C  -1.4186345824936055        5.6842229293960687        7.9880956172107673     
 H -0.33500529040640803        7.5416118780171884        8.1728007851642097     
 H  -4.5543439834386499        11.290845341731233        14.789828233663554     
 C  -4.6917140827874961        9.1954300104901474        15.322513524540087     
 H  -4.4572764715873410        7.0777204438224093        15.712513597116423     
 C   2.4502296002084627        4.8412400160216036        15.384301072810905     
 C   1.3794756309999943        5.6410581803733013        17.394144590206537     
 H  0.32439162810707806        7.5201561654893139        17.222471736149295     
 H   4.6082585583721283        11.183179776771937        10.764349098388854     
 C   4.5985834946095974        9.1420419934163206        10.037830168677356     
 H   4.2552791836216146        7.0668927301168409        9.5164502389041097     
 H  -3.1930462605789351        4.1939982306919408        10.479607891319354     
 C  -2.2324769906718780        4.7426639530898917        8.6247783802257150     
 H  -1.1441551416099411        5.5677641031868186        6.9386286870087659     
 H  -5.6518391648847590        9.2845433424604931        15.828295190876290     
 H   3.0553470325838550        4.0966077593885952        14.865928548448139     
 C   2.1545904215762595        4.6781943995066202        16.741035850706702     
 H   1.1387668918291036        5.5395565328051841        18.453513042282815     
 H   5.5283814229466577        9.2361382552576288        9.4784382711613198     
 H  -2.6195782470725328        3.8785304818400603        8.0927529844190413     
 H   2.5401002070872094        3.8111907287059554        17.268045111804295     
         256

 Dy   4.3317054367797256       0.17178726759336987        4.2556547686592587     
 Br   4.3375942513762498       -2.7116881420295167        4.1849539240886786     
 O   5.1195641606475943       0.57810216299821393        2.2713447608977408     
 N   5.7587533760290430        2.2701519364129075        4.6700515043666631     
 N   6.5550751923562771      -0.29735471166351951        5.5105273895217284     
 O   3.5290125179285541       0.64491394498869714        6.2157558565558002     
 N   2.9487659562545021        2.2992529256949710        3.7763138682287329     
 N   2.0682752219843166      -0.27881503997338591        3.1015276293525664     
 C   5.5768702973161854        1.6277823881604045        1.5837737756043342     
 C   6.4060866851231122        2.0911255585017008        5.9953284288236839     
 C   4.9404986084468296        3.5166113269039290        4.7096159965472255     
 C   6.8507635871493981        2.3702520143105414        3.6402739603978378     
 C   7.1805135255228318       -1.4908754927168981        5.6279014745067402     
 C   7.1331128578562257       0.77884833373573170        6.1042561582616841     
 C   3.0882224370114764        1.7151459098659299        6.8816936513498677     
 C   2.2986125121472081        2.0743951095737225        2.4617384760535757     
 C   3.8009176274026526        3.5178190051154274        3.6922078540367091     
 C   1.8612139165422321        2.4713278564857744        4.7970710087418880     
 C   1.3918658740504111       -1.4497809720551562        3.0689798314674652     
 C   1.5561772087224137       0.76574408956781848        2.4001752497137985     
 C   6.4093506719715050        2.5893456872275515        2.2219345129777390     
 C   5.2335134142699822        1.8303064354486713       0.22728689726736226     
 H   5.6116378983802697        2.1092838950202419        6.7579378522654912     
 H   7.1020263456098922        2.9192111106442935        6.2143636119078618     
 H   5.5853412850354465        4.3959281672710837        4.5378762987163279     
 H   4.5248527124154698        3.6064784875634386        5.7186426328047260     
 H   7.5299129667318603        3.1859765605083896        3.9327663175925003     
 H   7.4099580205324695        1.4259035001731819        3.6985483260740906     
 H   6.6692090415826586       -2.3309298430241201        5.1599732365806048     
 C   8.3900428018201989       -1.6557884567966847        6.2989350706701615     
 C   8.3339809142719687       0.68782265091792871        6.8069310751620886     
 C   2.2976903454953921        2.6948068523868338        6.2170121447279358     
 C   3.3978894563902275        1.9112951129179119        8.2468288553343143     
 H   3.0885981354546863        2.0660495518436330        1.6943495595723794     
 H   1.6020091794246492        2.8949064715643260        2.2163349642301999     
 H   3.1863013019630566        4.4224895654874938        3.8418101769315016     
 H   4.2147016258193473        3.5684762354500852        2.6800634947436510     
 H   1.2197353613174871        3.3115366907313355        4.4859218217702068     
 H   1.2581604313754222        1.5534505622742987        4.7557823244144704     
 H   1.8447163536937328       -2.2627736209357505        3.6334142582179991     
 C  0.20832632836723075       -1.6287844228210018        2.3574244835159384     
 C  0.39362521727889577       0.65156185482800311        1.6364824845986308     
 C   6.8725358994206331        3.6957343545480841        1.5021558645550845     
 C   5.7125313055785778        2.9418425758533218      -0.47498865511094213     
 H   4.6096120470094926        1.0964438076788390      -0.28052921115068458     
 H   8.8480957946318828       -2.6408235932562563        6.3658807597428346     
 C   8.9896566273161618      -0.54158096807534362        6.8863362363593756     
 H   8.7594071122083808        1.5791597181197718        7.2651399075597309     
 C   1.8399805898750781        3.8130595427587997        6.9216269293454431     
 C   2.9206727268810702        3.0330844948285036        8.9340416427700067     
 H   3.9864187251705485        1.1590472985824480        8.7709856310527243     
 H -0.29654593623338465       -2.5924726605216293        2.3695405614323195     
 C -0.30368076127106181      -0.55731297242616151        1.6249109902097125     
 H   2.5513218387565484E-002   1.5152782289461153        1.0851682474099491     
 H   7.5086583840856269        4.4225816540261276        2.0072210715994374     
 C   6.5383570855410982        3.8766598208401128       0.15639316327439048     
 H   5.4350450254997016        3.0582035884960668       -1.5237666655252906     
 H   9.9499104530772833      -0.62916111009380704        7.3922341575255706     
 H   1.2280805606711733        4.5501524733433270        6.4008285497342730     
 C   2.1381363488021963        3.9866899132017535        8.2765467018577308     
 H   3.1635109557782974        3.1421707483483612        9.9922011623058644     
 H  -1.2359807241790917      -0.66047466888039086        1.0711399069794825     
 H   6.9326945519060086        4.7354061591205321      -0.37905172453807140     
 H   1.7473079969622647        4.8544226402419364        8.7983186913530229     
 Dy   4.3379381690906831        17.061895362682723        12.630524489817585     
 Br   4.3229823093316098        19.934868401646234        12.694658795250179     
 O   3.5227469834185703        16.616789310401636        10.667067780400128     
 N   2.9670618723982831        14.925685795856609        13.096607892540534     
 N   2.0697336274450353        17.486220197076687        13.800820892512171     
 O   5.1469145846511619        16.660796120319336        14.607449050781181     
 N   5.7620688709631018        14.956099469675880        12.201284419061045     
 N   6.5616442794379992        17.542368437408879        11.389869200610800     
 C   3.0891818154257220        15.546628277350202        9.9960935274591769     
 C   2.3206316901541353        15.133534622276795        14.417443813573801     
 C   3.8116927203046527        13.700196677956352        13.165962673621605     
 C   1.8738028694106559        14.769388478787198        12.078019252646236     
 C   1.3901226035729271        18.654040610880287        13.847851572953902     
 C   1.5676627027240149        16.434732033227213        14.496892827687095     
 C   5.5942469496707057        15.604391329162549        15.291432495211779     
 C   6.4078091812036142        15.157388803040558        10.878663700415487     
 C   4.9492459066426058        13.708208138213271        12.147175863210204     
 C   6.8538739407415008        14.851507208912732        13.229999696081096     
 C   7.1914903527832035        18.734280932971185        11.284465076005150     
 C   7.1365892555890742        16.470528123821790        10.786072529464471     
 C   2.3057166952959212        14.557652426430645        10.655560838693598     
 C   3.3993964975304705        15.358924240205386        8.6298897977304474     
 H   3.1152161167024732        15.140659835266828        15.180198500973470     
 H   1.6336590214389239        14.303436543520194        14.656467581139113     
 H   3.1901682545767782        12.801708674158094        13.009712551356849     
 H   4.2280541366208944        13.638812684897855        14.176497165885330     
 H   1.2305625136942073        13.929165487353096        12.384344568645218     
 H   1.2755191891361102        15.689440719883521        12.130649311157656     
 H   1.8354340545947898        19.472898378002519        13.286115797559800     
 C  0.21079660774366935        18.822646165513138        14.569029104134238     
 C  0.40946066848963797        16.536515302092365        15.269224110784631     
 C   6.4136660227515048        14.634220839146032        14.649096910619015     
 C   5.2571230319679438        15.405794486238783        16.650120538489599     
 H   5.6127711943391105        15.150116533941610        10.116382731365560     
 H   7.1039758932193120        14.333316231916672        10.645383010006007     
 H   5.5944880385284961        12.827509729099862        12.310398062895359     
 H   4.5330676382694071        13.627153508102111        11.137611769066403     
 H   7.5309748078062331        14.034412994106710        12.936478180220018     
 H   7.4155953940449866        15.794352062347182        13.173121100509547     
 H   6.6838782425245649        19.570887647190418        11.761329438121694     
 C   8.4004214403715540        18.903256113275507        10.613345363777277     
 C   8.3377008682880813        16.565788392892848        10.084325773035516     
 C   1.8530833408645293        13.440697247450428        9.9454264724305030     
 C   2.9275938099267953        14.238458821623293        7.9369330068179353     
 H   3.9834635671087404        16.117033256371169        8.1093104007379644     
 H -0.29863801132487144        19.783919172233880        14.569017764050470     
 C -0.29187876834441351        17.742910964627519        15.295147036352201     
 H   4.8369497593404760E-002   15.667420432323267        15.816377582448251     
 C   6.8707184426411345        13.524196490145046        15.367340216603912     
 C   5.7303405758259602        14.290698910001165        17.350585453244832     
 H   4.6437050898056889        16.146100075774694        17.161249928336151     
 H   8.8610782093722555        19.887233451723329        10.555320996432323     
 C   8.9959994639541989        17.794212455316373        10.014088170310419     
 H   8.7606217128876587        15.677902573088677        9.6182241558196537     
 H   1.2464281837272537        12.696994587106417        10.463083946238731     
 C   2.1504246265052194        13.276807597021040        8.5892493918033654     
 H   3.1698445831131239        14.136129056466258        6.8780354809334918     
 H  -1.2211284124376245        17.838529834509576        15.855166232531216     
 H   7.4994113997251048        12.792494755846773        14.860100724178706     
 C   6.5432365896634899        13.347549399385969        16.715110562474365     
 H   5.4592662448064173        14.178245414993082        18.401360588442717     
 H   9.9552557849688483        17.884864971465166        9.5070345708087132     
 H   1.7644715925361341        12.410150823052712        8.0620747212879795     
 H   6.9333592191103532        12.486249173716752        17.249389987386653     
 Dy  -5.0194881269042486E-002   8.7763742622669341        4.1912649197487948     
 Br  -5.4368765123665737E-002   5.8930155390901469        4.2534833031305572     
 O  0.75214700060828765        9.2471161737431942        2.2300484538022864     
 N   1.3341203816311340        10.903263961170657        4.6668355171271818     
 N   2.2127713293451596        8.3246666153084998        5.3452232115363847     
 O -0.83698969352221630        9.1871504927103693        6.1749629543499029     
 N  -1.4760958489839957        10.874582378940740        3.7730752462114521     
 N  -2.2746029581703349        8.3070276749856973        2.9358513389842775     
 C   1.1938924807944280        10.315946693170300        1.5626207377471502     
 C   1.9846312929261078        10.679221719897182        5.9812870761973036     
 C  0.48250306866785392        12.122302901288391        4.7499497138926250     
 C   2.4216075474563397        11.073971327169295        3.6459108651916603     
 C   2.8888286858863923        7.1535014587032171        5.3788860712979778     
 C   2.7267831699060143        9.3705142154104024        6.0433612335509794     
 C  -1.2939131784519988        10.238703221805029        6.8600276047295576     
 C  -2.1229231883971358        10.694612983528760        2.4476894906607987     
 C -0.65729475540118409        12.120760161256564        3.7327095076518368     
 C  -2.5685331435889527        10.976245179063644        4.8021516212376225     
 C  -2.9007291738075476        7.1137891078813578        2.8190467610085732     
 C  -2.8507803760219508        9.3827758704172108        2.3394362889247247     
 C   1.9850436670323002        11.296070549875981        2.2259073390035882     
 C  0.88498074559531792        10.510340579560644       0.19700792431545996     
 H   1.1949843005601180        10.671580347383978        6.7489896565035261     
 H   2.6815940388090285        11.499676619062118        6.2257536336121371     
 H   1.0975335263354054        13.026524181965573        4.5993235910546089     
 H   6.9055970332356234E-002   12.174216862940282        5.7621482253693843     
 H   3.0633532062660027        11.914338903072734        3.9561591731635466     
 H   3.0244448625768268        10.155955876915383        3.6880022085441451     
 H   2.4344780702892193        6.3394830420034749        4.8170473302857353     
 C   4.0738690573046039        6.9756148715516009        6.0882940045585672     
 C   3.8910819254185878        9.2576443819476868        6.8044179909417331     
 C  -2.1271209726217357        11.198308926666586        6.2199488079235801     
 C -0.94892319374698664        10.445269873254404        8.2154294127716341     
 H  -1.3280796422947487        10.711380234646661        1.6854846301681616     
 H  -2.8181291606398924        11.522983894819122        2.2274585390470758     
 H  -1.3017757058526092        13.000437381188696        3.9040747422269915     
 H -0.24173311247943105        12.209934615093905        2.7235869110731818     
 H  -3.2477815973668673        11.791312549997187        4.5080277191200873     
 H  -3.1274833387434424        10.031677604583420        4.7454185560052187     
 H  -2.3907489475341945        6.2739355221480508        3.2888860874991317     
 C  -4.1091115001215428        6.9488098581427442        2.1459329425380336     
 C  -4.0503382287579575        9.2916725314062170        1.6343363787299470     
 C   2.4433388083240288        12.413281119674361        1.5201008189955767     
 C   1.3632677922860272        11.630806680053185      -0.49161569214973633     
 H  0.29591741430898366        9.7580079079143900      -0.32640879702567649     
 H   4.5780915160147524        6.0115462596933638        6.0774893442649347     
 C   4.5881001618633714        8.0486331448257609        6.8170907670150864     
 H   4.2606467094177720        10.122534122416075        7.3529333597299340     
 C  -2.5900797145319698        12.306386635706451        6.9371479826474411     
 C  -1.4275053071490471        11.558680691550151        8.9150035365651945     
 H -0.32471524958362413        9.7127938652878338        8.7248212394668894     
 H  -4.5678738087868753        5.9640368636302927        2.0797730423997129     
 C  -4.7067381068988672        8.0626015331194800        1.5554810973549864     
 H  -4.4741751809188921        10.182701987679303        1.1739314089111914     
 H   3.0552360416532540        13.150934539551802        2.0401478048836217     
 C   2.1458310567114172        12.585100988649938       0.16483055455933662     
 H   1.1210858730356690        11.738433588179607       -1.5500699722887652     
 H   5.5215750946644739        7.9465364068251692        7.3691184463660555     
 H  -3.2269835574148753        13.031550899438132        6.4307151215556200     
 C  -2.2544747691080791        12.491271919444115        8.2819749005762304     
 H  -1.1491103687338144        11.678097682750426        9.9631689825301493     
 H  -5.6660879240835644        7.9748537208636971        1.0478446143786764     
 H   2.5372306998527878        13.451946871868337      -0.35792311155150464     
 H  -2.6485819174634231        13.351424736027928        8.8152450449937625     
 Dy  -2.8527876829029703E-002   8.4699710968263577        12.699156090056773     
 Br  -1.3777066193472402E-002   11.338583774474930        12.640809441496170     
 O -0.83948089966425354        8.0636987221952428        10.721707879416067     
 N  -1.4514575603780639        6.3599438358528992        13.130904547065571     
 N  -2.2528573265455134        8.9456502567676850        13.943096444141977     
 O  0.78536373306453344        8.0200335053242995        14.661852854486709     
 N   1.3421073581710081        6.3303118888208001        12.233019292459000     
 N   2.2374828344585747        8.8917543898174305        11.524167821218322     
 C  -1.2849130752189875        7.0043420844871411        10.040972573975905     
 C  -2.0957527269241121        6.5606067926644336        14.454174736347753     
 C -0.63877101031317929        5.1118508841005541        13.183814979626232     
 C  -2.5443504676122539        6.2541501684962801        12.103675140057119     
 C  -2.8842799930577860        10.136600870169154        14.049418379636160     
 C  -2.8258068160915784        7.8728887536063938        14.547379766083019     
 C   1.2201489481251693        6.9502705210685960        15.332947803677420     
 C   1.9882156086339804        6.5374463568424579        10.912088172181839     
 C  0.49830769519841672        5.1041343435990818        12.164534644737270     
 C   2.4357370091014627        6.1735909273901299        13.251153620459622     
 C   2.9172530932774943        10.059386773283062        11.475264721909761     
 C   2.7415146396989116        7.8382759799486932        10.832440438048298     
 C  -2.1039424739060144        6.0348399667242747        10.685076059368642     
 C -0.94517287532922489        6.8010781932652540        8.6835707552954826     
 H  -1.3000499181277212        6.5539391299207139        15.215735732749913     
 H  -2.7910632972416018        5.7359741740933625        14.688091353507483     
 H  -1.2841981694302598        4.2312863727734005        13.020101493312511     
 H -0.22225810807224833        5.0297430658986242        14.193137789604908     
 H  -3.2210633584708876        5.4370716859416470        12.398551900684378     
 H  -3.1063144649661556        7.1968700500238469        12.159865892872618     
 H  -2.3780789425556859        10.974208434069173        13.572847627153999     
 C  -4.0929421592426536        10.303694121355438        14.721464687154890     
 C  -4.0265263604977388        7.9663376248505511        15.250193700511769     
 C   2.0040673854985585        5.9616222887315207        14.673639936529913     
 C  0.91099096476652752        6.7630072655201312        16.699471150005781     
 H   1.1935613607930133        6.5445582248977239        10.149404970039475     
 H   2.6750099056251408        5.7071809792103281        10.673070185740810     
 H   1.1207012218166337        4.2062569488745147        12.321477866230476     
 H   8.1946337221356039E-002   5.0414447144510444        11.154120033500819     
 H   3.0786351226189326        5.3330793566972376        12.944483081658102     
 H   3.0344300096484291        7.0934339777579920        13.198577720986821     
 H   2.4703016648432130        10.879967211169015        12.032969035172956     
 C   4.0986886499232940        10.225848003161673        10.757153149439555     
 C   3.9021723337915120        7.9377479368185551        10.063804717846001     
 C  -2.5577321397064465        4.9213057130907059        9.9701500458375083     
 C  -1.4147999797441384        5.6823595506713964        7.9864518925515364     
 H -0.33241858103920735        7.5406607309824221        8.1706412006505253     
 H  -4.5549140457937627        11.286919794670297        14.780327581841592     
 C  -4.6865333229302051        9.1937336845576354        15.320993402503413     
 H  -4.4478367970883959        7.0777706901122084        15.716528714123388     
 C   2.4568243772994243        4.8445328135781365        15.383600936484996     
 C   1.3832447212583281        5.6427239966421929        17.392479381539324     
 H  0.32668401821482157        7.5207693477402042        17.220290333286854     
 H   4.6076820222744512        11.187278032457607        10.754941614281449     
 C   4.6038200165004648        9.1438831659982931        10.036375290104242     
 H   4.2648092361364798        7.0669747052321048        9.5205376839037683     
 H  -3.1857025646890240        4.1901762856592795        10.479259957509408     
 C  -2.2271883196408884        4.7399892454490677        8.6237365443152392     
 H  -1.1414959903841126        5.5664138676629165        6.9366362542663689     
 H  -5.6455143400110295        9.2831124615221192        15.828798347328265     
 H   3.0629323298435338        4.1005190401645457        14.865578882610794     
 C   2.1599571847115713        4.6807867415310689        16.739973283247810     
 H   1.1413359372766783        5.5406562514297519        18.451495163034245     
 H   5.5347773420344364        9.2377021517111597        9.4790045192978756     
 H  -2.6140854383581549        3.8756655842700551        8.0919347968924562     
 H   2.5457429209216085        3.8139973179221260        17.267195715395601     
         256

 Dy   4.3261705458542963       0.17155040893033624        4.2527561684629624     
 Br   4.3320469573056810       -2.7119685595995606        4.1882610794715260     
 O   5.1144044796887220       0.58037469588019452        2.2692057392524916     
 N   5.7511702820991308        2.2712025799026430        4.6694881882606030     
 N   6.5518306767602512      -0.29567980994865412        5.5034717196379352     
 O   3.5238089194441402       0.64194618079881560        6.2136654196870911     
 N   2.9412274586404563        2.2980316921681556        3.7758633109897572     
 N   2.0648527955221057      -0.28052079034853267        3.0946526072568785     
 C   5.5711553129238043        1.6307860566821859        1.5824067063584857     
 C   6.3987756288391928        2.0910926565106371        5.9944522917851675     
 C   4.9315537269880272        3.5166389987762989        4.7105498188883868     
 C   6.8430381679267249        2.3741181243732195        3.6400148478889434     
 C   7.1794777519843924       -1.4882072742880892        5.6172903691697638     
 C   7.1267834880329319       0.77921053582339250        6.1018840518560769     
 C   3.0826954999377061        1.7115394341690273        6.8804201384089705     
 C   2.2912765849247347        2.0743742206488389        2.4609780626759781     
 C   3.7919337815660481        3.5176871948685702        3.6932019877515541     
 C   1.8536011042020293        2.4671661352961585        4.7970324878835342     
 C   1.3906763911731010       -1.4525130008955964        3.0584638306067866     
 C   1.5497932346931034       0.76535459178892595        2.3978390184761804     
 C   6.4018813125104597        2.5931819023250471        2.2215729772979445     
 C   5.2293402651727110        1.8328594193897012       0.22549954678851117     
 H   5.6045300494820633        2.1082945770184018        6.7572883187049921     
 H   7.0944674629180842        2.9192312993039029        6.2140777277980561     
 H   5.5753203297504061        4.3968480586464400        4.5395473979239345     
 H   4.5159943729595176        3.6051180008485808        5.7196965807042961     
 H   7.5205580785835098        3.1909438596894453        3.9331862132840913     
 H   7.4040867463476996        1.4309028771119836        3.6977685526491735     
 H   6.6708215626115077       -2.3271441871764726        5.1451246747278230     
 C   8.3878097953638182       -1.6535865826424407        6.2902456946274192     
 C   8.3258605753563355       0.68736616666175343        6.8074265563473535     
 C   2.2904751885776289        2.6905116913971217        6.2168521779435775     
 C   3.3940771212729341        1.9080768823344654        8.2450993800221042     
 H   3.0814345668588055        2.0670079364305751        1.6937702489294357     
 H   1.5944616609951356        2.8948915428493871        2.2162294324183636     
 H   3.1761953972936876        4.4214377282886304        3.8436109015468194     
 H   4.2057277899812249        3.5697673657364408        2.6811366264396828     
 H   1.2104605224431702        3.3063153622921231        4.4867402413001880     
 H   1.2524096098685658        1.5481470798857260        4.7551809419040634     
 H   1.8460896190215752       -2.2666357321052280        3.6187645464799991     
 C  0.20607255483384612       -1.6310626893645472        2.3485969261326711     
 C  0.38557088057172345       0.65198515993454831        1.6368100265260279     
 C   6.8649636722460299        3.6999486882073493        1.5023108796500768     
 C   5.7084409916350705        2.9446684978030198      -0.47628659182812921     
 H   4.6068977243359024        1.0982091489080354      -0.28295082812789507     
 H   8.8480169916198932       -2.6376464874965966        6.3538524948116679     
 C   8.9834248476056029      -0.54111794768667598        6.8839711991630681     
 H   8.7486644070076185        1.5775524952816109        7.2697184665179373     
 C   1.8328699508682529        3.8084302766079996        6.9220600270413115     
 C   2.9171644739555185        3.0296448874895487        8.9328726515636419     
 H   3.9840188253186803        1.1565206707204074        8.7685520607570222     
 H -0.29662471900307696       -2.5957497019923901        2.3572932417384727     
 C -0.30983410261914712      -0.55782322096923775        1.6222896192088296     
 H   1.4915108379604983E-002   1.5168581847964684        1.0894836066090445     
 H   7.5000424655142064        4.4272955450782971        2.0079850345631249     
 C   6.5324525049191804        3.8803414030364660       0.15610250015853680     
 H   5.4325268303815468        3.0605599392055152       -1.5255039120320824     
 H   9.9424280687793480      -0.62928464113982463        7.3920289173505189     
 H   1.2199544158010667        4.5451069146757517        6.4019440892220665     
 C   2.1328533312929059        3.9825172788106848        8.2764997820342998     
 H   3.1616874238075430        3.1391473748348737        9.9905653768507854     
 H  -1.2433035368809924      -0.66040101849126442        1.0705213774722568     
 H   6.9267506857236443        4.7393431694095742      -0.37888880646188305     
 H   1.7421536528384225        4.8500273731835781        8.7987997039572932     
 Dy   4.3333335426733477        17.062013398693384        12.632966195870532     
 Br   4.3193840570014634        19.934978154978396        12.691684422054708     
 O   3.5185820894350641        16.618257295556035        10.669015538954662     
 N   2.9604199865620755        14.927042657524190        13.097747871655033     
 N   2.0672167598773048        17.488603394406081        13.806818066938337     
 O   5.1425385632556022        16.658953405144853        14.609339840482892     
 N   5.7554421116119103        14.955013899150799        12.202361271310041     
 N   6.5590004868254530        17.540333236926255        11.395609859637092     
 C   3.0842950392233837        15.548630394391092        9.9976409619447058     
 C   2.3141274235673959        15.134485840206176        14.418734405558000     
 C   3.8037579477133208        13.700624446633048        13.166312824228733     
 C   1.8671048802460508        14.772847064815634        12.078866142051124     
 C   1.3896972979844793        18.657424980291172        13.856561878058093     
 C   1.5621442342036498        16.436149644488378        14.498931391570085     
 C   5.5893261934733687        15.602060424320499        15.292875050647071     
 C   6.4012843422851029        15.156700905927780        10.879873397241353     
 C   4.9412858503205515        13.708073699193882        12.147492967272912     
 C   6.8472469464831827        14.848143211293394        13.230704260782815     
 C   7.1909719810665482        18.731233956828351        11.292929920313773     
 C   7.1310656425082497        16.469358664119810        10.788032838994972     
 C   2.2992360849599285        14.560631853018768        10.656551625030543     
 C   3.3955693937822455        15.360280131404897        8.6317734466640434     
 H   3.1087966944658847        15.140963935815298        15.181395825057701     
 H   1.6268210823262945        14.304590386363811        14.657493962890102     
 H   3.1812416057788893        12.802894140370995        13.009701567042590     
 H   4.2201417028917225        13.638324426125322        14.176785754295754     
 H   1.2224270107129158        13.933676688811905        12.384838032850197     
 H   1.2704188365237365        15.693901872403201        12.131611408861506     
 H   1.8375870439679909        19.477134639711380        13.298485886945274     
 C  0.20918516201242668        18.825921582075580        14.575781454940216     
 C  0.40219042879967087        16.537521107774879        15.268437216449664     
 C   6.4073080773377322        14.631095464096393        14.649921480480922     
 C   5.2532902136072215        15.404002994307985        16.651887067954181     
 H   5.6063171009264643        15.150087769810554        10.117521003795964     
 H   7.0971162582630107        14.332427808424248        10.646320210760008     
 H   5.5855311526440872        12.826606843681693        12.310326059932144     
 H   4.5250877065540056        13.627927794547375        11.137888631096729     
 H   7.5228900049965759        14.030041994587917        12.936652655090926     
 H   7.4105721887136244        15.789996958706530        13.174070761799587     
 H   6.6858205574768776        19.567091560245835        11.773261627974266     
 C   8.3988787672014134        18.900198089477733        10.620067801897525     
 C   8.3305654175164374        16.564920839657134        10.083621207659560     
 C   1.8462650149586628        13.443926295409481        9.9462416107640941     
 C   2.9235729027516317        14.239989933166630        7.9386686731799410     
 H   3.9809022702170367        16.117536809946518        8.1114730136708779     
 H -0.29818763464079223        19.788154758639891        14.578399270354971     
 C -0.29735188914037591        17.744827357825017        15.296460169429274     
 H   3.8541698203095241E-002   15.667544061712061        15.812094159071137     
 C   6.8641431113737585        13.520818386313678        15.367899529667193     
 C   5.7264272813417820        14.288724053228332        17.352120584040755     
 H   4.6410637358778990        16.145061932413359        17.163358244714683     
 H   8.8616092029475055        19.883217699257575        10.564697412283930     
 C   8.9907177210038167        17.792404942787613        10.015526899954928     
 H   8.7510068360069635        15.677839903653341        9.6141502906542318     
 H   1.2386310092884125        12.700859298087652        10.463584365562483     
 C   2.1448198682592903        13.279286905837310        8.5904290242576060     
 H   3.1670077458573851        14.137054944269327        6.8801247393759013     
 H  -1.2278343796796585        17.840136255281433        15.854343439610197     
 H   7.4919499445773683        12.788592330951612        14.860299882135187     
 C   6.5378492934577181        13.344764641032699        16.716015850831241     
 H   5.4565279689967428        14.176760100639166        18.403238480066108     
 H   9.9488543372444074        17.883272805486516        9.5064811994261031     
 H   1.7585912786419400        12.412820746329738        8.0630772828163444     
 H   6.9277639891730480        12.483253723960683        17.250042539260594     
 Dy  -4.4913740626402257E-002   8.7761947078517579        4.1941936854261774     
 Br  -4.9193974639696124E-002   5.8927779746728604        4.2501946987277792     
 O  0.75716144041662514        9.2441357904574506        2.2321754439111694     
 N   1.3414768463101219        10.902046276209688        4.6673127173156201     
 N   2.2158769529955995        8.3229428531077279        5.3521461229876230     
 O -0.83208103801110578        9.1895464126548809        6.1771027613453660     
 N  -1.4686864898581780        10.875741706582492        3.7736416467104110     
 N  -2.2716101186184861        8.3088425105779073        2.9429894132857068     
 C   1.1992437063222072        10.312317946673000        1.5639240902246820     
 C   1.9917792938055527        10.679172183888346        5.9820718420066399     
 C  0.49134087186168540        12.122193882416719        4.7489879870478413     
 C   2.4290429483693998        11.069775515581176        3.6459780978469642     
 C   2.8896396041421748        7.1507230482847426        5.3894394978072526     
 C   2.7329389424327402        9.3700723435276387        6.0456845420645262     
 C  -1.2884540180745443        10.241822510477299        6.8613952332814163     
 C  -2.1157652653792143        10.694677623380690        2.4485611711825443     
 C -0.64847937636471287        12.120862195369604        3.7317890578653063     
 C  -2.5610010250808664        10.980262237757858        4.8023820743342016     
 C  -2.8999874761795890        7.1166239142285068        2.8297818773896122     
 C  -2.8446268143108644        9.3832456339611010        2.3418127739861130     
 C   1.9920914426748184        11.291746308814528        2.2260944895759893     
 C  0.88861304705937993        10.507109707436950       0.19876804965041814     
 H   1.2019591984728346        10.672510580149071        6.7495911818304783     
 H   2.6889740988627531        11.499609910592834        6.2259017036746700     
 H   1.1075207109049141        13.025479637359613        4.5975907550314625     
 H   7.7865359420323854E-002   12.175513919472985        5.7610999113994401     
 H   3.0724739756690935        11.909060771902485        3.9553698929304968     
 H   3.0299885584243880        10.150601725741257        3.6886382878401318     
 H   2.4326576028356541        6.3356077696304318        4.8317818787052138     
 C   4.0757758672314583        6.9732273729014551        6.0970791480532434     
 C   3.8989563878896254        9.2579539369342605        6.8039679104743023     
 C  -2.1198874322743055        11.202270434751442        6.2202997912759814     
 C -0.94504773477907877        10.447909341540367        8.2172343495287574     
 H  -1.3211102162043171        10.710465262433329        1.6861461830710560     
 H  -2.8107082804726291        11.523105538008293        2.2277118365609780     
 H  -1.2918495698296446        13.001454324662451        3.9024120822790831     
 H -0.23298874585402823        12.208638259376277        2.7225528424210745     
 H  -3.2385763099244249        11.796457052779260        4.5075608875728062     
 H  -3.1218436693394929        10.036853742075836        4.7461476446411082     
 H  -2.3927268801947221        6.2779197954800461        3.3039403955173925     
 C  -4.1071325631286753        6.9511634782024947        2.1546923388163943     
 C  -4.0423463779072337        9.2913002198692887        1.6337880419817699     
 C   2.4502898879309356        12.408620594458510        1.5196958671868879     
 C   1.3666065316872975        11.627348461102896      -0.49041740991794214     
 H  0.29812073837180336        9.7554853623221724      -0.32394448872334225     
 H   4.5777695645134120        6.0081416244303307        6.0896968024499403     
 C   4.5940114010212474        8.0479777444325098        6.8195734314409870     
 H   4.2711443759343384        10.123975008460068        7.3484366208181218     
 C  -2.5827957058563360        12.310690408587684        6.9370006192158558     
 C  -1.4237603732900428        11.561561367181955        8.9163352942865401     
 H -0.32230754727602190        9.7146376599253035        8.7272594452244441     
 H  -4.5680927398971596        5.9673930291729933        2.0919105875906481     
 C  -4.7006658121898788        8.0631684905086178        1.5578171229681694     
 H  -4.4635033363353571        10.181148103835730        1.1692374787556286     
 H   3.0631980140302306        13.145858789947093        2.0390637084669287     
 C   2.1509568774467431        12.580899411109034       0.16490401847212419     
 H   1.1227355284778808        11.735395297336005       -1.5484041602897864     
 H   5.5286858852222487        7.9464193924228805        7.3695238201600501     
 H  -3.2186588404498866        13.036353844507394        6.4299607710596547     
 C  -2.2489172804437083        12.495005345685559        8.2822945593965738     
 H  -1.1469748605034678        11.680484991873113        9.9649550550637720     
 H  -5.6587283086850579        7.9748174896033612        1.0479709896169784     
 H   2.5422323660570800        13.447518502680307      -0.35838153294682240     
 H  -2.6430374253031119        13.355381644289025        8.8151193872943292     
 Dy  -2.4055589644572457E-002   8.4701275439875978        12.696653977651613     
 Br  -1.0090396975884000E-002   11.338680701768117        12.643943997387426     
 O -0.83521340894023055        8.0619211857684014        10.719759835405515     
 N  -1.4450022645436946        6.3588115710299089        13.129776201341429     
 N  -2.2503891698504668        8.9435807077069853        13.937183815201797     
 O  0.78931387102230310        8.0215386260493631        14.659876652815189     
 N   1.3485896687100074        6.3315917504552726        12.231915001426364     
 N   2.2399617426168859        8.8939726984976648        11.518320964798475     
 C  -1.2800836932899886        7.0020771388701286        10.039456037796278     
 C  -2.0894487464401017        6.5599062437131215        14.452880565134320     
 C -0.63100789124834478        5.1116564708641397        13.183496587287484     
 C  -2.5378576119656855        6.2508024507875275        12.102872297615562     
 C  -2.8838892367979874        10.133545698590140        14.040776894478327     
 C  -2.8204655441105260        7.8717329818694486        14.545301736020926     
 C   1.2248114865319721        6.9523358219805420        15.331416644879473     
 C   1.9945852558763457        6.5382840544113252        10.910844521092582     
 C  0.50607978283492427        5.1044858874082557        12.164223248079336     
 C   2.4422479419558751        6.1770048249001182        13.250367586836020     
 C   2.9176450867068127        10.062599793475512        11.466694230954330     
 C   2.7468967587444650        7.8395776406988116        10.830420900234817     
 C  -2.0976860453327402        6.0317735325493409        10.684155468980583     
 C -0.94140871110838631        6.7993701024229578        8.6817297131231665     
 H  -1.2938492554615646        6.5538817812824668        15.214548133054466     
 H  -2.7844551712196384        5.7350938675848750        14.687059693115893     
 H  -1.2754481919365999        4.2303324160576370        13.020154626465919     
 H -0.21451446261113483        5.0304691720532944        14.192878100713553     
 H  -3.2131432825826249        5.4327200920378607        12.398219918540343     
 H  -3.1014037707692323        7.1925417670853156        12.158831483429653     
 H  -2.3801534956778965        10.970361000144703        13.560674730839999     
 C  -4.0914814068751388        10.300705331450398        14.714620739922628     
 C  -4.0195467633979440        7.9655521955823199        15.250810457519790     
 C   2.0103299636532350        5.9646358482832005        14.672712767890831     
 C  0.91456903228775233        6.7644654242183018        16.697606672487076     
 H   1.1998623777936486        6.5447222153252032        10.148236036944978     
 H   2.6817216057955826        5.7082167881821162        10.672126713809828     
 H   1.1294548139423943        4.2073654341950135        12.321546398191341     
 H   8.9718726864869119E-002   5.0408729508645855        11.153861659618928     
 H   3.0865810633172113        5.3375174899793070        12.944112328580093     
 H   3.0393647530076628        7.0978348228345380        13.197644547197109     
 H   2.4682135201847388        10.883988205571832        12.020871452866324     
 C   4.1001649391029948        10.228997262592431        10.750384073417777     
 C   3.9092134157650111        7.9386790112350498        10.064480518160000     
 C  -2.5512619266785879        4.9180097922733692        9.9694604461341001     
 C  -1.4109653769946713        5.6804961719467242        7.9848081678923064     
 H -0.32983187167200667        7.5397095839476567        8.1684816161368410     
 H  -4.5554841081488746        11.282994247609361        14.770826930019629     
 C  -4.6813525630729140        9.1920373586251234        15.319473280466740     
 H  -4.4383971225894507        7.0778209364020084        15.720543831130353     
 C   2.4634191543903854        4.8478256111346694        15.382900800159087     
 C   1.3870138115166619        5.6443898129110845        17.390814172872112     
 H  0.32897640832256508        7.5213825299910946        17.218108930424410     
 H   4.6071054861767733        11.191376288143280        10.745534130174045     
 C   4.6090565383913313        9.1457243385802673        10.034920411531131     
 H   4.2743392886513458        7.0670566803473678        9.5246251289034252     
 H  -3.1783588687991124        4.1863543406266173        10.478912023699461     
 C  -2.2218996486098983        4.7373145378082437        8.6226947084047634     
 H  -1.1388368391582842        5.5650636321390152        6.9346438215239719     
 H  -5.6391895151372990        9.2816815805837436        15.829301503780242     
 H   3.0705176271032126        4.1044303209404962        14.865229216773448     
 C   2.1653239478468831        4.6833790835555167        16.738910715788919     
 H   1.1439049827242529        5.5417559700543197        18.449477283785676     
 H   5.5411732611222151        9.2392660481646907        9.4795707674344332     
 H  -2.6085926296437774        3.8728006867000504        8.0911166093658693     
 H   2.5513856347560075        3.8168039071382962        17.266346318986912     
         256

 Dy   4.3206356549288669       0.17131355026730263        4.2498575682666662     
 Br   4.3264996632351131       -2.7122489771696046        4.1915682348543735     
 O   5.1092447987298497       0.58264722876217512        2.2670667176072428     
 N   5.7435871881692178        2.2722532233923789        4.6689248721545429     
 N   6.5485861611642262      -0.29400490823378872        5.4964160497541421     
 O   3.5186053209597263       0.63897841660893395        6.2115749828183819     
 N   2.9336889610264105        2.2968104586413398        3.7754127537507816     
 N   2.0614303690598952      -0.28222654072367936        3.0877775851611906     
 C   5.5654403285314240        1.6337897252039673        1.5810396371126372     
 C   6.3914645725552734        2.0910597545195735        5.9935761547466511     
 C   4.9226088455292247        3.5166666706486689        4.7114836412295480     
 C   6.8353127487040526        2.3779842344358975        3.6397557353800494     
 C   7.1784419784459530       -1.4855390558592803        5.6066792638327874     
 C   7.1204541182096390       0.77957273791105330        6.0995119454504687     
 C   3.0771685628639354        1.7079329584721246        6.8791466254680733     
 C   2.2839406577022610        2.0743533317239549        2.4602176492983800     
 C   3.7829499357294432        3.5175553846217134        3.6941961214663985     
 C   1.8459882918618262        2.4630044141065430        4.7969939670251804     
 C   1.3894869082957910       -1.4552450297360369        3.0479478297461080     
 C   1.5434092606637930       0.76496509401003332        2.3955027872385624     
 C   6.3944119530494135        2.5970181174225426        2.2212114416181503     
 C   5.2251671160754407        1.8354124033307311       0.22371219630966005     
 H   5.5974222005838570        2.1073052590165617        6.7566387851444931     
 H   7.0869085802262752        2.9192514879635127        6.2137918436882504     
 H   5.5652993744653658        4.3977679500217954        4.5412184971315410     
 H   4.5071360335035662        3.6037575141337226        5.7207505286038662     
 H   7.5112031904351584        3.1959111588705005        3.9336061089756820     
 H   7.3982154721629296        1.4359022540507853        3.6969887792242559     
 H   6.6724340836403577       -2.3233585313288256        5.1302761128750412     
 C   8.3855767889074357       -1.6513847084881965        6.2815563185846770     
 C   8.3177402364407023       0.68690968240557815        6.8079220375326184     
 C   2.2832600316598661        2.6862165304074095        6.2166922111592200     
 C   3.3902647861556408        1.9048586517510189        8.2433699047098941     
 H   3.0742709982629250        2.0679663210175177        1.6931909382864923     
 H   1.5869141425656219        2.8948766141344486        2.2161239006065272     
 H   3.1660894926243190        4.4203858910897678        3.8454116261621376     
 H   4.1967539541431016        3.5710584960227969        2.6822097581357145     
 H   1.2011856835688530        3.3010940338529107        4.4875586608301692     
 H   1.2466587883617091        1.5428435974971535        4.7545795593936573     
 H   1.8474628843494179       -2.2704978432747054        3.6041148347419991     
 C  0.20381878130046152       -1.6333409559080925        2.3397693687494039     
 C  0.37751654386455114       0.65240846504109351        1.6371375684534253     
 C   6.8573914450714275        3.7041630218666142        1.5024658947450693     
 C   5.7043506776915631        2.9474944197527178      -0.47758452854531630     
 H   4.6041834016623122        1.0999744901372319      -0.28537244510510562     
 H   8.8479381886079036       -2.6344693817369369        6.3418242298805012     
 C   8.9771930678950422      -0.54065492729800835        6.8816061619667614     
 H   8.7379217018068562        1.5759452724434497        7.2742970254761437     
 C   1.8257593118614277        3.8038010104571995        6.9224931247371808     
 C   2.9136562210299668        3.0262052801505939        8.9317036603572788     
 H   3.9816189254668122        1.1539940428583668        8.7661184904613201     
 H -0.29670350177276922       -2.5990267434631513        2.3450459220446254     
 C -0.31598744396723238      -0.55833346951231400        1.6196682482079467     
 H   4.3169983716444954E-003   1.5184381406468217        1.0937989658081402     
 H   7.4914265469427850        4.4320094361304676        2.0087489975268125     
 C   6.5265479242972617        3.8840229852328196       0.15581183704268312     
 H   5.4300086352633921        3.0629162899149640       -1.5272411585388741     
 H   9.9349456844814128      -0.62940817218584211        7.3918236771754673     
 H   1.2118282709309600        4.5400613560081773        6.4030596287098600     
 C   2.1275703137836151        3.9783446444196162        8.2764528622108706     
 H   3.1598638918367890        3.1361240013213867        9.9889295913957081     
 H  -1.2506263495828931      -0.66032736810213799        1.0699028479650312     
 H   6.9208068195412800        4.7432801796986173      -0.37872588838569476     
 H   1.7369993087145803        4.8456321061252208        8.7992807165615634     
 Dy   4.3287289162560132        17.062131434704046        12.635407901923477     
 Br   4.3157858046713180        19.935087908310557        12.688710048859237     
 O   3.5144171954515575        16.619725280710433        10.670963297509196     
 N   2.9537781007258683        14.928399519191771        13.098887850769529     
 N   2.0646998923095743        17.490986591735471        13.812815241364504     
 O   5.1381625418600416        16.657110689970366        14.611230630184602     
 N   5.7488153522607197        14.953928328625720        12.203438123559037     
 N   6.5563566942129077        17.538298036443628        11.401350518663383     
 C   3.0794082630210453        15.550632511431983        9.9991883964302346     
 C   2.3076231569806565        15.135437058135558        14.420024997542201     
 C   3.7958231751219884        13.701052215309744        13.166662974835859     
 C   1.8604068910814457        14.776305650844071        12.079713031456011     
 C   1.3892719923960313        18.660809349702053        13.865272183162284     
 C   1.5566257656832849        16.437567255749538        14.500969955453078     
 C   5.5844054372760326        15.599729519478450        15.294317606082364     
 C   6.3947595033665925        15.156013008815002        10.881083094067217     
 C   4.9333257939984962        13.707939260174495        12.147810071335622     
 C   6.8406199522248645        14.844779213674054        13.231408825484534     
 C   7.1904536093498939        18.728186980685514        11.301394764622396     
 C   7.1255420294274243        16.468189204417829        10.789993148525475     
 C   2.2927554746239354        14.563611279606890        10.657542411367489     
 C   3.3917422900340211        15.361636022604408        8.6336570955976395     
 H   3.1023772722292962        15.141268036363769        15.182593149141930     
 H   1.6199831432136651        14.305744229207431        14.658520344641092     
 H   3.1723149569810003        12.804079606583896        13.009690582728332     
 H   4.2122292691625498        13.637836167352791        14.177074342706179     
 H   1.2142915077316241        13.938187890270715        12.385331497055178     
 H   1.2653184839113627        15.698363024922880        12.132573506565356     
 H   1.8397400333411917        19.481370901420242        13.310855976330746     
 C  0.20757371628118401        18.829196998638022        14.582533805746195     
 C  0.39492018910970378        16.538526913457389        15.267650322114697     
 C   6.4009501319239588        14.627970089046753        14.650746050342830     
 C   5.2494573952465000        15.402211502377186        16.653653597418764     
 H   5.5998630075138180        15.150059005679500        10.118659276226367     
 H   7.0902566233067095        14.331539384931823        10.647257411514007     
 H   5.5765742667596783        12.825703958263524        12.310254056968930     
 H   4.5171077748386050        13.628702080992637        11.138165493127056     
 H   7.5148052021869178        14.025670995069126        12.936827129961832     
 H   7.4055489833822614        15.785641855065876        13.175020423089629     
 H   6.6877628724291895        19.563295473301253        11.785193817826841     
 C   8.3973360940312727        18.897140065679960        10.626790240017773     
 C   8.3234299667447935        16.564053286421423        10.082916642283603     
 C   1.8394466890527965        13.447155343368532        9.9470567490976833     
 C   2.9195519955764686        14.241521044709968        7.9404043395419466     
 H   3.9783409733253330        16.118040363521867        8.1136356266037897     
 H -0.29773725795671302        19.792390345045902        14.587780776659475     
 C -0.30282500993633832        17.746743751022514        15.297773302506346     
 H   2.8713898812785722E-002   15.667667691100855        15.807810735694023     
 C   6.8575677801063826        13.517440282482310        15.368458842730474     
 C   5.7225139868576038        14.286749196455499        17.353655714836680     
 H   4.6384223819501100        16.144023789052024        17.165466561093215     
 H   8.8621401965227555        19.879201946791817        10.574073828135537     
 C   8.9854359780534345        17.790597430258853        10.016965629599435     
 H   8.7413919591262665        15.677777234218008        9.6100764254888080     
 H   1.2308338348495711        12.704724009068887        10.464084784886234     
 C   2.1392151100133612        13.281766214653580        8.5916086567118448     
 H   3.1641709086016467        14.137980832072394        6.8822139978183108     
 H  -1.2345403469216927        17.841742676053290        15.853520646689176     
 H   7.4844884894296317        12.784689906056451        14.860499040091668     
 C   6.5324619972519464        13.341979882679428        16.716921139188116     
 H   5.4537896931870682        14.175274786285248        18.405116371689495     
 H   9.9424528895199664        17.881680639507863        9.5059278280434913     
 H   1.7527109647477459        12.415490669606765        8.0640798443447110     
 H   6.9221687592357437        12.480258274204616        17.250695091134535     
 Dy  -3.9632599983762028E-002   8.7760151534365818        4.1971224511035592     
 Br  -4.4019184155726511E-002   5.8925404102555747        4.2469060943250012     
 O  0.76217588022496263        9.2411554071717052        2.2343024340200524     
 N   1.3488333109891095        10.900828591248720        4.6677899175040576     
 N   2.2189825766460398        8.3212190909069541        5.3590690344388605     
 O -0.82717238249999514        9.1919423325993925        6.1792425683408290     
 N  -1.4612771307323602        10.876901034224241        3.7742080472093700     
 N  -2.2686172790666377        8.3106573461701156        2.9501274875871362     
 C   1.2045949318499864        10.308689200175701        1.5652274427022139     
 C   1.9989272946849974        10.679122647879511        5.9828566078159762     
 C  0.50017867505551683        12.122084863545046        4.7480262602030567     
 C   2.4364783492824600        11.065579703993059        3.6460453305022678     
 C   2.8904505223979573        7.1479446378662681        5.3999929243165274     
 C   2.7390947149594660        9.3696304716448751        6.0480078505780739     
 C  -1.2829948576970900        10.244941799149569        6.8627628618332750     
 C  -2.1086073423612928        10.694742263232621        2.4494328517042900     
 C -0.63966399732824164        12.120964229482643        3.7308686080787758     
 C  -2.5534689065727796        10.984279296452071        4.8026125274307816     
 C  -2.8992457785516299        7.1194587205756568        2.8405169937706511     
 C  -2.8384732525997780        9.3837153975049912        2.3441892590475017     
 C   1.9991392183173364        11.287422067753075        2.2262816401483905     
 C  0.89224534852344184        10.503878835313255       0.20052817498537634     
 H   1.2089340963855510        10.673440812914164        6.7501927071574306     
 H   2.6963541589164781        11.499543202123551        6.2260497737372029     
 H   1.1175078954744226        13.024435092753651        4.5958579190083171     
 H   8.6674748508291460E-002   12.176810976005687        5.7600515974294959     
 H   3.0815947450721843        11.903782640732237        3.9545806126974470     
 H   3.0355322542719492        10.145247574567133        3.6892743671361186     
 H   2.4308371353820886        6.3317324972573887        4.8465164271246923     
 C   4.0776826771583119        6.9708398742513102        6.1058642915479187     
 C   3.9068308503606626        9.2582634919208342        6.8035178300068724     
 C  -2.1126538919268749        11.206231942836299        6.2206507746283837     
 C -0.94117227581117091        10.450548809826330        8.2190392862858825     
 H  -1.3141407901138855        10.709550290219996        1.6868077359739504     
 H  -2.8032874003053663        11.523227181197464        2.2279651340748803     
 H  -1.2819234338066803        13.002471268136206        3.9007494223311747     
 H -0.22424437922862539        12.207341903658650        2.7215187737689672     
 H  -3.2293710224819820        11.801601555561335        4.5070940560255259     
 H  -3.1162039999355438        10.042029879568252        4.7468767332769968     
 H  -2.3947048128552497        6.2819040688120422        3.3189947035356533     
 C  -4.1051536261358077        6.9535170982622452        2.1634517350947546     
 C  -4.0343545270565109        9.2909279083323604        1.6332397052335930     
 C   2.4572409675378419        12.403960069242659        1.5192909153781990     
 C   1.3699452710885678        11.623890242152607      -0.48921912768614789     
 H  0.30032406243462301        9.7529628167299567      -0.32148018042100801     
 H   4.5774476130120707        6.0047369891672977        6.1019042606349467     
 C   4.5999226401791224        8.0473223440392587        6.8220560958668885     
 H   4.2816420424509047        10.125415894504062        7.3439398819063095     
 C  -2.5755116971807026        12.314994181468915        6.9368532557842704     
 C  -1.4200154394310385        11.564442042813761        8.9176670520078858     
 H -0.31989984496841972        9.7164814545627731        8.7296976509820006     
 H  -4.5683116710074438        5.9707491947156939        2.1040481327815832     
 C  -4.6945935174808913        8.0637354478977574        1.5601531485813525     
 H  -4.4528314917518212        10.179594219992158        1.1645435486000657     
 H   3.0711599864072077        13.140783040342384        2.0379796120502358     
 C   2.1560826981820687        12.576697833568131       0.16497748238491178     
 H   1.1243851839200929        11.732357006492405       -1.5467383482908079     
 H   5.5357966757800243        7.9463023780205928        7.3699291939540457     
 H  -3.2103341234848979        13.041156789576654        6.4292064205636894     
 C  -2.2433597917793375        12.498738771927004        8.2826142182169153     
 H  -1.1448393522731208        11.682872300995802        9.9667411275973947     
 H  -5.6513686932865523        7.9747812583430253        1.0480973648552807     
 H   2.5472340322613718        13.443090133492277      -0.35883995434214017     
 H  -2.6374929331428008        13.359338552550124        8.8149937295948959     
 Dy  -1.9583302460115210E-002   8.4702839911488379        12.694151865246450     
 Br  -6.4037277582956048E-003   11.338777629061306        12.647078553278684     
 O -0.83094591821620745        8.0601436493415619        10.717811791394963     
 N  -1.4385469687093251        6.3576793062069177        13.128647855617285     
 N  -2.2479210131554201        8.9415111586462874        13.931271186261617     
 O  0.79326400898007277        8.0230437467744267        14.657900451143671     
 N   1.3550719792490067        6.3328716120897459        12.230810710393728     
 N   2.2424406507751971        8.8961910071778973        11.512474108378628     
 C  -1.2752543113609898        6.9998121932531152        10.037939501616648     
 C  -2.0831447659560918        6.5592056947618094        14.451586393920888     
 C -0.62324477218351038        5.1114620576277261        13.183178194948736     
 C  -2.5313647563191171        6.2474547330787749        12.102069455174007     
 C  -2.8834984805381887        10.130490527011126        14.032135409320494     
 C  -2.8151242721294731        7.8705772101325033        14.543223705958834     
 C   1.2294740249387750        6.9544011228924871        15.329885486081526     
 C   2.0009549031187110        6.5391217519801934        10.909600870003324     
 C  0.51385187047143188        5.1048374312174305        12.163911851421402     
 C   2.4487588748102875        6.1804187224101064        13.249581553212417     
 C   2.9180370801361315        10.065812813667961        11.458123739998896     
 C   2.7522788777900189        7.8408793014489309        10.828401362421335     
 C  -2.0914296167594664        6.0287070983744071        10.683234878592526     
 C -0.93764454688754773        6.7976620115806616        8.6798886709508505     
 H  -1.2876485927954082        6.5538244326442205        15.213360533359019     
 H  -2.7778470451976744        5.7342135610763876        14.686028032724304     
 H  -1.2666982144429400        4.2293784593418735        13.020207759619328     
 H -0.20677081715002135        5.0311952782079654        14.192618411822197     
 H  -3.2052232066943627        5.4283684981340752        12.397887936396309     
 H  -3.0964930765723091        7.1882134841467842        12.157797073986687     
 H  -2.3822280488001066        10.966513566220232        13.548501834526000     
 C  -4.0900206545076250        10.297716541545359        14.707776792690366     
 C  -4.0125671662981492        7.9647667663140878        15.251427214527812     
 C   2.0165925418079111        5.9676494078348812        14.671785599251747     
 C  0.91814709980897702        6.7659235829164714        16.695742194968368     
 H   1.2061633947942838        6.5448862057526833        10.147067103850480     
 H   2.6884333059660244        5.7092525971539052        10.671183241878845     
 H   1.1382084060681550        4.2084739195155123        12.321614930152208     
 H   9.7491116508382214E-002   5.0403011872781276        11.153603285737034     
 H   3.0945270040154904        5.3419556232613763        12.943741575502084     
 H   3.0442994963668966        7.1022356679110841        13.196711373407398     
 H   2.4661253755262651        10.888009199974649        12.008773870559692     
 C   4.1016412282826948        10.232146522023188        10.743614997396000     
 C   3.9162544977385099        7.9396100856515446        10.065156318474001     
 C  -2.5447917136507288        4.9147138714560326        9.9687708464306901     
 C  -1.4071307742452042        5.6786327932220519        7.9831644432330755     
 H -0.32724516230480605        7.5387584369128913        8.1663220316231566     
 H  -4.5560541705039874        11.279068700548425        14.761326278197666     
 C  -4.6761718032156230        9.1903410326926114        15.317953158430065     
 H  -4.4289574480905056        7.0778711826918075        15.724558948137318     
 C   2.4700139314813470        4.8511184086912031        15.382200663833178     
 C   1.3907829017749958        5.6460556291799762        17.389148964204903     
 H  0.33126879843030854        7.5219957122419858        17.215927527561970     
 H   4.6065289500790962        11.195474543828952        10.736126646066641     
 C   4.6142930602821979        9.1475655111622398        10.033465532958017     
 H   4.2838693411662110        7.0671386554626308        9.5287125739030838     
 H  -3.1710151729092013        4.1825323955939560        10.478564089889515     
 C  -2.2166109775789087        4.7346398301674189        8.6216528724942876     
 H  -1.1361776879324557        5.5637133966151140        6.9326513887815748     
 H  -5.6328646902635695        9.2802506996453697        15.829804660232218     
 H   3.0781029243628915        4.1083416017164467        14.864879550936104     
 C   2.1706907109821949        4.6859714255799654        16.737848148330027     
 H   1.1464740281718278        5.5428556886788876        18.447459404537110     
 H   5.5475691802099938        9.2408299446182216        9.4801370155709890     
 H  -2.6030998209293998        3.8699357891300452        8.0902984218392824     
 H   2.5570283485904071        3.8196104963544668        17.265496922578219     
         256

 Dy   4.3151007640034367       0.17107669160426900        4.2469589680703699     
 Br   4.3209523691645444       -2.7125293947396485        4.1948753902372209     
 O   5.1040851177709774       0.58491976164415560        2.2649276959619935     
 N   5.7360040942393047        2.2733038668821144        4.6683615560484828     
 N   6.5453416455682012      -0.29233000651892327        5.4893603798703481     
 O   3.5134017224753120       0.63601065241905241        6.2094845459496728     
 N   2.9261504634123652        2.2955892251145245        3.7749621965118059     
 N   2.0580079425976843      -0.28393229109882612        3.0809025630655027     
 C   5.5597253441390437        1.6367933937257486        1.5796725678667884     
 C   6.3841535162713541        2.0910268525285098        5.9927000177081338     
 C   4.9136639640704214        3.5166943425210393        4.7124174635707092     
 C   6.8275873294813794        2.3818503444985755        3.6394966228711549     
 C   7.1774062049075145       -1.4828708374304713        5.5960681584958110     
 C   7.1141247483863461       0.77993493999871399        6.0971398390448615     
 C   3.0716416257901651        1.7043264827752218        6.8778731125271761     
 C   2.2766047304797876        2.0743324427990708        2.4594572359207825     
 C   3.7739660898928382        3.5174235743748565        3.6951902551812430     
 C   1.8383754795216234        2.4588426929169271        4.7969554461668276     
 C   1.3882974254184808       -1.4579770585764773        3.0374318288854294     
 C   1.5370252866344827       0.76457559623114080        2.3931665560009443     
 C   6.3869425935883672        2.6008543325200377        2.2208499059383557     
 C   5.2209939669781695        1.8379653872717610       0.22192484583080893     
 H   5.5903143516856506        2.1063159410147216        6.7559892515839941     
 H   7.0793496975344672        2.9192716766231226        6.2135059595784448     
 H   5.5552784191803246        4.3986878413971517        4.5428895963391476     
 H   4.4982776940476139        3.6023970274188644        5.7218044765034373     
 H   7.5018483022868079        3.2008784580515561        3.9340260046672730     
 H   7.3923441979781597        1.4409016309895870        3.6962090057993384     
 H   6.6740466046692069       -2.3195728754811782        5.1154275510222584     
 C   8.3833437824510550       -1.6491828343339525        6.2728669425419357     
 C   8.3096198975250672       0.68645319814940275        6.8084175187178833     
 C   2.2760448747421034        2.6819213694176973        6.2165322443748625     
 C   3.3864524510383474        1.9016404211675724        8.2416404293976822     
 H   3.0671074296670446        2.0689247056044602        1.6926116276435486     
 H   1.5793666241361084        2.8948616854195102        2.2160183687946908     
 H   3.1559835879549500        4.4193340538909043        3.8472123507774554     
 H   4.1877801183049792        3.5723496263091525        2.6832828898317462     
 H   1.1919108446945361        3.2958727054136983        4.4883770803601504     
 H   1.2409079668548526        1.5375401151085808        4.7539781768832512     
 H   1.8488361496772603       -2.2743599544441824        3.5894651230039996     
 C  0.20156500776707689       -1.6356192224516379        2.3309418113661371     
 C  0.36946220715737876       0.65283177014763871        1.6374651103808224     
 C   6.8498192178968242        3.7083773555258794        1.5026209098400616     
 C   5.7002603637480567        2.9503203417024157      -0.47888246526250339     
 H   4.6014690789887220        1.1017398313664284      -0.28779406208231612     
 H   8.8478593855959140       -2.6312922759772772        6.3297959649493345     
 C   8.9709612881844834      -0.54019190690934082        6.8792411247704548     
 H   8.7271789966060940        1.5743380496052888        7.2788755844343500     
 C   1.8186486728546023        3.7991717443063995        6.9229262224330492     
 C   2.9101479681044147        3.0227656728116390        8.9305346691509140     
 H   3.9792190256149444        1.1514674149963260        8.7636849201656197     
 H -0.29678228454246153       -2.6023037849339121        2.3327986023507781     
 C -0.32214078531531770      -0.55884371805539024        1.6170468772070636     
 H  -6.2811116363160058E-003   1.5200180964971748        1.0981143250072356     
 H   7.4828106283713645        4.4367233271826372        2.0095129604905000     
 C   6.5206433436753439        3.8877045674291728       0.15552117392682943     
 H   5.4274904401452373        3.0652726406244124       -1.5289784050456658     
 H   9.9274633001834793      -0.62953170323185970        7.3916184370004157     
 H   1.2037021260608534        4.5350157973406020        6.4041751681976535     
 C   2.1222872962743247        3.9741720100285476        8.2764059423874397     
 H   3.1580403598660345        3.1331006278078992        9.9872938059406291     
 H  -1.2579491622847940      -0.66025371771301156        1.0692843184578056     
 H   6.9148629533589157        4.7472171899876603      -0.37856297030950647     
 H   1.7318449645907379        4.8412368390668625        8.7997617291658337     
 Dy   4.3241242898386778        17.062249470714708        12.637849607976424     
 Br   4.3121875523411717        19.935197661642714        12.685735675663766     
 O   3.5102523014680513        16.621193265864829        10.672911056063731     
 N   2.9471362148896607        14.929756380859352        13.100027829884027     
 N   2.0621830247418438        17.493369789064865        13.818812415790671     
 O   5.1337865204644819        16.655267974795883        14.613121419886314     
 N   5.7421885929095282        14.952842758100640        12.204514975808033     
 N   6.5537129016003624        17.536262835961004        11.407091177689674     
 C   3.0745214868187070        15.552634628472873        10.000735830915765     
 C   2.3011188903939166        15.136388276064942        14.421315589526401     
 C   3.7878884025306565        13.701479983986438        13.167013125442985     
 C   1.8537089019168407        14.779764236872508        12.080559920860900     
 C   1.3888466868075833        18.664193719112934        13.873982488266476     
 C   1.5511072971629198        16.438984867010703        14.503008519336069     
 C   5.5794846810786956        15.597398614636399        15.295760161517657     
 C   6.3882346644480821        15.155325111702224        10.882292790893082     
 C   4.9253657376764410        13.707804821155106        12.148127175398329     
 C   6.8339929579665464        14.841415216054715        13.232113390186251     
 C   7.1899352376332386        18.725140004542681        11.309859608931019     
 C   7.1200184163465998        16.467019744715849        10.791953458055978     
 C   2.2862748642879427        14.566590706195015        10.658533197704434     
 C   3.3879151862857966        15.362991913803919        8.6355407445312355     
 H   3.0959578499927076        15.141572136912240        15.183790473226161     
 H   1.6131452041010355        14.306898072051050        14.659546726392081     
 H   3.1633883081831109        12.805265072796796        13.009679598414072     
 H   4.2043168354333780        13.637347908580258        14.177362931116605     
 H   1.2061560047503326        13.942699091729525        12.385824961260159     
 H   1.2602181312989891        15.702824177442562        12.133535604269204     
 H   1.8418930227143926        19.485607163129103        13.323226065716218     
 C  0.20596227054994135        18.832472415200467        14.589286156552173     
 C  0.38764994941973668        16.539532719139903        15.266863427779732     
 C   6.3945921865101862        14.624844713997115        14.651570620204739     
 C   5.2456245768857777        15.400420010446387        16.655420126883346     
 H   5.5934089141011718        15.150030241548444        10.119797548656772     
 H   7.0833969883504082        14.330650961439398        10.648194612268007     
 H   5.5676173808752702        12.824801072845355        12.310182054005715     
 H   4.5091278431232045        13.629476367437899        11.138442355157384     
 H   7.5067203993772598        14.021299995550333        12.937001604832741     
 H   7.4005257780508993        15.781286751425224        13.175970084379671     
 H   6.6897051873815023        19.559499386356666        11.797126007679413     
 C   8.3957934208611302        18.894082041882186        10.633512678138020     
 C   8.3162945159731496        16.563185733185708        10.082212076907648     
 C   1.8326283631469300        13.450384391327583        9.9478718874312744     
 C   2.9155310884013055        14.243052156253304        7.9421400059039522     
 H   3.9757796764336293        16.118543917097217        8.1157982395367014     
 H -0.29728688127263381        19.796625931451914        14.597162282963977     
 C -0.30829813073230072        17.748660144220015        15.299086435583419     
 H   1.8886099422476189E-002   15.667791320489648        15.803527312316909     
 C   6.8509924488390066        13.514062178650942        15.369018155793754     
 C   5.7186006923734256        14.284774339682667        17.355190845632606     
 H   4.6357810280223202        16.142985645690690        17.167574877471747     
 H   8.8626711900980037        19.875186194326062        10.583450243987144     
 C   8.9801542351030523        17.788789917730089        10.018404359243942     
 H   8.7317770822455696        15.677714564782674        9.6060025603233861     
 H   1.2230366604107299        12.708588720050122        10.464585204209985     
 C   2.1336103517674321        13.284245523469849        8.5927882891660836     
 H   3.1613340713459079        14.138906719875461        6.8843032562607211     
 H  -1.2412463141637269        17.843349096825147        15.852697853768158     
 H   7.4770270342818943        12.780787481161290        14.860698198048150     
 C   6.5270747010461747        13.339195124326158        16.717826427544992     
 H   5.4510514173773945        14.173789471931332        18.406994263312885     
 H   9.9360514417955255        17.880088473529213        9.5053744566608813     
 H   1.7468306508535520        12.418160592883790        8.0650824058730759     
 H   6.9165735292984385        12.477262824448546        17.251347643008476     
 Dy  -3.4351459341121805E-002   8.7758355990214056        4.2000512167809418     
 Br  -3.8844393671756898E-002   5.8923028458382882        4.2436174899222232     
 O  0.76719032003330012        9.2381750238859617        2.2364294241289353     
 N   1.3561897756680974        10.899610906287752        4.6682671176924959     
 N   2.2220882002964797        8.3194953287061821        5.3659919458900989     
 O -0.82226372698888461        9.1943382525439041        6.1813823753362929     
 N  -1.4538677716065422        10.878060361865993        3.7747744477083289     
 N  -2.2656244395147889        8.3124721817623257        2.9572655618885655     
 C   1.2099461573777659        10.305060453678401        1.5665307951797456     
 C   2.0060752955644423        10.679073111870677        5.9836413736253125     
 C  0.50901647824934826        12.121975844673376        4.7470645333582731     
 C   2.4439137501955197        11.061383892404942        3.6461125631575713     
 C   2.8912614406537398        7.1451662274477936        5.4105463508258023     
 C   2.7452504874861918        9.3691885997621114        6.0503311590916216     
 C  -1.2775356973196355        10.248061087821839        6.8641304903851328     
 C  -2.1014494193433713        10.694806903084553        2.4503045322260353     
 C -0.63084861829177030        12.121066263595683        3.7299481582922449     
 C  -2.5459367880646933        10.988296355146286        4.8028429805273616     
 C  -2.8985040809236708        7.1222935269228058        2.8512521101516897     
 C  -2.8323196908886916        9.3841851610488813        2.3465657441088905     
 C   2.0061869939598549        11.283097826691622        2.2264687907207916     
 C  0.89587764998750385        10.500647963189559       0.20228830032033451     
 H   1.2159089942982677        10.674371045679257        6.7507942324843828     
 H   2.7037342189702027        11.499476493654267        6.2261978437997367     
 H   1.1274950800439314        13.023390548147690        4.5941250829851707     
 H   9.5484137596259080E-002   12.178108032538388        5.7590032834595517     
 H   3.0907155144752747        11.898504509561988        3.9537913324643976     
 H   3.0410759501195104        10.139893423393007        3.6899104464321053     
 H   2.4290166679285234        6.3278572248843457        4.8612509755441717     
 C   4.0795894870851663        6.9684523756011645        6.1146494350425940     
 C   3.9147053128317002        9.2585730469074097        6.8030677495394425     
 C  -2.1054203515794447        11.210193450921155        6.2210017579807850     
 C -0.93729681684326305        10.453188278112293        8.2208442230430059     
 H  -1.3071713640234539        10.708635318006662        1.6874692888768448     
 H  -2.7958665201381034        11.523348824386636        2.2282184315887825     
 H  -1.2719972977837157        13.003488211609961        3.8990867623832663     
 H -0.21550001260322257        12.206045547941024        2.7204847051168595     
 H  -3.2201657350395396        11.806746058343409        4.5066272244782448     
 H  -3.1105643305315942        10.047206017060669        4.7476058219128863     
 H  -2.3966827455157778        6.2858883421440375        3.3340490115539141     
 C  -4.1031746891429401        6.9558707183219965        2.1722111313731154     
 C  -4.0263626762057871        9.2905555967954321        1.6326913684854161     
 C   2.4641920471447483        12.399299544026809        1.5188859635695102     
 C   1.3732840104898381        11.620432023202316      -0.48802084545435370     
 H  0.30252738649744265        9.7504402711377391      -0.31901587211867377     
 H   4.5771256615107294        6.0013323539042647        6.1141117188199523     
 C   4.6058338793369984        8.0466669436460094        6.8245387602927901     
 H   4.2921397089674702        10.126856780548056        7.3394431429944973     
 C  -2.5682276885050692        12.319297954350146        6.9367058923526850     
 C  -1.4162705055720344        11.567322718445565        8.9189988097292314     
 H -0.31749214266081754        9.7183252492002428        8.7321358567395553     
 H  -4.5685306021177281        5.9741053602583944        2.1161856779725183     
 C  -4.6885212227719029        8.0643024052868952        1.5624891741945355     
 H  -4.4421596471682854        10.178040336148584        1.1598496184445029     
 H   3.0791219587841847        13.135707290737674        2.0368955156335429     
 C   2.1612085189173942        12.572496256027227       0.16505094629769934     
 H   1.1260348393623048        11.729318715648805       -1.5450725362918292     
 H   5.5429074663377991        7.9461853636183051        7.3703345677480403     
 H  -3.2020094065199096        13.045959734645916        6.4284520700677241     
 C  -2.2378023031149663        12.502472198168448        8.2829338770372587     
 H  -1.1427038440427741        11.685259610118491        9.9685272001310175     
 H  -5.6440090778880458        7.9747450270826894        1.0482237400935828     
 H   2.5522356984656640        13.438661764304246      -0.35929837573745793     
 H  -2.6319484409824896        13.363295460811221        8.8148680718954626     
 Dy  -1.5111015275657964E-002   8.4704404383100780        12.691649752841290     
 Br  -2.7170585407072026E-003   11.338874556354494        12.650213109169941     
 O -0.82667842749218445        8.0583661129147224        10.715863747384413     
 N  -1.4320916728749558        6.3565470413839265        13.127519509893142     
 N  -2.2454528564603735        8.9394416095855895        13.925358557321438     
 O  0.79721414693784254        8.0245488674994903        14.655924249472152     
 N   1.3615542897880060        6.3341514737242184        12.229706419361092     
 N   2.2449195589335083        8.8984093158581317        11.506627251958781     
 C  -1.2704249294319909        6.9975472476361027        10.036422965437021     
 C  -2.0768407854720814        6.5585051458104973        14.450292222707455     
 C -0.61548165311867586        5.1112676443913125        13.182859802609988     
 C  -2.5248719006725486        6.2441070153700222        12.101266612732450     
 C  -2.8831077242783900        10.127435355432112        14.023493924162661     
 C  -2.8097830001484208        7.8694214383955590        14.541145675896741     
 C   1.2341365633455776        6.9564664238044331        15.328354327283577     
 C   2.0073245503610764        6.5399594495490607        10.908357218914066     
 C  0.52162395810793938        5.1051889750266044        12.163600454763468     
 C   2.4552698076646999        6.1838326199200955        13.248795519588816     
 C   2.9184290735654503        10.069025833860410        11.449553249043463     
 C   2.7576609968355723        7.8421809621990493        10.826381824607854     
 C  -2.0851731881861921        6.0256406641994724        10.682314288204466     
 C -0.93388038266670914        6.7959539207383663        8.6780476287785344     
 H  -1.2814479301292516        6.5537670840059734        15.212172933663574     
 H  -2.7712389191757105        5.7333332545679001        14.684996372332714     
 H  -1.2579482369492800        4.2284245026261091        13.020260892772736     
 H -0.19902717168890785        5.0319213843626356        14.192358722930843     
 H  -3.1973031308061000        5.4240169042302888        12.397555954252276     
 H  -3.0915823823753859        7.1838852012082528        12.156762664543722     
 H  -2.3843026019223168        10.962666132295762        13.536328938212000     
 C  -4.0885599021401111        10.294727751640320        14.700932845458102     
 C  -4.0055875691983553        7.9639813370458556        15.252043971535832     
 C   2.0228551199625877        5.9706629673865610        14.670858430612665     
 C  0.92172516733020182        6.7673817416146420        16.693877717449659     
 H   1.2124644117949190        6.5450501961801626        10.145898170755983     
 H   2.6951450061364661        5.7102884061256933        10.670239769947862     
 H   1.1469619981939154        4.2095824048360111        12.321683462113073     
 H  0.10526350615189531        5.0397294236916688        11.153344911855141     
 H   3.1024729447137691        5.3463937565434456        12.943370822424074     
 H   3.0492342397261303        7.1066365129876301        13.195778199617688     
 H   2.4640372308677914        10.892030194377465        11.996676288253060     
 C   4.1031175174623957        10.235295781453944        10.736845921374222     
 C   3.9232955797120090        7.9405411600680402        10.065832118788002     
 C  -2.5383215006228701        4.9114179506386959        9.9680812467272801     
 C  -1.4032961714957370        5.6767694144973797        7.9815207185738446     
 H -0.32465845293760537        7.5378072898781250        8.1641624471094723     
 H  -4.5566242328591002        11.275143153487489        14.751825626375703     
 C  -4.6709910433583319        9.1886447067600976        15.316433036393391     
 H  -4.4195177735915605        7.0779214289816066        15.728574065144283     
 C   2.4766087085723085        4.8544112062477360        15.381500527507269     
 C   1.3945519920333296        5.6477214454488678        17.387483755537691     
 H  0.33356118853805206        7.5226088944928762        17.213746124699529     
 H   4.6059524139814192        11.199572799514625        10.726719161959236     
 C   4.6195295821730653        9.1494066837442141        10.032010654384903     
 H   4.2933993936810761        7.0672206305778946        9.5328000189027406     
 H  -3.1636714770192902        4.1787104505612938        10.478216156079569     
 C  -2.2113223065479186        4.7319651225265948        8.6206110365838100     
 H  -1.1335185367066272        5.5623631610912119        6.9306589560391769     
 H  -5.6265398653898391        9.2788198187069959        15.830307816684194     
 H   3.0856882216225698        4.1122528824923972        14.864529885098760     
 C   2.1760574741175067        4.6885637676044132        16.736785580871135     
 H   1.1490430736194024        5.5439554073034563        18.445441525288540     
 H   5.5539650992977725        9.2423938410717525        9.4807032637075466     
 H  -2.5976070122150219        3.8670708915600405        8.0894802343126955     
 H   2.5626710624248061        3.8224170855706370        17.264647526169529     
         256

 Dy   4.3095658730780073       0.17083983294123539        4.2440603678740736     
 Br   4.3154050750939765       -2.7128098123096929        4.1981825456200683     
 O   5.0989254368121051       0.58719229452613619        2.2627886743167442     
 N   5.7284210003093916        2.2743545103718503        4.6677982399424218     
 N   6.5420971299721762      -0.29065510480405787        5.4823047099865549     
 O   3.5081981239908981       0.63304288822917087        6.2073941090809637     
 N   2.9186119657983194        2.2943679915877087        3.7745116392728302     
 N   2.0545855161354738      -0.28563804147397281        3.0740275409698148     
 C   5.5540103597466635        1.6397970622475300        1.5783054986209399     
 C   6.3768424599874347        2.0909939505374462        5.9918238806696174     
 C   4.9047190826116189        3.5167220143934093        4.7133512859118705     
 C   6.8198619102587070        2.3857164545612535        3.6392375103622610     
 C   7.1763704313690750       -1.4802026190016624        5.5854570531588346     
 C   7.1077953785630532       0.78029714208637480        6.0947677326392533     
 C   3.0661146887163944        1.7007200070783191        6.8765995995862790     
 C   2.2692688032573143        2.0743115538741872        2.4586968225431844     
 C   3.7649822440562337        3.5172917641279997        3.6961843888960879     
 C   1.8307626671814206        2.4546809717273113        4.7969169253084738     
 C   1.3871079425411708       -1.4607090874169177        3.0269158280247508     
 C   1.5306413126051723       0.76418609845224816        2.3908303247633262     
 C   6.3794732341273219        2.6046905476175333        2.2204883702585612     
 C   5.2168208178808984        1.8405183712127908       0.22013749535195781     
 H   5.5832065027874442        2.1053266230128811        6.7553397180234951     
 H   7.0717908148426591        2.9192918652827320        6.2132200754686391     
 H   5.5452574638952843        4.3996077327725081        4.5445606955467541     
 H   4.4894193545916616        3.6010365407040066        5.7228584244030074     
 H   7.4924934141384565        3.2058457572326118        3.9344459003588637     
 H   7.3864729237933897        1.4459010079283887        3.6954292323744213     
 H   6.6756591256980560       -2.3157872196335307        5.1005789891694757     
 C   8.3811107759946726       -1.6469809601797083        6.2641775664991934     
 C   8.3014995586094340       0.68599671389322747        6.8089129999031472     
 C   2.2688297178243402        2.6776262084279852        6.2163722775905041     
 C   3.3826401159210535        1.8984221905841259        8.2399109540854720     
 H   3.0599438610711638        2.0698830901914027        1.6920323170006051     
 H   1.5718191057065949        2.8948467567045713        2.2159128369828545     
 H   3.1458776832855815        4.4182822166920417        3.8490130753927736     
 H   4.1788062824668568        3.5736407565955086        2.6843560215277780     
 H   1.1826360058202190        3.2906513769744858        4.4891954998901316     
 H   1.2351571453479961        1.5322366327200083        4.7533767943728442     
 H   1.8502094150051029       -2.2782220656136598        3.5748154112659996     
 C  0.19931123423369229       -1.6378974889951832        2.3221142539828699     
 C  0.36140787045020645       0.65325507525418391        1.6377926523082196     
 C   6.8422469907222219        3.7125916891851443        1.5027759249350539     
 C   5.6961700498045493        2.9531462636521137      -0.48018040197969047     
 H   4.5987547563151319        1.1035051725956246      -0.29021567905952661     
 H   8.8477805825839244       -2.6281151702176175        6.3177677000181669     
 C   8.9647295084739227      -0.53972888652067319        6.8768760875741481     
 H   8.7164362914053317        1.5727308267671276        7.2834541433925564     
 C   1.8115380338477771        3.7945424781555999        6.9233593201289185     
 C   2.9066397151788630        3.0193260654726841        8.9293656779445492     
 H   3.9768191257630763        1.1489407871342854        8.7612513498699176     
 H -0.29686106731215384       -2.6055808264046729        2.3205512826569312     
 C -0.32829412666340296      -0.55935396659846637        1.6144255062061807     
 H  -1.6879221644276507E-002   1.5215980523475279        1.1024296842063313     
 H   7.4741947097999439        4.4414372182348076        2.0102769234541875     
 C   6.5147387630534261        3.8913861496255264       0.15523051081097575     
 H   5.4249722450270825        3.0676289913338608       -1.5307156515524576     
 H   9.9199809158855441      -0.62965523427787728        7.3914131968253631     
 H   1.1955759811907467        4.5299702386730267        6.4052907076854471     
 C   2.1170042787650338        3.9699993756374790        8.2763590225640105     
 H   3.1562168278952805        3.1300772542944117        9.9856580204855501     
 H  -1.2652719749866947      -0.66018006732388512        1.0686657889505800     
 H   6.9089190871765513        4.7511542002767024      -0.37840005223331813     
 H   1.7266906204668957        4.8368415720085052        8.8002427417701057     
 Dy   4.3195196634213433        17.062367506725369        12.640291314029371     
 Br   4.3085893000110254        19.935307414974876        12.682761302468295     
 O   3.5060874074845447        16.622661251019228        10.674858814618265     
 N   2.9404943290534535        14.931113242526932        13.101167808998524     
 N   2.0596661571741133        17.495752986394255        13.824809590216836     
 O   5.1294104990689213        16.653425259621397        14.615012209588025     
 N   5.7355618335583376        14.951757187575559        12.205591828057029     
 N   6.5510691089878170        17.534227635478381        11.412831836715965     
 C   3.0696347106163691        15.554636745513765        10.002283265401294     
 C   2.2946146238071772        15.137339493994324        14.422606181510600     
 C   3.7799536299393246        13.701907752663134        13.167363276050112     
 C   1.8470109127522356        14.783222822900946        12.081406810265786     
 C   1.3884213812191355        18.667578088523818        13.882692793370666     
 C   1.5455888286425550        16.440402478271864        14.505047083219061     
 C   5.5745639248813594        15.595067709794350        15.297202716952951     
 C   6.3817098255295717        15.154637214589446        10.883502487718946     
 C   4.9174056813543867        13.707670382135717        12.148444279461039     
 C   6.8273659637082282        14.838051218435375        13.232817954887970     
 C   7.1894168659165834        18.722093028399843        11.318324453239640     
 C   7.1144948032657744        16.465850285013868        10.793913767586481     
 C   2.2797942539519500        14.569570132783138        10.659523984041380     
 C   3.3840880825375721        15.364347805003430        8.6374243934648298     
 H   3.0895384277561191        15.141876237460709        15.184987797310390     
 H   1.6063072649884060        14.308051914894669        14.660573108143073     
 H   3.1544616593852219        12.806450539009697        13.009668614099814     
 H   4.1964044017042053        13.636859649807725        14.177651519527029     
 H   1.1980205017690411        13.947210293188334        12.386318425465138     
 H   1.2551177786866154        15.707285329962241        12.134497701973054     
 H   1.8440460120875934        19.489843424837964        13.335596155101692     
 C  0.20435082481869868        18.835747831762909        14.596038507358152     
 C  0.38037970972976959        16.540538524822413        15.266076533444766     
 C   6.3882342410964128        14.621719338947475        14.652395190066645     
 C   5.2417917585250553        15.398628518515590        16.657186656347928     
 H   5.5869548206885247        15.150001477417389        10.120935821087174     
 H   7.0765373533941069        14.329762537946973        10.649131813022006     
 H   5.5586604949908613        12.823898187427186        12.310110051042500     
 H   4.5011479114078039        13.630250653883163        11.138719217187711     
 H   7.4986355965676026        14.016928996031542        12.937176079703647     
 H   7.3955025727195363        15.776931647784572        13.176919745669712     
 H   6.6916475023338142        19.555703299412084        11.809058197531986     
 C   8.3942507476909896        18.891024018084416        10.640235116258268     
 C   8.3091590652015057        16.562318179949994        10.081507511531692     
 C   1.8258100372410637        13.453613439286636        9.9486870257648654     
 C   2.9115101812261419        14.244583267796640        7.9438756722659587     
 H   3.9732183795419256        16.119047470672566        8.1179608524696150     
 H -0.29683650458855454        19.800861517857925        14.606543789268480     
 C -0.31377125152826313        17.750576537417512        15.300399568660492     
 H   9.0583000321666565E-003   15.667914949878442        15.799243888939795     
 C   6.8444171175716315        13.510684074819574        15.369577468857035     
 C   5.7146873978892474        14.282799482909834        17.356725976428528     
 H   4.6331396740945303        16.141947502329351        17.169683193850279     
 H   8.8632021836732537        19.871170441860304        10.592826659838751     
 C   8.9748724921526719        17.786982405201329        10.019843088888448     
 H   8.7221622053648744        15.677651895347340        9.6019286951579623     
 H   1.2152394859718885        12.712453431031356        10.465085623533739     
 C   2.1280055935215030        13.286724832286117        8.5939679216203242     
 H   3.1584972340901696        14.139832607678528        6.8863925147031306     
 H  -1.2479522814057609        17.844955517597004        15.851875060847139     
 H   7.4695655791341578        12.776885056266130        14.860897356004632     
 C   6.5216874048404021        13.336410365972888        16.718731715901868     
 H   5.4483131415677200        14.172304157577416        18.408872154936276     
 H   9.9296499940710845        17.878496307550559        9.5048210852782713     
 H   1.7409503369593580        12.420830516160816        8.0660849674014408     
 H   6.9109782993611342        12.474267374692479        17.252000194882417     
 Dy  -2.9070318698481583E-002   8.7756560446062313        4.2029799824583245     
 Br  -3.3669603187787285E-002   5.8920652814210026        4.2403288855194452     
 O  0.77220475984163761        9.2351946406002163        2.2385564142378187     
 N   1.3635462403470853        10.898393221326783        4.6687443178809334     
 N   2.2251938239469196        8.3177715665054084        5.3729148573413363     
 O -0.81735507147777409        9.1967341724884175        6.1835221823317559     
 N  -1.4464584124807245        10.879219689507744        3.7753408482072879     
 N  -2.2626315999629405        8.3142870173545340        2.9644036361899948     
 C   1.2152973829055451        10.301431707181100        1.5678341476572775     
 C   2.0132232964438868        10.679023575861843        5.9844261394346479     
 C  0.51785428144317980        12.121866825801703        4.7461028065134885     
 C   2.4513491511085799        11.057188080816825        3.6461797958128748     
 C   2.8920723589095223        7.1423878170293191        5.4210997773350771     
 C   2.7514062600129177        9.3687467278793477        6.0526544676051692     
 C  -1.2720765369421811        10.251180376494110        6.8654981189369915     
 C  -2.0942914963254502        10.694871542936482        2.4511762127477810     
 C -0.62203323925529908        12.121168297708723        3.7290277085057144     
 C  -2.5384046695566065        10.992313413840499        4.8030734336239416     
 C  -2.8977623832957122        7.1251283332699558        2.8619872265327286     
 C  -2.8261661291776052        9.3846549245927715        2.3489422291702793     
 C   2.0132347696023727        11.278773585630169        2.2266559412931923     
 C  0.89950995145156587        10.497417091065865       0.20404842565529271     
 H   1.2228838922109841        10.675301278444350        6.7513957578113351     
 H   2.7111142790239273        11.499409785184984        6.2263459138622697     
 H   1.1374822646134399        13.022346003541729        4.5923922469620244     
 H  0.10429352668422670        12.179405089071091        5.7579549694896075     
 H   3.0998362838783655        11.893226378391740        3.9530020522313478     
 H   3.0466196459670711        10.134539272218882        3.6905465257280921     
 H   2.4271962004749579        6.3239819525113026        4.8759855239636503     
 C   4.0814962970120208        6.9660648769510187        6.1234345785372701     
 C   3.9225797753027374        9.2588826018939834        6.8026176690720117     
 C  -2.0981868112320141        11.214154959006011        6.2213527413331873     
 C -0.93342135787535518        10.455827746398256        8.2226491598001310     
 H  -1.3002019379330221        10.707720345793330        1.6881308417797394     
 H  -2.7884456399708402        11.523470467575805        2.2284717291026848     
 H  -1.2620711617607512        13.004505155083717        3.8974241024353580     
 H -0.20675564597781976        12.204749192223396        2.7194506364647522     
 H  -3.2109604475970972        11.811890561125484        4.5061603929309646     
 H  -3.1049246611276451        10.052382154553085        4.7483349105487758     
 H  -2.3986606781763053        6.2898726154760327        3.3491033195721749     
 C  -4.1011957521500726        6.9582243383817470        2.1809705276514761     
 C  -4.0183708253550634        9.2901832852585038        1.6321430317372390     
 C   2.4711431267516546        12.394639018810956        1.5184810117608216     
 C   1.3766227498911083        11.616973804252027      -0.48682256322255951     
 H  0.30473071056026230        9.7479177255455234      -0.31655156381633959     
 H   4.5768037100093890        5.9979277186412316        6.1263191770049588     
 C   4.6117451184948735        8.0460115432527584        6.8270214247186916     
 H   4.3026373754840366        10.128297666592049        7.3349464040826851     
 C  -2.5609436798294354        12.323601727231377        6.9365585289210996     
 C  -1.4125255717130301        11.570203394077369        8.9203305674505788     
 H -0.31508444035321537        9.7201690438377142        8.7345740624971118     
 H  -4.5687495332280124        5.9774615258010950        2.1283232231634539     
 C  -4.6824489280629145        8.0648693626760330        1.5648251998077185     
 H  -4.4314878025847495        10.176486452305012        1.1551556882889400     
 H   3.0870839311611618        13.130631541132965        2.0358114192168499     
 C   2.1663343396527197        12.568294678486325       0.16512441021048693     
 H   1.1276844948045168        11.726280424805203       -1.5434067242928506     
 H   5.5500182568955738        7.9460683492160165        7.3707399415420349     
 H  -3.1936846895549209        13.050762679715175        6.4276977195717588     
 C  -2.2322448144505955        12.506205624409892        8.2832535358576003     
 H  -1.1405683358124272        11.687646919241180        9.9703132726646402     
 H  -5.6366494624895402        7.9747087958223526        1.0483501153318850     
 H   2.5572373646699558        13.434233395116214      -0.35975679713277570     
 H  -2.6264039488221784        13.367252369072318        8.8147424141960311     
 Dy  -1.0638728091200717E-002   8.4705968854713181        12.689147640436129     
 Br   9.6961067688119615E-004   11.338971483647683        12.653347665061199     
 O -0.82241093676816135        8.0565885764878811        10.713915703373861     
 N  -1.4256363770405862        6.3554147765609352        13.126391164169000     
 N  -2.2429846997653269        8.9373720605248916        13.919445928381258     
 O  0.80116428489561220        8.0260539882245538        14.653948047800633     
 N   1.3680366003270052        6.3354313353586909        12.228602128328456     
 N   2.2473984670918199        8.9006276245383642        11.500780395538934     
 C  -1.2655955475029921        6.9952823020190893        10.034906429257394     
 C  -2.0705368049880715        6.5578045968591860        14.448998051494025     
 C -0.60771853405384146        5.1110732311548981        13.182541410271240     
 C  -2.5183790450259802        6.2407592976612687        12.100463770290894     
 C  -2.8827169680185913        10.124380183853098        14.014852439004828     
 C  -2.8044417281673679        7.8682656666586137        14.539067645834649     
 C   1.2387991017523805        6.9585317247163792        15.326823168485630     
 C   2.0136941976034417        6.5407971471179280        10.907113567824808     
 C  0.52939604574444699        5.1055405188357792        12.163289058105535     
 C   2.4617807405191128        6.1872465174300837        13.248009485965214     
 C   2.9188210669947692        10.072238854052857        11.440982758088031     
 C   2.7630431158811257        7.8434826229491685        10.824362286794372     
 C  -2.0789167596129179        6.0225742300245386        10.681393697816409     
 C -0.93011621844587056        6.7942458298960702        8.6762065866062166     
 H  -1.2752472674630952        6.5537097353677272        15.210985333968127     
 H  -2.7646307931537466        5.7324529480594126        14.683964711941126     
 H  -1.2491982594556201        4.2274705459103457        13.020314025926144     
 H -0.19128352622779438        5.0326474905173058        14.192099034039487     
 H  -3.1893830549178377        5.4196653103265033        12.397223972108241     
 H  -3.0866716881784630        7.1795569182697205        12.155728255100758     
 H  -2.3863771550445274        10.958818698371292        13.524156041897999     
 C  -4.0870991497725973        10.291738961735280        14.694088898225839     
 C  -3.9986079720985610        7.9631959077776244        15.252660728543853     
 C   2.0291176981172643        5.9736765269382408        14.669931261973581     
 C  0.92530323485142663        6.7688399003128117        16.692013239930951     
 H   1.2187654287955541        6.5452141866076428        10.144729237661485     
 H   2.7018567063069079        5.7113242150974814        10.669296298016880     
 H   1.1557155903196761        4.2106908901565090        12.321751994073939     
 H  0.11303589579540839        5.0391576601052099        11.153086537973248     
 H   3.1104188854120478        5.3508318898255158        12.943000069346065     
 H   3.0541689830853640        7.1110373580641761        13.194845025827977     
 H   2.4619490862093172        10.896051188780282        11.984578705946426     
 C   4.1045938066420957        10.238445040884701        10.730076845352444     
 C   3.9303366616855078        7.9414722344845350        10.066507919102001     
 C  -2.5318512875950114        4.9081220298213593        9.9673916470238701     
 C  -1.3994615687462699        5.6749060357727075        7.9798769939146146     
 H -0.32207174357040469        7.5368561428433596        8.1620028625957897     
 H  -4.5571942952142130        11.271217606426553        14.742324974553741     
 C  -4.6658102835010409        9.1869483808275856        15.314912914356718     
 H  -4.4100780990926154        7.0779716752714066        15.732589182151248     
 C   2.4832034856632701        4.8577040038042689        15.380800391181360     
 C   1.3983210822916634        5.6493872617177594        17.385818546870478     
 H  0.33585357864579557        7.5232220767437665        17.211564721837089     
 H   4.6053758778837421        11.203671055200298        10.717311677851832     
 C   4.6247661040639318        9.1512478563261865        10.030555775811791     
 H   4.3029294461959422        7.0673026056931576        9.5368874639023993     
 H  -3.1563277811293786        4.1748885055286324        10.477868222269622     
 C  -2.2060336355169290        4.7292904148857708        8.6195692006733342     
 H  -1.1308593854807989        5.5610129255673106        6.9286665232967799     
 H  -5.6202150405161087        9.2773889377686203        15.830810973136170     
 H   3.0932735188822487        4.1161641632683477        14.864180219261414     
 C   2.1814242372528185        4.6911561096288619        16.735723013412244     
 H   1.1516121190669770        5.5450551259280241        18.443423646039975     
 H   5.5603610183855512        9.2439577375252835        9.4812695118441024     
 H  -2.5921142035006444        3.8642059939900353        8.0886620467861086     
 H   2.5683137762592052        3.8252236747868076        17.263798129760836     
         256

 Dy   4.3040309821525780       0.17060297427820176        4.2411617676777773     
 Br   4.3098577810234078       -2.7130902298797368        4.2014897010029157     
 O   5.0937657558532328       0.58946482740811668        2.2606496526714954     
 N   5.7208379063794794        2.2754051538615858        4.6672349238363617     
 N   6.5388526143761512      -0.28898020308919248        5.4752490401027609     
 O   3.5029945255064843       0.63007512403928934        6.2053036722122545     
 N   2.9110734681842740        2.2931467580608933        3.7740610820338545     
 N   2.0511630896732629      -0.28734379184911951        3.0671525188741269     
 C   5.5482953753542823        1.6428007307693115        1.5769384293750914     
 C   6.3695314037035162        2.0909610485463825        5.9909477436311001     
 C   4.8957742011528165        3.5167496862657792        4.7142851082530317     
 C   6.8121364910360347        2.3895825646239315        3.6389783978533665     
 C   7.1753346578306356       -1.4775344005728537        5.5748459478218582     
 C   7.1014660087397594       0.78065934417403560        6.0923956262336461     
 C   3.0605877516426241        1.6971135313814163        6.8753260866453827     
 C   2.2619328760348405        2.0742906649493031        2.4579364091655869     
 C   3.7559983982196288        3.5171599538811424        3.6971785226109324     
 C   1.8231498548412177        2.4505192505376954        4.7968784044501209     
 C   1.3859184596638605       -1.4634411162573580        3.0163998271640722     
 C   1.5242573385758620       0.76379660067335564        2.3884940935257086     
 C   6.3720038746662757        2.6085267627150284        2.2201268345787666     
 C   5.2126476687836272        1.8430713551538207       0.21835014487310672     
 H   5.5760986538892379        2.1043373050110410        6.7546901844629952     
 H   7.0642319321508502        2.9193120539423418        6.2129341913588343     
 H   5.5352365086102440        4.4005276241478644        4.5462317947543607     
 H   4.4805610151357103        3.5996760539891484        5.7239123723025775     
 H   7.4831385259901060        3.2108130564136674        3.9348657960504547     
 H   7.3806016496086198        1.4509003848671904        3.6946494589495038     
 H   6.6772716467269051       -2.3120015637858837        5.0857304273166939     
 C   8.3788777695382901       -1.6447790860254643        6.2554881904564512     
 C   8.2933792196938008       0.68554022963705208        6.8094084810884121     
 C   2.2616145609065774        2.6733310474382730        6.2162123108061467     
 C   3.3788277808037601        1.8952039600006794        8.2381814787732619     
 H   3.0527802924752834        2.0708414747783452        1.6914530063576614     
 H   1.5642715872770812        2.8948318279896328        2.2158073051710181     
 H   3.1357717786162125        4.4172303794931791        3.8508138000080918     
 H   4.1698324466287344        3.5749318868818647        2.6854291532238097     
 H   1.1733611669459021        3.2854300485352739        4.4900139194201127     
 H   1.2294063238411397        1.5269331503314356        4.7527754118624381     
 H   1.8515826803329456       -2.2820841767831372        3.5601656995279995     
 C  0.19705746070030766       -1.6401757555387286        2.3132866965996026     
 C  0.35335353374303413       0.65367838036072912        1.6381201942356167     
 C   6.8346747635476186        3.7168060228444095        1.5029309400300463     
 C   5.6920797358610420        2.9559721856018117      -0.48147833869687751     
 H   4.5960404336415417        1.1052705138248211      -0.29263729603673710     
 H   8.8477017795719348       -2.6249380644579579        6.3057394350870002     
 C   8.9584977287633620      -0.53926586613200556        6.8745110503778406     
 H   8.7056935862045695        1.5711236039289664        7.2880327023507627     
 C   1.8044273948409519        3.7899132120047998        6.9237924178247869     
 C   2.9031314622533109        3.0158864581337292        8.9281966867381861     
 H   3.9744192259112081        1.1464141592722445        8.7588177795742155     
 H -0.29693985008184615       -2.6088578678754342        2.3083039629630839     
 C -0.33444746801148828      -0.55986421514154261        1.6118041352052979     
 H  -2.7477331652236994E-002   1.5231780081978810        1.1067450434054267     
 H   7.4655787912285234        4.4461511092869781        2.0110408864178750     
 C   6.5088341824315084        3.8950677318218796       0.15493984769512209     
 H   5.4224540499089278        3.0699853420433096       -1.5324528980592496     
 H   9.9124985315876089      -0.62977876532389487        7.3912079566503115     
 H   1.1874498363206401        4.5249246800054514        6.4064062471732397     
 C   2.1117212612557434        3.9658267412464103        8.2763121027405813     
 H   3.1543932959245260        3.1270538807809247        9.9840222350304710     
 H  -1.2725947876885955      -0.66010641693475869        1.0680472594433541     
 H   6.9029752209941870        4.7550912105657455      -0.37823713415712984     
 H   1.7215362763430535        4.8324463049501469        8.8007237543743759     
 Dy   4.3149150370040079        17.062485542736031        12.642733020082318     
 Br   4.3049910476808790        19.935417168307037        12.679786929272824     
 O   3.5019225135010386        16.624129236173623        10.676806573172799     
 N   2.9338524432172459        14.932470104194513        13.102307788113020     
 N   2.0571492896063832        17.498136183723648        13.830806764643002     
 O   5.1250344776733607        16.651582544446910        14.616902999289735     
 N   5.7289350742071461        14.950671617050480        12.206668680306025     
 N   6.5484253163752717        17.532192434995757        11.418572495742255     
 C   3.0647479344140307        15.556638862554655        10.003830699886823     
 C   2.2881103572204378        15.138290711923705        14.423896773494800     
 C   3.7720188573479927        13.702335521339830        13.167713426657238     
 C   1.8403129235876303        14.786681408929383        12.082253699670675     
 C   1.3879960756306875        18.670962457934699        13.891403098474857     
 C   1.5400703601221899        16.441820089533028        14.507085647102052     
 C   5.5696431686840224        15.592736804952299        15.298645272388242     
 C   6.3751849866110613        15.153949317476668        10.884712184544812     
 C   4.9094456250323315        13.707535943116330        12.148761383523748     
 C   6.8207389694499101        14.834687220816036        13.233522519589689     
 C   7.1888984941999281        18.719046052257010        11.326789297548263     
 C   7.1089711901849499        16.464680825311888        10.795874077116984     
 C   2.2733136436159569        14.572549559371261        10.660514770378326     
 C   3.3802609787893472        15.365703696202941        8.6393080423984259     
 H   3.0831190055195306        15.142180338009180        15.186185121394621     
 H   1.5994693258757766        14.309205757738289        14.661599489894062     
 H   3.1455350105873330        12.807636005222598        13.009657629785556     
 H   4.1884919679750334        13.636371391035194        14.177940107937454     
 H   1.1898849987877496        13.951721494647144        12.386811889670119     
 H   1.2500174260742418        15.711746482481923        12.135459799676903     
 H   1.8461990014607943        19.494079686546829        13.347966244487164     
 C  0.20273937908745601        18.839023248325351        14.602790858164131     
 C  0.37310947003980255        16.541544330504927        15.265289639109799     
 C   6.3818762956826394        14.618593963897837        14.653219759928554     
 C   5.2379589401643338        15.396837026584791        16.658953185812511     
 H   5.5805007272758784        15.149972713286335        10.122074093517577     
 H   7.0696777184378066        14.328874114454548        10.650069013776006     
 H   5.5497036091064524        12.822995302009016        12.310038048079287     
 H   4.4931679796924024        13.631024940328425        11.138996079218037     
 H   7.4905507937579445        14.012557996512749        12.937350554574556     
 H   7.3904793673881741        15.772576544143918        13.177869406959752     
 H   6.6935898172861261        19.551907212467501        11.820990387384560     
 C   8.3927080745208471        18.887965994286642        10.646957554378515     
 C   8.3020236144298600        16.561450626714279        10.080802946155735     
 C   1.8189917113351974        13.456842487245687        9.9495021640984564     
 C   2.9074892740509788        14.246114379339977        7.9456113386279643     
 H   3.9706570826502219        16.119551024247915        8.1201234654025267     
 H -0.29638612790447533        19.805097104263936        14.615925295572984     
 C -0.31924437232422553        17.752492930615009        15.301712701737564     
 H  -7.6949935814286247E-004   15.668038579267238        15.794960465562681     
 C   6.8378417863042555        13.507305970988208        15.370136781920316     
 C   5.7107741034050692        14.280824626137001        17.358261107224454     
 H   4.6304983201667413        16.140909358968017        17.171791510228811     
 H   8.8637331772485037        19.867154689394546        10.602203075690358     
 C   8.9695907492022897        17.785174892672568        10.021281818532957     
 H   8.7125473284841775        15.677589225912005        9.5978548299925386     
 H   1.2074423115330473        12.716318142012591        10.465586042857490     
 C   2.1224008352755743        13.289204141102386        8.5951475540745630     
 H   3.1556603968344308        14.140758495481595        6.8884817731455410     
 H  -1.2546582486477951        17.846561938368861        15.851052267926118     
 H   7.4621041239864212        12.772982631370969        14.861096513961112     
 C   6.5163001086346304        13.333625607619618        16.719637004258743     
 H   5.4455748657580454        14.170818843223499        18.410750046559667     
 H   9.9232485463466436        17.876904141571909        9.5042677138956613     
 H   1.7350700230651639        12.423500439437843        8.0670875289298074     
 H   6.9053830694238290        12.471271924936410        17.252652746756354     
 Dy  -2.3789178055841353E-002   8.7754764901910551        4.2059087481357063     
 Br  -2.8494812703817676E-002   5.8918277170037161        4.2370402811166672     
 O  0.77721919964997510        9.2322142573144710        2.2406834043467017     
 N   1.3709027050260731        10.897175536365815        4.6692215180693717     
 N   2.2282994475973599        8.3160478043046364        5.3798377687925747     
 O -0.81244641596666356        9.1991300924329291        6.1856619893272198     
 N  -1.4390490533549067        10.880379017149496        3.7759072487062468     
 N  -2.2596387604110917        8.3161018529467441        2.9715417104914241     
 C   1.2206486084333243        10.297802960683802        1.5691375001348091     
 C   2.0203712973233316        10.678974039853008        5.9852109052439841     
 C  0.52669208463701123        12.121757806930031        4.7451410796687048     
 C   2.4587845520216400        11.052992269228707        3.6462470284681787     
 C   2.8928832771653048        7.1396094066108446        5.4316532038443519     
 C   2.7575620325396435        9.3683048559965840        6.0549777761187160     
 C  -1.2666173765647266        10.254299665166380        6.8668657474888493     
 C  -2.0871335733075287        10.694936182788414        2.4520478932695267     
 C -0.61321786021882785        12.121270331821762        3.7281072587191839     
 C  -2.5308725510485202        10.996330472534714        4.8033038867205216     
 C  -2.8970206856677532        7.1279631396171048        2.8727223429137672     
 C  -2.8200125674665188        9.3851246881366617        2.3513187142316681     
 C   2.0202825452448909        11.274449344568717        2.2268430918655935     
 C  0.90314225291562789        10.494186218942170       0.20580855099025089     
 H   1.2298587901237008        10.676231511209442        6.7519972831382873     
 H   2.7184943390776519        11.499343076715702        6.2264939839248026     
 H   1.1474694491829487        13.021301458935767        4.5906594109388781     
 H  0.11310291577219431        12.180702145603792        5.7569066555196642     
 H   3.1089570532814559        11.887948247221491        3.9522127719982980     
 H   3.0521633418146323        10.129185121044756        3.6911826050240792     
 H   2.4253757330213928        6.3201066801382595        4.8907200723831288     
 C   4.0834031069388752        6.9636773783008730        6.1322197220319454     
 C   3.9304542377737746        9.2591921568805571        6.8021675886045818     
 C  -2.0909532708845839        11.218116467090868        6.2217037246855895     
 C -0.92954589890744721        10.458467214684219        8.2244540965572543     
 H  -1.2932325118425905        10.706805373579996        1.6887923946826338     
 H  -2.7810247598035773        11.523592110764977        2.2287250266165866     
 H  -1.2521450257377869        13.005522098557471        3.8957614424874496     
 H -0.19801127935241691        12.203452836505768        2.7184165678126448     
 H  -3.2017551601546548        11.817035063907557        4.5056935613836844     
 H  -3.0992849917236960        10.057558292045501        4.7490639991846653     
 H  -2.4006386108368329        6.2938568888080288        3.3641576275904357     
 C  -4.0992168151572050        6.9605779584414975        2.1897299239298365     
 C  -4.0103789745043406        9.2898109737215755        1.6315946949890621     
 C   2.4780942063585614        12.389978493595105        1.5180760599521328     
 C   1.3799614892923786        11.613515585301736      -0.48562428099076527     
 H  0.30693403462308200        9.7453951799533058      -0.31408725551400535     
 H   4.5764817585080477        5.9945230833781986        6.1385266351899643     
 C   4.6176563576527494        8.0453561428595073        6.8295040891445922     
 H   4.3131350420006020        10.129738552636043        7.3304496651708728     
 C  -2.5536596711538020        12.327905500112610        6.9364111654895133     
 C  -1.4087806378540257        11.573084069709175        8.9216623251719245     
 H -0.31267673804561313        9.7220128384751838        8.7370122682546665     
 H  -4.5689684643382966        5.9808176913437956        2.1404607683543890     
 C  -4.6763766333539269        8.0654363200651709        1.5671612254209015     
 H  -4.4208159580012145        10.174932568461438        1.1504617581333771     
 H   3.0950459035381384        13.125555791528257        2.0347273228001574     
 C   2.1714601603880457        12.564093100945421       0.16519787412327452     
 H   1.1293341502467287        11.723242133961604       -1.5417409122938719     
 H   5.5571290474533495        7.9459513348137287        7.3711453153360305     
 H  -3.1853599725899322        13.055565624784435        6.4269433690757936     
 C  -2.2266873257862247        12.509939050651337        8.2835731946779436     
 H  -1.1384328275820805        11.690034228363869        9.9720993451982629     
 H  -5.6292898470910337        7.9746725645620167        1.0484764905701871     
 H   2.5622390308742480        13.429805025928184      -0.36021521852809346     
 H  -2.6208594566618673        13.371209277333415        8.8146167564965978     
 Dy  -6.1664409067434707E-003   8.4707533326325581        12.686645528030967     
 Br   4.6562798944695949E-003   11.339068410940872        12.656482220952455     
 O -0.81814344604413836        8.0548110400610415        10.711967659363310     
 N  -1.4191810812062169        6.3542825117379449        13.125262818444856     
 N  -2.2405165430702803        8.9353025114641920        13.913533299441077     
 O  0.80511442285338186        8.0275591089496174        14.651971846129113     
 N   1.3745189108660045        6.3367111969931633        12.227497837295820     
 N   2.2498773752501311        8.9028459332185967        11.494933539119085     
 C  -1.2607661655739932        6.9930173564020768        10.033389893077766     
 C  -2.0642328245040611        6.5571040479078739        14.447703880280592     
 C -0.59995541498900695        5.1108788179184845        13.182223017932490     
 C  -2.5118861893794118        6.2374115799525160        12.099660927849339     
 C  -2.8823262117587927        10.121325012274085        14.006210953846995     
 C  -2.7991004561863155        7.8671098949216693        14.536989615772557     
 C   1.2434616401591834        6.9605970256283252        15.325292009687683     
 C   2.0200638448458070        6.5416348446867953        10.905869916735551     
 C  0.53716813338095448        5.1058920626449540        12.162977661447602     
 C   2.4682916733735252        6.1906604149400719        13.247223452341611     
 C   2.9192130604240876        10.075451874245307        11.432412267132598     
 C   2.7684252349266791        7.8447842836992869        10.822342748980891     
 C  -2.0726603310396436        6.0195077958496048        10.680473107428350     
 C -0.92635205422503186        6.7925377390537740        8.6743655444339005     
 H  -1.2690466047969389        6.5536523867294800        15.209797734272680     
 H  -2.7580226671317831        5.7315726415509252        14.682933051549536     
 H  -1.2404482819619602        4.2265165891945822        13.020367159079552     
 H -0.18353988076668087        5.0333735966719768        14.191839345148132     
 H  -3.1814629790295750        5.4153137164227170        12.396891989964207     
 H  -3.0817609939815398        7.1752286353311892        12.154693845657793     
 H  -2.3884517081667376        10.954971264446822        13.511983145584001     
 C  -4.0856383974050834        10.288750171830241        14.687244950993577     
 C  -3.9916283749987662        7.9624104785093923        15.253277485551875     
 C   2.0353802762719408        5.9766900864899215        14.669004093334499     
 C  0.92888130237265143        6.7702980590109814        16.690148762412246     
 H   1.2250664457961893        6.5453781770351220        10.143560304566986     
 H   2.7085684064773496        5.7123600240692696        10.668352826085895     
 H   1.1644691824454367        4.2117993754770078        12.321820526034804     
 H  0.12080828543892147        5.0385858965187511        11.152828164091357     
 H   3.1183648261103269        5.3552700231075852        12.942629316268055     
 H   3.0591037264445977        7.1154382031407231        13.193911852038266     
 H   2.4598609415508434        10.900072183183099        11.972481123639794     
 C   4.1060700958217966        10.241594300315459        10.723307769330667     
 C   3.9373777436590069        7.9424033089010306        10.067183719416002     
 C  -2.5253810745671528        4.9048261090040217        9.9667020473204602     
 C  -1.3956269659968028        5.6730426570480352        7.9782332692553837     
 H -0.31948503420320401        7.5359049958085942        8.1598432780821053     
 H  -4.5577643575693259        11.267292059365618        14.732824322731776     
 C  -4.6606295236437498        9.1852520548950736        15.313392792320045     
 H  -4.4006384245936703        7.0780219215612057        15.736604299158213     
 C   2.4897982627542312        4.8609968013608018        15.380100254855451     
 C   1.4020901725499972        5.6510530779866510        17.384153338203266     
 H  0.33814596875353908        7.5238352589946569        17.209383318974648     
 H   4.6047993417860651        11.207769310885968        10.707904193744428     
 C   4.6300026259547993        9.1530890289081590        10.029100897238678     
 H   4.3124594987108074        7.0673845808084206        9.5409749089020579     
 H  -3.1489840852394675        4.1710665604959702        10.477520288459676     
 C  -2.2007449644859389        4.7266157072449460        8.6185273647628584     
 H  -1.1282002342549704        5.5596626900434094        6.9266740905543829     
 H  -5.6138902156423791        9.2759580568302464        15.831314129588145     
 H   3.1008588161419275        4.1200754440442982        14.863830553424069     
 C   2.1867910003881303        4.6937484516533106        16.734660445953349     
 H   1.1541811645145517        5.5461548445525919        18.441405766791405     
 H   5.5667569374733299        9.2455216339788144        9.4818357599806600     
 H  -2.5866213947862668        3.8613410964200305        8.0878438592595217     
 H   2.5739564900936047        3.8280302640029777        17.262948733352147     
         256

 Dy   4.2984960912271486       0.17036611561516812        4.2382631674814810     
 Br   4.3043104869528399       -2.7133706474497807        4.2047968563857632     
 O   5.0886060748943613       0.59173736029009727        2.2585106310262462     
 N   5.7132548124495663        2.2764557973513218        4.6666716077303017     
 N   6.5356080987801262      -0.28730530137432708        5.4681933702189678     
 O   3.4977909270220704       0.62710735984940780        6.2032132353435454     
 N   2.9035349705702282        2.2919255245340775        3.7736105247948784     
 N   2.0477406632110524      -0.28904954222426626        3.0602774967784390     
 C   5.5425803909619020        1.6458043992910929        1.5755713601292427     
 C   6.3622203474195969        2.0909281465553189        5.9900716065925836     
 C   4.8868293196940131        3.5167773581381496        4.7152189305941938     
 C   6.8044110718133615        2.3934486746866099        3.6387192853444721     
 C   7.1742988842921962       -1.4748661821440447        5.5642348424848818     
 C   7.0951366389164665       0.78102154626169640        6.0900235198280379     
 C   3.0550608145688534        1.6935070556845135        6.8740525737044855     
 C   2.2545969488123672        2.0742697760244195        2.4571759957879888     
 C   3.7470145523830238        3.5170281436342856        3.6981726563257769     
 C   1.8155370425010149        2.4463575293480799        4.7968398835917672     
 C   1.3847289767865505       -1.4661731450977984        3.0058838263033936     
 C   1.5178733645465516       0.76340710289446301        2.3861578622880906     
 C   6.3645345152052295        2.6123629778125239        2.2197652988989724     
 C   5.2084745196863569        1.8456243390948506       0.21656279439425560     
 H   5.5689908049910315        2.1033479870092009        6.7540406509024962     
 H   7.0566730494590422        2.9193322426019517        6.2126483072490286     
 H   5.5252155533252028        4.4014475155232207        4.5479028939619672     
 H   4.4717026756797580        3.5983155672742901        5.7249663202021486     
 H   7.4737836378417546        3.2157803555947231        3.9352856917420453     
 H   7.3747303754238498        1.4558997618059921        3.6938696855245867     
 H   6.6788841677557542       -2.3082159079382363        5.0708818654639121     
 C   8.3766447630819094       -1.6425772118712201        6.2467988144137090     
 C   8.2852588807781675       0.68508374538087680        6.8099039622736770     
 C   2.2543994039888147        2.6690358864485608        6.2160523440217892     
 C   3.3750154456864667        1.8919857294172329        8.2364520034610518     
 H   3.0456167238794030        2.0717998593652878        1.6908736957147179     
 H   1.5567240688475676        2.8948168992746943        2.2157017733591817     
 H   3.1256658739468439        4.4161785422943156        3.8526145246234096     
 H   4.1608586107906111        3.5762230171682203        2.6865022849198414     
 H   1.1640863280715850        3.2802087200960615        4.4908323389500939     
 H   1.2236555023342830        1.5216296679428631        4.7521740293520320     
 H   1.8529559456607880       -2.2859462879526142        3.5455159877899995     
 C  0.19480368716692306       -1.6424540220822739        2.3044591392163358     
 C  0.34529919703586176       0.65410168546727432        1.6384477361630141     
 C   6.8271025363730162        3.7210203565036744        1.5030859551250386     
 C   5.6879894219175346        2.9587981075515102      -0.48277627541406459     
 H   4.5933261109679515        1.1070358550540176      -0.29505891301394760     
 H   8.8476229765599452       -2.6217609586982982        6.2937111701558335     
 C   8.9522659490528032      -0.53880284574333792        6.8721460131815340     
 H   8.6949508810038072        1.5695163810908055        7.2926112613089691     
 C   1.7973167558341265        3.7852839458539997        6.9242255155206562     
 C   2.8996232093277592        3.0124468507947744        8.9270276955318213     
 H   3.9720193260593404        1.1438875314102039        8.7563842092785134     
 H -0.29701863285153846       -2.6121349093461950        2.2960566432692366     
 C -0.34060080935957354      -0.56037446368461885        1.6091827642044148     
 H  -3.8075441660197495E-002   1.5247579640482343        1.1110604026045223     
 H   7.4569628726571020        4.4508650003391477        2.0118048493815626     
 C   6.5029296018095897        3.8987493140182332       0.15464918457926841     
 H   5.4199358547907730        3.0723416927527580       -1.5341901445660413     
 H   9.9050161472896736      -0.62990229636991235        7.3910027164752599     
 H   1.1793236914505336        4.5198791213378771        6.4075217866610332     
 C   2.1064382437464526        3.9616541068553421        8.2762651829171503     
 H   3.1525697639537720        3.1240305072674373        9.9823864495753938     
 H  -1.2799176003904962      -0.66003276654563225        1.0674287299361285     
 H   6.8970313548118236        4.7590282208547885      -0.37807421608094155     
 H   1.7163819322192113        4.8280510378917896        8.8012047669786462     
 Dy   4.3103104105866734        17.062603578746693        12.645174726135265     
 Br   4.3013927953507327        19.935526921639198        12.676812556077353     
 O   3.4977576195175319        16.625597221328022        10.678754331727333     
 N   2.9272105573810383        14.933826965862094        13.103447767227518     
 N   2.0546324220386527        17.500519381053039        13.836803939069169     
 O   5.1206584562778010        16.649739829272427        14.618793788991447     
 N   5.7223083148559555        14.949586046525400        12.207745532555020     
 N   6.5457815237627264        17.530157234513130        11.424313154768546     
 C   3.0598611582116924        15.558640979595546        10.005378134372354     
 C   2.2816060906336983        15.139241929853087        14.425187365479001     
 C   3.7640840847566608        13.702763290016525        13.168063577264366     
 C   1.8336149344230253        14.790139994957819        12.083100589075562     
 C   1.3875707700422395        18.674346827345580        13.900113403579049     
 C   1.5345518916018250        16.443237700794189        14.509124210985043     
 C   5.5647224124866854        15.590405900110250        15.300087827823535     
 C   6.3686601476925508        15.153261420363890        10.885921881370676     
 C   4.9014855687102763        13.707401504096941        12.149078487586456     
 C   6.8141119751915920        14.831323223196696        13.234227084291406     
 C   7.1883801224832737        18.715999076114176        11.335254141856886     
 C   7.1034475771041246        16.463511365609904        10.797834386647487     
 C   2.2668330332799642        14.575528985959384        10.661505556715271     
 C   3.3764338750411227        15.367059587402451        8.6411916913320219     
 H   3.0766995832829420        15.142484438557650        15.187382445478850     
 H   1.5926313867631470        14.310359600581908        14.662625871645051     
 H   3.1366083617894440        12.808821471435499        13.009646645471298     
 H   4.1805795342458607        13.635883132262661        14.178228696347880     
 H   1.1817494958064578        13.956232696105953        12.387305353875099     
 H   1.2449170734618682        15.716207635001602        12.136421897380753     
 H   1.8483519908339952        19.498315948255691        13.360336333872636     
 C  0.20112793335621335        18.842298664887796        14.609543208970109     
 C  0.36583923034983545        16.542550136187437        15.264502744774832     
 C   6.3755183502688668        14.615468588848197        14.654044329790461     
 C   5.2341261218036115        15.395045534653992        16.660719715277089     
 H   5.5740466338632322        15.149943949155279        10.123212365947982     
 H   7.0628180834815053        14.327985690962123        10.651006214530005     
 H   5.5407467232220435        12.822092416590847        12.309966045116072     
 H   4.4851880479770019        13.631799226773687        11.139272941248365     
 H   7.4824659909482865        14.008186996993958        12.937525029445462     
 H   7.3854561620568111        15.768221440503266        13.178819068249794     
 H   6.6955321322384389        19.548111125522919        11.832922577237133     
 C   8.3911654013507064        18.884907970488868        10.653679992498763     
 C   8.2948881636582161        16.560583073478568        10.080098380779781     
 C   1.8121733854293309        13.460071535204740        9.9503173024320457     
 C   2.9034683668758157        14.247645490883315        7.9473470049899699     
 H   3.9680957857585177        16.120054577823264        8.1222860783354385     
 H -0.29593575122039611        19.809332690669947        14.625306801877485     
 C -0.32471749312018794        17.754409323812510        15.303025834814637     
 H  -1.0597298748452388E-002   15.668162208656032        15.790677042185568     
 C   6.8312664550368796        13.503927867156840        15.370696094983597     
 C   5.7068608089208910        14.278849769364168        17.359796238020380     
 H   4.6278569662389515        16.139871215606682        17.173899826607339     
 H   8.8642641708237537        19.863138936928792        10.611579491541965     
 C   8.9643090062519075        17.783367380143808        10.022720548177464     
 H   8.7029324516034805        15.677526556476671        9.5937809648271166     
 H   1.1996451370942061        12.720182852993826        10.466086462181242     
 C   2.1167960770296452        13.291683449918656        8.5963271865288018     
 H   3.1528235595786924        14.141684383284662        6.8905710315879505     
 H  -1.2613642158898293        17.848168359140718        15.850229475005099     
 H   7.4546426688386846        12.769080206475808        14.861295671917594     
 C   6.5109128124288587        13.330840849266350        16.720542292615619     
 H   5.4428365899483708        14.169333528869583        18.412627938183057     
 H   9.9168470986222026        17.875311975593256        9.5037143425130512     
 H   1.7291897091709698        12.426170362714869        8.0680900904581723     
 H   6.8997878394865246        12.468276475180343        17.253305298630295     
 Dy  -1.8508037413201131E-002   8.7752969357758790        4.2088375138130889     
 Br  -2.3320022219848066E-002   5.8915901525864305        4.2337516767138901     
 O  0.78223363945831259        9.2292338740287274        2.2428103944555846     
 N   1.3782591697050608        10.895957851404846        4.6696987182578100     
 N   2.2314050712477997        8.3143240421038627        5.3867606802438122     
 O -0.80753776045555292        9.2015260123774407        6.1878017963226828     
 N  -1.4316396942290890        10.881538344791245        3.7764736492052058     
 N  -2.2566459208592433        8.3179166885389524        2.9786797847928534     
 C   1.2259998339611036        10.294174214186501        1.5704408526123410     
 C   2.0275192982027765        10.678924503844174        5.9859956710533204     
 C  0.53552988783084265        12.121648788058359        4.7441793528239202     
 C   2.4662199529346998        11.048796457640590        3.6463142611234822     
 C   2.8936941954210873        7.1368309961923702        5.4422066303536267     
 C   2.7637178050663693        9.3678629841138186        6.0573010846322637     
 C  -1.2611582161872723        10.257418953838650        6.8682333760407079     
 C  -2.0799756502896072        10.695000822640345        2.4529195737912719     
 C -0.60440248118235651        12.121372365934802        3.7271868089326534     
 C  -2.5233404325404334        11.000347531228927        4.8035343398171015     
 C  -2.8962789880397946        7.1307979459642548        2.8834574592948061     
 C  -2.8138590057554325        9.3855944516805518        2.3536951992930568     
 C   2.0273303208874092        11.270125103507263        2.2270302424379946     
 C  0.90677455437968990        10.490955346818476       0.20756867632520909     
 H   1.2368336880364172        10.677161743974535        6.7525988084652386     
 H   2.7258743991313770        11.499276368246418        6.2266420539873355     
 H   1.1574566337524572        13.020256914329806        4.5889265749157317     
 H  0.12191230486016193        12.181999202136494        5.7558583415497200     
 H   3.1180778226845467        11.882670116051242        3.9514234917652487     
 H   3.0577070376621935        10.123830969870632        3.6918186843200660     
 H   2.4235552655678272        6.3162314077652173        4.9054546208026073     
 C   4.0853099168657288        6.9612898796507281        6.1410048655266216     
 C   3.9383287002448122        9.2595017118671308        6.8017175081371510     
 C  -2.0837197305371533        11.222077975175724        6.2220547080379909     
 C -0.92567043993953935        10.461106682970183        8.2262590333143795     
 H  -1.2862630857521589        10.705890401366664        1.6894539475855281     
 H  -2.7736038796363141        11.523713753954148        2.2289783241304888     
 H  -1.2422188897148223        13.006539042031227        3.8940987825395417     
 H -0.18926691272701410        12.202156480788140        2.7173824991605371     
 H  -3.1925498727122124        11.822179566689632        4.5052267298364033     
 H  -3.0936453223197464        10.062734429537917        4.7497930878205539     
 H  -2.4026165434973605        6.2978411621400241        3.3792119356086969     
 C  -4.0972378781643375        6.9629315785012480        2.1984893202081972     
 C  -4.0023871236536168        9.2894386621846454        1.6310463582408850     
 C   2.4850452859654677        12.385317968379255        1.5176711081434440     
 C   1.3833002286936489        11.610057366351446      -0.48442599875897108     
 H  0.30913735868590164        9.7428726343610883      -0.31162294721167111     
 H   4.5761598070067064        5.9911184481151656        6.1507340933749708     
 C   4.6235675968106253        8.0447007424662562        6.8319867535704937     
 H   4.3236327085171684        10.131179438680036        7.3259529262590606     
 C  -2.5463756624781686        12.332209272993842        6.9362638020579279     
 C  -1.4050357039950214        11.575964745340979        8.9229940828932701     
 H -0.31026903573801096        9.7238566331126535        8.7394504740122230     
 H  -4.5691873954485809        5.9841738568864962        2.1525983135453242     
 C  -4.6703043386449385        8.0660032774543087        1.5694972510340848     
 H  -4.4101441134176786        10.173378684617866        1.1457678279778143     
 H   3.1030078759151154        13.120480041923546        2.0336432263834645     
 C   2.1765859811233712        12.559891523404517       0.16527133803606209     
 H   1.1309838056889407        11.720203843118004       -1.5400751002948934     
 H   5.5642398380111242        7.9458343204114401        7.3715506891300251     
 H  -3.1770352556249435        13.060368569853697        6.4261890185798283     
 C  -2.2211298371218540        12.513672476892781        8.2838928534982870     
 H  -1.1362973193517336        11.692421537486558        9.9738854177318856     
 H  -5.6219302316925281        7.9746363333016808        1.0486028658084894     
 H   2.5672406970785397        13.425376656740154      -0.36067363992341117     
 H  -2.6153149645015561        13.375166185594512        8.8144910987971645     
 Dy  -1.6941537222862277E-003   8.4709097797937982        12.684143415625806     
 Br   8.3429491120579971E-003   11.339165338234059        12.659616776843713     
 O -0.81387595532011536        8.0530335036342020        10.710019615352758     
 N  -1.4127257853718473        6.3531502469149537        13.124134472720714     
 N  -2.2380483863752336        8.9332329624034941        13.907620670500897     
 O  0.80906456081115152        8.0290642296746810        14.649995644457595     
 N   1.3810012214050040        6.3379910586276367        12.226393546263184     
 N   2.2523562834084423        8.9050642418988311        11.489086682699238     
 C  -1.2559367836449942        6.9907524107850643        10.031873356898139     
 C  -2.0579288440200512        6.5564034989565618        14.446409709067160     
 C -0.59219229592417255        5.1106844046820710        13.181904625593742     
 C  -2.5053933337328433        6.2340638622437634        12.098858085407782     
 C  -2.8819354554989940        10.118269840695072        13.997569468689164     
 C  -2.7937591842052627        7.8659541231847241        14.534911585710464     
 C   1.2481241785659862        6.9626623265402712        15.323760850889736     
 C   2.0264334920881724        6.5424725422556627        10.904626265646293     
 C  0.54494022101746209        5.1062436064541279        12.162666264789667     
 C   2.4748026062279376        6.1940743124500601        13.246437418718010     
 C   2.9196050538534064        10.078664894437756        11.423841776177165     
 C   2.7738073539722325        7.8460859444494062        10.820323211167409     
 C  -2.0664039024663698        6.0164413616746701        10.679552517040293     
 C -0.92258789000419328        6.7908296482114778        8.6725245022615844     
 H  -1.2628459421307823        6.5535950380912338        15.208610134577233     
 H  -2.7514145411098192        5.7306923350424377        14.681901391157947     
 H  -1.2316983044683003        4.2255626324788187        13.020420292232959     
 H -0.17579623530556740        5.0340997028266470        14.191579656256776     
 H  -3.1735429031413127        5.4109621225189315        12.396560007820172     
 H  -3.0768502997846165        7.1709003523926578        12.153659436214827     
 H  -2.3905262612889482        10.951123830522350        13.499810249270000     
 C  -4.0841776450375695        10.285761381925202        14.680401003761315     
 C  -3.9846487778989719        7.9616250492411602        15.253894242559895     
 C   2.0416428544266174        5.9797036460416013        14.668076924695415     
 C  0.93245936989387612        6.7717562177091519        16.688284284893538     
 H   1.2313674627968245        6.5455421674626022        10.142391371472488     
 H   2.7152801066477910        5.7133958330410586        10.667409354154913     
 H   1.1732227745711974        4.2129078607975066        12.321889057995671     
 H  0.12858067508243456        5.0380141329322932        11.152569790209464     
 H   3.1263107668086056        5.3597081563896545        12.942258563190046     
 H   3.0640384698038314        7.1198390482172691        13.192978678248554     
 H   2.4577727968923697        10.904093177585915        11.960383541333162     
 C   4.1075463850014975        10.244743559746215        10.716538693308889     
 C   3.9444188256325057        7.9433343833175254        10.067859519730002     
 C  -2.5189108615392937        4.9015301881866851        9.9660124476170502     
 C  -1.3917923632473357        5.6711792783233630        7.9765895445961528     
 H -0.31689832483600333        7.5349538487738288        8.1576836935684209     
 H  -4.5583344199244387        11.263366512304680        14.723323670909814     
 C  -4.6554487637864588        9.1835557289625616        15.311872670283369     
 H  -4.3911987500947252        7.0780721678510048        15.740619416165178     
 C   2.4963930398451928        4.8642895989173347        15.379400118529544     
 C   1.4058592628083308        5.6527188942555426        17.382488129536057     
 H  0.34043835886128254        7.5244484412455472        17.207201916112208     
 H   4.6042228056883880        11.211867566571641        10.698496709637023     
 C   4.6352391478456658        9.1549302014901333        10.027646018665564     
 H   4.3219895512256725        7.0674665559236836        9.5450623539017148     
 H  -3.1416403893495564        4.1672446154633089        10.477172354649730     
 C  -2.1954562934549493        4.7239409996041219        8.6174855288523826     
 H  -1.1255410830291419        5.5583124545195073        6.9246816578119859     
 H  -5.6075653907686487        9.2745271758918726        15.831817286040122     
 H   3.1084441134016063        4.1239867248202486        14.863480887586725     
 C   2.1921577635234422        4.6963407936777584        16.733597878494457     
 H   1.1567502099621265        5.5472545631771597        18.439387887542839     
 H   5.5731528565611086        9.2470855304323454        9.4824020081172158     
 H  -2.5811285860718893        3.8584761988500254        8.0870256717329347     
 H   2.5795992039280038        3.8308368532191484        17.262099336943454     
         256

 Dy   4.2929612003017183       0.17012925695213452        4.2353645672851847     
 Br   4.2987631928822712       -2.7136510650198247        4.2081040117686106     
 O   5.0834463939354890       0.59400989317207786        2.2563716093809973     
 N   5.7056717185196533        2.2775064408410572        4.6661082916242416     
 N   6.5323635831841012      -0.28563039965946163        5.4611377003351746     
 O   3.4925873285376565       0.62413959565952626        6.2011227984748363     
 N   2.8959964729561825        2.2907042910072621        3.7731599675559027     
 N   2.0443182367488419      -0.29075529259941296        3.0534024746827511     
 C   5.5368654065695218        1.6488080678128743        1.5742042908833942     
 C   6.3549092911356775        2.0908952445642557        5.9891954695540672     
 C   4.8778844382352107        3.5168050300105196        4.7161527529353551     
 C   6.7966856525906891        2.3973147847492879        3.6384601728355781     
 C   7.1732631107537568       -1.4721979637152358        5.5536237371479054     
 C   7.0888072690931736       0.78138374834935709        6.0876514134224307     
 C   3.0495338774950831        1.6899005799876108        6.8727790607635884     
 C   2.2472610215898938        2.0742488870995355        2.4564155824103913     
 C   3.7380307065464193        3.5168963333874288        3.6991667900406218     
 C   1.8079242301608121        2.4421958081584640        4.7968013627334134     
 C   1.3835394939092405       -1.4689051739382388        2.9953678254427150     
 C   1.5114893905172413       0.76301760511557049        2.3838216310504725     
 C   6.3570651557441842        2.6161991929100195        2.2194037632191779     
 C   5.2043013705890857        1.8481773230358804       0.21477544391540448     
 H   5.5618829560928251        2.1023586690073608        6.7533911173419972     
 H   7.0491141667672341        2.9193524312615611        6.2123624231392229     
 H   5.5151945980401624        4.4023674068985770        4.5495739931695738     
 H   4.4628443362238057        3.5969550805594324        5.7260202681017187     
 H   7.4644287496934041        3.2207476547757787        3.9357055874336364     
 H   7.3688591012390798        1.4608991387447938        3.6930899120996692     
 H   6.6804966887846033       -2.3044302520905888        5.0560333036111293     
 C   8.3744117566255269       -1.6403753377169761        6.2381094383709677     
 C   8.2771385418625343       0.68462726112470151        6.8103994434589410     
 C   2.2471842470710515        2.6647407254588487        6.2158923772374308     
 C   3.3712031105691733        1.8887674988337864        8.2347225281488416     
 H   3.0384531552835221        2.0727582439522303        1.6902943850717744     
 H   1.5491765504180539        2.8948019705597554        2.2155962415473454     
 H   3.1155599692774749        4.4151267050954530        3.8544152492387278     
 H   4.1518847749524888        3.5775141474545764        2.6875754166158732     
 H   1.1548114891972681        3.2749873916568490        4.4916507584800751     
 H   1.2179046808274265        1.5163261855542904        4.7515726468416251     
 H   1.8543292109886307       -2.2898083991220917        3.5308662760519995     
 C  0.19254991363353846       -1.6447322886258191        2.2956315818330686     
 C  0.33724486032868944       0.65452499057381941        1.6387752780904112     
 C   6.8195303091984130        3.7252346901629396        1.5032409702200311     
 C   5.6838991079740282        2.9616240295012082      -0.48407421213125168     
 H   4.5906117882943613        1.1088011962832141      -0.29748052999115809     
 H   8.8475441735479556       -2.6185838529386385        6.2816829052246668     
 C   8.9460341693422425      -0.53833982535467040        6.8697809759852273     
 H   8.6842081758030449        1.5679091582526443        7.2971898202671754     
 C   1.7902061168273014        3.7806546797031997        6.9246586132165246     
 C   2.8961149564022075        3.0090072434558195        8.9258587043254565     
 H   3.9696194262074722        1.1413609035481633        8.7539506389828112     
 H -0.29709741562123076       -2.6154119508169562        2.2838093235753898     
 C -0.34675415070765886      -0.56088471222769509        1.6065613932035319     
 H  -4.8673551668157990E-002   1.5263379198985874        1.1153757618036177     
 H   7.4483469540856815        4.4555788913913181        2.0125688123452501     
 C   6.4970250211876719        3.9024308962145864       0.15435852146341472     
 H   5.4174176596726173        3.0746980434622069       -1.5359273910728330     
 H   9.8975337629917384      -0.63002582741592994        7.3907974763002073     
 H   1.1711975465804270        4.5148335626703018        6.4086373261488268     
 C   2.1011552262371622        3.9574814724642735        8.2762182630937211     
 H   3.1507462319830175        3.1210071337539502        9.9807506641203148     
 H  -1.2872404130923969      -0.65995911615650571        1.0668102004289028     
 H   6.8910874886294593        4.7629652311438306      -0.37791129800475320     
 H   1.7112275880953689        4.8236557708334313        8.8016857795829164     
 Dy   4.3057057841693380        17.062721614757354        12.647616432188212     
 Br   4.2977945430205864        19.935636674971359        12.673838182881884     
 O   3.4935927255340258        16.627065206482420        10.680702090281867     
 N   2.9205686715448311        14.935183827529675        13.104587746342014     
 N   2.0521155544709222        17.502902578382432        13.842801113495335     
 O   5.1162824348822404        16.647897114097940        14.620684578693158     
 N   5.7156815555047640        14.948500476000319        12.208822384804016     
 N   6.5431377311501810        17.528122034030506        11.430053813794837     
 C   3.0549743820093540        15.560643096636436        10.006925568857882     
 C   2.2751018240469589        15.140193147782471        14.426477957463200     
 C   3.7561493121653289        13.703191058693221        13.168413727871492     
 C   1.8269169452584202        14.793598580986256        12.083947478480450     
 C   1.3871454644537917        18.677731196756465        13.908823708683240     
 C   1.5290334230814600        16.444655312055353        14.511162774868035     
 C   5.5598016562893493        15.588074995268199        15.301530383258829     
 C   6.3621353087740404        15.152573523251112        10.887131578196541     
 C   4.8935255123882220        13.707267065077552        12.149395591649165     
 C   6.8074849809332738        14.827959225577358        13.234931648993125     
 C   7.1878617507666185        18.712952099971339        11.343718986165509     
 C   7.0979239640233001        16.462341905907923        10.799794696177990     
 C   2.2603524229439715        14.578508412547507        10.662496343052217     
 C   3.3726067712928982        15.368415478601960        8.6430753402656180     
 H   3.0702801610463535        15.142788539106119        15.188579769563081     
 H   1.5857934476505176        14.311513443425527        14.663652253396041     
 H   3.1276817129915551        12.810006937648399        13.009635661157038     
 H   4.1726671005166889        13.635394873490130        14.178517284758303     
 H   1.1736139928251663        13.960743897564763        12.387798818080078     
 H   1.2398167208494946        15.720668787521282        12.137383995084603     
 H   1.8505049802071960        19.502552209964552        13.372706423258110     
 C  0.19951648762497068        18.845574081450238        14.616295559776086     
 C  0.35856899065986836        16.543555941869950        15.263715850439867     
 C   6.3691604048550934        14.612343213798557        14.654868899652369     
 C   5.2302933034428900        15.393254042723195        16.662486244741672     
 H   5.5675925404505859        15.149915185024224        10.124350638378385     
 H   7.0559584485252040        14.327097267469700        10.651943415284006     
 H   5.5317898373376346        12.821189531172678        12.309894042152857     
 H   4.4772081162616013        13.632573513218951        11.139549803278692     
 H   7.4743811881386293        14.003815997475165        12.937699504316370     
 H   7.3804329567254490        15.763866336862613        13.179768729539836     
 H   6.6974744471907508        19.544315038578336        11.844854767089705     
 C   8.3896227281805658        18.881849946691094        10.660402430619010     
 C   8.2877527128865722        16.559715520242854        10.079393815403824     
 C   1.8053550595234646        13.463300583163791        9.9511324407656367     
 C   2.8994474597006521        14.249176602426651        7.9490826713519764     
 H   3.9655344888668140        16.120558131398610        8.1244486912683520     
 H -0.29548537453631690        19.813568277075959        14.634688308181989     
 C -0.33019061391615034        17.756325717010007        15.304338967891709     
 H  -2.0425098138761914E-002   15.668285838044826        15.786393618808455     
 C   6.8246911237695045        13.500549763325472        15.371255408046878     
 C   5.7029475144367128        14.276874912591335        17.361331368816302     
 H   4.6252156123111625        16.138833072245344        17.176008142985872     
 H   8.8647951643990019        19.859123184463034        10.620955907393572     
 C   8.9590272633015271        17.781559867615044        10.024159277821971     
 H   8.6933175747227853        15.677463887041338        9.5897070996616929     
 H   1.1918479626553646        12.724047563975061        10.466586881504993     
 C   2.1111913187837161        13.294162758734926        8.5975068189830424     
 H   3.1499867223229536        14.142610271087730        6.8926602900303600     
 H  -1.2680701831318633        17.849774779912575        15.849406682084078     
 H   7.4471812136909481        12.765177781580647        14.861494829874076     
 C   6.5055255162230869        13.328056090913080        16.721447580972495     
 H   5.4400983141386963        14.167848214515665        18.414505829806448     
 H   9.9104456508977599        17.873719809614606        9.5031609711304412     
 H   1.7233093952767757        12.428840285991894        8.0690926519865389     
 H   6.8941926095492194        12.465281025424273        17.253957850504236     
 Dy  -1.3226896770560903E-002   8.7751173813607029        4.2117662794904707     
 Br  -1.8145231735878453E-002   5.8913525881691440        4.2304630723111121     
 O  0.78724807926665008        9.2262534907429821        2.2449373845644676     
 N   1.3856156343840487        10.894740166443878        4.6701759184462475     
 N   2.2345106948982396        8.3126002799030907        5.3936835916950505     
 O -0.80262910494444240        9.2039219323219523        6.1899416033181458     
 N  -1.4242303351032712        10.882697672432997        3.7770400497041643     
 N  -2.2536530813073945        8.3197315241311625        2.9858178590942828     
 C   1.2313510594888828        10.290545467689203        1.5717442050898729     
 C   2.0346672990822210        10.678874967835339        5.9867804368626558     
 C  0.54436769102467419        12.121539769186688        4.7432176259791365     
 C   2.4736553538477599        11.044600646052473        3.6463814937787857     
 C   2.8945051136768698        7.1340525857738957        5.4527600568629015     
 C   2.7698735775930956        9.3674211122310549        6.0596243931458114     
 C  -1.2556990558098178        10.260538242510920        6.8696010045925666     
 C  -2.0728177272716857        10.695065462492275        2.4537912543130176     
 C -0.59558710214588528        12.121474400047841        3.7262663591461225     
 C  -2.5158083140323471        11.004364589923140        4.8037647929136815     
 C  -2.8955372904118355        7.1336327523114038        2.8941925756758451     
 C  -2.8077054440443465        9.3860642152244420        2.3560716843544456     
 C   2.0343780965299274        11.265800862445811        2.2272173930103958     
 C  0.91040685584375192        10.487724474694780       0.20932880166016726     
 H   1.2438085859491339        10.678091976739628        6.7532003337921909     
 H   2.7332544591851016        11.499209659777135        6.2267901240498684     
 H   1.1674438183219660        13.019212369723844        4.5871937388925854     
 H  0.13072169394812955        12.183296258669197        5.7548100275797758     
 H   3.1271985920876375        11.877391984880994        3.9506342115321988     
 H   3.0632507335097547        10.118476818696506        3.6924547636160527     
 H   2.4217347981142621        6.3123561353921742        4.9201891692220858     
 C   4.0872167267925832        6.9589023810005823        6.1497900090212969     
 C   3.9462031627158494        9.2598112668537045        6.8012674276697211     
 C  -2.0764861901897227        11.226039483260578        6.2224056913903931     
 C -0.92179498097163148        10.463746151256146        8.2280639700715028     
 H  -1.2792936596617270        10.704975429153331        1.6901155004884225     
 H  -2.7661829994690512        11.523835397143317        2.2292316216443910     
 H  -1.2322927536918580        13.007555985504981        3.8924361225916333     
 H -0.18052254610161128        12.200860125070513        2.7163484305084298     
 H  -3.1833445852697699        11.827324069471707        4.5047598982891230     
 H  -3.0880056529157973        10.067910567030335        4.7505221764564434     
 H  -2.4045944761578881        6.3018254354720202        3.3942662436269577     
 C  -4.0952589411714699        6.9652851985609985        2.2072487164865575     
 C  -3.9943952728028935        9.2890663506477171        1.6304980214927081     
 C   2.4919963655723740        12.380657443163402        1.5172661563347551     
 C   1.3866389680949192        11.606599147401157      -0.48322771652717689     
 H  0.31134068274872129        9.7403500887688725      -0.30915863890933692     
 H   4.5758378555053660        5.9877138128521326        6.1629415515599764     
 C   4.6294788359685004        8.0440453420730051        6.8344694179963952     
 H   4.3341303750337348        10.132620324724030        7.3214561873472483     
 C  -2.5390916538025348        12.336513045875073        6.9361164386263425     
 C  -1.4012907701360171        11.578845420972783        8.9243258406146158     
 H -0.30786133343040878        9.7257004277501231        8.7418886797697777     
 H  -4.5694063265588651        5.9875300224291976        2.1647358587362593     
 C  -4.6642320439359501        8.0665702348434465        1.5718332766472678     
 H  -4.3994722688341428        10.171824800774292        1.1410738978222514     
 H   3.1109698482920924        13.115404292318837        2.0325591299667716     
 C   2.1817118018586967        12.555689945863614       0.16534480194884968     
 H   1.1326334611311526        11.717165552274402       -1.5384092882959146     
 H   5.5713506285688990        7.9457173060091524        7.3719560629240197     
 H  -3.1687105386599548        13.065171514922957        6.4254346680838630     
 C  -2.2155723484574827        12.517405903134225        8.2842125123186285     
 H  -1.1341618111213867        11.694808846609247        9.9756714902655084     
 H  -5.6145706162940225        7.9746001020413448        1.0487292410467914     
 H   2.5722423632828320        13.420948287552124      -0.36113206131872894     
 H  -2.6097704723412445        13.379123093855609        8.8143654410977312     
 Dy   2.7781334621710188E-003   8.4710662269550401        12.681641303220646     
 Br   1.2029618329646396E-002   11.339262265527248        12.662751332734970     
 O -0.80960846459609226        8.0512559672073607        10.708071571342206     
 N  -1.4062704895374778        6.3520179820919624        13.123006126996572     
 N  -2.2355802296801865        8.9311634133427962        13.901708041560719     
 O  0.81301469876892130        8.0305693503997446        14.648019442786076     
 N   1.3874835319440033        6.3392709202621091        12.225289255230548     
 N   2.2548351915667535        8.9072825505790636        11.483239826279391     
 C  -1.2511074017159953        6.9884874651680509        10.030356820718511     
 C  -2.0516248635360408        6.5557029500052497        14.445115537853727     
 C -0.58442917685933804        5.1104899914456565        13.181586233254993     
 C  -2.4989004780862749        6.2307161445350108        12.098055242966225     
 C  -2.8815446992391949        10.115214669116058        13.988927983531331     
 C  -2.7884179122242103        7.8647983514477788        14.532833555648370     
 C   1.2527867169727889        6.9647276274522172        15.322229692091788     
 C   2.0328031393305377        6.5433102398245300        10.903382614557033     
 C  0.55271230865396959        5.1065951502633027        12.162354868131734     
 C   2.4813135390823500        6.1974882099600483        13.245651385094407     
 C   2.9199970472827252        10.081877914630205        11.415271285221733     
 C   2.7791894730177860        7.8473876051995246        10.818303673353926     
 C  -2.0601474738930956        6.0133749274997363        10.678631926652233     
 C -0.91882372578335469        6.7891215573691817        8.6706834600892666     
 H  -1.2566452794646259        6.5535376894529866        15.207422534881786     
 H  -2.7448064150878553        5.7298120285339502        14.680869730766357     
 H  -1.2229483269746404        4.2246086757630552        13.020473425386367     
 H -0.16805258984445390        5.0348258089813172        14.191319967365422     
 H  -3.1656228272530500        5.4066105286151451        12.396228025676137     
 H  -3.0719396055876933        7.1665720694541264        12.152625026771862     
 H  -2.3926008144111583        10.947276396597880        13.487637352956000     
 C  -4.0827168926700557        10.282772592020162        14.673557056529051     
 C  -3.9776691807991775        7.9608396199729290        15.254510999567916     
 C   2.0479054325812940        5.9827172055932811        14.667149756056332     
 C  0.93603743741510093        6.7732143764073216        16.686419807374829     
 H   1.2376684797974598        6.5457061578900815        10.141222438377991     
 H   2.7219918068182327        5.7144316420128467        10.666465882223930     
 H   1.1819763666969580        4.2140163461180054        12.321957589956536     
 H  0.13635306472594766        5.0374423693458343        11.152311416327571     
 H   3.1342567075068848        5.3641462896717238        12.941887810112037     
 H   3.0689732131630652        7.1242398932938151        13.192045504458843     
 H   2.4556846522338955        10.908114171988734        11.948285959026530     
 C   4.1090226741811975        10.247892819176972        10.709769617287112     
 C   3.9514599076060049        7.9442654577340202        10.068535320044003     
 C  -2.5124406485114350        4.8982342673693484        9.9653228479136402     
 C  -1.3879577604978686        5.6693158995986908        7.9749458199369228     
 H -0.31431161546880265        7.5340027017390625        8.1555241090547366     
 H  -4.5589044822795515        11.259440965243744        14.713823019087851     
 C  -4.6502680039291668        9.1818594030300495        15.310352548246696     
 H  -4.3817590755957800        7.0781224141408048        15.744634533172141     
 C   2.5029878169361544        4.8675823964738676        15.378699982203635     
 C   1.4096283530666647        5.6543847105244334        17.380822920868845     
 H  0.34273074896902606        7.5250616234964376        17.205020513249767     
 H   4.6036462695907110        11.215965822257314        10.689089225529619     
 C   4.6404756697365324        9.1567713740721057        10.026191140092452     
 H   4.3315196037405386        7.0675485310389474        9.5491497989013734     
 H  -3.1342966934596448        4.1634226704306467        10.476824420839785     
 C  -2.1901676224239592        4.7212662919632979        8.6164436929419068     
 H  -1.1228819318033134        5.5569622189956061        6.9226892250695888     
 H  -5.6012405658949183        9.2730962949534970        15.832320442492099     
 H   3.1160294106612851        4.1278980055961982        14.863131221749379     
 C   2.1975245266587535        4.6989331357022071        16.732535311035566     
 H   1.1593192554097012        5.5483542818017275        18.437370008294270     
 H   5.5795487756488873        9.2486494268858763        9.4829682562537734     
 H  -2.5756357773575114        3.8556113012800206        8.0862074842063478     
 H   2.5852419177624033        3.8336434424353185        17.261249940534764     
         256

 Dy   4.2874263093762890       0.16989239828910088        4.2324659670888884     
 Br   4.2932158988117033       -2.7139314825898686        4.2114111671514580     
 O   5.0782867129766167       0.59628242605405835        2.2542325877357481     
 N   5.6980886245897402        2.2785570843307932        4.6655449755181815     
 N   6.5291190675880753      -0.28395549794459624        5.4540820304513806     
 O   3.4873837300532426       0.62117183146964461        6.1990323616061271     
 N   2.8884579753421371        2.2894830574804463        3.7727094103169270     
 N   2.0408958102866310      -0.29246104297455972        3.0465274525870636     
 C   5.5311504221771415        1.6518117363346556        1.5728372216375457     
 C   6.3475982348517581        2.0908623425731920        5.9883193325155499     
 C   4.8689395567764082        3.5168327018828895        4.7170865752765163     
 C   6.7889602333680159        2.4011808948119659        3.6382010603266837     
 C   7.1722273372153174       -1.4695297452864269        5.5430126318109290     
 C   7.0824778992698807       0.78174595043701789        6.0852793070168225     
 C   3.0440069404213124        1.6862941042907083        6.8715055478226912     
 C   2.2399250943674200        2.0742279981746519        2.4556551690327932     
 C   3.7290468607098144        3.5167645231405720        3.7001609237554662     
 C   1.8003114178206090        2.4380340869688482        4.7967628418750605     
 C   1.3823500110319302       -1.4716372027786793        2.9848518245820364     
 C   1.5051054164879309       0.76262810733667785        2.3814853998128545     
 C   6.3495957962831380        2.6200354080075146        2.2190422275393833     
 C   5.2001282214918145        1.8507303069769103       0.21298809343655337     
 H   5.5547751071946188        2.1013693510055207        6.7527415837814981     
 H   7.0415552840754252        2.9193726199211709        6.2120765390294173     
 H   5.5051736427551221        4.4032872982739333        4.5512450923771803     
 H   4.4539859967678543        3.5955945938445741        5.7270742160012889     
 H   7.4550738615450527        3.2257149539568344        3.9361254831252270     
 H   7.3629878270543099        1.4658985156835953        3.6923101386747521     
 H   6.6821092098134534       -2.3006445962429418        5.0411847417583466     
 C   8.3721787501691463       -1.6381734635627319        6.2294200623282254     
 C   8.2690182029469010       0.68417077686852612        6.8108949246442059     
 C   2.2399690901532887        2.6604455644691365        6.2157324104530733     
 C   3.3673907754518799        1.8855492682503399        8.2329930528366315     
 H   3.0312895866876417        2.0737166285391724        1.6897150744288307     
 H   1.5416290319885404        2.8947870418448169        2.2154907097355090     
 H   3.1054540646081064        4.4140748678965895        3.8562159738540456     
 H   4.1429109391143664        3.5788052777409320        2.6886485483119049     
 H   1.1455366503229509        3.2697660632176366        4.4924691780100563     
 H   1.2121538593205701        1.5110227031657180        4.7509712643312190     
 H   1.8557024763164731       -2.2936705102915691        3.5162165643139995     
 C  0.19029614010015383       -1.6470105551693646        2.2868040244498014     
 C  0.32919052362151713       0.65494829568036461        1.6391028200178084     
 C   6.8119580820238106        3.7294490238222044        1.5033959853150234     
 C   5.6798087940305209        2.9644499514509062      -0.48537214884843877     
 H   4.5878974656207712        1.1105665375124105      -0.29990214696836859     
 H   8.8474653705359660       -2.6154067471789784        6.2696546402935001     
 C   8.9398023896316836      -0.53787680496600276        6.8674159387889206     
 H   8.6734654706022827        1.5663019354144834        7.3017683792253809     
 C   1.7830954778204762        3.7760254135523996        6.9250917109123939     
 C   2.8926067034766554        3.0055676361168646        8.9246897131190934     
 H   3.9672195263556040        1.1388342756861225        8.7515170686871091     
 H -0.29717619839092307       -2.6186889922877170        2.2715620038815425     
 C -0.35290749205574412      -0.56139496077077133        1.6039400222026490     
 H  -5.9271661676118484E-002   1.5279178757489404        1.1196911210027134     
 H   7.4397310355142610        4.4602927824434877        2.0133327753089376     
 C   6.4911204405657541        3.9061124784109400       0.15406785834756104     
 H   5.4148994645544626        3.0770543941716553       -1.5376646375796248     
 H   9.8900513786938031      -0.63014935846194753        7.3905922361251557     
 H   1.1630714017103203        4.5097880040027265        6.4097528656366203     
 C   2.0958722087278714        3.9533088380732049        8.2761713432702901     
 H   3.1489227000122635        3.1179837602404628        9.9791148786652357     
 H  -1.2945632257942976      -0.65988546576737928        1.0661916709216772     
 H   6.8851436224470950        4.7669022414328737      -0.37774837992856491     
 H   1.7060732439715267        4.8192605037750740        8.8021667921871867     
 Dy   4.3011011577520035        17.062839650768016        12.650058138241159     
 Br   4.2941962906904410        19.935746428303521        12.670863809686413     
 O   3.4894278315505192        16.628533191636816        10.682649848836402     
 N   2.9139267857086235        14.936540689197257        13.105727725456513     
 N   2.0495986869031917        17.505285775711823        13.848798287921502     
 O   5.1119064134866807        16.646054398923457        14.622575368394868     
 N   5.7090547961535734        14.947414905475240        12.209899237053012     
 N   6.5404939385376357        17.526086833547883        11.435794472821129     
 C   3.0500876058070157        15.562645213677328        10.008473003343411     
 C   2.2685975574602195        15.141144365711853        14.427768549447400     
 C   3.7482145395739965        13.703618827369917        13.168763878478620     
 C   1.8202189560938151        14.797057167014692        12.084794367885337     
 C   1.3867201588653437        18.681115566167346        13.917534013787431     
 C   1.5235149545610951        16.446072923316514        14.513201338751026     
 C   5.5548809000920123        15.585744090426150        15.302972938694122     
 C   6.3556104698555291        15.151885626138334        10.888341275022405     
 C   4.8855654560661668        13.707132626058165        12.149712695711873     
 C   6.8008579866749548        14.824595227958017        13.235636213694844     
 C   7.1873433790499632        18.709905123828506        11.352183830474132     
 C   7.0924003509424747        16.461172446205943        10.801755005708491     
 C   2.2538718126079784        14.581487839135630        10.663487129389162     
 C   3.3687796675446737        15.369771369801471        8.6449589891992140     
 H   3.0638607388097654        15.143092639654590        15.189777093647310     
 H   1.5789555085378881        14.312667286269146        14.664678635147030     
 H   3.1187550641936657        12.811192403861298        13.009624676842780     
 H   4.1647546667875162        13.634906614717597        14.178805873168729     
 H   1.1654784898438748        13.965255099023572        12.388292282285059     
 H   1.2347163682371209        15.725129940040963        12.138346092788453     
 H   1.8526579695803971        19.506788471673413        13.385076512643582     
 C  0.19790504189372801        18.848849498012680        14.623047910582065     
 C  0.35129875096990126        16.544561747552461        15.262928956104901     
 C   6.3628024594413208        14.609217838748918        14.655693469514276     
 C   5.2264604850821677        15.391462550792395        16.664252774206254     
 H   5.5611384470379397        15.149886420893170        10.125488910808789     
 H   7.0490988135689028        14.326208843977275        10.652880616038004     
 H   5.5228329514532257        12.820286645754509        12.309822039189642     
 H   4.4692281845462007        13.633347799664213        11.139826665309020     
 H   7.4662963853289712        13.999444997956374        12.937873979187277     
 H   7.3754097513940859        15.759511233221961        13.180718390829878     
 H   6.6994167621430636        19.540518951633754        11.856786956942280     
 C   8.3880800550104233        18.878791922893321        10.667124868739258     
 C   8.2806172621149283        16.558847967007139        10.078689250027868     
 C   1.7985367336175981        13.466529631122844        9.9519475790992278     
 C   2.8954265525254890        14.250707713969987        7.9508183377139821     
 H   3.9629731919751103        16.121061684973959        8.1266113042012638     
 H -0.29503499785223769        19.817803863481970        14.644069814486491     
 C -0.33566373471211275        17.758242110207505        15.305652100968782     
 H  -3.0252897529071440E-002   15.668409467433619        15.782110195431342     
 C   6.8181157925021285        13.497171659494104        15.371814721110159     
 C   5.6990342199525346        14.274900055818502        17.362866499612227     
 H   4.6225742583833727        16.137794928884009        17.178116459364404     
 H   8.8653261579742519        19.855107431997279        10.630332323245179     
 C   8.9537455203511449        17.779752355086284        10.025598007466478     
 H   8.6837026978420884        15.677401217606004        9.5856332344962709     
 H   1.1840507882165234        12.727912274956296        10.467087300828744     
 C   2.1055865605377870        13.296642067551195        8.5986864514372812     
 H   3.1471498850672153        14.143536158890798        6.8947495484727703     
 H  -1.2747761503738975        17.851381200684429        15.848583889163059     
 H   7.4397197585432115        12.761275356685486        14.861693987830556     
 C   6.5001382200173152        13.325271332559810        16.722352869329374     
 H   5.4373600383290217        14.166362900161749        18.416383721429835     
 H   9.9040442031733189        17.872127643635952        9.5026075997478294     
 H   1.7174290813825817        12.431510209268922        8.0700952135149038     
 H   6.8885973796119151        12.462285575668206        17.254610402378177     
 Dy  -7.9457561279206775E-003   8.7749378269455267        4.2146950451678533     
 Br  -1.2970441251908840E-002   5.8911150237518584        4.2271744679083341     
 O  0.79226251907498757        9.2232731074572385        2.2470643746733505     
 N   1.3929720990630365        10.893522481482909        4.6706531186346858     
 N   2.2376163185486799        8.3108765177023169        5.4006065031462880     
 O -0.79772044943333187        9.2063178522664639        6.1920814103136097     
 N  -1.4168209759774535        10.883857000074748        3.7776064502031232     
 N  -2.2506602417555461        8.3215463597233708        2.9929559333957121     
 C   1.2367022850166620        10.286916721191902        1.5730475575674046     
 C   2.0418152999616659        10.678825431826503        5.9875652026719921     
 C  0.55320549421850562        12.121430750315016        4.7422558991343520     
 C   2.4810907547608201        11.040404834464356        3.6464487264340892     
 C   2.8953160319326523        7.1312741753554221        5.4633134833721755     
 C   2.7760293501198214        9.3669792403482912        6.0619477016593590     
 C  -1.2502398954323635        10.263657531183190        6.8709686331444244     
 C  -2.0656598042537642        10.695130102344207        2.4546629348347633     
 C -0.58677172310941406        12.121576434160881        3.7253459093595920     
 C  -2.5082761955242603        11.008381648617355        4.8039952460102615     
 C  -2.8947955927838769        7.1364675586585538        2.9049276920568836     
 C  -2.8015518823332601        9.3865339787683322        2.3584481694158339     
 C   2.0414258721724456        11.261476621384357        2.2274045435827969     
 C  0.91403915730781393        10.484493602571085       0.21108892699512546     
 H   1.2507834838618503        10.679022209504721        6.7538018591191431     
 H   2.7406345192388262        11.499142951307851        6.2269381941124013     
 H   1.1774310028914745        13.018167825117883        4.5854609028694391     
 H  0.13953108303609715        12.184593315201898        5.7537617136098316     
 H   3.1363193614907279        11.872113853710745        3.9498449312991490     
 H   3.0687944293573159        10.113122667522381        3.6930908429120395     
 H   2.4199143306606965        6.3084808630191311        4.9349237176415643     
 C   4.0891235367194376        6.9565148823504366        6.1585751525159731     
 C   3.9540776251868870        9.2601208218402782        6.8008173472022904     
 C  -2.0692526498422925        11.230000991345435        6.2227566747427945     
 C -0.91791952200372362        10.466385619542111        8.2298689068286279     
 H  -1.2723242335712954        10.704060456939999        1.6907770533913169     
 H  -2.7587621193017879        11.523957040332489        2.2294849191582933     
 H  -1.2223666176688934        13.008572928978737        3.8907734626437249     
 H -0.17177817947620846        12.199563769352885        2.7153143618563225     
 H  -3.1741392978273271        11.832468572253781        4.5042930667418419     
 H  -3.0823659835118478        10.073086704522751        4.7512512650923329     
 H  -2.4065724088184157        6.3058097088040155        3.4093205516452185     
 C  -4.0932800041786024        6.9676388186207490        2.2160081127649183     
 C  -3.9864034219521702        9.2886940391107888        1.6299496847445309     
 C   2.4989474451792804        12.375996917947552        1.5168612045260663     
 C   1.3899777074961894        11.603140928450866      -0.48202943429538264     
 H  0.31354400681154093        9.7378275431766550      -0.30669433060700269     
 H   4.5755159040040247        5.9843091775890995        6.1751490097449828     
 C   4.6353900751263764        8.0433899416797541        6.8369520824222967     
 H   4.3446280415503002        10.134061210768023        7.3169594484354370     
 C  -2.5318076451269014        12.340816818756304        6.9359690751947571     
 C  -1.3975458362770130        11.581726096604589        8.9256575983359614     
 H -0.30545363112280660        9.7275442223875928        8.7443268855273342     
 H  -4.5696252576691494        5.9908861879718982        2.1768734039271944     
 C  -4.6581597492269626        8.0671371922325861        1.5741693022604508     
 H  -4.3888004242506069        10.170270916930720        1.1363799676666886     
 H   3.1189318206690695        13.110328542714129        2.0314750335500786     
 C   2.1868376225940223        12.551488368322710       0.16541826586163724     
 H   1.1342831165733647        11.714127261430802       -1.5367434762969361     
 H   5.5784614191266746        7.9456002916068638        7.3723614367180152     
 H  -3.1603858216949661        13.069974459992219        6.4246803175878977     
 C  -2.2100148597931120        12.521139329375670        8.2845321711389719     
 H  -1.1320263028910400        11.697196155731934        9.9774575627991311     
 H  -5.6072110008955161        7.9745638707810089        1.0488556162850937     
 H   2.5772440294871237        13.416519918364093      -0.36159048271404670     
 H  -2.6042259801809333        13.383080002116708        8.8142397833982979     
 Dy   7.2504206466282653E-003   8.4712226741162802        12.679139190815484     
 Br   1.5716287547234795E-002   11.339359192820435        12.665885888626228     
 O -0.80534097387206927        8.0494784307805212        10.706123527331656     
 N  -1.3998151937031085        6.3508857172689712        13.121877781272428     
 N  -2.2331120729851399        8.9290938642820983        13.895795412620538     
 O  0.81696483672669096        8.0320744711248082        14.646043241114556     
 N   1.3939658424830026        6.3405507818965816        12.224184964197912     
 N   2.2573140997250647        8.9095008592592979        11.477392969859544     
 C  -1.2462780197869965        6.9862225195510383        10.028840284538882     
 C  -2.0453208830520309        6.5550024010539376        14.443821366640295     
 C -0.57666605779450364        5.1102955782092430        13.181267840916245     
 C  -2.4924076224397065        6.2273684268262581        12.097252400524670     
 C  -2.8811539429793962        10.112159497537045        13.980286498373498     
 C  -2.7830766402431575        7.8636425797108345        14.530755525586278     
 C   1.2574492553795917        6.9667929283641623        15.320698533293841     
 C   2.0391727865729030        6.5441479373933982        10.902138963467776     
 C  0.56048439629047719        5.1069466940724766        12.162043471473801     
 C   2.4878244719367624        6.2009021074700366        13.244865351470805     
 C   2.9203890407120441        10.085090934822654        11.406700794266300     
 C   2.7845715920633398        7.8486892659496439        10.816284135540444     
 C  -2.0538910453198214        6.0103084933248025        10.677711336264176     
 C -0.91505956156251611        6.7874134665268855        8.6688424179169505     
 H  -1.2504446167984693        6.5534803408147404        15.206234935186339     
 H  -2.7381982890658914        5.7289317220254627        14.679838070374768     
 H  -1.2141983494809805        4.2236547190472917        13.020526558539776     
 H -0.16030894438334042        5.0355519151359882        14.191060278474065     
 H  -3.1577027513647877        5.4022589347113597        12.395896043532103     
 H  -3.0670289113907701        7.1622437865155950        12.151590617328896     
 H  -2.3946753675333690        10.943428962673410        13.475464456641999     
 C  -4.0812561403025418        10.279783802115121        14.666713109296788     
 C  -3.9706895836993832        7.9600541907046969        15.255127756575938     
 C   2.0541680107359701        5.9857307651449618        14.666222587417248     
 C  0.93961550493632573        6.7746725351054922        16.684555329856121     
 H   1.2439694967980950        6.5458701483175616        10.140053505283493     
 H   2.7287035069886745        5.7154674509846348        10.665522410292947     
 H   1.1907299588227187        4.2151248314385041        12.322026121917402     
 H  0.14412545436946075        5.0368706057593755        11.152053042445678     
 H   3.1422026482051635        5.3685844229537931        12.941517057034028     
 H   3.0739079565222989        7.1286407383703612        13.191112330669132     
 H   2.4535965075754218        10.912135166391550        11.936188376719898     
 C   4.1104989633608984        10.251042078607728        10.703000541265332     
 C   3.9585009895795036        7.9451965321505158        10.069211120358002     
 C  -2.5059704354835763        4.8949383465520118        9.9646332482102302     
 C  -1.3841231577484014        5.6674525208740185        7.9733020952776918     
 H -0.31172490610160203        7.5330515547042971        8.1533645245410522     
 H  -4.5594745446346643        11.255515418182808        14.704322367265888     
 C  -4.6450872440718758        9.1801630770975375        15.308832426210023     
 H  -4.3723194010968349        7.0781726604306039        15.748649650179106     
 C   2.5095825940271159        4.8708751940304014        15.377999845877726     
 C   1.4133974433249985        5.6560505267933250        17.379157712201632     
 H  0.34502313907676957        7.5256748057473288        17.202839110387323     
 H   4.6030697334930331        11.220064077942986        10.679681741422215     
 C   4.6457121916273998        9.1586125466540800        10.024736261519338     
 H   4.3410496562554037        7.0676305061542104        9.5532372439010302     
 H  -3.1269529975697337        4.1596007253979854        10.476476487029839     
 C  -2.1848789513929696        4.7185915843224731        8.6154018570314310     
 H  -1.1202227805774849        5.5556119834717048        6.9206967923271918     
 H  -5.5949157410211887        9.2716654140151231        15.832823598944074     
 H   3.1236147079209640        4.1318092863721487        14.862781555912035     
 C   2.2028912897940653        4.7015254777266549        16.731472743576674     
 H   1.1618883008572758        5.5494540004262953        18.435352129045704     
 H   5.5859446947366660        9.2502133233394073        9.4835345043903292     
 H  -2.5701429686431339        3.8527464037100154        8.0853892966797609     
 H   2.5908846315968024        3.8364500316514891        17.260400544126071     
         256

 Dy   4.2818914184508596       0.16965553962606725        4.2295673668925922     
 Br   4.2876686047411345       -2.7142119001599130        4.2147183225343055     
 O   5.0731270320177444       0.59855495893603894        2.2520935660904988     
 N   5.6905055306598280        2.2796077278205287        4.6649816594121205     
 N   6.5258745519920502      -0.28228059622973084        5.4470263605675875     
 O   3.4821801315688288       0.61820406727976307        6.1969419247374180     
 N   2.8809194777280913        2.2882618239536310        3.7722588530779513     
 N   2.0374733838244206      -0.29416679334970641        3.0396524304913757     
 C   5.5254354377847603        1.6548154048564370        1.5714701523916972     
 C   6.3402871785678387        2.0908294405821284        5.9874431954770335     
 C   4.8599946753176058        3.5168603737552595        4.7180203976176776     
 C   6.7812348141453436        2.4050470048746440        3.6379419478177892     
 C   7.1711915636768788       -1.4668615268576179        5.5324015264739526     
 C   7.0761485294465869       0.78210815252467869        6.0829072006112153     
 C   3.0384800033475421        1.6826876285938055        6.8702320348817940     
 C   2.2325891671449467        2.0742071092497678        2.4548947556551957     
 C   3.7200630148732095        3.5166327128937147        3.7011550574703107     
 C   1.7926986054804062        2.4338723657792323        4.7967243210167068     
 C   1.3811605281546202       -1.4743692316191195        2.9743358237213577     
 C   1.4987214424586206       0.76223860955778533        2.3791491685752364     
 C   6.3421264368220918        2.6238716231050101        2.2186806918595887     
 C   5.1959550723945434        1.8532832909179402       0.21120074295770228     
 H   5.5476672582964124        2.1003800330036801        6.7520920502209982     
 H   7.0339964013836171        2.9193928085807808        6.2117906549196116     
 H   5.4951526874700818        4.4042071896492896        4.5529161915847869     
 H   4.4451276573119021        3.5942341071297159        5.7281281639008590     
 H   7.4457189733967022        3.2306822531378896        3.9365453788168181     
 H   7.3571165528695399        1.4708978926223970        3.6915303652498346     
 H   6.6837217308423025       -2.2968589403952944        5.0263361799055648     
 C   8.3699457437127638       -1.6359715894084879        6.2207306862854832     
 C   8.2608978640312660       0.68371429261235084        6.8113904058294708     
 C   2.2327539332355260        2.6561504034794243        6.2155724436687159     
 C   3.3635784403345861        1.8823310376668934        8.2312635775244196     
 H   3.0241260180917613        2.0746750131261149        1.6891357637858873     
 H   1.5340815135590269        2.8947721131298785        2.2153851779236726     
 H   3.0953481599387374        4.4130230306977269        3.8580166984693638     
 H   4.1339371032762440        3.5800964080272881        2.6897216800079367     
 H   1.1362618114486340        3.2645447347784247        4.4932875975400375     
 H   1.2064030378137136        1.5057192207771453        4.7503698818208129     
 H   1.8570757416443158       -2.2975326214610465        3.5015668525760000     
 C  0.18804236656676923       -1.6492888217129098        2.2779764670665341     
 C  0.32113618691434481       0.65537160078690981        1.6394303619452055     
 C   6.8043858548492073        3.7336633574814697        1.5035510004100157     
 C   5.6757184800870135        2.9672758734006042      -0.48667008556562580     
 H   4.5851831429471810        1.1123318787416070      -0.30232376394557908     
 H   8.8473865675239765       -2.6122296414193187        6.2576263753623333     
 C   8.9335706099211230      -0.53741378457733513        6.8650509015926131     
 H   8.6627227654015204        1.5646947125763222        7.3063469381835873     
 C   1.7759848388136510        3.7713961474016000        6.9255248086082624     
 C   2.8890984505511037        3.0021280287779097        8.9235207219127286     
 H   3.9648196265037359        1.1363076478240819        8.7490834983914070     
 H -0.29725498116061538       -2.6219660337584778        2.2593146841876952     
 C -0.35906083340382944      -0.56190520931384746        1.6013186512017661     
 H  -6.9869771684078985E-002   1.5294978315992935        1.1240064802018088     
 H   7.4311151169428404        4.4650066734956582        2.0140967382726251     
 C   6.4852158599438363        3.9097940606072932       0.15377719523170738     
 H   5.4123812694363078        3.0794107448811037       -1.5394018840864165     
 H   9.8825689943958679      -0.63027288950796512        7.3903869959501041     
 H   1.1549452568402137        4.5047424453351512        6.4108684051244129     
 C   2.0905891912185810        3.9491362036821362        8.2761244234468609     
 H   3.1470991680415090        3.1149603867269753        9.9774790932101567     
 H  -1.3018860384961985      -0.65981181537825284        1.0655731414144514     
 H   6.8791997562647307        4.7708392517219167      -0.37758546185237662     
 H   1.7009188998476845        4.8148652367167157        8.8026478047914587     
 Dy   4.2964965313346681        17.062957686778677        12.652499844294105     
 Br   4.2905980383602946        19.935856181635678        12.667889436490942     
 O   3.4852629375670130        16.630001176791215        10.684597607390936     
 N   2.9072848998724159        14.937897550864838        13.106867704571009     
 N   2.0470818193354612        17.507668973041216        13.854795462347667     
 O   5.1075303920911201        16.644211683748971        14.624466158096579     
 N   5.7024280368023819        14.946329334950160        12.210976089302008     
 N   6.5378501459250904        17.524051633065259        11.441535131847420     
 C   3.0452008296046778        15.564647330718218        10.010020437828940     
 C   2.2620932908734797        15.142095583641234        14.429059141431599     
 C   3.7402797669826646        13.704046596046611        13.169114029085746     
 C   1.8135209669292101        14.800515753043131        12.085641257290225     
 C   1.3862948532768957        18.684499935578227        13.926244318891621     
 C   1.5179964860407300        16.447490534577678        14.515239902634017     
 C   5.5499601438946753        15.583413185584099        15.304415494129413     
 C   6.3490856309370187        15.151197729025556        10.889550971848271     
 C   4.8776053997441116        13.706998187038776        12.150029799774583     
 C   6.7942309924166366        14.821231230338679        13.236340778396563     
 C   7.1868250073333080        18.706858147685672        11.360648674782754     
 C   7.0868767378616502        16.460002986503962        10.803715315238994     
 C   2.2473912022719857        14.584467265723754        10.664477915726108     
 C   3.3649525637964488        15.371127261000982        8.6468426381328083     
 H   3.0574413165731769        15.143396740203061        15.190974417731541     
 H   1.5721175694252587        14.313821129112766        14.665705016898022     
 H   3.1098284153957767        12.812377870074199        13.009613692528522     
 H   4.1568422330583443        13.634418355945064        14.179094461579155     
 H   1.1573429868625833        13.969766300482382        12.388785746490040     
 H   1.2296160156247473        15.729591092560643        12.139308190492301     
 H   1.8548109589535979        19.511024733382278        13.397446602029055     
 C  0.19629359616248535        18.852124914575121        14.629800261388043     
 C  0.34402851127993417        16.545567553234974        15.262142061769934     
 C   6.3564445140275474        14.606092463699278        14.656518039376184     
 C   5.2226276667214453        15.389671058861596        16.666019303670836     
 H   5.5546843536252926        15.149857656762114        10.126627183239192     
 H   7.0422391786126024        14.325320420484850        10.653817816792005     
 H   5.5138760655688177        12.819383760336338        12.309750036226429     
 H   4.4612482528307993        13.634122086109475        11.140103527339345     
 H   7.4582115825193132        13.995073998437581        12.938048454058185     
 H   7.3703865460627238        15.755156129581309        13.181668052119917     
 H   6.7013590770953755        19.536722864689168        11.868719146794852     
 C   8.3865373818402826        18.875733899095547        10.673847306859505     
 C   8.2734818113432844        16.557980413771425        10.077984684651911     
 C   1.7917184077117319        13.469758679081895        9.9527627174328188     
 C   2.8914056453503258        14.252238825513324        7.9525540040759877     
 H   3.9604118950834066        16.121565238549309        8.1287739171341755     
 H -0.29458462116815842        19.822039449887981        14.653451320790994     
 C -0.34113685550807515        17.760158503405002        15.306965234045855     
 H  -4.0080696919380966E-002   15.668533096822413        15.777826772054228     
 C   6.8115404612347525        13.493793555662736        15.372374034173438     
 C   5.6951209254683564        14.272925199045670        17.364401630408153     
 H   4.6199329044555828        16.136756785522675        17.180224775742936     
 H   8.8658571515495019        19.851091679531521        10.639708739096786     
 C   8.9484637774007627        17.777944842557524        10.027036737110986     
 H   8.6740878209613914        15.677338548170669        9.5815593693308472     
 H   1.1762536137776822        12.731776985937531        10.467587720152498     
 C   2.0999818022918584        13.299121376367465        8.5998660838915200     
 H   3.1443130478114765        14.144462046693866        6.8968388069151798     
 H  -1.2814821176159317        17.852987621456286        15.847761096242040     
 H   7.4322583033954750        12.757372931790325        14.861893145787038     
 C   6.4947509238115435        13.322486574206540        16.723258157686249     
 H   5.4346217625193480        14.164877585807833        18.418261613053225     
 H   9.8976427554488779        17.870535477657302        9.5020542283652194     
 H   1.7115487674883878        12.434180132545947        8.0710977750432686     
 H   6.8830021496746099        12.459290125912137        17.255262954252117     
 Dy  -2.6646154852804516E-003   8.7747582725303523        4.2176238108452360     
 Br  -7.7956507679392282E-003   5.8908774593345719        4.2238858635055561     
 O  0.79727695888332506        9.2202927241714931        2.2491913647822339     
 N   1.4003285637420244        10.892304796521941        4.6711303188231241     
 N   2.2407219421991198        8.3091527555015450        5.4075294145975263     
 O -0.79281179392222134        9.2087137722109773        6.1942212173090727     
 N  -1.4094116168516355        10.885016327716500        3.7781728507020822     
 N  -2.2476674022036973        8.3233611953155808        3.0000940076971414     
 C   1.2420535105444412        10.283287974694602        1.5743509100449364     
 C   2.0489633008411108        10.678775895817669        5.9883499684813284     
 C  0.56204329741233705        12.121321731443343        4.7412941722895683     
 C   2.4885261556738802        11.036209022876237        3.6465159590893932     
 C   2.8961269501884348        7.1284957649369476        5.4738669098814503     
 C   2.7821851226465473        9.3665373684655275        6.0642710101729058     
 C  -1.2447807350549089        10.266776819855460        6.8723362616962831     
 C  -2.0585018812358431        10.695194742196138        2.4555346153565090     
 C -0.57795634407294283        12.121678468273920        3.7244254595730615     
 C  -2.5007440770161740        11.012398707311569        4.8042256991068415     
 C  -2.8940538951559178        7.1393023650057028        2.9156628084379226     
 C  -2.7953983206221737        9.3870037423122223        2.3608246544772227     
 C   2.0484736478149634        11.257152380322905        2.2275916941551976     
 C  0.91767145877187595        10.481262730447391       0.21284905233008364     
 H   1.2577583817745670        10.679952442269814        6.7544033844460953     
 H   2.7480145792925508        11.499076242838568        6.2270862641749343     
 H   1.1874181874609833        13.017123280511923        4.5837280668462927     
 H  0.14834047212406476        12.185890371734599        5.7527133996398883     
 H   3.1454401308938187        11.866835722540497        3.9490556510660992     
 H   3.0743381252048767        10.107768516348255        3.6937269222080267     
 H   2.4180938632071314        6.3046055906460881        4.9496582660610429     
 C   4.0910303466462921        6.9541273837002908        6.1673602960106484     
 C   3.9619520876579242        9.2604303768268519        6.8003672667348605     
 C  -2.0620191094948619        11.233962499430291        6.2231076580951967     
 C -0.91404406303581576        10.469025087828074        8.2316738435857513     
 H  -1.2653548074808638        10.703145484726665        1.6914386062942113     
 H  -2.7513412391345251        11.524078683521660        2.2297382166721955     
 H  -1.2124404816459289        13.009589872452491        3.8891108026958165     
 H -0.16303381285080565        12.198267413635259        2.7142802932042152     
 H  -3.1649340103848846        11.837613075035856        4.5038262351945617     
 H  -3.0767263141078987        10.078262842015167        4.7519803537282224     
 H  -2.4085503414789438        6.3097939821360107        3.4243748596634793     
 C  -4.0913010671857348        6.9699924386804994        2.2247675090432790     
 C  -3.9784115711014465        9.2883217275738605        1.6294013479963541     
 C   2.5058985247861871        12.371336392731701        1.5164562527173777     
 C   1.3933164468974597        11.599682709500577      -0.48083115206358845     
 H  0.31574733087436063        9.7353049975844375      -0.30423002230466845     
 H   4.5751939525026835        5.9809045423260665        6.1873564679299884     
 C   4.6413013142842523        8.0427345412865048        6.8394347468481973     
 H   4.3551257080668666        10.135502096812017        7.3124627095236248     
 C  -2.5245236364512680        12.345120591637537        6.9358217117631709     
 C  -1.3938009024180087        11.584606772236393        8.9269893560573088     
 H -0.30304592881520437        9.7293880170250642        8.7467650912848889     
 H  -4.5698441887794337        5.9942423535145988        2.1890109491181300     
 C  -4.6520874545179742        8.0677041496217239        1.5765053278736338     
 H  -4.3781285796670719        10.168717033087146        1.1316860375111257     
 H   3.1268937930460461        13.105252793109420        2.0303909371333857     
 C   2.1919634433293482        12.547286790781806       0.16549172977442483     
 H   1.1359327720155765        11.711088970587202       -1.5350776642979573     
 H   5.5855722096844493        7.9454832772045760        7.3727668105120099     
 H  -3.1520611047299774        13.074777405061479        6.4239259670919324     
 C  -2.2044573711287412        12.524872755617114        8.2848518299593152     
 H  -1.1298907946606931        11.699583464854623        9.9792436353327538     
 H  -5.5998513854970104        7.9745276395206721        1.0489819915233958     
 H   2.5822456956914159        13.412091549176061      -0.36204890410936447     
 H  -2.5986814880206222        13.387036910377805        8.8141141256988664     
 Dy   1.1722707831085510E-002   8.4713791212775202        12.676637078410323     
 Br   1.9402956764823197E-002   11.339456120113624        12.669020444517484     
 O -0.80107348314804627        8.0477008943536816        10.704175483321103     
 N  -1.3933598978687389        6.3497534524459809        13.120749435548285     
 N  -2.2306439162900933        8.9270243152213986        13.889882783680358     
 O  0.82091497468446062        8.0335795918498718        14.644067039443037     
 N   1.4004481530220019        6.3418306435310541        12.223080673165276     
 N   2.2597930078833763        8.9117191679395305        11.471546113439695     
 C  -1.2414486378579976        6.9839575739340258        10.027323748359255     
 C  -2.0390169025680205        6.5543018521026264        14.442527195426864     
 C -0.56890293872966913        5.1101011649728294        13.180949448577497     
 C  -2.4859147667931381        6.2240207091175055        12.096449558083114     
 C  -2.8807631867195975        10.109104325958031        13.971645013215666     
 C  -2.7777353682621051        7.8624868079738892        14.528677495524185     
 C   1.2621117937863946        6.9688582292761083        15.319167374495894     
 C   2.0455424338152683        6.5449856349622655        10.900895312378518     
 C  0.56825648392698469        5.1072982378816514        12.161732074815868     
 C   2.4943354047911752        6.2043160049800257        13.244079317847204     
 C   2.9207810341413625        10.088303955015101        11.398130303310866     
 C   2.7899537111088932        7.8499909266997623        10.814264597726963     
 C  -2.0476346167465471        6.0072420591498688        10.676790745876117     
 C -0.91129539734167742        6.7857053756845902        8.6670013757446345     
 H  -1.2442439541323129        6.5534229921764933        15.205047335490894     
 H  -2.7315901630439279        5.7280514155169753        14.678806409983180     
 H  -1.2054483719873206        4.2227007623315274        13.020579691693184     
 H -0.15256529892222692        5.0362780212906584        14.190800589582711     
 H  -3.1497826754765250        5.3979073408075733        12.395564061388070     
 H  -3.0621182171938472        7.1579155035770627        12.150556207885932     
 H  -2.3967499206555791        10.939581528748940        13.463291560327999     
 C  -4.0797953879350279        10.276795012210082        14.659869162064526     
 C  -3.9637099865995884        7.9592687614364648        15.255744513583959     
 C   2.0604305888906467        5.9887443246966416        14.665295418778166     
 C  0.94319357245755053        6.7761306938036618        16.682690852337416     
 H   1.2502705137987300        6.5460341387450409        10.138884572188996     
 H   2.7354152071591162        5.7165032599564229        10.664578938361965     
 H   1.1994835509484791        4.2162333167590020        12.322094653878267     
 H  0.15189784401297382        5.0362988421729167        11.151794668563786     
 H   3.1501485889034422        5.3730225562358633        12.941146303956018     
 H   3.0788426998815326        7.1330415834469081        13.190179156879422     
 H   2.4515083629169481        10.916156160794367        11.924090794413264     
 C   4.1119752525405993        10.254191338038487        10.696231465243555     
 C   3.9655420715530028        7.9461276065670106        10.069886920672003     
 C  -2.4995002224557177        4.8916424257346751        9.9639436485068202     
 C  -1.3802885549989343        5.6655891421493463        7.9716583706184609     
 H -0.30913819673440135        7.5321004076695317        8.1512049400273696     
 H  -4.5600446069897771        11.251589871121872        14.694821715443926     
 C  -4.6399064842145847        9.1784667511650238        15.307312304173349     
 H  -4.3628797265978898        7.0782229067204030        15.752664767186070     
 C   2.5161773711180770        4.8741679915869343        15.377299709551817     
 C   1.4171665335833323        5.6577163430622166        17.377492503534420     
 H  0.34731552918451308        7.5262879879982192        17.200657707524883     
 H   4.6024931973953560        11.224162333628657        10.670274257314810     
 C   4.6509487135182663        9.1604537192360525        10.023281382946225     
 H   4.3505797087702689        7.0677124812694734        9.5573246889006889     
 H  -3.1196093016798225        4.1557787803653232        10.476128553219892     
 C  -2.1795902803619795        4.7159168766816491        8.6143600211209552     
 H  -1.1175636293516567        5.5542617479478036        6.9187043595847939     
 H  -5.5885909161474583        9.2702345330767493        15.833326755396051     
 H   3.1312000051806423        4.1357205671480992        14.862431890074690     
 C   2.2082580529293772        4.7041178197511035        16.730410176117783     
 H   1.1644573463048504        5.5505537190508640        18.433334249797134     
 H   5.5923406138244447        9.2517772197929382        9.4841007525268868     
 H  -2.5646501599287563        3.8498815061400107        8.0845711091531740     
 H   2.5965273454312015        3.8392566208676593        17.259551147717382     
         256

 Dy   4.2763565275254294       0.16941868096303364        4.2266687666962959     
 Br   4.2821213106705667       -2.7144923177299569        4.2180254779171529     
 O   5.0679673510588721       0.60082749181801942        2.2499545444452500     
 N   5.6829224367299149        2.2806583713102646        4.6644183433060604     
 N   6.5226300363960252      -0.28060569451486539        5.4399706906837935     
 O   3.4769765330844149       0.61523630308988153        6.1948514878687089     
 N   2.8733809801140460        2.2870405904268152        3.7718082958389756     
 N   2.0340509573622096      -0.29587254372485317        3.0327774083956878     
 C   5.5197204533923800        1.6578190733782183        1.5701030831458485     
 C   6.3329761222839194        2.0907965385910647        5.9865670584385162     
 C   4.8510497938588024        3.5168880456276299        4.7189542199588388     
 C   6.7735093949226703        2.4089131149373220        3.6376828353088952     
 C   7.1701557901384394       -1.4641933084288090        5.5217904211369762     
 C   7.0698191596232940       0.78247035461233938        6.0805350942056071     
 C   3.0329530662737714        1.6790811528969027        6.8689585219408968     
 C   2.2252532399224729        2.0741862203248842        2.4541343422775976     
 C   3.7110791690366050        3.5165009026468579        3.7021491911851556     
 C   1.7850857931402033        2.4297106445896168        4.7966858001583539     
 C   1.3799710452773100       -1.4771012604595599        2.9638198228606791     
 C   1.4923374684293103       0.76184911177889270        2.3768129373376183     
 C   6.3346570773610464        2.6277078382025052        2.2183191561797946     
 C   5.1917819232972731        1.8558362748589701       0.20941339247885116     
 H   5.5405594093982060        2.0993907150018400        6.7514425166604992     
 H   7.0264375186918082        2.9194129972403902        6.2115047708098059     
 H   5.4851317321850406        4.4051270810246459        4.5545872907923934     
 H   4.4362693178559507        3.5928736204148581        5.7291821118004300     
 H   7.4363640852483508        3.2356495523189452        3.9369652745084087     
 H   7.3512452786847700        1.4758972695611987        3.6907505918249175     
 H   6.6853342518711516       -2.2930732845476474        5.0114876180527830     
 C   8.3677127372563831       -1.6337697152542436        6.2120413102427419     
 C   8.2527775251156328       0.68325780835617544        6.8118858870147347     
 C   2.2255387763177628        2.6518552424897122        6.2154124768843575     
 C   3.3597661052172927        1.8791128070834469        8.2295341022122095     
 H   3.0169624494958804        2.0756333977130574        1.6885564531429436     
 H   1.5265339951295132        2.8947571844149396        2.2152796461118363     
 H   3.0852422552693688        4.4119711934988635        3.8598174230846816     
 H   4.1249632674381207        3.5813875383136438        2.6907948117039684     
 H   1.1269869725743169        3.2593234063392122        4.4941060170700187     
 H   1.2006522163068569        1.5004157383885728        4.7497684993104059     
 H   1.8584490069721582       -2.3013947326305235        3.4869171408380000     
 C  0.18578859303338460       -1.6515670882564553        2.2691489096832673     
 C  0.31308185020717244       0.65579490589345502        1.6397579038726029     
 C   6.7968136276746050        3.7378776911407345        1.5037060155050082     
 C   5.6716281661435071        2.9701017953503022      -0.48796802228281289     
 H   4.5824688202735908        1.1140972199708035      -0.30474538092278958     
 H   8.8473077645119869       -2.6090525356596590        6.2455981104311666     
 C   8.9273388302105641      -0.53695076418866761        6.8626858643963065     
 H   8.6519800602007582        1.5630874897381613        7.3109254971417936     
 C   1.7688741998068256        3.7667668812507999        6.9259579063041317     
 C   2.8855901976255516        2.9986884214389549        8.9223517307063656     
 H   3.9624197266518681        1.1337810199620411        8.7466499280957049     
 H -0.29733376393030769       -2.6252430752292391        2.2470673644938484     
 C -0.36521417475191470      -0.56241545785692371        1.5986972802008830     
 H  -8.0467881692039472E-002   1.5310777874496468        1.1283218394009045     
 H   7.4224991983714190        4.4697205645478277        2.0148607012363127     
 C   6.4793112793219176        3.9134756428036468       0.15348653211585370     
 H   5.4098630743181531        3.0817670955905525       -1.5411391305932083     
 H   9.8750866100979326      -0.63039642055398259        7.3901817557750515     
 H   1.1468191119701070        4.4996968866675768        6.4119839446122064     
 C   2.0853061737092902        3.9449635692910676        8.2760775036234300     
 H   3.1452756360707550        3.1119370132134883        9.9758433077550794     
 H  -1.3092088511980993      -0.65973816498912641        1.0649546119072257     
 H   6.8732558900823664        4.7747762620109588      -0.37742254377618828     
 H   1.6957645557238421        4.8104699696583584        8.8031288173957289     
 Dy   4.2918919049173336        17.063075722789339        12.654941550347052     
 Br   4.2869997860301483        19.935965934967840        12.664915063295471     
 O   3.4810980435835064        16.631469161945610        10.686545365945470     
 N   2.9006430140362087        14.939254412532419        13.108007683685507
[truncated: 1,281,471 more chars]
