# Supplementary material for: Unraveling the Contributions to Spin–Lattice Relaxation in Kramers Single-Molecule Magnets
Source: J Am Chem Soc. 2022 Dec 9;144(50):22965–75. doi: 10.1021/jacs.2c08876 (PMC9782788; doi:10.1021/jacs.2c08876)
Supplement: Supplementary file 2 — ja2c08876_si_002.zip [file ja2c08876_si_002.zip › phonon_Dy/mol-8/mode-1-10/5/Cart_disp.xyz]

         256

 Dy   4.2269743964474795       0.17737344766180002        4.2634937042738432     
 Br   4.1303362983974390       -2.7057493968772155        4.2668023631160779     
 O   5.0413014310278887       0.63685568738295617        2.3036770112090172     
 N   5.6661844161071313        2.2626669128264698        4.7573408871503533     
 N   6.4914032151053656      -0.34377874482982551        5.4114468543208094     
 O   3.4520863750573576       0.59430473681818030        6.2498572495827824     
 N   2.8561674915667337        2.3207980582351833        3.8658375409655781     
 N   1.9978265580932699      -0.21793253268555829        3.0077311120751227     
 C   5.4881426544942435        1.7082614912634211        1.6426353227914523     
 C   6.3329761568893614        2.0073291626794827        6.0613702194138783     
 C   4.8400634910139448        3.4995690838125255        4.8749492208423710     
 C   6.7427815736651269        2.4317720142934580        3.7218825165608060     
 C   7.1292783459308700       -1.5364884892160684        5.4348470390866366     
 C   7.0582107511778016       0.68724825000547562        6.0873138441372445     
 C   3.0020876049300154        1.6432383765386280        6.9432434086254906     
 C   2.2234178202144363        2.1727164235354812        2.5299825278387766     
 C   3.6998346745130557        3.5500111943942514        3.8582901039267550     
 C   1.7548284791655271        2.4228080678555810        4.8828345247599847     
 C   1.3340972644073303       -1.3901658563182091        2.8789184868340953     
 C   1.4775176518056987       0.87197142434991326        2.3854427360132937     
 C   6.2916489163733775        2.6755036626364035        2.3091173646345089     
 C   5.1696352065377482        1.9208540520653106       0.28164669630291966     
 H   5.5524117813634346        1.9897230208097663        6.8387770503834355     
 H   7.0398955949454356        2.8169803827017610        6.3149104672839700     
 H   5.4760993263895932        4.3937618114349650        4.7472809084422325     
 H   4.4296306526641809        3.5354347593392936        5.8899349494281239     
 H   7.3985371495277068        3.2604142049163416        4.0339975460591555     
 H   7.3345322114474421        1.5057842633501388        3.7465146811974313     
 H   6.6308045330572938       -2.3397746077343209        4.8961501047997480     
 C   8.3322679320882092       -1.7470274938964820        6.1067547675672893     
 C   8.2498636084127188       0.54615903293731949        6.7982845212419685     
 C   2.1835461159381060        2.6191825182370039        6.3080819283205205     
 C   3.3362216727180152        1.8272631618425865        8.3042446451080227     
 H   3.0264227575550353        2.1989641256950025        1.7761543872927290     
 H   1.5386617836196692        3.0131889359862565        2.3190005944020715     
 H   3.0761400383351640        4.4397593689046513        4.0533120512702547     
 H   4.1174705414848383        3.6552323497010901        2.8510726524881540     
 H   1.0897066923775149        3.2509343067207417        4.5939427547547753     
 H   1.1839257498267814        1.4866028739311019        4.8076298285319243     
 H   1.7981977432992560       -2.2403683319334911        3.3741269254664488     
 C  0.14631420900976938       -1.5235953278330394        2.1640089103804216     
 C  0.30819102631439999       0.80789621408340861        1.6256871618392357     
 C   6.7438575403776042        3.8018723579838332        1.6127257495154845     
 C   5.6403402006667953        3.0508769314356634      -0.39679692656768406     
 H   4.5728533439181831        1.1785931919855506      -0.24673042356878228     
 H   8.8007977058305560       -2.7285818931704515        6.0956815004768341     
 C   8.9110526067495339      -0.68336080623858408        6.7965239739388004     
 H   8.6644246772539919        1.4030583066831435        7.3246786356512423     
 C   1.7157018419401993        3.7171724325295918        7.0373325315416180     
 C   2.8506469282231408        2.9297751763122184        9.0168873421544671     
 H   3.9510016080849364        1.0819296877597095        8.8070487632532934     
 H -0.34813922574030232       -2.4911490323131349        2.0965052517291869     
 C -0.38408897664589703      -0.40082445146756535        1.5316568305963447     
 H  -6.8565412041723284E-002   1.7060943939189837        1.1401583828070114     
 H   7.3656253187929837        4.5288107474846333        2.1355476804785076     
 C   6.4300800609942783        3.9960079036107907       0.26412157881267850     
 H   5.3856850188958791        3.1729370778923007       -1.4505029759126296     
 H   9.8619369165756687      -0.80773848644941093        7.3134660740660618     
 H   1.0906755071042429        4.4557398751905648        6.5347822465039442     
 C   2.0330751742916626        3.8748557767259193        8.3899365863246658     
 H   3.1153320257447179        3.0310823618481839        10.070559238374390     
 H  -1.3242165751696264      -0.46696272537123190       0.98596636735894427     
 H   6.8157718743584699        4.8708074521713831      -0.25149315644917231     
 H   1.6331251338467618        4.7256278238936025        8.9326947361621372     
 Dy   4.3382099046839491        17.063305302115868        12.681907246143105     
 Br   4.4295623255134737        19.935978693414683        12.718577106824805     
 O   3.5008300669903276        16.603005472141732        10.733095103155797     
 N   2.9227464967597547        14.961861231296858        13.196431884293942     
 N   2.0654172203899299        17.573344811622068        13.808774285824290     
 O   5.1250606749230023        16.678054476429818        14.673436183874022     
 N   5.7180884916991124        14.925061892347792        12.300763522968085     
 N   6.5582180362321676        17.460126857742406        11.398487011237957     
 C   3.0710686375051219        15.520633943986898        10.078108429125873     
 C   2.2603464392922228        15.232616496085820        14.499573374460464     
 C   3.7537625333886400        13.730340040655593        13.324760468048712     
 C   1.8434047148489976        14.778740223288136        12.166433262462551     
 C   1.4083958746740279        18.756479239041596        13.814262710757934     
 C   1.5250525684650196        16.548121382193820        14.515692813741200     
 C   5.5775743284090247        15.634575192567700        15.373356775537296     
 C   6.3481962779525611        15.063500658708168        10.960555585342268     
 C   4.8911663574610920        13.683319061175801        12.305611682124436     
 C   6.8240821821521651        14.846598846254821        13.317626532952854     
 C   7.2104231593192560        18.636981775933158        11.251589825127416     
 C   7.0949404692349933        16.362345302021463        10.804834647019131     
 C   2.2903241795640734        14.539365992923909        10.751766047043546     
 C   3.3821202918655127        15.313441218851867        8.7146924631168652     
 H   3.0437274494169699        15.262377098367029        15.273987661712562     
 H   1.5582273527228452        14.422868013525262        14.765834865377329     
 H   3.1241562278155981        12.830371137677947        13.205026822012780     
 H   4.1665781796085293        13.705132289389125        14.339416712823597     
 H   1.1979634468449492        13.943439523585587        12.482730131535090     
 H   1.2417256176129143        15.698422175876159        12.191356711768277     
 H   1.8836263244797222        19.554876477477002        13.247017946240607     
 C  0.21581784737916482        18.965264098324049        14.504582721286456     
 C  0.34726726444871359        16.689304432005962        15.250372897911729     
 C   6.3997682250972927        14.657100270496963        14.744759196136647     
 C   5.2427732379620657        15.455781296737742        16.735186718735374     
 H   5.5420272177075365        15.034029149790589        10.209837811939012     
 H   7.0293347346664730        14.219140129761607        10.754531299143942     
 H   5.5282442680694794        12.803895283348117        12.504920546893862     
 H   4.4711552124032830        13.566262642426766        11.300219106800702     
 H   7.4983844988663817        14.024289006227946        13.033587939787596     
 H   7.3828951826677773        15.789479056524319        13.232822937164785     
 H   6.7322265596203881        19.493947574043414        11.722956934981537     
 C   8.4064391171234725        18.766078130723770        10.549691351518147     
 C   8.2763571934654809        16.418627109022520        10.064576330582549     
 C   1.8502928393500344        13.405790050207148        10.059047012977627     
 C   2.9236518532301141        14.175868267844780        8.0402431164112151     
 H   3.9606425954528794        16.067298831055929        8.1818022970929984     
 H -0.27016957376148698        19.938544865963255        14.476045679965162     
 C -0.33003601655326531        17.910490448396800        15.236077479460979     
 H  -4.4660524833679383E-002   15.837927761100673        15.803746646715776     
 C   6.8714345954599167        13.564676958220309        15.480465799192856     
 C   5.7313353628317341        14.358718714310189        17.454245355062927     
 H   4.6238274599818263        16.200105933349178        17.234328119448122     
 H   8.8906114684702260        19.738141474547326        10.463560737205677     
 C   8.9590237107897970        17.632302598027145        9.9551173013956120     
 H   8.6681800922653220        15.513335924284206        9.6036500270718079     
 H   1.2429698868983181        12.669721500870974        10.586106056498775     
 C   2.1556576583932352        13.217378617472502        8.7079187162627285     
 H   3.1693111156336777        14.058416544310102        6.9839269356967746     
 H  -1.2704789737789788        18.035194010748718        15.771744979615917     
 H   7.4996993619058134        12.825729947475494        14.982416072285860     
 C   6.5539075032617022        13.413180476935306        16.833785163623002     
 H   5.4649569722989302        14.261775532319310        18.507950526841203     
 H   9.9073366842319022        17.694329689705881        9.4237899646771890     
 H   1.7802702062354507        12.336449296287679        8.1952953444830978     
 H   6.9566634955518696        12.567126500549765        17.382521971779560     
 Dy   8.8111792417376419E-002   8.7820765378328733        4.1807975437296205     
 Br  0.18095475315956344        5.8994869768937246        4.1864626319809517     
 O  0.86244727379327202        9.1967490615315768        2.1927200485190022     
 N   1.4580769614121798        10.925745803465615        4.5746713854781573     
 N   2.3184265214542790        8.3880647256440923        5.4311116298353737     
 O -0.72666990934906561        9.2439283806183195        6.1390208737295442     
 N  -1.3520067085265666        10.867903007141667        3.6833178634870265     
 N  -2.1750330202470409        8.2612951302026350        3.0275186486694112     
 C   1.3063279313793290        10.248573426101609        1.5001167081039639     
 C   2.0902555799800244        10.777643517807375        5.9105746432880037     
 C  0.61426204239184667        12.154826116561006        4.5824632832070913     
 C   2.5593452461524482        11.026577247444655        3.5573135225061909     
 C   2.9831059360419339        7.2163143731011177        5.5594129517658386     
 C   2.8376912748252865        9.4779663524043301        6.0540388864485752     
 C  -1.1795626064196891        10.312807207570541        6.8002011370861135     
 C  -2.0192603772862538        10.612965185615963        2.3794608558585417     
 C -0.52614691469877062        12.104904870162001        3.5660369933513993     
 C  -2.4289825358517749        11.037401798129775        4.7178394530015391     
 C  -2.8115121860341561        7.0678788405330417        3.0028889644352992     
 C  -2.7428767467111350        9.2920156104531522        2.3520446168279334     
 C   2.1275677586486124        11.223691865078834        2.1333202812394862     
 C  0.96043263490484032        10.438974362484592       0.14269822643220209     
 H   1.2864285146569301        10.801220903803914        6.6635339471591122     
 H   2.7734357517840431        11.618931544520784        6.1232886025830169     
 H   1.2378789964515833        13.044732295559267        4.3881999000206413     
 H  0.19642139703307820        12.259330524475606        5.5896706844239885     
 H   3.2252646291845948        11.854285032173749        3.8455389563279780     
 H   3.1293226586487743        10.089875038796565        3.6320670488169178     
 H   2.5197562996160623        6.3660120799397273        5.0637504656812968     
 C   4.1704323453268435        7.0834124672230381        6.2753493996598477     
 C   4.0066594719060538        9.4145099761173974        6.8141503472736407     
 C  -1.9812025433995164        11.280140174390702        6.1317800110041798     
 C -0.87194102792329098        10.520196630955201        8.1643428750904672     
 H  -1.2394383819169414        10.597897119132750        1.6013481188753349     
 H  -2.7276795683840236        11.421788971434458        2.1275887866258762     
 H  -1.1622579629867411        12.998861349114991        3.6946389017669850     
 H -0.11620812765212586        12.141588252519577        2.5509998019111437     
 H  -3.0841632525379770        11.866315862638574        4.4052335764674364     
 H  -3.0213206537062764        10.111799467452970        4.6923268381490724     
 H  -2.3120927704019123        6.2647747965300118        3.5409683686308133     
 C  -4.0147495985033581        6.8565725882861068        2.3314857175896258     
 C  -3.9345415187792949        9.1499973708584825        1.6407251761341370     
 C   2.5888429429899817        12.325010733725888        1.4053794720928527     
 C   1.4373098969222591        11.546399022004008      -0.56805790818905100     
 H  0.34172840722471248        9.6958526983995803      -0.35883160135768682     
 H   4.6656426957041770        6.1162882985661264        6.3432766841771793     
 C   4.6992772748589555        8.2061814887401514        6.9088654873991571     
 H   4.3822744659873649        10.312866960086152        7.3000255479076568     
 C  -2.4411664401250852        12.402576936813018        6.8293223616233192     
 C  -1.3524040526972172        11.644798205690506        8.8444624225623407     
 H -0.27796776730982603        9.7768850005973533        8.6942045967180874     
 H  -4.4823094502138314        5.8745435631885581        2.3426884327454762     
 C  -4.5952021467049349        7.9200655751857827        1.6428383254075007     
 H  -4.3500419534869330        10.006565932457908        1.1144212761877268     
 H   3.2166590752183826        13.062283229856114        1.9063664408690082     
 C   2.2596887256640423        12.489006018248826        5.6411497459821325E-002
 H   1.1620961476262042        11.652904510333578       -1.6185974238073464     
 H   5.6379014914870655        8.1399713953352943        7.4571802979593764     
 H  -3.0612448609148477        13.129902780930680        6.3050638489001365     
 C  -2.1390434534164959        12.591001293403842        8.1813076615885105     
 H  -1.1080825736151907        11.762205419057617        9.9011287746205419     
 H  -5.5473957501900264        7.7955222138455014        1.1280948267701940     
 H   2.6537877751790311        13.343202642832997      -0.48491194323795478     
 H  -2.5316410797781210        13.461906854591160        8.6980298911960912     
 Dy  -6.4916429833671033E-002   8.4691448234984748        12.645423283330546     
 Br -0.15157349214843358        11.339249596136581        12.628488068827620     
 O -0.85428830173248960        8.0778876600937508        10.652944047073253     
 N  -1.4413956467965250        6.3270637941003622        13.029448319035627     
 N  -2.2844490514271234        8.8627436957159631        13.928539360723340     
 O  0.77377041517134204        8.0086745737594551        14.593111941587303     
 N   1.3519965274942594        6.3661154488757408        12.131058120457343     
 N   2.2026912778765944        8.9791257195604999        11.508156616947156     
 C  -1.2977568827304942        7.0270197529635485        9.9585976063875137     
 C  -2.0688000235017117        6.4674013311411089        14.370481069020396     
 C -0.61359410316716212        5.0858634554728477        13.025179363563579     
 C  -2.5486717578348097        6.2459926887225148        12.014125052872059     
 C  -2.9391683890831439        10.038180121634426        14.074759152644585     
 C  -2.8180954259616535        7.7647062060827823        14.524477454967856     
 C   1.2106621489924243        6.9304375885038283        15.250397621492073     
 C   2.0143983232430265        6.6347572762968978        10.827467968961779     
 C  0.52319246421071564        5.1327883923858604        12.005394861185938     
 C   2.4321053263273860        6.1842639316526231        13.160164395256242     
 C   2.8594631353929492        10.162394165707388        11.500633561700207     
 C   2.7479680000154278        7.9510771811829377        10.809038382732002     
 C  -2.1212818799965651        6.0514533872055027        10.588813060324833     
 C -0.94827338151975593        6.8355607043647408        8.6019208565133276     
 H  -1.2606660682862381        6.4422286312763184        15.119164866055755     
 H  -2.7473569918596752        5.6220493060141843        14.580647394337355     
 H  -1.2500431277759791        4.2057273134179720        12.826978576707377     
 H -0.19278061837917745        4.9698140650888911        14.030328130180303     
 H  -3.2226741544787219        5.4241475134682355        12.300525216283379     
 H  -3.1074121974479154        7.1889932100717040        12.096475774619032     
 H  -2.4634856929651145        10.895572495615863        13.601934876937847     
 C  -4.1338195022376611        10.165850459428192        14.779188669405212     
 C  -3.9982721547902580        7.8194809274070156        15.266743011562761     
 C   1.9887845276177818        5.9473722795242328        14.576324424770441     
 C  0.91282277779842813        6.7316727334504050        16.618026388307999     
 H   1.2316573900383101        6.6604706835519849        10.052402869764608     
 H   2.7183012345354536        5.8256553175577608        10.564141240792628     
 H   1.1548016730367305        4.2345143658612816        12.127238570833240     
 H  0.11058378739241430        5.1042940256834033        10.990941147524463     
 H   3.0772130386503611        5.3484991214857498        12.844051609169357     
 H   3.0341469942336006        7.1037460776681769        13.133344400429818     
 H   2.3807310623683691        10.963032136978629        12.061409171688940     
 C   4.0565904500516936        10.368514931910198        10.817311802037821     
 C   3.9305329685000290        8.0895434382646929        10.081574458332948     
 C  -2.5816794547994419        4.9503991953856765        9.8593666509851818     
 C  -1.4229650584615745        5.7280524799857737        7.8898563875467973     
 H -0.32727842170584892        7.5773442582642483        8.1012186009919454     
 H  -4.6197614483298333        11.136907452144920        14.865581790546958     
 C  -4.6825672413639907        9.0320112023857995        15.376878094314497     
 H  -4.3873908644705457        6.9138910115557985        15.729180493345176     
 C   2.4355202867381558        4.8177946933761540        15.271354721713649     
 C   1.3808677212231129        5.6002736190195286        17.295801565147027     
 H  0.33782484407788371        7.4876353642016191        17.151726556347601     
 H   4.5415852808821935        11.342323331684954        10.844068014057912     
 C   4.6081168557281584        9.3107068928507992        10.095131231690027     
 H   4.3263289547094663        7.2359198555883415        9.5346969815003799     
 H  -3.2113142298156938        4.2135168475030396        10.358829023807431     
 C  -2.2486322966297845        4.7858113325455518        8.5112981778088734     
 H  -1.1435341672692392        5.6209618220120445        6.8403882821706032     
 H  -5.6286830703408448        9.0935157497001669        15.912057060465440     
 H   3.0389972826150600        4.0791584409553465        14.743124164677678     
 C   2.1431869317573944        4.6379233487484504        16.626631438548507     
 H   1.1466401803084203        5.4898766406911941        18.355598556841102     
 H   5.5530349918489943        9.4327282327398283        9.5667816546816908     
 H  -2.6410021825990433        3.9317472546673677        7.9678097074499679     
 H   2.5244769353733432        3.7610880415009005        17.141787594755399     
         256

 Dy   4.2291667584551060       0.17696386639371001        4.2615075273851506     
 Br   4.1376481843075670       -2.7062005637983546        4.2645288766252740     
 O   5.0423767429814941       0.63516790424880842        2.3008839367885661     
 N   5.6666421624417751        2.2636190179251465        4.7526665941528359     
 N   6.4928023303900977      -0.34053634722833426        5.4125202626447688     
 O   3.4530707030344900       0.59520292692227128        6.2470024396536425     
 N   2.8566512411133971        2.3190491231684240        3.8611135508472993     
 N   1.9994666567336064      -0.22191482075628038        3.0086396757863665     
 C   5.4894357952195314        1.7058895537952501        1.6389403573468795     
 C   6.3326106023448938        2.0115008863755084        6.0575862545131844     
 C   4.8401655620832473        3.5004364154968992        4.8671961619152526     
 C   6.7439316937668705        2.4308223748287849        3.7176595768727658     
 C   7.1312704294643270       -1.5327403192552651        5.4386636529223047     
 C   7.0584747031089119       0.69202746534020187        6.0868563013203829     
 C   3.0033545311435148        1.6448501915716967        6.9394654886442160     
 C   2.2231427948387141        2.1677888689287075        2.5261520978918379     
 C   3.6999477069474027        3.5483290892945392        3.8505327649754171     
 C   1.7559607042472507        2.4229451106328019        4.8785251624869854     
 C   1.3363314793069638       -1.3946492279672986        2.8826377535923906     
 C   1.4779394439354137       0.86644583383241769        2.3848944345176291     
 C   6.2934258564497085        2.6733056821695835        2.3045593774277835     
 C   5.1705338849208609        1.9177308124020451       0.27794566358777373     
 H   5.5514637703202636        1.9951569396192779        6.8343778470192635     
 H   7.0388447469981639        2.8221030228616728        6.3097258882547722     
 H   5.4760498989151136        4.3943760694832168        4.7377297825201206     
 H   4.4295196689509719        3.5382386780573287        5.8819500049417179     
 H   7.3999607519063222        3.2594243372455245        4.0291669272661981     
 H   7.3350743011000699        1.5045398825076319        3.7436874880575597     
 H   6.6336116450494291       -2.3372502587826047        4.9011745523697599     
 C   8.3339285220237986       -1.7412545112566578        6.1115846258989244     
 C   8.2496032873020830       0.55299114749545353        6.7989893635898699     
 C   2.1852849911112009        2.6206013964001533        6.3034404574094944     
 C   3.3372082775871146        1.8296947325754571        8.3004226441976225     
 H   3.0255915637222834        2.1928455085252523        1.7717455250530925     
 H   1.5376780182736858        3.0072666019719438        2.3138092703969679     
 H   3.0760898539484058        4.4383173682744186        4.0437273560917424     
 H   4.1173964859905965        3.6516046656460355        2.8431124170337463     
 H   1.0911069644436391        3.2510926952797048        4.5889918388470363     
 H   1.1844745320754424        1.4870283430345468        4.8047066929453282     
 H   1.8012789697492932       -2.2436127575268165        3.3790339506481262     
 C  0.14817523953428091       -1.5301078291813874        2.1688245324764006     
 C  0.30803285067367997       0.80031231392923818        1.6264070760372740     
 C   6.7461267333837238        3.7988833413246414        1.6072825135697104     
 C   5.6417000832434558        3.0469794707288806      -0.40142037818929982     
 H   4.5731984016022738        1.1754566604462731      -0.24975225228534317     
 H   8.8031192686140294       -2.7224465700069289        6.1025759177279930     
 C   8.9115553289370570      -0.67601715311665478        6.7997138166018605     
 H   8.6632653111412932        1.4109794046939863        7.3242199066736795     
 C   1.7180049278831893        3.7194206916581121        7.0317854551645365     
 C   2.8522186790469837        2.9330488582016074        9.0121021120217435     
 H   3.9514525190206897        1.0843959229767242        8.8039071429806288     
 H -0.34560289178828718       -2.4980175865324785        2.1034209913827273     
 C -0.38345290361860218      -0.40892951421418711        1.5348777845265276     
 H  -6.9690441024637118E-002   1.6974225613880345        1.1397823235966609     
 H   7.3680382168433347        4.5260919328904015        2.1295515296645826     
 C   6.4322463928795646        3.9920653696802511       0.25857529332204460     
 H   5.3867680119110855        3.1684963963126855       -1.4551216459719980     
 H   9.8622202820368852      -0.79887755970694041        7.3172915961427583     
 H   1.0930763801040309        4.4576854478310368        6.5286981083837476     
 C   2.0354225733870797        3.8781525346346233        8.3842412861984315     
 H   3.1167380296624820        3.0349739257407746        10.065741652570670     
 H  -1.3238323296061452      -0.47659781483267027       0.98988485311099716     
 H   6.8183488818355462        4.8662027431778148      -0.25778147991171368     
 H   1.6359993877344237        4.7296501678289227        8.9262404908540312     
 Dy   4.3356637733747512        17.063299724950074        12.680681046655948     
 Br   4.4222542859227998        19.935983543158951        12.715745285988564     
 O   3.4996352211208110        16.604502055889647        10.730865004223007     
 N   2.9213092283317672        14.960798733442015        13.192067673219244     
 N   2.0642487635804336        17.570299339425965        13.811675062093075     
 O   5.1237465586418525        16.676178065278325        14.671176761555321     
 N   5.7166427930191563        14.926016707425402        12.296381836509681     
 N   6.5569352624555597        17.463119576460286        11.401213483171061     
 C   3.0692865694898659        15.523034825027553        10.074858773009579     
 C   2.2597833552126114        15.228185572256528        14.496176722007441     
 C   3.7522949178092078        13.729068145292812        13.317013161161276     
 C   1.8412407285365477        14.780174858378729        12.162478351144424     
 C   1.4072482930453265        18.753218710809513        13.820732821675037     
 C   1.5241479174917685        16.543231600939126        14.515874024574140     
 C   5.5757015435635742        15.631784001734314        15.370053967010431     
 C   6.3475882617099328        15.067816722512759        10.957126324350154     
 C   4.8896923039430371        13.684489573567012        12.297864298413215     
 C   6.8219269232395572        14.844994065697080        13.313632701695212     
 C   7.2091914145482932        18.640170896906501        11.257889252041046     
 C   7.0939849213582438        16.367111240275388        10.804974711383174     
 C   2.2875294696658699        14.541918999222712        10.747500719111370     
 C   3.3808791950872368        15.316461110079274        8.7114883367610219     
 H   3.0437712005511210        15.256458490513678        15.269956731921933     
 H   1.5582380696467029        14.417531053588998        14.760931011128463     
 H   3.1225471723148179        12.829590020919049        13.195255067107142     
 H   4.1653001389081030        13.701547766839669        14.331429459102418     
 H   1.1951188735477016        13.945206982576307        12.478082258703337     
 H   1.2406101022522686        15.700426736962351        12.188850495474863     
 H   1.8824008551407361        19.553107516443152        13.255776387968577     
 C  0.21468049024520658        18.959934680792848        14.511518833372133     
 C  0.34637830282127791        16.682218168635664        15.250882666671144     
 C   6.3969662450024281        14.654237342652115        14.740429595284814     
 C   5.2413826775639629        15.452296635650855        16.731905000928602     
 H   5.5420146651621600        15.039817698726061        10.205791107747062     
 H   7.0292939933681495        14.224360301948527        10.749589345101745     
 H   5.5266301693560056        12.804579418655711        12.495154821064169     
 H   4.4698618712531184        13.569733043255429        11.292241014030667     
 H   7.4955673727680621        14.022391155886549        13.028828412988217     
 H   7.3817674303043885        15.787327399813103        13.230360159041545     
 H   6.7308774169893688        19.495706729881245        11.731438264557461     
 C   8.4052897630422994        18.771255116762578        10.556571393097240     
 C   8.2754998792822079        16.425508018936394        10.065176291748420     
 C   1.8466822851775326        13.409311386446792        10.053814312033746     
 C   2.9216374521186084        14.179839906882542        8.0360322274306544     
 H   3.9603749307452354        16.070062506788133        8.1793671393883489     
 H -0.27134528846341266        19.933143153800092        14.485854112636904     
 C -0.33113837058060208        17.903165490466957        15.239753180497932     
 H  -4.5414313376995419E-002   15.829470390825639        15.802022310644988     
 C   6.8677823556219213        13.560794977709293        15.475117142248214     
 C   5.7291333115151479        14.354231552869681        17.449906681909781     
 H   4.6233685968127354        16.196834661621718        17.231833783900715     
 H   8.8894268519817157        19.743387409549960        10.473305778885393     
 C   8.9579675398253080        17.639403959000788        9.9588571461458315     
 H   8.6675139910120560        15.521529788534997        9.6021381076682175     
 H   1.2388543557984022        12.673210746222427        10.580230181613837     
 C   2.1523133897635733        13.221713686298877        8.7026340478895907     
 H   3.1677775285169938        14.062811408209598        6.9797814551019357     
 H  -1.2716997276950299        18.026244333361284        15.775463506155122     
 H   7.4955811634655234        12.821921854201719        14.976409841756565     
 C   6.5504109446686174        13.408367305963541        16.828349342161850     
 H   5.4631663842289830        14.256782103558345        18.503653870314142     
 H   9.9062118430203068        17.702980762505586        9.4276478407233295     
 H   1.7762461029086780        12.341602830428295        8.1891857221639430     
 H   6.9524209052642760        12.561435136842277        17.376224276090582     
 Dy   8.4101086086507598E-002   8.7816926691262296        4.1829317336531391     
 Br  0.17203471201158527        5.8990327445740380        4.1880049331169040     
 O  0.85969020202860835        9.1976282063349970        2.1957563133430518     
 N   1.4559251879965709        10.923951984622335        4.5795420521642498     
 N   2.3148518548565646        8.3839467509168877        5.4306248102186050     
 O -0.72948613802661233        9.2424072421924031        6.1419948716080670     
 N  -1.3541360180302382        10.868874605934582        3.6881172528976753     
 N  -2.1783654553896890        8.2645799170175032        3.0268612240509407     
 C   1.3036493328903624        10.249946278881529        1.5039587534487657     
 C   2.0889057661110231        10.772695183107006        5.9145418861286032     
 C  0.61253488546225432        12.153139995417956        4.5903086549767362     
 C   2.5565478317198260        11.026639255057423        3.5617803676008815     
 C   2.9788380785748370        7.2116456016510613        5.5561909923225468     
 C   2.8355315444690219        9.4723507160191129        6.0547828234861472     
 C  -1.1822775968137047        10.310817617052015        6.8039446561718071     
 C  -2.0205066601819412        10.617083127430165        2.3833517118856147     
 C -0.52785584826383203        12.105753753478901        3.5738643716838294     
 C  -2.4318174010591860        11.036553349458286        4.7221818106164619     
 C  -2.8155651017274481        7.0717334973913895        2.9996011682735344     
 C  -2.7448874692355782        9.2968119934004942        2.3527212672165367     
 C   2.1243178306711816        11.224932466734893        2.1380525669425117     
 C  0.95865780624459829        10.440765693670361       0.14638178026059201     
 H   1.2856924978040836        10.795250504003720        6.6681375715561559     
 H   2.7729026991648413        11.612932108589744        6.1284932926688658     
 H   1.2363546744590042        13.043247390346304        4.3978030247596092     
 H  0.19489828969642428        12.255788222491827        5.5977179887877897     
 H   3.2221854812103650        11.854384753575061        3.8506358630415791     
 H   3.1271278015613357        10.090234297556737        3.6352136504160719     
 H   2.5144911310502591        6.3625542282377410        5.0595193105422318     
 C   4.1666529263855017        7.0767094631818868        6.2708284588268546     
 C   4.0052115489407507        9.4068369516515276        6.8134161851999586     
 C  -1.9845200176695408        11.278227441451167        6.1363814916939710     
 C -0.87365863378212638        10.517902000627441        8.1678899171909443     
 H  -1.2400372605860943        10.603068040191113        1.6059187985365682     
 H  -2.7281205639048220        11.426915621357734        2.1327215878795824     
 H  -1.1637744753174040        12.999499469629241        3.7041962308186358     
 H -0.11767497524951957        12.144292575003599        2.5590604196105864     
 H  -3.0872812616860781        11.865395173536646        4.4101165262490643     
 H  -3.0235269697859626        10.110640249930322        4.6953824227916190     
 H  -2.3171134422218169        6.2674241831435111        3.5366441239842725     
 C  -4.0183792782381902        6.8624789428118014        2.3270257467901447     
 C  -3.9359358363103301        9.1568763575405576        1.6401041510524301     
 C   2.5853908300404824        12.326860964154594        1.4108928159432101     
 C   1.4354440983611461        11.548717384483808      -0.56357674215959852     
 H  0.34064968581347688        9.6975730587996019      -0.35585509157480250     
 H   4.6610880633939678        6.1091786472278198        6.3367014191833206     
 C   4.6969696007460078        8.1979436013281450        6.9056422168141989     
 H   4.3819667947429961        10.304142805526846        7.3001977320972742     
 C  -2.4446058990738306        12.400134496842368        6.8346325927871527     
 C  -1.3540994017973562        11.642076701580981        8.8487219450092240     
 H -0.27898090515433477        9.7746945308824849        8.6970764420221833     
 H  -4.4867080802531394        5.8808641192591304        2.3362183130832022     
 C  -4.5974391826246883        7.9275041996464939        1.6397552780921256     
 H  -4.3503791003375865        10.014518099105013        1.1148151212383404     
 H   3.2129670083474635        13.063924133058308        1.9124592560405578     
 C   2.2568150436208398        12.491499899121386        6.1872855466830259E-002
 H   1.1609529443898940        11.655509904261899       -1.6142548546319790     
 H   5.6359961064527120        8.1302352879885298        7.4530001609664076     
 H  -3.0649532014091054        13.127626806644146        6.3109315197601292     
 C  -2.1417584004356711        12.588068209138649        8.1865168358890852     
 H  -1.1089594338444311        11.759313052259735        9.9052131249095154     
 H  -5.5492825704155253        7.8044688620032261        1.1241518225316842     
 H   2.6507108378250792        13.346204251231347      -0.47881463342105701     
 H  -2.5344386509742152        13.458559048206601        8.7038215371512866     
 Dy  -6.0637244231987478E-002   8.4692721831035520        12.646733761844018     
 Br -0.14265600278101190        11.339269615064753        12.630828143201239     
 O -0.85120081173086515        8.0762005681640634        10.655310814484590     
 N  -1.4383483297666988        6.3280850505353436        13.033900540288846     
 N  -2.2815119790007672        8.8657507717851658        13.926015268977173     
 O  0.77652265694277500        8.0100703367364829        14.595462076312938     
 N   1.3550673398245465        6.3650291947719539        12.135548818989475     
 N   2.2057942551927647        8.9759772228474741        11.505741406129797     
 C  -1.2944585322939695        7.0246401494503710        9.9618822598681387     
 C  -2.0666804694066259        6.4716763022940533        14.373953958219376     
 C -0.61058323303880402        5.0870558996242057        13.032936028580400     
 C  -2.5448846227180693        6.2445593179713885        12.018160993888456     
 C  -2.9362090533389864        10.041420814692705        14.068739297157355     
 C  -2.8155432958785709        7.7694796590036432        14.524479653989463     
 C   1.2137008850728030        6.9325651506336374        15.253682993262471     
 C   2.0165924934958750        6.6303524639870535        10.831014971023690     
 C  0.52622287396017986        5.1315490390415670        12.013180582201642     
 C   2.4358679235360166        6.1856079250699922        13.164281538023431     
 C   2.8625682296733017        10.159010957192020        11.494651349685196     
 C   2.7506054974746563        7.9461530345337907        10.809097739700402     
 C  -2.1169738739767370        6.0489361773852277        10.593119885563592     
 C -0.94604806588876822        6.8328971288465032        8.6049907782576600     
 H  -1.2592248963119261        6.4477826144575028        15.123340229557966     
 H  -2.7459078378166915        5.6272613808384753        14.585452179080486     
 H  -1.2469383922371802        4.2064805901920739        12.836663945772008     
 H -0.18999548786021858        4.9732098735144463        14.038325784261287     
 H  -3.2182375729397861        5.4224003454448235        12.305243960324210     
 H  -3.1046564290155199        7.1870064964531188        12.099076355338079     
 H  -2.4603563596618589        10.897388203880070        13.593785421475953     
 C  -4.1309722212857780        10.171098808076783        14.772538299314951     
 C  -3.9958460866707450        7.8263917761816648        15.266254762364623     
 C   1.9929930884968927        5.9497422377380209        14.580680257606918     
 C  0.91469912428350664        6.7340414473378845        16.621073163757600     
 H   1.2332181479263946        6.6547652553543859        10.056610061576377     
 H   2.7198281031836808        5.8203012955748727        10.569068778477996     
 H   1.1579111261448940        4.2337111619382171        12.136988228181579     
 H  0.11342672918779359        5.1008370901492333        10.998957986188239     
 H   3.0816544102328427        5.3501691065514621        12.848869268600890     
 H   3.0368752538519206        7.1056509374647678        13.136092820873328     
 H   2.3840611129299507        10.961090437609698        12.053333494594492     
 C   4.0595073190941084        10.363113678159689        10.810580877595930     
 C   3.9329875318500274        8.0824657541214577        10.081057661481301     
 C  -2.5769234718794700        4.9471317648213926        9.8645265408909228     
 C  -1.4204477730134959        5.7247429752214849        7.8937821142344573     
 H -0.32611273952055647        7.5749869510310361        8.1035019594923483     
 H  -4.6168326124983414        11.142249018387675        14.856093721609611     
 C  -4.6799161275207917        9.0391643472315089        15.373247792603772     
 H  -4.3852213401270177        6.9221126309430083        15.730756218737918     
 C   2.4402126186662483        4.8209426380423457        15.276581957472967     
 C   1.3830595708669571        5.6033123368485525        17.299719591199676     
 H  0.33852861734398948        7.4896293136165379        17.153954973620220     
 H   4.5445730230980841        11.336825107350705        10.834437577810016     
 C   4.6107821008067509        9.3033783514282593        10.091393251395527     
 H   4.3284944976639936        7.2275176843839244        9.5362371113703617     
 H  -3.2059946138199091        4.2102477496428881        10.364659206897059     
 C  -2.2446513287132954        4.7820491389882749        8.5163470863834299     
 H  -1.1419697252507772        5.6174917947564422        6.8441048427670728     
 H  -5.6260459801438030        9.1022086007751586        15.908170860857169     
 H   3.0443659484693071        4.0823776753425793        14.749054584363794     
 C   2.1469771641295248        4.6414923065010276        16.631714118681082     
 H   1.1477879431529991        5.4930204664716342        18.359283553564048     
 H   5.5556398648565448        9.4238370717378377        9.5627042343876063     
 H  -2.6366353005940910        3.9273674774839997        7.9735659587824692     
 H   2.5286437272596762        3.7652771293908551        17.147590832762631     
         256

 Dy   4.2313591204627317       0.17655428512562002        4.2595213504964589     
 Br   4.1449600702176950       -2.7066517307194942        4.2622553901344702     
 O   5.0434520549350994       0.63348012111466057        2.2980908623681153     
 N   5.6670999087764180        2.2645711230238228        4.7479923011553176     
 N   6.4942014456748289      -0.33729394962684295        5.4135936709687282     
 O   3.4540550310116220       0.59610111702636226        6.2441476297245035     
 N   2.8571349906600605        2.3173001881016648        3.8563895607290202     
 N   2.0011067553739430      -0.22589710882700242        3.0095482394976103     
 C   5.4907289359448193        1.7035176163270791        1.6352453919023069     
 C   6.3322450478004253        2.0156726100715345        6.0538022896124906     
 C   4.8402676331525507        3.5013037471812729        4.8594431029881342     
 C   6.7450818138686142        2.4298727353641119        3.7134366371847256     
 C   7.1332625129977831       -1.5289921492944616        5.4424802667579728     
 C   7.0587386550400222       0.69680668067492813        6.0863987585035204     
 C   3.0046214573570138        1.6464620066047653        6.9356875686629413     
 C   2.2228677694629924        2.1628613143219333        2.5223216679448988     
 C   3.7000607393817502        3.5466469841948265        3.8427754260240792     
 C   1.7570929293289743        2.4230821534100229        4.8742158002139861     
 C   1.3385656942065973       -1.3991325996163881        2.8863570203506859     
 C   1.4783612360651288       0.86092024331492201        2.3843461330219644     
 C   6.2952027965260395        2.6711077017027631        2.3000013902210581     
 C   5.1714325633039735        1.9146075727387795       0.27424463087262774     
 H   5.5505157592770917        2.0005908584287897        6.8299786436550916     
 H   7.0377938990508921        2.8272256630215846        6.3045413092255735     
 H   5.4760004714406341        4.3949903275314686        4.7281786565980095     
 H   4.4294086852377630        3.5410425967753643        5.8739650604553111     
 H   7.4013843542849367        3.2584344695747078        4.0243363084732398     
 H   7.3356163907526977        1.5032955016651250        3.7408602949176881     
 H   6.6364187570415645       -2.3347259098308890        4.9061989999397726     
 C   8.3355891119593899       -1.7354815286168337        6.1164144842305603     
 C   8.2493429661914455       0.55982326205358757        6.7996942059377714     
 C   2.1870238662842953        2.6220202745633032        6.2987989864984684     
 C   3.3381948824562135        1.8321263033083279        8.2966006432872206     
 H   3.0247603698895320        2.1867268913555025        1.7673366628134561     
 H   1.5366942529277021        3.0013442679576308        2.3086179463918644     
 H   3.0760396695616476        4.4368753676441859        4.0341426609132292     
 H   4.1173224304963547        3.6479769815909808        2.8351521815793386     
 H   1.0925072365097634        3.2512510838386675        4.5840409229392973     
 H   1.1850233143241033        1.4874538121379917        4.8017835573587320     
 H   1.8043601961993305       -2.2468571831201420        3.3839409758298036     
 C  0.15003627005879244       -1.5366203305297355        2.1736401545723796     
 C  0.30787467503296001       0.79272841377506775        1.6271269902353123     
 C   6.7483959263898434        3.7958943246654497        1.6018392776239361     
 C   5.6430599658201155        3.0430820100220974      -0.40604382981091564     
 H   4.5735434592863644        1.1723201289069956      -0.25277408100190407     
 H   8.8054408313975010       -2.7163112468434063        6.1094703349791510     
 C   8.9120580511245802      -0.66867349999472570        6.8029036592649206     
 H   8.6621059450285927        1.4189005027048291        7.3237611776961176     
 C   1.7203080138261793        3.7216689507866327        7.0262383787874558     
 C   2.8537904298708265        2.9363225400909965        9.0073168818890217     
 H   3.9519034299564426        1.0868621581937385        8.8007655227079642     
 H -0.34306655783627205       -2.5048861407518217        2.1103367310362682     
 C -0.38281683059130733      -0.41703457696080881        1.5380987384567102     
 H  -7.0815470007550951E-002   1.6887507288570851        1.1394062643863103     
 H   7.3704511148936849        4.5233731182961696        2.1235553788506571     
 C   6.4344127247648508        3.9881228357497118       0.25302900783141069     
 H   5.3878510049262909        3.1640557147330708       -1.4597403160313667     
 H   9.8625036474981016      -0.79001663296446978        7.3211171182194557     
 H   1.0954772531038186        4.4596310204715079        6.5226139702635502     
 C   2.0377699724824967        3.8814492925433273        8.3785459860721989     
 H   3.1181440335802462        3.0388654896333658        10.060924066766951     
 H  -1.3234480840426639      -0.48623290429410870       0.99380333886304995     
 H   6.8209258893126226        4.8615980341842455      -0.26406980337425506     
 H   1.6388736416220855        4.7336725117642420        8.9197862455459234     
 Dy   4.3331176420655542        17.063294147784283        12.679454847168794     
 Br   4.4149462463321267        19.935988392903216        12.712913465152324     
 O   3.4984403752512949        16.605998639637562        10.728634905290217     
 N   2.9198719599037797        14.959736235587172        13.187703462144547     
 N   2.0630803067709369        17.567253867229862        13.814575838361861     
 O   5.1224324423607017        16.674301654126836        14.668917339236620     
 N   5.7151970943392012        14.926971522503012        12.292000150051276     
 N   6.5556524886789509        17.466112295178167        11.403939955104162     
 C   3.0675045014746098        15.525435706068206        10.071609116893285     
 C   2.2592202711330005        15.223754648427239        14.492780069554417     
 C   3.7508273022297760        13.727796249930034        13.309265854273841     
 C   1.8390767422240979        14.781609493469322        12.158523439826295     
 C   1.4061007114166253        18.749958182577434        13.827202932592140     
 C   1.5232432665185176        16.538341819684437        14.516055235407080     
 C   5.5738287587181228        15.628992810900929        15.366751158483567     
 C   6.3469802454673045        15.072132786317351        10.953697063358041     
 C   4.8882182504249823        13.685660085958220        12.290116914701994     
 C   6.8197716643269484        14.843389285139338        13.309638870437569     
 C   7.2079596697773303        18.643360017879843        11.264188678954675     
 C   7.0930293734814942        16.371877178529317        10.805114775747217     
 C   2.2847347597676664        14.544472005521518        10.743235391179192     
 C   3.3796380983089613        15.319481001306682        8.7082842104051785     
 H   3.0438149516852726        15.250539882660327        15.265925802131306     
 H   1.5582487865705605        14.412194093652737        14.756027156879597     
 H   3.1209381168140382        12.828808904160152        13.185483312201503     
 H   4.1640220982076768        13.697963244290213        14.323442205381239     
 H   1.1922743002504543        13.946974441567029        12.473434385871581     
 H   1.2394945868916230        15.702431298048543        12.186344279181448     
 H   1.8811753858017501        19.551338555409302        13.264534829696547     
 C  0.21354313311124834        18.954605263261644        14.518454945457810     
 C  0.34548934119384223        16.675131905265367        15.251392435430558     
 C   6.3941642649075634        14.651374414807266        14.736099994432982     
 C   5.2399921171658592        15.448811974563968        16.728623283121834     
 H   5.5420021126167827        15.045606247661532        10.201744403555111     
 H   7.0292532520698261        14.229580474135446        10.744647391059548     
 H   5.5250160706425318        12.805263553963306        12.485389095234476     
 H   4.4685685301029547        13.573203444084090        11.284262921260632     
 H   7.4927502466697433        14.020493305545150        13.024068886188838     
 H   7.3806396779409988        15.785175743101886        13.227897380918305     
 H   6.7295282743583495        19.497465885719073        11.739919594133385     
 C   8.4041404089611245        18.776432102801390        10.563451434676333     
 C   8.2746425650989330        16.432388928850269        10.065776252914294     
 C   1.8430717310050309        13.412832722686433        10.048581611089865     
 C   2.9196230510071026        14.183811545920303        8.0318213384500936     
 H   3.9601072660375913        16.072826182520338        8.1769319816836994     
 H -0.27252100316533828        19.927741441636929        14.495662545308646     
 C -0.33224072460793880        17.895840532537118        15.243428881534882     
 H  -4.6168101920311448E-002   15.821013020550605        15.800297974574198     
 C   6.8641301157839258        13.556912997198278        15.469768485303570     
 C   5.7269312601985609        14.349744391429171        17.445568008756634     
 H   4.6229097336436435        16.193563389894262        17.229339448353308     
 H   8.8882422354932036        19.748633344552594        10.483050820565110     
 C   8.9569113688608173        17.646505319974430        9.9625969908960510     
 H   8.6668478897587899        15.529723652785785        9.6006261882646271     
 H   1.2347388246984861        12.676699991573878        10.574354306728898     
 C   2.1489691211339115        13.226048755125252        8.6973493795164547     
 H   3.1662439414003098        14.067206272109091        6.9756359745070968     
 H  -1.2729204816110808        18.017294655973846        15.779182032694326     
 H   7.4914629650252325        12.818113760927945        14.970403611227272     
 C   6.5469143860755326        13.403554134991776        16.822913520700702     
 H   5.4613757961590368        14.251788674797380        18.499357213787086     
 H   9.9050870018087114        17.711631835305294        9.4315057167694700     
 H   1.7722219995819055        12.346756364568911        8.1830760998447882     
 H   6.9481783149766825        12.555743773134788        17.369926580401604     
 Dy   8.0090379755638777E-002   8.7813088004195858        4.1850659235766585     
 Br  0.16311467086360709        5.8985785122543515        4.1895472342528564     
 O  0.85693313026394480        9.1985073511384190        2.1987925781671018     
 N   1.4537734145809620        10.922158165779054        4.5844127188503414     
 N   2.3112771882588508        8.3798287761896830        5.4301379906018363     
 O -0.73230236670415905        9.2408861037664867        6.1449688694865898     
 N  -1.3562653275339100        10.869846204727500        3.6929166423083237     
 N  -2.1816978905323370        8.2678647038323714        3.0262037994324702     
 C   1.3009707344013961        10.251319131661448        1.5078007987935675     
 C   2.0875559522420222        10.767746848406638        5.9185091289692036     
 C  0.61080772853266208        12.151453874274905        4.5981540267463821     
 C   2.5537504172872034        11.026701262670191        3.5662472126955720     
 C   2.9745702211077405        7.2069768302010058        5.5529690328792549     
 C   2.8333718141127577        9.4667350796338958        6.0555267605237182     
 C  -1.1849925872077203        10.308828026533488        6.8076881752575016     
 C  -2.0217529430776287        10.621201069244366        2.3872425679126876     
 C -0.52956478182889355        12.106602636795801        3.5816917500162595     
 C  -2.4346522662665975        11.035704900786797        4.7265241682313857     
 C  -2.8196180174207406        7.0755881542497372        2.9963133721117692     
 C  -2.7468981917600215        9.3016083763478363        2.3533979176051401     
 C   2.1210679026937513        11.226173068390951        2.1427848526455375     
 C  0.95688297758435625        10.442557024856132       0.15006533408898187     
 H   1.2849564809512373        10.789280104203524        6.6727411959532006     
 H   2.7723696465456391        11.606932672658706        6.1336979827547156     
 H   1.2348303524664250        13.041762485133340        4.4074061494985779     
 H  0.19337518235977039        12.252245920508045        5.6057652931515900     
 H   3.2191063332361352        11.854484474976374        3.8557327697551802     
 H   3.1249329444738967        10.090593556316909        3.6383602520152261     
 H   2.5092259624844564        6.3590963765357547        5.0552881554031677     
 C   4.1628735074441590        7.0700064591407346        6.2663075179938623     
 C   4.0037636259754485        9.3991639271856577        6.8126820231262766     
 C  -1.9878374919395649        11.276314708511633        6.1409829723837621     
 C -0.87537623964096190        10.515607370299682        8.1714369592914213     
 H  -1.2406361392552474        10.608238961249475        1.6104894781978014     
 H  -2.7285615594256210        11.432042271281013        2.1378543891332886     
 H  -1.1652909876480670        13.000137590143492        3.7137535598702867     
 H -0.11914182284691327        12.146996897487620        2.5671210373100295     
 H  -3.0903992708341792        11.864474484434718        4.4149994760306921     
 H  -3.0257332858656487        10.109481032407674        4.6984380074341656     
 H  -2.3221341140417211        6.2700735697570105        3.5323198793377322     
 C  -4.0220089579730223        6.8683852973374959        2.3225657759906633     
 C  -3.9373301538413652        9.1637553442226345        1.6394831259707232     
 C   2.5819387170909835        12.328711194583299        1.4164061597935675     
 C   1.4335782998000333        11.551035746963608      -0.55909557613014593     
 H  0.33957096440224122        9.6992934191996234      -0.35287858179191811     
 H   4.6565334310837594        6.1020689958895140        6.3301261541894611     
 C   4.6946619266330600        8.1897057139161369        6.9024189462292416     
 H   4.3816591234986282        10.295418650967539        7.3003699162868916     
 C  -2.4480453580225765        12.397692056871715        6.8399428239509872     
 C  -1.3557947508974955        11.639355197471456        8.8529814674561056     
 H -0.27999404299884345        9.7725040611676182        8.6999482873262792     
 H  -4.4911067102924482        5.8871846753297028        2.3297481934209285     
 C  -4.5996762185444409        7.9349428241072051        1.6366722307767505     
 H  -4.3507162471882399        10.022470265752117        1.1152089662889542     
 H   3.2092749414765445        13.065565036260502        1.9185520712121074     
 C   2.2539413615776378        12.493993779993945        6.7334213473839194E-002
 H   1.1598097411535839        11.658115298190220       -1.6099122854566117     
 H   5.6340907214183593        8.1204991806417652        7.4488200239734388     
 H  -3.0686615419033632        13.125350832357611        6.3167991906201229     
 C  -2.1444733474548463        12.585135124873458        8.1917260101896598     
 H  -1.1098362940736717        11.756420685461855        9.9092974751984872     
 H  -5.5511693906410242        7.8134155101609508        1.1202088182931746     
 H   2.6476339004711278        13.349205859629697      -0.47271732360415930     
 H  -2.5372362221703089        13.455211241822044        8.7096131831064820     
 Dy  -5.6358058630303937E-002   8.4693995427086275        12.648044240357491     
 Br -0.13373851341359022        11.339289633992923        12.633168217574857     
 O -0.84811332172924059        8.0745134762343760        10.657677581895928     
 N  -1.4353010127368724        6.3291063069703259        13.038352761542063     
 N  -2.2785749065744110        8.8687578478543685        13.923491177231005     
 O  0.77927489871420785        8.0114660997135108        14.597812211038573     
 N   1.3581381521548335        6.3639429406681671        12.140039517521609     
 N   2.2088972325089351        8.9728287261344502        11.503326195312439     
 C  -1.2911601818574447        7.0222605459371934        9.9651669133487637     
 C  -2.0645609153115405        6.4759512734469977        14.377426847418358     
 C -0.60757236291044592        5.0882483437755628        13.040692693597220     
 C  -2.5410974876013288        6.2431259472202631        12.022196934904853     
 C  -2.9332497175948293        10.044661507750984        14.062719441670128     
 C  -2.8129911657954882        7.7742531119245033        14.524481853011071     
 C   1.2167396211531818        6.9346927127634457        15.256968365032867     
 C   2.0187866637487235        6.6259476516772082        10.834561973085602     
 C  0.52925328370964408        5.1303096856972745        12.020966303217344     
 C   2.4396305207446471        6.1869519184873614        13.168398680790618     
 C   2.8656733239536543        10.155627748676650        11.488669137670186     
 C   2.7532429949338852        7.9412288878846438        10.809157096668802     
 C  -2.1126658679569084        6.0464189675649527        10.597426710802351     
 C -0.94382275025778040        6.8302335533282665        8.6080607000019942     
 H  -1.2577837243376144        6.4533365976386863        15.127515593060179     
 H  -2.7444586837737077        5.6324734556627654        14.590256963823618     
 H  -1.2438336566983814        4.2072338669661749        12.846349314836639     
 H -0.18721035734125971        4.9766056819400015        14.046323438342272     
 H  -3.2138009914008498        5.4206531774214115        12.309962704365041     
 H  -3.1019006605831243        7.1850197828345337        12.101676936057128     
 H  -2.4572270263586029        10.899203912144277        13.585635966014062     
 C  -4.1281249403338949        10.176347156725374        14.765887929224689     
 C  -3.9934200185512321        7.8333026249563140        15.265766513166485     
 C   1.9972016493760036        5.9521121959518091        14.585036090443396     
 C  0.91657547076858525        6.7364101612253648        16.624119939207198     
 H   1.2347789058144791        6.6490598271567869        10.060817253388148     
 H   2.7213549718319081        5.8149472735919847        10.573996316163365     
 H   1.1610205792530575        4.2329079580151534        12.146737885529916     
 H  0.11626967098317287        5.0973801546150632        11.006974824852017     
 H   3.0860957818153247        5.3518390916171743        12.853686928032422     
 H   3.0396035134702406        7.1075557972613588        13.138841241316836     
 H   2.3873911634915324        10.959148738240767        12.045257817500046     
 C   4.0624241881365242        10.357712424409177        10.803849953154039     
 C   3.9354420952000262        8.0753880699782243        10.080540864629654     
 C  -2.5721674889594976        4.9438643342571087        9.8696864307966639     
 C  -1.4179304875654171        5.7214334704571961        7.8977078409221173     
 H -0.32494705733526402        7.5726296437978240        8.1057853179927513     
 H  -4.6139037766668505        11.147590584630429        14.846605652672263     
 C  -4.6772650136775917        9.0463174920772200        15.369617490893049     
 H  -4.3830518157834906        6.9303342503302190        15.732331944130658     
 C   2.4449049505943403        4.8240905827085383        15.281809193232284     
 C   1.3852514205108015        5.6063510546775763        17.303637617252324     
 H  0.33923239061009530        7.4916232630314568        17.156183390892839     
 H   4.5475607653139747        11.331326883016457        10.824807141562120     
 C   4.6134473458853424        9.2960498100057194        10.087655271101024     
 H   4.3306600406185201        7.2191155131795073        9.5377772412403434     
 H  -3.2006749978241245        4.2069786517827357        10.370489389986687     
 C  -2.2406703607968064        4.7782869454309971        8.5213959949579863     
 H  -1.1404052832323153        5.6140217675008399        6.8478214033635423     
 H  -5.6234088899467602        9.1109014518501503        15.904284661248896     
 H   3.0497346143235542        4.0855969097298122        14.754985004049910     
 C   2.1507673965016552        4.6450612642536058        16.636796798813656     
 H   1.1489357059975782        5.4961642922520744        18.362968550286993     
 H   5.5582447378640953        9.4149459107358453        9.5586268140935218     
 H  -2.6322684185891387        3.9229877003006313        7.9793222101149714     
 H   2.5328105191460089        3.7694662172808102        17.153394070769860     
         256

 Dy   4.2335514824703573       0.17614470385753001        4.2575351736077662     
 Br   4.1522719561278230       -2.7071028976406333        4.2599819036436664     
 O   5.0445273668887047       0.63179233798051282        2.2952977879476646     
 N   5.6675576551110618        2.2655232281224995        4.7433180081578001     
 N   6.4956005609595611      -0.33405155202535169        5.4146670792926876     
 O   3.4550393589887540       0.59699930713045324        6.2412928197953645     
 N   2.8576187402067239        2.3155512530349056        3.8516655706107414     
 N   2.0027468540142794      -0.22987939689772452        3.0104568032088541     
 C   5.4920220766701071        1.7011456788589079        1.6315504264577343     
 C   6.3318794932559577        2.0198443337675602        6.0500183247117967     
 C   4.8403697042218532        3.5021710788656466        4.8516900440610158     
 C   6.7462319339703578        2.4289230958994392        3.7092136974966854     
 C   7.1352545965312393       -1.5252439793336583        5.4462968805936409     
 C   7.0590026069711316       0.70158589600965438        6.0859412156866579     
 C   3.0058883835705132        1.6480738216378339        6.9319096486816667     
 C   2.2225927440872706        2.1579337597151591        2.5184912379979600     
 C   3.7001737718160972        3.5449648790951138        3.8350180870727417     
 C   1.7582251544106982        2.4232191961872442        4.8699064379409869     
 C   1.3407999091062308       -1.4036159712654777        2.8900762871089811     
 C   1.4787830281948438       0.85539465279742632        2.3837978315262998     
 C   6.2969797366023714        2.6689097212359432        2.2954434030143327     
 C   5.1723312416870861        1.9114843330755140       0.27054359815748175     
 H   5.5495677482339199        2.0060247772383013        6.8255794402909205     
 H   7.0367430511036204        2.8323483031814969        6.2993567301963749     
 H   5.4759510439661545        4.3956045855797212        4.7186275306758976     
 H   4.4292977015245540        3.5438465154933994        5.8659801159689051     
 H   7.4028079566635512        3.2574446019038907        4.0195056896802823     
 H   7.3361584804053255        1.5020511208226182        3.7380331017778166     
 H   6.6392258690336998       -2.3322015608791729        4.9112234475097853     
 C   8.3372497018949794       -1.7297085459770096        6.1212443425621954     
 C   8.2490826450808097       0.56665537661172161        6.8003990482856729     
 C   2.1887627414573902        2.6234391527264531        6.2941575155874423     
 C   3.3391814873253129        1.8345578740411985        8.2927786423768204     
 H   3.0239291760567801        2.1806082741857522        1.7629278005738196     
 H   1.5357104875817187        2.9954219339433181        2.3034266223867608     
 H   3.0759894851748895        4.4354333670139541        4.0245579657347168     
 H   4.1172483750021129        3.6443492975359266        2.8271919461249309     
 H   1.0939075085758876        3.2514094723976306        4.5790900070315592     
 H   1.1855720965727643        1.4878792812414365        4.7988604217721358     
 H   1.8074414226493678       -2.2501016087134675        3.3888480010114814     
 C  0.15189730058330397       -1.5431328318780835        2.1784557766683585     
 C  0.30771649939223999       0.78514451362089732        1.6278469044333503     
 C   6.7506651193959639        3.7929053080062580        1.5963960416781620     
 C   5.6444198483967760        3.0391845493153142      -0.41066728143253139     
 H   4.5738885169704551        1.1691835973677178      -0.25579590971846494     
 H   8.8077623941809726       -2.7101759236798837        6.1163647522303091     
 C   8.9125607733121051      -0.66132984687279639        6.8060935019279798     
 H   8.6609465789158939        1.4268216007156720        7.3233024487185556     
 C   1.7226110997691695        3.7239172099151530        7.0206913024103752     
 C   2.8553621806946698        2.9395962219803855        9.0025316517562981     
 H   3.9523543408921959        1.0893283934107532        8.7976239024352996     
 H -0.34053022388425697       -2.5117546949711649        2.1172524706898090     
 C -0.38218075756401249      -0.42513963970743052        1.5413196923868930     
 H  -7.1940498990464785E-002   1.6800788963261359        1.1390302051759598     
 H   7.3728640129440359        4.5206543037019378        2.1175592280367317     
 C   6.4365790566501371        3.9841803018191722       0.24748272234077673     
 H   5.3889339979414972        3.1596150331534556       -1.4643589860907351     
 H   9.8627870129593180      -0.78115570622199937        7.3249426402961522     
 H   1.0978781261036066        4.4615765931119800        6.5165298321433527     
 C   2.0401173715779133        3.8847460504520313        8.3728506859459664     
 H   3.1195500374980103        3.0427570535259565        10.056106480963232     
 H  -1.3230638384791824      -0.49586799375554713       0.99772182461510273     
 H   6.8235028967896998        4.8569933251906763      -0.27035812683679650     
 H   1.6417478955097475        4.7376948556995622        8.9133320002378174     
 Dy   4.3305715107563563        17.063288570618489        12.678228647681639     
 Br   4.4076382067414528        19.935993242647481        12.710081644316084     
 O   3.4972455293817784        16.607495223385474        10.726404806357428     
 N   2.9184346914757917        14.958673737732330        13.183339251069849     
 N   2.0619118499614406        17.564208395033759        13.817476614630646     
 O   5.1211183260795519        16.672425242975343        14.666657916917920     
 N   5.7137513956592452        14.927926337580622        12.287618463592873     
 N   6.5543697149023430        17.469105013896048        11.406666427037266     
 C   3.0657224334593538        15.527836587108862        10.068359460776991     
 C   2.2586571870533896        15.219323724597947        14.489383417101394     
 C   3.7493596866503442        13.726524354567253        13.301518547386404     
 C   1.8369127559116480        14.783044128559915        12.154568528508168     
 C   1.4049531297879239        18.746697654345354        13.833673043509243     
 C   1.5223386155452667        16.533452038429747        14.516236446240020     
 C   5.5719559738726714        15.626201620067544        15.363448349956702     
 C   6.3463722292246763        15.076448850121942        10.950267802365929     
 C   4.8867441969069283        13.686830598349431        12.282369530990771     
 C   6.8176164054143404        14.841784504581598        13.305645039179927     
 C   7.2067279250063674        18.646549138853185        11.270488105868305     
 C   7.0920738256047446        16.376643116783242        10.805254840111262     
 C   2.2819400498694624        14.547025011820322        10.738970063247015     
 C   3.3783970015306859        15.322500892534089        8.7050800840493352     
 H   3.0438587028194242        15.244621274806974        15.261894872340678     
 H   1.5582595034944182        14.406857133716473        14.751123302630731     
 H   3.1193290613132580        12.828027787401254        13.175711557295864     
 H   4.1627440575072505        13.694378721740756        14.315454951660058     
 H   1.1894297269532068        13.948741900557749        12.468786513039827     
 H   1.2383790715309770        15.704435859134735        12.183838062888034     
 H   1.8799499164627640        19.549569594375452        13.273293271424517     
 C  0.21240577597729010        18.949275845730444        14.525391057543487     
 C  0.34460037956640654        16.668045641895066        15.251902204189971     
 C   6.3913622848126987        14.648511486962420        14.731770393581149     
 C   5.2386015567677564        15.445327313477081        16.725341565315066     
 H   5.5419895600714062        15.051394796597002        10.197697699363161     
 H   7.0292125107715018        14.234800646322366        10.739705437017351     
 H   5.5234019719290579        12.805947689270900        12.475623369404783     
 H   4.4672751889527902        13.576673844912751        11.276284828490597     
 H   7.4899331205714237        14.018595455203753        13.019309359389457     
 H   7.3795119255776100        15.783024086390672        13.225434602795067     
 H   6.7281791317273303        19.499225041556905        11.748400923709307     
 C   8.4029910548799513        18.781609088840202        10.570331476255426     
 C   8.2737852509156582        16.439269838764140        10.066376214080165     
 C   1.8394611768325291        13.416354058926077        10.043348910145983     
 C   2.9176086498955969        14.187783184958064        8.0276104494695328     
 H   3.9598396013299473        16.075589858252542        8.1744968239790481     
 H -0.27369671786726396        19.922339729473769        14.505470977980387     
 C -0.33334307863527551        17.888515574607279        15.247104582571833     
 H  -4.6921890463627478E-002   15.812555650275572        15.798573638503409     
 C   6.8604778759459295        13.553031016687262        15.464419828358928     
 C   5.7247292088819739        14.345257229988661        17.441229335603488     
 H   4.6224508704745526        16.190292118166802        17.226845112805904     
 H   8.8870576190046915        19.753879279555228        10.492795862244826     
 C   8.9558551978963283        17.653606680948073        9.9663368356462705     
 H   8.6661817885055239        15.537917517036576        9.5991142688610367     
 H   1.2306232935985701        12.680189236925330        10.568478431843959     
 C   2.1456248525042501        13.230383823951627        8.6920647111433187     
 H   3.1647103542836259        14.071601136008587        6.9714904939122579     
 H  -1.2741412355271320        18.008344978586411        15.782900559233530     
 H   7.4873447665849415        12.814305667654171        14.964397380697980     
 C   6.5434178274824468        13.398740964020011        16.817477699239550     
 H   5.4595852080890905        14.246795246036413        18.495060557260025     
 H   9.9039621605971160        17.720282908104998        9.4353635928156105     
 H   1.7681978962551330        12.351909898709527        8.1769664775256334     
 H   6.9439357246890889        12.550052409427300        17.363628884712625     
 Dy   7.6079673424769956E-002   8.7809249317129421        4.1872001135001771     
 Br  0.15419462971562892        5.8981242799346658        4.1910895353888087     
 O  0.85417605849928124        9.1993864959418410        2.2018288429911519     
 N   1.4516216411653529        10.920364346935774        4.5892833855364339     
 N   2.3077025216611369        8.3757108014624784        5.4296511709850677     
 O -0.73511859538170587        9.2393649653405721        6.1479428673651126     
 N  -1.3583946370375817        10.870817803520417        3.6977160317189726     
 N  -2.1850303256749850        8.2711494906472396        3.0255463748139997     
 C   1.2982921359124295        10.252691984441368        1.5116428441383694     
 C   2.0862061383730208        10.762798513706269        5.9224763718098030     
 C  0.60908057160306972        12.149767753131856        4.6059993985160270     
 C   2.5509530028545808        11.026763270282958        3.5707140577902625     
 C   2.9703023636406436        7.2023080587509494        5.5497470734359631     
 C   2.8312120837564931        9.4611194432486805        6.0562706975612892     
 C  -1.1877075776017358        10.306838436014960        6.8114316943431961     
 C  -2.0229992259733156        10.625319011058568        2.3911334239397606     
 C -0.53127371539395507        12.107451520112699        3.5895191283486896     
 C  -2.4374871314740090        11.034856452115308        4.7308665258463085     
 C  -2.8236709331140326        7.0794428111080858        2.9930255759500044     
 C  -2.7489089142844647        9.3064047592951802        2.3540745679937434     
 C   2.1178179747163206        11.227413670047010        2.1475171383485629     
 C  0.95510814892411433        10.444348356041901       0.15374888791737179     
 H   1.2842204640983907        10.783309704403328        6.6773448203502452     
 H   2.7718365939264369        11.600933236727666        6.1389026728405645     
 H   1.2333060304738459        13.040277579920378        4.4170092742375457     
 H  0.19185207502311646        12.248703618524265        5.6138125975153903     
 H   3.2160271852619053        11.854584196377687        3.8608296764687813     
 H   3.1227380873864581        10.090952815077081        3.6415068536143802     
 H   2.5039607939186532        6.3556385248337683        5.0510570002641026     
 C   4.1590940885028171        7.0633034550995824        6.2617865771608701     
 C   4.0023157030101455        9.3914909027197879        6.8119478610525945     
 C  -1.9911549662095891        11.274401975572097        6.1455844530735533     
 C -0.87709384549979730        10.513312739971921        8.1749840013918984     
 H  -1.2412350179244003        10.613409882307836        1.6150601578590347     
 H  -2.7290025549464199        11.437168921204290        2.1429871903869948     
 H  -1.1668074999787299        13.000775710657742        3.7233108889219375     
 H -0.12060867044430698        12.149701219971641        2.5751816550094722     
 H  -3.0935172799822803        11.863553795332789        4.4198824258123208     
 H  -3.0279396019453348        10.108321814885025        4.7014935920767122     
 H  -2.3271547858616253        6.2727229563705107        3.5279956346911914     
 C  -4.0256386377078544        6.8742916518631914        2.3181058051911823     
 C  -3.9387244713724008        9.1706343309047096        1.6388621008890165     
 C   2.5784866041414842        12.330561425012005        1.4219195036439249     
 C   1.4317125012389202        11.553354109443408      -0.55461441010069334     
 H  0.33849224299100561        9.7010137795996432      -0.34990207200903378     
 H   4.6519787987735510        6.0949593445512074        6.3235508891956025     
 C   4.6923542525201123        8.1814678265041287        6.8991956756442834     
 H   4.3813514522542594        10.286694496408231        7.3005421004765090     
 C  -2.4514848169713224        12.395249616901065        6.8452530551148207     
 C  -1.3574900999976347        11.636633693361931        8.8572409899029889     
 H -0.28100718084335213        9.7703135914527497        8.7028201326303751     
 H  -4.4955053403317571        5.8935052314002743        2.3232780737586549     
 C  -4.6019132544641943        7.9423814485679154        1.6335891834613756     
 H  -4.3510533940388934        10.030422432399222        1.1156028113395677     
 H   3.2055828746056254        13.067205939462696        1.9246448863836569     
 C   2.2510676795344358        12.496487660866503        7.2795571480848129E-002
 H   1.1586665379172736        11.660720692118542       -1.6055697162812443     
 H   5.6321853363840058        8.1107630732949989        7.4446398869804700     
 H  -3.0723698823976204        13.123074858071078        6.3226668614801165     
 C  -2.1471882944740215        12.582202040608266        8.1969351844902345     
 H  -1.1107131543029121        11.753528318663975        9.9133818254874608     
 H  -5.5530562108665222        7.8223621583186755        1.1162658140546649     
 H   2.6445569631171764        13.352207468028046      -0.46662001378726159     
 H  -2.5400337933664030        13.451863435437485        8.7154048290616775     
 Dy  -5.2078873028620382E-002   8.4695269023137030        12.649354718870963     
 Br -0.12482102404616854        11.339309652921095        12.635508291948476     
 O -0.84502583172761614        8.0728263843046886        10.660044349307265     
 N  -1.4322536957070462        6.3301275634053074        13.042804982795282     
 N  -2.2756378341480548        8.8717649239235694        13.920967085484838     
 O  0.78202714048564070        8.0128618626905368        14.600162345764208     
 N   1.3612089644851206        6.3628566865643794        12.144530216053742     
 N   2.2120002098251050        8.9696802294214244        11.500910984495082     
 C  -1.2878618314209200        7.0198809424240167        9.9684515668293869     
 C  -2.0624413612164547        6.4802262445999421        14.380899736617337     
 C -0.60456149278208782        5.0894407879269208        13.048449358614041     
 C  -2.5373103524845884        6.2416925764691378        12.026232875921250     
 C  -2.9302903818506723        10.047902200809263        14.056699586182898     
 C  -2.8104390357124056        7.7790265648453643        14.524484052032678     
 C   1.2197783572335605        6.9368202748932548        15.260253736803262     
 C   2.0209808340015725        6.6215428393673630        10.838108975147513     
 C  0.53228369345910831        5.1290703323529812        12.028752024233048     
 C   2.4433931179532777        6.1882959119047305        13.172515823557806     
 C   2.8687784182340068        10.152244540161281        11.482686925655175     
 C   2.7558804923931137        7.9363047412354968        10.809216453637200     
 C  -2.1083578619370802        6.0439017577446768        10.601733536041110     
 C -0.94159743462679257        6.8275699778100289        8.6111306217463284     
 H  -1.2563425523633025        6.4588905808198707        15.131690956562391     
 H  -2.7430095297307240        5.6376855304870563        14.595061748566751     
 H  -1.2407289211595824        4.2079871437402767        12.856034683901271     
 H -0.18442522682230084        4.9800014903655576        14.054321092423258     
 H  -3.2093644098619136        5.4189060093980004        12.314681448405873     
 H  -3.0991448921507283        7.1830330692159485        12.104277516776177     
 H  -2.4540976930553473        10.901019620408483        13.577486510552170     
 C  -4.1252776593820117        10.181595505373965        14.759237559134430     
 C  -3.9909939504317191        7.8402134737309632        15.265278263968346     
 C   2.0014102102551146        5.9544821541655981        14.589391923279875     
 C  0.91845181725366387        6.7387788751128443        16.627166714656799     
 H   1.2363396637025637        6.6433543989591879        10.065024445199917     
 H   2.7228818404801358        5.8095932516090967        10.578923853848734     
 H   1.1641300323612209        4.2321047540920889        12.156487542878255     
 H  0.11911261277855215        5.0939232190808923        11.014991663515794     
 H   3.0905371533978068        5.3535090766828874        12.858504587463955     
 H   3.0423317730885606        7.1094606570579506        13.141589661760346     
 H   2.3907212140531136        10.957207038871836        12.037182140405598     
 C   4.0653410571789390        10.352311170658668        10.797119028712148     
 C   3.9378966585500246        8.0683103858349892        10.080024067778007     
 C  -2.5674115060395257        4.9405969036928248        9.8748463207024049     
 C  -1.4154132021173385        5.7181239656929073        7.9016335676097782     
 H -0.32378137514997157        7.5702723365646110        8.1080686764931542     
 H  -4.6109749408353586        11.152932150873182        14.837117583734916     
 C  -4.6746138998343927        9.0534706369229294        15.365987189182324     
 H  -4.3808822914399634        6.9385558697174288        15.733907669523399     
 C   2.4495972825224324        4.8272385273747309        15.287036428991602     
 C   1.3874432701546460        5.6093897725065993        17.307555643304973     
 H  0.33993616387620113        7.4936172124463756        17.158411808165461     
 H   4.5505485075298653        11.325828658682211        10.815176705314226     
 C   4.6161125909639349        9.2887212685831795        10.083917290806523     
 H   4.3328255835730465        7.2107133419750902        9.5393173711103252     
 H  -3.1953553818283398        4.2037095539225842        10.376319573076316     
 C  -2.2366893928803169        4.7745247518737193        8.5264449035325427     
 H  -1.1388408412138531        5.6105517402452385        6.8515379639600127     
 H  -5.6207717997497184        9.1195943029251421        15.900398461640624     
 H   3.0551032801778013        4.0888161441170441        14.760915423736025     
 C   2.1545576288737855        4.6486302220061830        16.641879478946230     
 H   1.1500834688421571        5.4993081180325145        18.366653547009939     
 H   5.5608496108716450        9.4060547497338547        9.5545493937994372     
 H  -2.6279015365841869        3.9186079231172628        7.9850784614474728     
 H   2.5369773110323419        3.7736553051707653        17.159197308777092     
         256

 Dy   4.2357438444779838       0.17573512258944002        4.2555489967190745     
 Br   4.1595838420379510       -2.7075540645617724        4.2577084171528625     
 O   5.0456026788423110       0.63010455484636496        2.2925047135272139     
 N   5.6680154014457056        2.2664753332211758        4.7386437151602827     
 N   6.4969996762442932      -0.33080915442386039        5.4157404876166471     
 O   3.4560236869658865       0.59789749723454422        6.2384380098662255     
 N   2.8581024897533873        2.3138023179681464        3.8469415804924623     
 N   2.0043869526546159      -0.23386168496844661        3.0113653669200979     
 C   5.4933152173953950        1.6987737413907369        1.6278554610131617     
 C   6.3315139387114892        2.0240160574635864        6.0462343598111028     
 C   4.8404717752911557        3.5030384105500203        4.8439369851338965     
 C   6.7473820540721006        2.4279734564347661        3.7049907578086452     
 C   7.1372466800646963       -1.5214958093728548        5.4501134944293090     
 C   7.0592665589022419       0.70636511134438051        6.0854836728697963     
 C   3.0071553097840127        1.6496856366709025        6.9281317287003921     
 C   2.2223177187115488        2.1530062051083849        2.5146608080510213     
 C   3.7002868042504446        3.5432827739954016        3.8272607481214038     
 C   1.7593573794924218        2.4233562389644652        4.8655970756679876     
 C   1.3430341240058643       -1.4080993429145672        2.8937955538672764     
 C   1.4792048203245589       0.84986906227993064        2.3832495300306351     
 C   6.2987566766787024        2.6667117407691228        2.2908854158076073     
 C   5.1732299200701988        1.9083610934122486       0.26684256544233576     
 H   5.5486197371907480        2.0114586960478129        6.8211802369267485     
 H   7.0356922031563487        2.8374709433414087        6.2941721511671762     
 H   5.4759016164916750        4.3962188436279730        4.7090764047537856     
 H   4.4291867178113442        3.5466504342114349        5.8579951714824992     
 H   7.4042315590421657        3.2564547342330736        4.0146750708873249     
 H   7.3367005700579542        1.5008067399801113        3.7352059086379450     
 H   6.6420329810258352       -2.3296772119274567        4.9162478950797981     
 C   8.3389102918305689       -1.7239355633371856        6.1260742008938314     
 C   8.2488223239701739       0.57348749116985565        6.8011038906335743     
 C   2.1905016166304847        2.6248580308896030        6.2895160446764162     
 C   3.3401680921944119        1.8369894447740693        8.2889566414664184     
 H   3.0230979822240283        2.1744896570160019        1.7585189383341833     
 H   1.5347267222357353        2.9894995999290055        2.2982352983816572     
 H   3.0759393007881313        4.4339913663837214        4.0149732705562036     
 H   4.1171743195078703        3.6407216134808720        2.8192317106705231     
 H   1.0953077806420120        3.2515678609565932        4.5741390911238202     
 H   1.1861208788214253        1.4883047503448816        4.7959372861855396     
 H   1.8105226490994051       -2.2533460343067930        3.3937550261931588     
 C  0.15375833110781550       -1.5496453332264315        2.1832713987643375     
 C  0.30755832375152004       0.77756061346672689        1.6285668186313886     
 C   6.7529343124020835        3.7899162913470663        1.5909528057323878     
 C   5.6457797309734365        3.0352870886085310      -0.41529073305414721     
 H   4.5742335746545466        1.1660470658284403      -0.25881773843502587     
 H   8.8100839569644442       -2.7040406005163611        6.1232591694814671     
 C   8.9130634954996282      -0.65398619375086720        6.8092833445910399     
 H   8.6597872128031934        1.4347426987265148        7.3228437197409937     
 C   1.7249141857121595        3.7261654690436736        7.0151442260332937     
 C   2.8569339315185127        2.9428699038697745        8.9977464216235745     
 H   3.9528052518279493        1.0917946286277678        8.7944822821626349     
 H -0.33799388993224183       -2.5186232491905081        2.1241682103433495     
 C -0.38154468453671764      -0.43324470245405228        1.5445406463170759     
 H  -7.3065527973378619E-002   1.6714070637951868        1.1386541459656092     
 H   7.3752769109943870        4.5179354891077059        2.1115630772228062     
 C   6.4387453885354233        3.9802377678886325       0.24193643685014282     
 H   5.3900169909567026        3.1551743515738404       -1.4689776561501036     
 H   9.8630703784205345      -0.77229477947952874        7.3287681623728496     
 H   1.1002789991033946        4.4635221657524520        6.5104456940231561     
 C   2.0424647706733303        3.8880428083607352        8.3671553858197321     
 H   3.1209560414157744        3.0466486174185472        10.051288895159512     
 H  -1.3226795929157011      -0.50550308321698556        1.0016403103671554     
 H   6.8260799042667761        4.8523886161971070      -0.27664645029933788     
 H   1.6446221493974094        4.7417171996348815        8.9068777549297096     
 Dy   4.3280253794471584        17.063282993452695        12.677002448194482     
 Br   4.4003301671507788        19.935998092391749        12.707249823479843     
 O   3.4960506835122622        16.608991807133389        10.724174707424638     
 N   2.9169974230478042        14.957611239877487        13.178975039995153     
 N   2.0607433931519439        17.561162922837653        13.820377390899433     
 O   5.1198042097984020        16.670548831823854        14.664398494599219     
 N   5.7123056969792900        14.928881152658233        12.283236777134467     
 N   6.5530869411257342        17.472097732613928        11.409392898970367     
 C   3.0639403654440978        15.530237468149517        10.065109804660697     
 C   2.2580941029737782        15.214892800768656        14.485986764648372     
 C   3.7478920710709120        13.725252459204475        13.293771240498970     
 C   1.8347487695991982        14.784478763650510        12.150613617190041     
 C   1.4038055481592224        18.743437126113275        13.840143154426347     
 C   1.5214339645720156        16.528562257175054        14.516417657072960     
 C   5.5700831890272200        15.623410429234159        15.360145541429837     
 C   6.3457642129820480        15.080764913926535        10.946838541373815     
 C   4.8852701433888734        13.688001110740641        12.274622147279549     
 C   6.8154611465017325        14.840179724023857        13.301651207922284     
 C   7.2054961802354045        18.649738259826528        11.276787532781933     
 C   7.0911182777279951        16.381409055037171        10.805394904475305     
 C   2.2791453399712589        14.549578018119126        10.734704735314837     
 C   3.3771559047524100        15.325520783761496        8.7018759576934919     
 H   3.0439024539535757        15.238702666953623        15.257863942550049     
 H   1.5582702204182759        14.401520173780211        14.746219448381863     
 H   3.1177200058124783        12.827246670642358        13.165939802390225     
 H   4.1614660168068234        13.690794199191300        14.307467697938879     
 H   1.1865851536559593        13.950509359548469        12.464138640208073     
 H   1.2372635561703313        15.706440420220927        12.181331846594620     
 H   1.8787244471237778        19.547800633341602        13.282051713152487     
 C  0.21126841884333186        18.943946428199244        14.532327169629164     
 C  0.34371141793897086        16.660959378524769        15.252411972949385     
 C   6.3885603047178341        14.645648559117571        14.727440792729316     
 C   5.2372109963696527        15.441842652390193        16.722059847508298     
 H   5.5419770075260297        15.057183345532472        10.193650995171209     
 H   7.0291717694731783        14.240020818509286        10.734763482975154     
 H   5.5217878732155841        12.806631824578494        12.465857643575090     
 H   4.4659818478026256        13.580144245741414        11.268306735720563     
 H   7.4871159944731049        14.016697604862356        13.014549832590077     
 H   7.3783841732142212        15.780872429679455        13.222971824671827     
 H   6.7268299890963110        19.500984197394732        11.756882253285230     
 C   8.4018417007987782        18.786786074879014        10.577211517834519     
 C   8.2729279367323851        16.446150748678015        10.066976175246038     
 C   1.8358506226600273        13.419875395165720        10.038116209202101     
 C   2.9155942487840911        14.191754823995824        8.0233995604889721     
 H   3.9595719366223032        16.078353533984746        8.1720616662743986     
 H -0.27487243256918958        19.916938017310606        14.515279410652129     
 C -0.33444543266261229        17.881190616677440        15.250780283608783     
 H  -4.7675679006943514E-002   15.804098280000538        15.796849302432621     
 C   6.8568256361079341        13.549149036176248        15.459071171414285     
 C   5.7225271575653878        14.340770068548153        17.436890662450342     
 H   4.6219920073054617        16.187020846439342        17.224350777258497     
 H   8.8858730025161812        19.759125214557862        10.502540903924542     
 C   8.9547990269318376        17.660708041921716        9.9700766803964900     
 H   8.6655156872522578        15.546111381287366        9.5976023494574463     
 H   1.2265077624986542        12.683678482276781        10.562602556959019     
 C   2.1422805838745882        13.234718892778002        8.6867800427701827     
 H   3.1631767671669420        14.075995999908082        6.9673450133174200     
 H  -1.2753619894431829        17.999395301198977        15.786619085772735     
 H   7.4832265681446515        12.810497574380395        14.958391150168687     
 C   6.5399212688893620        13.393927793048245        16.812041877778402     
 H   5.4577946200191434        14.241801817275448        18.490763900732965     
 H   9.9028373193855206        17.728933980904706        9.4392214688617511     
 H   1.7641737929283605        12.357063432850143        8.1708568552064786     
 H   6.9396931344014954        12.544361045719812        17.357331189023647     
 Dy   7.2068967093901135E-002   8.7805410630062983        4.1893343034236965     
 Br  0.14527458856765074        5.8976700476149793        4.1926318365247610     
 O  0.85141898673461758        9.2002656407452612        2.2048651078152015     
 N   1.4494698677497440        10.918570528092493        4.5941540522225255     
 N   2.3041278550634230        8.3715928267352737        5.4291643513682990     
 O -0.73793482405925259        9.2378438269146557        6.1509168652436355     
 N  -1.3605239465412533        10.871789402313333        3.7025154211296214     
 N  -2.1883627608176330        8.2744342774621078        3.0248889501955292     
 C   1.2956135374234630        10.254064837221287        1.5154848894831712     
 C   2.0848563245040195        10.757850179005899        5.9264436146504034     
 C  0.60735341467347737        12.148081631988806        4.6138447702856729     
 C   2.5481555884219587        11.026825277895725        3.5751809028849530     
 C   2.9660345061735471        7.1976392873008939        5.5465251139926712     
 C   2.8290523534002290        9.4555038068634634        6.0570146345988602     
 C  -1.1904225679957514        10.304848845496434        6.8151752134288905     
 C  -2.0242455088690030        10.629436952872771        2.3950242799668331     
 C -0.53298264895901659        12.108300403429599        3.5973465066811192     
 C  -2.4403219966814200        11.034008003443819        4.7352088834612314     
 C  -2.8277238488073246        7.0832974679664336        2.9897377797882392     
 C  -2.7509196368089079        9.3112011422425223        2.3547512183823467     
 C   2.1145680467388899        11.228654271703068        2.1522494240515888     
 C  0.95333332026387230        10.446139687227673       0.15743244174576168     
 H   1.2834844472455442        10.777339304603132        6.6819484447472899     
 H   2.7713035413072347        11.594933800796628        6.1441073629264134     
 H   1.2317817084812668        13.038792674707414        4.4266123989765136     
 H  0.19032896768646257        12.245161316540486        5.6218599018791906     
 H   3.2129480372876755        11.854683917778999        3.8659265831823824     
 H   3.1205432302990195        10.091312073837253        3.6446534552135343     
 H   2.4986956253528501        6.3521806731317820        5.0468258451250376     
 C   4.1553146695614753        7.0566004510584310        6.2572656363278778     
 C   4.0008677800448424        9.3838178782539181        6.8112136989789125     
 C  -1.9944724404796135        11.272489242632563        6.1501859337633435     
 C -0.87881145135863281        10.511018109644160        8.1785310434923737     
 H  -1.2418338965935531        10.618580803366200        1.6196308375202679     
 H  -2.7294435504672183        11.442295571127566        2.1481199916407010     
 H  -1.1683240123093930        13.001413831171993        3.7328682179735879     
 H -0.12207551804170069        12.152405542455663        2.5832422727089148     
 H  -3.0966352891303814        11.862633106230861        4.4247653755939487     
 H  -3.0301459180250214        10.107162597362377        4.7045491767192580     
 H  -2.3321754576815299        6.2753723429840100        3.5236713900446510     
 C  -4.0292683174426864        6.8801980063888859        2.3136458343917008     
 C  -3.9401187889034359        9.1775133175867865        1.6382410758073096     
 C   2.5750344911919854        12.332411655440710        1.4274328474942823     
 C   1.4298467026778072        11.555672471923206      -0.55013324407124087     
 H  0.33741352157977000        9.7027341399996647      -0.34692556222614945     
 H   4.6474241664633418        6.0878496932129007        6.3169756242017439     
 C   4.6900465784071645        8.1732299390921224        6.8959724050593261     
 H   4.3810437810098914        10.277970341848924        7.3007142846661255     
 C  -2.4549242759200682        12.392807176930415        6.8505632862786552     
 C  -1.3591854490977737        11.633912189252406        8.8615005123498722     
 H -0.28202031868786087        9.7681231217378830        8.7056919779344710     
 H  -4.4999039703710650        5.8998257874708466        2.3168079540963809     
 C  -4.6041502903839477        7.9498200730286266        1.6305061361460005     
 H  -4.3513905408895468        10.038374599046326        1.1159966563901815     
 H   3.2018908077347064        13.068846842664890        1.9307377015552065     
 C   2.2481939974912337        12.498981541739061        7.8256929487857063E-002
 H   1.1575233346809635        11.663326086046862       -1.6012271471058770     
 H   5.6302799513496522        8.1010269659482343        7.4404597499875011     
 H  -3.0760782228918782        13.120798883784543        6.3285345323401092     
 C  -2.1499032414931967        12.579268956343073        8.2021443587908092     
 H  -1.1115900145321524        11.750635951866093        9.9174661757764326     
 H  -5.5549430310920211        7.8313088064764012        1.1123228098161553     
 H   2.6414800257632249        13.355209076426398      -0.46052270397036382     
 H  -2.5428313645624967        13.448515629052928        8.7211964750168729     
 Dy  -4.7799687426936827E-002   8.4696542619187802        12.650665197384436     
 Br -0.11590353467874687        11.339329671849265        12.637848366322096     
 O -0.84193834172599169        8.0711392923750012        10.662411116718603     
 N  -1.4292063786772200        6.3311488198402897        13.047257204048501     
 N  -2.2727007617216985        8.8747719999927721        13.918442993738671     
 O  0.78477938225707367        8.0142576256675646        14.602512480489843     
 N   1.3642797768154076        6.3617704324605926        12.149020914585876     
 N   2.2151031871412754        8.9665317327083986        11.498495773677725     
 C  -1.2845634809843953        7.0175013389108392        9.9717362203100119     
 C  -2.0603218071213694        6.4845012157528874        14.384372625816317     
 C -0.60155062265372972        5.0906332320782788        13.056206023630864     
 C  -2.5335232173678479        6.2402592057180115        12.030268816937648     
 C  -2.9273310461065152        10.051142893867542        14.050679730695668     
 C  -2.8078869056293230        7.7838000177662252        14.524486251054284     
 C   1.2228170933139395        6.9389478370230631        15.263539108573658     
 C   2.0231750042544210        6.6171380270575186        10.841655977209424     
 C  0.53531410320857242        5.1278309790086878        12.036537745248751     
 C   2.4471557151619088        6.1896399053220987        13.176632966324995     
 C   2.8718835125143594        10.148861331645911        11.476704713640165     
 C   2.7585179898523422        7.9313805945863507        10.809275810605600     
 C  -2.1040498559172520        6.0413845479244017        10.606040361279867     
 C -0.93937211899580486        6.8249064022917922        8.6142005434906608     
 H  -1.2549013803889906        6.4644445640010550        15.135866320064604     
 H  -2.7415603756877402        5.6428976053113473        14.599866533309884     
 H  -1.2376241856207835        4.2087404205143777        12.865720052965901     
 H -0.18164009630334194        4.9833972987911128        14.062318746504243     
 H  -3.2049278283229778        5.4171588413745884        12.319400192446704     
 H  -3.0963891237183327        7.1810463555973634        12.106878097495224     
 H  -2.4509683597520917        10.902835328672690        13.569337055090276     
 C  -4.1224303784301295        10.186843854022554        14.752587189044169     
 C  -3.9885678823122062        7.8471243225056124        15.264790014770210     
 C   2.0056187711342255        5.9568521123793863        14.593747756116352     
 C  0.92032816373874249        6.7411475890003238        16.630213490106399     
 H   1.2379004215906482        6.6376489707615880        10.069231637011686     
 H   2.7244087091283631        5.8042392296262086        10.583851391534102     
 H   1.1672394854693844        4.2313015501690252        12.166237200226591     
 H  0.12195555457393144        5.0904662835467223        11.023008502179570     
 H   3.0949785249802888        5.3551790617485997        12.863322246895486     
 H   3.0450600327068802        7.1113655168545415        13.144338082203856     
 H   2.3940512646146952        10.955265339502905        12.029106463311152     
 C   4.0682579262213547        10.346909916908158        10.790388104270257     
 C   3.9403512219000234        8.0612327016917540        10.079507270926360     
 C  -2.5626555231195538        4.9373294731285409        9.8800062106081441     
 C  -1.4128959166692596        5.7148144609286193        7.9055592942974382     
 H -0.32261569296467912        7.5679150293313988        8.1103520349935572     
 H  -4.6080461050038668        11.158273717115936        14.827629514797566     
 C  -4.6719627859911927        9.0606237817686388        15.362356887471599     
 H  -4.3787127670964363        6.9467774891046394        15.735483394916141     
 C   2.4542896144505248        4.8303864720409226        15.292263664750919     
 C   1.3896351197984902        5.6124284903356232        17.311473669357621     
 H  0.34063993714230695        7.4956111618612953        17.160640225438080     
 H   4.5535362497457550        11.320330434347962        10.805546269066330     
 C   4.6187778360425273        9.2813927271606396        10.080179310512023     
 H   4.3349911265275738        7.2023111707706731        9.5408575009803052     
 H  -3.1900357658325551        4.2004404560624318        10.382149756165944     
 C  -2.2327084249638278        4.7707625583164415        8.5314938121070991     
 H  -1.1372763991953911        5.6070817129896362        6.8552545245564822     
 H  -5.6181347095526757        9.1282871540001338        15.896512262032353     
 H   3.0604719460320480        4.0920353785042769        14.766845843422141     
 C   2.1583478612459159        4.6521991797587603        16.646962159078804     
 H   1.1512312316867361        5.5024519438129547        18.370338543732881     
 H   5.5634544838791955        9.3971635887318623        9.5504719735053527     
 H  -2.6235346545792346        3.9142281459338943        7.9908347127799741     
 H   2.5411441029186745        3.7778443930607204        17.165000546784320     
         256

 Dy   4.2379362064856094       0.17532554132135000        4.2535628198303819     
 Br   4.1668957279480789       -2.7080052314829119        4.2554349306620587     
 O   5.0466779907959163       0.62841677171221710        2.2897116391067631     
 N   5.6684731477803494        2.2674274383198525        4.7339694221627653     
 N   6.4983987915290244      -0.32756675682236913        5.4168138959406074     
 O   3.4570080149430185       0.59879568733863520        6.2355831999370865     
 N   2.8585862393000503        2.3120533829013876        3.8422175903741835     
 N   2.0060270512949523      -0.23784397303916868        3.0122739306313417     
 C   5.4946083581206828        1.6964018039225659        1.6241604955685891     
 C   6.3311483841670215        2.0281877811596121        6.0424503949104089     
 C   4.8405738463604582        3.5039057422343940        4.8361839262067781     
 C   6.7485321741738442        2.4270238169700935        3.7007678181206050     
 C   7.1392387635981525       -1.5177476394120515        5.4539301082649772     
 C   7.0595305108333521       0.71114432667910676        6.0850261300529338     
 C   3.0084222359975117        1.6512974517039711        6.9243538087191174     
 C   2.2220426933358270        2.1480786505016112        2.5108303781040826     
 C   3.7003998366847917        3.5416006688956889        3.8195034091700659     
 C   1.7604896045741454        2.4234932817416861        4.8612877133949883     
 C   1.3452683389054978       -1.4125827145636569        2.8975148206255716     
 C   1.4796266124542741       0.84434347176243507        2.3827012285349705     
 C   6.3005336167550334        2.6645137603023028        2.2863274286008819     
 C   5.1741285984533114        1.9052378537489829       0.26314153272718976     
 H   5.5476717261475761        2.0168926148573245        6.8167810335625765     
 H   7.0346413552090770        2.8425935835013205        6.2889875721379775     
 H   5.4758521890171954        4.3968331016762248        4.6995252788316746     
 H   4.4290757340981353        3.5494543529294700        5.8500102269960932     
 H   7.4056551614207802        3.2554648665622565        4.0098444520943666     
 H   7.3372426597105820        1.4995623591376044        3.7323787154980734     
 H   6.6448400930179705       -2.3271528629757405        4.9212723426498108     
 C   8.3405708817661584       -1.7181625806973613        6.1309040592254664     
 C   8.2485620028595381       0.58031960572798968        6.8018087329814758     
 C   2.1922404918035796        2.6262769090527529        6.2848745737653902     
 C   3.3411546970635113        1.8394210155069399        8.2851346405560182     
 H   3.0222667883912764        2.1683710398462521        1.7541100760945467     
 H   1.5337429568897518        2.9835772659146924        2.2930439743765536     
 H   3.0758891164013731        4.4325493657534887        4.0053885753776912     
 H   4.1171002640136285        3.6370939294258173        2.8112714752161154     
 H   1.0967080527081361        3.2517262495155563        4.5691881752160812     
 H   1.1866696610700862        1.4887302194483265        4.7930141505989434     
 H   1.8136038755494424       -2.2565904599001185        3.3986620513748362     
 C  0.15561936163232704       -1.5561578345747797        2.1880870208603160     
 C  0.30740014811080002       0.76997671331255657        1.6292867328294269     
 C   6.7552035054082031        3.7869272746878750        1.5855095697866135     
 C   5.6471396135500962        3.0313896279017478      -0.41991418467576302     
 H   4.5745786323386373        1.1629105342891628      -0.26183956715158674     
 H   8.8124055197479176       -2.6979052773528385        6.1301535867326260     
 C   8.9135662176871513      -0.64664254062893800        6.8124731872541000     
 H   8.6586278466904929        1.4426637967373577        7.3223849907634317     
 C   1.7272172716551495        3.7284137281721939        7.0095971496562131     
 C   2.8585056823423556        2.9461435857591636        8.9929611914908509     
 H   3.9532561627637022        1.0942608638447822        8.7913406618899703     
 H -0.33545755598022675       -2.5254918034098512        2.1310839499968903     
 C -0.38090861150942279      -0.44134976520067404        1.5477616002472585     
 H  -7.4190556956292453E-002   1.6627352312642376        1.1382780867552584     
 H   7.3776898090447371        4.5152166745134741        2.1055669264088808     
 C   6.4409117204207087        3.9762952339580933       0.23639015135950892     
 H   5.3910999839719089        3.1507336699942257       -1.4735963262094722     
 H   9.8633537438817509      -0.76343385273705822        7.3325936844495461     
 H   1.1026798721031823        4.4654677383929240        6.5043615559029586     
 C   2.0448121697687469        3.8913395662694392        8.3614600856934995     
 H   3.1223620453335386        3.0505401813111384        10.046471309355793     
 H  -1.3222953473522199      -0.51513817267842388        1.0055587961192083     
 H   6.8286569117438525        4.8477839072035378      -0.28293477376187925     
 H   1.6474964032850714        4.7457395435702017        8.9004235096216036     
 Dy   4.3254792481379614        17.063277416286901        12.675776248707328     
 Br   4.3930221275601058        19.936002942136014        12.704418002643603     
 O   3.4948558376427457        16.610488390881301        10.721944608491848     
 N   2.9155601546198167        14.956548742022644        13.174610828920457     
 N   2.0595749363424476        17.558117450641550        13.823278167168217     
 O   5.1184900935172521        16.668672420672362        14.662139072280517     
 N   5.7108599982993340        14.929835967735844        12.278855090676064     
 N   6.5518041673491263        17.475090451331809        11.412119370903469     
 C   3.0621582974288417        15.532638349190172        10.061860148544405     
 C   2.2575310188941673        15.210461876939364        14.482590112195348     
 C   3.7464244554914803        13.723980563841694        13.286023933611533     
 C   1.8325847832867481        14.785913398741103        12.146658705871912     
 C   1.4026579665305210        18.740176597881195        13.846613265343452     
 C   1.5205293135987648        16.523672475920364        14.516598867905900     
 C   5.5682104041817695        15.620619238400774        15.356842732902972     
 C   6.3451561967394206        15.085080977731126        10.943409280381701     
 C   4.8837960898708195        13.689171623131850        12.266874763568326     
 C   6.8133058875891237        14.838574943466115        13.297657376664642     
 C   7.2042644354644416        18.652927380799870        11.283086959695563     
 C   7.0901627298512455        16.386174993291096        10.805534968839348     
 C   2.2763506300730554        14.552131024417932        10.730439407382660     
 C   3.3759148079741346        15.328540674988902        8.6986718313376485     
 H   3.0439462050877273        15.232784059100272        15.253833012759422     
 H   1.5582809373421338        14.396183213843948        14.741315594132997     
 H   3.1161109503116982        12.826465553883461        13.156168047484586     
 H   4.1601879761063971        13.687209676641844        14.299480444217700     
 H   1.1837405803587120        13.952276818539191        12.459490767376318     
 H   1.2361480408096857        15.708444981307119        12.178825630301207     
 H   1.8774989777847917        19.546031672307752        13.290810154880456     
 C  0.21013106170937362        18.938617010668040        14.539263281714842     
 C  0.34282245631153518        16.653873115154472        15.252921741708798     
 C   6.3857583246229703        14.642785631272723        14.723111191877484     
 C   5.2358204359715499        15.438357991303306        16.718778129701530     
 H   5.5419644549806524        15.062971894467944        10.189604290979259     
 H   7.0291310281748549        14.245240990696205        10.729821528932957     
 H   5.5201737745021102        12.807315959886088        12.456091917745397     
 H   4.4646885066524620        13.583614646570075        11.260328642950526     
 H   7.4842988683747853        14.014799754520958        13.009790305790698     
 H   7.3772564208508324        15.778720772968240        13.220509046548589     
 H   6.7254808464652918        19.502743353232564        11.765363582861154     
 C   8.4006923467176051        18.791963060917826        10.584091559413611     
 C   8.2720706225491103        16.453031658591890        10.067576136411910     
 C   1.8322400684875255        13.423396731405361        10.032883508258220     
 C   2.9135798476725854        14.195726463033585        8.0191886715084113     
 H   3.9593042719146592        16.081117209716947        8.1696265085697490     
 H -0.27604814727111526        19.911536305147443        14.525087843323872     
 C -0.33554778668994900        17.873865658747597        15.254455984645736     
 H  -4.8429467550259543E-002   15.795640909725504        15.795124966361833     
 C   6.8531733962699386        13.545267055665231        15.453722514469643     
 C   5.7203251062488008        14.336282907107643        17.432551989297195     
 H   4.6215331441363707        16.183749574711886        17.221856441711090     
 H   8.8846883860276691        19.764371149560496        10.512285945604258     
 C   8.9537428559673486        17.667809402895358        9.9738165251467077     
 H   8.6648495859989918        15.554305245538155        9.5960904300538576     
 H   1.2223922313987383        12.687167727628232        10.556726682074082     
 C   2.1389363152449263        13.239053961604377        8.6814953743970449     
 H   3.1616431800502580        14.080390863807576        6.9631995327225811     
 H  -1.2765827433592341        17.990445623811539        15.790337612311937     
 H   7.4791083697043605        12.806689481106622        14.952384919639394     
 C   6.5364247102962771        13.389114622076480        16.806606056317250     
 H   5.4560040319491971        14.236808388514483        18.486467244205905     
 H   9.9017124781739252        17.737585053704411        9.4430793449078916     
 H   1.7601496896015878        12.362216966990760        8.1647472328873238     
 H   6.9354505441139018        12.538669682012324        17.351033493334672     
 Dy   6.8058260763032313E-002   8.7801571942996546        4.1914684933472151     
 Br  0.13635454741967257        5.8972158152952927        4.1941741376607142     
 O  0.84866191496995402        9.2011447855486832        2.2079013726392516     
 N   1.4473180943341348        10.916776709249213        4.5990247189086180     
 N   2.3005531884657091        8.3674748520080691        5.4286775317515303     
 O -0.74075105273679931        9.2363226884887393        6.1538908631221583     
 N  -1.3626532560449249        10.872761001106250        3.7073148105402698     
 N  -2.1916951959602811        8.2777190642769760        3.0242315255770582     
 C   1.2929349389344966        10.255437690001207        1.5193269348279728     
 C   2.0835065106350186        10.752901844305532        5.9304108574910028     
 C  0.60562625774388501        12.146395510845755        4.6216901420553187     
 C   2.5453581739893361        11.026887285508492        3.5796477479796436     
 C   2.9617666487064502        7.1929705158508375        5.5433031545493794     
 C   2.8268926230439644        9.4498881704782480        6.0577585716364322     
 C  -1.1931375583897670        10.302859254977907        6.8189187325145850     
 C  -2.0254917917646904        10.633554894686972        2.3989151359939060     
 C -0.53469158252407800        12.109149286746499        3.6051738850135493     
 C  -2.4431568618888315        11.033159554772331        4.7395512410761551     
 C  -2.8317767645006171        7.0871521248247813        2.9864499836264744     
 C  -2.7529303593333516        9.3159975251898643        2.3554278687709500     
 C   2.1113181187614591        11.229894873359125        2.1569817097546147     
 C  0.95155849160363026        10.447931018413444       0.16111599557415157     
 H   1.2827484303926977        10.771368904802936        6.6865520691443336     
 H   2.7707704886880324        11.588934364865588        6.1493120530122631     
 H   1.2302573864886877        13.037307769494451        4.4362155237154814     
 H  0.18880586034980865        12.241619014556706        5.6299072062429918     
 H   3.2098688893134462        11.854783639180312        3.8710234898959834     
 H   3.1183483732115804        10.091671332597425        3.6478000568126885     
 H   2.4934304567870469        6.3487228214297957        5.0425946899859726     
 C   4.1515352506201326        7.0498974470172788        6.2527446954948855     
 C   3.9994198570795398        9.3761448537880483        6.8104795369052304     
 C  -1.9977899147496376        11.270576509693027        6.1547874144531347     
 C -0.88052905721746821        10.508723479316401        8.1820780855928508     
 H  -1.2424327752627062        10.623751724424562        1.6242015171815012     
 H  -2.7298845459880172        11.447422221050843        2.1532527928944072     
 H  -1.1698405246400558        13.002051951686243        3.7424255470252388     
 H -0.12354236563909440        12.155109864939684        2.5913028904083579     
 H  -3.0997532982784826        11.861712417128931        4.4296483253755774     
 H  -3.0323522341047076        10.106003379839729        4.7076047613618046     
 H  -2.3371961295014341        6.2780217295975094        3.5193471453981102     
 C  -4.0328979971775185        6.8861043609145804        2.3091858635922193     
 C  -3.9415131064344711        9.1843923042688633        1.6376200507256027     
 C   2.5715823782424860        12.334261885869417        1.4329461913446395     
 C   1.4279809041166944        11.557990834403006      -0.54565207804178828     
 H  0.33633480016853434        9.7044545003996863      -0.34394905244326512     
 H   4.6428695341531334        6.0807400418745949        6.3104003592078843     
 C   4.6877389042942177        8.1649920516801142        6.8927491344743679     
 H   4.3807361097655226        10.269246187289616        7.3008864688557429     
 C  -2.4583637348688141        12.390364736959762        6.8558735174424887     
 C  -1.3608807981979130        11.631190685142881        8.8657600347967556     
 H -0.28303345653236955        9.7659326520230145        8.7085638232385651     
 H  -4.5043026004103739        5.9061463435414190        2.3103378344341072     
 C  -4.6063873263037003        7.9572586974893369        1.6274230888306254     
 H  -4.3517276877402002        10.046326765693431        1.1163905014407951     
 H   3.1981987408637869        13.070487745867085        1.9368305167267561     
 C   2.2453203154480317        12.501475422611620        8.3718287494865998E-002
 H   1.1563801314446533        11.665931479975184       -1.5968845779305099     
 H   5.6283745663152986        8.0912908586014698        7.4362796129945323     
 H  -3.0797865633861359        13.118522909498010        6.3344022032001028     
 C  -2.1526181885123719        12.576335872077882        8.2073535330913820     
 H  -1.1124668747613928        11.747743585068212        9.9215505260654062     
 H  -5.5568298513175201        7.8402554546341259        1.1083798055776455     
 H   2.6384030884092731        13.358210684824748      -0.45442539415346606     
 H  -2.5456289357585908        13.445167822668369        8.7269881209720683     
 Dy  -4.3520501825253272E-002   8.4697816215238557        12.651975675897909     
 Br -0.10698604531132519        11.339349690777436        12.640188440695715     
 O -0.83885085172436724        8.0694522004453137        10.664777884129940     
 N  -1.4261590616473938        6.3321700762752711        13.051709425301720     
 N  -2.2697636892953423        8.8777790760619730        13.915918901992505     
 O  0.78753162402850652        8.0156533886445906        14.604862615215477     
 N   1.3673505891456947        6.3606841783568058        12.153511613118008     
 N   2.2182061644574458        8.9633832359953747        11.496080562860367     
 C  -1.2812651305478706        7.0151217353976616        9.9750208737906352     
 C  -2.0582022530262836        6.4887761869058318        14.387845515015297     
 C -0.59853975252537162        5.0918256762296359        13.063962688647685     
 C  -2.5297360822511075        6.2388258349668861        12.034304757954045     
 C  -2.9243717103623577        10.054383586925821        14.044659875208438     
 C  -2.8053347755462403        7.7885734706870862        14.524488450075893     
 C   1.2258558293943183        6.9410753991528713        15.266824480344056     
 C   2.0253691745072695        6.6127332147476734        10.845202979271335     
 C  0.53834451295803665        5.1265916256643953        12.044323466264453     
 C   2.4509183123705394        6.1909838987394679        13.180750109092182     
 C   2.8749886067947119        10.145478123130541        11.470722501625154     
 C   2.7611554873115711        7.9264564479372037        10.809335167574000     
 C  -2.0997418498974234        6.0388673381041267        10.610347186518625     
 C -0.93714680336481704        6.8222428267735546        8.6172704652349950     
 H  -1.2534602084146786        6.4699985471822385        15.140041683566816     
 H  -2.7401112216447565        5.6481096801356383        14.604671318053017     
 H  -1.2345194500819845        4.2094936972884796        12.875405422030532     
 H -0.17885496578438309        4.9867931072166680        14.070316400585227     
 H  -3.2004912467840416        5.4154116733511763        12.324118936487535     
 H  -3.0936333552859367        7.1790596419787782        12.109478678214273     
 H  -2.4478390264488361        10.904651036936897        13.561187599628385     
 C  -4.1195830974782464        10.192092202671144        14.745936818953908     
 C  -3.9861418141926932        7.8540351712802616        15.264301765572071     
 C   2.0098273320133364        5.9592220705931753        14.598103588952830     
 C  0.92220451022382111        6.7435163028878042        16.633260265556000     
 H   1.2394611794787327        6.6319435425639890        10.073438828823456     
 H   2.7259355777765903        5.7988852076433206        10.588778929219471     
 H   1.1703489385775478        4.2304983462459607        12.175986857574930     
 H  0.12479849636931073        5.0870093480125522        11.031025340843348     
 H   3.0994198965627708        5.3568490468143128        12.868139906327018     
 H   3.0477882923252002        7.1132703766511325        13.147086502647364     
 H   2.3973813151762768        10.953323640133972        12.021030786216704     
 C   4.0711747952637705        10.341508663157649        10.783657179828365     
 C   3.9428057852500218        8.0541550175485206        10.078990474074713     
 C  -2.5578995401995814        4.9340620425642578        9.8851661005138851     
 C  -1.4103786312211810        5.7115049561643305        7.9094850209850982     
 H -0.32145001077938667        7.5655577220981867        8.1126353934939601     
 H  -4.6051172691723758        11.163615283358691        14.818141445860219     
 C  -4.6693116721479937        9.0677769266143500        15.358726585760873     
 H  -4.3765432427529092        6.9549991084918492        15.737059120308881     
 C   2.4589819463786169        4.8335344167071153        15.297490900510237     
 C   1.3918269694423346        5.6154672081646462        17.315391695410270     
 H  0.34134371040841277        7.4976051112762141        17.162868642710702     
 H   4.5565239919616456        11.314832210013716        10.795915832818434     
 C   4.6214430811211189        9.2740641857380997        10.076441330217520     
 H   4.3371566694821002        7.1939089995662560        9.5423976308502869     
 H  -3.1847161498367704        4.1971713582022794        10.387979939255573     
 C  -2.2287274570473383        4.7670003647591637        8.5365427206816555     
 H  -1.1357119571769292        5.6036116857340339        6.8589710851529526     
 H  -5.6154976193556339        9.1369800050751255        15.892626062424080     
 H   3.0658406118862951        4.0952546128915097        14.772776263108257     
 C   2.1621380936180463        4.6557681375113376        16.652044839211378     
 H   1.1523789945313152        5.5055957695933948        18.374023540455827     
 H   5.5660593568867460        9.3882724277298717        9.5463945532112682     
 H  -2.6191677725742828        3.9098483687505263        7.9965909641124764     
 H   2.5453108948050076        3.7820334809506750        17.170803784791552     
         256

 Dy   4.2401285684932359       0.17491596005326002        4.2515766429416901     
 Br   4.1742076138582069       -2.7084563984040511        4.2531614441712549     
 O   5.0477533027495216       0.62672898857806936        2.2869185646863124     
 N   5.6689308941149923        2.2683795434185288        4.7292951291652470     
 N   6.4997979068137566      -0.32432435922087788        5.4178873042645668     
 O   3.4579923429201509       0.59969387744272618        6.2327283900079475     
 N   2.8590699888467137        2.3103044478346284        3.8374936002559048     
 N   2.0076671499352887      -0.24182626110989075        3.0131824943425856     
 C   5.4959014988459707        1.6940298664543947        1.6204655301240165     
 C   6.3307828296225530        2.0323595048556382        6.0386664300097150     
 C   4.8406759174297616        3.5047730739187677        4.8284308672796596     
 C   6.7496822942755879        2.4260741775054204        3.6965448784325647     
 C   7.1412308471316095       -1.5139994694512480        5.4577467221006453     
 C   7.0597944627644615       0.71592354201383301        6.0845685872360713     
 C   3.0096891622110111        1.6529092667370398        6.9205758887378428     
 C   2.2217676679601053        2.1431510958948370        2.5069999481571434     
 C   3.7005128691191391        3.5399185637959762        3.8117460702187285     
 C   1.7616218296558690        2.4236303245189070        4.8569783511219891     
 C   1.3475025538051313       -1.4170660862127464        2.9012340873838669     
 C   1.4800484045839890       0.83881788124493939        2.3821529270393058     
 C   6.3023105568313644        2.6623157798354828        2.2817694413941565     
 C   5.1750272768364241        1.9021146140857175       0.25944050001204377     
 H   5.5467237151044042        2.0223265336668366        6.8123818301984045     
 H   7.0335905072618052        2.8477162236612328        6.2838029931087789     
 H   5.4758027615427149        4.3974473597244765        4.6899741529095627     
 H   4.4289647503849263        3.5522582716475055        5.8420252825096863     
 H   7.4070787637993956        3.2544749988914394        4.0050138333014091     
 H   7.3377847493632098        1.4983179782950973        3.7295515223582019     
 H   6.6476472050101059       -2.3246285140240248        4.9262967902198236     
 C   8.3422314717017478       -1.7123895980575372        6.1357339175571024     
 C   8.2483016817489023       0.58715172028612372        6.8025135753293782     
 C   2.1939793669766741        2.6276957872159028        6.2802331028543641     
 C   3.3421413019326107        1.8418525862398107        8.2813126396456163     
 H   3.0214355945585250        2.1622524226765019        1.7497012138549102     
 H   1.5327591915437684        2.9776549319003798        2.2878526503714500     
 H   3.0758389320146149        4.4311073651232560        3.9958038801991784     
 H   4.1170262085193867        3.6334662453707631        2.8033112397617077     
 H   1.0981083247742605        3.2518846380745190        4.5642372593083422     
 H   1.1872184433187472        1.4891556885517714        4.7900910150123472     
 H   1.8166851019994794       -2.2598348854934440        3.4035690765565141     
 C  0.15748039215683857       -1.5626703359231278        2.1929026429562950     
 C  0.30724197247008000       0.76239281315838614        1.6300066470274650     
 C   6.7574726984143236        3.7839382580286833        1.5800663338408394     
 C   5.6484994961267567        3.0274921671949646      -0.42453763629737884     
 H   4.5749236900227279        1.1597740027498853      -0.26486139586814761     
 H   8.8147270825313893       -2.6917699541893159        6.1370480039837840     
 C   8.9140689398746744      -0.63929888750700881        6.8156630299171601     
 H   8.6574684805777942        1.4505848947482005        7.3219262617858689     
 C   1.7295203575981395        3.7306619873007141        7.0040500732791324     
 C   2.8600774331661984        2.9494172676485526        8.9881759613581274     
 H   3.9537070736994555        1.0967270990617968        8.7881990416173057     
 H -0.33292122202821162       -2.5323603576291944        2.1379996896504312     
 C -0.38027253848212794      -0.44945482794729574        1.5509825541774414     
 H  -7.5315585939206287E-002   1.6540633987332884        1.1379020275449079     
 H   7.3801027070950882        4.5124978599192431        2.0995707755949553     
 C   6.4430780523059950        3.9723527000275536       0.23084386586887495     
 H   5.3921829769871152        3.1462929884146105       -1.4782149962688407     
 H   9.8636371093429673      -0.75457292599458770        7.3364192065262426     
 H   1.1050807451029703        4.4674133110333960        6.4982774177827611     
 C   2.0471595688641639        3.8946363241781432        8.3557647855672652     
 H   3.1237680492513027        3.0544317452037291        10.041653723552074     
 H  -1.3219111017887386      -0.52477326213986231        1.0094772818712610     
 H   6.8312339192209297        4.8431791982099686      -0.28922309722442063     
 H   1.6503706571727332        4.7497618875055219        8.8939692643134958     
 Dy   4.3229331168287635        17.063271839121107        12.674550049220173     
 Br   4.3857140879694319        19.936007791880279        12.701586181807363     
 O   3.4936609917732291        16.611984974629216        10.719714509559060     
 N   2.9141228861918287        14.955486244167801        13.170246617845759     
 N   2.0584064795329509        17.555071978445447        13.826178943437002     
 O   5.1171759772361014        16.666796009520873        14.659879649961816     
 N   5.7094142996193780        14.930790782813453        12.274473404217661     
 N   6.5505213935725175        17.478083170049686        11.414845842836572     
 C   3.0603762294135857        15.535039230230828        10.058610492428111     
 C   2.2569679348145559        15.206030953110075        14.479193459742325     
 C   3.7449568399120481        13.722708668478916        13.278276626724098     
 C   1.8304207969742983        14.787348033831696        12.142703794553785     
 C   1.4015103849018196        18.736916069649116        13.853083376260555     
 C   1.5196246626255137        16.518782694665674        14.516780078738840     
 C   5.5663376193363181        15.617828047567389        15.353539924376108     
 C   6.3445481804967923        15.089397041535717        10.939980019389587     
 C   4.8823220363527646        13.690342135523061        12.259127379857105     
 C   6.8111506286765158        14.836970162908374        13.293663545406998     
 C   7.2030326906934787        18.656116501773212        11.289386386609191     
 C   7.0892071819744960        16.390940931545025        10.805675033203391     
 C   2.2735559201748514        14.554684030716736        10.726174079450482     
 C   3.3746737111958587        15.331560566216309        8.6954677049818052     
 H   3.0439899562218788        15.226865451246921        15.249802082968793     
 H   1.5582916542659915        14.390846253907684        14.736411739884131     
 H   3.1145018948109184        12.825684437124563        13.146396292578947     
 H   4.1589099354059709        13.683625154092388        14.291493190496519     
 H   1.1808960070614645        13.954044277529912        12.454842894544564     
 H   1.2350325254490400        15.710449542393311        12.176319414007793     
 H   1.8762735084458055        19.544262711273902        13.299568596608426     
 C  0.20899370457541538        18.933287593136839        14.546199393800519     
 C  0.34193349468409950        16.646786851784174        15.253431510468213     
 C   6.3829563445281057        14.639922703427874        14.718781591025651     
 C   5.2344298755734462        15.434873330216419        16.715496411894762     
 H   5.5419519024352759        15.068760443403415        10.185557586787308     
 H   7.0290902868765315        14.250461162883125        10.724879574890760     
 H   5.5185596757886355        12.808000095193682        12.446326191915704     
 H   4.4633951655022974        13.587085047398737        11.252350550180491     
 H   7.4814817422764666        14.012901904179561        13.005030778991317     
 H   7.3761286684874436        15.776569116257024        13.218046268425349     
 H   6.7241317038342716        19.504502509070392        11.773844912437076     
 C   8.3995429926364302        18.797140046956638        10.590971600992702     
 C   8.2712133083658355        16.459912568505764        10.068176097577783     
 C   1.8286295143150237        13.426918067645005        10.027650807314339     
 C   2.9115654465610796        14.199698102071347        8.0149777825278505     
 H   3.9590366072070156        16.083880885449151        8.1671913508650995     
 H -0.27722386197304089        19.906134592984280        14.534896275995614     
 C -0.33665014071728572        17.866540700817758        15.258131685682686     
 H  -4.9183256093575572E-002   15.787183539450471        15.793400630291043     
 C   6.8495211564319423        13.541385075154215        15.448373857524999     
 C   5.7181230549322137        14.331795745667135        17.428213316144049     
 H   4.6210742809672798        16.180478302984426        17.219362106163683     
 H   8.8835037695391588        19.769617084563130        10.522030987283973     
 C   8.9526866850028579        17.674910763869001        9.9775563698969272     
 H   8.6641834847457257        15.562499109788945        9.5945785106502672     
 H   1.2182767002988224        12.690656972979683        10.550850807189143     
 C   2.1355920466152645        13.243389030430752        8.6762107060239089     
 H   3.1601095929335741        14.084785727707072        6.9590540521277422     
 H  -1.2778034972752852        17.981495946424104        15.794056138851142     
 H   7.4749901712640705        12.802881387832846        14.946378689110102     
 C   6.5329281517031914        13.384301451104715        16.801170234856102     
 H   5.4542134438792509        14.231814959753518        18.482170587678844     
 H   9.9005876369623298        17.746236126504115        9.4469372209540321     
 H   1.7561255862748153        12.367370501131376        8.1586376105681691     
 H   6.9312079538263092        12.532978318304835        17.344735797645694     
 Dy   6.4047554432163492E-002   8.7797733255930108        4.1936026832707345     
 Br  0.12743450627169439        5.8967615829756070        4.1957164387966666     
 O  0.84590484320529047        9.2020239303521052        2.2109376374633012     
 N   1.4451663209185259        10.914982890405932        4.6038953855947105     
 N   2.2969785218679952        8.3633568772808644        5.4281907121347617     
 O -0.74356728141434603        9.2348015500628229        6.1568648610006811     
 N  -1.3647825655485966        10.873732599899167        3.7121141999509186     
 N  -2.1950276311029286        8.2810038510918442        3.0235741009585877     
 C   1.2902563404455301        10.256810542781126        1.5231689801727746     
 C   2.0821566967660172        10.747953509605162        5.9343781003316023     
 C  0.60389910081429266        12.144709389702705        4.6295355138249636     
 C   2.5425607595567139        11.026949293121259        3.5841145930743337     
 C   2.9574987912393538        7.1883017444007820        5.5400811951060875     
 C   2.8247328926877002        9.4442725340930309        6.0585025086740032     
 C  -1.1958525487837823        10.300869664459380        6.8226622516002786     
 C  -2.0267380746603778        10.637672836501174        2.4028059920209790     
 C -0.53640051608913952        12.109998170063399        3.6130012633459794     
 C  -2.4459917270962426        11.032311106100842        4.7438935986910780     
 C  -2.8358296801939091        7.0910067816831299        2.9831621874647096     
 C  -2.7549410818577948        9.3207939081372064        2.3561045191595533     
 C   2.1080681907840289        11.231135475015185        2.1617139954576401     
 C  0.94978366294338823        10.449722349599213       0.16479954940254149     
 H   1.2820124135398512        10.765398505002741        6.6911556935413783     
 H   2.7702374360688302        11.582934928934549        6.1545167430981120     
 H   1.2287330644961085        13.035822864281487        4.4458186484544493     
 H  0.18728275301315475        12.238076712572925        5.6379545106067921     
 H   3.2067897413392163        11.854883360581624        3.8761203966095845     
 H   3.1161535161241418        10.092030591357597        3.6509466584118426     
 H   2.4881652882212437        6.3452649697278094        5.0383635348469076     
 C   4.1477558316787908        7.0431944429761266        6.2482237546618933     
 C   3.9979719341142372        9.3684718293221785        6.8097453748315484     
 C  -2.0011073890196620        11.268663776753492        6.1593888951429259     
 C -0.88224666307630373        10.506428848988641        8.1856251276933278     
 H  -1.2430316539318591        10.628922645482925        1.6287721968427344     
 H  -2.7303255415088161        11.452548870974121        2.1583855941481134     
 H  -1.1713570369707187        13.002690072200494        3.7519828760768896     
 H -0.12500921323648811        12.157814187423705        2.5993635081078006     
 H  -3.1028713074265837        11.860791728027003        4.4345312751572052     
 H  -3.0345585501843937        10.104844162317079        4.7106603460043512     
 H  -2.3422168013213382        6.2806711162110087        3.5150229007515694     
 C  -4.0365276769123506        6.8920107154402750        2.3047258927927383     
 C  -3.9429074239655062        9.1912712909509384        1.6369990256438960     
 C   2.5681302652929872        12.336112116298121        1.4384595351949969     
 C   1.4261151055555814        11.560309196882805      -0.54117091201233569     
 H  0.33525607875729874        9.7061748607997078      -0.34097254266038080     
 H   4.6383149018429242        6.0736303905362883        6.3038250942140257     
 C   4.6854312301812699        8.1567541642681061        6.8895258638894097     
 H   4.3804284385211547        10.260522032730309        7.3010586530453603     
 C  -2.4618031938175600        12.387922296989112        6.8611837486063232     
 C  -1.3625761472980520        11.628469181033354        8.8700195572436389     
 H -0.28404659437687824        9.7637421823081478        8.7114356685426610     
 H  -4.5087012304496827        5.9124668996119913        2.3038677147718332     
 C  -4.6086243622234537        7.9646973219500481        1.6243400415152505     
 H  -4.3520648345908537        10.054278932340535        1.1167843464914087     
 H   3.1945066739928678        13.072128649069279        1.9429233318983057     
 C   2.2424466334048292        12.503969303484178        8.9179645501874932E-002
 H   1.1552369282083430        11.668536873903504       -1.5925420087551425     
 H   5.6264691812809460        8.0815547512547052        7.4320994760015635     
 H  -3.0834949038803936        13.116246935211477        6.3402698740600956     
 C  -2.1553331355315470        12.573402787812689        8.2125627073919567     
 H  -1.1133437349906334        11.744851218270332        9.9256348763543798     
 H  -5.5587166715430181        7.8492021027918506        1.1044368013391359     
 H   2.6353261510553216        13.361212293223097      -0.44832808433656834     
 H  -2.5484265069546845        13.441820016283812        8.7327797669272638     
 Dy  -3.9241316223569717E-002   8.4699089811289330        12.653286154411381     
 Br  -9.8068555943903513E-002   11.339369709705608        12.642528515069333     
 O -0.83576336172274279        8.0677651085156263        10.667144651541278     
 N  -1.4231117446175674        6.3331913327102534        13.056161646554939     
 N  -2.2668266168689866        8.8807861521311757        13.913394810246338     
 O  0.79028386579993948        8.0170491516216185        14.607212749941112     
 N   1.3704214014759817        6.3595979242530190        12.158002311650142     
 N   2.2213091417736157        8.9602347392823489        11.493665352043010     
 C  -1.2779667801113459        7.0127421318844840        9.9783055272712602     
 C  -2.0560826989311982        6.4930511580587762        14.391318404214278     
 C -0.59552888239701351        5.0930181203809939        13.071719353664506     
 C  -2.5259489471343670        6.2373924642157599        12.038340698970442     
 C  -2.9214123746182006        10.057624279984099        14.038640019721210     
 C  -2.8027826454631577        7.7933469236079471        14.524490649097499     
 C   1.2288945654746970        6.9432029612826804        15.270109852114452     
 C   2.0275633447601180        6.6083284024378290        10.848749981333246     
 C  0.54137492270750087        5.1253522723201019        12.052109187280157     
 C   2.4546809095791700        6.1923278921568370        13.184867251859369     
 C   2.8780937010750645        10.142094914615171        11.464740289610145     
 C   2.7637929847707996        7.9215323012880567        10.809394524542400     
 C  -2.0954338438775952        6.0363501282838516        10.614654011757384     
 C -0.93492148773382922        6.8195792512553179        8.6203403869793291     
 H  -1.2520190364403667        6.4755525303634229        15.144217047069029     
 H  -2.7386620676017728        5.6533217549599293        14.609476102796148     
 H  -1.2314147145431857        4.2102469740625805        12.885090791095164     
 H -0.17606983526542419        4.9901889156422232        14.078314054666212     
 H  -3.1960546652451054        5.4136645053277652        12.328837680528366     
 H  -3.0908775868535412        7.1770729283601931        12.112079258933322     
 H  -2.4447096931455801        10.906466745201104        13.553038144166493     
 C  -4.1167358165263632        10.197340551319735        14.739286448863648     
 C  -3.9837157460731807        7.8609460200549108        15.263813516373933     
 C   2.0140358928924473        5.9615920288069635        14.602459421789309     
 C  0.92408085670889961        6.7458850167752837        16.636307041005598     
 H   1.2410219373668172        6.6262381143663900        10.077646020635227     
 H   2.7274624464248176        5.7935311856604326        10.593706466904839     
 H   1.1734583916857115        4.2296951423228970        12.185736514923269     
 H  0.12764143816469001        5.0835524124783822        11.039042179507124     
 H   3.1038612681452529        5.3585190318800251        12.872957565758551     
 H   3.0505165519435202        7.1151752364477243        13.149834923090873     
 H   2.4007113657378585        10.951381940765041        12.012955109122258     
 C   4.0740916643061853        10.336107409407138        10.776926255386474     
 C   3.9452603486000206        8.0470773334052854        10.078473677223066     
 C  -2.5531435572796095        4.9307946119999739        9.8903259904196261     
 C  -1.4078613457731022        5.7081954514000417        7.9134107476727582     
 H -0.32028432859409423        7.5632004148649736        8.1149187519943631     
 H  -4.6021884333408840        11.168956849601445        14.808653376922871     
 C  -4.6666605583047946        9.0749300714600594        15.355096284050148     
 H  -4.3743737184093821        6.9632207278790599        15.738634845701624     
 C   2.4636742783067094        4.8366823613733079        15.302718136269554     
 C   1.3940188190861789        5.6185059259936700        17.319309721462918     
 H  0.34204748367451859        7.4995990606911329        17.165097059983321     
 H   4.5595117341775362        11.309333985679467        10.786285396570538     
 C   4.6241083261997113        9.2667356443155597        10.072703349923019     
 H   4.3393222124366266        7.1855068283618388        9.5439377607202687     
 H  -3.1793965338409858        4.1939022603421279        10.393810122345201     
 C  -2.2247464891308493        4.7632381712018868        8.5415916292562120     
 H  -1.1341475151584672        5.6001416584784316        6.8626876457494221     
 H  -5.6128605291585911        9.1456728561501173        15.888739862815809     
 H   3.0712092777405422        4.0984738472787425        14.778706682794374     
 C   2.1659283259901763        4.6593370952639157        16.657127519343955     
 H   1.1535267573758941        5.5087395953738358        18.377708537178773     
 H   5.5686642298942965        9.3793812667278793        9.5423171329171836     
 H  -2.6148008905693305        3.9054685915671579        8.0023472154449777     
 H   2.5494776866913402        3.7862225688406301        17.176607022798780     
         256

 Dy   4.2423209305008616       0.17450637878517000        4.2495904660529975     
 Br   4.1815194997683349       -2.7089075653251902        4.2508879576804510     
 O   5.0488286147031269       0.62504120544392150        2.2841254902658612     
 N   5.6693886404496361        2.2693316485172055        4.7246208361677295     
 N   6.5011970220984878      -0.32108196161938657        5.4189607125885262     
 O   3.4589766708972829       0.60059206754681715        6.2298735800788085     
 N   2.8595537383933771        2.3085555127678692        3.8327696101376256     
 N   2.0093072485756251      -0.24580854918061285        3.0140910580538298     
 C   5.4971946395712585        1.6916579289862237        1.6167705646794439     
 C   6.3304172750780854        2.0365312285516639        6.0348824651090212     
 C   4.8407779884990640        3.5056404056031414        4.8206778083525412     
 C   6.7508324143773315        2.4251245380407478        3.6923219387445241     
 C   7.1432229306650656       -1.5102512994904445        5.4615633359363134     
 C   7.0600584146955718       0.72070275734855926        6.0841110444192088     
 C   3.0109560884245106        1.6545210817701084        6.9167979687565682     
 C   2.2214926425843835        2.1382235412880628        2.5031695182102047     
 C   3.7006259015534861        3.5382364586962640        3.8039887312673906     
 C   1.7627540547375928        2.4237673672961280        4.8526689888489898     
 C   1.3497367687047648       -1.4215494578618360        2.9049533541421622     
 C   1.4804701967137042       0.83329229072744371        2.3816046255436407     
 C   6.3040874969076954        2.6601177993686624        2.2772114541874311     
 C   5.1759259552195376        1.8989913744224518       0.25573946729689778     
 H   5.5457757040612323        2.0277604524763482        6.8079826268342334     
 H   7.0325396593145335        2.8528388638211446        6.2786184140795811     
 H   5.4757533340682354        4.3980616177727283        4.6804230269874516     
 H   4.4288537666717174        3.5550621903655406        5.8340403380232804     
 H   7.4085023661780101        3.2534851312206223        4.0001832145084508     
 H   7.3383268390158376        1.4970735974525904        3.7267243292183303     
 H   6.6504543170022412       -2.3221041650723087        4.9313212377898363     
 C   8.3438920616373373       -1.7066166154177131        6.1405637758887375     
 C   8.2480413606382665       0.59398383484425776        6.8032184176772796     
 C   2.1957182421497690        2.6291146653790523        6.2755916319433380     
 C   3.3431279068017097        1.8442841569726813        8.2774906387352143     
 H   3.0206044007257731        2.1561338055067516        1.7452923516152739     
 H   1.5317754261977847        2.9717325978860671        2.2826613263663464     
 H   3.0757887476278567        4.4296653644930233        3.9862191850206656     
 H   4.1169521530251441        3.6298385613157085        2.7953510043073000     
 H   1.0995085968403846        3.2520430266334821        4.5592863434006041     
 H   1.1877672255674081        1.4895811576552163        4.7871678794257511     
 H   1.8197663284495167       -2.2630793110867695        3.4084761017381915     
 C  0.15934142268135010       -1.5691828372714758        2.1977182650522740     
 C  0.30708379682936005       0.75480891300421571        1.6307265612255033     
 C   6.7597418914204432        3.7809492413694916        1.5746230978950650     
 C   5.6498593787034164        3.0235947064881814      -0.42916108791899460     
 H   4.5752687477068195        1.1566374712106078      -0.26788322458470853     
 H   8.8170486453148609       -2.6856346310257933        6.1439424212349421     
 C   8.9145716620621975      -0.63195523438507961        6.8188528725802202     
 H   8.6563091144650937        1.4585059927590431        7.3214675328083070     
 C   1.7318234435411297        3.7329102464292347        6.9985029969020518     
 C   2.8616491839900413        2.9526909495379416        8.9833907312254038     
 H   3.9541579846352088        1.0991933342788114        8.7850574213446411     
 H -0.33038488807619648       -2.5392289118485376        2.1449154293039716     
 C -0.37963646545483309      -0.45755989069391745        1.5542035081076242     
 H  -7.6440614922120134E-002   1.6453915662023393        1.1375259683345573     
 H   7.3825156051454384        4.5097790453250113        2.0935746247810303     
 C   6.4452443841912812        3.9684101660970139       0.22529758037824105     
 H   5.3932659700023207        3.1418523068349957       -1.4828336663282091     
 H   9.8639204748041838      -0.74571199925211717        7.3402447286029400     
 H   1.1074816181027580        4.4693588836738671        6.4921932796625637     
 C   2.0495069679595805        3.8979330820868472        8.3500694854410327     
 H   3.1251740531690668        3.0583233090963198        10.036836137748354     
 H  -1.3215268562252571      -0.53440835160130074        1.0133957676233138     
 H   6.8338109266980060        4.8385744892164002      -0.29551142068696201     
 H   1.6532449110603951        4.7537842314408412        8.8875150190053898     
 Dy   4.3203869855195665        17.063266261955317        12.673323849733018     
 Br   4.3784060483787588        19.936012641624544        12.698754360971122     
 O   3.4924661459037130        16.613481558377131        10.717484410626270     
 N   2.9126856177638412        14.954423746312958        13.165882406771063     
 N   2.0572380227234546        17.552026506249344        13.829079719705788     
 O   5.1158618609549515        16.664919598369380        14.657620227643115     
 N   5.7079686009394228        14.931745597891064        12.270091717759255     
 N   6.5492386197959087        17.481075888767567        11.417572314769673     
 C   3.0585941613983296        15.537440111271483        10.055360836311817     
 C   2.2564048507349450        15.201600029280783        14.475796807289301     
 C   3.7434892243326163        13.721436773116135        13.270529319836662     
 C   1.8282568106618484        14.788782668922289        12.138748883235658     
 C   1.4003628032731181        18.733655541417033        13.859553487177658     
 C   1.5187200116522628        16.513892913410984        14.516961289571780     
 C   5.5644648344908667        15.615036856734005        15.350237115849243     
 C   6.3439401642541640        15.093713105340310        10.936550758397475     
 C   4.8808479828347107        13.691512647914271        12.251379996145884     
 C   6.8089953697639078        14.835365382350634        13.289669714149355     
 C   7.2018009459225159        18.659305622746555        11.295685813522821     
 C   7.0882516340977464        16.395706869798950        10.805815097567436     
 C   2.2707612102766479        14.557237037015540        10.721908751518304     
 C   3.3734326144175832        15.334580457443716        8.6922635786259619     
 H   3.0440337073560304        15.220946843393570        15.245771153178167     
 H   1.5583023711898492        14.385509293971422        14.731507885635263     
 H   3.1128928393101383        12.824903320365665        13.136624537673308     
 H   4.1576318947055446        13.680040631542932        14.283505936775340     
 H   1.1780514337642169        13.955811736520632        12.450195021712808     
 H   1.2339170100883943        15.712454103479505        12.173813197714379     
 H   1.8750480391068194        19.542493750240052        13.308327038336396     
 C  0.20785634744145715        18.927958175605635        14.553135505886196     
 C  0.34104453305666382        16.639700588413874        15.253941279227625     
 C   6.3801543644332410        14.637059775583026        14.714451990173821     
 C   5.2330393151753434        15.431388669129532        16.712214694087994     
 H   5.5419393498898986        15.074548992338885        10.181510882595358     
 H   7.0290495455782072        14.255681335070046        10.719937620848563     
 H   5.5169455770751616        12.808684230501276        12.436560466086011     
 H   4.4621018243521329        13.590555448227398        11.244372457410456     
 H   7.4786646161781469        14.011004053838164        13.000271252191938     
 H   7.3750009161240548        15.774417459545807        13.215583490302111     
 H   6.7227825612032523        19.506261664908219        11.782326242012999     
 C   8.3983936385552571        18.802317032995450        10.597851642571795     
 C   8.2703559941825624        16.466793478419639        10.068776058743657     
 C   1.8250189601425222        13.430439403884646        10.022418106370457     
 C   2.9095510454495739        14.203669741109108        8.0107668935472898     
 H   3.9587689424993715        16.086644561181355        8.1647561931604500     
 H -0.27839957667496656        19.900732880821117        14.544704708667355     
 C -0.33775249474462243        17.859215742887919        15.261807386719637     
 H  -4.9937044636891609E-002   15.778726169175437        15.791676294220254     
 C   6.8458689165939468        13.537503094643201        15.443025200580356     
 C   5.7159210036156276        14.327308584226625        17.423874642990903     
 H   4.6206154177981880        16.177207031256966        17.216867770616279     
 H   8.8823191530506467        19.774863019565764        10.531776028963689     
 C   8.9516305140383690        17.682012124842643        9.9812962146471467     
 H   8.6635173834924597        15.570692974039735        9.5930665912466768     
 H   1.2141611691989065        12.694146218331134        10.544974932304203     
 C   2.1322477779856031        13.247724099257127        8.6709260376507729     
 H   3.1585760058168901        14.089180591606567        6.9549085715329033     
 H  -1.2790242511913361        17.972546269036666        15.797774665390346     
 H   7.4708719728237796        12.799073294559072        14.940372458580809     
 C   6.5294315931101066        13.379488280132950        16.795734413394950     
 H   5.4524228558093037        14.226821530992552        18.477873931151784     
 H   9.8994627957507362        17.754887199303823        9.4507950970001726     
 H   1.7521014829480428        12.372524035271990        8.1525279882490143     
 H   6.9269653635387156        12.527286954597347        17.338438101956715     
 Dy   6.0036848101294678E-002   8.7793894568863671        4.1957368731942530     
 Br  0.11851446512371623        5.8963073506559205        4.1972587399326189     
 O  0.84314777144062680        9.2029030751555254        2.2139739022873512     
 N   1.4430145475029170        10.913189071562652        4.6087660522808021     
 N   2.2934038552702813        8.3592389025536598        5.4277038925179939     
 O -0.74638351009189274        9.2332804116369083        6.1598388588792039     
 N  -1.3669118750522682        10.874704198692083        3.7169135893615675     
 N  -2.1983600662455767        8.2842886379067124        3.0229166763401172     
 C   1.2875777419565637        10.258183395561046        1.5270110255175764     
 C   2.0808068828970159        10.743005174904793        5.9383453431722026     
 C  0.60217194388470041        12.143023268559654        4.6373808855946095     
 C   2.5397633451240913        11.027011300734028        3.5885814381690242     
 C   2.9532309337722569        7.1836329729507256        5.5368592356627957     
 C   2.8225731623314356        9.4386568977078138        6.0592464457115742     
 C  -1.1985675391777979        10.298880073940852        6.8264057706859731     
 C  -2.0279843575560652        10.641790778315375        2.4066968480480520     
 C -0.53810944965420093        12.110847053380299        3.6208286416784095     
 C  -2.4488265923036541        11.031462657429353        4.7482359563060008     
 C  -2.8398825958872016        7.0948614385414777        2.9798743913029444     
 C  -2.7569518043822381        9.3255902910845503        2.3567811695481566     
 C   2.1048182628065981        11.232376076671242        2.1664462811606660     
 C  0.94800883428314620        10.451513680784984       0.16848310323093135     
 H   1.2812763966870047        10.759428105202545        6.6957593179384229     
 H   2.7697043834496284        11.576935493003511        6.1597214331839609     
 H   1.2272087425035294        13.034337959068523        4.4554217731934171     
 H  0.18575964567650083        12.234534410589145        5.6460018149705924     
 H   3.2037105933649865        11.854983081982937        3.8812173033231856     
 H   3.1139586590367028        10.092389850117769        3.6540932600109968     
 H   2.4829001196554410        6.3418071180258231        5.0341323797078434     
 C   4.1439764127374481        7.0364914389349753        6.2437028138289010     
 C   3.9965240111489346        9.3607988048563087        6.8090112127578664     
 C  -2.0044248632896862        11.266751043813958        6.1639903758327170     
 C -0.88396426893513913        10.504134218660882        8.1891721697938031     
 H  -1.2436305326010120        10.634093566541287        1.6333428765039677     
 H  -2.7307665370296150        11.457675520897398        2.1635183954018196     
 H  -1.1728735493013818        13.003328192714743        3.7615402051285405     
 H -0.12647606083388180        12.160518509907726        2.6074241258072433     
 H  -3.1059893165746848        11.859871038925075        4.4394142249388340     
 H  -3.0367648662640798        10.103684944794431        4.7137159306468970     
 H  -2.3472374731412429        6.2833205028245080        3.5106986561050291     
 C  -4.0401573566471827        6.8979170699659695        2.3002659219932569     
 C  -3.9443017414965418        9.1981502776330153        1.6363780005621891     
 C   2.5646781523434878        12.337962346726826        1.4439728790453543     
 C   1.4242493069944684        11.562627559362605      -0.53668974598288322     
 H  0.33417735734606308        9.7078952211997294      -0.33799603287749647     
 H   4.6337602695327158        6.0665207391979825        6.2972498292201671     
 C   4.6831235560683222        8.1485162768560997        6.8863025933044524     
 H   4.3801207672767868        10.251797878171001        7.3012308372349768     
 C  -2.4652426527663054        12.385479857018462        6.8664939797701576     
 C  -1.3642714963981912        11.625747676923829        8.8742790796905204     
 H -0.28505973222138692        9.7615517125932811        8.7143075138467569     
 H  -4.5130998604889907        5.9187874556825628        2.2973975951095595     
 C  -4.6108613981432072        7.9721359464107584        1.6212569941998753     
 H  -4.3524019814415063        10.062231098987640        1.1171781915420225     
 H   3.1908146071219488        13.073769552271473        1.9490161470698553     
 C   2.2395729513616272        12.506463184356738        9.4641003508883867E-002
 H   1.1540937249720329        11.671142267831826       -1.5881994395797752     
 H   5.6245637962465924        8.0718186439079407        7.4279193390085947     
 H  -3.0872032443746509        13.113970960924942        6.3461375449200892     
 C  -2.1580480825507222        12.570469703547499        8.2177718816925314     
 H  -1.1142205952198738        11.741958851472450        9.9297192266433516     
 H  -5.5606034917685170        7.8581487509495762        1.1004937971006261     
 H   2.6322492137013702        13.364213901621447      -0.44223077451967063     
 H  -2.5512240781507787        13.438472209899253        8.7385714128824592     
 Dy  -3.4962130621886175E-002   8.4700363407340085        12.654596632924854     
 Br  -8.9151066576481836E-002   11.339389728633778        12.644868589442952     
 O -0.83267587172111823        8.0660780165859389        10.669511418952615     
 N  -1.4200644275877412        6.3342125891452348        13.060613867808156     
 N  -2.2638895444426304        8.8837932282003766        13.910870718500171     
 O  0.79303610757137233        8.0184449145986463        14.609562884666746     
 N   1.3734922138062688        6.3585116701492312        12.162493010182274     
 N   2.2244121190897861        8.9570862425693232        11.491250141225651     
 C  -1.2746684296748212        7.0103625283713065        9.9815901807518834     
 C  -2.0539631448361124        6.4973261292117215        14.394791293413258     
 C -0.59251801226865541        5.0942105645323510        13.079476018681326     
 C  -2.5221618120176266        6.2359590934646345        12.042376639986839     
 C  -2.9184530388740435        10.060864973042378        14.032620164233981     
 C  -2.8002305153800751        7.7981203765288081        14.524492848119106     
 C   1.2319333015550757        6.9453305234124887        15.273395223884847     
 C   2.0297575150129670        6.6039235901279838        10.852296983395158     
 C  0.54440533245696510        5.1241129189758094        12.059894908295860     
 C   2.4584435067878010        6.1936718855742061        13.188984394626557     
 C   2.8811987953554170        10.138711706099803        11.458758077595135     
 C   2.7664304822300281        7.9166081546389098        10.809453881510800     
 C  -2.0911258378577671        6.0338329184635766        10.618960836996141     
 C -0.93269617210284150        6.8169156757370803        8.6234103087236633     
 H  -1.2505778644660548        6.4811065135446073        15.148392410571240     
 H  -2.7372129135587890        5.6585338297842203        14.614280887539280     
 H  -1.2283099790043868        4.2110002508366824        12.894776160159795     
 H -0.17328470474646532        4.9935847240677793        14.086311708747196     
 H  -3.1916180837061692        5.4119173373043532        12.333556424569197     
 H  -3.0881218184211452        7.1750862147416079        12.114679839652371     
 H  -2.4415803598423245        10.908282453465311        13.544888688704599     
 C  -4.1138885355744801        10.202588899968326        14.732636078773387     
 C  -3.9812896779536677        7.8678568688295609        15.263325267175794     
 C   2.0182444537715583        5.9639619870207516        14.606815254625786     
 C  0.92595720319397823        6.7482537306627641        16.639353816455198     
 H   1.2425826952549017        6.6205326861687901        10.081853212446996     
 H   2.7289893150730449        5.7881771636775445        10.598634004590208     
 H   1.1765678447938750        4.2288919383998325        12.195486172271606     
 H  0.13048437996006929        5.0800954769442122        11.047059018170900     
 H   3.1083026397277345        5.3601890169457374        12.877775225190083     
 H   3.0532448115618402        7.1170800962443153        13.152583343534381     
 H   2.4040414162994401        10.949440241396109        12.004879432027810     
 C   4.0770085333486010        10.330706155656628        10.770195330944583     
 C   3.9477149119500190        8.0399996492620502        10.077956880371419     
 C  -2.5483875743596371        4.9275271814356900        9.8954858803253671     
 C  -1.4053440603250236        5.7048859466357529        7.9173364743604182     
 H -0.31911864640880178        7.5608431076317615        8.1172021104947643     
 H  -4.5992595975093922        11.174298415844198        14.799165307985524     
 C  -4.6640094444615947        9.0820832163057688        15.351465982339423     
 H  -4.3722041940658540        6.9714423472662697        15.740210571094364     
 C   2.4683666102348014        4.8398303060394996        15.307945372028872     
 C   1.3962106687300233        5.6215446438226939        17.323227747515567     
 H  0.34275125694062442        7.5015930101060517        17.167325477255940     
 H   4.5624994763934268        11.303835761345221        10.776654960322643     
 C   4.6267735712783029        9.2594071028930180        10.068965369628518     
 H   4.3414877553911531        7.1771046571574217        9.5454778905902486     
 H  -3.1740769178452011        4.1906331624819755        10.399640305434829     
 C  -2.2207655212143598        4.7594759776446089        8.5466405378307684     
 H  -1.1325830731400053        5.5966716312228293        6.8664042063458917     
 H  -5.6102234389615484        9.1543657072251090        15.884853663207537     
 H   3.0765779435947893        4.1016930816659753        14.784637102480490     
 C   2.1697185583623066        4.6629060530164930        16.662210199476529     
 H   1.1546745202204731        5.5118834211542760        18.381393533901715     
 H   5.5712691029018471        9.3704901057258887        9.5382397126230991     
 H  -2.6104340085643782        3.9010888143837894        8.0081034667774791     
 H   2.5536444785776733        3.7904116567305852        17.182410260806009     
         256

 Dy   4.2445132925084881       0.17409679751708002        4.2476042891643058     
 Br   4.1888313856784629       -2.7093587322463297        4.2486144711896472     
 O   5.0499039266567332       0.62335342230977375        2.2813324158454105     
 N   5.6698463867842799        2.2702837536158817        4.7199465431702121     
 N   6.5025961373832200      -0.31783956401789532        5.4200341209124856     
 O   3.4599609988744149       0.60149025765090813        6.2270187701496695     
 N   2.8600374879400405        2.3068065777011100        3.8280456200193469     
 N   2.0109473472159616      -0.24979083725133491        3.0149996217650736     
 C   5.4984877802965464        1.6892859915180525        1.6130755992348713     
 C   6.3300517205336169        2.0407029522476900        6.0310985002083273     
 C   4.8408800595683665        3.5065077372875151        4.8129247494254228     
 C   6.7519825344790751        2.4241748985760747        3.6880989990564839     
 C   7.1452150141985218       -1.5065031295296412        5.4653799497719815     
 C   7.0603223666266812       0.72548197268328551        6.0836535016023472     
 C   3.0122230146380096        1.6561328968031768        6.9130200487752944     
 C   2.2212176172086617        2.1332959866812891        2.4993390882632660     
 C   3.7007389339878332        3.5365543535965513        3.7962313923160531     
 C   1.7638862798193164        2.4239044100733489        4.8483596265759905     
 C   1.3519709836043983       -1.4260328295109255        2.9086726209004574     
 C   1.4808919888434191       0.82776670020994803        2.3810563240479761     
 C   6.3058644369840264        2.6579198189018425        2.2726534669807053     
 C   5.1768246336026502        1.8958681347591864       0.25203843458175179     
 H   5.5448276930180604        2.0331943712858598        6.8035834234700614     
 H   7.0314888113672618        2.8579615039810564        6.2734338350503824     
 H   5.4757039065937558        4.3986758758209801        4.6708719010653397     
 H   4.4287427829585075        3.5578661090835761        5.8260553935368744     
 H   7.4099259685566246        3.2524952635498052        3.9953525957154934     
 H   7.3388689286684654        1.4958292166100835        3.7238971360784587     
 H   6.6532614289943766       -2.3195798161205925        4.9363456853598491     
 C   8.3455526515729268       -1.7008436327778891        6.1453936342203734     
 C   8.2477810395276308       0.60081594940239180        6.8039232600251811     
 C   2.1974571173228639        2.6305335435422021        6.2709501610323120     
 C   3.3441145116708091        1.8467157277055519        8.2736686378248141     
 H   3.0197732068930212        2.1500151883370013        1.7408834893756373     
 H   1.5307916608518013        2.9658102638717541        2.2774700023612429     
 H   3.0757385632410985        4.4282233638627915        3.9766344898421528     
 H   4.1168780975309023        3.6262108772606538        2.7873907688528923     
 H   1.1009088689065090        3.2522014151924452        4.5543354274928651     
 H   1.1883160078160691        1.4900066267586611        4.7842447438391549     
 H   1.8228475548995540       -2.2663237366800950        3.4133831269198689     
 C  0.16120245320586163       -1.5756953386198238        2.2025338871482529     
 C  0.30692562118864003       0.74722501285004528        1.6314464754235414     
 C   6.7620110844265628        3.7779602247102999        1.5691798619492909     
 C   5.6512192612800769        3.0196972457813982      -0.43378453954061041     
 H   4.5756138053909101        1.1535009396713303      -0.27090505330126941     
 H   8.8193702080983325       -2.6794993078622706        6.1508368384861010     
 C   8.9150743842497224      -0.62461158126315042        6.8220427152432803     
 H   8.6551497483523931        1.4664270907698862        7.3210088038307450     
 C   1.7341265294841197        3.7351585055577550        6.9929559205249703     
 C   2.8632209348138846        2.9559646314273307        8.9786055010926802     
 H   3.9546088955709617        1.1016595694958258        8.7819158010719764     
 H -0.32784855412418140       -2.5460974660678808        2.1518311689575125     
 C -0.37900039242753825      -0.46566495344053921        1.5574244620378068     
 H  -7.7565643905033968E-002   1.6367197336713901        1.1371499091242068     
 H   7.3849285031957894        4.5070602307307794        2.0875784739671048     
 C   6.4474107160765675        3.9644676321664742       0.21975129488760711     
 H   5.3943489630175270        3.1374116252553805       -1.4874523363875778     
 H   9.8642038402654002      -0.73685107250964665        7.3440702506796365     
 H   1.1098824911025460        4.4713044563143391        6.4861091415423671     
 C   2.0518543670549976        3.9012298399955512        8.3443741853148001     
 H   3.1265800570868310        3.0622148729889105        10.032018551944635     
 H  -1.3211426106617759      -0.54404344106273916        1.0173142533753667     
 H   6.8363879341750824        4.8339697802228310      -0.30179974414950339     
 H   1.6561191649480571        4.7578065753761614        8.8810607736972820     
 Dy   4.3178408542103686        17.063260684789523        12.672097650245862     
 Br   4.3710980087880849        19.936017491368812        12.695922540134882     
 O   3.4912713000341964        16.614978142125043        10.715254311693480     
 N   2.9112483493358532        14.953361248458116        13.161518195696367     
 N   2.0560695659139578        17.548981034053242        13.831980495974573     
 O   5.1145477446738017        16.663043187217891        14.655360805324413     
 N   5.7065229022594668        14.932700412968675        12.265710031300852     
 N   6.5479558460193008        17.484068607485447        11.420298786702775     
 C   3.0568120933830736        15.539840992312138        10.052111180195523     
 C   2.2558417666553341        15.197169105451492        14.472400154836278     
 C   3.7420216087531841        13.720164877753357        13.262782012949227     
 C   1.8260928243493986        14.790217304012883        12.134793971917532     
 C   1.3992152216444167        18.730395013184953        13.866023598094761     
 C   1.5178153606790117        16.509003132156291        14.517142500404720     
 C   5.5625920496454162        15.612245665900620        15.346934307322378     
 C   6.3433321480115357        15.098029169144901        10.933121497405361     
 C   4.8793739293166558        13.692683160305481        12.243632612434661     
 C   6.8068401108512990        14.833760601792893        13.285675882891713     
 C   7.2005692011515530        18.662494743719897        11.301985240436450     
 C   7.0872960862209959        16.400472808052879        10.805955161931479     
 C   2.2679665003784439        14.559790043314345        10.717643423586127     
 C   3.3721915176393074        15.337600348671122        8.6890594522701186     
 H   3.0440774584901820        15.215028235540217        15.241740223387538     
 H   1.5583130881137068        14.380172334035159        14.726604031386398     
 H   3.1112837838093585        12.824122203606768        13.126852782767669     
 H   4.1563538540051175        13.676456108993476        14.275518683054161     
 H   1.1752068604669694        13.957579195511352        12.445547148881055     
 H   1.2328014947277486        15.714458664565697        12.171306981420965     
 H   1.8738225697678332        19.540724789206202        13.317085480064366     
 C  0.20671899030749891        18.922628758074435        14.560071617971873     
 C  0.34015557142922814        16.632614325043576        15.254451047987040     
 C   6.3773523843383764        14.634196847738178        14.710122389321988     
 C   5.2316487547772397        15.427904008042646        16.708932976281226     
 H   5.5419267973445221        15.080337541274355        10.177464178403406     
 H   7.0290088042798837        14.260901507256964        10.714995666806367     
 H   5.5153314783616878        12.809368365808870        12.426794740256316     
 H   4.4608084832019692        13.594025849056059        11.236394364640422     
 H   7.4758474900798282        14.009106203496767        12.995511725392557     
 H   7.3738731637606660        15.772265802834593        13.213120712178871     
 H   6.7214334185722331        19.508020820746051        11.790807571588923     
 C   8.3972442844740840        18.807494019034262        10.604731684150888     
 C   8.2694986799992876        16.473674388333510        10.069376019909528     
 C   1.8214084059700204        13.433960740124290        10.017185405426575     
 C   2.9075366443380681        14.207641380146868        8.0065560045667290     
 H   3.9585012777917274        16.089408236913560        8.1623210354557987     
 H -0.27957529137689219        19.895331168657954        14.554513141339097     
 C -0.33885484877195921        17.851890784958080        15.265483087756587     
 H  -5.0690833180207638E-002   15.770268798900403        15.789951958149466     
 C   6.8422166767559505        13.533621114132185        15.437676543635714     
 C   5.7137189522990406        14.322821422786115        17.419535969837757     
 H   4.6201565546290970        16.173935759529506        17.214373435068872     
 H   8.8811345365621364        19.780108954568398        10.541521070643405     
 C   8.9505743430738782        17.689113485816286        9.9850360593973662     
 H   8.6628512822391919        15.578886838290524        9.5915546718430864     
 H   1.2100456380989906        12.697635463682586        10.539099057419266     
 C   2.1289035093559412        13.252059168083502        8.6656413692776368     
 H   3.1570424187002062        14.093575455506061        6.9507630909380644     
 H  -1.2802450051073873        17.963596591649232        15.801493191929550     
 H   7.4667537743834886        12.795265201285298        14.934366228051516     
 C   6.5259350345170217        13.374675109161183        16.790298591933801     
 H   5.4506322677393575        14.221828102231585        18.473577274624724     
 H   9.8983379545391408        17.763538272103528        9.4546529730463131     
 H   1.7480773796212703        12.377677569412606        8.1464183659298595     
 H   6.9227227732511221        12.521595590889859        17.332140406267737     
 Dy   5.6026141770425857E-002   8.7790055881797233        4.1978710631177725     
 Br  0.10959442397573806        5.8958531183362348        4.1988010410685712     
 O  0.84039069967596325        9.2037822199589474        2.2170101671114013     
 N   1.4408627740873079        10.911395252719371        4.6136367189668945     
 N   2.2898291886725675        8.3551209278264551        5.4272170729012252     
 O -0.74919973876943946        9.2317592732109919        6.1628128567577267     
 N  -1.3690411845559400        10.875675797485000        3.7217129787722159     
 N  -2.2016925013882247        8.2875734247215807        3.0222592517216467     
 C   1.2848991434675971        10.259556248340967        1.5308530708623782     
 C   2.0794570690280145        10.738056840204425        5.9423125860128021     
 C  0.60044478695510806        12.141337147416603        4.6452262573642544     
 C   2.5369659306914691        11.027073308346795        3.5930482832637147     
 C   2.9489630763051600        7.1789642015006701        5.5336372762195030     
 C   2.8204134319751715        9.4330412613225985        6.0599903827491461     
 C  -1.2012825295718135        10.296890483422326        6.8301492897716676     
 C  -2.0292306404517522        10.645908720129578        2.4105877040751249     
 C -0.53981838321926245        12.111695936697199        3.6286560200108395     
 C  -2.4516614575110651        11.030614208757864        4.7525783139209246     
 C  -2.8439355115804936        7.0987160953998254        2.9765865951411796     
 C  -2.7589625269066813        9.3303866740318924        2.3574578199367600     
 C   2.1015683348291674        11.233616678327300        2.1711785668636914     
 C  0.94623400562290416        10.453305011970755       0.17216665705932127     
 H   1.2805403798341581        10.753457705402349        6.7003629423354667     
 H   2.7691713308304262        11.570936057072471        6.1649261232698107     
 H   1.2256844205109503        13.032853053855561        4.4650248979323850     
 H  0.18423653833984693        12.230992108605365        5.6540491193343936     
 H   3.2006314453907567        11.855082803384249        3.8863142100367867     
 H   3.1117638019492642        10.092749108877941        3.6572398616101509     
 H   2.4776349510896378        6.3383492663238368        5.0299012245687784     
 C   4.1401969937961063        7.0297884348938231        6.2391818729959088     
 C   3.9950760881836320        9.3531257803904388        6.8082770506841843     
 C  -2.0077423375597103        11.264838310874422        6.1685918565225082     
 C -0.88568187479397464        10.501839588333121        8.1927192118942802     
 H  -1.2442294112701651        10.639264487599650        1.6379135561652010     
 H  -2.7312075325504135        11.462802170820675        2.1686511966555257     
 H  -1.1743900616320446        13.003966313228995        3.7710975341801909     
 H -0.12794290843127551        12.163222832391748        2.6154847435066864     
 H  -3.1091073257227859        11.858950349823147        4.4442971747204618     
 H  -3.0389711823437660        10.102525727271782        4.7167715152894436     
 H  -2.3522581449611470        6.2859698894380083        3.5063744114584883     
 C  -4.0437870363820148        6.9038234244916641        2.2958059511937754     
 C  -3.9456960590275769        9.2050292643150904        1.6357569754804822     
 C   2.5612260393939890        12.339812577155532        1.4494862228957117     
 C   1.4223835084333556        11.564945921842403      -0.53220857995343063     
 H  0.33309863593482747        9.7096155815997491      -0.33501952309461208     
 H   4.6292056372225066        6.0594110878596759        6.2906745642263076     
 C   4.6808158819553745        8.1402783894440915        6.8830793227194942     
 H   4.3798130960324180        10.243073723611694        7.3014030214245942     
 C  -2.4686821117150513        12.383037417047811        6.8718042109339912     
 C  -1.3659668454983303        11.623026172814305        8.8785386021374038     
 H -0.28607287006589566        9.7593612428784127        8.7171793591508528     
 H  -4.5174984905282995        5.9251080117531352        2.2909274754472859     
 C  -4.6130984340629606        7.9795745708714696        1.6181739468845004     
 H  -4.3527391282921597        10.070183265634745        1.1175720365926360     
 H   3.1871225402510297        13.075410455473667        1.9551089622414048     
 C   2.2366992693184251        12.508957065229296       0.10010236151589280     
 H   1.1529505217357228        11.673747661760146       -1.5838568704044078     
 H   5.6226584112122389        8.0620825365611761        7.4237392020156259     
 H  -3.0909115848689086        13.111694986638408        6.3520052157800828     
 C  -2.1607630295698974        12.567536619282306        8.2229810559931060     
 H  -1.1150974554491142        11.739066484674570        9.9338035769323252     
 H  -5.5624903119940150        7.8670953991073009        1.0965507928621163     
 H   2.6291722763474183        13.367215510019799      -0.43613346470277287     
 H  -2.5540216493468728        13.435124403514696        8.7443630588376546     
 Dy  -3.0682945020202617E-002   8.4701637003390857        12.655907111438328     
 Br  -8.0233577209060158E-002   11.339409747561948        12.647208663816571     
 O -0.82958838171949378        8.0643909246562515        10.671878186363953     
 N  -1.4170171105579150        6.3352338455802162        13.065066089061375     
 N  -2.2609524720162741        8.8868003042695793        13.908346626754003     
 O  0.79578834934280529        8.0198406775756723        14.611913019392381     
 N   1.3765630261365558        6.3574254160454444        12.166983708714408     
 N   2.2275150964059560        8.9539377458562992        11.488834930408293     
 C  -1.2713700792382965        7.0079829248581289        9.9848748342325084     
 C  -2.0518435907410271        6.5016011003646659        14.398264182612238     
 C -0.58950714214029731        5.0954030086837090        13.087232683698147     
 C  -2.5183746769008861        6.2345257227135091        12.046412581003237     
 C  -2.9154937031298864        10.064105666100657        14.026600308746751     
 C  -2.7976783852969920        7.8028938294496690        14.524495047140714     
 C   1.2349720376354545        6.9474580855422969        15.276680595655245     
 C   2.0319516852658155        6.5995187778181386        10.855843985457069     
 C  0.54743574220642932        5.1228735656315161        12.067680629311562     
 C   2.4622061039964316        6.1950158789915752        13.193101537393746     
 C   2.8843038896357696        10.135328497584434        11.452775865580124     
 C   2.7690679796892570        7.9116840079897628        10.809513238479200     
 C  -2.0868178318379389        6.0313157086433016        10.623267662234900     
 C -0.93047085647185368        6.8142521002188436        8.6264802304679957     
 H  -1.2491366924917429        6.4866604967257908        15.152567774073452     
 H  -2.7357637595158053        5.6637459046085104        14.619085672282413     
 H  -1.2252052434655878        4.2117535276107834        12.904461529224426     
 H -0.17049957422750645        4.9969805324933345        14.094309362828183     
 H  -3.1871815021672334        5.4101701692809421        12.338275168610028     
 H  -3.0853660499887496        7.1730995011230227        12.117280420371419     
 H  -2.4384510265390689        10.910098161729518        13.536739233242708     
 C  -4.1110412546225970        10.207837248616917        14.725985708683126     
 C  -3.9788636098341548        7.8747677176042101        15.262837017977656     
 C   2.0224530146506692        5.9663319452345407        14.611171087462264     
 C  0.92783354967905685        6.7506224445502436        16.642400591904799     
 H   1.2441434531429862        6.6148272579711911        10.086060404258765     
 H   2.7305161837212721        5.7828231416946565        10.603561542275576     
 H   1.1796772979020385        4.2280887344767688        12.205235829619944     
 H  0.13332732175544859        5.0766385414100421        11.055075856834678     
 H   3.1127440113102165        5.3618590020114505        12.882592884621614     
 H   3.0559730711801603        7.1189849560409062        13.155331763977891     
 H   2.4073714668610213        10.947498542027178        11.996803754933364     
 C   4.0799254023910159        10.325304901906119        10.763464406502692     
 C   3.9501694753000178        8.0329219651188168        10.077440083519770     
 C  -2.5436315914396652        4.9242597508714061        9.9006457702311081     
 C  -1.4028267748769447        5.7015764418714650        7.9212622010480782     
 H -0.31795296422350933        7.5584858003985493        8.1194854689951672     
 H  -4.5963307616779012        11.179639982086952        14.789677239048176     
 C  -4.6613583306183957        9.0892363611514799        15.347835680628698     
 H  -4.3700346697223269        6.9796639666534803        15.741786296487106     
 C   2.4730589421628935        4.8429782507056922        15.313172607788189     
 C   1.3984025183738678        5.6245833616517169        17.327145773568216     
 H  0.34345503020673024        7.5035869595209714        17.169553894528562     
 H   4.5654872186093165        11.298337537010973        10.767024524074747     
 C   4.6294388163568954        9.2520785614704781        10.065227389334016     
 H   4.3436532983456804        7.1687024859530055        9.5470180204602304     
 H  -3.1687573018494160        4.1873640646218240        10.405470488524458     
 C  -2.2167845532978707        4.7557137840873311        8.5516894464053248     
 H  -1.1310186311215433        5.5932016039672270        6.8701207669423621     
 H  -5.6075863487645066        9.1630585583000990        15.880967463599266     
 H   3.0819466094490360        4.1049123160532082        14.790567522166606     
 C   2.1735087907344370        4.6664750107690702        16.667292879609104     
 H   1.1558222830650522        5.5150272469347161        18.385078530624661     
 H   5.5738739759093976        9.3615989447238981        9.5341622923290146     
 H  -2.6060671265594264        3.8967090372004209        8.0138597181099804     
 H   2.5578112704640059        3.7946007446205403        17.188213498813241     
         256

 Dy   4.2467056545161137       0.17368721624899000        4.2456181122756131     
 Br   4.1961432715885909       -2.7098098991674688        4.2463409846988434     
 O   5.0509792386103385       0.62166563917562589        2.2785393414249597     
 N   5.6703041331189228        2.2712358587145585        4.7152722501726947     
 N   6.5039952526679512      -0.31459716641640401        5.4211075292364450     
 O   3.4609453268515473       0.60238844775499911        6.2241639602205296     
 N   2.8605212374867035        2.3050576426343508        3.8233216299010677     
 N   2.0125874458562980      -0.25377312532205698        3.0159081854763174     
 C   5.4997809210218342        1.6869140540498815        1.6093806337902987     
 C   6.3296861659891492        2.0448746759437157        6.0273145353076334     
 C   4.8409821306376699        3.5073750689718888        4.8051716904983044     
 C   6.7531326545808188        2.4232252591114016        3.6838760593684436     
 C   7.1472070977319788       -1.5027549595688376        5.4691965636076496     
 C   7.0605863185577915       0.73026118801801165        6.0831959587854847     
 C   3.0134899408515090        1.6577447118362454        6.9092421287940198     
 C   2.2209425918329395        2.1283684320745149        2.4955086583163273     
 C   3.7008519664221806        3.5348722484968387        3.7884740533647152     
 C   1.7650185049010401        2.4240414528505698        4.8440502643029912     
 C   1.3542051985040315       -1.4305162011600152        2.9123918876587527     
 C   1.4813137809731343       0.82224110969245245        2.3805080225523114     
 C   6.3076413770603574        2.6557218384350221        2.2680954797739799     
 C   5.1777233119857629        1.8927448950959209       0.24833740186660586     
 H   5.5438796819748895        2.0386282900953714        6.7991842201058894     
 H   7.0304379634199901        2.8630841441409682        6.2682492560211838     
 H   5.4756544791192763        4.3992901338692318        4.6613207751432277     
 H   4.4286317992452986        3.5606700278016112        5.8180704490504684     
 H   7.4113495709352391        3.2515053958789881        3.9905219769225355     
 H   7.3394110183210932        1.4945848357675766        3.7210699429385872     
 H   6.6560685409865119       -2.3170554671688763        4.9413701329298609     
 C   8.3472132415085163       -1.6950706501380650        6.1502234925520085     
 C   8.2475207184169950       0.60764806396052584        6.8046281023730826     
 C   2.1991959924959583        2.6319524217053520        6.2663086901212859     
 C   3.3451011165399080        1.8491472984384227        8.2698466369144121     
 H   3.0189420130602693        2.1438965711672515        1.7364746271360010     
 H   1.5298078955058179        2.9598879298574414        2.2722786783561393     
 H   3.0756883788543403        4.4267813632325588        3.9670497946636400     
 H   4.1168040420366605        3.6225831932055996        2.7794305333984846     
 H   1.1023091409726331        3.2523598037514079        4.5493845115851261     
 H   1.1888647900647300        1.4904320958621060        4.7813216082525587     
 H   1.8259287813495912       -2.2695681622734205        3.4182901521015467     
 C  0.16306348373037316       -1.5822078399681718        2.2073495092442319     
 C  0.30676744554792007       0.73964111269587485        1.6321663896215797     
 C   6.7642802774326833        3.7749712080511082        1.5637366260035166     
 C   5.6525791438567374        3.0157997850746150      -0.43840799116222623     
 H   4.5759588630750008        1.1503644081320528      -0.27392688201783028     
 H   8.8216917708818041       -2.6733639846987480        6.1577312557372590     
 C   8.9155771064372455      -0.61726792814122122        6.8252325579063404     
 H   8.6539903822396944        1.4743481887807288        7.3205500748531831     
 C   1.7364296154271097        3.7374067646862756        6.9874088441478897     
 C   2.8647926856377275        2.9592383133167202        8.9738202709599566     
 H   3.9550598065067151        1.1041258047128404        8.7787741807993118     
 H -0.32531222017216627       -2.5529660202872244        2.1587469086110533     
 C -0.37836431940024340      -0.47377001618716091        1.5606454159679897     
 H  -7.8690672887947802E-002   1.6280479011404410        1.1367738499138562     
 H   7.3873414012461405        4.5043414161365476        2.0815823231531794     
 C   6.4495770479618528        3.9605250982359350       0.21420500939697318     
 H   5.3954319560327324        3.1329709436757658       -1.4920710064469462     
 H   9.8644872057266166      -0.72799014576717602        7.3478957727563339     
 H   1.1122833641023337        4.4732500289548112        6.4800250034221696     
 C   2.0542017661504146        3.9045265979042552        8.3386788851885658     
 H   3.1279860610045951        3.0661064368815016        10.027200966140915     
 H  -1.3207583650982946      -0.55367853052417748        1.0212327391274194     
 H   6.8389649416521596        4.8293650712292617      -0.30808806761204477     
 H   1.6589934188357189        4.7618289193114816        8.8746065283891760     
 Dy   4.3152947229011707        17.063255107623728        12.670871450758707     
 Br   4.3637899691974109        19.936022341113077        12.693090719298642     
 O   3.4900764541646803        16.616474725872958        10.713024212760690     
 N   2.9098110809078657        14.952298750603273        13.157153984621669     
 N   2.0549011091044616        17.545935561857139        13.834881272243360     
 O   5.1132336283926509        16.661166776066398        14.653101383005712     
 N   5.7050772035795116        14.933655228046286        12.261328344842447     
 N   6.5466730722426920        17.487061326203328        11.423025258635878     
 C   3.0550300253678175        15.542241873352793        10.048861524079230     
 C   2.2552786825757227        15.192738181622200        14.469003502383256     
 C   3.7405539931737524        13.718892982390576        13.255034706061791     
 C   1.8239288380369487        14.791651939103476        12.130839060599403     
 C   1.3980676400157155        18.727134484952874        13.872493709011865     
 C   1.5169107097057608        16.504113350901601        14.517323711237660     
 C   5.5607192647999648        15.609454475067235        15.343631498795514     
 C   6.3427241317689074        15.102345232949492        10.929692236413247     
 C   4.8778998757986010        13.693853672696690        12.235885228723440     
 C   6.8046848519386911        14.832155821235151        13.281682051634069     
 C   7.1993374563805901        18.665683864693239        11.308284667350080     
 C   7.0863405383442464        16.405238746306804        10.806095226295522     
 C   2.2651717904802404        14.562343049613149        10.713378095653951     
 C   3.3709504208610319        15.340620239898529        8.6858553259142752     
 H   3.0441212096243331        15.209109627686866        15.237709293596909     
 H   1.5583238050375647        14.374835374098897        14.721700177137532     
 H   3.1096747283085784        12.823341086847870        13.117081027862032     
 H   4.1550758133046912        13.672871586444019        14.267531429332980     
 H   1.1723622871697221        13.959346654502074        12.440899276049301     
 H   1.2316859793671029        15.716463225651889        12.168800765127552     
 H   1.8725971004288471        19.538955828172352        13.325843921792334     
 C  0.20558163317354067        18.917299340543231        14.567007730057551     
 C  0.33926660980179246        16.625528061673279        15.254960816746452     
 C   6.3745504042435117        14.631333919893329        14.705792788470156     
 C   5.2302581943791369        15.424419346955759        16.705651258474454     
 H   5.5419142447991456        15.086126090209827        10.173417474211456     
 H   7.0289680629815603        14.266121679443884        10.710053712764170     
 H   5.5137173796482140        12.810052501116465        12.417029014426623     
 H   4.4595151420518047        13.597496249884722        11.228416271870387     
 H   7.4730303639815086        14.007208353155368        12.990752198593178     
 H   7.3727454113972772        15.770114146123376        13.210657934055632     
 H   6.7200842759412138        19.509779976583879        11.799288901164845     
 C   8.3960949303929091        18.812671005073071        10.611611725729981     
 C   8.2686413658160127        16.480555298247385        10.069975981075402     
 C   1.8177978517975186        13.437482076363931        10.011952704482695     
 C   2.9055222432265624        14.211613019184629        8.0023451155861682     
 H   3.9582336130840834        16.092171912645764        8.1598858777511492     
 H -0.28075100607881787        19.889929456494791        14.564321574010838     
 C -0.33995720279929592        17.844565827028241        15.269158788793538     
 H  -5.1444621723523667E-002   15.761811428625371        15.788227622078677     
 C   6.8385644369179550        13.529739133621170        15.432327886691072     
 C   5.7115169009824536        14.318334261345607        17.415197296684610     
 H   4.6196976914600061        16.170664487802050        17.211879099521465     
 H   8.8799499200736243        19.785354889571032        10.551266112323122     
 C   8.9495181721093893        17.696214846789928        9.9887759041475856     
 H   8.6621851809859258        15.587080702541314        9.5900427524394960     
 H   1.2059301069990747        12.701124709034037        10.533223182534327     
 C   2.1255592407262793        13.256394236909877        8.6603567009045008     
 H   3.1555088315835222        14.097970319405556        6.9466176103432256     
 H  -1.2814657590234382        17.954646914261797        15.805211718468755     
 H   7.4626355759431986        12.791457108011523        14.928359997522222     
 C   6.5224384759239360        13.369861938189418        16.784862770472650     
 H   5.4488416796694112        14.216834673470620        18.469280618097667     
 H   9.8972131133275454        17.772189344903236        9.4585108490924537     
 H   1.7440532762944978        12.382831103553222        8.1403087436107047     
 H   6.9184801829635285        12.515904227182371        17.325842710578758     
 Dy   5.2015435439557035E-002   8.7786217194730796        4.2000052530412910     
 Br  0.10067438282775988        5.8953988860165483        4.2003433422045235     
 O  0.83763362791129958        9.2046613647623694        2.2200464319354509     
 N   1.4387110006716990        10.909601433876091        4.6185073856529861     
 N   2.2862545220748531        8.3510029530992504        5.4267302532844566     
 O -0.75201596744698618        9.2302381347850755        6.1657868546362495     
 N  -1.3711704940596117        10.876647396277917        3.7265123681828647     
 N  -2.2050249365308727        8.2908582115364489        3.0216018271031762     
 C   1.2822205449786308        10.260929101120887        1.5346951162071800     
 C   2.0781072551590136        10.733108505504056        5.9462798288534024     
 C  0.59871763002551570        12.139651026273553        4.6530716291339003     
 C   2.5341685162588465        11.027135315959562        3.5975151283584053     
 C   2.9446952188380635        7.1742954300506137        5.5304153167762111     
 C   2.8182537016189069        9.4274256249373813        6.0607343197867172     
 C  -1.2039975199658290        10.294900892903799        6.8338928088573621     
 C  -2.0304769233474396        10.650026661943778        2.4144785601021979     
 C -0.54152731678432398        12.112544820014099        3.6364833983432696     
 C  -2.4544963227184766        11.029765760086375        4.7569206715358474     
 C  -2.8479884272737861        7.1025707522581740        2.9732987989794144     
 C  -2.7609732494311245        9.3351830569792345        2.3581344703253633     
 C   2.0983184068517367        11.234857279983359        2.1759108525667172     
 C  0.94445917696266213        10.455096343156525       0.17585021088771116     
 H   1.2798043629813116        10.747487305602153        6.7049665667325113     
 H   2.7686382782112240        11.564936621141431        6.1701308133556596     
 H   1.2241600985183712        13.031368148642597        4.4746280226713528     
 H  0.18271343100319301        12.227449806621586        5.6620964236981939     
 H   3.1975522974165269        11.855182524785562        3.8914111167503882     
 H   3.1095689448618256        10.093108367638113        3.6603864632093051     
 H   2.4723697825238347        6.3348914146218505        5.0256700694297134     
 C   4.1364175748547645        7.0230854308526709        6.2346609321629156     
 C   3.9936281652183290        9.3454527559245690        6.8075428886105023     
 C  -2.0110598118297345        11.262925577934888        6.1731933372122993     
 C -0.88739948065281005        10.499544958005361        8.1962662539947573     
 H  -1.2448282899393179        10.644435408658012        1.6424842358264342     
 H  -2.7316485280712124        11.467928820743952        2.1737839979092319     
 H  -1.1759065739627077        13.004604433743244        3.7806548632318417     
 H -0.12940975602866922        12.165927154875769        2.6235453612061290     
 H  -3.1122253348708870        11.858029660721218        4.4491801245020897     
 H  -3.0411774984234521        10.101366509749134        4.7198270999319902     
 H  -2.3572788167810512        6.2886192760515076        3.5020501668119479     
 C  -4.0474167161168468        6.9097297790173586        2.2913459803942944     
 C  -3.9470903765586121        9.2119082509971673        1.6351359503987755     
 C   2.5577739264444896        12.341662807584237        1.4549995667460691     
 C   1.4205177098722426        11.567264284322203      -0.52772741392397804     
 H  0.33201991452359181        9.7113359419997707      -0.33204301331172775     
 H   4.6246510049122982        6.0523014365213692        6.2840992992324489     
 C   4.6785082078424267        8.1320405020320852        6.8798560521345369     
 H   4.3795054247880500        10.234349569052386        7.3015752056142116     
 C  -2.4721215706637971        12.380594977077159        6.8771144420978256     
 C  -1.3676621945984695        11.620304668704780        8.8827981245842871     
 H -0.28708600791040434        9.7571707731635460        8.7200512044549487     
 H  -4.5218971205676084        5.9314285678237075        2.2844573557850119     
 C  -4.6153354699827132        7.9870131953321808        1.6150908995691253     
 H  -4.3530762751428131        10.078135432281849        1.1179658816432498     
 H   3.1834304733801106        13.077051358675863        1.9612017774129544     
 C   2.2338255872752231        12.511450946101855       0.10556371952290172     
 H   1.1518073184994124        11.676353055688468       -1.5795143012290405     
 H   5.6207530261778862        8.0523464292144116        7.4195590650226571     
 H  -3.0946199253631663        13.109419012351873        6.3578728866400755     
 C  -2.1634779765890726        12.564603535017113        8.2281902302936807     
 H  -1.1159743156783546        11.736174117876690        9.9378879272212970     
 H  -5.5643771322195139        7.8760420472650257        1.0926077886236067     
 H   2.6260953389934669        13.370217118418148      -0.43003615488587510     
 H  -2.5568192205429665        13.431776597130137        8.7501547047928501     
 Dy  -2.6403759418519062E-002   8.4702910599441612        12.657217589951800     
 Br  -7.1316087841638467E-002   11.339429766490120        12.649548738190191     
 O -0.82650089171786933        8.0627038327265641        10.674244953775290     
 N  -1.4139697935280888        6.3362551020151985        13.069518310314594     
 N  -2.2580153995899179        8.8898073803387820        13.905822535007836     
 O  0.79854059111423814        8.0212364405527001        14.614263154118015     
 N   1.3796338384668430        6.3563391619416576        12.171474407246540     
 N   2.2306180737221264        8.9507892491432735        11.486419719590936     
 C  -1.2680717288017718        7.0056033213449513        9.9881594877131334     
 C  -2.0497240366459413        6.5058760715176103        14.401737071811217     
 C -0.58649627201193932        5.0965954528350670        13.094989348714968     
 C  -2.5145875417841457        6.2330923519623829        12.050448522019634     
 C  -2.9125343673857289        10.067346359158936        14.020580453259521     
 C  -2.7951262552139093        7.8076672823705300        14.524497246162321     
 C   1.2380107737158335        6.9495856476721061        15.279965967425641     
 C   2.0341458555186640        6.5951139655082942        10.859390987518980     
 C  0.55046615195589355        5.1216342122872236        12.075466350327266     
 C   2.4659687012050622        6.1963598724089435        13.197218680160933     
 C   2.8874089839161221        10.131945289069064        11.446793653565114     
 C   2.7717054771484855        7.9067598613406158        10.809572595447600     
 C  -2.0825098258181103        6.0287984988230265        10.627574487473659     
 C -0.92824554084086586        6.8115885247006061        8.6295501522123299     
 H  -1.2476955205174309        6.4922144799069752        15.156743137575665     
 H  -2.7343146054728216        5.6689579794328013        14.623890457025546     
 H  -1.2221005079267888        4.2125068043848852        12.914146898289058     
 H -0.16771444370854757        5.0003763409188897        14.102307016909167     
 H  -3.1827449206282972        5.4084230012575301        12.342993912650858     
 H  -3.0826102815563541        7.1711127875044376        12.119881001090468     
 H  -2.4353216932358128        10.911913869993725        13.528589777780816     
 C  -4.1081939736707138        10.213085597265508        14.719335338592867     
 C  -3.9764375417146418        7.8816785663788593        15.262348768779519     
 C   2.0266615755297801        5.9687019034483288        14.615526920298743     
 C  0.92970989616413546        6.7529911584377231        16.645447367354400     
 H   1.2457042110310708        6.6091218297735921        10.090267596070534     
 H   2.7320430523694994        5.7774691197117685        10.608489079960945     
 H   1.1827867510102019        4.2272855305537043        12.214985486968281     
 H  0.13617026355082787        5.0731816058758721        11.063092695498455     
 H   3.1171853828926985        5.3635289870771627        12.887410544053147     
 H   3.0587013307984803        7.1208898158374971        13.158080184421399     
 H   2.4107015174226030        10.945556842658247        11.988728077838916     
 C   4.0828422714334316        10.319903648155609        10.756733482060801     
 C   3.9526240386500162        8.0258442809755817        10.076923286668123     
 C  -2.5388756085196933        4.9209923203071231        9.9058056601368492     
 C  -1.4003094894288661        5.6982669371071761        7.9251879277357382     
 H -0.31678728203821693        7.5561284931653363        8.1217688274955702     
 H  -4.5934019258464094        11.184981548329706        14.780189170110827     
 C  -4.6587072167751957        9.0963895059971893        15.344205378917973     
 H  -4.3678651453787998        6.9878855860406901        15.743362021879847     
 C   2.4777512740909859        4.8461261953718848        15.318399843547507     
 C   1.4005943680177120        5.6276220794807408        17.331063799620864     
 H  0.34415880347283606        7.5055809089358902        17.171782311801181     
 H   4.5684749608252071        11.292839312676724        10.757394087826851     
 C   4.6321040614354878        9.2447500200479382        10.061489409039515     
 H   4.3458188413002068        7.1603003147485884        9.5485581503302122     
 H  -3.1634376858536313        4.1840949667616716        10.411300671614086     
 C  -2.2128035853813817        4.7519515905300533        8.5567383549798812     
 H  -1.1294541891030814        5.5897315767116247        6.8738373275388316     
 H  -5.6049492585674638        9.1717514093750907        15.877081263990993     
 H   3.0873152753032831        4.1081315504404410        14.796497941852722     
 C   2.1772990231065674        4.6700439685216475        16.672375559741678     
 H   1.1569700459096310        5.5181710727151563        18.388763527347606     
 H   5.5764788489169481        9.3527077837219057        9.5300848720349300     
 H  -2.6017002445544741        3.8923292600170525        8.0196159694424818     
 H   2.5619780623503390        3.7987898325104950        17.194016736820469     
         256

 Dy   4.2488980165237402       0.17327763498090001        4.2436319353869214     
 Br   4.2034551574987180       -2.7102610660886080        4.2440674982080395     
 O   5.0520545505639438       0.61997785604147815        2.2757462670045090     
 N   5.6707618794535666        2.2721879638132352        4.7105979571751764     
 N   6.5053943679526833      -0.31135476881491275        5.4221809375604044     
 O   3.4619296548286793       0.60328663785909009        6.2213091502913906     
 N   2.8610049870333669        2.3033087075675915        3.8185976397827890     
 N   2.0142275444966344      -0.25775541339277908        3.0168167491875613     
 C   5.5010740617471221        1.6845421165817105        1.6056856683457261     
 C   6.3293206114446807        2.0490463996397419        6.0235305704069395     
 C   4.8410842017069724        3.5082424006562625        4.7974186315711851     
 C   6.7542827746825624        2.4222756196467290        3.6796531196804034     
 C   7.1491991812654350       -1.4990067896080344        5.4730131774433177     
 C   7.0608502704889018       0.73504040335273790        6.0827384159686222     
 C   3.0147568670650084        1.6593565268693140        6.9054642088127451     
 C   2.2206675664572177        2.1234408774677407        2.4916782283693881     
 C   3.7009649988565276        3.5331901433971264        3.7807167144133773     
 C   1.7661507299827637        2.4241784956277912        4.8397409020299920     
 C   1.3564394134036650       -1.4349995728091047        2.9161111544170479     
 C   1.4817355731028492       0.81671551917495677        2.3799597210566468     
 C   6.3094183171366893        2.6535238579682021        2.2635374925672544     
 C   5.1786219903688755        1.8896216554326553       0.24463636915145986     
 H   5.5429316709317176        2.0440622089048830        6.7947850167417174     
 H   7.0293871154727183        2.8682067843008805        6.2630646769919851     
 H   5.4756050516447967        4.3999043919174836        4.6517696492211167     
 H   4.4285208155320896        3.5634739465196468        5.8100855045640616     
 H   7.4127731733138535        3.2505155282081715        3.9856913581295776     
 H   7.3399531079737210        1.4933404549250697        3.7182427497987156     
 H   6.6588756529786473       -2.3145311182171606        4.9463945804998737     
 C   8.3488738314441058       -1.6892976674982407        6.1550533508836445     
 C   8.2472603973063592       0.61448017851865977        6.8053329447209840     
 C   2.2009348676690532        2.6333712998685019        6.2616672192102598     
 C   3.3460877214090075        1.8515788691712933        8.2660246360040119     
 H   3.0181108192275179        2.1377779539975013        1.7320657648963644     
 H   1.5288241301598344        2.9539655958431288        2.2670873543510357     
 H   3.0756381944675821        4.4253393626023261        3.9574650994851273     
 H   4.1167299865424187        3.6189555091505450        2.7714702979440768     
 H   1.1037094130387575        3.2525181923103710        4.5444335956773871     
 H   1.1894135723133910        1.4908575649655509        4.7783984726659625     
 H   1.8290100077996285       -2.2728125878667460        3.4231971772832241     
 C  0.16492451425488469       -1.5887203413165198        2.2121651313402109     
 C  0.30660926990720005       0.73205721254170442        1.6328863038196180     
 C   6.7665494704388029        3.7719821913919165        1.5582933900577425     
 C   5.6539390264333971        3.0119023243678318      -0.44303144278384199     
 H   4.5763039207590914        1.1472278765927753      -0.27694871073439120     
 H   8.8240133336652775       -2.6672286615352254        6.1646256729884170     
 C   8.9160798286247687      -0.60992427501929203        6.8284224005693996     
 H   8.6528310161269939        1.4822692867915717        7.3200913458756212     
 C   1.7387327013700997        3.7396550238147959        6.9818617677708090     
 C   2.8663644364615704        2.9625119952061092        8.9690350408272348     
 H   3.9555107174424684        1.1065920399298550        8.7756325605266472     
 H -0.32277588622015113       -2.5598345745065676        2.1656626482645938     
 C -0.37772824637294855      -0.48187507893378267        1.5638663698981725     
 H  -7.9815701870861636E-002   1.6193760686094918        1.1363977907035057     
 H   7.3897542992964906        4.5016226015423157        2.0755861723392539     
 C   6.4517433798471391        3.9565825643053953       0.20865872390633927     
 H   5.3965149490479387        3.1285302620961506       -1.4966896765063149     
 H   9.8647705711878331      -0.71912921902470550        7.3517212948330304     
 H   1.1146842371021217        4.4751956015952832        6.4739408653019721     
 C   2.0565491652458312        3.9078233558129591        8.3329835850623333     
 H   3.1293920649223592        3.0699980007740924        10.022383380337196     
 H  -1.3203741195348133      -0.56331361998561591        1.0251512248794723     
 H   6.8415419491292360        4.8247603622356925      -0.31437639107458615     
 H   1.6618676727233808        4.7658512632468009        8.8681522830810682     
 Dy   4.3127485915919737        17.063249530457934        12.669645251271552     
 Br   4.3564819296067379        19.936027190857342        12.690258898462401     
 O   3.4888816082951637        16.617971309620870        10.710794113827900     
 N   2.9083738124798781        14.951236252748430        13.152789773546973     
 N   2.0537326522949653        17.542890089661036        13.837782048512144     
 O   5.1119195121115011        16.659290364914909        14.650841960687012     
 N   5.7036315048995556        14.934610043123895        12.256946658384043     
 N   6.5453902984660841        17.490054044921209        11.425751730568980     
 C   3.0532479573525615        15.544642754393449        10.045611867962936     
 C   2.2547155984961118        15.188307257792911        14.465606849930232     
 C   3.7390863775943202        13.717621087027798        13.247287399174356     
 C   1.8217648517244989        14.793086574194071        12.126884149281276     
 C   1.3969200583870141        18.723873956720794        13.878963819928968     
 C   1.5160060587325097        16.499223569646912        14.517504922070600     
 C   5.5588464799545134        15.606663284233850        15.340328690268649     
 C   6.3421161155262791        15.106661296754083        10.926262975421134     
 C   4.8764258222805470        13.695024185087901        12.228137845012219     
 C   6.8025295930260832        14.830551040677410        13.277688220376428     
 C   7.1981057116096272        18.668872985666582        11.314584094263708     
 C   7.0853849904674968        16.410004684560732        10.806235290659565     
 C   2.2623770805820369        14.564896055911953        10.709112767721773     
 C   3.3697093240827560        15.343640131125936        8.6826511995584319     
 H   3.0441649607584846        15.203191019833515        15.233678363806282     
 H   1.5583345219614224        14.369498414162633        14.716796322888666     
 H   3.1080656728077982        12.822559970088975        13.107309272956392     
 H   4.1537977726042650        13.669287063894563        14.259544175611801     
 H   1.1695177138724746        13.961114113492794        12.436251403217545     
 H   1.2305704640064572        15.718467786738081        12.166294548834138     
 H   1.8713716310898609        19.537186867138502        13.334602363520304     
 C  0.20444427603958243        18.911969923012030        14.573943842143228     
 C  0.33837764817435678        16.618441798302982        15.255470585505867     
 C   6.3717484241486471        14.628470992048483        14.701463187618323     
 C   5.2288676339810340        15.420934685868872        16.702369540667686     
 H   5.5419016922537683        15.091914639145298        10.169370770019507     
 H   7.0289273216832369        14.271341851630805        10.705111758721973     
 H   5.5121032809347401        12.810736636424059        12.407263288596930     
 H   4.4582218009016401        13.600966650713383        11.220438179100352     
 H   7.4702132378831898        14.005310502813971        12.985992671793799     
 H   7.3716176590338875        15.767962489412161        13.208195155932392     
 H   6.7187351333101946        19.511539132421710        11.807770230740768     
 C   8.3949455763117360        18.817847991111883        10.618491767309074     
 C   8.2677840516327397        16.487436208161260        10.070575942241273     
 C   1.8141872976250168        13.441003412603575        10.006720003538813     
 C   2.9035078421150566        14.215584658222390        7.9981342266056075     
 H   3.9579659483764393        16.094935588377968        8.1574507200464996     
 H -0.28192672078074349        19.884527744331631        14.574130006682580     
 C -0.34105955682663264        17.837240869098398        15.272834489830490     
 H  -5.2198410266839704E-002   15.753354058350338        15.786503286007887     
 C   6.8349121970799596        13.525857153110154        15.426979229746427     
 C   5.7093148496658674        14.313847099905097        17.410858623531464     
 H   4.6192388282909151        16.167393216074590        17.209384763974061     
 H   8.8787653035851140        19.790600824573666        10.561011154002838     
 C   8.9484620011448985        17.703316207763571        9.9925157488978051     
 H   8.6615190797326598        15.595274566792105        9.5885308330359056     
 H   1.2018145758991587        12.704613954385488        10.527347307649388     
 C   2.1222149720966175        13.260729305736252        8.6550720325313630     
 H   3.1539752444668383        14.102365183305052        6.9424721297483876     
 H  -1.2826865129394893        17.945697236874359        15.808930245007959     
 H   7.4585173775029077        12.787649014737749        14.922353766992929     
 C   6.5189419173308512        13.365048767217653        16.779426949011501     
 H   5.4470510915994641        14.211841244709655        18.464983961570606     
 H   9.8960882721159500        17.780840417702940        9.4623687251385942     
 H   1.7400291729677251        12.387984637693839        8.1341991212915499     
 H   6.9142375926759350        12.510212863474882        17.319545014889780     
 Dy   4.8004729108688214E-002   8.7782378507664358        4.2021394429648105     
 Br   9.1754341679781720E-002   5.8949446536968617        4.2018856433404759     
 O  0.83487655614663603        9.2055405095657896        2.2230826967595010     
 N   1.4365592272560899        10.907807615032810        4.6233780523390786     
 N   2.2826798554771393        8.3468849783720458        5.4262434336676879     
 O -0.75483219612453289        9.2287169963591591        6.1687608525147724     
 N  -1.3732998035632833        10.877618995070833        3.7313117575935135     
 N  -2.2083573716735208        8.2941429983513171        3.0209444024847056     
 C   1.2795419464896642        10.262301953900806        1.5385371615519818     
 C   2.0767574412900123        10.728160170803687        5.9502470716940019     
 C  0.59699047309592335        12.137964905130504        4.6609170009035452     
 C   2.5313711018262244        11.027197323572329        3.6019819734530958     
 C   2.9404273613709666        7.1696266586005581        5.5271933573329193     
 C   2.8160939712626427        9.4218099885521642        6.0614782568242882     
 C  -1.2067125103598446        10.292911302385271        6.8376363279430565     
 C  -2.0317232062431270        10.654144603757981        2.4183694161292708     
 C -0.54323625034938539        12.113393703330999        3.6443107766756997     
 C  -2.4573311879258877        11.028917311414885        4.7612630291507703     
 C  -2.8520413429670781        7.1064254091165218        2.9700110028176496     
 C  -2.7629839719555678        9.3399794399265765        2.3588111207139666     
 C   2.0950684788743064        11.236097881639417        2.1806431382697431     
 C  0.94268434830242021        10.456887674342296       0.17953376471610105     
 H   1.2790683461284651        10.741516905801957        6.7095701911295560     
 H   2.7681052255920218        11.558937185210393        6.1753355034415085     
 H   1.2226357765257920        13.029883243429634        4.4842311474103207     
 H  0.18119032366653909        12.223907504637804        5.6701437280619942     
 H   3.1944731494422971        11.855282246186874        3.8965080234639893     
 H   3.1073740877743865        10.093467626398285        3.6635330648084592     
 H   2.4671046139580315        6.3314335629198641        5.0214389142906484     
 C   4.1326381559134218        7.0163824268115196        6.2301399913299234     
 C   3.9921802422530264        9.3377797314586992        6.8068087265368202     
 C  -2.0143772860997586        11.261012844995353        6.1777948179020905     
 C -0.88911708651164556        10.497250327677602        8.1998132960952343     
 H  -1.2454271686084708        10.649606329716375        1.6470549154876675     
 H  -2.7320895235920113        11.473055470667230        2.1789167991629381     
 H  -1.1774230862933706        13.005242554257496        3.7902121922834926     
 H -0.13087660362606293        12.168631477359790        2.6316059789055717     
 H  -3.1153433440189882        11.857108971619290        4.4540630742837184     
 H  -3.0433838145031382        10.100207292226486        4.7228826845745369     
 H  -2.3622994886009558        6.2912686626650069        3.4977259221654071     
 C  -4.0510463958516789        6.9156361335430541        2.2868860095948129     
 C  -3.9484846940896472        9.2187872376792424        1.6345149253170685     
 C   2.5543218134949908        12.343513038012944        1.4605129105964265     
 C   1.4186519113111298        11.569582646802003      -0.52324624789452556     
 H  0.33094119311235620        9.7130563023997922      -0.32906650352884342     
 H   4.6200963726020889        6.0451917851830634        6.2775240342385894     
 C   4.6762005337294790        8.1238026146200770        6.8766327815495787     
 H   4.3791977535436812        10.225625414493079        7.3017473898038290     
 C  -2.4755610296125430        12.378152537106509        6.8824246732616592     
 C  -1.3693575436986085        11.617583164595255        8.8870576470311704     
 H -0.28809914575491302        9.7549803034486775        8.7229230497590446     
 H  -4.5262957506069164        5.9377491238942790        2.2779872361227382     
 C  -4.6175725059024666        7.9944518197928911        1.6120078522537502     
 H  -4.3534134219934666        10.086087598928954        1.1183597266938634     
 H   3.1797384065091916        13.078692261878057        1.9672945925845040     
 C   2.2309519052320206        12.513944826974413       0.11102507752991066     
 H   1.1506641152631023        11.678958449616790       -1.5751717320536731     
 H   5.6188476411435326        8.0426103218676470        7.4153789280296882     
 H  -3.0983282658574240        13.107143038065340        6.3637405575000692     
 C  -2.1661929236082478        12.561670450751922        8.2333994045942553     
 H  -1.1168511759075952        11.733281751078808        9.9419722775102706     
 H  -5.5662639524450128        7.8849886954227504        1.0886647843850970     
 H   2.6230184016395155        13.373218726816498      -0.42393884506897739     
 H  -2.5596167917390606        13.428428790745579        8.7559463507480455     
 Dy  -2.2124573816835514E-002   8.4704184195492385        12.658528068465273     
 Br  -6.2398598474216790E-002   11.339449785418291        12.651888812563810     
 O -0.82341340171624489        8.0610167407968767        10.676611721186628     
 N  -1.4109224764982624        6.3372763584501799        13.073970531567813     
 N  -2.2550783271635617        8.8928144564079830        13.903298443261669     
 O  0.80129283288567110        8.0226322035297279        14.616613288843650     
 N   1.3827046507971299        6.3552529078378708        12.175965105778674     
 N   2.2337210510382968        8.9476407524302477        11.484004508773578     
 C  -1.2647733783652471        7.0032237178317747        9.9914441411937567     
 C  -2.0476044825508559        6.5101510426705556        14.405209961010199     
 C -0.58348540188358122        5.0977878969864241        13.102746013731789     
 C  -2.5108004066674057        6.2316589812112575        12.054484463036031     
 C  -2.9095750316415718        10.070587052217215        14.014560597772293     
 C  -2.7925741251308267        7.8124407352913909        14.524499445183928     
 C   1.2410495097962122        6.9517132098019143        15.283251339196037     
 C   2.0363400257715125        6.5907091531984490        10.862937989580891     
 C  0.55349656170535777        5.1203948589429302        12.083252071342969     
 C   2.4697312984136928        6.1977038658263126        13.201335822928121     
 C   2.8905140781964747        10.128562080553694        11.440811441550103     
 C   2.7743429746077140        7.9018357146914688        10.809631952416000     
 C  -2.0782018197982821        6.0262812890027515        10.631881312712418     
 C -0.92602022520987815        6.8089249491823693        8.6326200739566641     
 H  -1.2462543485431190        6.4977684630881596        15.160918501077877     
 H  -2.7328654514298374        5.6741700542570923        14.628695241768677     
 H  -1.2189957723879901        4.2132600811589862        12.923832267353689     
 H -0.16492931318958870        5.0037721493444449        14.110304670990152     
 H  -3.1783083390893609        5.4066758332341180        12.347712656691689     
 H  -3.0798545131239581        7.1691260738858524        12.122481581809517     
 H  -2.4321923599325572        10.913729578257932        13.520440322318922     
 C  -4.1053466927188307        10.218333945914098        14.712684968502606     
 C  -3.9740114735951289        7.8885894151535085        15.261860519581381     
 C   2.0308701364088910        5.9710718616621170        14.619882753135220     
 C  0.93158624264921408        6.7553598723252035        16.648494142803997     
 H   1.2472649689191553        6.6034164015759931        10.094474787882305     
 H   2.7335699210177267        5.7721150977288804        10.613416617646314     
 H   1.1858962041183654        4.2264823266306406        12.224735144316620     
 H  0.13901320534620715        5.0697246703417012        11.071109534162231     
 H   3.1216267544751806        5.3651989721428759        12.892228203484679     
 H   3.0614295904168003        7.1227946756340881        13.160828604864909     
 H   2.4140315679841846        10.943615143289316        11.980652400744470     
 C   4.0857591404758464        10.314502394405098        10.750002557618910     
 C   3.9550786020000146        8.0187665968323465        10.076406489816476     
 C  -2.5341196255997209        4.9177248897428392        9.9109655500425902     
 C  -1.3977922039807873        5.6949574323428873        7.9291136544233991     
 H -0.31562159985292448        7.5537711859321242        8.1240521859959731     
 H  -4.5904730900149175        11.190323114572461        14.770701101173479     
 C  -4.6560561029319967        9.1035426508428987        15.340575077207250     
 H  -4.3656956210352726        6.9961072054278999        15.744937747272589     
 C   2.4824436060190780        4.8492741400380766        15.323627079306824     
 C   1.4027862176615564        5.6306607973097647        17.334981825673513     
 H  0.34486257673894188        7.5075748583508091        17.174010729073800     
 H   4.5714627030410977        11.287341088342478        10.747763651578957     
 C   4.6347693065140794        9.2374214786253983        10.057751428745014     
 H   4.3479843842547332        7.1518981435441713        9.5500982802001921     
 H  -3.1581180698578466        4.1808258689015201        10.417130854703714     
 C  -2.2088226174648922        4.7481893969727764        8.5617872635544376     
 H  -1.1278897470846194        5.5862615494560224        6.8775538881353011     
 H  -5.6023121683704220        9.1804442604500824        15.873195064382722     
 H   3.0926839411575302        4.1113507848276729        14.802428361538839     
 C   2.1810892554786978        4.6736129262742256        16.677458239874252     
 H   1.1581178087542101        5.5213148984955964        18.392448524070552     
 H   5.5790837219244978        9.3438166227199151        9.5260074517408455     
 H  -2.5973333625495219        3.8879494828336845        8.0253722207749849     
 H   2.5661448542366716        3.8029789204004500        17.199819974827701     
         256

 Dy   4.2510903785313658       0.17286805371281000        4.2416457584982288     
 Br   4.2107670434088460       -2.7107122330097475        4.2417940117172357     
 O   5.0531298625175500       0.61829007290733029        2.2729531925840583     
 N   5.6712196257882104        2.2731400689119114        4.7059236641776589     
 N   6.5067934832374146      -0.30811237121342150        5.4232543458843647     
 O   3.4629139828058113       0.60418482796318118        6.2184543403622516     
 N   2.8614887365800303        2.3015597725008323        3.8138736496645103     
 N   2.0158676431369709      -0.26173770146350117        3.0177253128988051     
 C   5.5023672024724100        1.6821701791135393        1.6019907029011535     
 C   6.3289550569002131        2.0532181233357676        6.0197466055062456     
 C   4.8411862727762749        3.5091097323406362        4.7896655726440667     
 C   6.7554328947843061        2.4213259801820559        3.6754301799923632     
 C   7.1511912647988920       -1.4952586196472308        5.4768297912789867     
 C   7.0611142224200112       0.73981961868746415        6.0822808731517597     
 C   3.0160237932785074        1.6609683419023826        6.9016862888314705     
 C   2.2203925410814960        2.1185133228609665        2.4878477984224494     
 C   3.7010780312908751        3.5315080382974138        3.7729593754620399     
 C   1.7672829550644875        2.4243155384050121        4.8354315397569927     
 C   1.3586736283032985       -1.4394829444581942        2.9198304211753432     
 C   1.4821573652325644       0.81118992865746109        2.3794114195609821     
 C   6.3111952572130203        2.6513258775013822        2.2589795053605290     
 C   5.1795206687519881        1.8864984157693898       0.24093533643631387     
 H   5.5419836598885457        2.0494961277143946        6.7903858133775463     
 H   7.0283362675254466        2.8733294244607923        6.2578800979627864     
 H   5.4755556241703172        4.4005186499657354        4.6422185232990048     
 H   4.4284098318188807        3.5662778652376819        5.8021005600776556     
 H   7.4141967756924680        3.2495256605373544        3.9808607393366198     
 H   7.3404951976263488        1.4920960740825628        3.7154155566588440     
 H   6.6616827649707826       -2.3120067692654445        4.9514190280698864     
 C   8.3505344213796953       -1.6835246848584167        6.1598832092152795     
 C   8.2470000761957234       0.62131229307679381        6.8060377870688855     
 C   2.2026737428421477        2.6347901780316518        6.2570257482992337     
 C   3.3470743262781064        1.8540104399041641        8.2622026350936100     
 H   3.0172796253947660        2.1316593368277510        1.7276569026567281     
 H   1.5278403648138510        2.9480432618288162        2.2618960303459321     
 H   3.0755880100808235        4.4238973619720934        3.9478804043066145     
 H   4.1166559310481761        3.6153278250954903        2.7635100624896691     
 H   1.1051096851048816        3.2526765808693336        4.5394826797696490     
 H   1.1899623545620519        1.4912830340689960        4.7754753370793663     
 H   1.8320912342496656       -2.2760570134600715        3.4281042024649020     
 C  0.16678554477939622       -1.5952328426648679        2.2169807534361898     
 C  0.30645109426648004       0.72447331238753399        1.6336062180176560     
 C   6.7688186634449226        3.7689931747327248        1.5528501541119684     
 C   5.6552989090100576        3.0080048636610486      -0.44765489440545780     
 H   4.5766489784431830        1.1440913450534977      -0.27997053945095207     
 H   8.8263348964487491       -2.6610933383717028        6.1715200902395750     
 C   8.9165825508122918      -0.60258062189736283        6.8316122432324597     
 H   8.6516716500142952        1.4901903848024145        7.3196326168980592     
 C   1.7410357873130899        3.7419032829433161        6.9763146913937284     
 C   2.8679361872854132        2.9657856770954982        8.9642498106945112     
 H   3.9559616283782213        1.1090582751468696        8.7724909402539826     
 H -0.32023955226813605       -2.5667031287259108        2.1725783879181346     
 C -0.37709217334565370      -0.48998014168040438        1.5670873238283551     
 H  -8.0940730853775469E-002   1.6107042360785426        1.1360217314931551     
 H   7.3921671973468417        4.4989037869480839        2.0695900215253284     
 C   6.4539097117324253        3.9526400303748557       0.20311243841570534     
 H   5.3975979420631450        3.1240895805165358       -1.5013083465656833     
 H   9.8650539366490495      -0.71026829228223498        7.3555468169097278     
 H   1.1170851101019095        4.4771411742357552        6.4678567271817755     
 C   2.0588965643412482        3.9111201137216631        8.3272882849360990     
 H   3.1307980688401233        3.0738895646666831        10.017565794533477     
 H  -1.3199898739713318      -0.57294870944705434        1.0290697106315250     
 H   6.8441189566063123        4.8201556532421233      -0.32066471453712753     
 H   1.6647419266110428        4.7698736071821211        8.8616980377729622     
 Dy   4.3102024602827758        17.063243953292140        12.668419051784397     
 Br   4.3491738900160639        19.936032040601606        12.687427077626161     
 O   3.4876867624256476        16.619467893368785        10.708564014895110     
 N   2.9069365440518902        14.950173754893587        13.148425562472275     
 N   2.0525641954854685        17.539844617464929        13.840682824780931     
 O   5.1106053958303512        16.657413953763417        14.648582538368311     
 N   5.7021858062196005        14.935564858201506        12.252564971925638     
 N   6.5441075246894753        17.493046763639089        11.428478202502083     
 C   3.0514658893373054        15.547043635434104        10.042362211846642     
 C   2.2541525144165004        15.183876333963619        14.462210197477209     
 C   3.7376187620148884        13.716349191665017        13.239540092286919     
 C   1.8196008654120488        14.794521209284664        12.122929237963149     
 C   1.3957724767583126        18.720613428488715        13.885433930846073     
 C   1.5151014077592588        16.494333788392218        14.517686132903540     
 C   5.5569736951090620        15.603872093400465        15.337025881741782     
 C   6.3415080992836517        15.110977360558676        10.922833714429022     
 C   4.8749517687624921        13.696194697479111        12.220390461300996     
 C   6.8003743341134744        14.828946260119670        13.273694389118784     
 C   7.1968739668386643        18.672062106639924        11.320883521177338     
 C   7.0844294425907473        16.414770622814657        10.806375355023610     
 C   2.2595823706838329        14.567449062210759        10.704847439789596     
 C   3.3684682273044806        15.346660022353342        8.6794470732025903     
 H   3.0442087118926362        15.197272411980164        15.229647434015654     
 H   1.5583452388852801        14.364161454226370        14.711892468639798     
 H   3.1064566173070185        12.821778853330077        13.097537518050753     
 H   4.1525197319038378        13.665702541345107        14.251556921890622     
 H   1.1666731405752271        13.962881572483514        12.431603530385791     
 H   1.2294549486458115        15.720472347824273        12.163788332540724     
 H   1.8701461617508748        19.535417906104652        13.343360805248274     
 C  0.20330691890562419        18.906640505480826        14.580879954228905     
 C  0.33748868654692110        16.611355534932681        15.255980354265279     
 C   6.3689464440537824        14.625608064203634        14.697133586766491     
 C   5.2274770735829303        15.417450024781983        16.699087822860918     
 H   5.5418891397083918        15.097703188080768        10.165324065827555     
 H   7.0288865803849125        14.276562023817723        10.700169804679776     
 H   5.5104891822212663        12.811420771731653        12.397497562767237     
 H   4.4569284597514764        13.604437051542044        11.212460086330315     
 H   7.4673961117848702        14.003412652472575        12.981233144994418     
 H   7.3704899066704987        15.765810832700945        13.205732377809154     
 H   6.7173859906791753        19.513298288259538        11.816251560316692     
 C   8.3937962222305629        18.823024977150695        10.625371808888167     
 C   8.2669267374494648        16.494317118075134        10.071175903407147     
 C   1.8105767434525151        13.444524748843216        10.001487302594931     
 C   2.9014934410035509        14.219556297260150        7.9939233376250467     
 H   3.9576982836687953        16.097699264110172        8.1550155623418501     
 H -0.28310243548266917        19.879126032168468        14.583938439354323     
 C -0.34216191085396935        17.829915911168559        15.276510190867441     
 H  -5.2952198810155733E-002   15.744896688075304        15.784778949937099     
 C   6.8312599572419632        13.521975172599138        15.421630572801785     
 C   5.7071127983492804        14.309359938464588        17.406519950378318     
 H   4.6187799651218242        16.164121944347130        17.206890428426654     
 H   8.8775806870966019        19.795846759576300        10.570756195682554     
 C   8.9474058301804096        17.710417568737213        9.9962555936480246     
 H   8.6608529784793937        15.603468431042893        9.5870189136323152     
 H   1.1976990447992428        12.708103199736939        10.521471432764448     
 C   2.1188707034669561        13.265064374562627        8.6497873641582270     
 H   3.1524416573501544        14.106760047204546        6.9383266491535487     
 H  -1.2839072668555405        17.936747559486925        15.812648771547163     
 H   7.4543991790626176        12.783840921463973        14.916347536463636     
 C   6.5154453587377663        13.360235596245888        16.773991127550349     
 H   5.4452605035295178        14.206847815948690        18.460687305043546     
 H   9.8949634309043546        17.789491490502645        9.4662266011847347     
 H   1.7360050696409526        12.393138171834455        8.1280894989723933     
 H   6.9099950023883414        12.504521499767394        17.313247319200801     
 Dy   4.3994022777819393E-002   8.7778539820597921        4.2042736328883290     
 Br   8.2834300531803545E-002   5.8944904213771760        4.2034279444764282     
 O  0.83211948438197247        9.2064196543692116        2.2261189615835510     
 N   1.4344074538404810        10.906013796189530        4.6282487190251711     
 N   2.2791051888794254        8.3427670036448411        5.4257566140509192     
 O -0.75764842480207961        9.2271958579332445        6.1717348503932952     
 N  -1.3754291130669549        10.878590593863750        3.7361111470041619     
 N  -2.2116898068161688        8.2974277851661853        3.0202869778662351     
 C   1.2768633480006979        10.263674806680726        1.5423792068967836     
 C   2.0754076274210109        10.723211836103319        5.9542143145346014     
 C  0.59526331616633099        12.136278783987454        4.6687623726731911     
 C   2.5285736873936018        11.027259331185096        3.6064488185477863     
 C   2.9361595039038701        7.1649578871505017        5.5239713978896274     
 C   2.8139342409063781        9.4161943521669489        6.0622221938618592     
 C  -1.2094275007538602        10.290921711866744        6.8413798470287510     
 C  -2.0329694891388144        10.658262545572184        2.4222602721563438     
 C -0.54494518391444691        12.114242586647899        3.6521381550081298     
 C  -2.4601660531332992        11.028068862743396        4.7656053867656931     
 C  -2.8560942586603701        7.1102800659748695        2.9667232066558848     
 C  -2.7649946944800115        9.3447758228739204        2.3594877711025704     
 C   2.0918185508968756        11.237338483295476        2.1853754239727685     
 C  0.94090951964217817        10.458679005528065       0.18321731854449094     
 H   1.2783323292756186        10.735546506001761        6.7141738155266006     
 H   2.7675721729728195        11.552937749279353        6.1805401935273574     
 H   1.2211114545332127        13.028398338216670        4.4938342721492885     
 H  0.17966721632988519        12.220365202654024        5.6781910324257945     
 H   3.1913940014680677        11.855381967588187        3.9016049301775904     
 H   3.1051792306869479        10.093826885158457        3.6666796664076129     
 H   2.4618394453922283        6.3279757112178787        5.0172077591515833     
 C   4.1288587369720799        7.0096794227703674        6.2256190504969311     
 C   3.9907323192877238        9.3301067069928294        6.8060745644631382     
 C  -2.0176947603697832        11.259100112055817        6.1823962985918808     
 C -0.89083469237048096        10.494955697349841        8.2033603381957096     
 H  -1.2460260472776239        10.654777250774737        1.6516255951489007     
 H  -2.7325305191128102        11.478182120590507        2.1840496004166443     
 H  -1.1789395986240334        13.005880674771745        3.7997695213351430     
 H -0.13234345122345664        12.171335799843812        2.6396665966050148     
 H  -3.1184613531670893        11.856188282517360        4.4589460240653462     
 H  -3.0455901305828244        10.099048074703838        4.7259382692170826     
 H  -2.3673201604208600        6.2939180492785063        3.4934016775188663     
 C  -4.0546760755865110        6.9215424880687486        2.2824260387953319     
 C  -3.9498790116206828        9.2256662243613192        1.6338939002353616     
 C   2.5508697005454914        12.345363268441648        1.4660262544467839     
 C   1.4167861127500168        11.571901009281802      -0.51876508186507297     
 H  0.32986247170112060        9.7147766627998138      -0.32608999374595909     
 H   4.6155417402918806        6.0380821338447568        6.2709487692447308     
 C   4.6738928596165321        8.1155647272080689        6.8734095109646205     
 H   4.3788900822993133        10.216901259933771        7.3019195739934455     
 C  -2.4790004885612889        12.375710097135858        6.8877349044254936     
 C  -1.3710528927987478        11.614861660485730        8.8913171694780537     
 H -0.28911228359942176        9.7527898337338108        8.7257948950631388     
 H  -4.5306943806462252        5.9440696799648514        2.2715171164604646     
 C  -4.6198095418222200        8.0018904442536023        1.6089248049383753     
 H  -4.3537505688441200        10.094039765576060        1.1187535717444770     
 H   3.1760463396382721        13.080333165080251        1.9733874077560536     
 C   2.2280782231888185        12.516438707846971       0.11648643553691959     
 H   1.1495209120267922        11.681563843545110       -1.5708291628783060     
 H   5.6169422561091791        8.0328742145208825        7.4111987910367194     
 H  -3.1020366063516813        13.104867063778807        6.3696082283600628     
 C  -2.1689078706274230        12.558737366486730        8.2386085788948300     
 H  -1.1177280361368356        11.730389384280928        9.9460566277992442     
 H  -5.5681507726705108        7.8939353435804760        1.0847217801465874     
 H   2.6199414642855641        13.376220335214850      -0.41784153525207968     
 H  -2.5624143629351543        13.425080984361021        8.7617379967032409     
 Dy  -1.7845388215151966E-002   8.4705457791543139        12.659838546978746     
 Br  -5.3481109106795113E-002   11.339469804346463        12.654228886937428     
 O -0.82032591171462044        8.0593296488671893        10.678978488597965     
 N  -1.4078751594684362        6.3382976148851622        13.078422752821032     
 N  -2.2521412547372055        8.8958215324771857        13.900774351515503     
 O  0.80404507465710395        8.0240279665067540        14.618963423569285     
 N   1.3857754631274171        6.3541666537340831        12.180455804310807     
 N   2.2368240283544667        8.9444922557172237        11.481589297956221     
 C  -1.2614750279287223        7.0008441143185971        9.9947287946743817     
 C  -2.0454849284557701        6.5144260138235000        14.408682850209178     
 C -0.58047453175522312        5.0989803411377821        13.110502678748611     
 C  -2.5070132715506652        6.2302256104601312        12.058520404052429     
 C  -2.9066156958974148        10.073827745275494        14.008540742285064     
 C  -2.7900219950477441        7.8172141882122519        14.524501644205536     
 C   1.2440882458765909        6.9538407719317235        15.286536710966432     
 C   2.0385341960243615        6.5863043408886046        10.866484991642801     
 C  0.55652697145482188        5.1191555055986369        12.091037792358673     
 C   2.4734938956223238        6.1990478592436817        13.205452965695310     
 C   2.8936191724768272        10.125178872038324        11.434829229535094     
 C   2.7769804720669424        7.8969115680423219        10.809691309384400     
 C  -2.0738938137784539        6.0237640791824765        10.636188137951175     
 C -0.92379490957889032        6.8062613736641318        8.6356899957009983     
 H  -1.2448131765688071        6.5033224462693431        15.165093864580090     
 H  -2.7314162973868537        5.6793821290813833        14.633500026511809     
 H  -1.2158910368491911        4.2140133579330881        12.933517636418319     
 H -0.16214418267062983        5.0071679577700010        14.118302325071136     
 H  -3.1738717575504252        5.4049286652107069        12.352431400732520     
 H  -3.0770987446915625        7.1671393602672673        12.125082162528564     
 H  -2.4290630266293016        10.915545286522137        13.512290866857031     
 C  -4.1024994117669475        10.223582294562688        14.706034598412344     
 C  -3.9715854054756159        7.8955002639281577        15.261372270383243     
 C   2.0350786972880019        5.9734418198759061        14.624238585971698     
 C  0.93346258913429270        6.7577285862126830        16.651540918253598     
 H   1.2488257268072398        6.5977109733783932        10.098681979694074     
 H   2.7350967896659539        5.7667610757459924        10.618344155331682     
 H   1.1890056572265288        4.2256791227075761        12.234484801664959     
 H  0.14185614714158645        5.0662677348075311        11.079126372826009     
 H   3.1260681260576626        5.3668689572085881        12.897045862916210     
 H   3.0641578500351203        7.1246995354306799        13.163577025308419     
 H   2.4173616185457663        10.941673443920383        11.972576723650022     
 C   4.0886760095182622        10.309101140654588        10.743271633177018     
 C   3.9575331653500134        8.0116889126891131        10.075889692964829     
 C  -2.5293636426797490        4.9144574591785553        9.9161254399483312     
 C  -1.3952749185327087        5.6916479275785994        7.9330393811110591     
 H -0.31445591766763203        7.5514138786989120        8.1263355444963761     
 H  -4.5875442541834266        11.195664680815215        14.761213032236132     
 C  -4.6534049890887976        9.1106957956886099        15.336944775496525     
 H  -4.3635260966917455        7.0043288248151105        15.746513472665329     
 C   2.4871359379471705        4.8524220847042692        15.328854315066142     
 C   1.4049780673054006        5.6336995151387876        17.338899851726161     
 H  0.34556635000504771        7.5095688077657288        17.176239146346422     
 H   4.5744504452569883        11.281842864008230        10.738133215331061     
 C   4.6374345515926718        9.2300929372028584        10.054013448450512     
 H   4.3501499272092605        7.1434959723397542        9.5516384100701739     
 H  -3.1527984538620619        4.1775567710413677        10.422961037793344     
 C  -2.2048416495484031        4.7444272034154986        8.5668361721289941     
 H  -1.1263253050661575        5.5827915222004201        6.8812704487317715     
 H  -5.5996750781733793        9.1891371115250742        15.869308864774450     
 H   3.0980526070117769        4.1145700192149057        14.808358781224955     
 C   2.1848794878508278        4.6771818840268029        16.682540920006826     
 H   1.1592655715987890        5.5244587242760366        18.396133520793494     
 H   5.5816885949320483        9.3349254617179227        9.5219300314467610     
 H  -2.5929664805445700        3.8835697056503160        8.0311284721074863     
 H   2.5703116461230047        3.8071680082904051        17.205623212834929     
         256

 Dy   4.2532827405389915       0.17245847244472001        4.2396595816095370     
 Br   4.2180789293189740       -2.7111633999308866        4.2395205252264319     
 O   5.0542051744711554       0.61660228977318243        2.2701601181636071     
 N   5.6716773721228533        2.2740921740105882        4.7012493711801415     
 N   6.5081925985221467      -0.30486997361193019        5.4243277542083241     
 O   3.4638983107829437       0.60508301806727216        6.2155995304331126     
 N   2.8619724861266937        2.2998108374340731        3.8091496595462311     
 N   2.0175077417773073      -0.26571998953422321        3.0186338766100489     
 C   5.5036603431976978        1.6797982416453683        1.5982957374565809     
 C   6.3285895023557446        2.0573898470317937        6.0159626406055517     
 C   4.8412883438455783        3.5099770640250103        4.7819125137169483     
 C   6.7565830148860497        2.4203763407173833        3.6712072403043230     
 C   7.1531833483323481       -1.4915104496864275        5.4806464051146548     
 C   7.0613781743511215       0.74459883402219040        6.0818233303348981     
 C   3.0172907194920069        1.6625801569354512        6.8979083688501959     
 C   2.2201175157057742        2.1135857682541928        2.4840173684755107     
 C   3.7011910637252221        3.5298259331977011        3.7652020365107020     
 C   1.7684151801462111        2.4244525811822331        4.8311221774839934     
 C   1.3609078432029320       -1.4439663161072838        2.9235496879336385     
 C   1.4825791573622793       0.80566433813996541        2.3788631180653175     
 C   6.3129721972893513        2.6491278970345618        2.2544215181538036     
 C   5.1804193471351008        1.8833751761061241       0.23723430372116788     
 H   5.5410356488453738        2.0549300465239067        6.7859866100133743     
 H   7.0272854195781740        2.8784520646207041        6.2526955189335887     
 H   5.4755061966958376        4.4011329080139872        4.6326673973768928     
 H   4.4282988481056718        3.5690817839557174        5.7941156155912497     
 H   7.4156203780710834        3.2485357928665373        3.9760301205436619     
 H   7.3410372872789766        1.4908516932400557        3.7125883635189725     
 H   6.6644898769629179       -2.3094824203137283        4.9564434756398992     
 C   8.3521950113152847       -1.6777517022185926        6.1647130675469155     
 C   8.2467397550850876       0.62814440763492785        6.8067426294167870     
 C   2.2044126180152426        2.6362090561948013        6.2523842773882077     
 C   3.3480609311472058        1.8564420106370347        8.2583806341832098     
 H   3.0164484315620141        2.1255407196580012        1.7232480404170916     
 H   1.5268565994678676        2.9421209278145031        2.2567047063408285     
 H   3.0755378256940653        4.4224553613418607        3.9382957091281017     
 H   4.1165818755539343        3.6117001410404361        2.7555498270352614     
 H   1.1065099571710060        3.2528349694282968        4.5345317638619100     
 H   1.1905111368107129        1.4917085031724409        4.7725522014927702     
 H   1.8351724606997029       -2.2793014390533970        3.4330112276465794     
 C  0.16864657530390775       -1.6017453440132161        2.2217963755321688     
 C  0.30629291862576008       0.71688941223336355        1.6343261322156943     
 C   6.7710878564510431        3.7660041580735331        1.5474069181661940     
 C   5.6566587915867181        3.0041074029542654      -0.45227834602707362     
 H   4.5769940361272736        1.1409548135142202      -0.28299236816751294     
 H   8.8286564592322208       -2.6549580152081802        6.1784145074907340     
 C   8.9170852729998149      -0.59523696877543364        6.8348020858955199     
 H   8.6505122839015947        1.4981114828132573        7.3191738879204964     
 C   1.7433388732560799        3.7441515420718368        6.9707676150166469     
 C   2.8695079381092561        2.9690593589848873        8.9594645805617876     
 H   3.9564125393139746        1.1115245103638840        8.7693493199813197     
 H -0.31770321831612092       -2.5735716829452540        2.1794941275716755     
 C -0.37645610031835880      -0.49808520442702608        1.5703082777585380     
 H  -8.2065759836689303E-002   1.6020324035475935        1.1356456722828046     
 H   7.3945800953971927        4.4961849723538521        2.0635938707114034     
 C   6.4560760436177116        3.9486974964443164       0.19756615292507140     
 H   5.3986809350783505        3.1196488989369207       -1.5059270166250518     
 H   9.8653373021102659      -0.70140736553976446        7.3593723389864243     
 H   1.1194859831016974        4.4790867468762272        6.4617725890615780     
 C   2.0612439634366648        3.9144168716303671        8.3215929848098664     
 H   3.1322040727578875        3.0777811285592742        10.012748208729757     
 H  -1.3196056284078506      -0.58258379890849277        1.0329881963835779     
 H   6.8466959640833895        4.8155509442485549      -0.32695303799966891     
 H   1.6676161804987046        4.7738959511174412        8.8552437924648544     
 Dy   4.3076563289735788        17.063238376126346        12.667192852297241     
 Br   4.3418658504253909        19.936036890345875        12.684595256789921     
 O   3.4864919165561310        16.620964477116697        10.706333915962322     
 N   2.9054992756239026        14.949111257038743        13.144061351397578     
 N   2.0513957386759722        17.536799145268827        13.843583601049716     
 O   5.1092912795492005        16.655537542611928        14.646323116049610     
 N   5.7007401075396444        14.936519673279117        12.248183285467235     
 N   6.5428247509128674        17.496039482356966        11.431204674435184     
 C   3.0496838213220494        15.549444516474759        10.039112555730348     
 C   2.2535894303368895        15.179445410134328        14.458813545024185     
 C   3.7361511464354566        13.715077296302239        13.231792785399485     
 C   1.8174368790995989        14.795955844375257        12.118974326645020     
 C   1.3946248951296112        18.717352900256632        13.891904041763176     
 C   1.5141967567860080        16.489444007137529        14.517867343736480     
 C   5.5551009102636115        15.601080902567080        15.333723073214918     
 C   6.3409000830410234        15.115293424363268        10.919404453436908     
 C   4.8734777152444382        13.697365209870320        12.212643077589775     
 C   6.7982190752008664        14.827341479561928        13.269700557861142     
 C   7.1956422220677014        18.675251227613266        11.327182948090966     
 C   7.0834738947139977        16.419536561068586        10.806515419387653     
 C   2.2567876607856294        14.570002068509563        10.700582111857418     
 C   3.3672271305262051        15.349679913580749        8.6762429468467470     
 H   3.0442524630267878        15.191353804126813        15.225616504225025     
 H   1.5583559558091378        14.358824494290108        14.706988614390932     
 H   3.1048475618062383        12.820997736571179        13.087765763145114     
 H   4.1512416912034116        13.662118018795651        14.243569668169441     
 H   1.1638285672779798        13.964649031474236        12.426955657554036     
 H   1.2283394332851658        15.722476908910465        12.161282116247310     
 H   1.8689206924118886        19.533648945070802        13.352119246976244     
 C  0.20216956177166592        18.901311087949626        14.587816066314582     
 C  0.33659972491948542        16.604269271562384        15.256490123024694     
 C   6.3661444639589178        14.622745136358786        14.692803985914658     
 C   5.2260865131848275        15.413965363695096        16.695806105054150     
 H   5.5418765871630145        15.103491737016238        10.161277361635605     
 H   7.0288458390865891        14.281782196004643        10.695227850637579     
 H   5.5088750835077915        12.812104907039247        12.387731836937544     
 H   4.4556351186013119        13.607907452370707        11.204481993560281     
 H   7.4645789856865514        14.001514802131176        12.976473618195039     
 H   7.3693621543071099        15.763659175989730        13.203269599685914     
 H   6.7160368480481552        19.515057444097369        11.824732889892616     
 C   8.3926468681493880        18.828201963189507        10.632251850467259     
 C   8.2660694232661900        16.501198027989009        10.071775864573018     
 C   1.8069661892800133        13.448046085082860        9.9962546016510512     
 C   2.8994790398920451        14.223527936297911        7.9897124486444859     
 H   3.9574306189611512        16.100462939842377        8.1525804046372006     
 H -0.28427815018459479        19.873724320005305        14.593746872026065     
 C -0.34326426488130612        17.822590953238720        15.280185891904392     
 H  -5.3705987353471762E-002   15.736439317800270        15.783054613866311     
 C   6.8276077174039678        13.518093192088124        15.416281915857143     
 C   5.7049107470326934        14.304872777024078        17.402181277225171     
 H   4.6183211019527324        16.160850672619674        17.204396092879247     
 H   8.8763960706080898        19.801092694578934        10.580501237362270     
 C   8.9463496592159188        17.717518929710856        9.9999954383982441     
 H   8.6601868772261277        15.611662295293684        9.5855069942287248     
 H   1.1935835136993269        12.711592445088391        10.515595557879511     
 C   2.1155264348372942        13.269399443389002        8.6445026957850910     
 H   3.1509080702334709        14.111154911104041        6.9341811685587098     
 H  -1.2851280207715914        17.927797882099487        15.816367298086368     
 H   7.4502809806223267        12.780032828190199        14.910341305934343     
 C   6.5119488001446815        13.355422425274122        16.768555306089201     
 H   5.4434699154595716        14.201854387187725        18.456390648516486     
 H   9.8938385896927592        17.798142563302353        9.4700844772308752     
 H   1.7319809663141801        12.398291705975071        8.1219798766532385     
 H   6.9057524121007479        12.498830136059906        17.306949623511823     
 Dy   3.9983316446950572E-002   8.7774701133531483        4.2064078228118484     
 Br   7.3914259383825370E-002   5.8940361890574895        4.2049702456123805     
 O  0.82936241261730881        9.2072987991726336        2.2291552264076007     
 N   1.4322556804248718        10.904219977346250        4.6331193857112627     
 N   2.2755305222817115        8.3386490289176365        5.4252697944341506     
 O -0.76046465347962633        9.2256747195073281        6.1747088482718171     
 N  -1.3775584225706266        10.879562192656667        3.7409105364148107     
 N  -2.2150222419588164        8.3007125719810535        3.0196295532477646     
 C   1.2741847495117313        10.265047659460645        1.5462212522415855     
 C   2.0740578135520100        10.718263501402950        5.9581815573752017     
 C  0.59353615923673875        12.134592662844403        4.6766077444428369     
 C   2.5257762729609792        11.027321338797865        3.6109156636424764     
 C   2.9318916464367732        7.1602891157004462        5.5207494384463356     
 C   2.8117745105501140        9.4105787157817318        6.0629661308994311     
 C  -1.2121424911478758        10.288932121348218        6.8451233661144446     
 C  -2.0342157720345018        10.662380487386384        2.4261511281834167     
 C -0.54665411747950843        12.115091469964799        3.6599655333405599     
 C  -2.4630009183407107        11.027220414071907        4.7699477443806169     
 C  -2.8601471743536626        7.1141347228332181        2.9634354104941196     
 C  -2.7670054170044547        9.3495722058212625        2.3601644214911737     
 C   2.0885686229194449        11.238579084951533        2.1901077096757944     
 C  0.93913469098193614        10.460470336713836       0.18690087237288083     
 H   1.2775963124227721        10.729576106201566        6.7187774399236444     
 H   2.7670391203536178        11.546938313348313        6.1857448836132072     
 H   1.2195871325406336        13.026913433003706        4.5034373968882564     
 H  0.17814410899323127        12.216822900670245        5.6862383367895957     
 H   3.1883148534938379        11.855481688989499        3.9067018368911914     
 H   3.1029843735995093        10.094186143918629        3.6698262680067670     
 H   2.4565742768264256        6.3245178595158924        5.0129766040125183     
 C   4.1250793180307372        7.0029764187292152        6.2210981096639388     
 C   3.9892843963224207        9.3224336825269596        6.8053404023894561     
 C  -2.0210122346398074        11.257187379116283        6.1869977792816719     
 C -0.89255229822931637        10.492661067022080        8.2069073802961867     
 H  -1.2466249259467768        10.659948171833099        1.6561962748101340     
 H  -2.7329715146336087        11.483308770513784        2.1891824016703505     
 H  -1.1804561109546965        13.006518795285997        3.8093268503867939     
 H -0.13381029882085033        12.174040122327833        2.6477272143044575     
 H  -3.1215793623151908        11.855267593415432        4.4638289738469750     
 H  -3.0477964466625105        10.097888857181188        4.7289938538596292     
 H  -2.3723408322407642        6.2965674358920056        3.4890774328723260     
 C  -4.0583057553213431        6.9274488425944432        2.2779660679958504     
 C  -3.9512733291517179        9.2325452110433943        1.6332728751536549     
 C   2.5474175875959926        12.347213498870355        1.4715395982971411     
 C   1.4149203141889037        11.574219371761602      -0.51428391583562039     
 H  0.32878375028988494        9.7164970231998353      -0.32311348396307477     
 H   4.6109871079816722        6.0309724825064510        6.2643735042508721     
 C   4.6715851855035844        8.1073268397960625        6.8701862403796632     
 H   4.3785824110549445        10.208177105374464        7.3020917581830629     
 C  -2.4824399475100343        12.373267657165206        6.8930451355893272     
 C  -1.3727482418988870        11.612140156376205        8.8955766919249371     
 H -0.29012542144393044        9.7505993640189423        8.7286667403672347     
 H  -4.5350930106855341        5.9503902360354237        2.2650469967981905     
 C  -4.6220465777419726        8.0093290687143135        1.6058417576230002     
 H  -4.3540877156947735        10.101991932223164        1.1191474167950908     
 H   3.1723542727673530        13.081974068282445        1.9794802229276032     
 C   2.2252045411456165        12.518932588719531       0.12194779354392853     
 H   1.1483777087904821        11.684169237473432       -1.5664865937029386     
 H   5.6150368710748264        8.0231381071741179        7.4070186540437506     
 H  -3.1057449468459390        13.102591089492272        6.3754758992200555     
 C  -2.1716228176465977        12.555804282221539        8.2438177531954047     
 H  -1.1186048963660760        11.727497017483048        9.9501409780882160     
 H  -5.5700375928960097        7.9028819917382007        1.0807787759080776     
 H   2.6168645269316122        13.379221943613199      -0.41174422543518191     
 H  -2.5652119341312485        13.421733177976463        8.7675296426584364     
 Dy  -1.3566202613468411E-002   8.4706731387593894        12.661149025492218     
 Br  -4.4563619739373436E-002   11.339489823274633        12.656568961311047     
 O -0.81723842171299588        8.0576425569375001        10.681345256009301     
 N  -1.4048278424386100        6.3393188713201436        13.082874974074251     
 N  -2.2492041823108493        8.8988286085463866        13.898250259769336     
 O  0.80679731642853680        8.0254237294837818        14.621313558294920     
 N   1.3888462754577040        6.3530803996302962        12.184946502842939     
 N   2.2399270056706371        8.9413437590041980        11.479174087138862     
 C  -1.2581766774921976        6.9984645108054195        9.9980134481550049     
 C  -2.0433653743606848        6.5187009849764443        14.412155739408158     
 C -0.57746366162686502        5.1001727852891401        13.118259343765432     
 C  -2.5032261364339248        6.2287922397090059        12.062556345068824     
 C  -2.9036563601532577        10.077068438333772        14.002520886797834     
 C  -2.7874698649646614        7.8219876411331128        14.524503843227142     
 C   1.2471269819569697        6.9559683340615317        15.289822082736830     
 C   2.0407283662772100        6.5818995285787594        10.870031993704712     
 C  0.55955738120428611        5.1179161522543444        12.098823513374375     
 C   2.4772564928309544        6.2003918526610509        13.209570108462497     
 C   2.8967242667571798        10.121795663522956        11.428847017520082     
 C   2.7796179695261714        7.8919874213931749        10.809750666352800     
 C  -2.0695858077586253        6.0212468693622014        10.640494963189933     
 C -0.92156959394790250        6.8035977981458950        8.6387599174453307     
 H  -1.2433720045944952        6.5088764294505275        15.169269228082301     
 H  -2.7299671433438699        5.6845942039056743        14.638304811254942     
 H  -1.2127863013103921        4.2147666347071890        12.943203005482951     
 H -0.15935905215167095        5.0105637661955562        14.126299979152121     
 H  -3.1694351760114889        5.4031814971872949        12.357150144773351     
 H  -3.0743429762591665        7.1651526466486821        12.127682743247613     
 H  -2.4259336933260456        10.917360994786344        13.504141411395139     
 C  -4.0996521308150644        10.228830643211278        14.699384228322085     
 C  -3.9691593373561029        7.9024111127028069        15.260884021185104     
 C   2.0392872581671124        5.9758117780896942        14.628594418808175     
 C  0.93533893561937120        6.7600973001001634        16.654587693703199     
 H   1.2503864846953243        6.5920055451807942        10.102889171505844     
 H   2.7366236583141812        5.7614070537631044        10.623271693017051     
 H   1.1921151103346925        4.2248759187845124        12.244234459013295     
 H  0.14469908893696573        5.0628107992733611        11.087143211489785     
 H   3.1305094976401442        5.3685389422743013        12.901863522347742     
 H   3.0668861096534403        7.1266043952272708        13.166325445751927     
 H   2.4206916691073479        10.939731744551452        11.964501046555576     
 C   4.0915928785606779        10.303699886904079        10.736540708735127     
 C   3.9599877287000118        8.0046112285458779        10.075372896113182     
 C  -2.5246076597597766        4.9111900286142713        9.9212853298540722     
 C  -1.3927576330846299        5.6883384228143106        7.9369651077987191     
 H -0.31329023548233959        7.5490565714656999        8.1286189029967790     
 H  -4.5846154183519348        11.201006247057968        14.751724963298784     
 C  -4.6507538752455977        9.1178489405343193        15.333314473785800     
 H  -4.3613565723482175        7.0125504442023203        15.748089198058070     
 C   2.4918282698752625        4.8555700293704618        15.334081550825459     
 C   1.4071699169492451        5.6367382329678115        17.342817877778810     
 H  0.34627012327115353        7.5115627571806476        17.178467563619041     
 H   4.5774381874728789        11.276344639673983        10.728502779083165     
 C   4.6400997966712634        9.2227643957803185        10.050275468156011     
 H   4.3523154701637869        7.1350938011353371        9.5531785399401556     
 H  -3.1474788378662772        4.1742876731812162        10.428791220882973     
 C  -2.2008606816319136        4.7406650098582208        8.5718850807035505     
 H  -1.1247608630476955        5.5793214949448178        6.8849870093282410     
 H  -5.5970379879763374        9.1978299626000659        15.865422665166177     
 H   3.1034212728660240        4.1177892536021385        14.814289200911071     
 C   2.1886697202229581        4.6807508417793802        16.687623600139403     
 H   1.1604133344433680        5.5276025500564776        18.399818517516440     
 H   5.5842934679395988        9.3260343007159321        9.5178526111526764     
 H  -2.5885995985396177        3.8791899284669475        8.0368847234399876     
 H   2.5744784380093373        3.8113570961803602        17.211426450842161     
         256

 Dy   4.2554751025466180       0.17204889117663000        4.2376734047208444     
 Br   4.2253908152291020       -2.7116145668520262        4.2372470387356271     
 O   5.0552804864247607       0.61491450663903469        2.2673670437431563     
 N   5.6721351184574971        2.2750442791092644        4.6965750781826241     
 N   6.5095917138068780      -0.30162757601043894        5.4254011625322835     
 O   3.4648826387600757       0.60598120817136314        6.2127447205039736     
 N   2.8624562356733572        2.2980619023673139        3.8044256694279524     
 N   2.0191478404176442      -0.26970227760494531        3.0195424403212927     
 C   5.5049534839229857        1.6774263041771973        1.5946007720120083     
 C   6.3282239478112770        2.0615615707278194        6.0121786757048579     
 C   4.8413904149148808        3.5108443957093840        4.7741594547898298     
 C   6.7577331349877934        2.4194267012527102        3.6669843006162828     
 C   7.1551754318658043       -1.4877622797256240        5.4844630189503230     
 C   7.0616421262822318       0.74937804935691665        6.0813657875180356     
 C   3.0185576457055063        1.6641919719685199        6.8941304488689212     
 C   2.2198424903300524        2.1086582136474186        2.4801869385285720     
 C   3.7013040961595696        3.5281438280979889        3.7574446975593641     
 C   1.7695474052279347        2.4245896239594540        4.8268128152109950     
 C   1.3631420581025655       -1.4484496877563733        2.9272689546919337     
 C   1.4830009494919945       0.80013874762246973        2.3783148165696528     
 C   6.3147491373656823        2.6469299165677418        2.2498635309470782     
 C   5.1813180255182134        1.8802519364428587       0.23353327100602192     
 H   5.5400876378022019        2.0603639653334183        6.7815874066492023     
 H   7.0262345716309023        2.8835747047806164        6.2475109399043900     
 H   5.4754567692213580        4.4017471660622389        4.6231162714547818     
 H   4.4281878643924619        3.5718857026737525        5.7861306711048437     
 H   7.4170439804496979        3.2475459251957202        3.9711995017507045     
 H   7.3415793769316045        1.4896073123975488        3.7097611703791009     
 H   6.6672969889550533       -2.3069580713620121        4.9614679232099119     
 C   8.3538556012508742       -1.6719787195787685        6.1695429258785506     
 C   8.2464794339744518       0.63497652219306189        6.8074474717646885     
 C   2.2061514931883370        2.6376279343579512        6.2477428064771816     
 C   3.3490475360163048        1.8588735813699055        8.2545586332728078     
 H   3.0156172377292623        2.1194221024882509        1.7188391781774552     
 H   1.5258728341218839        2.9361985938001904        2.2515133823357250     
 H   3.0754876413073071        4.4210133607116289        3.9287110139495889     
 H   4.1165078200596925        3.6080724569853815        2.7475895915808541     
 H   1.1079102292371301        3.2529933579872594        4.5295808479541710     
 H   1.1910599190593738        1.4921339722758857        4.7696290659061731     
 H   1.8382536871497401       -2.2825458646467225        3.4379182528282568     
 C  0.17050760582841928       -1.6082578453615641        2.2266119976281478     
 C  0.30613474298504006       0.70930551207919312        1.6350460464137326     
 C   6.7733570494571627        3.7630151414143413        1.5419636822204199     
 C   5.6580186741633778        3.0002099422474822      -0.45690179764868938     
 H   4.5773390938113643        1.1378182819749427      -0.28601419688407387     
 H   8.8309780220156924       -2.6488226920446576        6.1853089247418920     
 C   8.9175879951873398      -0.58789331565350444        6.8379919285585800     
 H   8.6493529177888941        1.5060325808241002        7.3187151589429345     
 C   1.7456419591990699        3.7463998012003570        6.9652205386395663     
 C   2.8710796889330994        2.9723330408742763        8.9546793504290640     
 H   3.9568634502497275        1.1139907455808986        8.7662076997086551     
 H -0.31516688436410578       -2.5804402371645971        2.1864098672252159     
 C -0.37582002729106395      -0.50619026717364779        1.5735292316887208     
 H  -8.3190788819603137E-002   1.5933605710166443        1.1352696130724540     
 H   7.3969929934475429        4.4934661577596202        2.0575977198974780     
 C   6.4582423755029978        3.9447549625137768       0.19201986743443750     
 H   5.3997639280935568        3.1152082173573059       -1.5105456866844205     
 H   9.8656206675714824      -0.69254643879729394        7.3631978610631217     
 H   1.1218868561014852        4.4810323195166983        6.4556884509413806     
 C   2.0635913625320819        3.9177136295390711        8.3158976846836339     
 H   3.1336100766756516        3.0816726924518649        10.007930622926036     
 H  -1.3192213828443693      -0.59221888836993108        1.0369066821356305     
 H   6.8492729715604659        4.8109462352549857      -0.33324136146221028     
 H   1.6704904343863665        4.7779182950527606        8.8487895471567484     
 Dy   4.3051101976643809        17.063232798960556        12.665966652810086     
 Br   4.3345578108347169        19.936041740090140        12.681763435953682     
 O   3.4852970706866149        16.622461060864612        10.704103817029532     
 N   2.9040620071959151        14.948048759183900        13.139697140322882     
 N   2.0502272818664755        17.533753673072724        13.846484377318502     
 O   5.1079771632680506        16.653661131460435        14.644063693730908     
 N   5.6992944088596893        14.937474488356727        12.243801599008830     
 N   6.5415419771362586        17.499032201074847        11.433931146368286     
 C   3.0479017533067934        15.551845397515415        10.035862899614054     
 C   2.2530263462572786        15.175014486305036        14.455416892571163     
 C   3.7346835308560244        13.713805400939458        13.224045478512048     
 C   1.8152728927871491        14.797390479465850        12.115019415326893     
 C   1.3934773135009098        18.714092372024552        13.898374152680280     
 C   1.5132921058127569        16.484554225882839        14.518048554569420     
 C   5.5532281254181601        15.598289711733695        15.330420264688053     
 C   6.3402920667983951        15.119609488167859        10.915975192444794     
 C   4.8720036617263833        13.698535722261530        12.204895693878553     
 C   6.7960638162882585        14.825736699004187        13.265706726603499     
 C   7.1944104772967385        18.678440348586605        11.333482375004596     
 C   7.0825183468372481        16.424302499322511        10.806655483751696     
 C   2.2539929508874259        14.572555074808369        10.696316783925241     
 C   3.3659860337479293        15.352699804808156        8.6730388204909037     
 H   3.0442962141609393        15.185435196273460        15.221585574434398     
 H   1.5583666727329955        14.353487534353844        14.702084760142066     
 H   3.1032385063054586        12.820216619812282        13.077994008239475     
 H   4.1499636505029853        13.658533496246193        14.235582414448261     
 H   1.1609839939807323        13.966416490464956        12.422307784722282     
 H   1.2272239179245201        15.724481469996658        12.158775899953897     
 H   1.8676952230729025        19.531879984036951        13.360877688704214     
 C  0.20103220463770768        18.895981670418422        14.594752178400260     
 C  0.33571076329204974        16.597183008192086        15.256999891784107     
 C   6.3633424838640531        14.619882208513937        14.688474385062825     
 C   5.2246959527867238        15.410480702608210        16.692524387247381     
 H   5.5418640346176380        15.109280285951709        10.157230657443653     
 H   7.0288050977882657        14.287002368191562        10.690285896595382     
 H   5.5072609847943177        12.812789042346841        12.377966111107851     
 H   4.4543417774511482        13.611377853199368        11.196503900790246     
 H   7.4617618595882318        13.999616951789779        12.971714091395659     
 H   7.3682344019437211        15.761507519278513        13.200806821562676     
 H   6.7146877054171359        19.516816599935197        11.833214219468537     
 C   8.3914975140682149        18.833378949228319        10.639131892046352     
 C   8.2652121090829169        16.508078937902880        10.072375825738892     
 C   1.8033556351075115        13.451567421322501        9.9910219007071692     
 C   2.8974646387805394        14.227499575335672        7.9855015596639252     
 H   3.9571629542535072        16.103226615574581        8.1501452469325493     
 H -0.28545386488652047        19.868322607842142        14.603555304697807     
 C -0.34436661890864284        17.815265995308881        15.283861592941342     
 H  -5.4459775896787799E-002   15.727981947525237        15.781330277795522     
 C   6.8239554775659723        13.514211211577107        15.410933258912500     
 C   5.7027086957161073        14.300385615583568        17.397842604072025     
 H   4.6178622387836414        16.157579400892214        17.201901757331843     
 H   8.8752114541195795        19.806338629581568        10.590246279041986     
 C   8.9452934882514299        17.724620290684499        10.003735283148464     
 H   8.6595207759728616        15.619856159544472        9.5839950748251344     
 H   1.1894679825994110        12.715081690439842        10.509719682994572     
 C   2.1121821662076323        13.273734512215379        8.6392180274119550     
 H   3.1493744831167869        14.115549775003537        6.9300356879638709     
 H  -1.2863487746876425        17.918848204712052        15.820085824625572     
 H   7.4461627821820358        12.776224734916426        14.904335075405051     
 C   6.5084522415515957        13.350609254302357        16.763119484628049     
 H   5.4416793273896245        14.196860958426758        18.452093991989425     
 H   9.8927137484811638        17.806793636102057        9.4739423532770157     
 H   1.7279568629874076        12.403445240115687        8.1158702543340837     
 H   6.9015098218131543        12.493138772352419        17.300651927822845     
 Dy   3.5972610116081750E-002   8.7770862446465046        4.2085420127353670     
 Br   6.4994218235847195E-002   5.8935819567378029        4.2065125467483329     
 O  0.82660534085264525        9.2081779439760538        2.2321914912316507     
 N   1.4301039070092629        10.902426158502969        4.6379900523973552     
 N   2.2719558556839976        8.3345310541904318        5.4247829748173819     
 O -0.76328088215717305        9.2241535810814117        6.1776828461503399     
 N  -1.3796877320742984        10.880533791449583        3.7457099258254591     
 N  -2.2183546771014644        8.3039973587959217        3.0189721286292941     
 C   1.2715061510227650        10.266420512240565        1.5500632975863873     
 C   2.0727079996830087        10.713315166702582        5.9621488002158012     
 C  0.59180900230714639        12.132906541701352        4.6844531162124818     
 C   2.5229788585283570        11.027383346410632        3.6153825087371669     
 C   2.9276237889696768        7.1556203442503898        5.5175274790030437     
 C   2.8096147801938494        9.4049630793965147        6.0637100679370022     
 C  -1.2148574815418913        10.286942530829689        6.8488668852001391     
 C  -2.0354620549301887        10.666498429200587        2.4300419842104897     
 C -0.54836305104456984        12.115940353281699        3.6677929116729899     
 C  -2.4658357835481217        11.026371965400418        4.7742901019955397     
 C  -2.8642000900469546        7.1179893796915659        2.9601476143323548     
 C  -2.7690161395288979        9.3543685887686046        2.3608410718797770     
 C   2.0853186949420142        11.239819686607591        2.1948399953788202     
 C  0.93735986232169410        10.462261667899607       0.19058442620127075     
 H   1.2768602955699255        10.723605706401370        6.7233810643206890     
 H   2.7665060677344155        11.540938877417275        6.1909495736990561     
 H   1.2180628105480544        13.025428527790744        4.5130405216272242     
 H  0.17662100165657738        12.213280598686465        5.6942856411533960     
 H   3.1852357055196081        11.855581410390812        3.9117987436047925     
 H   3.1007895165120702        10.094545402678801        3.6729728696059212     
 H   2.4513091082606224        6.3210600078139061        5.0087454488734542     
 C   4.1212998990893954        6.9962734146880639        6.2165771688309466     
 C   3.9878364733571181        9.3147606580610898        6.8046062403157741     
 C  -2.0243297089098315        11.255274646176748        6.1915992599714631     
 C -0.89426990408815188        10.490366436694321        8.2104544223966638     
 H  -1.2472238046159299        10.665119092891462        1.6607669544713672     
 H  -2.7334125101544076        11.488435420437060        2.1943152029240567     
 H  -1.1819726232853593        13.007156915800246        3.8188841794384447     
 H -0.13527714641824404        12.176744444811854        2.6557878320039006     
 H  -3.1246973714632920        11.854346904313504        4.4687119236286028     
 H  -3.0500027627421966        10.096729639658539        4.7320494385021759     
 H  -2.3773615040606688        6.2992168225055059        3.4847531882257852     
 C  -4.0619354350561752        6.9333551971201377        2.2735060971963690     
 C  -3.9526676466827531        9.2394241977254712        1.6326518500719480     
 C   2.5439654746464933        12.349063729299059        1.4770529421474985     
 C   1.4130545156277909        11.576537734241400      -0.50980274980616791     
 H  0.32770502887864933        9.7182173835998551      -0.32013697418019038     
 H   4.6064324756714630        6.0238628311681444        6.2577982392570126     
 C   4.6692775113906366        8.0990889523840544        6.8669629697947050     
 H   4.3782747398105766        10.199452950815155        7.3022639423726803     
 C  -2.4858794064587801        12.370825217194556        6.8983553667531616     
 C  -1.3744435909990260        11.609418652266680        8.8998362143718186     
 H -0.29113855928843912        9.7484088943040756        8.7315385856713306     
 H  -4.5394916407248420        5.9567107921059952        2.2585768771359169     
 C  -4.6242836136617260        8.0167676931750229        1.6027587103076251     
 H  -4.3544248625454269        10.109944098870269        1.1195412618457043     
 H   3.1686622058964340        13.083614971484639        1.9855730380991528     
 C   2.2223308591024145        12.521426469592090       0.12740915155093746     
 H   1.1472345055541717        11.686774631401752       -1.5621440245275713     
 H   5.6131314860404729        8.0134019998273534        7.4028385170507818     
 H  -3.1094532873401968        13.100315115205738        6.3813435700800492     
 C  -2.1743377646657729        12.552871197956346        8.2490269274959793     
 H  -1.1194817565953163        11.724604650685166        9.9542253283771895     
 H  -5.5719244131215087        7.9118286398959254        1.0768357716695680     
 H   2.6137875895776608        13.382223552011549      -0.40564691561828414     
 H  -2.5680095053273422        13.418385371591905        8.7733212886136318     
 Dy  -9.2870170117848594E-003   8.4708004983644667        12.662459504005691     
 Br  -3.5646130371951759E-002   11.339509842202803        12.658909035684667     
 O -0.81415093171137143        8.0559554650078127        10.683712023420640     
 N  -1.4017805254087838        6.3403401277551259        13.087327195327468     
 N  -2.2462671098844931        8.9018356846155893        13.895726168023169     
 O  0.80954955819996977        8.0268194924608096        14.623663693020555     
 N   1.3919170877879912        6.3519941455265094        12.189437201375073     
 N   2.2430299829868074        8.9381952622911722        11.476758876321504     
 C  -1.2548783270556729        6.9960849072922420        10.001298101635630     
 C  -2.0412458202655990        6.5229759561293896        14.415628628607138     
 C -0.57445279149850692        5.1013652294404972        13.126016008782253     
 C  -2.4994390013171843        6.2273588689578805        12.066592286085221     
 C  -2.9006970244091006        10.080309131392051        13.996501031310604     
 C  -2.7849177348815788        7.8267610940539738        14.524506042248751     
 C   1.2501657180373484        6.9580958961913399        15.293107454507226     
 C   2.0429225365300585        6.5774947162689141        10.873578995766625     
 C  0.56258779095375033        5.1166767989100510        12.106609234390078     
 C   2.4810190900395850        6.2017358460784200        13.213687251229684     
 C   2.8998293610375323        10.118412455007586        11.422864805505073     
 C   2.7822554669853998        7.8870632747440279        10.809810023321200     
 C  -2.0652778017387972        6.0187296595419264        10.644801788428692     
 C -0.91934427831691479        6.8009342226276575        8.6418298391896649     
 H  -1.2419308326201832        6.5144304126317110        15.173444591584515     
 H  -2.7285179893008862        5.6898062787299644        14.643109595998075     
 H  -1.2096815657715931        4.2155199114812909        12.952888374547582     
 H -0.15657392163271208        5.0139595746211114        14.134297633233107     
 H  -3.1649985944725527        5.4014343291638829        12.361868888814183     
 H  -3.0715872078267710        7.1631659330300961        12.130283323966662     
 H  -2.4228043600227900        10.919176703050551        13.495991955933246     
 C  -4.0968048498631813        10.234078991859869        14.692733858231824     
 C  -3.9667332692365900        7.9093219614774561        15.260395771986968     
 C   2.0434958190462233        5.9781817363034824        14.632950251644655     
 C  0.93721528210444982        6.7624660139876429        16.657634469152800     
 H   1.2519472425834088        6.5863001169831952        10.107096363317613     
 H   2.7381505269624085        5.7560530317802163        10.628199230702419     
 H   1.1952245634428560        4.2240727148614479        12.253984116361634     
 H  0.14754203073234501        5.0593538637391910        11.095160050153563     
 H   3.1349508692226262        5.3702089273400135        12.906681181779275     
 H   3.0696143692717603        7.1285092550238618        13.169073866195436     
 H   2.4240217196689291        10.937790045182521        11.956425369461128     
 C   4.0945097476030927        10.298298633153570        10.729809784293238     
 C   3.9624422920500106        7.9975335444026427        10.074856099261535     
 C  -2.5198516768398047        4.9079225980499874        9.9264452197598132     
 C  -1.3902403476365512        5.6850289180500218        7.9408908344863791     
 H -0.31212455329704714        7.5466992642324868        8.1309022614971820     
 H  -4.5816865825204429        11.206347813300722        14.742236894361435     
 C  -4.6481027614023986        9.1250020853800304        15.329684172075074     
 H  -4.3591870480046904        7.0207720635895310        15.749664923450812     
 C   2.4965206018033546        4.8587179740366535        15.339308786584777     
 C   1.4093617665930895        5.6397769507968354        17.346735903831458     
 H  0.34697389653725935        7.5135567065955664        17.180695980891660     
 H   4.5804259296887686        11.270846415339735        10.718872342835271     
 C   4.6427650417498558        9.2154358543577786        10.046537487861510     
 H   4.3544810131183134        7.1266916299309200        9.5547186698101356     
 H  -3.1421592218704926        4.1710185753210638        10.434621403972601     
 C  -2.1968797137154246        4.7369028163009430        8.5769339892781087     
 H  -1.1231964210292336        5.5758514676892155        6.8887035699247106     
 H  -5.5944008977792947        9.2065228136750576        15.861536465557906     
 H   3.1087899387202711        4.1210084879893714        14.820219620597188     
 C   2.1924599525950885        4.6843197995319574        16.692706280271977     
 H   1.1615610972879471        5.5307463758369177        18.403503514239386     
 H   5.5868983409471493        9.3171431397139397        9.5137751908585919     
 H  -2.5842327165346655        3.8748101512835791        8.0426409747724890     
 H   2.5786452298956704        3.8155461840703153        17.217229688849390     
         256

 Dy   4.2576674645542436       0.17163930990854001        4.2356872278321527     
 Br   4.2327027011392300       -2.7120657337731653        4.2349735522448233     
 O   5.0563557983783660       0.61322672350488683        2.2645739693227056     
 N   5.6725928647921409        2.2759963842079411        4.6919007851851058     
 N   6.5109908290916101      -0.29838517840894763        5.4264745708562430     
 O   3.4658669667372082       0.60687939827545412        6.2098899105748346     
 N   2.8629399852200201        2.2963129673005547        3.7997016793096732     
 N   2.0207879390579806      -0.27368456567566740        3.0204510040325365     
 C   5.5062466246482726        1.6750543667090261        1.5909058065674355     
 C   6.3278583932668084        2.0657332944238456        6.0083947108041631     
 C   4.8414924859841832        3.5117117273937577        4.7664063958627114     
 C   6.7588832550895370        2.4184770617880371        3.6627613609282426     
 C   7.1571675153992613       -1.4840141097648205        5.4882796327859911     
 C   7.0619060782133412       0.75415726469164279        6.0809082447011731     
 C   3.0198245719190053        1.6658037870015885        6.8903525288876466     
 C   2.2195674649543307        2.1037306590406444        2.4763565085816328     
 C   3.7014171285939166        3.5264617229982762        3.7496873586080266     
 C   1.7706796303096584        2.4247266667366749        4.8225034529379958     
 C   1.3653762730021990       -1.4529330594054630        2.9309882214502290     
 C   1.4834227416217096       0.79461315710497415        2.3777665150739882     
 C   6.3165260774420133        2.6447319361009214        2.2453055437403528     
 C   5.1822167039013260        1.8771286967795930       0.22983223829087593     
 H   5.5391396267590300        2.0657978841429299        6.7771882032850304     
 H   7.0251837236836305        2.8886973449405282        6.2423263608751913     
 H   5.4754073417468785        4.4023614241104907        4.6135651455326698     
 H   4.4280768806792530        3.5746896213917880        5.7781457266184368     
 H   7.4184675828283124        3.2465560575249031        3.9663688829577466     
 H   7.3421214665842323        1.4883629315550420        3.7069339772392293     
 H   6.6701041009471886       -2.3044337224102964        4.9664923707799247     
 C   8.3555161911864637       -1.6662057369389442        6.1743727842101865     
 C   8.2462191128638143       0.64180863675119593        6.8081523141125899     
 C   2.2078903683614319        2.6390468125211011        6.2431013355661564     
 C   3.3500341408854042        1.8613051521027761        8.2507366323624058     
 H   3.0147860438965108        2.1133034853185007        1.7144303159378187     
 H   1.5248890687759005        2.9302762597858778        2.2463220583306214     
 H   3.0754374569205489        4.4195713600813962        3.9191263187710765     
 H   4.1164337645654507        3.6044447729303268        2.7396293561264464     
 H   1.1093105013032545        3.2531517465462225        4.5246299320464320     
 H   1.1916087013080348        1.4925594413793306        4.7667059303195769     
 H   1.8413349135997774       -2.2857902902400480        3.4428252780099347     
 C  0.17236863635293082       -1.6147703467099122        2.2314276197241267     
 C  0.30597656734432011       0.70172161192502269        1.6357659606117707     
 C   6.7756262424632823        3.7600261247551496        1.5365204462746456     
 C   5.6593785567400383        2.9963124815406994      -0.46152524927030519     
 H   4.5776841514954549        1.1346817504356652      -0.28903602560063474     
 H   8.8332995847991658       -2.6426873688811350        6.1922033419930500     
 C   8.9180907173748629      -0.58054966253157514        6.8411817712216401     
 H   8.6481935516761954        1.5139536788349430        7.3182564299653725     
 C   1.7479450451420599        3.7486480603288777        6.9596734622624856     
 C   2.8726514397569423        2.9756067227636653        8.9498941202963405     
 H   3.9573143611854809        1.1164569807979132        8.7630660794359905     
 H -0.31263055041209070       -2.5873087913839403        2.1933256068787568     
 C -0.37518395426376910      -0.51429532992026961        1.5767501856189035     
 H  -8.4315817802516971E-002   1.5846887384856951        1.1348935538621034     
 H   7.3994058914978940        4.4907473431653884        2.0516015690835525     
 C   6.4604087073882832        3.9408124285832371       0.18647358194380356     
 H   5.4008469211087622        3.1107675357776907       -1.5151643567437889     
 H   9.8659040330326988      -0.68368551205482342        7.3670233831398182     
 H   1.1242877291012732        4.4829778921571704        6.4496043128211831     
 C   2.0659387616274989        3.9210103874477751        8.3102023845573996     
 H   3.1350160805934157        3.0855642563444556        10.003113037122317     
 H  -1.3188371372808880      -0.60185397783136951        1.0408251678876834     
 H   6.8518499790375422        4.8063415262614164      -0.33952968492475166     
 H   1.6733646882740285        4.7819406389880807        8.8423353018486406     
 Dy   4.3025640663551838        17.063227221794762        12.664740453322931     
 Br   4.3272497712440439        19.936046589834405        12.678931615117442     
 O   3.4841022248170983        16.623957644612528        10.701873718096742     
 N   2.9026247387679271        14.946986261329057        13.135332929248184     
 N   2.0490588250569792        17.530708200876621        13.849385153587287     
 O   5.1066630469869008        16.651784720308946        14.641804271412207     
 N   5.6978487101797333        14.938429303434337        12.239419912550426     
 N   6.5402592033596498        17.502024919792728        11.436657618301389     
 C   3.0461196852915373        15.554246278556068        10.032613243497762     
 C   2.2524632621776672        15.170583562475747        14.452020240118140     
 C   3.7332159152765927        13.712533505576680        13.216298171624613     
 C   1.8131089064746992        14.798825114556443        12.111064504008766     
 C   1.3923297318722083        18.710831843792473        13.904844263597383     
 C   1.5123874548395060        16.479664444628149        14.518229765402360     
 C   5.5513553405727087        15.595498520900309        15.327117456161188     
 C   6.3396840505557668        15.123925551972450        10.912545931452680     
 C   4.8705296082083294        13.699706234652741        12.197148310167330     
 C   6.7939085573756497        14.824131918446446        13.261712895345855     
 C   7.1931787325257757        18.681629469559947        11.339781801918225     
 C   7.0815627989604986        16.429068437576440        10.806795548115739     
 C   2.2511982409892219        14.575108081107173        10.692051455993063     
 C   3.3647449369696538        15.355719696035564        8.6698346941350604     
 H   3.0443399652950909        15.179516588420109        15.217554644643769     
 H   1.5583773896568534        14.348150574417582        14.697180905893200     
 H   3.1016294508046784        12.819435503053384        13.068222253333836     
 H   4.1486856098025591        13.654948973696737        14.227595160727082     
 H   1.1581394206834847        13.968183949455677        12.417659911890526     
 H   1.2261084025638744        15.726486031082850        12.156269683660483     
 H   1.8664697537339165        19.530111023003101        13.369636130432182     
 C  0.19989484750374945        18.890652252887222        14.601688290485937     
 C  0.33482180166461406        16.590096744821789        15.257509660543521     
 C   6.3605405037691884        14.617019280669089        14.684144784210993     
 C   5.2233053923886210        15.406996041521323        16.689242669440613     
 H   5.5418514820722606        15.115068834887181        10.153183953251704     
 H   7.0287643564899422        14.292222540378482        10.685343942553185     
 H   5.5056468860808438        12.813473177654435        12.368200385278158     
 H   4.4530484363009837        13.614848254028031        11.188525808020211     
 H   7.4589447334899130        13.997719101448382        12.966954564596278     
 H   7.3671066495803323        15.759355862567297        13.198344043439436     
 H   6.7133385627861166        19.518575755773025        11.841695549044461     
 C   8.3903481599870418        18.838555935267131        10.646011933625445     
 C   8.2643547948996421        16.514959847816755        10.072975786904765     
 C   1.7997450809350097        13.455088757562145        9.9857891997632873     
 C   2.8954502376690336        14.231471214373434        7.9812906706833644     
 H   3.9568952895458631        16.105990291306785        8.1477100892278997     
 H -0.28662957958844609        19.862920895678979        14.613363737369548     
 C -0.34546897293597956        17.807941037379038        15.287537293978295     
 H  -5.5213564440103828E-002   15.719524577250203        15.779605941724732     
 C   6.8203032377279760        13.510329231066093        15.405584601967856     
 C   5.7005066443995203        14.295898454143060        17.393503930918879     
 H   4.6174033756145505        16.154308129164754        17.199407421784436     
 H   8.8740268376310674        19.811584564584205        10.599991320721703     
 C   8.9442373172869392        17.731721651658145        10.007475127898683     
 H   8.6588546747195956        15.628050023795263        9.5824831554215439     
 H   1.1853524514994951        12.718570935791293        10.503843808109632     
 C   2.1088378975779705        13.278069581041754        8.6339333590388172     
 H   3.1478408960001030        14.119944638903030        6.9258902073690320     
 H  -1.2875695286036934        17.909898527324614        15.823804351164776     
 H   7.4420445837417457        12.772416641642650        14.898328844875758     
 C   6.5049556829585109        13.345796083330592        16.757683663166901     
 H   5.4398887393196782        14.191867529665792        18.447797335462365     
 H   9.8915889072695684        17.815444708901765        9.4778002293231562     
 H   1.7239327596606349        12.408598774256303        8.1097606320149289     
 H   6.8972672315255608        12.487447408644929        17.294354232133866     
 Dy   3.1961903785212929E-002   8.7767023759398626        4.2106762026588864     
 Br   5.6074177087869027E-002   5.8931277244181173        4.2080548478842852     
 O  0.82384826908798159        9.2090570887794758        2.2352277560557003     
 N   1.4279521335936540        10.900632339659687        4.6428607190834468     
 N   2.2683811890862837        8.3304130794632272        5.4242961552006133     
 O -0.76609711083471976        9.2226324426554953        6.1806568440288627     
 N  -1.3818170415779700        10.881505390242500        3.7505093152361080     
 N  -2.2216871122441124        8.3072821456107899        3.0183147040108236     
 C   1.2688275525337984        10.267793365020484        1.5539053429311891     
 C   2.0713581858140073        10.708366832002213        5.9661160430564015     
 C  0.59008184537755404        12.131220420558302        4.6922984879821277     
 C   2.5201814440957344        11.027445354023399        3.6198493538318575     
 C   2.9233559315025799        7.1509515728003343        5.5143055195597519     
 C   2.8074550498375852        9.3993474430112993        6.0644540049745732     
 C  -1.2175724719359069        10.284952940311163        6.8526104042858336     
 C  -2.0367083378258761        10.670616371014788        2.4339328402375626     
 C -0.55007198460963136        12.116789236598599        3.6756202900054200     
 C  -2.4686706487555332        11.025523516728930        4.7786324596104626     
 C  -2.8682530057402471        7.1218440365499136        2.9568598181705896     
 C  -2.7710268620533411        9.3591649717159466        2.3615177222683803     
 C   2.0820687669645839        11.241060288263650        2.1995722810818457     
 C  0.93558503366145207        10.464052999085377       0.19426798002966064     
 H   1.2761242787170792        10.717635306601174        6.7279846887177337     
 H   2.7659730151152133        11.534939441486236        6.1961542637849050     
 H   1.2165384885554753        13.023943622577780        4.5226436463661930     
 H  0.17509789431992345        12.209738296702684        5.7023329455171963     
 H   3.1821565575453783        11.855681131792124        3.9168956503183936     
 H   3.0985946594246316        10.094904661438973        3.6761194712050753     
 H   2.4460439396948193        6.3176021561119198        5.0045142937343892     
 C   4.1175204801480527        6.9895704106469116        6.2120562279979543     
 C   3.9863885503918155        9.3070876335952182        6.8038720782420921     
 C  -2.0276471831798557        11.253361913237214        6.1962007406612543     
 C -0.89598750994698728        10.488071806366561        8.2140014644971409     
 H  -1.2478226832850827        10.670290013949824        1.6653376341326005     
 H  -2.7338535056752065        11.493562070360339        2.1994480041777629     
 H  -1.1834891356160224        13.007795036314498        3.8284415084900956     
 H -0.13674399401563775        12.179448767295876        2.6638484497033432     
 H  -3.1278153806113931        11.853426215211575        4.4735948734102307     
 H  -3.0522090788218827        10.095570422135891        4.7351050231447225     
 H  -2.3823821758805730        6.3018662091190052        3.4804289435792448     
 C  -4.0655651147910072        6.9392615516458322        2.2690461263968880     
 C  -3.9540619642137882        9.2463031844075481        1.6320308249902411     
 C   2.5405133616969944        12.350913959727764        1.4825662859978559     
 C   1.4111887170666779        11.578856096721200      -0.50532158377671532     
 H  0.32662630746741367        9.7199377439998766      -0.31716046439730605     
 H   4.6018778433612546        6.0167531798298386        6.2512229742631540     
 C   4.6669698372776889        8.0908510649720480        6.8637396992097477     
 H   4.3779670685662087        10.190728796255849        7.3024361265622977     
 C  -2.4893188654075260        12.368382777223905        6.9036655979169961     
 C  -1.3761389400991653        11.606697148157155        8.9040957368187019     
 H -0.29215169713294781        9.7462184245892090        8.7344104309754265     
 H  -4.5438902707641509        5.9630313481765675        2.2521067574736429     
 C  -4.6265206495814795        8.0242063176357341        1.5996756629922502     
 H  -4.3547620093960804        10.117896265517373        1.1199351068963181     
 H   3.1649701390255149        13.085255874686835        1.9916658532707023     
 C   2.2194571770592120        12.523920350464648       0.13287050955794638     
 H   1.1460913023178616        11.689380025330074       -1.5578014553522039     
 H   5.6112261010061193        8.0036658924805888        7.3986583800578130     
 H  -3.1131616278344545        13.098039140919203        6.3872112409400419     
 C  -2.1770527116849481        12.549938113691155        8.2542361017965540     
 H  -1.1203586168245570        11.721712283887285        9.9583096786661613     
 H  -5.5738112333470067        7.9207752880536502        1.0728927674310582     
 H   2.6107106522237093        13.385225160409899      -0.39954960580138643     
 H  -2.5708070765234363        13.415037565207347        8.7791129345688272     
 Dy  -5.0078314101013079E-003   8.4709278579695422        12.663769982519163     
 Br  -2.6728641004530082E-002   11.339529861130975        12.661249110058286     
 O -0.81106344170974698        8.0542683730781253        10.686078790831976     
 N  -1.3987332083789574        6.3413613841901073        13.091779416580687     
 N  -2.2433300374581369        8.9048427606847920        13.893202076277001     
 O  0.81230179997140262        8.0282152554378357        14.626013827746190     
 N   1.3949879001182781        6.3509078914227226        12.193927899907205     
 N   2.2461329603029774        8.9350467655781483        11.474343665504147     
 C  -1.2515799766191482        6.9937053037790644        10.004582755116255     
 C  -2.0391262661705136        6.5272509272823340        14.419101517806119     
 C -0.57144192137014882        5.1025576735918552        13.133772673799074     
 C  -2.4956518662004439        6.2259254982067542        12.070628227101619     
 C  -2.8977376886649431        10.083549824450330        13.990481175823376     
 C  -2.7823656047984962        7.8315345469748348        14.524508241270357     
 C   1.2532044541177274        6.9602234583211491        15.296392826277621     
 C   2.0451167067829070        6.5730899039590698        10.877125997828536     
 C  0.56561820070321456        5.1154374455657585        12.114394955405782     
 C   2.4847816872482156        6.2030798394957882        13.217804393996872     
 C   2.9029344553178849        10.115029246492217        11.416882593490064     
 C   2.7848929644446283        7.8821391280948809        10.809869380289600     
 C  -2.0609697957189690        6.0162124497216514        10.649108613667451     
 C -0.91711896268592696        6.7982706471094208        8.6448997609339990     
 H  -1.2404896606458715        6.5199843958128954        15.177619955086726     
 H  -2.7270688352579024        5.6950183535542553        14.647914380741206     
 H  -1.2065768302327944        4.2162731882553919        12.962573743612213     
 H -0.15378879111375321        5.0173553830466666        14.142295287314091     
 H  -3.1605620129336165        5.3996871611404718        12.366587632855014     
 H  -3.0688314393943754        7.1611792194115109        12.132883904685711     
 H  -2.4196750267195344        10.920992411314758        13.487842500471354     
 C  -4.0939575689112981        10.239327340508460        14.686083488141563     
 C  -3.9643072011170770        7.9162328102521053        15.259907522788829     
 C   2.0477043799253343        5.9805516945172714        14.637306084481132     
 C  0.93909162858952844        6.7648347278751233        16.660681244602397     
 H   1.2535080004714934        6.5805946887855962        10.111303555129384     
 H   2.7396773956106357        5.7506990097973283        10.633126768387788     
 H   1.1983340165510195        4.2232695109383842        12.263733773709971     
 H  0.15038497252772429        5.0558969282050210        11.103176888817339     
 H   3.1393922408051083        5.3718789124057258        12.911498841210808     
 H   3.0723426288900804        7.1304141148204536        13.171822286638944     
 H   2.4273517702305107        10.935848345813589        11.948349692366682     
 C   4.0974266166455084        10.292897379403058        10.723078859851347     
 C   3.9648968554000090        7.9904558602594085        10.074339302409888     
 C  -2.5150956939198323        4.9046551674857044        9.9316051096655542     
 C  -1.3877230621884724        5.6817194132857329        7.9448165611740391     
 H -0.31095887111175469        7.5443419569992747        8.1331856199975849     
 H  -4.5787577466889520        11.211689379543477        14.732748825424087     
 C  -4.6454516475591987        9.1321552302257398        15.326053870364349     
 H  -4.3570175236611632        7.0289936829767408        15.751240648843552     
 C   2.5012129337314470        4.8618659187028461        15.344536022344094     
 C   1.4115536162369338        5.6428156686258584        17.350653929884107     
 H  0.34767766980336512        7.5155506560104852        17.182924398164282     
 H   4.5834136719046592        11.265348191005486        10.709241906587375     
 C   4.6454302868284474        9.2081073129352387        10.042799507567008     
 H   4.3566465560728398        7.1182894587265029        9.5562587996801174     
 H  -3.1368396058747079        4.1677494774609114        10.440451587062229     
 C  -2.1928987457989355        4.7331406227436661        8.5819828978526651     
 H  -1.1216319790107716        5.5723814404336132        6.8924201305211810     
 H  -5.5917638075822520        9.2152156647500494        15.857650265949633     
 H   3.1141586045745182        4.1242277223766042        14.826150040283304     
 C   2.1962501849672189        4.6878887572845356        16.697788960404552     
 H   1.1627088601325259        5.5338902016173579        18.407188510962332     
 H   5.5895032139546998        9.3082519787119491        9.5096977705645074     
 H  -2.5798658345297136        3.8704303741002111        8.0483972261049903     
 H   2.5828120217820030        3.8197352719602700        17.223032926856618     
         256

 Dy   4.2598598265618701       0.17122972864045000        4.2337010509434601     
 Br   4.2400145870493580       -2.7125169006943044        4.2327000657540195     
 O   5.0574311103319722       0.61153894037073908        2.2617808949022549     
 N   5.6730506111267847        2.2769484893066174        4.6872264921875884     
 N   6.5123899443763413      -0.29514278080745637        5.4275479791802024     
 O   3.4668512947143402       0.60777758837954510        6.2070351006456956     
 N   2.8634237347666835        2.2945640322337959        3.7949776891913944     
 N   2.0224280376983170      -0.27766685374638944        3.0213595677437803     
 C   5.5075397653735605        1.6726824292408551        1.5872108411228629     
 C   6.3274928387223408        2.0699050181198713        6.0046107459034692     
 C   4.8415945570534857        3.5125790590781314        4.7586533369355930     
 C   6.7600333751912798        2.4175274223233645        3.6585384212402023     
 C   7.1591595989327175       -1.4802659398040172        5.4920962466216592     
 C   7.0621700301444514       0.75893648002636904        6.0804507018843115     
 C   3.0210914981325048        1.6674156020346571        6.8865746089063720     
 C   2.2192924395786089        2.0988031044338706        2.4725260786346941     
 C   3.7015301610282640        3.5247796178985635        3.7419300196566887     
 C   1.7718118553913822        2.4248637095138958        4.8181940906649965     
 C   1.3676104879018325       -1.4574164310545525        2.9347074882085242     
 C   1.4838445337514246       0.78908756658747847        2.3772182135783235     
 C   6.3183030175183443        2.6425339556341014        2.2407475565336274     
 C   5.1831153822844387        1.8740054571163276       0.22613120557572994     
 H   5.5381916157158582        2.0712318029524415        6.7727889999208593     
 H   7.0241328757363588        2.8938199851004400        6.2371417818459927     
 H   5.4753579142723989        4.4029756821587434        4.6040140196105579     
 H   4.4279658969660440        3.5774935401098231        5.7701607821320309     
 H   7.4198911852069269        3.2455661898540860        3.9615382641647887     
 H   7.3426635562368610        1.4871185507125351        3.7041067840993578     
 H   6.6729112129393240       -2.3019093734585803        4.9715168183499374     
 C   8.3571767811220532       -1.6604327542991202        6.1792026425418216     
 C   8.2459587917531785       0.64864075130932997        6.8088571564604914     
 C   2.2096292435345264        2.6404656906842510        6.2384598646551304     
 C   3.3510207457545031        1.8637367228356470        8.2469146314520057     
 H   3.0139548500637590        2.1071848681487508        1.7100214536981824     
 H   1.5239053034299170        2.9243539257715647        2.2411307343255178     
 H   3.0753872725337907        4.4181293594511635        3.9095416235925637     
 H   4.1163597090712081        3.6008170888752722        2.7316691206720387     
 H   1.1107107733693786        3.2533101351051852        4.5196790161386939     
 H   1.1921574835566957        1.4929849104827755        4.7637827947329807     
 H   1.8444161400498147       -2.2890347158333735        3.4477323031916121     
 C  0.17422966687744235       -1.6212828480582602        2.2362432418201053     
 C  0.30581839170360009       0.69413771177085226        1.6364858748098090     
 C   6.7778954354694019        3.7570371080959584        1.5310772103288715     
 C   5.6607384393166988        2.9924150208339162      -0.46614870089192101     
 H   4.5780292091795465        1.1315452188963875      -0.29205785431719561     
 H   8.8356211475826374       -2.6365520457176124        6.1990977592442089     
 C   8.9185934395623860      -0.57320600940964594        6.8443716138847002     
 H   8.6470341855634949        1.5218747768457859        7.3177977009878106     
 C   1.7502481310850502        3.7508963194573979        6.9541263858854041     
 C   2.8742231905807851        2.9788804046530544        8.9451088901636169     
 H   3.9577652721212342        1.1189232160149276        8.7599244591633258     
 H -0.31009421646007557       -2.5941773456032835        2.2002413465322976     
 C -0.37454788123647426      -0.52240039266689131        1.5799711395490863     
 H  -8.5440846785430805E-002   1.5760169059547458        1.1345174946517527     
 H   7.4018187895482450        4.4880285285711565        2.0456054182696271     
 C   6.4625750392735695        3.9368698946526979       0.18092729645316963     
 H   5.4019299141239685        3.1063268541980760       -1.5197830268031574     
 H   9.8661873984939152      -0.67482458531235290        7.3708489052165156     
 H   1.1266886021010609        4.4849234647976424        6.4435201747009865     
 C   2.0682861607229155        3.9243071453564791        8.3045070844311670     
 H   3.1364220845111799        3.0894558202370468        9.9982954513185973     
 H  -1.3184528917174065      -0.61148906729280794        1.0447436536397361     
 H   6.8544269865146186        4.8017368172678472      -0.34581800838729304     
 H   1.6762389421616903        4.7859629829234009        8.8358810565405346     
 Dy   4.3000179350459860        17.063221644628968        12.663514253835775     
 Br   4.3199417316533699        19.936051439578673        12.676099794281201     
 O   3.4829073789475822        16.625454228360439        10.699643619163952     
 N   2.9011874703399396        14.945923763474214        13.130968718173488     
 N   2.0478903682474825        17.527662728680518        13.852285929856073     
 O   5.1053489307057509        16.649908309157453        14.639544849093506     
 N   5.6964030114997781        14.939384118511947        12.235038226092021     
 N   6.5389764295830419        17.505017638510608        11.439384090234491     
 C   3.0443376172762813        15.556647159596723        10.029363587381468     
 C   2.2519001780980563        15.166152638646455        14.448623587665116     
 C   3.7317482996971605        13.711261610213899        13.208550864737177     
 C   1.8109449201622494        14.800259749647037        12.107109592690637     
 C   1.3911821502435069        18.707571315560394        13.911314374514486     
 C   1.5114828038662549        16.474774663373456        14.518410976235300     
 C   5.5494825557272582        15.592707330066924        15.323814647634324     
 C   6.3390760343131385        15.128241615777043        10.909116670460568     
 C   4.8690555546902745        13.700876747043949        12.189400926456109     
 C   6.7917532984630418        14.822527137888706        13.257719064088214     
 C   7.1919469877548128        18.684818590533290        11.346081228831855     
 C   7.0806072510837490        16.433834375830365        10.806935612479784     
 C   2.2484035310910184        14.577661087405977        10.687786128060885     
 C   3.3635038401913779        15.358739587262971        8.6666305677792170     
 H   3.0443837164292424        15.173597980566758        15.213523714853141     
 H   1.5583881065807110        14.342813614481319        14.692277051644332     
 H   3.1000203953038987        12.818654386294487        13.058450498428197     
 H   4.1474075691021319        13.651364451147280        14.219607907005903     
 H   1.1552948473862374        13.969951408446398        12.413012039058772     
 H   1.2249928872032285        15.728490592169042        12.153763467367069     
 H   1.8652442843949304        19.528342061969251        13.378394572160152     
 C  0.19875749036979121        18.885322835356018        14.608624402571614     
 C  0.33393284003717838        16.583010481451488        15.258019429302934     
 C   6.3577385236743247        14.614156352824240        14.679815183359160     
 C   5.2219148319905173        15.403511380434436        16.685960951633845     
 H   5.5418389295268842        15.120857383822651        10.149137249059752     
 H   7.0287236151916179        14.297442712565402        10.680401988510988     
 H   5.5040327873673700        12.814157312962029        12.358434659448465     
 H   4.4517550951508191        13.618318654856692        11.180547715250176     
 H   7.4561276073915934        13.995821251106983        12.962195037796899     
 H   7.3659788972169435        15.757204205856082        13.195881265316197     
 H   6.7119894201550974        19.520334911610856        11.850176878620385     
 C   8.3891988059058686        18.843732921305943        10.652891975204538     
 C   8.2634974807163672        16.521840757730629        10.073575748070636     
 C   1.7961345267625080        13.458610093801786        9.9805564988194053     
 C   2.8934358365575279        14.235442853411193        7.9770797817028036     
 H   3.9566276248382191        16.108753967038986        8.1452749315232502     
 H -0.28780529429037177        19.857519183515816        14.623172170041290     
 C -0.34657132696331633        17.800616079449199        15.291212995015245     
 H  -5.5967352983419857E-002   15.711067206975169        15.777881605653944     
 C   6.8166509978899805        13.506447250555077        15.400235945023214     
 C   5.6983045930829332        14.291411292702550        17.389165257765733     
 H   4.6169445124454596        16.151036857437298        17.196913086237029     
 H   8.8728422211425571        19.816830499586839        10.609736362401419     
 C   8.9431811463224502        17.738823012631787        10.011214972648903     
 H   8.6581885734663295        15.636243888046053        9.5809712360179535     
 H   1.1812369203995792        12.722060181142744        10.497967933224695     
 C   2.1054936289483090        13.282404649868129        8.6286486906656812     
 H   3.1463073088834190        14.124339502802526        6.9217447267741932     
 H  -1.2887902825197446        17.900948849937180        15.827522877703979     
 H   7.4379263853014548        12.768608548368876        14.892322614346465     
 C   6.5014591243654261        13.340982912358827        16.752247841705749     
 H   5.4380981512497319        14.186874100904827        18.443500678935305     
 H   9.8904640660579730        17.824095781701470        9.4816581053692968     
 H   1.7199086563338624        12.413752308396919        8.1036510096957741     
 H   6.8930246412379672        12.481756044937441        17.288056536444891     
 Dy   2.7951197454344108E-002   8.7763185072332188        4.2128103925824050     
 Br   4.7154135939890859E-002   5.8926734920984307        4.2095971490202384     
 O  0.82109119732331803        9.2099362335828978        2.2382640208797504     
 N   1.4258003601780449        10.898838520816406        4.6477313857695393     
 N   2.2648065224885698        8.3262951047360225        5.4238093355838446     
 O -0.76891333951226659        9.2211113042295807        6.1836308419073855     
 N  -1.3839463510816417        10.882476989035418        3.7553087046467568     
 N  -2.2250195473867604        8.3105669324256581        3.0176572793923526     
 C   1.2661489540448321        10.269166217800404        1.5577473882759909     
 C   2.0700083719450064        10.703418497301843        5.9700832858970010     
 C  0.58835468844796168        12.129534299415251        4.7001438597517726     
 C   2.5173840296631123        11.027507361636166        3.6243161989265480     
 C   2.9190880740354834        7.1462828013502779        5.5110835601164601     
 C   2.8052953194813206        9.3937318066260822        6.0651979420121451     
 C  -1.2202874623299225        10.282963349792636        6.8563539233715280     
 C  -2.0379546207215635        10.674734312828990        2.4378236962646351     
 C -0.55178091817469288        12.117638119915499        3.6834476683378496     
 C  -2.4715055139629443        11.024675068057441        4.7829748172253863     
 C  -2.8723059214335391        7.1256986934082613        2.9535720220088248     
 C  -2.7730375845777844        9.3639613546632905        2.3621943726569836     
 C   2.0788188389871531        11.242300889919708        2.2043045667848715     
 C  0.93381020500121004        10.465844330271148       0.19795153385805053     
 H   1.2753882618642327        10.711664906800978        6.7325883131147775     
 H   2.7654399624960111        11.528940005555196        6.2013589538707548     
 H   1.2150141665628962        13.022458717364817        4.5322467711051608     
 H  0.17357478698326956        12.206195994718904        5.7103802498809975     
 H   3.1790774095711485        11.855780853193437        3.9219925570319947     
 H   3.0963998023371930        10.095263920199145        3.6792660728042295     
 H   2.4407787711290161        6.3141443044099335        5.0002831385953241     
 C   4.1137410612067109        6.9828674066057594        6.2075352871649621     
 C   3.9849406274265124        9.2994146091293484        6.8031379161684100     
 C  -2.0309646574498799        11.251449180297678        6.2008022213510454     
 C -0.89770511580582280        10.485777176038800        8.2175485065976162     
 H  -1.2484215619542356        10.675460935008187        1.6699083137938338     
 H  -2.7342945011960049        11.498688720283615        2.2045808054314691     
 H  -1.1850056479466853        13.008433156828747        3.8379988375417460     
 H -0.13821084161303146        12.182153089779897        2.6719090674027859     
 H  -3.1309333897594942        11.852505526109647        4.4784778231918594     
 H  -3.0544153949015693        10.094411204613243        4.7381606077872682     
 H  -2.3874028477004772        6.3045155957325045        3.4761046989327040     
 C  -4.0691947945258393        6.9451679061715268        2.2645861555974065     
 C  -3.9554562817448238        9.2531821710896232        1.6314097999085342     
 C   2.5370612487474951        12.352764190156471        1.4880796298482133     
 C   1.4093229185055649        11.581174459201000      -0.50084041774726273     
 H  0.32554758605617806        9.7216581043998982      -0.31418395461442172     
 H   4.5973232110510454        6.0096435284915319        6.2446477092692954     
 C   4.6646621631647411        8.0826131775600398        6.8605164286247895     
 H   4.3776593973218398        10.182004641696540        7.3026083107519142     
 C  -2.4927583243562719        12.365940337253253        6.9089758290808296     
 C  -1.3778342891993043        11.603975644047630        8.9083552592655852     
 H -0.29316483497745655        9.7440279548743405        8.7372822762795224     
 H  -4.5482889008034597        5.9693519042471399        2.2456366378113692     
 C  -4.6287576855012320        8.0316449420964453        1.5965926156768750     
 H  -4.3550991562467338        10.125848432164478        1.1203289519469317     
 H   3.1612780721545959        13.086896777889029        1.9977586684422519     
 C   2.2165834950160099        12.526414231337206       0.13833186756495533     
 H   1.1449480990815515        11.691985419258394       -1.5534588861768366     
 H   5.6093207159717657        7.9939297851338234        7.3944782430648441     
 H  -3.1168699683287118        13.095763166632670        6.3930789118000355     
 C  -2.1797676587041233        12.547005029425963        8.2594452760971269     
 H  -1.1212354770537973        11.718819917089405        9.9623940289551349     
 H  -5.5756980535725056        7.9297219362113758        1.0689497631925486     
 H   2.6076337148697575        13.388226768808250      -0.39345229598448872     
 H  -2.5736046477195300        13.411689758822789        8.7849045805240227     
 Dy  -7.2864580841775634E-004   8.4710552175746194        12.665080461032636     
 Br  -1.7811151637108398E-002   11.339549880059145        12.663589184431904     
 O -0.80797595170812253        8.0525812811484379        10.688445558243314     
 N  -1.3956858913491312        6.3423826406250896        13.096231637833906     
 N  -2.2403929650317806        8.9078498367539929        13.890677984530834     
 O  0.81505404174283558        8.0296110184148635        14.628363962471825     
 N   1.3980587124485653        6.3498216373189349        12.198418598439339     
 N   2.2492359376191478        8.9318982688651225        11.471928454686790     
 C  -1.2482816261826235        6.9913257002658868        10.007867408596878     
 C  -2.0370067120754278        6.5315258984352784        14.422574407005099     
 C -0.56843105124179072        5.1037501177432132        13.141529338815895     
 C  -2.4918647310837034        6.2244921274556289        12.074664168118016     
 C  -2.8947783529207860        10.086790517508609        13.984461320336147     
 C  -2.7798134747154135        7.8363079998956948        14.524510440291964     
 C   1.2562431901981062        6.9623510204509573        15.299678198048019     
 C   2.0473108770357560        6.5686850916492245        10.880672999890447     
 C  0.56864861045267878        5.1141980922214652        12.122180676421484     
 C   2.4885442844568466        6.2044238329131574        13.221921536764061     
 C   2.9060395495982374        10.111646037976847        11.410900381475052     
 C   2.7875304619038572        7.8772149814457348        10.809928737258000     
 C  -2.0566617896991404        6.0136952399013754        10.653415438906208     
 C -0.91489364705493914        6.7956070715911832        8.6479696826783314     
 H  -1.2390484886715596        6.5255383789940797        15.181795318588939     
 H  -2.7256196812149187        5.7002304283785463        14.652719165484339     
 H  -1.2034720946939954        4.2170264650294937        12.972259112676843     
 H -0.15100366059479431        5.0207511914722227        14.150292941395076     
 H  -3.1561254313946807        5.3979399931170597        12.371306376895845     
 H  -3.0660756709619794        7.1591925057929258        12.135484485404758     
 H  -2.4165456934162783        10.922808119578965        13.479693045009462     
 C  -4.0911102879594159        10.244575689157051        14.679433118051302     
 C  -3.9618811329975641        7.9231436590267545        15.259419273590691     
 C   2.0519129408044452        5.9829216527310596        14.641661917317609     
 C  0.94096797507460705        6.7672034417626028        16.663728020051998     
 H   1.2550687583595779        6.5748892605879963        10.115510746941153     
 H   2.7412042642588634        5.7453449878144403        10.638054306073156     
 H   1.2014434696591829        4.2224663070153197        12.273483431058310     
 H  0.15322791432310359        5.0524399926708510        11.111193727481115     
 H   3.1438336123875903        5.3735488974714389        12.916316500642338     
 H   3.0750708885083999        7.1323189746170446        13.174570707082454     
 H   2.4306818207920924        10.933906646444658        11.940274015272234     
 C   4.1003434856879233        10.287496125652549        10.716347935409456     
 C   3.9673514187500079        7.9833781761161742        10.073822505558240     
 C  -2.5103397109998604        4.9013877369214205        9.9367649995712952     
 C  -1.3852057767403938        5.6784099085214450        7.9487422878616991     
 H -0.30979318892646224        7.5419846497660625        8.1354689784979879     
 H  -4.5758289108574601        11.217030945786231        14.723260756486740     
 C  -4.6428005337159997        9.1393083750714492        15.322423568653624     
 H  -4.3548479993176361        7.0372153023639514        15.752816374236295     
 C   2.5059052656595391        4.8650138633690387        15.349763258103412     
 C   1.4137454658807782        5.6458543864548822        17.354571955936756     
 H  0.34838144306947094        7.5175446054254049        17.185152815436901     
 H   4.5864014141205498        11.259849966671240        10.699611470339478     
 C   4.6480955319070398        9.2007787715126987        10.039061527272507     
 H   4.3588120990273671        7.1098872875220858        9.5577989295500991     
 H  -3.1315199898789232        4.1644803796007599        10.446281770151858     
 C  -2.1889177778824460        4.7293784291863883        8.5870318064272215     
 H  -1.1200675369923094        5.5689114131780117        6.8961366911176505     
 H  -5.5891267173852102        9.2239085158250411        15.853764066341363     
 H   3.1195272704287649        4.1274469567638370        14.832080459969418     
 C   2.2000404173393493        4.6914577150371128        16.702871640537126     
 H   1.1638566229771050        5.5370340273977980        18.410873507685274     
 H   5.5921080869622504        9.2993608177099567        9.5056203502704228     
 H  -2.5754989525247614        3.8660505969168426        8.0541534774374917     
 H   2.5869788136683360        3.8239243598502251        17.228836164863850     
         256

 Dy   4.2620521885694957       0.17082014737236001        4.2317148740547683     
 Br   4.2473264729594860       -2.7129680676154440        4.2304265792632156     
 O   5.0585064222855776       0.60985115723659122        2.2589878204818041     
 N   5.6735083574614276        2.2779005944052941        4.6825521991900709     
 N   6.5137890596610735      -0.29190038320596512        5.4286213875041618     
 O   3.4678356226914722       0.60867577848363608        6.2041802907165566     
 N   2.8639074843133470        2.2928150971670367        3.7902536990731157     
 N   2.0240681363386535      -0.28164914181711154        3.0222681314550246     
 C   5.5088329060988483        1.6703104917726839        1.5835158756782903     
 C   6.3271272841778723        2.0740767418158974        6.0008267810027753     
 C   4.8416966281227891        3.5134463907625051        4.7509002780084746     
 C   6.7611834952930234        2.4165777828586914        3.6543154815521617     
 C   7.1611516824661736       -1.4765177698432137        5.4959128604573273     
 C   7.0624339820755608       0.76371569536109529        6.0799931590674490     
 C   3.0223584243460038        1.6690274170677255        6.8827966889250982     
 C   2.2190174142028871        2.0938755498270964        2.4686956486877554     
 C   3.7016431934626111        3.5230975127988513        3.7341726807053512     
 C   1.7729440804731058        2.4250007522911168        4.8138847283919972     
 C   1.3698447028014660       -1.4618998027036421        2.9384267549668195     
 C   1.4842663258811397       0.78356197606998279        2.3766699120826589     
 C   6.3200799575946753        2.6403359751672815        2.2361895693269016     
 C   5.1840140606675513        1.8708822174530622       0.22243017286058397     
 H   5.5372436046726863        2.0766657217619531        6.7683897965566873     
 H   7.0230820277890871        2.8989426252603523        6.2319572028167940     
 H   5.4753084867979185        4.4035899402069951        4.5944628936884468     
 H   4.4278549132528351        3.5802974588278587        5.7621758376456249     
 H   7.4213147875855414        3.2445763221832689        3.9567076453718308     
 H   7.3432056458894888        1.4858741698700282        3.7012795909594862     
 H   6.6757183249314593       -2.2993850245068641        4.9765412659199502     
 C   8.3588373710576427       -1.6546597716592961        6.1840325008734576     
 C   8.2456984706425427       0.65547286586746401        6.8095619988083937     
 C   2.2113681187076213        2.6418845688474009        6.2338183937441043     
 C   3.3520073506236026        1.8661682935685175        8.2430926305416037     
 H   3.0131236562310071        2.1010662509790006        1.7056125914585458     
 H   1.5229215380839336        2.9184315917572521        2.2359394103204142     
 H   3.0753370881470325        4.4166873588209308        3.8999569284140509     
 H   4.1162856535769663        3.5971894048202180        2.7237088852176310     
 H   1.1121110454355030        3.2534685236641483        4.5147281002309549     
 H   1.1927062658053567        1.4934103795862204        4.7608596591463845     
 H   1.8474973664998520       -2.2922791414266990        3.4526393283732899     
 C  0.17609069740195388       -1.6277953494066082        2.2410588639160842     
 C  0.30566021606288007       0.68655381161668194        1.6372057890078471     
 C   6.7801646284755224        3.7540480914367667        1.5256339743830973     
 C   5.6620983218933585        2.9885175601271330      -0.47077215251353677     
 H   4.5783742668636371        1.1284086873571100      -0.29507968303375653     
 H   8.8379427103661090       -2.6304167225540898        6.2059921764953669     
 C   8.9190961617499092      -0.56586235628771675        6.8475614565477603     
 H   8.6458748194507944        1.5297958748566287        7.3173389720102486     
 C   1.7525512170280402        3.7531445785859181        6.9485793095083235     
 C   2.8757949414046280        2.9821540865424438        8.9403236600308933     
 H   3.9582161830569871        1.1213894512319422        8.7567828388906612     
 H -0.30755788250806049       -2.6010458998226267        2.2071570861858381     
 C -0.37391180820917941      -0.53050545541351302        1.5831920934792689     
 H  -8.6565875768344638E-002   1.5673450734237966        1.1341414354414021     
 H   7.4042316875985952        4.4853097139769256        2.0396092674557016     
 C   6.4647413711588557        3.9329273607221582       0.17538101096253572     
 H   5.4030129071391748        3.1018861726184608       -1.5244016968625260     
 H   9.8664707639551317      -0.66596365856988238        7.3746744272932121     
 H   1.1290894751008489        4.4868690374381144        6.4374360365807890     
 C   2.0706335598183325        3.9276039032651830        8.2988117843049345     
 H   3.1378280884289440        3.0933473841296375        9.9934778655148779     
 H  -1.3180686461539253      -0.62112415675424637        1.0486621393917890     
 H   6.8570039939916958        4.7971321082742779      -0.35210633184983448     
 H   1.6791131960493524        4.7899853268587202        8.8294268112324268     
 Dy   4.2974718037367881        17.063216067463173        12.662288054348620     
 Br   4.3126336920626960        19.936056289322938        12.673267973444961     
 O   3.4817125330780656        16.626950812108355        10.697413520231162     
 N   2.8997502019119517        14.944861265619371        13.126604507098792     
 N   2.0467219114379862        17.524617256484415        13.855186706124858     
 O   5.1040348144246002        16.648031898005964        14.637285426774804     
 N   5.6949573128198221        14.940338933589558        12.230656539633618     
 N   6.5376936558064331        17.508010357228489        11.442110562167592     
 C   3.0425555492610252        15.559048040637379        10.026113931265174     
 C   2.2513370940184454        15.161721714817164        14.445226935212093     
 C   3.7302806841177287        13.709989714851121        13.200803557849742     
 C   1.8087809338497995        14.801694384737630        12.103154681372510     
 C   1.3900345686148055        18.704310787328314        13.917784485431589     
 C   1.5105781528930040        16.469884882118766        14.518592187068240     
 C   5.5476097708818068        15.589916139233539        15.320511839107459     
 C   6.3384680180705102        15.132557679581634        10.905687409468454     
 C   4.8675815011722197        13.702047259435160        12.181653542744886     
 C   6.7895980395504330        14.820922357330964        13.253725232830570     
 C   7.1907152429838499        18.688007711506632        11.352380655745483     
 C   7.0796517032069985        16.438600314084294        10.807075676843827     
 C   2.2456088211928145        14.580214093704782        10.683520800128708     
 C   3.3622627434131025        15.361759478490377        8.6634264414233737     
 H   3.0444274675633940        15.167679372713406        15.209492785062514     
 H   1.5583988235045687        14.337476654545055        14.687373197395466     
 H   3.0984113398031186        12.817873269535589        13.048678743522558     
 H   4.1461295284017057        13.647779928597824        14.211620653284722     
 H   1.1524502740889899        13.971718867437119        12.408364166227019     
 H   1.2238773718425828        15.730495153255236        12.151257251073655     
 H   1.8640188150559442        19.526573100935401        13.387153013888122     
 C  0.19762013323583297        18.879993417824817        14.615560514657291     
 C  0.33304387840974270        16.575924218081191        15.258529198062348     
 C   6.3549365435794600        14.611293424979392        14.675485582507330     
 C   5.2205242715924145        15.400026719347549        16.682679233827077     
 H   5.5418263769815077        15.126645932758121        10.145090544867802     
 H   7.0286828738932945        14.302662884752321        10.675460034468792     
 H   5.5024186886538962        12.814841448269624        12.348668933618772     
 H   4.4504617540006555        13.621789055685353        11.172569622480141     
 H   7.4533104812932747        13.993923400765587        12.957435510997518     
 H   7.3648511448535547        15.755052549144866        13.193418487192957     
 H   6.7106402775240781        19.522094067448684        11.858658208196307     
 C   8.3880494518246937        18.848909907344755        10.659772016783629     
 C   8.2626401665330942        16.528721667644504        10.074175709236510     
 C   1.7925239725900062        13.462131430041429        9.9753237978755251     
 C   2.8914214354460221        14.239414492448955        7.9728688927222429     
 H   3.9563599601305754        16.111517642771190        8.1428397738186007     
 H -0.28898100899229739        19.852117471352653        14.632980602713031     
 C -0.34767368099065304        17.793291121519360        15.294888696052196     
 H  -5.6721141526735894E-002   15.702609836700136        15.776157269583155     
 C   6.8129987580519842        13.502565270044061        15.394887288078571     
 C   5.6961025417663471        14.286924131262040        17.384826584612586     
 H   4.6164856492763686        16.147765585709838        17.194418750689625     
 H   8.8716576046540450        19.822076434589473        10.619481404081135     
 C   8.9421249753579595        17.745924373605430        10.014954817399122     
 H   8.6575224722130635        15.644437752296842        9.5794593166143631     
 H   1.1771213892996633        12.725549426494196        10.492092058339756     
 C   2.1021493603186472        13.286739718694504        8.6233640222925452     
 H   3.1447737217667351        14.128734366702020        6.9175992461793543     
 H  -1.2900110364357957        17.891999172549745        15.831241404243183     
 H   7.4338081868611638        12.764800455095102        14.886316383817173     
 C   6.4979625657723403        13.336169741387060        16.746812020244601     
 H   5.4363075631797848        14.181880672143862        18.439204022408244     
 H   9.8893392248463776        17.832746854501174        9.4855159814154373     
 H   1.7158845530070899        12.418905842537535        8.0975413873766193     
 H   6.8887820509503745        12.476064681229953        17.281758840755913     
 Dy   2.3940491123475287E-002   8.7759346385265751        4.2149445825059244     
 Br   3.8234094791912684E-002   5.8922192597787451        4.2111394501561907     
 O  0.81833412555865448        9.2108153783863180        2.2413002857038005     
 N   1.4236485867624360        10.897044701973126        4.6526020524556317     
 N   2.2612318558908560        8.3221771300088179        5.4233225159670768     
 O -0.77172956818981331        9.2195901658036643        6.1866048397859084     
 N  -1.3860756605853133        10.883448587828333        3.7601080940574052     
 N  -2.2283519825294085        8.3138517192405264        3.0169998547738821     
 C   1.2634703555558655        10.270539070580325        1.5615894336207927     
 C   2.0686585580760051        10.698470162601476        5.9740505287376005     
 C  0.58662753151836933        12.127848178272201        4.7079892315214185     
 C   2.5145866152304897        11.027569369248933        3.6287830440212385     
 C   2.9148202165683865        7.1416140299002224        5.5078616006731673     
 C   2.8031355891250564        9.3881161702408669        6.0659418790497162     
 C  -1.2230024527239378        10.280973759274108        6.8600974424572225     
 C  -2.0392009036172509        10.678852254643193        2.4417145522917081     
 C -0.55348985173975429        12.118487003232399        3.6912750466702797     
 C  -2.4743403791703558        11.023826619385952        4.7873171748403092     
 C  -2.8763588371268312        7.1295533502666100        2.9502842258470601     
 C  -2.7750483071022276        9.3687577376106326        2.3628710230455869     
 C   2.0755689110097224        11.243541491575765        2.2090368524878974     
 C  0.93203537634096800        10.467635661456919       0.20163508768644042     
 H   1.2746522450113862        10.705694507000782        6.7371919375118221     
 H   2.7649069098768089        11.522940569624158        6.2065636439566036     
 H   1.2134898445703171        13.020973812151853        4.5418498958441287     
 H  0.17205167964661564        12.202653692735124        5.7184275542447978     
 H   3.1759982615969187        11.855880574594750        3.9270894637455958     
 H   3.0942049452497540        10.095623178959316        3.6824126744033836     
 H   2.4355136025632129        6.3106864527079471        4.9960519834562591     
 C   4.1099616422653691        6.9761644025646081        6.2030143463319698     
 C   3.9834927044612098        9.2917415846634785        6.8024037540947280     
 C  -2.0342821317199040        11.249536447358143        6.2054037020408366     
 C -0.89942272166465820        10.483482545711041        8.2210955486980932     
 H  -1.2490204406233887        10.680631856066549        1.6744789934550670     
 H  -2.7347354967168038        11.503815370206892        2.2097136066851752     
 H  -1.1865221602773481        13.009071277342999        3.8475561665933968     
 H -0.13967768921042517        12.184857412263918        2.6799696851022290     
 H  -3.1340513989075953        11.851584837007719        4.4833607729734872     
 H  -3.0566217109812555        10.093251987090595        4.7412161924298148     
 H  -2.3924235195203818        6.3071649823460039        3.4717804542861632     
 C  -4.0728244742606714        6.9510742606972213        2.2601261847979250     
 C  -3.9568505992758589        9.2600611577717000        1.6307887748268275     
 C   2.5336091357979962        12.354614420585175        1.4935929736985707     
 C   1.4074571199444521        11.583492821680800      -0.49635925171781020     
 H  0.32446886464494246        9.7233784647999197      -0.31120744483153739     
 H   4.5927685787408370        6.0025338771532253        6.2380724442754358     
 C   4.6623544890517934        8.0743752901480317        6.8572931580398313     
 H   4.3773517260774719        10.173280487137234        7.3027804949415316     
 C  -2.4961977833050177        12.363497897282603        6.9142860602446641     
 C  -1.3795296382994435        11.601254139938103        8.9126147817124686     
 H -0.29417797282196523        9.7418374851594738        8.7401541215836183     
 H  -4.5526875308427677        5.9756724603177114        2.2391665181490956     
 C  -4.6309947214209854        8.0390835665571565        1.5935095683615002     
 H  -4.3554363030973864        10.133800598811582        1.1207227969975453     
 H   3.1575860052836768        13.088537681091223        2.0038514836138015     
 C   2.2137098129728079        12.528908112209765       0.14379322557196425     
 H   1.1438048958452411        11.694590813186716       -1.5491163170014692     
 H   5.6074153309374131        7.9841936777870588        7.3902981060718753     
 H  -3.1205783088229695        13.093487192346137        6.3989465826600291     
 C  -2.1824826057232984        12.544071945160770        8.2646544503977015     
 H  -1.1221123372830377        11.715927550291523        9.9664783792441085     
 H  -5.5775848737980036        7.9386685843691005        1.0650067589540388     
 H   2.6045567775158061        13.391228377206600      -0.38735498616759095     
 H  -2.5764022189156242        13.408341952438231        8.7906962264792181     
 Dy   3.5505397932657952E-003   8.4711825771796949        12.666390939546110     
 Br  -8.8936622696867210E-003   11.339569898987316        12.665929258805523     
 O -0.80488846170649808        8.0508941892187504        10.690812325654651     
 N  -1.3926385743193050        6.3434038970600710        13.100683859087125     
 N  -2.2374558926054249        8.9108569128231956        13.888153892784667     
 O  0.81780628351426843        8.0310067813918895        14.630714097197460     
 N   1.4011295247788522        6.3487353832151481        12.202909296971471     
 N   2.2523389149353177        8.9287497721520985        11.469513243869432     
 C  -1.2449832757460988        6.9889460967527093        10.011152062077503     
 C  -2.0348871579803425        6.5358008695882237        14.426047296204079     
 C -0.56542018111343262        5.1049425618945703        13.149286003832716     
 C  -2.4880775959669630        6.2230587567045035        12.078700109134413     
 C  -2.8918190171766289        10.090031210566888        13.978441464848917     
 C  -2.7772613446323304        7.8410814528165558        14.524512639313572     
 C   1.2592819262784849        6.9644785825807656        15.302963569818415     
 C   2.0495050472886045        6.5642802793393793        10.884220001952357     
 C  0.57167902020214301        5.1129587388771718        12.129966397437187     
 C   2.4923068816654772        6.2057678263305265        13.226038679531248     
 C   2.9091446438785900        10.108262829461477        11.404918169460043     
 C   2.7901679593630857        7.8722908347965879        10.809988094226400     
 C  -2.0523537836793122        6.0111780300811004        10.657722264144967     
 C -0.91266833142395143        6.7929434960729465        8.6510396044226656     
 H  -1.2376073166972477        6.5310923621752632        15.185970682091151     
 H  -2.7241705271719350        5.7054425032028373        14.657523950227471     
 H  -1.2003673591551964        4.2177797418035947        12.981944481741476     
 H -0.14821853007583544        5.0241469998977779        14.158290595476061     
 H  -3.1516888498557445        5.3961928250936486        12.376025120936676     
 H  -3.0633199025295839        7.1572057921743406        12.138085066123807     
 H  -2.4134163601130227        10.924623827843172        13.471543589547569     
 C  -4.0882630070075328        10.249824037805642        14.672782747961042     
 C  -3.9594550648780515        7.9300545078014046        15.258931024392552     
 C   2.0561215016835561        5.9852916109448486        14.646017750154089     
 C  0.94284432155968567        6.7695721556500823        16.666774795501599     
 H   1.2566295162476624        6.5691838323903973        10.119717938752922     
 H   2.7427311329070907        5.7399909658315522        10.642981843758525     
 H   1.2045529227673464        4.2216631030922560        12.283233088406648     
 H  0.15607085611848287        5.0489830571366809        11.119210566144893     
 H   3.1482749839700723        5.3752188825371512        12.921134160073871     
 H   3.0777991481267200        7.1342238344136355        13.177319127525964     
 H   2.4340118713536740        10.931964947075727        11.932198338177788     
 C   4.1032603547303390        10.282094871902039        10.709617010967564     
 C   3.9698059821000062        7.9763004919729390        10.073305708706592     
 C  -2.5055837280798885        4.8981203063571366        9.9419248894770362     
 C  -1.3826884912923150        5.6751004037571562        7.9526680145493591     
 H -0.30862750674116979        7.5396273425328495        8.1377523369983891     
 H  -4.5729000750259692        11.222372512028985        14.713772687549392     
 C  -4.6401494198728006        9.1464615199171604        15.318793266942899     
 H  -4.3526784749741090        7.0454369217511612        15.754392099629035     
 C   2.5105975975876311        4.8681618080352305        15.354990493862729     
 C   1.4159373155246227        5.6488931042839052        17.358489981989404     
 H  0.34908521633557676        7.5195385548403237        17.187381232709523     
 H   4.5893891563364404        11.254351742336992        10.689981034091584     
 C   4.6507607769856323        9.1934502300901588        10.035323546978004     
 H   4.3609776419818935        7.1014851163176687        9.5593390594200791     
 H  -3.1262003738831385        4.1612112817406075        10.452111953241486     
 C  -2.1849368099659570        4.7256162356291105        8.5920807150017779     
 H  -1.1185030949738475        5.5654413859224094        6.8998532517141209     
 H  -5.5864896271881674        9.2326013669000329        15.849877866733090     
 H   3.1248959362830120        4.1306661911510698        14.838010879655535     
 C   2.2038306497114797        4.6950266727896901        16.707954320669700     
 H   1.1650043858216841        5.5401778531782382        18.414558504408220     
 H   5.5947129599698009        9.2904696567079661        9.5015429299763383     
 H  -2.5711320705198095        3.8616708197334741        8.0599097287699930     
 H   2.5911456055546687        3.8281134477401801        17.234639402871078     
         256

 Dy   4.2642445505771223       0.17041056610426999        4.2297286971660757     
 Br   4.2546383588696139       -2.7134192345365831        4.2281530927724118     
 O   5.0595817342391829       0.60816337410244348        2.2561947460613534     
 N   5.6739661037960714        2.2788526995039704        4.6778779061925535     
 N   6.5151881749458047      -0.28865798560447381        5.4296947958281221     
 O   3.4688199506686046       0.60957396858772706        6.2013254807874167     
 N   2.8643912338600104        2.2910661621002775        3.7855297089548365     
 N   2.0257082349789899      -0.28563142988783363        3.0231766951662684     
 C   5.5101260468241362        1.6679385543045129        1.5798209102337177     
 C   6.3267617296334047        2.0782484655119231        5.9970428161020815     
 C   4.8417986991920916        3.5143137224468788        4.7431472190813553     
 C   6.7623336153947671        2.4156281433940188        3.6500925418641215     
 C   7.1631437659996307       -1.4727695998824104        5.4997294742929954     
 C   7.0626979340066711       0.76849491069582154        6.0795356162505865     
 C   3.0236253505595032        1.6706392321007941        6.8790187689438236     
 C   2.2187423888271649        2.0889479952203223        2.4648652187408167     
 C   3.7017562258969585        3.5214154076991386        3.7264153417540133     
 C   1.7740763055548294        2.4251377950683382        4.8095753661189979     
 C   1.3720789177010995       -1.4663831743527316        2.9421460217251147     
 C   1.4846881180108547       0.77803638555248711        2.3761216105869942     
 C   6.3218568976710072        2.6381379947004611        2.2316315821201762     
 C   5.1849127390506640        1.8677589777897965       0.21872914014543798     
 H   5.5362955936295153        2.0820996405714647        6.7639905931925153     
 H   7.0220311798418154        2.9040652654202641        6.2267726237875953     
 H   5.4752590593234389        4.4042041982552469        4.5849117677663349     
 H   4.4277439295396261        3.5831013775458938        5.7541908931592189     
 H   7.4227383899641559        3.2435864545124522        3.9518770265788730     
 H   7.3437477355421166        1.4846297890275213        3.6984523978196147     
 H   6.6785254369235947       -2.2968606755551479        4.9815657134899620     
 C   8.3604979609932322       -1.6488867890194721        6.1888623592050926     
 C   8.2454381495319069       0.66230498042559804        6.8102668411562952     
 C   2.2131069938807157        2.6433034470105508        6.2291769228330782     
 C   3.3529939554927015        1.8685998643013884        8.2392706296312035     
 H   3.0122924623982552        2.0949476338092503        1.7012037292189095     
 H   1.5219377727379502        2.9125092577429395        2.2307480863153106     
 H   3.0752869037602744        4.4152453581906981        3.8903722332355382     
 H   4.1162115980827245        3.5935617207651633        2.7157486497632233     
 H   1.1135113175016271        3.2536269122231110        4.5097771843232159     
 H   1.1932550480540176        1.4938358486896655        4.7579365235597884     
 H   1.8505785929498892       -2.2955235670200245        3.4575463535549673     
 C  0.17795172792646541       -1.6343078507549564        2.2458744860120632     
 C  0.30550204042216011       0.67896991146251151        1.6379257032058854     
 C   6.7824338214816420        3.7510590747775749        1.5201907384373230     
 C   5.6634582044700190        2.9846200994203498      -0.47539560413515258     
 H   4.5787193245477278        1.1252721558178325      -0.29810151175031741     
 H   8.8402642731495806       -2.6242813993905671        6.2128865937465250     
 C   8.9195988839374323      -0.55851870316578756        6.8507512992108195     
 H   8.6447154533380957        1.5377169728674716        7.3168802430326867     
 C   1.7548543029710302        3.7553928377144388        6.9430322331312428     
 C   2.8773666922284709        2.9854277684318329        8.9355384298981715     
 H   3.9586670939927404        1.1238556864489568        8.7536412186179966     
 H -0.30502154855604535       -2.6079144540419703        2.2140728258393789     
 C -0.37327573518188456      -0.53861051816013472        1.5864130474094518     
 H  -8.7690904751258472E-002   1.5586732408928474        1.1337653762310516     
 H   7.4066445856489462        4.4825908993826937        2.0336131166417761     
 C   6.4669077030441420        3.9289848267916185       0.16983472547190179     
 H   5.4040959001543802        3.0974454910388460       -1.5290203669218945     
 H   9.8667541294163481      -0.65710273182741175        7.3784999493699095     
 H   1.1314903481006366        4.4888146100785864        6.4313518984605915     
 C   2.0729809589137491        3.9309006611738870        8.2931164841787002     
 H   3.1392340923467081        3.0972389480222282        9.9886602797111586     
 H  -1.3176844005904440      -0.63075924621568480        1.0525806251438417     
 H   6.8595810014687721        4.7925273992807087      -0.35839465531237585     
 H   1.6819874499370142        4.7940076707940404        8.8229725659243208     
 Dy   4.2949256724275910        17.063210490297379        12.661061854861465     
 Br   4.3053256524720229        19.936061139067203        12.670436152608721     
 O   3.4805176872085495        16.628447395856266        10.695183421298372     
 N   2.8983129334839641        14.943798767764529        13.122240296024094     
 N   2.0455534546284895        17.521571784288309        13.858087482393644     
 O   5.1027206981434503        16.646155486854472        14.635026004456105     
 N   5.6935116141398669        14.941293748667169        12.226274853175212     
 N   6.5364108820298252        17.511003075946370        11.444837034100695     
 C   3.0407734812457692        15.561448921678034        10.022864275148880     
 C   2.2507740099388340        15.157290790987872        14.441830282759069     
 C   3.7288130685382965        13.708717819488340        13.193056250962305     
 C   1.8066169475373495        14.803129019828225        12.099199770054383     
 C   1.3888869869861042        18.701050259096235        13.924254596348694     
 C   1.5096735019197529        16.464995100864076        14.518773397901180     
 C   5.5457369860363555        15.587124948400154        15.317209030580594     
 C   6.3378600018278828        15.136873743386225        10.902258148476340     
 C   4.8661074476541657        13.703217771826370        12.173906159033665     
 C   6.7874427806378250        14.819317576773223        13.249731401572928     
 C   7.1894834982128870        18.691196832479974        11.358680082659113     
 C   7.0786961553302490        16.443366252338219        10.807215741207870     
 C   2.2428141112946109        14.582767100003586        10.679255472196532     
 C   3.3610216466348266        15.364779369717784        8.6602223150675304     
 H   3.0444712186975451        15.161760764860055        15.205461855271885     
 H   1.5584095404284264        14.332139694608793        14.682469343146600     
 H   3.0968022843023388        12.817092152776693        13.038906988616921     
 H   4.1448514877012794        13.644195406048368        14.203633399563543     
 H   1.1496057007917424        13.973486326427839        12.403716293395263     
 H   1.2227618564819371        15.732499714341428        12.148751034780242     
 H   1.8627933457169581        19.524804139901551        13.395911455616092     
 C  0.19648277610187473        18.874664000293613        14.622496626742969     
 C  0.33215491678230702        16.568837954710894        15.259038966821761     
 C   6.3521345634845954        14.608430497134545        14.671155981655497     
 C   5.2191337111943108        15.396542058260660        16.679397516020305     
 H   5.5418138244361304        15.132434481693592        10.141043840675851     
 H   7.0286421325949711        14.307883056939241        10.670518080426595     
 H   5.5008045899404223        12.815525583577218        12.338903207789079     
 H   4.4491684128504909        13.625259456514016        11.164591529710105     
 H   7.4504933551949550        13.992025550424190        12.952675984198139     
 H   7.3637233924901651        15.752900892433651        13.190955709069719     
 H   6.7092911348930588        19.523853223286515        11.867139537772230     
 C   8.3869000977435206        18.854086893383563        10.666652058362722     
 C   8.2617828523498194        16.535602577558379        10.074775670402381     
 C   1.7889134184175044        13.465652766281071        9.9700910969316432     
 C   2.8894070343345164        14.243386131486716        7.9686580037416821     
 H   3.9560922954229314        16.114281318503394        8.1404046161139512     
 H -0.29015672369422307        19.846715759189493        14.642789035384775     
 C -0.34877603501798976        17.785966163589521        15.298564397089146     
 H  -5.7474930070051923E-002   15.694152466425102        15.774432933512367     
 C   6.8093465182139887        13.498683289533046        15.389538631133929     
 C   5.6939004904497601        14.282436969821532        17.380487911459440     
 H   4.6160267861072777        16.144494313982378        17.191924415142218     
 H   8.8704729881655346        19.827322369592107        10.629226445760851     
 C   8.9410688043934705        17.753025734579072        10.018694662149342     
 H   8.6568563709597974        15.652631616547632        9.5779473972107727     
 H   1.1730058581997473        12.729038671845647        10.486216183454816     
 C   2.0988050916889853        13.291074787520879        8.6180793539194092     
 H   3.1432401346500511        14.133129230601515        6.9134537655845163     
 H  -1.2912317903518467        17.883049495162307        15.834959930782388     
 H   7.4296899884208738        12.760992361821327        14.880310153287878     
 C   6.4944660071792555        13.331356570415295        16.741376198783449     
 H   5.4345169751098386        14.176887243382897        18.434907365881188     
 H   9.8882143836347822        17.841397927300882        9.4893738574615778     
 H   1.7118604496803174        12.424059376678152        8.0914317650574645     
 H   6.8845394606627810        12.470373317522466        17.275461145066934     
 Dy   1.9929784792606466E-002   8.7755507698199313        4.2170787724294430     
 Br   2.9314053643934510E-002   5.8917650274590585        4.2126817512921431     
 O  0.81557705379399081        9.2116945231897400        2.2443365505278501     
 N   1.4214968133468269        10.895250883129846        4.6574727191417233     
 N   2.2576571892931416        8.3180591552816132        5.4228356963503082     
 O -0.77454579686736003        9.2180690273777479        6.1895788376644312     
 N  -1.3882049700889849        10.884420186621250        3.7649074834680540     
 N  -2.2316844176720565        8.3171365060553946        3.0163424301554116     
 C   1.2607917570668992        10.271911923360245        1.5654314789655945     
 C   2.0673087442070037        10.693521827901106        5.9780177715782008     
 C  0.58490037458877697        12.126162057129152        4.7158346032910634     
 C   2.5117892007978675        11.027631376861700        3.6332498891159291     
 C   2.9105523591012901        7.1369452584501660        5.5046396412298755     
 C   2.8009758587687918        9.3825005338556497        6.0666858160872872     
 C  -1.2257174431179534        10.278984168755581        6.8638409615429170     
 C  -2.0404471865129383        10.682970196457394        2.4456054083187810     
 C -0.55519878530481581        12.119335886549299        3.6991024250027098     
 C  -2.4771752443777668        11.022978170714463        4.7916595324552320     
 C  -2.8804117528201236        7.1334080071249577        2.9469964296852948     
 C  -2.7770590296266713        9.3735541205579747        2.3635476734341903     
 C   2.0723189830322917        11.244782093231825        2.2137691381909228     
 C  0.93026054768072608        10.469426992642688       0.20531864151483031     
 H   1.2739162281585397        10.699724107200586        6.7417955619088668     
 H   2.7643738572576066        11.516941133693118        6.2117683340424525     
 H   1.2119655225777379        13.019488906938889        4.5514530205830965     
 H  0.17052857230996174        12.199111390751344        5.7264748586085981     
 H   3.1729191136226893        11.855980295996062        3.9321863704591968     
 H   3.0920100881623154        10.095982437719488        3.6855592760025377     
 H   2.4302484339974098        6.3072286010059608        4.9918208283171941     
 C   4.1061822233240264        6.9694613985234559        6.1984934054989766     
 C   3.9820447814959072        9.2840685601976087        6.8016695920210459     
 C  -2.0375996059899286        11.247623714418609        6.2100051827306268     
 C -0.90114032752349371        10.481187915383281        8.2246425907985703     
 H  -1.2496193192925416        10.685802777124913        1.6790496731163003     
 H  -2.7351764922376027        11.508942020130169        2.2148464079388814     
 H  -1.1880386726080112        13.009709397857248        3.8571134956450477     
 H -0.14114453680781888        12.187561734747939        2.6880303028016717     
 H  -3.1371694080556964        11.850664147905789        4.4882437227551160     
 H  -3.0588280270609416        10.092092769567946        4.7442717770723615     
 H  -2.3974441913402860        6.3098143689595032        3.4674562096396229     
 C  -4.0764541539955035        6.9569806152229168        2.2556662139984440     
 C  -3.9582449168068941        9.2669401444537751        1.6301677497451206     
 C   2.5301570228484969        12.356464651013882        1.4991063175489279     
 C   1.4055913213833391        11.585811184160599      -0.49187808568835767     
 H  0.32339014323370679        9.7250988251999413      -0.30823093504865307     
 H   4.5882139464306277        5.9954242258149195        6.2314971792815772     
 C   4.6600468149388465        8.0661374027360253        6.8540698874548740     
 H   4.3770440548331031        10.164556332577925        7.3029526791311490     
 C  -2.4996372422537636        12.361055457311952        6.9195962914084976     
 C  -1.3812249873995825        11.598532635828578        8.9168743041593519     
 H -0.29519111066647391        9.7396470154446053        8.7430259668877124     
 H  -4.5570861608820765        5.9819930163882837        2.2326963984868216     
 C  -4.6332317573407389        8.0465221910178677        1.5904265210461250     
 H  -4.3557734499480398        10.141752765458687        1.1211166420481591     
 H   3.1538939384127573        13.090178584293417        2.0099442987853511     
 C   2.2108361309296058        12.531401993082323       0.14925458357897320     
 H   1.1426616926089310        11.697196207115036       -1.5447737478261021     
 H   5.6055099459030595        7.9744575704402942        7.3861179690789065     
 H  -3.1242866493172272        13.091211218059602        6.4048142535200219     
 C  -2.1851975527424736        12.541138860895579        8.2698636246982762     
 H  -1.1229891975122781        11.713035183493643        9.9705627295330803     
 H  -5.5794716940235025        7.9476152325268252        1.0610637547155293     
 H   2.6014798401618546        13.394229985604950      -0.38125767635069319     
 H  -2.5791997901117178        13.404994146053673        8.7964878724344135     
 Dy   7.8297253949493467E-003   8.4713099367847722        12.667701418059583     
 Br   2.3827097734956115E-005   11.339589917915488        12.668269333179142     
 O -0.80180097170487363        8.0492070972890630        10.693179093065989     
 N  -1.3895912572894789        6.3444251534950533        13.105136080340344     
 N  -2.2345188201790687        8.9138639888923965        13.885629801038501     
 O  0.82055852528570139        8.0324025443689173        14.633064231923095     
 N   1.4042003371091394        6.3476491291113613        12.207399995503605     
 N   2.2554418922514881        8.9256012754390728        11.467098033052075     
 C  -1.2416849253095741        6.9865664932395326        10.014436715558126     
 C  -2.0327676038852567        6.5400758407411681        14.429520185403058     
 C -0.56240931098507452        5.1061350060459283        13.157042668849538     
 C  -2.4842904608502225        6.2216253859533772        12.082736050150810     
 C  -2.8888596814324718        10.093271903625167        13.972421609361687     
 C  -2.7747092145492478        7.8458549057374167        14.524514838335179     
 C   1.2623206623588636        6.9666061447105747        15.306248941588811     
 C   2.0516992175414530        6.5598754670295349        10.887767004014268     
 C  0.57470942995160712        5.1117193855328793        12.137752118452891     
 C   2.4960694788741078        6.2071118197478956        13.230155822298435     
 C   2.9122497381589425        10.104879620946107        11.398935957445032     
 C   2.7928054568223142        7.8673666881474409        10.810047451194800     
 C  -2.0480457776594840        6.0086608202608254        10.662029089383726     
 C -0.91044301579296361        6.7902799205547089        8.6541095261669998     
 H  -1.2361661447229357        6.5366463453564476        15.190146045593364     
 H  -2.7227213731289512        5.7106545780271283        14.662328734970604     
 H  -1.1972626236163975        4.2185330185776966        12.991629850806106     
 H -0.14543339955687656        5.0275428083233331        14.166288249557045     
 H  -3.1472522683168083        5.3944456570702366        12.380743864977507     
 H  -3.0605641340971879        7.1552190785557555        12.140685646842856     
 H  -2.4102870268097671        10.926439536107379        13.463394134085677     
 C  -4.0854157260556496        10.255072386454231        14.666132377870781     
 C  -3.9570289967585386        7.9369653565760538        15.258442775194414     
 C   2.0603300625626670        5.9876615691586368        14.650373582990566     
 C  0.94472066804476429        6.7719408695375627        16.669821570951200     
 H   1.2581902741357469        6.5634784041927983        10.123925130564691     
 H   2.7442580015553180        5.7346369438486642        10.647909381443894     
 H   1.2076623758755098        4.2208598991691915        12.292982745754985     
 H  0.15891379791386215        5.0455261216025100        11.127227404808670     
 H   3.1527163555525544        5.3768888676028643        12.925951819505404     
 H   3.0805274077450400        7.1361286942102264        13.180067547969472     
 H   2.4373419219152557        10.930023247706794        11.924122661083340     
 C   4.1061772237727538        10.276693618151530        10.702886086525673     
 C   3.9722605454500051        7.9692228078297047        10.072788911854945     
 C  -2.5008277451599161        4.8948528757928527        9.9470847793827772     
 C  -1.3801712058442364        5.6717908989928674        7.9565937412370200     
 H -0.30746182455587734        7.5372700352996373        8.1400356954987920     
 H  -4.5699712391944773        11.227714078271738        14.704284618612045     
 C  -4.6374983060296007        9.1536146647628698        15.315162965232176     
 H  -4.3505089506305819        7.0536585411383719        15.755967825021777     
 C   2.5152899295157236        4.8713097527014231        15.360217729622047     
 C   1.4181291651684669        5.6519318221129291        17.362408008042053     
 H  0.34978898960168259        7.5215325042552426        17.189609649982142     
 H   4.5923768985523310        11.248853518002745        10.680350597843688     
 C   4.6534260220642238        9.1861216886676189        10.031585566683503     
 H   4.3631431849364199        7.0930829451132515        9.5608791892900609     
 H  -3.1208807578873539        4.1579421838804560        10.457942136331114     
 C  -2.1809558420494675        4.7218540420718327        8.5971296235763344     
 H  -1.1169386529553855        5.5619713586668071        6.9035698123105904     
 H  -5.5838525369911256        9.2412942179750246        15.845991667124819     
 H   3.1302646021372591        4.1338854255383017        14.843941299341651     
 C   2.2076208820836101        4.6985956305422674        16.713037000802274     
 H   1.1661521486662629        5.5433216789586783        18.418243501131165     
 H   5.5973178329773505        9.2815784957059737        9.4974655096822538     
 H  -2.5667651885148572        3.8572910425501057        8.0656659801024961     
 H   2.5953123974410017        3.8323025356301352        17.240442640878310     
         256

 Dy   4.2664369125847479       0.17000098483618001        4.2277425202773840     
 Br   4.2619502447797419       -2.7138704014577222        4.2258796062816080     
 O   5.0606570461927882       0.60647559096829562        2.2534016716409022     
 N   5.6744238501307152        2.2798048046026471        4.6732036131950352     
 N   6.5165872902305368      -0.28541558800298256        5.4307682041520815     
 O   3.4698042786457366       0.61047215869181803        6.1984706708582777     
 N   2.8648749834066733        2.2893172270335183        3.7808057188365578     
 N   2.0273483336193263      -0.28961371795855573        3.0240852588775122     
 C   5.5114191875494241        1.6655666168363419        1.5761259447891451     
 C   6.3263961750889361        2.0824201892079492        5.9932588512013876     
 C   4.8419007702613941        3.5151810541312525        4.7353941601542369     
 C   6.7634837354965107        2.4146785039293457        3.6458696021760812     
 C   7.1651358495330868       -1.4690214299216069        5.5035460881286635     
 C   7.0629618859377814       0.77327412603054768        6.0790780734337240     
 C   3.0248922767730027        1.6722510471338627        6.8752408489625489     
 C   2.2184673634514431        2.0840204406135481        2.4610347887938775     
 C   3.7018692583313055        3.5197333025994260        3.7186580028026754     
 C   1.7752085306365530        2.4252748378455591        4.8052660038459987     
 C   1.3743131326007330       -1.4708665460018213        2.9458652884834100     
 C   1.4851099101405698       0.77251079503499154        2.3755733090913296     
 C   6.3236338377473382        2.6359400142336411        2.2270735949134508     
 C   5.1858114174337766        1.8646357381265311       0.21502810743029199     
 H   5.5353475825863434        2.0875335593809767        6.7595913898283433     
 H   7.0209803318945436        2.9091879055801759        6.2215880447583976     
 H   5.4752096318489594        4.4048184563034987        4.5753606418442230     
 H   4.4276329458264163        3.5859052962639293        5.7462059486728121     
 H   7.4241619923427713        3.2425965868416351        3.9470464077859155     
 H   7.3442898251947444        1.4833854081850142        3.6956252046797431     
 H   6.6813325489157300       -2.2943363266034322        4.9865901610599748     
 C   8.3621585509288217       -1.6431138063796478        6.1936922175367286     
 C   8.2451778284212711       0.66913709498373208        6.8109716835041967     
 C   2.2148458690538106        2.6447223251737002        6.2245354519220522     
 C   3.3539805603618009        1.8710314350342589        8.2354486287208015     
 H   3.0114612685655038        2.0888290166395000        1.6967948669792730     
 H   1.5209540073919665        2.9065869237286268        2.2255567623102070     
 H   3.0752367193735162        4.4138033575604663        3.8807875380570254     
 H   4.1161375425884827        3.5899340367101087        2.7077884143088156     
 H   1.1149115895677515        3.2537853007820741        4.5048262684154770     
 H   1.1938038303026786        1.4942613177931103        4.7550133879731922     
 H   1.8536598193999263       -2.2987679926133500        3.4624533787366447     
 C  0.17981275845097694       -1.6408203521033045        2.2506901081080422     
 C  0.30534386478144010       0.67138601130834108        1.6386456174039237     
 C   6.7847030144877616        3.7480700581183832        1.5147475024915489     
 C   5.6648180870466796        2.9807226387135666      -0.48001905575676840     
 H   4.5790643822318184        1.1221356242785550      -0.30112334046687828     
 H   8.8425858359330540       -2.6181460762270445        6.2197810109976830     
 C   8.9201016061249572      -0.55117505004385836        6.8539411418738796     
 H   8.6435560872253951        1.5456380708783144        7.3164215140551239     
 C   1.7571573889140202        3.7576410968429590        6.9374851567541622     
 C   2.8789384430523142        2.9887014503212219        8.9307531997654479     
 H   3.9591180049284938        1.1263219216659714        8.7504995983453320     
 H -0.30248521460403022       -2.6147830082613135        2.2209885654929198     
 C -0.37263966215458971      -0.54671558090675654        1.5896340013396346     
 H  -8.8815933734172306E-002   1.5500014083618983        1.1333893170207010     
 H   7.4090574836992973        4.4798720847884619        2.0276169658278511     
 C   6.4690740349294273        3.9250422928610789       0.16428843998126785     
 H   5.4051788931695866        3.0930048094592308       -1.5336390369812629     
 H   9.8670374948775645      -0.64824180508494122        7.3823254714466060     
 H   1.1338912211004246        4.4907601827190575        6.4252677603403940     
 C   2.0753283580091662        3.9341974190825910        8.2874211840524676     
 H   3.1406400962644723        3.1011305119148189        9.9838426939074392     
 H  -1.3173001550269627      -0.64039433567712312        1.0564991108958945     
 H   6.8621580089458485        4.7879226902871403      -0.36468297877491723     
 H   1.6848617038246760        4.7980300147293606        8.8165183206162130     
 Dy   4.2923795411183931        17.063204913131589        12.659835655374311     
 Br   4.2980176128813490        19.936065988811468        12.667604331772480     
 O   3.4793228413390329        16.629943979604182        10.692953322365584     
 N   2.8968756650559766        14.942736269909686        13.117876084949398     
 N   2.0443849978189932        17.518526312092206        13.860988258662429     
 O   5.1014065818623004        16.644279075702983        14.632766582137403     
 N   5.6920659154599109        14.942248563744778        12.221893166716809     
 N   6.5351281082532164        17.513995794664247        11.447563506033797     
 C   3.0389914132305131        15.563849802718689        10.019614619032588     
 C   2.2502109258592231        15.152859867158583        14.438433630306047     
 C   3.7273454529588648        13.707445924125562        13.185308944074871     
 C   1.8044529612248996        14.804563654918818        12.095244858736256     
 C   1.3877394053574028        18.697789730864152        13.930724707265798     
 C   1.5087688509465020        16.460105319609386        14.518954608734120     
 C   5.5438642011909041        15.584333757566769        15.313906222053729     
 C   6.3372519855852545        15.141189807190816        10.898828887484227     
 C   4.8646333941361108        13.704388284217581        12.166158775322444     
 C   6.7852875217252171        14.817712796215481        13.245737570315285     
 C   7.1882517534419241        18.694385953453317        11.364979509572741     
 C   7.0777406074534994        16.448132190592148        10.807355805571913     
 C   2.2400194013964074        14.585320106302390        10.674990144264354     
 C   3.3597805498565512        15.367799260945191        8.6570181887116870     
 H   3.0445149698316967        15.155842157006703        15.201430925481256     
 H   1.5584202573522843        14.326802734672530        14.677565488897734     
 H   3.0951932288015587        12.816311036017796        13.029135233711282     
 H   4.1435734470008532        13.640610883498912        14.195646145842364     
 H   1.1467611274944949        13.975253785418559        12.399068420563509     
 H   1.2216463411212914        15.734504275427620        12.146244818486828     
 H   1.8615678763779719        19.523035178867701        13.404669897344061     
 C  0.19534541896791649        18.869334582762413        14.629432738828646     
 C  0.33126595515487134        16.561751691340596        15.259548735581175     
 C   6.3493325833897307        14.605567569289697        14.666826380803665     
 C   5.2177431507962080        15.393057397173774        16.676115798213537     
 H   5.5418012718907539        15.138223030629064        10.136997136483901     
 H   7.0286013912966476        14.313103229126162        10.665576126384398     
 H   5.4991904912269476        12.816209718884812        12.329137481959386     
 H   4.4478750717003264        13.628729857342677        11.156613436940070     
 H   7.4476762290966363        13.990127700082793        12.947916457398760     
 H   7.3625956401267763        15.750749235722434        13.188492930946479     
 H   6.7079419922620387        19.525612379124343        11.875620867348154     
 C   8.3857507436623475        18.859263879422375        10.673532099941815     
 C   8.2609255381665445        16.542483487472250        10.075375631568255     
 C   1.7853028642450026        13.469174102520714        9.9648583959877612     
 C   2.8873926332230107        14.247357770524477        7.9644471147611213     
 H   3.9558246307152873        16.117044994235599        8.1379694584092999     
 H -0.29133243839614870        19.841314047026330        14.652597468056516     
 C -0.34987838904532648        17.778641205659678        15.302240098126099     
 H  -5.8228718613367952E-002   15.685695096150068        15.772708597441577     
 C   6.8056942783759933        13.494801309022030        15.384189974189285     
 C   5.6916984391331731        14.277949808381022        17.376149238306294     
 H   4.6155679229381859        16.141223042254918        17.189430079594811     
 H   8.8692883716770226        19.832568304594741        10.638971487440568     
 C   8.9400126334289798        17.760127095552715        10.022434506899561     
 H   8.6561902697065314        15.660825480798422        9.5764354778071823     
 H   1.1688903270998314        12.732527917197098        10.480340308569877     
 C   2.0954608230593235        13.295409856347254        8.6127946855462714     
 H   3.1417065475333672        14.137524094501011        6.9093082849896774     
 H  -1.2924525442678978        17.874099817774873        15.838678457321592     
 H   7.4255717899805829        12.757184268547553        14.874303922758585     
 C   6.4909694485861706        13.326543399443530        16.735940377322301     
 H   5.4327263870398923        14.171893814621930        18.430610709354127     
 H   9.8870895424231868        17.850049000100586        9.4932317335077183     
 H   1.7078363463535446        12.429212910818768        8.0853221427383097     
 H   6.8802968703751874        12.464681953814976        17.269163449377956     
 Dy   1.5919078461737644E-002   8.7751669011132876        4.2192129623529624     
 Br   2.0394012495956338E-002   5.8913107951393719        4.2142240524280954     
 O  0.81281998202932726        9.2125736679931620        2.2473728153519001     
 N   1.4193450399312180        10.893457064286565        4.6623433858278158     
 N   2.2540825226954277        8.3139411805544086        5.4223488767335395     
 O -0.77736202554490674        9.2165478889518315        6.1925528355429540     
 N  -1.3903342795926568        10.885391785414168        3.7697068728787029     
 N  -2.2350168528147041        8.3204212928702628        3.0156850055369411     
 C   1.2581131585779326        10.273284776140164        1.5692735243103964     
 C   2.0659589303380024        10.688573493200737        5.9819850144188003     
 C  0.58317321765918473        12.124475935986101        4.7236799750607092     
 C   2.5089917863652449        11.027693384474469        3.6377167342106191     
 C   2.9062845016341932        7.1322764870001105        5.5014176817865836     
 C   2.7988161284125277        9.3768848974704326        6.0674297531248582     
 C  -1.2284324335119690        10.276994578237055        6.8675844806286106     
 C  -2.0416934694086253        10.687088138271596        2.4494962643458540     
 C -0.55690771886987733        12.120184769866199        3.7069298033351399     
 C  -2.4800101095851783        11.022129722042974        4.7960018900701549     
 C  -2.8844646685134157        7.1372626639833054        2.9437086335235301     
 C  -2.7790697521511145        9.3783505035053167        2.3642243238227936     
 C   2.0690690550548614        11.246022694887882        2.2185014238939487     
 C  0.92848571902048405        10.471218323828460       0.20900219534322023     
 H   1.2731802113056931        10.693753707400392        6.7463991863059114     
 H   2.7638408046384049        11.510941697762078        6.2169730241283014     
 H   1.2104412005851588        13.018004001725927        4.5610561453220644     
 H  0.16900546497330782        12.195569088767563        5.7345221629723984     
 H   3.1698399656484595        11.856080017397375        3.9372832771727979     
 H   3.0898152310748768        10.096341696479660        3.6887058776016919     
 H   2.4249832654316070        6.3037707493039745        4.9875896731781300     
 C   4.1024028043826846        6.9627583944823037        6.1939724646659844     
 C   3.9805968585306046        9.2763955357317389        6.8009354299473639     
 C  -2.0409170802599528        11.245710981479073        6.2146066634204180     
 C -0.90285793338232911        10.478893285055520        8.2281896328990474     
 H  -1.2502181979616944        10.690973698183274        1.6836203527775335     
 H  -2.7356174877584016        11.514068670053447        2.2199792091925876     
 H  -1.1895551849386741        13.010347518371500        3.8666708246966985     
 H -0.14261138440521257        12.190266057231961        2.6960909205011143     
 H  -3.1402874172037976        11.849743458803861        4.4931266725367438     
 H  -3.0610343431406277        10.090933552045296        4.7473273617149081     
 H  -2.4024648631601901        6.3124637555730034        3.4631319649930821     
 C  -4.0800838337303356        6.9628869697486113        2.2512062431989626     
 C  -3.9596392343379292        9.2738191311358520        1.6295467246634137     
 C   2.5267049098989980        12.358314881442586        1.5046196613992853     
 C   1.4037255228222261        11.588129546640397      -0.48739691965890514     
 H  0.32231142182247119        9.7268191855999611      -0.30525442526576868     
 H   4.5836593141204194        5.9883145744766129        6.2249219142877186     
 C   4.6577391408258988        8.0578995153240172        6.8508466168699158     
 H   4.3767363835887352        10.155832178018619        7.3031248633207664     
 C  -2.5030767012025090        12.358613017341302        6.9249065225723321     
 C  -1.3829203364997218        11.595811131719053        8.9211338266062334     
 H -0.29620424851098259        9.7374565457297386        8.7458978121918083     
 H  -4.5614847909213854        5.9883135724588561        2.2262262788245479     
 C  -4.6354687932604923        8.0539608154785771        1.5873434737307499     
 H  -4.3561105967986933        10.149704932105791        1.1215104870987727     
 H   3.1502018715418383        13.091819487495613        2.0160371139569007     
 C   2.2079624488864034        12.533895873954883       0.15471594158598212     
 H   1.1415184893726209        11.699801601043358       -1.5404311786507348     
 H   5.6036045608687060        7.9647214630935288        7.3819378320859377     
 H  -3.1279949898114849        13.088935243773069        6.4106819243800155     
 C  -2.1879124997616488        12.538205776630386        8.2750727989988508     
 H  -1.1238660577415187        11.710142816695763        9.9746470798220539     
 H  -5.5813585142490014        7.9565618806845499        1.0571207504770195     
 H   2.5984029028079032        13.397231594003300      -0.37516036653379548     
 H  -2.5819973613078120        13.401646339669115        8.8022795183896090     
 Dy   1.2108910996632898E-002   8.4714372963898477        12.669011896573055     
 Br   8.9413164651566367E-003   11.339609936843658        12.670609407552762     
 O -0.79871348170324907        8.0475200053593756        10.695545860477326     
 N  -1.3865439402596524        6.3454464099300347        13.109588301593561     
 N  -2.2315817477527125        8.9168710649615992        13.883105709292334     
 O  0.82331076705713424        8.0337983073459451        14.635414366648730     
 N   1.4072711494394263        6.3465628750075744        12.211890694035738     
 N   2.2585448695676584        8.9224527787260470        11.464682822234716     
 C  -1.2383865748730494        6.9841868897263550        10.017721369038751     
 C  -2.0306480497901713        6.5443508118941125        14.432993074602040     
 C -0.55939844085671642        5.1073274501972863        13.164799333866359     
 C  -2.4805033257334821        6.2201920152022518        12.086771991167208     
 C  -2.8859003456883143        10.096512596683445        13.966401753874459     
 C  -2.7721570844661652        7.8506283586582777        14.524517037356786     
 C   1.2653593984392426        6.9687337068403830        15.309534313359206     
 C   2.0538933877943015        6.5554706547196897        10.891314006076181     
 C  0.57773983970107134        5.1104800321885859        12.145537839468593     
 C   2.4998320760827384        6.2084558131652638        13.234272965065623     
 C   2.9153548324392951        10.101496412430739        11.392953745430022     
 C   2.7954429542815427        7.8624425414982939        10.810106808163200     
 C  -2.0437377716396559        6.0061436104405503        10.666335914622485     
 C -0.90821770016197578        6.7876163450364722        8.6571794479113340     
 H  -1.2347249727486238        6.5422003285376320        15.194321409095576     
 H  -2.7212722190859675        5.7158666528514184        14.667133519713735     
 H  -1.1941578880775987        4.2192862953517976        13.001315219870737     
 H -0.14264826903791769        5.0309386167488883        14.174285903638031     
 H  -3.1428156867778720        5.3926984890468246        12.385462609018338     
 H  -3.0578083656647923        7.1532323649371703        12.143286227561905     
 H  -2.4071576935065115        10.928255244371586        13.455244678623785     
 C  -4.0825684451037665        10.260320735102821        14.659482007780520     
 C  -3.9546029286390256        7.9438762053507030        15.257954525996277     
 C   2.0645386234417780        5.9900315273724249        14.654729415827044     
 C  0.94659701452984280        6.7743095834250422        16.672868346400797     
 H   1.2597510320238314        6.5577729759951993        10.128132322376462     
 H   2.7457848702035452        5.7292829218657761        10.652836919129262     
 H   1.2107718289836735        4.2200566952461278        12.302732403103324     
 H  0.16175673970924143        5.0420691860683400        11.135244243472446     
 H   3.1571577271350360        5.3785588526685766        12.930769478936936     
 H   3.0832556673633600        7.1380335540068174        13.182815968412982     
 H   2.4406719724768369        10.928081548337863        11.916046983988894     
 C   4.1090940928151696        10.271292364401019        10.696155162083782     
 C   3.9747151088000034        7.9621451236864704        10.072272115003297     
 C  -2.4960717622399442        4.8915854452285696        9.9522446692885183     
 C  -1.3776539203961575        5.6684813942285786        7.9605194679246800     
 H -0.30629614237058489        7.5349127280664252        8.1423190539991950     
 H  -4.5670424033629855        11.233055644514494        14.694796549674695     
 C  -4.6348471921864016        9.1607678096085792        15.311532663521451     
 H  -4.3483394262870538        7.0618801605255817        15.757543550414518     
 C   2.5199822614438157        4.8744576973676157        15.365444965381364     
 C   1.4203210148123113        5.6549705399419530        17.366326034094701     
 H  0.35049276286778841        7.5235264536701614        17.191838067254761     
 H   4.5953646407682207        11.243355293668497        10.670720161595792     
 C   4.6560912671428163        9.1787931472450790        10.027847586389003     
 H   4.3653087278909464        7.0846807739088344        9.5624193191600426     
 H  -3.1155611418915692        4.1546730860203036        10.463772319420743     
 C  -2.1769748741329784        4.7180918485145558        8.6021785321508908     
 H  -1.1153742109369236        5.5585013314112048        6.9072863729070599     
 H  -5.5812154467940829        9.2499870690500163        15.842105467516546     
 H   3.1356332679915062        4.1371046599255346        14.849871719027767     
 C   2.2114111144557400        4.7021645882948455        16.718119680934851     
 H   1.1672999115108420        5.5464655047391194        18.421928497854111     
 H   5.5999227059849011        9.2726873347039831        9.4933880893881692     
 H  -2.5623983065099050        3.8529112653667377        8.0714222314349975     
 H   2.5994791893273343        3.8364916235200899        17.246245878885539     
         256

 Dy   4.2686292745923744       0.16959140356808999        4.2257563433886913     
 Br   4.2692621306898699       -2.7143215683788617        4.2236061197908041     
 O   5.0617323581463944       0.60478780783414787        2.2506085972204515     
 N   5.6748815964653581        2.2807569097013234        4.6685293201975178     
 N   6.5179864055152681      -0.28217319040149125        5.4318416124760409     
 O   3.4707886066228690       0.61137034879590901        6.1956158609291387     
 N   2.8653587329533368        2.2875682919667590        3.7760817287182786     
 N   2.0289884322596627      -0.29359600602927777        3.0249938225887560     
 C   5.5127123282747119        1.6631946793681707        1.5724309793445725     
 C   6.3260306205444685        2.0865919129039749        5.9894748863006937     
 C   4.8420028413306975        3.5160483858156262        4.7276411012271184     
 C   6.7646338555982544        2.4137288644646731        3.6416466624880410     
 C   7.1671279330665438       -1.4652732599608036        5.5073627019643316     
 C   7.0632258378688908       0.77805334136527393        6.0786205306168624     
 C   3.0261592029865017        1.6738628621669314        6.8714629289812743     
 C   2.2181923380757214        2.0790928860067743        2.4572043588469388     
 C   3.7019822907656530        3.5180511974997137        3.7109006638513380     
 C   1.7763407557182769        2.4254118806227800        4.8009566415729994     
 C   1.3765473475003664       -1.4753499176509108        2.9495845552417053     
 C   1.4855317022702847       0.76698520451749586        2.3750250075956649     
 C   6.3254107778236692        2.6337420337668207        2.2225156077067254     
 C   5.1867100958168892        1.8615124984632654       0.21132707471514603     
 H   5.5343995715431715        2.0929674781904883        6.7551921864641722     
 H   7.0199294839472719        2.9143105457400882        6.2164034657291989     
 H   5.4751602043744798        4.4054327143517504        4.5658095159221119     
 H   4.4275219621132074        3.5887092149819644        5.7382210041864061     
 H   7.4255855947213858        3.2416067191708180        3.9422157889929577     
 H   7.3448319148473722        1.4821410273425073        3.6927980115398715     
 H   6.6841396609078654       -2.2918119776517161        4.9916146086299875     
 C   8.3638191408644111       -1.6373408237398237        6.1985220758683637     
 C   8.2449175073106353       0.67596920954186612        6.8116765258520982     
 C   2.2165847442269051        2.6461412033368501        6.2198939810110261     
 C   3.3549671652308999        1.8734630057671298        8.2316266278104013     
 H   3.0106300747327519        2.0827103994697502        1.6923860047396366     
 H   1.5199702420459831        2.9006645897143137        2.2203654383051035     
 H   3.0751865349867580        4.4123613569302336        3.8712028428785126     
 H   4.1160634870942401        3.5863063526550545        2.6998281788544078     
 H   1.1163118616338756        3.2539436893410367        4.4998753525077388     
 H   1.1943526125513395        1.4946867868965552        4.7520902523865960     
 H   1.8567410458499636       -2.3020124182066755        3.4673604039183226     
 C  0.18167378897548847       -1.6473328534516525        2.2555057302040211     
 C  0.30518568914072014       0.66380211115417065        1.6393655316019617     
 C   6.7869722074938821        3.7450810414591915        1.5093042665457745     
 C   5.6661779696233392        2.9768251780067834      -0.48464250737838416     
 H   4.5794094399159100        1.1189990927392774      -0.30414516918343920     
 H   8.8449073987165256       -2.6120107530635219        6.2266754282488419     
 C   8.9206043283124803      -0.54383139692192917        6.8571309845369397     
 H   8.6423967211126964        1.5535591688891572        7.3159627850775619     
 C   1.7594604748570104        3.7598893559714797        6.9319380803770807     
 C   2.8805101938761570        2.9919751322106110        8.9259679696327243     
 H   3.9595689158642466        1.1287881568829858        8.7473579780726674     
 H -0.29994888065201514       -2.6216515624806567        2.2279043051464602     
 C -0.37200358912729486      -0.55482064365337824        1.5928549552698172     
 H  -8.9940962717086140E-002   1.5413295758309491        1.1330132578103504     
 H   7.4114703817496475        4.4771532701942300        2.0216208150139257     
 C   6.4712403668147136        3.9210997589305396       0.15874215449063395     
 H   5.4062618861847920        3.0885641278796161       -1.5382577070406316     
 H   9.8673208603387810      -0.63938087834247070        7.3861509935233034     
 H   1.1362920941002124        4.4927057553595295        6.4191836222201974     
 C   2.0776757571045827        3.9374941769912950        8.2817258839262333     
 H   3.1420461001822364        3.1050220758074101        9.9790251081037198     
 H  -1.3169159094634812      -0.65002942513856155        1.0604175966479472     
 H   6.8647350164229257        4.7833179812935711      -0.37097130223745861     
 H   1.6877359577123381        4.8020523586646799        8.8100640753081070     
 Dy   4.2898334098091961        17.063199335965795        12.658609455887154     
 Br   4.2907095732906759        19.936070838555736        12.664772510936240     
 O   3.4781279954695168        16.631440563352093        10.690723223432794     
 N   2.8954383966279886        14.941673772054843        13.113511873874700
[truncated: 1,281,471 more chars]
