# Supplementary material for: Unraveling the Contributions to Spin–Lattice Relaxation in Kramers Single-Molecule Magnets
Source: J Am Chem Soc. 2022 Dec 9;144(50):22965–75. doi: 10.1021/jacs.2c08876 (PMC9782788; doi:10.1021/jacs.2c08876)
Supplement: Supplementary file 2 — ja2c08876_si_002.zip [file ja2c08876_si_002.zip › phonon_Dy/mol-8/mode-1-10/6/Cart_disp.xyz]

         256

 Dy   4.4070460417092736       0.16881187072490669        4.2019392798087312     
 Br   4.4029204393463743       -2.7159518008709993        4.2764206108061487     
 O   5.1921979756285266       0.61338277514829587        2.2236400268273262     
 N   5.7979049812768277        2.2846247896894178        4.6415877364020321     
 N   6.6614903219053856      -0.26842841456140049        5.3983961971521879     
 O   3.6002754073916035       0.60343162709919251        6.1675736549108144     
 N   2.9879185701244304        2.2777664698159756        3.7476126432249153     
 N   2.1739573267545840      -0.31618706649593331        2.9895850456010300     
 C   5.6216700385264495        1.6856828170756797        1.5534656774065296     
 C   6.4415552660025881        2.0950045417302472        5.9665745606353493     
 C   4.9590263360246176        3.5164178738961405        4.6947788796690091     
 C   6.8914068705397682        2.4174142914710437        3.6172713357339155     
 C   7.3207686665785134       -1.4458412040990150        5.4736855862241267     
 C   7.1896410881543016       0.79313654268887601        6.0571376223793933     
 C   3.1326957391852135        1.6514377283074222        6.8512456776607662     
 C   2.3344498838048495        2.0628769360541828        2.4324282175534497     
 C   3.8193891316525104        3.5114535897470303        3.6773056942457778     
 C   1.9016512927937392        2.4178460351434783        4.7741441503967410     
 C   1.5311109046465132       -1.5031785172023180        2.9140415588282740     
 C   1.6127840505612685       0.74373395678866328        2.3528349736800935     
 C   6.4447930339501127        2.6484212199894164        2.2026252519500931     
 C   5.2515357245038894        1.9157526900069111       0.20710054859873409     
 H   5.6432237176443811        2.0902028779472031        6.7254959773429857     
 H   7.1249793163002213        2.9293493280580507        6.2014178902502870     
 H   5.5885181699865569        4.4082468881408694        4.5325628131546987     
 H   4.5417030558909408        3.5885671705956672        5.7044790870362974     
 H   7.5543827349452988        3.2419737817509597        3.9218284864480775     
 H   7.4674153370715493        1.4833620248957566        3.6644333663855533     
 H   6.8509661927194632       -2.2737887284272116        4.9481406392261453     
 C   8.5091323451813743       -1.6114634513492101        6.1804602254893934     
 C   8.3621764451895118       0.69756402605506684        6.8051217229781535     
 C   2.3334433466840632        2.6304908737162260        6.1975239308202426     
 C   3.4168233036316500        1.8205899678491355        8.2262354149818702     
 H   3.1207191149400089        2.0770967845482007        1.6613588755495765     
 H   1.6256261481255860        2.8772803966016998        2.2021488327092480     
 H   3.1891154508925847        4.4035629462050370        3.8369634813774809     
 H   4.2315050020625451        3.5803825993643503        2.6657468170258198     
 H   1.2441280216687916        3.2491409111242548        4.4745422400905452     
 H   1.3154310818877102        1.4895167202084965        4.7225011413485580     
 H   2.0248181770621931       -2.3288696075480564        3.4211290896657172     
 C  0.32713946004823480       -1.6808187162449226        2.2366456395430232     
 C  0.42220027723121778       0.63502741938101104        1.6337304767274072     
 C   6.8830013520427400        3.7761444096437451        1.5007294858934290     
 C   5.6988948005366762        3.0539682823460899      -0.47507638839753469     
 H   4.6304298914328177        1.1835549186357350      -0.30781990273275450     
 H   8.9996541752815702       -2.5813552618070119        6.2099552181808564     
 C   9.0454463549666269      -0.51742679407718206        6.8553117989001660     
 H   8.7453092205464102        1.5761975535178019        7.3184881989708366     
 C   1.8534902651219893        3.7292735570899405        6.9192590510188783     
 C   2.9108787104241540        2.9177955329801746        8.9327596539819893     
 H   4.0070508933692892        1.0657453042297984        8.7433466237406456     
 H -0.14507107372755770       -2.6598232028999753        2.2100830186179152     
 C -0.24765500394921408      -0.58823727244328383        1.5916108790623362     
 H   1.2276630463498556E-002   1.5120682079414645        1.1376735612185602     
 H   7.5177598731030617        4.5001231314242736        2.0119613131768652     
 C   6.5229514759090712        3.9843110640845323       0.16463308943878902     
 H   5.3990426896534824        3.1920896010177144       -1.5161931515801030     
 H   9.9815241736505325      -0.61052013081046663        7.4033280564504516     
 H   1.2410399825751293        4.4698140000988840        6.4044158660145172     
 C   2.1278842926403758        3.8768802687720894        8.2833554096937814     
 H   3.1323640465564733        3.0061644870611173        9.9982823452626821     
 H  -1.2036495054794725      -0.68522829917043981        1.0787002737087701     
 H   6.8952425915555571        4.8623401860074154      -0.35494742505151511     
 H   1.7176406724129321        4.7270193989075828        8.8206265247458209     
 Dy   4.1515678746832876        17.065620947385106        12.635811677228476     
 Br   4.1600936625432139        19.938830973023784        12.709343709811687     
 O   3.3483172483343728        16.618710052017853        10.665246829272437     
 N   2.7690819453241238        14.940728412327017        13.088696135942632     
 N   1.9054601419084378        17.507731613696638        13.842233898644414     
 O   4.9729015712153322        16.649743959473106        14.601372430985030     
 N   5.5654184463217833        14.950055798995443        12.190993681604049     
 N   6.3940018178680527        17.531301217025149        11.423112406703900     
 C   2.9264775371961762        15.540164328545792        9.9998813442463863     
 C   2.1317207457464340        15.143524976358712        14.414597311163647     
 C   3.6038404135772195        13.707584053573672        13.147389470663628     
 C   1.6714019393070669        14.804984763042059        12.070095935757134     
 C   1.2432597806287218        18.683209874730004        13.920980930848714     
 C   1.3810905624037682        16.444439609577845        14.501389561050232     
 C   5.4349129039954223        15.602618852208504        15.289813570922194     
 C   6.2173228244143424        15.156531722870497        10.871987717355918     
 C   4.7403258678916593        13.711194114842275        12.127314315075036     
 C   6.6557062722793674        14.817540215723001        13.215665825748086     
 C   7.0421412318544832        18.715090083606896        11.349727337379461     
 C   6.9491447596351801        16.469320891136704        10.786822241627986     
 C   2.1131144864696663        14.572777280096437        10.654241702922864     
 C   3.2923964127878764        15.311498681615092        8.6522439548576440     
 H   2.9338522448625026        15.155427812685927        15.169428290140402     
 H   1.4504590723071020        14.310655366029062        14.660695720642584     
 H   2.9737101474332546        12.815359641278143        12.989890028543254     
 H   4.0233469537277307        13.639219027608370        14.156492192464434     
 H   1.0100318002381639        13.980690216794716        12.378816509581029     
 H   1.0951462312261284        15.738953635953774        12.117379160373311     
 H   1.7088643806949246        19.512716443947212        13.394466956306948     
 C   5.7566638057124753E-002   18.846731254781975        14.632651294326205     
 C  0.20973848436364415        16.537160675256569        15.252115345740780     
 C   6.2274707459254506        14.614763776606218        14.640992323643273     
 C   5.1524163701200738        15.442029874234155        16.666339926185131     
 H   5.4283101562796521        15.145478548330937        10.103553492706004     
 H   6.9183791743312808        14.335114904870622        10.643997046199779     
 H   5.3762013097564676        12.823407337175897        12.287916243508594     
 H   4.3253979808280203        13.637381970393967        11.117174332485096     
 H   7.3119653423123703        13.984480562967846        12.918558052577410     
 H   7.2413534313862078        15.745684056445057        13.156511870286099     
 H   6.5526930676598791        19.542895567148229        11.857560930484388     
 C   8.2479325376362116        18.886841388169792        10.673967986025609     
 C   8.1400599968118179        16.571495903112258        10.067614044075912     
 C   1.6790103879294811        13.441603857295989        9.9554831020213044     
 C   2.8495567589964383        14.169512537039434        7.9733744758249081     
 H   3.9054228634506969        16.048519689948215        8.1341960615894848     
 H -0.43378731590908681        19.816044426312452        14.665958012340376     
 C -0.47476425082737828        17.751189479688740        15.307825026441886     
 H -0.17055325682597641        15.657152717013272        15.765104571326633     
 C   6.7039101100263085        13.517876639667538        15.368015778027370     
 C   5.6550089023441608        14.347066077816503        17.378538287665528     
 H   4.5662687737154126        16.201536429916235        17.181032865590073     
 H   8.7269400248483979        19.862670137718744        10.649242129792674     
 C   8.8161222539821722        17.791730618695667        10.027668065301622     
 H   8.5453568432724154        15.693113991392650        9.5704477823732805     
 H   1.0502215216038480        12.714689185535669        10.469854453468532     
 C   2.0345690951721225        13.234509606508833        8.6179865738698958     
 H   3.1452219798724648        14.032099753337310        6.9309282924923075     
 H  -1.4085627193067434        17.842428762041276        15.859917781402531     
 H   7.3119982874494305        12.771449815257562        14.856410812420750     
 C   6.4322831284491384        13.380185178361753        16.733639712771897     
 H   5.4359135191860020        14.266421546532275        18.445210883000637     
 H   9.7727745250176614        17.884988397988245        9.5156569606710306     
 H   1.6658111802579636        12.353710948267947        8.1006967592645580     
 H   6.8395203705177741        12.531681823801984        17.275711774364545     
 Dy  0.13276251972752065        8.7726644484676211        4.2189966253615436     
 Br   8.8992457045089637E-002   5.8892080241510394        4.2855525743463900     
 O  0.93204043038778472        9.2216563430705403        2.2489679551818988     
 N   1.5377262377160310        10.887391339036883        4.6763551994085413     
 N   2.3810563088150132        8.3012658126596506        5.3887779303137604     
 O -0.65870080792424823        9.1992491539486672        6.1948216162888690     
 N  -1.2707789245691603        10.892716682274079        3.7849602877578179     
 N  -2.1083165460286928        8.3379202200842446        2.9839303135365687     
 C   1.3510544087962479        10.302215417642126        1.5847426142201184     
 C   2.1848031267962078        10.663369609699505        5.9921615030662982     
 C  0.70176281035745192        12.117384680904495        4.7571398066292510     
 C   2.6240276233853219        11.031641835171650        3.6486732987065329     
 C   3.0357718547762507        7.1196277918745947        5.4473769370707883     
 C   2.9217034017159067        9.3533220641372647        6.0543267739151974     
 C  -1.1330421936480093        10.241152114577368        6.8840421768800955     
 C  -1.9224321879612680        10.715818473474748        2.4613789456276622     
 C -0.43858627735220101        12.128952496680016        3.7411268561618582     
 C  -2.3628551897947738        11.016713969170157        4.8092587049679567     
 C  -2.7550085758912499        7.1544184658876775        2.8918709871246038     
 C  -2.6557804380577426        9.4061383790121269        2.3515253782638390     
 C   2.1689573059770293        11.267500490048054        2.2369612674645696     
 C  0.97709121292247436        10.536159843410811       0.23990008001946808     
 H   1.3905631160087908        10.649000906194523        6.7552158331288688     
 H   2.8784551782272052        11.484452786015149        6.2441448719574737     
 H   1.3286808337797200        13.013891405768707        4.6089803852897067     
 H  0.28713309845346863        12.172590038303113        5.7691340373550171     
 H   3.2869746247213554        11.856653933413126        3.9531310283818102     
 H   3.2037189375597053        10.099223180252228        3.6860008339234729     
 H   2.5580726529817701        6.2993249758497010        4.9172653727991857     
 C   4.2274559676551107        6.9393938442209668        6.1450460157439633     
 C   4.1000666996061472        9.2420617255686874        6.7907639184187332     
 C  -1.9375017435062691        11.219360794287065        6.2354730465532135     
 C -0.85028833717998187        10.405618760857992        8.2599665996317952     
 H  -1.1326440386135777        10.739796006533590        1.6938980573507945     
 H  -2.6202414467549704        11.544588182210632        2.2501958804902427     
 H  -1.0721289500355011        13.015638684475357        3.9153673023142779     
 H  -2.5432410026763538E-002   12.214777022406190        2.7312504353491418     
 H  -3.0216899520259961        11.848281499654579        4.5141963094435171     
 H  -2.9447423639308741        10.086575895961904        4.7454450481057258     
 H  -2.2700061703753067        6.3218311809591405        3.3962816995508471     
 C  -3.9541512793520615        6.9902165770629949        2.2031260340132870     
 C  -3.8387745935250499        9.3116835513170368        1.6183265146000012     
 C   2.5963303069329617        12.402104785573579        1.5390935974109889     
 C   1.4133740728442616        11.681736975647619      -0.43763885291720517     
 H  0.36126149002640573        9.8009151272313932      -0.27706559975139439     
 H   4.7103957569180244        5.9656721942297510        6.1623787450961736     
 C   4.7761332070806448        8.0229565337264130        6.8266442566277217     
 H   4.4921543268450375        10.114126085032987        7.3083650418485568     
 C  -2.4283782230072917        12.309452568196122        6.9634806989011215     
 C  -1.3676553165845606        11.493326553733887        8.9734126883852596     
 H -0.25360251332441325        9.6540846592580944        8.7739983248999938     
 H  -4.4339484666532325        6.0149403595511215        2.1649767866797265     
 C  -4.5153954152848090        8.0923092496609836        1.5622384054590936     
 H  -4.2389132328394643        10.194574456296660        1.1246948678270394     
 H   3.2293828894132757        13.126459736990000        2.0517588278901697     
 C   2.2305113810326969        12.615730633059970       0.20522863423899518     
 H   1.1111424703760466        11.822441561513916       -1.4777227426237156     
 H   5.7145460136052746        7.9194654939456468        7.3689566074949040     
 H  -3.0435193193189840        13.049998294509139        6.4516056209729804     
 C  -2.1594301504426103        12.448967515129267        8.3297448490022692     
 H  -1.1477872940616611        11.576901175263650        10.039887333345488     
 H  -5.4682024941582732        8.0046595503835931        1.0424053769883750     
 H   2.5933868961316113        13.500244482219902      -0.31055014935196462     
 H  -2.5798291822801795        13.290798651717367        8.8724600370142195     
 Dy  -9.7346160998016004E-002   8.4667206058391109        12.668811278931832     
 Br  -5.0632456304714385E-002   11.335161781553960        12.743921991275936     
 O -0.90782342307356467        8.0310320210030781        10.694696503346712     
 N  -1.4983743727373213        6.3521718129987734        13.124331895529133     
 N  -2.3524461196007858        8.9344030370331247        13.847101897629434     
 O  0.71056175555925005        8.0482907398881931        14.638732921552863     
 N   1.2960341499274104        6.3371594649060059        12.228407522075026     
 N   2.1391536278386103        8.9034152636526365        11.432199551653641     
 C  -1.3243864394983049        6.9488612365928537        10.031662812279455     
 C  -2.1437590575196959        6.5736810695489787        14.443265310724662     
 C -0.67090552363845624        5.1152135429649537        13.201569293078347     
 C  -2.5885050224834267        6.2141629357471544        12.098054752718957     
 C  -3.0093483208715210        10.113829007014450        13.909398408374914     
 C  -2.8889139083166162        7.8791643149016304        14.509449930678665     
 C   1.1774268343717706        7.0022823132049963        15.326977136871788     
 C   1.9426412600663885        6.5241839236059151        10.903938553155191     
 C  0.46683915467701964        5.0999778725021434        12.182982769855059     
 C   2.3912625697453942        6.2133592108953719        13.248923554612473     
 C   2.7930154804323477        10.082719663703683        11.339621839852331     
 C   2.6799782005129571        7.8324908491078817        10.797892399045185     
 C  -2.1370049375795781        5.9797836936744941        10.685235815015714     
 C -0.95314633434077745        6.7161879965926143        8.6856839531600176     
 H  -1.3470564982651376        6.5914399114064341        15.203812250967616     
 H  -2.8310071336700577        5.7474627278037831        14.695170568225315     
 H  -1.3051762685843360        4.2237812461902386        13.054293293792860     
 H -0.25374864261174779        5.0569118372042290        14.212443475318503     
 H  -3.2524549114690444        5.3903764539134684        12.403477163843309     
 H  -3.1652239469149714        7.1481293184261183        12.139091738944277     
 H  -2.5341133206375939        10.936974335072376        13.381374184598554     
 C  -4.2014722753578502        10.288758392075833        14.607848609963714     
 C  -4.0678827185498836        7.9835191144247313        15.245989986367267     
 C   1.9701386673123895        6.0152613221329414        14.676878671621910     
 C  0.90120093802931245        6.8438119774610486        16.704943762534992     
 H   1.1500105133683660        6.5062447965437658        10.139238729514059     
 H   2.6384903395570922        5.6960497342942382        10.683942023024736     
 H   1.1000333342286370        4.2128463801141480        12.356745552115534     
 H   5.2227989229012700E-002   5.0140313508658032        11.173633761949921     
 H   3.0482031049103142        5.3804983609545127        12.953019988433873     
 H   2.9741511265901255        7.1426917501537179        13.182057626799661     
 H   2.3147769507769471        10.917628855199316        11.846396715508710     
 C   3.9910551729334025        10.241592143040471        10.647715997724424     
 C   3.8622070415428458        7.9214785816894304        10.062380511759638     
 C  -2.5613841043295604        4.8431479574875347        9.9885799071061960     
 C  -1.3864939973370718        5.5690323017577281        8.0092038694068801     
 H -0.34185828167364873        7.4537826039347088        8.1667799874743459     
 H  -4.6874887656979887        11.260860426536700        14.629337034375659     
 C  -4.7470002735522954        9.2010869028071056        15.285282531259211     
 H  -4.4575316331126151        7.1091544416829295        15.761494429001042     
 C   2.4557940450790490        4.9228032498334358        15.405079548113042     
 C   1.4132200284142005        5.7535628908427343        17.418365766477962     
 H  0.31398936860766147        7.6020344118145289        17.220236845357800     
 H   4.4757814454767191        11.214293744762177        10.608809488319668     
 C   4.5446593854706752        9.1374578792462202        10.004049566355890     
 H   4.2567537419162766        7.0366522674938565        9.5677635133823618     
 H  -3.1900844929013532        4.1159990760004748        10.502752420936499     
 C  -2.1980636093232149        4.6312454930515310        8.6538753691678121     
 H  -1.0866738122168753        5.4297298852390332        6.9682559352122526     
 H  -5.6857840304452294        9.3007395107984703        15.827396950415883     
 H   3.0632088715479511        4.1766022860286309        14.892086454824941     
 C   2.1929516265632221        4.7890311154870586        16.773097514567727     
 H   1.1985531817877098        5.6744777923731533        18.486186673797377     
 H   5.4960826117268091        9.2210927813233390        9.4810466092084731     
 H  -2.5580488634977145        3.7453280334433918        8.1384560667733314     
 H   2.6083149984634773        3.9450037717415687        17.316451371921914     
         256

 Dy   4.4002348214538101       0.16883036830366135        4.2030308241432941     
 Br   4.3966031182090557       -2.7158928475924498        4.2736662119308413     
 O   5.1857284603520997       0.61286863762588106        2.2248488016259600     
 N   5.7917766993529867        2.2844790009449469        4.6427011009419310     
 N   6.6543850818501165      -0.26895353347333051        5.4001221383345790     
 O   3.5938502837520230       0.60387347268923297        6.1688330247152736     
 N   2.9818147657432088        2.2781691141701770        3.7487998979936696     
 N   2.1667908869618544      -0.31525662787613662        2.9914009126359784     
 C   5.6162868100501271        1.6844398133168956        1.5542291942312030     
 C   6.4357607560024590        2.0947924964737350        5.9675303786735823     
 C   4.9531802648433869        3.5164427660763331        4.6960343378005582     
 C   6.8851257257977796        2.4171825381474914        3.6182789550872201     
 C   7.3131862340795877       -1.4466253983940642        5.4755602727029205     
 C   7.1833335232365867       0.79262134338943224        6.0581888906504240     
 C   3.1274322586859529        1.6526395757520511        6.8520676442277280     
 C   2.3286232552496071        2.0634413558214737        2.4334755031207771     
 C   3.8135244412298852        3.5116993648796790        3.6785975757784888     
 C   1.8954423771940523        2.4182311795563045        4.7752693068419045     
 C   1.5234944375341875       -1.5020112558072021        2.9160046719868604     
 C   1.6064425227532051       0.74462023964923008        2.3539170603010886     
 C   6.4389127681476070        2.6475773616549456        2.2033918703775885     
 C   5.2483393769886950        1.9128845184465655       0.20712682326879739     
 H   5.6377351097871617        2.0906128038998428        6.7267608276308364     
 H   7.1196742822852102        2.9288535209501485        6.2019079400727719     
 H   5.5828478003322290        4.4081368923538262        4.5337475919969643     
 H   4.5359884520163929        3.5887144687508838        5.7057669356694829     
 H   7.5480140580530337        3.2419059352384116        3.9226063206356736     
 H   7.4613132704429725        1.4832387559759688        3.6657102389862755     
 H   6.8427652217284898       -2.2745636734408508        4.9505655600748382     
 C   8.5019497144623060       -1.6124686708367495        6.1816048109249238     
 C   8.3563004822400355       0.69682589095731351        6.8054847052392455     
 C   2.3276873603198598        2.6313443341054144        6.1984103597842299     
 C   3.4137798269550674        1.8233551982816787        8.2263138755777767     
 H   3.1151731032380083        2.0770715344357908        1.6626897888970975     
 H   1.6202941645543067        2.8781534895566150        2.2028000967887857     
 H   3.1834164958779554        4.4039307667097853        3.8381962146936068     
 H   4.2257292235394184        3.5804974028261327        2.6670528733445287     
 H   1.2378072272703520        3.2493889694630420        4.4755613499160178     
 H   1.3094045975333246        1.4897964969980717        4.7238344401211299     
 H   2.0165683818240838       -2.3276889693606537        3.4236860066374315     
 C  0.31995922802082311       -1.6794700481726765        2.2378294251808719     
 C  0.41634163904465693       0.63608695896196044        1.6340482251810369     
 C   6.8783133544656030        3.7744417904015575        1.5008860631287575     
 C   5.6973269531198421        3.0499162540937852      -0.47578586692765795     
 H   4.6278961217411769        1.1801703007639484      -0.30778725749111679     
 H   8.9920329145924907       -2.5825812702116613        6.2111359495468133     
 C   9.0392293897432943      -0.51837984156332295        6.8555622503151579     
 H   8.7401056272690898        1.5754616891869120        7.3183389918272947     
 C   1.8489039299058900        3.7309167599904431        6.9196156486679339     
 C   2.9094388721379465        2.9216681970361660        8.9321808082578897     
 H   4.0046993400408253        1.0690207586233085        8.7433901104436131     
 H -0.15268814737617981       -2.6582580485899765        2.2113198699270198     
 C -0.25384062955675335      -0.58697169414111960        1.5918341305692194     
 H   7.1094993553236369E-003   1.5130976847093913        1.1374217430876323     
 H   7.5125660434379089        4.4988386976330599        2.0121444807280220     
 C   6.5204742370486182        3.9809533721303056       0.16406122841684959     
 H   5.3994577991308077        3.1866912932818288       -1.5175273128560980     
 H   9.9758281762580054      -0.61152012184994331        7.4026604794079285     
 H   1.2359226318013727        4.4710558664939395        6.4048500469187912     
 C   2.1254912358183571        3.8800758020784847        8.2829891683990926     
 H   3.1329184494336495        3.0113019446930616        9.9970786041145487     
 H  -1.2092936134004990      -0.68395010994191785        1.0779820641433318     
 H   6.8938460631727798        4.8581588403220444      -0.35606303508393938     
 H   1.7162891493722856        4.7309721640922042        8.8197756900085302     
 Dy   4.1583538448741235        17.065499587955852        12.636890256187053     
 Br   4.1662590561010528        19.938693208787594        12.706973558826103     
 O   3.3547480433976542        16.619421406771959        10.666409144033816     
 N   2.7753279044679173        14.940722555420665        13.089718712285499     
 N   1.9122895390230159        17.507966801396808        13.843461694272193     
 O   4.9791954101195648        16.649283074169450        14.602716196310778     
 N   5.5716062499106940        14.949760918740671        12.192100487213846     
 N   6.4009298550096503        17.530735217778890        11.424607608863706     
 C   2.9319250241963672        15.541588690358502        10.000543042374067     
 C   2.1375889463441120        15.143548628515775        14.415449461875463     
 C   3.6098689039883585        13.707449957564990        13.148510713645447     
 C   1.6778380917717137        14.805107171144957        12.070957890774277     
 C   1.2503690037022857        18.683612814713506        13.922115130761279     
 C   1.3873840117335798        16.444733916953954        14.502285934517721     
 C   5.4401731903706514        15.601425478393079        15.290687922626084     
 C   6.2232584808486253        15.156196233466972        10.872986849763123     
 C   4.7463938388520761        13.710970874550162        12.128481799716283     
 C   6.6619698088603991        14.817388366691851        13.216770029850682     
 C   7.0493235834567596        18.714373789196550        11.351119888680488     
 C   6.9554789972384210        16.468738049934871        10.787862926261585     
 C   2.1191802612261830        14.573659722036615        10.654852592196720     
 C   3.2956415099634828        15.314615699704337        8.6521622539147618     
 H   2.9393897562243771        15.154856669116629        15.170625328928383     
 H   1.4558582032517469        14.310929038467609        14.661048823630455     
 H   2.9796233959515916        12.815329099339234        12.990875113311091     
 H   4.0292304743213441        13.638930168147951        14.157651164761212     
 H   1.0165838092712558        13.980595141124981        12.379364317846978     
 H   1.1013596851848220        15.738931624036084        12.118571821649645     
 H   1.7163770085451784        19.513055484589852        13.395852947531601     
 C   6.4341841389268517E-002   18.847328479427876        14.633183977759893     
 C  0.21572596174046194        16.537681599723740        15.252537992108740     
 C   6.2332836397891782        14.614017673455907        14.641851066416111     
 C   5.1555436531140701        15.439232784272447        16.666500548005875     
 H   5.4339834568056693        15.145694627339390        10.104821004475703     
 H   6.9238862110497168        14.334536338302092        10.644581804804790     
 H   5.3821893589586445        12.823115869792103        12.289000732848164     
 H   4.3313925012566195        13.637296404824269        11.118348478430841     
 H   7.3184691740417520        13.984573134789454        12.919550020138539     
 H   7.2473027665868965        15.745722149737805        13.157864645506795     
 H   6.5603205996268850        19.542207323330818        11.859312060285168     
 C   8.2547085125294011        18.885980211336300        10.674634195879328     
 C   8.1460175424612267        16.570733373321644        10.068062119567115     
 C   1.6839639563280069        13.443334503181191        9.9554285966252394     
 C   2.8512471125966163        14.173801962617462        7.9725070188736629     
 H   3.9079161853431623        16.052222322735805        8.1341412156600121     
 H -0.42678214350363247        19.816767736131830        14.666270828393356     
 C -0.46863019314100934        17.751829570194303        15.307913350129791     
 H -0.16501240876967760        15.657734098942608        15.765312339025302     
 C   6.7086340944599927        13.516334675084162        15.368289622141003     
 C   5.6566231740519530        14.343161548200678        17.377984967882252     
 H   4.5686878448596424        16.198193633360425        17.181203292735567     
 H   8.7339389805409784        19.861689639562808        10.649703101843039     
 C   8.8222111558580636        17.790860578635883        10.027780371856540     
 H   8.5508319044687955        15.692318952288018        9.5705959752046166     
 H   1.0557434087686555        12.715930046653884        10.469791158735106     
 C   2.0372792547035163        13.237988125883390        8.6171985126164010     
 H   3.1448928495438415        14.037810456785444        6.9294327440576913     
 H  -1.4028792859464061        17.843117347089212        15.859227667852405     
 H   7.3172651427319586        12.770355728594684        14.856704844884712     
 C   6.4348677885966810        13.377021772318665        16.733211163853301     
 H   5.4355751037717015        14.261195817060662        18.444051208665606     
 H   9.7783777917667773        17.884106535373832        9.5149214869174799     
 H   1.6675100282300654        12.358001399809551        8.0993170662063303     
 H   6.8411349364818852        12.527762693931884        17.274754588546319     
 Dy  0.12651927703114460        8.7727511842292394        4.2192208612034658     
 Br   8.4670530702835159E-002   5.8892677394684876        4.2821403783640699     
 O  0.92580370079339547        9.2212901237970133        2.2491918246728040     
 N   1.5315920004852295        10.887515243415040        4.6761416753981138     
 N   2.3743501528492628        8.3014877835816687        5.3904077956730729     
 O -0.66491549167303587        9.1999619768562333        6.1950055770394261     
 N  -1.2769696232707024        10.892447597310376        3.7846775559549268     
 N  -2.1149848048822579        8.3373737524050320        2.9854523056747402     
 C   1.3461394864364353        10.300906170845019        1.5843533642591126     
 C   2.1787259355863973        10.664134970404529        5.9920494029179840     
 C  0.69566061502957932        12.117570631544270        4.7562513522277881     
 C   2.6179960900910562        11.031450613398066        3.6485721549912062     
 C   3.0288707013724383        7.1197933494858647        5.4497567783622491     
 C   2.9153430650151111        9.3539386421654012        6.0550563165794369     
 C  -1.1380832046806089        10.242745278708499        6.8835936439760905     
 C  -1.9285198803232046        10.714793750896010        2.4611738971662791     
 C -0.44467324278459097        12.128598998671016        3.7401997413537651     
 C  -2.3689964223050350        11.016899911946648        4.8090300999845592     
 C  -2.7618866720916877        7.1539461414782934        2.8941340898283734     
 C  -2.6621459760148554        9.4052286235315208        2.3522279905806474     
 C   2.1636379006331778        11.266550660455652        2.2365115038563412     
 C  0.97448345536135061        10.533091900550271       0.23872354116849467     
 H   1.3846203690883512        10.650641506274797        6.7552353632274258     
 H   2.8726711542858450        11.485177288009393        6.2433067485746001     
 H   1.3226164199207340        13.013948545045272        4.6075444857652208     
 H  0.28107440604579520        12.173384760627957        5.7682081740722664     
 H   3.2808099769702879        11.856635209752470        3.9528483314927199     
 H   3.1978042665267199        10.099115031939617        3.6864507462672993     
 H   2.5508916667476820        6.2992014793522157        4.9203584723042262     
 C   4.2208253675973548        6.9398917713299184        6.1470402441067646     
 C   4.0939484152558405        9.2430111136302529        6.7911990777877964     
 C  -1.9430042577709556        11.220487030352713        6.2348898754655524     
 C -0.85308857757598278        10.409053024035092        8.2587324555052071     
 H  -1.1385826344478986        10.737871983221909        1.6938412400882548     
 H  -2.6260543483572221        11.543574871595100        2.2491983270507308     
 H  -1.0781519130137260        13.015437938221590        3.9138882113385640     
 H  -3.1438043505425353E-002   12.213821906395882        2.7302985213766848     
 H  -3.0279316261996962        11.848262528701850        4.5136311225763412     
 H  -2.9507775944993306        10.086677857013807        4.7458447222504399     
 H  -2.2771311721965417        6.3216277483511831        3.3991917883583045     
 C  -3.9608108750444586        6.9894407321498448        2.2050840473926230     
 C  -3.8449572573187973        9.3104782289761854        1.6188254225950012     
 C   2.5925038257863133        12.400100313409901        1.5379212349954394     
 C   1.4127050654870486        11.677288440445238      -0.43967863965134490     
 H  0.35920611447508544        9.7973823661898241      -0.27817739004882469     
 H   4.7036034715471233        5.9660933481082630        6.1648483770563649     
 C   4.7699827363566127        8.0238798940650931        6.8275320475813350     
 H   4.4863526625577856        10.115338974226338        7.3081202513411290     
 C  -2.4324570928119273        12.311666346656317        6.9620830132010649     
 C  -1.3685881024903326        11.498178632222192        8.9712246975409968     
 H -0.25583391386819254        9.6580342066101892        8.7728804837949941     
 H  -4.4407651458705706        6.0142410758035654        2.1673922493207400     
 C  -4.5216227877755681        8.0911356903979339        1.5631853541411389     
 H  -4.2448068157224910        10.193126196751827        1.1245750332956874     
 H   3.2250546318326117        13.124891814835500        2.0505820237106613     
 C   2.2290965662210618        12.611888283191970       0.20324913540704542     
 H   1.1125469510022443        11.816570102883221       -1.4804239075075298     
 H   5.7088084024650110        7.9207546816683641        7.3691876550251587     
 H  -3.0481139368930346        13.051717544543683        6.4501462032293313     
 C  -2.1611257626104798        12.453136119777804        8.3275321639321547     
 H  -1.1466789182685779        11.583274020655468        10.037033755698214     
 H  -5.4740489771853600        8.0031493317144129        1.0427468452389561     
 H   2.5933300027300308        13.495393998648906      -0.31317092922936640     
 H  -2.5802173483511703        13.296006255476499        8.8695301756785074     
 Dy  -9.1445488838115208E-002   8.4669691763271562        12.668952357665241     
 Br  -4.6762018729478674E-002   11.335386191211263        12.740490369527139     
 O -0.90205917700488647        8.0316877110279243        10.694975647944377     
 N  -1.4924781194104551        6.3519376684888345        13.124039937957678     
 N  -2.3461091937657463        8.9338271460364673        13.848649679037962     
 O  0.71647443031128755        8.0477056945587826        14.638802007280221     
 N   1.3019030811360399        6.3375210100007058        12.228030750526274     
 N   2.1454334876566801        8.9040522897350041        11.433582194100959     
 C  -1.3197566112233896        6.9503895588982116        10.031294205465482     
 C  -2.1378915517237114        6.5726420537815304        14.443098987838429     
 C -0.66502908248653336        5.1149384827417066        13.200506461619428     
 C  -2.5827262241342557        6.2143210526447961        12.097894208743009     
 C  -3.0028799885379449        10.113287255803728        13.911646590101169     
 C  -2.8828208541157854        7.8782148623815491        14.510203505914731     
 C   1.1821273361831821        7.0008176390997470        15.326433532873200     
 C   1.9484232834780688        6.5253077789306193        10.903662026007432     
 C  0.47268722990316869        5.1003790451520361        12.181889095437306     
 C   2.3970673047831244        6.2132484403506032        13.248602739411849     
 C   2.7994429574607302        10.083320180288499        11.341690213929715     
 C   2.6860151879473091        7.8334960190624878        10.798509055197927     
 C  -2.1319107786805991        5.9808499685307694        10.684721502519929     
 C -0.95067737106873851        6.7194930564629836        8.6845657200720172     
 H  -1.3412958047918806        6.5895333305811121        15.203755245224235     
 H  -2.8253754725365550        5.7464041315385943        14.694249194274049     
 H  -1.2993148760051192        4.2236318263257271        13.052612927003217     
 H -0.24791511088116036        5.0559527570240173        14.211335362142577     
 H  -3.2465292920805919        5.3903178388677944        12.403048310506144     
 H  -3.1595775910092225        7.1481857993898128        12.139561521447064     
 H  -2.5274526059507139        10.936719951363758        13.384252763753627     
 C  -4.1952423557499579        10.287861344092041        14.609765242845528     
 C  -4.0619761222423891        7.9822280538484955        15.246539388428904     
 C   1.9752795212067702        6.0142368282162941        14.676206792115815     
 C  0.90365837650284686        6.8405737291479962        16.703644669273242     
 H   1.1556536150899477        6.5082506626965770        10.139104128338355     
 H   2.6440077529542378        5.6971759914745261        10.682879521598499     
 H   1.1058812042772053        4.2131265754784408        12.355019860399757     
 H   5.7988720932562063E-002   5.0150875490725131        11.172515969892425     
 H   3.0540949731797986        5.3805683840467866        12.952389228902179     
 H   2.9798791795906192        7.1426493263260324        13.182370385924678     
 H   2.3214047069180994        10.917957319919349        11.849071661223276     
 C   3.9972488058317324        10.242537028733448        10.649464863498203     
 C   3.8680779012407034        7.9228041403749589        10.062823412236657     
 C  -2.5576428889330827        4.8452430888181581        9.9872791342058864     
 C  -1.3858002649452184        5.5736738059048410        8.0071622220015364     
 H -0.33996360648996632        7.4576033794179732        8.1657852766506291     
 H  -4.6811735639980894        11.260004344059865        14.631661203246876     
 C  -4.7411275080996811        9.1997862626317506        15.286232007701249     
 H  -4.4518550703369844        7.1076128895637831        15.761454457610990     
 C   2.4594726890900969        4.9207007666767639        15.403620542552391     
 C   1.4137942626984905        5.7489371450805979        17.416155582464064     
 H  0.31588491564727844        7.5983084088488022        17.219039748179910     
 H   4.4820593794628838        11.215196999774069        10.610941978358685     
 C   4.5504975040621414        9.1387917885039087        10.004865669328096     
 H   4.2623980455104631        7.0382134756941639        9.5676503166582449     
 H  -3.1858263637512851        4.1176058667154507        10.501386434169673     
 C  -2.1966110757720543        4.6352115914689547        8.6517954181744212     
 H  -1.0879523879510316        5.4358214548220811        6.9655791131566405     
 H  -5.6802918922429679        9.2990711738185468        15.827743756310090     
 H   3.0673669579555534        4.1749493281621994        14.890568760003694     
 C   2.1942536241950612        4.7850446849027062        16.770856890899342     
 H   1.1971052945583243        5.6683915605694963        18.483342264672508     
 H   5.5015351037404683        9.2227833928921719        9.4812559411880493     
 H  -2.5578296474478290        3.7502692173212222        8.1356800001396650     
 H   2.6082898871953035        3.9399970731194904        17.313521421070821     
         256

 Dy   4.3934236011983465       0.16884886588241602        4.2041223684778579     
 Br   4.3902857970717362       -2.7158338943138998        4.2709118130555339     
 O   5.1792589450756736       0.61235450010346626        2.2260575764245938     
 N   5.7856484174291456        2.2843332122004760        4.6438144654818290     
 N   6.6472798417948473      -0.26947865238526048        5.4018480795169692     
 O   3.5874251601124429       0.60431531827927332        6.1700923945197328     
 N   2.9757109613619872        2.2785717585243783        3.7499871527624240     
 N   2.1596244471691253      -0.31432618925633993        2.9932167796709268     
 C   5.6109035815738046        1.6831968095581116        1.5549927110558766     
 C   6.4299662460023299        2.0945804512172228        5.9684861967118144     
 C   4.9473341936621553        3.5164676582565262        4.6972897959321083     
 C   6.8788445810557910        2.4169507848239391        3.6192865744405243     
 C   7.3056038015806619       -1.4474095926891135        5.4774349591817142     
 C   7.1770259583188718       0.79210614408998847        6.0592401589214546     
 C   3.1221687781866923        1.6538414231966798        6.8528896107946897     
 C   2.3227966266943647        2.0640057755887642        2.4345227886881049     
 C   3.8076597508072596        3.5119451400123274        3.6798894573111998     
 C   1.8892334615943653        2.4186163239691307        4.7763944632870672     
 C   1.5158779704218619       -1.5008439944120862        2.9179677851454469     
 C   1.6001009949451417       0.74550652250979699        2.3549991469220841     
 C   6.4330325023451014        2.6467335033204749        2.2041584888050840     
 C   5.2451430294735006        1.9100163468862199       0.20715309793886069     
 H   5.6322465019299424        2.0910227298524826        6.7280256779186871     
 H   7.1143692482701990        2.9283577138422459        6.2023979898952577     
 H   5.5771774306779012        4.4080268965667830        4.5349323708392291     
 H   4.5302738481418459        3.5888617669061005        5.7070547843026675     
 H   7.5416453811607687        3.2418380887258640        3.9233841548232697     
 H   7.4552112038143949        1.4831154870561809        3.6669871115869981     
 H   6.8345642507375173       -2.2753386184544904        4.9529904809235310     
 C   8.4947670837432376       -1.6134738903242889        6.1827493963604541     
 C   8.3504245192905593       0.69608775585956018        6.8058476875003384     
 C   2.3219313739556569        2.6321977944946031        6.1992967887482182     
 C   3.4107363502784853        1.8261204287142219        8.2263923361736833     
 H   3.1096270915360078        2.0770462843233806        1.6640207022446187     
 H   1.6149621809830275        2.8790265825115298        2.2034513608683235     
 H   3.1777175408633260        4.4042985872145337        3.8394289480097328     
 H   4.2199534450162908        3.5806122062879151        2.6683589296632380     
 H   1.2314864328719124        3.2496370278018292        4.4765804597414904     
 H   1.3033781131789390        1.4900762737876467        4.7251677388937026     
 H   2.0083185865859741       -2.3265083311732511        3.4262429236091454     
 C  0.31277899599341136       -1.6781213801004304        2.2390132108187211     
 C  0.41048300085809603       0.63714649854290994        1.6343659736346665     
 C   6.8736253568884660        3.7727391711593703        1.5010426403640862     
 C   5.6957591057030079        3.0458642258414810      -0.47649534545778122     
 H   4.6253623520495362        1.1767856828921617      -0.30775461224947903     
 H   8.9844116539034129       -2.5838072786163107        6.2123166809127701     
 C   9.0330124245199634      -0.51933288904946384        6.8558127017301489     
 H   8.7349020339917693        1.5747258248560219        7.3181897846837529     
 C   1.8443175946897905        3.7325599628909463        6.9199722463169904     
 C   2.9079990338517385        2.9255408610921574        8.9316019625337919     
 H   4.0023477867123605        1.0722962130168185        8.7434335971465824     
 H -0.16030522102480194       -2.6566928942799777        2.2125567212361239     
 C -0.26002625516429267      -0.58570611583895538        1.5920573820761026     
 H   1.9423682471487042E-003   1.5141271614773180        1.1371699249567042     
 H   7.5073722137727552        4.4975542638418462        2.0123276482791788     
 C   6.5179969981881642        3.9775956801760790       0.16348936739491013     
 H   5.3998729086081338        3.1812929855459431       -1.5188614741320927     
 H   9.9701321788654802      -0.61252011288941999        7.4019929023654063     
 H   1.2308052810276162        4.4722977328889959        6.4052842278230653     
 C   2.1230981789963383        3.8832713353848805        8.2826229271044038     
 H   3.1334728523108257        3.0164394023250054        9.9958748629664154     
 H  -1.2149377213215253      -0.68267192071339589        1.0772638545778932     
 H   6.8924495347900017        4.8539774946366734      -0.35717864511636360     
 H   1.7149376263316389        4.7349249292768247        8.8189248552712396     
 Dy   4.1651398150649586        17.065378228526598        12.637968835145628     
 Br   4.1724244496588927        19.938555444551405        12.704603407840517     
 O   3.3611788384609356        16.620132761526069        10.667571458795194     
 N   2.7815738636117113        14.940716698514315        13.090741288628369     
 N   1.9191189361375942        17.508201989096975        13.844689489899974     
 O   4.9854892490237983        16.648822188865797        14.604059961636528     
 N   5.5777940534996047        14.949466038485898        12.193207292823644     
 N   6.4078578921512479        17.530169218532635        11.426102811023512     
 C   2.9373725111965587        15.543013052171213        10.001204740501748     
 C   2.1434571469417905        15.143572280672840        14.416301612587281     
 C   3.6158973943994974        13.707315861556305        13.149631956627266     
 C   1.6842742442363603        14.805229579247854        12.071819845791421     
 C   1.2574782267758495        18.684015754697004        13.923249330673842     
 C   1.3936774610633913        16.445028224330063        14.503182307985210     
 C   5.4454334767458796        15.600232104577655        15.291562274329975     
 C   6.2291941372829083        15.155860744063446        10.873985982170327     
 C   4.7524618098124929        13.710747634258047        12.129649284357532     
 C   6.6682333454414309        14.817236517660701        13.217874233953278     
 C   7.0565059350590351        18.713657494786204        11.352512439981515     
 C   6.9618132348416619        16.468155208733034        10.788903610895186     
 C   2.1252460359826997        14.574542163976794        10.655463481470576     
 C   3.2988866071390888        15.317732717793584        8.6520805529718796     
 H   2.9449272675862521        15.154285525547333        15.171822367716363     
 H   1.4612573341963919        14.311202710906157        14.661401926618327     
 H   2.9855366444699287        12.815298557400327        12.991860198078928     
 H   4.0351139949149575        13.638641308687532        14.158810137057991     
 H   1.0231358183043475        13.980500065455246        12.379912126112925     
 H   1.1075731391435155        15.738909612118396        12.119764482925980     
 H   1.7238896363954321        19.513394525232492        13.397238938756255     
 C   7.1117044721412281E-002   18.847925704073781        14.633716661193583     
 C  0.22171343911727973        16.538202524190911        15.252960638476702     
 C   6.2390965336529058        14.613271570305596        14.642709809188947     
 C   5.1586709361080665        15.436435694310740        16.666661169826618     
 H   5.4396567573316865        15.145910706347843        10.106088516245403     
 H   6.9293932477681528        14.333957771733560        10.645166563409800     
 H   5.3881774081608214        12.822824402408308        12.290085222187734     
 H   4.3373870216852186        13.637210839254571        11.119522624376586     
 H   7.3249730057711329        13.984665706611063        12.920541987699670     
 H   7.2532521017875862        15.745760243030553        13.159217420727488     
 H   6.5679481315938908        19.541519079513407        11.861063190085948     
 C   8.2614844874225906        18.885119034502811        10.675300405733047     
 C   8.1519750881106372        16.569970843531031        10.068510195058320     
 C   1.6889175247265329        13.445065149066391        9.9553740912291744     
 C   2.8529374661967943        14.178091388195490        7.9716395619224176     
 H   3.9104095072356273        16.055924955523395        8.1340863697305377     
 H -0.41977697109817813        19.817491045951208        14.666583644446337     
 C -0.46249613545464041        17.752469660699866        15.308001673817698     
 H -0.15947156071337878        15.658315480871945        15.765520106723969     
 C   6.7133580788936777        13.514792710500785        15.368563466254635     
 C   5.6582374457597444        14.339257018584853        17.377431648098977     
 H   4.5711069160038722        16.194850836804612        17.181373719881066     
 H   8.7409379362335589        19.860709141406868        10.650164073893405     
 C   8.8283000577339550        17.789990538576099        10.027892678411460     
 H   8.5563069656651738        15.691523913183385        9.5707441680359526     
 H   1.0612652959334630        12.717170907772102        10.469727864001680     
 C   2.0399894142349102        13.241466645257949        8.6164104513629063     
 H   3.1445637192152183        14.043521160233578        6.9279371956230760     
 H  -1.3971958525860690        17.843805932137151        15.858537554302279     
 H   7.3225319980144876        12.769261641931806        14.856998877348675     
 C   6.4374524487442244        13.373858366275577        16.732782614934706     
 H   5.4352366883574010        14.255970087589048        18.442891534330574     
 H   9.7839810585158951        17.883224672759418        9.5141860131639273     
 H   1.6692088762021673        12.362291851351152        8.0979373731481026     
 H   6.8427495024459963        12.523843564061785        17.273797402728089     
 Dy  0.12027603433476856        8.7728379199908595        4.2194450970453889     
 Br   8.0348604360580667E-002   5.8893274547859349        4.2787281823817507     
 O  0.91956697119900621        9.2209239045234863        2.2494156941637091     
 N   1.5254577632544279        10.887639147793195        4.6759281513876871     
 N   2.3676439968835119        8.3017097545036869        5.3920376610323846     
 O -0.67113017542182341        9.2006747997637994        6.1951895377899824     
 N  -1.2831603219722443        10.892178512346671        3.7843948241520362     
 N  -2.1216530637358235        8.3368272847258211        2.9869742978129117     
 C   1.3412245640766229        10.299596924047913        1.5839641142981065     
 C   2.1726487443765867        10.664900331109555        5.9919373027696690     
 C  0.68955841970170673        12.117756582184045        4.7553628978263260     
 C   2.6119645567967900        11.031259391624484        3.6484710112758796     
 C   3.0219695479686255        7.1199589070971356        5.4521366196537091     
 C   2.9089827283143159        9.3545552201935376        6.0557858592436773     
 C  -1.1431242157132082        10.244338442839631        6.8831451110720856     
 C  -1.9346075726851413        10.713769028317273        2.4609688487048960     
 C -0.45076020821698093        12.128245500662015        3.7392726265456724     
 C  -2.3751376548152963        11.017085854723142        4.8088014950011608     
 C  -2.7687647682921250        7.1534738170689094        2.8963971925321434     
 C  -2.6685115139719682        9.4043188680509147        2.3529306028974553     
 C   2.1583184952893264        11.265600830863249        2.2360617402481124     
 C  0.97187569780022698        10.530023957689730       0.23754700231752127     
 H   1.3786776221679116        10.652282106355070        6.7552548933259819     
 H   2.8668871303444847        11.485901790003634        6.2424686251917265     
 H   1.3165520060617479        13.014005684321836        4.6061085862407358     
 H  0.27501571363812177        12.174179482952804        5.7672823107895157     
 H   3.2746453292192199        11.856616486091813        3.9525656346036291     
 H   3.1918895954937345        10.099006883627005        3.6869006586111257     
 H   2.5437106805135934        6.2990779828547314        4.9234515718092666     
 C   4.2141947675395990        6.9403896984388700        6.1490344724695669     
 C   4.0878301309055329        9.2439605016918183        6.7916342371568597     
 C  -1.9485067720356422        11.221613266418359        6.2343067043778921     
 C -0.85588881797198368        10.412487287212194        8.2574983113786171     
 H  -1.1445212302822199        10.735947959910231        1.6937844228257151     
 H  -2.6318672499594733        11.542561560979570        2.2482007736112184     
 H  -1.0841748759919509        13.015237191967822        3.9124091203628502     
 H  -3.7443676984087182E-002   12.212866790385572        2.7293466074042279     
 H  -3.0341733003733964        11.848243557749122        4.5130659357091654     
 H  -2.9568128250677868        10.086779818065713        4.7462443963951531     
 H  -2.2842561740177763        6.3214243157432266        3.4021018771657623     
 C  -3.9674704707368553        6.9886648872366948        2.2070420607719585     
 C  -3.8511399211125452        9.3092729066353339        1.6193243305900011     
 C   2.5886773446396654        12.398095841246221        1.5367488725798901     
 C   1.4120360581298355        11.672839905242856      -0.44171842638548464     
 H  0.35715073892376514        9.7938496051482549      -0.27928918034625494     
 H   4.6968111861762223        5.9665145019867758        6.1673180090165562     
 C   4.7638322656325807        8.0248032544037713        6.8284198385349493     
 H   4.4805509982705338        10.116551863419689        7.3078754608337011     
 C  -2.4365359626165626        12.313880125116510        6.9606853275010092     
 C  -1.3695208883961045        11.503030710710499        8.9690367066967340     
 H -0.25806531441197189        9.6619837539622857        8.7717626426899944     
 H  -4.4475818250879096        6.0135417920560092        2.1698077119617540     
 C  -4.5278501602663273        8.0899621311348842        1.5641323028231842     
 H  -4.2507003986055185        10.191677937206993        1.1244551987643354     
 H   3.2207263742519481        13.123323892681000        2.0494052195311525     
 C   2.2276817514094271        12.608045933323972       0.20126963657509567     
 H   1.1139514316284420        11.810698644252524       -1.4831250723913441     
 H   5.7030707913247474        7.9220438693910813        7.3694187025554134     
 H  -3.0527085544670856        13.053436794578225        6.4486867854856822     
 C  -2.1628213747783493        12.457304724426342        8.3253194788620419     
 H  -1.1455705424754949        11.589646866047286        10.034180178050939     
 H  -5.4798954602124459        8.0016391130452345        1.0430883134895375     
 H   2.5932731093284502        13.490543515077912      -0.31579170910676818     
 H  -2.5806055144221616        13.301213859235631        8.8666003143427972     
 Dy  -8.5544816678214397E-002   8.4672177468151997        12.669093436398649     
 Br  -4.2891581154242950E-002   11.335610600868565        12.737058747778342     
 O -0.89629493093620827        8.0323434010527706        10.695254792542041     
 N  -1.4865818660835890        6.3517035239788964        13.123747980386220     
 N  -2.3397722679307069        8.9332512550398118        13.850197460446489     
 O  0.72238710506332504        8.0471206492293739        14.638871093007577     
 N   1.3077720123446694        6.3378825550954057        12.227653978977523     
 N   2.1517133474747494        8.9046893158173717        11.434964836548277     
 C  -1.3151267829484743        6.9519178812035687        10.030925598651509     
 C  -2.1320240459277264        6.5716030380140813        14.442932664952195     
 C -0.65915264133461060        5.1146634225184586        13.199443630160511     
 C  -2.5769474257850842        6.2144791695424386        12.097733664767061     
 C  -2.9964116562043688        10.112745504593006        13.913894771827422     
 C  -2.8767277999149545        7.8772654098614669        14.510957081150798     
 C   1.1868278379945936        6.9993529649944968        15.325889928874609     
 C   1.9542053068897494        6.5264316342553235        10.903385498859672     
 C  0.47853530512931763        5.1007802178019288        12.180795421019551     
 C   2.4028720398208545        6.2131376698058345        13.248281924211225     
 C   2.8058704344891132        10.083920696873315        11.343758588007098     
 C   2.6920521753816615        7.8345011890170939        10.799125711350667     
 C  -2.1268166197816201        5.9819162433870448        10.684207190024143     
 C -0.94820840779669968        6.7227981163333528        8.6834474869840168     
 H  -1.3355351113186238        6.5876267497557910        15.203698239480854     
 H  -2.8197438114030522        5.7453455352734046        14.693327820322784     
 H  -1.2934534834259024        4.2234824064612146        13.050932560213575     
 H -0.24208157915057299        5.0549936768438055        14.210227248966651     
 H  -3.2406036726921399        5.3902592238221212        12.402619457168978     
 H  -3.1539312351034741        7.1482422803535064        12.140031303949851     
 H  -2.5207918912638343        10.936465567655139        13.387131342908699     
 C  -4.1890124361420655        10.286964296108250        14.611681875727342     
 C  -4.0560695259348956        7.9809369932722589        15.247088790490540     
 C   1.9804203751011507        6.0132123342996477        14.675534912609720     
 C  0.90611581497638116        6.8373354808349438        16.702345576011492     
 H   1.1612967168115294        6.5102565288493892        10.138969527162653     
 H   2.6495251663513830        5.6983022486548141        10.681817020172263     
 H   1.1117290743257733        4.2134067708427336        12.353294168683981     
 H   6.3749452636111439E-002   5.0161437472792230        11.171398177834927     
 H   3.0599868414492830        5.3806384071390614        12.951758469370485     
 H   2.9856072325911129        7.1426069024983461        13.182683145049694     
 H   2.3280324630592522        10.918285784639384        11.851746606937839     
 C   4.0034424387300627        10.243481914426424        10.651213729271980     
 C   3.8739487609385614        7.9241296990604875        10.063266312713676     
 C  -2.5539016735366045        4.8473382201487816        9.9859783613055768     
 C  -1.3851065325533647        5.5783153100519547        8.0051205745961926     
 H -0.33806893130628385        7.4614241549012377        8.1647905658269124     
 H  -4.6748583622981901        11.259148261583031        14.633985372118094     
 C  -4.7352547426470659        9.1984856224563956        15.287181484143289     
 H  -4.4461785075613536        7.1060713374446367        15.761414486220938     
 C   2.4631513331011443        4.9185982835200921        15.402161536991738     
 C   1.4143684969827803        5.7443113993184607        17.413945398450167     
 H  0.31778046268689536        7.5945824058830755        17.217842651002019     
 H   4.4883373134490476        11.216100254785959        10.613074468397700     
 C   4.5563356226536076        9.1401256977615990        10.005681772300301     
 H   4.2680423491046486        7.0397746838944704        9.5675371199341264     
 H  -3.1815682346012175        4.1192126574304266        10.500020447402848     
 C  -2.1951585422208937        4.6391776898863784        8.6497154671810303     
 H  -1.0892309636851878        5.4419130244051299        6.9629022911010274     
 H  -5.6747997540407065        9.2974028368386232        15.828090562204295     
 H   3.0715250443631561        4.1732963702957679        14.889051065182448     
 C   2.1955556218268999        4.7810582543183529        16.768616267230954     
 H   1.1956574073289388        5.6623053287658385        18.480497855547640     
 H   5.5069875957541283        9.2244740044610047        9.4814652731676254     
 H  -2.5576104313979435        3.7552104011990526        8.1329039335059985     
 H   2.6082647759271298        3.9349903744974122        17.310591470219723     
         256

 Dy   4.3866123809428830       0.16886736346117071        4.2052139128124217     
 Br   4.3839684759344175       -2.7157749410353498        4.2681574141802265     
 O   5.1727894297992476       0.61184036258105146        2.2272663512232271     
 N   5.7795201355053036        2.2841874234560051        4.6449278300217278     
 N   6.6401746017395773      -0.27000377129719044        5.4035740206993603     
 O   3.5810000364728629       0.60475716386931366        6.1713517643241920     
 N   2.9696071569807656        2.2789744028785792        3.7511744075311779     
 N   2.1524580073763961      -0.31339575063654329        2.9950326467058752     
 C   5.6055203530974822        1.6819538057993275        1.5557562278805501     
 C   6.4241717360021999        2.0943684059607102        5.9694420147500473     
 C   4.9414881224809246        3.5164925504367193        4.6985452540636574     
 C   6.8725634363138024        2.4167190315003868        3.6202941937938284     
 C   7.2980213690817362       -1.4481937869841628        5.4793096456605079     
 C   7.1707183934011560       0.79159094479054459        6.0602914271924844     
 C   3.1169052976874316        1.6550432706413087        6.8537115773616515     
 C   2.3169699981391223        2.0645701953560551        2.4355700742554323     
 C   3.8017950603846340        3.5121909151449762        3.6811813388439112     
 C   1.8830245459946784        2.4190014683819570        4.7775196197322298     
 C   1.5082615033095361       -1.4996767330169702        2.9199308983040333     
 C   1.5937594671370783       0.74639280537036379        2.3560812335430796     
 C   6.4271522365425957        2.6458896449860041        2.2049251072325791     
 C   5.2419466819583063        1.9071481753258743       0.20717937260892400     
 H   5.6267578940727239        2.0914326558051228        6.7292905282065378     
 H   7.1090642142551888        2.9278619067343432        6.2028880397177435     
 H   5.5715070610235733        4.4079169007797399        4.5361171496814938     
 H   4.5245592442672988        3.5890090650613171        5.7083426329358531     
 H   7.5352767042685036        3.2417702422133159        3.9241619890108659     
 H   7.4491091371858174        1.4829922181363930        3.6682639841877203     
 H   6.8263632797465439       -2.2761135634681295        4.9554154017722238     
 C   8.4875844530241675       -1.6144791098118285        6.1838939817959844     
 C   8.3445485563410848       0.69534962076180684        6.8062106697614304     
 C   2.3161753875914535        2.6330512548837919        6.2001832177122056     
 C   3.4076928736019028        1.8288856591467653        8.2264707967695898     
 H   3.1040810798340073        2.0770210342109707        1.6653516155921400     
 H   1.6096301974117480        2.8798996754664450        2.2041026249478608     
 H   3.1720185858486967        4.4046664077192821        3.8406616813258587     
 H   4.2141776664931632        3.5807270097496975        2.6696649859819468     
 H   1.2251656384734728        3.2498850861406163        4.4775995695669630     
 H   1.2973516288245537        1.4903560505772220        4.7265010376662744     
 H   2.0000687913478643       -2.3253276929858480        3.4287998405808597     
 C  0.30559876396599961       -1.6767727120281843        2.2401969964565698     
 C  0.40462436267153512       0.63820603812385934        1.6346837220882962     
 C   6.8689373593113290        3.7710365519171831        1.5011992175994147     
 C   5.6941912582861747        3.0418121975891763      -0.47720482398790448     
 H   4.6228285823578954        1.1734010650203748      -0.30772196700784132     
 H   8.9767903932143334       -2.5850332870209600        6.2134974122787279     
 C   9.0267954592966326      -0.52028593653560473        6.8560631531451408     
 H   8.7296984407144489        1.5739899605251317        7.3180405775402111     
 C   1.8397312594736910        3.7342031657914494        6.9203288439660460     
 C   2.9065591955655310        2.9294135251481483        8.9310231168096923     
 H   3.9999962333838961        1.0755716674103288        8.7434770838495499     
 H -0.16792229467342404       -2.6551277399699789        2.2137935725452280     
 C -0.26621188077183194      -0.58444053753679126        1.5922806335829858     
 H  -3.2247628610262147E-003   1.5151566382452448        1.1369181068257763     
 H   7.5021783841076024        4.4962698300506325        2.0125108158303355     
 C   6.5155197593277112        3.9742379882218524       0.16291750637297067     
 H   5.4002880180854591        3.1758946778100574       -1.5201956354080877     
 H   9.9644361814729532      -0.61352010392889667        7.4013253253228841     
 H   1.2256879302538599        4.4735395992840514        6.4057184087273402     
 C   2.1207051221743196        3.8864668686912758        8.2822566858097151     
 H   3.1340272551880024        3.0215768599569497        9.9946711218182802     
 H  -1.2205818292425517      -0.68139373148487392        1.0765456450124546     
 H   6.8910530064072235        4.8497961489513033      -0.35829425514878788     
 H   1.7135861032909923        4.7388776944614452        8.8180740205339472     
 Dy   4.1719257852557945        17.065256869097340        12.639047414104205     
 Br   4.1785898432167317        19.938417680315215        12.702233256854933     
 O   3.3676096335242169        16.620844116280175        10.668733773556571     
 N   2.7878198227555053        14.940710841607965        13.091763864971236     
 N   1.9259483332521723        17.508437176797141        13.845917285527753     
 O   4.9917830879280318        16.648361303562140        14.605403726962276     
 N   5.5839818570885154        14.949171158231126        12.194314098433441     
 N   6.4147859292928446        17.529603219286379        11.427598013183315     
 C   2.9428199981967498        15.544437413983923        10.001866438629429     
 C   2.1493253475394689        15.143595932829905        14.417153763299099     
 C   3.6219258848106364        13.707181765547622        13.150753199609085     
 C   1.6907103967010069        14.805351987350750        12.072681800808564     
 C   1.2645874498494134        18.684418694680502        13.924383530586407     
 C   1.3999709103932030        16.445322531706168        14.504078681452699     
 C   5.4506937631211088        15.599038730762230        15.292436626033865     
 C   6.2351297937171903        15.155525254659922        10.874985114577530     
 C   4.7585297807729106        13.710524393965933        12.130816768998780     
 C   6.6744968820224626        14.817084668629551        13.218978438055874     
 C   7.0636882866613107        18.712941200375859        11.353904991282542     
 C   6.9681474724449037        16.467572367531201        10.789944295528787     
 C   2.1313118107392164        14.575424605916972        10.656074370744435     
 C   3.3021317043146952        15.320849735882829        8.6519988520289974     
 H   2.9504647789481271        15.153714381978038        15.173019406504343     
 H   1.4666564651410368        14.311476383344704        14.661755029606198     
 H   2.9914498929882662        12.815268015461420        12.992845282846766     
 H   4.0409975155085709        13.638352449227114        14.159969109354769     
 H   1.0296878273374395        13.980404989785510        12.380459934378875     
 H   1.1137865931022093        15.738887600200707        12.120957144202315     
 H   1.7314022642456859        19.513733565875132        13.398624929980906     
 C   7.7892248053556046E-002   18.848522928719682        14.634249344627273     
 C  0.22770091649409752        16.538723448658082        15.253383284844663     
 C   6.2449094275166335        14.612525467155285        14.643568551961783     
 C   5.1617982191020628        15.433638604349031        16.666821791647362     
 H   5.4453300578577046        15.146126785356296        10.107356028015102     
 H   6.9349002844865879        14.333379205165029        10.645751322014812     
 H   5.3941654573629974        12.822532935024514        12.291169711527305     
 H   4.3433815421138169        13.637125273684873        11.120696770322331     
 H   7.3314768375005146        13.984758278432670        12.921533955260799     
 H   7.2592014369882758        15.745798336323301        13.160570195948184     
 H   6.5755756635608975        19.540830835695996        11.862814319886729     
 C   8.2682604623157800        18.884257857669322        10.675966615586768     
 C   8.1579326337600460        16.569208313740418        10.068958270549524     
 C   1.6938710931250587        13.446795794951592        9.9553195858331094     
 C   2.8546278197969723        14.182380813773518        7.9707721049711724     
 H   3.9129028291280923        16.059627588310985        8.1340315238010632     
 H -0.41277179869272379        19.818214355770586        14.666896460499318     
 C -0.45636207776827153        17.753109751205429        15.308089997505602     
 H -0.15393071265707994        15.658896862801281        15.765727874422637     
 C   6.7180820633273619        13.513250745917407        15.368837310368265     
 C   5.6598517174675367        14.335352488969029        17.376878328315698     
 H   4.5735259871481020        16.191508040248802        17.181544147026560     
 H   8.7479368919261393        19.859728643250932        10.650625045943773     
 C   8.8343889596098464        17.789120498516315        10.028004984966378     
 H   8.5617820268615539        15.690728874078752        9.5708923608672887     
 H   1.0667871830982707        12.718411768890318        10.469664569268252     
 C   2.0426995737663041        13.244945164632508        8.6156223901094116     
 H   3.1442345888865950        14.049231863681712        6.9264416471884607     
 H  -1.3915124192257318        17.844494517185087        15.857847440752153     
 H   7.3277988532970157        12.768167555268928        14.857292909812637     
 C   6.4400371088917669        13.370694960232489        16.732354066016114     
 H   5.4348982729431015        14.250744358117434        18.441731859995542     
 H   9.7895843252650110        17.882342810145008        9.5134505394103765     
 H   1.6709077241742691        12.366582302892756        8.0965576800898749     
 H   6.8443640684101075        12.519924434191687        17.272840216909863     
 Dy  0.11403279163839254        8.7729246557524778        4.2196693328873121     
 Br   7.6026678018326188E-002   5.8893871701033831        4.2753159863994314     
 O  0.91333024160461695        9.2205576852499593        2.2496395636546143     
 N   1.5193235260236264        10.887763052171351        4.6757146273772596     
 N   2.3609378409177610        8.3019317254257032        5.3936675263916971     
 O -0.67734485917061105        9.2013876226713673        6.1953734985405386     
 N  -1.2893510206737864        10.891909427382968        3.7841120923491451     
 N  -2.1283213225893887        8.3362808170466085        2.9884962899510832     
 C   1.3363096417168105        10.298287677250807        1.5835748643371006     
 C   2.1665715531667766        10.665665691814580        5.9918252026213539     
 C  0.68345622437383413        12.117942532823820        4.7544744434248631     
 C   2.6059330235025238        11.031068169850903        3.6483698675605529     
 C   3.0150683945648131        7.1201244647084057        5.4545164609451700     
 C   2.9026223916135203        9.3551717982216740        6.0565154019079177     
 C  -1.1481652267458078        10.245931606970762        6.8826965781680816     
 C  -1.9406952650470779        10.712744305738536        2.4607638002435128     
 C -0.45684717364937089        12.127892002653015        3.7383455117375792     
 C  -2.3812788873255579        11.017271797499633        4.8085728900177633     
 C  -2.7756428644925624        7.1530014926595262        2.8986602952359131     
 C  -2.6748770519290814        9.4034091125703085        2.3536332152142632     
 C   2.1529990899454750        11.264651001270845        2.2356119766398841     
 C  0.96926794023910323        10.526956014829189       0.23637046346654786     
 H   1.3727348752474722        10.653922706435344        6.7552744234245390     
 H   2.8611031064031245        11.486626291997878        6.2416305018088529     
 H   1.3104875922027621        13.014062823598401        4.6046726867162509     
 H  0.26895702123044835        12.174974205277648        5.7663564475067641     
 H   3.2684806814681520        11.856597762431157        3.9522829377145388     
 H   3.1859749244607496        10.098898735314394        3.6873505709549517     
 H   2.5365296942795048        6.2989544863572462        4.9265446713143080     
 C   4.2075641674818440        6.9408876255478216        6.1510287008323683     
 C   4.0817118465552253        9.2449098897533837        6.7920693965259229     
 C  -1.9540092863003289        11.222739502484005        6.2337235332902319     
 C -0.85868905836798459        10.415921550389294        8.2562641672520272     
 H  -1.1504598261165411        10.734023936598550        1.6937276055631754     
 H  -2.6376801515617250        11.541548250364038        2.2472032201717065     
 H  -1.0901978389701759        13.015036445714054        3.9109300293871359     
 H  -4.3449310462748997E-002   12.211911674375262        2.7283946934317709     
 H  -3.0404149745470965        11.848224586796393        4.5125007488419895     
 H  -2.9628480556362429        10.086881779117617        4.7466440705398671     
 H  -2.2913811758390108        6.3212208831352701        3.4050119659732201     
 C  -3.9741300664292525        6.9878890423235456        2.2090000741512941     
 C  -3.8573225849062927        9.3080675842944824        1.6198232385850011     
 C   2.5848508634930174        12.396091369082542        1.5355765101643406     
 C   1.4113670507726226        11.668391370040476      -0.44375821311962438     
 H  0.35509536337244485        9.7903168441066857      -0.28040097064368524     
 H   4.6900189008053212        5.9669356558652877        6.1697876409767476     
 C   4.7576817949085486        8.0257266147424513        6.8293076294885635     
 H   4.4747493339832811        10.117764752613040        7.3076306703262732     
 C  -2.4406148324211983        12.316093903576704        6.9592876418009526     
 C  -1.3704536743018765        11.507882789198804        8.9668487158524712     
 H -0.26029671495575124        9.6659333013143804        8.7706448015849947     
 H  -4.4543985043052476        6.0128425083084531        2.1722231746027676     
 C  -4.5340775327570872        8.0887885718718362        1.5650792515052296     
 H  -4.2565939814885452        10.190229677662161        1.1243353642329836     
 H   3.2163981166712841        13.121755970526500        2.0482284153516441     
 C   2.2262669365977921        12.604203583455973       0.19929013774314591     
 H   1.1153559122546397        11.804827185621829       -1.4858262372751583     
 H   5.6973331801844829        7.9233330571137994        7.3696497500856681     
 H  -3.0573031720411361        13.055156044612769        6.4472273677420340     
 C  -2.1645169869462184        12.461473329074877        8.3231067937919292     
 H  -1.1444621666824117        11.596019711439101        10.031326600403665     
 H  -5.4857419432395318        8.0001288943760542        1.0434297817401188     
 H   2.5932162159268697        13.485693031506916      -0.31841248898416996     
 H  -2.5809936804931524        13.306421462994763        8.8636704530070851     
 Dy  -7.9644144518313600E-002   8.4674663173032449        12.669234515132057     
 Br  -3.9021143579007239E-002   11.335835010525868        12.733627126029546     
 O -0.89053068486753006        8.0329990910776168        10.695533937139706     
 N  -1.4806856127567229        6.3514693794689574        13.123456022814764     
 N  -2.3334353420956679        8.9326753640431562        13.851745241855019     
 O  0.72829977981536254        8.0465356038999634        14.638940178734934     
 N   1.3136409435532990        6.3382441001901046        12.227277207428772     
 N   2.1579932072928187        8.9053263418997410        11.436347478995595     
 C  -1.3104969546735592        6.9534462035089257        10.030556991837537     
 C  -2.1261565401317415        6.5705640222466322        14.442766342065962     
 C -0.65327620018268784        5.1143883622952115        13.198380798701594     
 C  -2.5711686274359131        6.2146372864400812        12.097573120791113     
 C  -2.9899433238707926        10.112203753382284        13.916142953553678     
 C  -2.8706347457141237        7.8763159573413857        14.511710656386866     
 C   1.1915283398060050        6.9978882908892466        15.325346324876021     
 C   1.9599873303014299        6.5275554895800276        10.903108971711912     
 C  0.48438338035546669        5.1011813904518215        12.179701746601799     
 C   2.4086767748585851        6.2130268992610667        13.247961109010602     
 C   2.8122979115174958        10.084521213458130        11.345826962084482     
 C   2.6980891628160135        7.8355063589717000        10.799742367503407     
 C  -2.1217224608826410        5.9829825182433201        10.683692877528358     
 C -0.94573944452466085        6.7261031762037220        8.6823292538960146     
 H  -1.3297744178453670        6.5857201689304690        15.203641233737473     
 H  -2.8141121502695490        5.7442869390082159        14.692406446371518     
 H  -1.2875920908466856        4.2233329865967031        13.049252193423930     
 H -0.23624804741998556        5.0540345966635947        14.209119135790727     
 H  -3.2346780533036879        5.3902006087764480        12.402190603831814     
 H  -3.1482848791977256        7.1482987613172009        12.140501086452636     
 H  -2.5141311765769547        10.936211183946519        13.390009922063772     
 C  -4.1827825165341732        10.286067248124459        14.613598508609156     
 C  -4.0501629296274011        7.9796459326960223        15.247638192552175     
 C   1.9855612289955311        6.0121878403830005        14.674863033103623     
 C  0.90857325344991557        6.8340972325218914        16.701046482749742     
 H   1.1669398185331112        6.5122623950022005        10.138834925986950     
 H   2.6550425797485282        5.6994285058351020        10.680754518746026     
 H   1.1175769443743415        4.2136869662070255        12.351568476968204     
 H   6.9510184339660802E-002   5.0171999454859328        11.170280385777431     
 H   3.0658787097187674        5.3807084302313362        12.951127709838792     
 H   2.9913352855916067        7.1425644786706606        13.182995904174712     
 H   2.3346602192004049        10.918614249359418        11.854421552652404     
 C   4.0096360716283925        10.244426800119401        10.652962595045759     
 C   3.8798196206364191        7.9254552577460160        10.063709213190693     
 C  -2.5501604581401267        4.8494333514794050        9.9846775884052672     
 C  -1.3844128001615110        5.5829568141990684        8.0030789271908489     
 H -0.33617425612260143        7.4652449303845030        8.1637958550031957     
 H  -4.6685431605982908        11.258292179106196        14.636309540989311     
 C  -4.7293819771944516        9.1971849822810405        15.288130960585329     
 H  -4.4405019447857228        7.1045297853254903        15.761374514830885     
 C   2.4668299771121918        4.9164958003634203        15.400702531431087     
 C   1.4149427312670704        5.7396856535563243        17.411735214436266     
 H  0.31967600972651228        7.5908564029173498        17.216645553824129     
 H   4.4946152474352115        11.217003509797850        10.615206958436717     
 C   4.5621737412450738        9.1414596070192875        10.006497875272506     
 H   4.2736866526988351        7.0413358920947777        9.5674239232100096     
 H  -3.1773101054511499        4.1208194481454035        10.498654460636024     
 C  -2.1937060086697326        4.6431437883038011        8.6476355161876395     
 H  -1.0905095394193440        5.4480045939881778        6.9602254690454153     
 H  -5.6693076158384450        9.2957344998586997        15.828437368098502     
 H   3.0756831307707584        4.1716434124293365        14.887533370361201     
 C   2.1968576194587390        4.7770718237339995        16.766375643562569     
 H   1.1942095200995533        5.6562190969621806        18.477653446422771     
 H   5.5124400877677884        9.2261646160298376        9.4816746051472016     
 H  -2.5573912153480576        3.7601515850768830        8.1301278668723320     
 H   2.6082396646589556        3.9299836758753335        17.307661519368629     
         256

 Dy   4.3798011606874194       0.16888586103992537        4.2063054571469847     
 Br   4.3776511547970989       -2.7157159877567998        4.2654030153049192     
 O   5.1663199145228207       0.61132622505863665        2.2284751260218609     
 N   5.7733918535814626        2.2840416347115342        4.6460411945616258     
 N   6.6330693616843082      -0.27052889020912041        5.4052999618817505     
 O   3.5745749128332829       0.60519900945935401        6.1726111341286511     
 N   2.9635033525995444        2.2793770472327806        3.7523616622999323     
 N   2.1452915675836670      -0.31246531201674660        2.9968485137408241     
 C   5.6001371246211598        1.6807108020405437        1.5565197447052237     
 C   6.4183772260020708        2.0941563607041980        5.9703978327882794     
 C   4.9356420512996939        3.5165174426169123        4.6998007121952075     
 C   6.8662822915718138        2.4164872781768350        3.6213018131471326     
 C   7.2904389365828104       -1.4489779812792121        5.4811843321393017     
 C   7.1644108284834411       0.79107574549110082        6.0613426954635150     
 C   3.1116418171881710        1.6562451180859377        6.8545335439286132     
 C   2.3111433695838794        2.0651346151233461        2.4366173598227596     
 C   3.7959303699620084        3.5124366902776245        3.6824732203766222     
 C   1.8768156303949914        2.4193866127947832        4.7786447761773934     
 C   1.5006450361972106       -1.4985094716218545        2.9218940114626193     
 C   1.5874179393290149       0.74727908823093070        2.3571633201640747     
 C   6.4212719707400900        2.6450457866515333        2.2056917256600745     
 C   5.2387503344431119        1.9042800037655288       0.20720564727898730     
 H   5.6212692862155045        2.0918425817577626        6.7305553784943886     
 H   7.1037591802401776        2.9273660996264406        6.2033780895402293     
 H   5.5658366913692454        4.4078069049926958        4.5373019285237595     
 H   4.5188446403927518        3.5891563632165338        5.7096304815690377     
 H   7.5289080273762394        3.2417023957007678        3.9249398231984620     
 H   7.4430070705572398        1.4828689492166054        3.6695408567884424     
 H   6.8181623087555705       -2.2768885084817692        4.9578403226209167     
 C   8.4804018223050992       -1.6154843292993679        6.1850385672315147     
 C   8.3386725933916086       0.69461148566405351        6.8065736520225224     
 C   2.3104194012272505        2.6339047152729806        6.2010696466761939     
 C   3.4046493969253202        1.8316508895793084        8.2265492573654964     
 H   3.0985350681320072        2.0769957840985604        1.6666825289396612     
 H   1.6042982138404687        2.8807727684213602        2.2047538890273986     
 H   3.1663196308340678        4.4050342282240296        3.8418944146419847     
 H   4.2084018879700364        3.5808418132114803        2.6709710423006561     
 H   1.2188448440750332        3.2501331444794039        4.4786186793924365     
 H   1.2913251444701681        1.4906358273667972        4.7278343364388462     
 H   1.9918189961097548       -2.3241470547984453        3.4313567575525736     
 C  0.29841853193858786       -1.6754240439559382        2.2413807820944185     
 C  0.39876572448497427       0.63926557770480885        1.6350014705419258     
 C   6.8642493617341920        3.7693339326749959        1.5013557948347431     
 C   5.6926234108693405        3.0377601693368717      -0.47791430251802774     
 H   4.6202948126662546        1.1700164471485881      -0.30768932176620362     
 H   8.9691691325252556       -2.5862592954256094        6.2146781436446847     
 C   9.0205784940733018      -0.52123898402174562        6.8563136045601327     
 H   8.7244948474371267        1.5732540961942416        7.3178913703966693     
 C   1.8351449242575917        3.7358463686919521        6.9206854416151025     
 C   2.9051193572793230        2.9332861892041397        8.9304442710855927     
 H   3.9976446800554317        1.0788471218038389        8.7435205705525174     
 H -0.17553936832204614       -2.6535625856599800        2.2150304238543326     
 C -0.27239750637937127      -0.58317495923462703        1.5925038850898690     
 H  -8.3918939692011474E-003   1.5161861150131715        1.1366662886948482     
 H   7.4969845544424496        4.4949853962594188        2.0126939833814923     
 C   6.5130425204672573        3.9708802962676257       0.16234564535103121     
 H   5.4007031275627853        3.1704963700741717       -1.5215297966840824     
 H   9.9587401840804262      -0.61452009496837334        7.4006577482803610     
 H   1.2205705794801034        4.4747814656791070        6.4061525896316143     
 C   2.1183120653523004        3.8896624019976711        8.2818904445150245     
 H   3.1345816580651786        3.0267143175888940        9.9934673806701468     
 H  -1.2262259371635780      -0.68011554225635185        1.0758274354470161     
 H   6.8896564780244463        4.8456148032659323      -0.35940986518121210     
 H   1.7122345802503456        4.7428304596460666        8.8172231857966565     
 Dy   4.1787117554466304        17.065135509668085        12.640125993062782     
 Br   4.1847552367745715        19.938279916079026        12.699863105869349     
 O   3.3740404285874983        16.621555471034284        10.669896088317950     
 N   2.7940657818992989        14.940704984701613        13.092786441314106     
 N   1.9327777303667504        17.508672364497311        13.847145081155531     
 O   4.9980769268322653        16.647900418258484        14.606747492288024     
 N   5.5901696606774269        14.948876277976353        12.195420904043239     
 N   6.4217139664344423        17.529037220040120        11.429093215343121     
 C   2.9482674851969408        15.545861775796634        10.002528136757109     
 C   2.1551935481371474        15.143619584986970        14.418005914010918     
 C   3.6279543752217758        13.707047669538939        13.151874442590902     
 C   1.6971465491656537        14.805474395453649        12.073543755825707     
 C   1.2716966729229773        18.684821634664001        13.925517730498973     
 C   1.4062643597230147        16.445616839082277        14.504975054920186     
 C   5.4559540494963379        15.597845356946804        15.293310977737756     
 C   6.2410654501514733        15.155189765256397        10.875984246984734     
 C   4.7645977517333273        13.710301153673820        12.131984253640029     
 C   6.6807604186034943        14.816932819598401        13.220082642158468     
 C   7.0708706382635862        18.712224905965517        11.355297542583569     
 C   6.9744817100481447        16.466989526329364        10.790984980162388     
 C   2.1373775854957331        14.576307047857149        10.656685260018291     
 C   3.3053768014903011        15.323966753972075        8.6519171510861153     
 H   2.9560022903100021        15.153143238408742        15.174216445292323     
 H   1.4720555960856816        14.311750055783252        14.662108132594069     
 H   2.9973631415066033        12.815237473522513        12.993830367614605     
 H   4.0468810361021843        13.638063589766695        14.161128081651547     
 H   1.0362398363705312        13.980309914115773        12.381007742644822     
 H   1.1200000470609028        15.738865588283019        12.122149805478649     
 H   1.7389148920959396        19.514072606517772        13.400010921205560     
 C   8.4667451385699810E-002   18.849120153365583        14.634782028060963     
 C  0.23368839387091531        16.539244373125253        15.253805931212625     
 C   6.2507223213803611        14.611779364004974        14.644427294734619     
 C   5.1649255020960592        15.430841514387325        16.666982413468105     
 H   5.4510033583837219        15.146342864364749        10.108623539784803     
 H   6.9404073212050239        14.332800638596497        10.646336080619824     
 H   5.4001535065651742        12.822241467640719        12.292254200866875     
 H   4.3493760625424160        13.637039708115175        11.121870916268076     
 H   7.3379806692298963        13.984850850254277        12.922525922821928     
 H   7.2651507721889654        15.745836429616046        13.161922971168879     
 H   6.5832031955279033        19.540142591878585        11.864565449687511     
 C   8.2750364372089695        18.883396680835833        10.676632825440487     
 C   8.1638901794094547        16.568445783949805        10.069406346040729     
 C   1.6988246615235847        13.448526440836792        9.9552650804370444     
 C   2.8563181733971503        14.186670239351546        7.9699046480199263     
 H   3.9153961510205573        16.063330221098575        8.1339766778715887     
 H -0.40576662628726945        19.818937665589964        14.667209276552301     
 C -0.45022802008190260        17.753749841710992        15.308178321193509     
 H -0.14838986460078113        15.659478244730618        15.765935642121306     
 C   6.7228060477610470        13.511708781334031        15.369111154481898     
 C   5.6614659891753290        14.331447959353204        17.376325008532422     
 H   4.5759450582923309        16.188165243692989        17.181714574172059     
 H   8.7549358476187180        19.858748145094996        10.651086017994139     
 C   8.8404778614857378        17.788250458456531        10.028117291521298     
 H   8.5672570880579322        15.689933834974120        9.5710405536986247     
 H   1.0723090702630782        12.719652630008534        10.469601274534826     
 C   2.0454097332976979        13.248423684007067        8.6148343288559168     
 H   3.1439054585579718        14.054942567129848        6.9249460987538454     
 H  -1.3858289858653947        17.845183102233023        15.857157327202026     
 H   7.3330657085795448        12.767073468606050        14.857586942276599     
 C   6.4426217690393104        13.367531554189402        16.731925517097519     
 H   5.4345598575288010        14.245518628645820        18.440572185660510     
 H   9.7951875920141287        17.881460947530595        9.5127150656568240     
 H   1.6726065721463710        12.370872754434357        8.0951779870316471     
 H   6.8459786343742195        12.516005304321586        17.271883031091637     
 Dy  0.10778954894201651        8.7730113915140961        4.2198935687292352     
 Br   7.1704751676071710E-002   5.8894468854208313        4.2719037904171113     
 O  0.90709351201022781        9.2201914659764324        2.2498634331455190     
 N   1.5131892887928249        10.887886956549506        4.6755011033668330     
 N   2.3542316849520106        8.3021536963477214        5.3952973917510088     
 O -0.68355954291939858        9.2021004455789335        6.1955574592910958     
 N  -1.2955417193753282        10.891640342419263        3.7838293605462545     
 N  -2.1349895814429543        8.3357343493673959        2.9900182820892551     
 C   1.3313947193569982        10.296978430453702        1.5831856143760947     
 C   2.1604943619569661        10.666431052519604        5.9917131024730388     
 C  0.67735402904596154        12.118128483463595        4.7535859890234011     
 C   2.5999014902082576        11.030876948077321        3.6482687238452263     
 C   3.0081672411610008        7.1202900223196757        5.4568963022366308     
 C   2.8962620549127251        9.3557883762498122        6.0572449445721581     
 C  -1.1532062377784074        10.247524771101894        6.8822480452640766     
 C  -1.9467829574090145        10.711719583159798        2.4605587517821297     
 C -0.46293413908176084        12.127538504644013        3.7374183969294865     
 C  -2.3874201198358191        11.017457740276125        4.8083442850343658     
 C  -2.7825209606930001        7.1525291682501422        2.9009233979396831     
 C  -2.6812425898861942        9.4024993570897024        2.3543358275310715     
 C   2.1476796846016235        11.263701171678443        2.2351622130316557     
 C  0.96666018267797948        10.523888071968649       0.23519392461557445     
 H   1.3667921283270326        10.655563306515617        6.7552939535230951     
 H   2.8553190824617642        11.487350793992119        6.2407923784259793     
 H   1.3044231783437761        13.014119962874965        4.6032367871917650     
 H  0.26289832882277492        12.175768927602492        5.7654305842240134     
 H   3.2623160337170845        11.856579038770501        3.9520002408254480     
 H   3.1800602534277642        10.098790587001783        3.6878004832987781     
 H   2.5293487080454162        6.2988309898597610        4.9296377708193484     
 C   4.2009335674240882        6.9413855526567732        6.1530229291951706     
 C   4.0755935622049178        9.2458592778149491        6.7925045558949861     
 C  -1.9595118005650154        11.223865738549653        6.2331403622025707     
 C -0.86148929876398550        10.419355813566394        8.2550300231254372     
 H  -1.1563984219508621        10.732099913286872        1.6936707883006357     
 H  -2.6434930531639762        11.540534939748506        2.2462056667321941     
 H  -1.0962208019484008        13.014835699460287        3.9094509384114220     
 H  -4.9454943941410826E-002   12.210956558364954        2.7274427794593135     
 H  -3.0466566487207967        11.848205615843664        4.5119355619748136     
 H  -2.9688832862046994        10.086983740169522        4.7470437446845812     
 H  -2.2985061776602453        6.3210174505273127        3.4079220547806779     
 C  -3.9807896621216492        6.9871131974103955        2.2109580875306296     
 C  -3.8635052487000401        9.3068622619536310        1.6203221465800011     
 C   2.5810243823463694        12.394086896918862        1.5344041477487911     
 C   1.4106980434154095        11.663942834838094      -0.44579799985376412     
 H  0.35303998782112456        9.7867840830651147      -0.28151276094111549     
 H   4.6832266154344202        5.9673568097438006        6.1722572729369389     
 C   4.7515313241845165        8.0266499750811313        6.8301954204421769     
 H   4.4689476696960293        10.118977641806390        7.3073858798188454     
 C  -2.4446937022258335        12.318307682036897        6.9578899561008969     
 C  -1.3713864602076484        11.512734867687110        8.9646607250082084     
 H -0.26252811549953059        9.6698828486664770        8.7695269604799950     
 H  -4.4612151835225866        6.0121432245608970        2.1746386372437811     
 C  -4.5403049052478464        8.0876150126087865        1.5660262001872749     
 H  -4.2624875643715718        10.188781418117328        1.1242155297016316     
 H   3.2120698590906205        13.120188048372000        2.0470516111721357     
 C   2.2248521217861574        12.600361233587975       0.19731063891119613     
 H   1.1167603928808374        11.798955726991133       -1.4885274021589725     
 H   5.6915955690442193        7.9246222448365167        7.3698807976159229     
 H  -3.0618977896151871        13.056875294647311        6.4457679499983849     
 C  -2.1662125991140879        12.465641933723415        8.3208941087218147     
 H  -1.1433537908893288        11.602392556830919        10.028473022756391     
 H  -5.4915884262666186        7.9986186757068749        1.0437712499906999     
 H   2.5931593225252891        13.480842547935922      -0.32103326886157169     
 H  -2.5813818465641436        13.311629066753893        8.8607405916713748     
 Dy  -7.3743472358412804E-002   8.4677148877912884        12.669375593865466     
 Br  -3.5150706003771515E-002   11.336059420183169        12.730195504280749     
 O -0.88476643879885175        8.0336547811024630        10.695813081737370     
 N  -1.4747893594298569        6.3512352349590184        13.123164065243307     
 N  -2.3270984162606285        8.9320994730464989        13.853293023263547     
 O  0.73421245456740003        8.0459505585705546        14.639009264462292     
 N   1.3195098747619283        6.3386056452848045        12.226900435880021     
 N   2.1642730671108881        8.9059633679821086        11.437730121442913     
 C  -1.3058671263986439        6.9549745258142837        10.030188385023564     
 C  -2.1202890343357570        6.5695250064791839        14.442600019179730     
 C -0.64739975903076497        5.1141133020719636        13.197317967242677     
 C  -2.5653898290867416        6.2147954033377237        12.097412576815165     
 C  -2.9834749915372170        10.111662002171562        13.918391135279931     
 C  -2.8645416915132929        7.8753665048213044        14.512464231622932     
 C   1.1962288416174165        6.9964236167839973        15.324802720877431     
 C   1.9657693537131105        6.5286793449047327        10.902832444564153     
 C  0.49023145558161568        5.1015825631017151        12.178608072184046     
 C   2.4144815098963153        6.2129161287162979        13.247640293809978     
 C   2.8187253885458783        10.085121730042946        11.347895336161866     
 C   2.7041261502503655        7.8365115289263052        10.800359023656149     
 C  -2.1166283019836620        5.9840487930995954        10.683178565032572     
 C -0.94327048125262192        6.7294082360740912        8.6812110208080142     
 H  -1.3240137243721100        6.5838135881051469        15.203584227994092     
 H  -2.8084804891360462        5.7432283427430262        14.691485072420251     
 H  -1.2817306982674688        4.2231835667321906        13.047571826634288     
 H -0.23041451568939819        5.0530755164833829        14.208011022614802     
 H  -3.2287524339152354        5.3901419937307748        12.401761750494648     
 H  -3.1426385232919771        7.1483552422808945        12.140970868955423     
 H  -2.5074704618900752        10.935956800237900        13.392888501218843     
 C  -4.1765525969262800        10.285170200140668        14.615515141490970     
 C  -4.0442563333199066        7.9783548721197857        15.248187594613812     
 C   1.9907020828899116        6.0111633464663532        14.674191153597528     
 C  0.91103069192344999        6.8308589842088390        16.699747389487992     
 H   1.1725829202546929        6.5142682611550127        10.138700324811246     
 H   2.6605599931456738        5.7005547630153899        10.679692017319788     
 H   1.1234248144229098        4.2139671615713183        12.349842785252427     
 H   7.5270916043210165E-002   5.0182561436926427        11.169162593719935     
 H   3.0717705779882514        5.3807784533236100        12.950496950307098     
 H   2.9970633385921004        7.1425220548429751        13.183308663299728     
 H   2.3412879753415576        10.918942714079453        11.857096498366969     
 C   4.0158297045267224        10.245371685812376        10.654711460819538     
 C   3.8856904803342767        7.9267808164315445        10.064152113667712     
 C  -2.5464192427436485        4.8515284828100285        9.9833768155049576     
 C  -1.3837190677696576        5.5875983183461821        8.0010372797855052     
 H -0.33427958093891896        7.4690657058677674        8.1628011441794772     
 H  -4.6622279588983915        11.257436096629361        14.638633709860528     
 C  -4.7235092117418374        9.1958843421056855        15.289080437027369     
 H  -4.4348253820100920        7.1029882332063439        15.761334543440833     
 C   2.4705086211232392        4.9143933172067484        15.399243525870434     
 C   1.4155169655513604        5.7350599077941871        17.409525030422369     
 H  0.32157155676612920        7.5871303999516231        17.215448456646239     
 H   4.5008931814213762        11.217906764809742        10.617339448475734     
 C   4.5680118598365400        9.1427935162769760        10.007313978244712     
 H   4.2793309562930215        7.0428971002950851        9.5673107264858910     
 H  -3.1730519763010823        4.1224262388603794        10.497288473869199     
 C  -2.1922534751185720        4.6471098867212248        8.6455555651942504     
 H  -1.0917881151535003        5.4540961635712266        6.9575486469898022     
 H  -5.6638154776361835        9.2940661628787762        15.828784173992707     
 H   3.0798412171783607        4.1699904545629050        14.886015675539953     
 C   2.1981596170905777        4.7730853931496471        16.764135019894184     
 H   1.1927616328701678        5.6501328651585228        18.474809037297902     
 H   5.5178925797814475        9.2278552275986705        9.4818839371267778     
 H  -2.5571719992981721        3.7650927689547138        8.1273518002386655     
 H   2.6082145533907819        3.9249769772532552        17.304731568517532     
         256

 Dy   4.3729899404319559       0.16890435861868003        4.2073970014815485     
 Br   4.3713338336597802       -2.7156570344782498        4.2626486164296118     
 O   5.1598503992463947       0.61081208753622185        2.2296839008204947     
 N   5.7672635716576215        2.2838958459670633        4.6471545591015246     
 N   6.6259641216290390      -0.27105400912105038        5.4070259030641408     
 O   3.5681497891937028       0.60564085504939447        6.1738705039331103     
 N   2.9573995482183228        2.2797796915869819        3.7535489170686867     
 N   2.1381251277909374      -0.31153487339694996        2.9986643807757725     
 C   5.5947538961448373        1.6794677982817596        1.5572832615298973     
 C   6.4125827160019409        2.0939443154476858        5.9713536508265124     
 C   4.9297959801184632        3.5165423347971050        4.7010561703267566     
 C   6.8600011468298252        2.4162555248532827        3.6223094325004368     
 C   7.2828565040838846       -1.4497621755742613        5.4830590186180954     
 C   7.1581032635657262       0.79056054619165705        6.0623939637345448     
 C   3.1063783366889104        1.6574469655305666        6.8553555104955750     
 C   2.3053167410286370        2.0656990348906370        2.4376646453900874     
 C   3.7900656795393828        3.5126824654102733        3.6837651019093332     
 C   1.8706067147953047        2.4197717572076090        4.7797699326225560     
 C   1.4930285690848848       -1.4973422102267386        2.9238571246212057     
 C   1.5810764115209515       0.74816537109149750        2.3582454067850702     
 C   6.4153917049375844        2.6442019283170626        2.2064583440875700     
 C   5.2355539869279175        1.9014118322051832       0.20723192194905057     
 H   5.6157806783582851        2.0922525077104024        6.7318202287822393     
 H   7.0984541462251665        2.9268702925185384        6.2038681393627151     
 H   5.5601663217149175        4.4076969092056526        4.5384867073660242     
 H   4.5131300365182048        3.5893036613717504        5.7109183302022233     
 H   7.5225393504839744        3.2416345491882201        3.9257176573860582     
 H   7.4369050039286622        1.4827456802968175        3.6708177293891651     
 H   6.8099613377645980       -2.2776634534954083        4.9602652434696095     
 C   8.4732191915860309       -1.6164895487869075        6.1861831526670450     
 C   8.3327966304421341       0.69387335056630017        6.8069366342836153     
 C   2.3046634148630472        2.6347581756621694        6.2019560756401813     
 C   3.4016059202487376        1.8344161200118516        8.2266277179614029     
 H   3.0929890564300067        2.0769705339861506        1.6680134422871824     
 H   1.5989662302691894        2.8816458613762750        2.2054051531069363     
 H   3.1606206758194384        4.4054020487287779        3.8431271479581106     
 H   4.2026261094469088        3.5809566166732627        2.6722770986193649     
 H   1.2125240496765937        3.2503812028181911        4.4796377892179091     
 H   1.2852986601157828        1.4909156041563725        4.7291676352114180     
 H   1.9835692008716452       -2.3229664166110426        3.4339136745242880     
 C  0.29123829991117611       -1.6740753758836922        2.2425645677322672     
 C  0.39290708629841337       0.64032511728575825        1.6353192189955554     
 C   6.8595613641570550        3.7676313134328088        1.5015123720700718     
 C   5.6910555634525064        3.0337081410845674      -0.47862378104815101     
 H   4.6177610429746130        1.1666318292768012      -0.30765667652456591     
 H   8.9615478718361761       -2.5874853038302588        6.2158588750106425     
 C   9.0143615288499710      -0.52219203150788651        6.8565640559751246     
 H   8.7192912541598062        1.5725182318633515        7.3177421632531274     
 C   1.8305585890414922        3.7374895715924552        6.9210420392641581     
 C   2.9036795189931155        2.9371588532601312        8.9298654253614931     
 H   3.9952931267269669        1.0821225761973490        8.7435640572554849     
 H -0.18315644197066827       -2.6519974313499812        2.2162672751634367     
 C -0.27858313198691054      -0.58190938093246281        1.5927271365967521     
 H  -1.3559025077376080E-002   1.5172155917810983        1.1364144705639201     
 H   7.4917907247772959        4.4937009624682043        2.0128771509326491     
 C   6.5105652816068034        3.9675226043133991       0.16177378432909179     
 H   5.4011182370401114        3.1650980623382861       -1.5228639579600773     
 H   9.9530441866878991      -0.61552008600785002        7.3999901712378389     
 H   1.2154532287063469        4.4760233320741634        6.4065867705358883     
 C   2.1159190085302817        3.8928579353040669        8.2815242032203358     
 H   3.1351360609423549        3.0318517752208383        9.9922636395220117     
 H  -1.2318700450846043      -0.67883735302782988        1.0751092258815775     
 H   6.8882599496416681        4.8414334575805613      -0.36052547521363637     
 H   1.7108830572096991        4.7467832248306872        8.8163723510593659     
 Dy   4.1854977256374655        17.065014150238831        12.641204572021357     
 Br   4.1909206303324105        19.938142151842836        12.697492954883765     
 O   3.3804712236507797        16.622266825788390        10.671058403079329     
 N   2.8003117410430929        14.940699127795263        13.093809017656975     
 N   1.9396071274813285        17.508907552197478        13.848372876783310     
 O   5.0043707657364989        16.647439532954831        14.608091257613774     
 N   5.5963574642663376        14.948581397721583        12.196527709653036     
 N   6.4286420035760399        17.528471220793865        11.430588417502927     
 C   2.9537149721971323        15.547286137609344        10.003189834884790     
 C   2.1610617487348254        15.143643237144033        14.418858064722734     
 C   3.6339828656329147        13.706913573530255        13.152995685572721     
 C   1.7035827016303002        14.805596803556545        12.074405710842850     
 C   1.2788058959965412        18.685224574647503        13.926651930411536     
 C   1.4125578090528261        16.445911146458386        14.505871428387675     
 C   5.4612143358715670        15.596651983131379        15.294185329441646     
 C   6.2470011065857562        15.154854275852873        10.876983379391939     
 C   4.7706657226937450        13.710077913381706        12.133151738281276     
 C   6.6870239551845261        14.816780970567251        13.221186846261064     
 C   7.0780529898658626        18.711508611555171        11.356690093884596     
 C   6.9808159476513856        16.466406685127531        10.792025664795990     
 C   2.1434433602522498        14.577189489797327        10.657296149292147     
 C   3.3086218986659075        15.327083772061320        8.6518354501432331     
 H   2.9615398016718766        15.152572094839444        15.175413484080302     
 H   1.4774547270303264        14.312023728221797        14.662461235581938     
 H   3.0032763900249404        12.815206931583607        12.994815452382442     
 H   4.0527645566957977        13.637774730306276        14.162287053948326     
 H   1.0427918454036229        13.980214838446038        12.381555550910772     
 H   1.1262135010195964        15.738843576365332        12.123342466754984     
 H   1.7464275199461934        19.514411647160408        13.401396912430211     
 C   9.1442654717843574E-002   18.849717378011484        14.635314711494653     
 C  0.23967587124773310        16.539765297592425        15.254228577580585     
 C   6.2565352152440887        14.611033260854663        14.645286037507455     
 C   5.1680527850900555        15.428044424425616        16.667143035288849     
 H   5.4566766589097391        15.146558943373204        10.109891051554502     
 H   6.9459143579234599        14.332222072027967        10.646920839224835     
 H   5.4061415557673511        12.821950000256923        12.293338690206445     
 H   4.3553705829710152        13.636954142545477        11.123045062213821     
 H   7.3444845009592772        13.984943422075885        12.923517890383057     
 H   7.2711001073896551        15.745874522908794        13.163275746389575     
 H   6.5908307274949092        19.539454348061174        11.866316579488291     
 C   8.2818124121021590        18.882535504002345        10.677299035294206     
 C   8.1698477250588635        16.567683254159192        10.069854421531932     
 C   1.7037782299221105        13.450257086721992        9.9552105750409776     
 C   2.8580085269973288        14.190959664929576        7.9690371910686810     
 H   3.9178894729130227        16.067032853886165        8.1339218319421143     
 H -0.39876145388181511        19.819660975409338        14.667522092605282     
 C -0.44409396239553367        17.754389932216554        15.308266644881414     
 H -0.14284901654448232        15.660059626659955        15.766143409819975     
 C   6.7275300321947311        13.510166816750653        15.369384998595528     
 C   5.6630802608831203        14.327543429737378        17.375771688749147     
 H   4.5783641294365607        16.184822447137179        17.181885001317553     
 H   8.7619348033112985        19.857767646939060        10.651546990044505     
 C   8.8465667633616292        17.787380418396747        10.028229598076216     
 H   8.5727321492543123        15.689138795869487        9.5711887465299608     
 H   1.0778309574278857        12.720893491126752        10.469537979801400     
 C   2.0481198928290918        13.251902203381626        8.6140462676024221     
 H   3.1435763282293485        14.060653270577982        6.9234505503192301     
 H  -1.3801455525050574        17.845871687280958        15.856467213651900     
 H   7.3383325638620729        12.765979381943172        14.857880974740562     
 C   6.4452064291868538        13.364368148146315        16.731496968178924     
 H   5.4342214421145005        14.240292899174205        18.439412511325479     
 H   9.8007908587632446        17.880579084916182        9.5119795919032732     
 H   1.6743054201184726        12.375163205975960        8.0937982939734177     
 H   6.8475932003383306        12.512086174451488        17.270925845273407     
 Dy  0.10154630624564047        8.7730981272757163        4.2201178045711574     
 Br   6.7382825333817231E-002   5.8895066007382795        4.2684915944347921     
 O  0.90085678241583855        9.2198252467029054        2.2500873026364241     
 N   1.5070550515620234        10.888010860927663        4.6752875793564055     
 N   2.3475255289862598        8.3023756672697377        5.3969272571103213     
 O -0.68977422666818622        9.2028132684864996        6.1957414200416521     
 N  -1.3017324180768703        10.891371257455560        3.7835466287433634     
 N  -2.1416578402965194        8.3351878816881833        2.9915402742274266     
 C   1.3264797969971858        10.295669183656596        1.5827963644150889     
 C   2.1544171707471560        10.667196413224628        5.9916010023247237     
 C  0.67125183371808894        12.118314434103372        4.7526975346219382     
 C   2.5938699569139918        11.030685726303737        3.6481675801299001     
 C   3.0012660877571880        7.1204555799309457        5.4592761435280908     
 C   2.8899017182119295        9.3564049542779486        6.0579744872363976     
 C  -1.1582472488110069        10.249117935233025        6.8817995123600717     
 C  -1.9528706497709512        10.710694860581061        2.4603537033207465     
 C -0.46902110451415080        12.127185006635012        3.7364912821213938     
 C  -2.3935613523460804        11.017643683052617        4.8081156800509675     
 C  -2.7893990568934375        7.1520568438407581        2.9031865006434527     
 C  -2.6876081278433070        9.4015896016090963        2.3550384398478794     
 C   2.1423602792577721        11.262751342086041        2.2347124494234274     
 C  0.96405242511685574        10.520820129108108       0.23401738576460107     
 H   1.3608493814065932        10.657203906595893        6.7553134836216522     
 H   2.8495350585204040        11.488075295986363        6.2399542550431057     
 H   1.2983587644847900        13.014177102151530        4.6018008876672800     
 H  0.25683963641510149        12.176563649927337        5.7645047209412628     
 H   3.2561513859660165        11.856560315109844        3.9517175439363577     
 H   3.1741455823947788        10.098682438689170        3.6882503956426045     
 H   2.5221677218113281        6.2987074933622766        4.9327308703243888     
 C   4.1943029673663323        6.9418834797657256        6.1550171575579720     
 C   4.0694752778546102        9.2468086658765145        6.7929397152640503     
 C  -1.9650143148297021        11.224991974615300        6.2325571911149105     
 C -0.86428953915998641        10.422790076743494        8.2537958789988473     
 H  -1.1623370177851833        10.730175889975191        1.6936139710380960     
 H  -2.6493059547662279        11.539521629132974        2.2452081132926822     
 H  -1.1022437649266259        13.014634953206517        3.9079718474357081     
 H  -5.5460577420072654E-002   12.210001442354644        2.7264908654868565     
 H  -3.0528983228944973        11.848186644890935        4.5113703751076377     
 H  -2.9749185167731556        10.087085701221428        4.7474434188292944     
 H  -2.3056311794814799        6.3208140179193562        3.4108321435881352     
 C  -3.9874492578140459        6.9863373524972463        2.2129161009099656     
 C  -3.8696879124937875        9.3056569396127795        1.6208210545750010     
 C   2.5771979011997210        12.392082424755184        1.5332317853332418     
 C   1.4100290360581964        11.659494299635714      -0.44783778658790391     
 H  0.35098461226980426        9.7832513220235455      -0.28262455123854580     
 H   4.6764343300635192        5.9677779636223134        6.1747269048971303     
 C   4.7453808534604844        8.0275733354198096        6.8310832113957911     
 H   4.4631460054087775        10.120190530999741        7.3071410893114175     
 C  -2.4487725720304692        12.320521460497091        6.9564922704008412     
 C  -1.3723192461134204        11.517586946175417        8.9624727341639456     
 H -0.26475951604330994        9.6738323960185717        8.7684091193749953     
 H  -4.4680318627399247        6.0114439408133409        2.1770540998847951     
 C  -4.5465322777386064        8.0864414533457367        1.5669731488693202     
 H  -4.2683811472545985        10.187333158572494        1.1240956951702796     
 H   3.2077416015099565        13.118620126217500        2.0458748069926274     
 C   2.2234373069745224        12.596518883719977       0.19533114007924637     
 H   1.1181648735070351        11.793084268360436       -1.4912285670427867     
 H   5.6858579579039557        7.9259114325592348        7.3701118451461785     
 H  -3.0664924071892377        13.058594544681855        6.4443085322547358     
 C  -2.1679082112819574        12.469810538371952        8.3186814236517019     
 H  -1.1422454150962458        11.608765402222737        10.025619445109117     
 H  -5.4974349092937045        7.9971084570376947        1.0441127182412813     
 H   2.5931024291237086        13.475992064364926      -0.32365404873897347     
 H  -2.5817700126351344        13.316836670513025        8.8578107303356646     
 Dy  -6.7842800198512007E-002   8.4679634582793337        12.669516672598874     
 Br  -3.1280268428535797E-002   11.336283829840470        12.726763882531952     
 O -0.87900219273017355        8.0343104711273092        10.696092226335034     
 N  -1.4688931061029908        6.3510010904490795        13.122872107671851     
 N  -2.3207614904255891        8.9315235820498433        13.854840804672076     
 O  0.74012512931943752        8.0453655132411441        14.639078350189648     
 N   1.3253788059705578        6.3389671903795044        12.226523664331269     
 N   2.1705529269289574        8.9066003940644762        11.439112763890231     
 C  -1.3012372981237286        6.9565028481196407        10.029819778209591     
 C  -2.1144215285397721        6.5684859907117348        14.442433696293497     
 C -0.64152331787884220        5.1138382418487156        13.196255135783760     
 C  -2.5596110307375706        6.2149535202353654        12.097252032839219     
 C  -2.9770066592036408        10.111120250960838        13.920639317006186     
 C  -2.8584486373124620        7.8744170523012222        14.513217806858998     
 C   1.2009293434288280        6.9949589426787471        15.324259116878842     
 C   1.9715513771247910        6.5298032002294368        10.902555917416393     
 C  0.49607953080776468        5.1019837357516078        12.177514397766293     
 C   2.4202862449340454        6.2128053581715292        13.247319478609354     
 C   2.8251528655742608        10.085722246627762        11.349963710239249     
 C   2.7101631376847179        7.8375166988809113        10.800975679808889     
 C  -2.1115341430846830        5.9851150679558707        10.682664252536785     
 C -0.94080151798058309        6.7327132959444604        8.6800927877200138     
 H  -1.3182530308988532        6.5819070072798258        15.203527222250711     
 H  -2.8028488280025434        5.7421697464778374        14.690563698468987     
 H  -1.2758693056882522        4.2230341468676791        13.045891459844645     
 H -0.22458098395881082        5.0521164363031712        14.206902909438877     
 H  -3.2228268145267833        5.3900833786851017        12.401332897157483     
 H  -3.1369921673862287        7.1484117232445890        12.141440651458209     
 H  -2.5008097472031952        10.935702416529281        13.395767080373917     
 C  -4.1703226773183877        10.284273152156876        14.617431774372784     
 C  -4.0383497370124131        7.9770638115435490        15.248736996675449     
 C   1.9958429367842920        6.0101388525497068        14.673519274091433     
 C  0.91348813039698429        6.8276207358957866        16.698448296226243     
 H   1.1782260219762746        6.5162741273078240        10.138565723635544     
 H   2.6660774065428190        5.7016810201956787        10.678629515893551     
 H   1.1292726844714780        4.2142473569356111        12.348117093536651     
 H   8.1031647746759528E-002   5.0193123418993526        11.168044801662440     
 H   3.0776624462577358        5.3808484764158848        12.949866190775404     
 H   3.0027913915925941        7.1424796310152887        13.183621422424745     
 H   2.3479157314827104        10.919271178799487        11.859771444081533     
 C   4.0220233374250522        10.246316571505353        10.656460326593317     
 C   3.8915613400321347        7.9281063751170731        10.064595014144730     
 C  -2.5426780273471703        4.8536236141406519        9.9820760426046480     
 C  -1.3830253353778039        5.5922398224932959        7.9989956323801605     
 H -0.33238490575523655        7.4728864813510318        8.1618064333557605     
 H  -4.6559127571984922        11.256580014152526        14.640957878731745     
 C  -4.7176364462892222        9.1945837019303287        15.290029913469409     
 H  -4.4291488192344612        7.1014466810871975        15.761294572050781     
 C   2.4741872651342871        4.9122908340500766        15.397784520309781     
 C   1.4160911998356502        5.7304341620320507        17.407314846408472     
 H  0.32346710380574611        7.5834043969858964        17.214251359468349     
 H   4.5071711154075400        11.218810019821634        10.619471938514751     
 C   4.5738499784280062        9.1441274255346645        10.008130081216917     
 H   4.2849752598872071        7.0444583084953925        9.5671975297617724     
 H  -3.1687938471510146        4.1240330295753562        10.495922487102373     
 C  -2.1908009415674110        4.6510759851386485        8.6434756142008595     
 H  -1.0930666908876563        5.4601877331542745        6.9548718249341892     
 H  -5.6583233394339221        9.2923978258988527        15.829130979886914     
 H   3.0839993035859634        4.1683374966964735        14.884497980718706     
 C   2.1994616147224169        4.7690989625652938        16.761894396225795     
 H   1.1913137456407823        5.6440466333548649        18.471964628173033     
 H   5.5233450717951076        9.2295458391675034        9.4820932691063540     
 H  -2.5569527832482861        3.7700339528325442        8.1245757336049991     
 H   2.6081894421226082        3.9199702786311765        17.301801617666438     
         256

 Dy   4.3661787201764914       0.16892285619743469        4.2084885458161114     
 Br   4.3650165125224616       -2.7155980811996998        4.2598942175543044     
 O   5.1533808839699686       0.61029795001380704        2.2308926756191285     
 N   5.7611352897337804        2.2837500572225924        4.6482679236414226     
 N   6.6188588815737699      -0.27157912803298034        5.4087518442465319     
 O   3.5617246655541228       0.60608270063943481        6.1751298737375695     
 N   2.9512957438371012        2.2801823359411828        3.7547361718374406     
 N   2.1309586879982083      -0.31060443477715327        3.0004802478107209     
 C   5.5893706676685149        1.6782247945229756        1.5580467783545706     
 C   6.4067882060018118        2.0937322701911736        5.9723094688647445     
 C   4.9239499089372325        3.5165672269772981        4.7023116284583057     
 C   6.8537200020878375        2.4160237715297304        3.6233170518537414     
 C   7.2752740715849589       -1.4505463698693106        5.4849337050968892     
 C   7.1517956986480113       0.79004534689221328        6.0634452320055754     
 C   3.1011148561896498        1.6586488129751955        6.8561774770625368     
 C   2.2994901124733946        2.0662634546579279        2.4387119309574148     
 C   3.7842009891167576        3.5129282405429216        3.6850569834420446     
 C   1.8643977991956175        2.4201569016204352        4.7808950890677187     
 C   1.4854121019725592       -1.4961749488316227        2.9258202377797922     
 C   1.5747348837128878       0.74905165395206430        2.3593274934060653     
 C   6.4095114391350787        2.6433580699825918        2.2072249625150651     
 C   5.2323576394127231        1.8985436606448378       0.20725819661911388     
 H   5.6102920705010666        2.0926624336630422        6.7330850790700900     
 H   7.0931491122101553        2.9263744854106357        6.2043581891852009     
 H   5.5544959520605897        4.4075869134186094        4.5396714862082890     
 H   4.5074154326436577        3.5894509595269670        5.7122061788354079     
 H   7.5161706735917093        3.2415667026756720        3.9264954915736543     
 H   7.4308029373000846        1.4826224113770297        3.6720946019898872     
 H   6.8017603667736246       -2.2784383985090479        4.9626901643183023     
 C   8.4660365608669625       -1.6174947682744469        6.1873277381025753     
 C   8.3269206674926579       0.69313521546854684        6.8072996165447073     
 C   2.2989074284988442        2.6356116360513582        6.2028425046041695     
 C   3.3985624435721551        1.8371813504443950        8.2267061785573095     
 H   3.0874430447280061        2.0769452838737403        1.6693443556347036     
 H   1.5936342466979101        2.8825189543311902        2.2060564171864736     
 H   3.1549217208048090        4.4057698692335263        3.8443598812742366     
 H   4.1968503309237812        3.5810714201350451        2.6735831549380737     
 H   1.2062032552781541        3.2506292611569783        4.4806568990433817     
 H   1.2792721757613972        1.4911953809459475        4.7305009339839907     
 H   1.9753194056335357       -2.3217857784236400        3.4364705914960019     
 C  0.28405806788376436       -1.6727267078114461        2.2437483533701164     
 C  0.38704844811185246       0.64138465686670776        1.6356369674491851     
 C   6.8548733665799180        3.7659286941906216        1.5016689493054003     
 C   5.6894877160356732        3.0296561128322628      -0.47933325957827427     
 H   4.6152272732829722        1.1632472114050145      -0.30762403128292815     
 H   8.9539266111470983       -2.5887113122349081        6.2170396063765994     
 C   9.0081445636266402      -0.52314507899402740        6.8568145073901157     
 H   8.7140876608824858        1.5717823675324614        7.3175929561095856     
 C   1.8259722538253926        3.7391327744929583        6.9213986369132146     
 C   2.9022396807069080        2.9410315173161221        8.9292865796373935     
 H   3.9929415733985025        1.0853980305908590        8.7436075439584524     
 H -0.19077351561929040       -2.6504322770399824        2.2175041264725412     
 C -0.28476875759444986      -0.58064380263029869        1.5929503881036353     
 H  -1.8726156185550999E-002   1.5182450685490252        1.1361626524329922     
 H   7.4865968951121431        4.4924165286769906        2.0130603184838058     
 C   6.5080880427463503        3.9641649123591725       0.16120192330715233     
 H   5.4015333465174367        3.1596997546024004       -1.5241981192360723     
 H   9.9473481892953721      -0.61652007704732670        7.3993225941953158     
 H   1.2103358779325906        4.4772651984692189        6.4070209514401624     
 C   2.1135259517082630        3.8960534686104622        8.2811579619256470     
 H   3.1356904638195315        3.0369892328527825        9.9910598983738783     
 H  -1.2375141530056308      -0.67755916379930792        1.0743910163161392     
 H   6.8868634212588908        4.8372521118951912      -0.36164108524606059     
 H   1.7095315341690525        4.7507359900153086        8.8155215163220753     
 Dy   4.1922836958283014        17.064892790809576        12.642283150979933     
 Br   4.1970860238902503        19.938004387606647        12.695122803898181     
 O   3.3869020187140610        16.622978180542500        10.672220717840707     
 N   2.8065577001868869        14.940693270888911        13.094831593999842     
 N   1.9464365245959065        17.509142739897648        13.849600672411091     
 O   5.0106646046407324        16.646978647651174        14.609435022939522     
 N   5.6025452678552483        14.948286517466810        12.197634515262834     
 N   6.4355700407176366        17.527905221547606        11.432083619662730     
 C   2.9591624591973233        15.548710499422054        10.003851533012471     
 C   2.1669299493325038        15.143666889301098        14.419710215434552     
 C   3.6400113560440537        13.706779477521572        13.154116928554540     
 C   1.7100188540949468        14.805719211659444        12.075267665859993     
 C   1.2859151190701053        18.685627514631001        13.927786130324101     
 C   1.4188512583826378        16.446205453834494        14.506767801855164     
 C   5.4664746222467961        15.595458609315953        15.295059681145537     
 C   6.2529367630200392        15.154518786449348        10.877982511799143     
 C   4.7767336936541618        13.709854673089593        12.134319222922525     
 C   6.6932874917655578        14.816629121536101        13.222291050363660     
 C   7.0852353414681382        18.710792317144826        11.358082645185624     
 C   6.9871501852546265        16.465823843925694        10.793066349429591     
 C   2.1495091350087665        14.578071931737506        10.657907038566004     
 C   3.3118669958415135        15.330200790150565        8.6517537492003509     
 H   2.9670773130337516        15.152000951270148        15.176610522868282     
 H   1.4828538579749713        14.312297400660345        14.662814338569810     
 H   3.0091896385432779        12.815176389644700        12.995800537150279     
 H   4.0586480772894111        13.637485870845858        14.163446026245104     
 H   1.0493438544367149        13.980119762776303        12.382103359176719     
 H   1.1324269549782899        15.738821564447642        12.124535128031319     
 H   1.7539401477964471        19.514750687803048        13.402782903654865     
 C   9.8217858049987339E-002   18.850314602657384        14.635847394928343     
 C  0.24566334862455089        16.540286222059596        15.254651223948546     
 C   6.2623481091078164        14.610287157704352        14.646144780280292     
 C   5.1711800680840518        15.425247334463908        16.667303657109592     
 H   5.4623499594357563        15.146775022381657        10.111158563324203     
 H   6.9514213946418959        14.331643505459436        10.647505597829847     
 H   5.4121296049695271        12.821658532873128        12.294423179546015     
 H   4.3613651033996135        13.636868576975777        11.124219208159566     
 H   7.3509883326886589        13.985035993897492        12.924509857944187     
 H   7.2770494425903447        15.745912616201542        13.164628521610270     
 H   6.5984582594619150        19.538766104243763        11.868067709289072     
 C   8.2885883869953485        18.881674327168852        10.677965245147925     
 C   8.1758052707082722        16.566920724368579        10.070302497023137     
 C   1.7087317983206365        13.451987732607193        9.9551560696449126     
 C   2.8596988805975068        14.195249090507604        7.9681697341174358     
 H   3.9203827948054877        16.070735486673755        8.1338669860126398     
 H -0.39175628147636077        19.820384285228716        14.667834908658262     
 C -0.43795990470916479        17.755030022722117        15.308354968569320     
 H -0.13730816848818350        15.660641008589291        15.766351177518644     
 C   6.7322540166284162        13.508624852167276        15.369658842709160     
 C   5.6646945325909126        14.323638900121553        17.375218368965871     
 H   4.5807832005807905        16.181479650581366        17.182055428463052     
 H   8.7689337590038789        19.856787148783123        10.652007962094871     
 C   8.8526556652375206        17.786510378336967        10.028341904631136     
 H   8.5782072104506906        15.688343756764855        9.5713369393612968     
 H   1.0833528445926934        12.722134352244968        10.469474685067972     
 C   2.0508300523604857        13.255380722756184        8.6132582063489274     
 H   3.1432471979007253        14.066363974026116        6.9219550018846148     
 H  -1.3744621191447202        17.846560272328894        15.855777100101772     
 H   7.3435994191446019        12.764885295280294        14.858175007204524     
 C   6.4477910893343964        13.361204742103228        16.731068419260328     
 H   5.4338830267002010        14.235067169702592        18.438252836990447     
 H   9.8063941255123623        17.879697222301772        9.5112441181497207     
 H   1.6760042680905745        12.379453657517564        8.0924186009151899     
 H   6.8492077663024418        12.508167044581388        17.269968659455181     
 Dy   9.5303063549264447E-002   8.7731848630373346        4.2203420404130805     
 Br   6.3060898991562739E-002   5.8895663160557277        4.2650793984524729     
 O  0.89462005282144930        9.2194590274293784        2.2503111721273292     
 N   1.5009208143312218        10.888134765305820        4.6750740553459789     
 N   2.3408193730205094        8.3025976381917559        5.3985571224696329     
 O -0.69598891041697386        9.2035260913940675        6.1959253807922083     
 N  -1.3079231167784122        10.891102172491856        3.7832638969404724     
 N  -2.1483260991500850        8.3346414140089706        2.9930622663655981     
 C   1.3215648746373734        10.294359936859490        1.5824071144540828     
 C   2.1483399795373455        10.667961773929653        5.9914889021764086     
 C  0.66514963839021635        12.118500384743147        4.7518090802204753     
 C   2.5878384236197256        11.030494504530155        3.6480664364145734     
 C   2.9943649343533756        7.1206211375422157        5.4616559848195516     
 C   2.8835413815111344        9.3570215323060850        6.0587040299006381     
 C  -1.1632882598436065        10.250711099364157        6.8813509794560668     
 C  -1.9589583421328878        10.709670138002323        2.4601486548593634     
 C -0.47510806994654081        12.126831508626012        3.7355641673133007     
 C  -2.3997025848563420        11.017829625829108        4.8078870750675700     
 C  -2.7962771530938753        7.1515845194313750        2.9054496033472228     
 C  -2.6939736658004199        9.4006798461284902        2.3557410521646873     
 C   2.1370408739139206        11.261801512493639        2.2342626858151986     
 C  0.96144466755573210        10.517752186247568       0.23284084691362766     
 H   1.3549066344861536        10.658844506676166        6.7553330137202083     
 H   2.8437510345790438        11.488799797980604        6.2391161316602322     
 H   1.2922943506258042        13.014234241428095        4.6003649881427942     
 H  0.25078094400742801        12.177358372252181        5.7635788576585121     
 H   3.2499867382149490        11.856541591449188        3.9514348470472673     
 H   3.1682309113617935        10.098574290376559        3.6887003079864309     
 H   2.5149867355772395        6.2985839968647914        4.9358239698294302     
 C   4.1876723673085774        6.9423814068746772        6.1570113859207742     
 C   4.0633569935043026        9.2477580539380799        6.7933748746331135     
 C  -1.9705168290943886        11.226118210680946        6.2319740200272493     
 C -0.86708977955598732        10.426224339920594        8.2525617348722573     
 H  -1.1682756136195045        10.728251866663513        1.6935571537755560     
 H  -2.6551188563684791        11.538508318517442        2.2442105598531699     
 H  -1.1082667279048508        13.014434206952750        3.9064927564599943     
 H  -6.1466210898734469E-002   12.209046326344335        2.7255389515143995     
 H  -3.0591399970681974        11.848167673938207        4.5108051882404618     
 H  -2.9809537473416121        10.087187662273331        4.7478430929740085     
 H  -2.3127561813027144        6.3206105853113987        3.4137422323955930     
 C  -3.9941088535064431        6.9855615075840962        2.2148741142893011     
 C  -3.8758705762875350        9.3044516172719280        1.6213199625700010     
 C   2.5733714200530731        12.390077952591504        1.5320594229176923     
 C   1.4093600287009833        11.655045764433332      -0.44987757332204364     
 H  0.34892923671848397        9.7797185609819763      -0.28373634153597610     
 H   4.6696420446926181        5.9681991175008253        6.1771965368573216     
 C   4.7392303827364524        8.0284966957584896        6.8319710023494054     
 H   4.4573443411215257        10.121403420193092        7.3068962988039896     
 C  -2.4528514418351044        12.322735238957286        6.9550945847007846     
 C  -1.3732520320191923        11.522439024663722        8.9602847433196828     
 H -0.26699091658708929        9.6777819433706664        8.7672912782699957     
 H  -4.4748485419572637        6.0107446570657848        2.1794695625258087     
 C  -4.5527596502293655        8.0852678940826888        1.5679200975513654     
 H  -4.2742747301376252        10.185884899027663        1.1239758606389276     
 H   3.2034133439292929        13.117052204063000        2.0446980028131185     
 C   2.2220224921628877        12.592676533851979       0.19335164124729662     
 H   1.1195693541332328        11.787212809729741       -1.4939297319266009     
 H   5.6801203467636920        7.9272006202819520        7.3703428926764332     
 H  -3.0710870247632887        13.060313794716398        6.4428491145110867     
 C  -2.1696038234498269        12.473979143020488        8.3164687385815874     
 H  -1.1411370393031626        11.615138247614555        10.022765867461841     
 H  -5.5032813923207913        7.9955982383685154        1.0444541864918624     
 H   2.5930455357221280        13.471141580793931      -0.32627482861637525     
 H  -2.5821581787061256        13.322044274272157        8.8548808689999525     
 Dy  -6.1942128038611211E-002   8.4682120287673772        12.669657751332283     
 Br  -2.7409830853300080E-002   11.336508239497773        12.723332260783154     
 O -0.87323794666149535        8.0349661611521555        10.696371370932699     
 N  -1.4629968527761248        6.3507669459391414        13.122580150100394     
 N  -2.3144245645905497        8.9309476910531878        13.856388586080604     
 O  0.74603780407147502        8.0447804679117336        14.639147435917005     
 N   1.3312477371791873        6.3393287354742043        12.226146892782518     
 N   2.1768327867470267        8.9072374201468438        11.440495406337549     
 C  -1.2966074698488135        6.9580311704249977        10.029451171395618     
 C  -2.1085540227437871        6.5674469749442856        14.442267373407264     
 C -0.63564687672691944        5.1135631816254685        13.195192304324843     
 C  -2.5538322323883991        6.2151116371330080        12.097091488863271     
 C  -2.9705383268700647        10.110578499750115        13.922887498732440     
 C  -2.8523555831116312        7.8734675997811410        14.513971382095065     
 C   1.2056298452402394        6.9934942685734978        15.323715512880252     
 C   1.9773334005364716        6.5309270555541410        10.902279390268635     
 C  0.50192760603391373        5.1023849084015005        12.176420723348540     
 C   2.4260909799717760        6.2126945876267605        13.246998663408730     
 C   2.8315803426026434        10.086322763212578        11.352032084316633     
 C   2.7162001251190699        7.8385218688355174        10.801592335961629     
 C  -2.1064399841857044        5.9861813428121460        10.682149940041000     
 C -0.93833255470854426        6.7360183558148297        8.6789745546320134     
 H  -1.3124923374255963        6.5800004264545038        15.203470216507331     
 H  -2.7972171668690406        5.7411111502126486        14.689642324517720     
 H  -1.2700079131090354        4.2228847270031675        13.044211093055003     
 H -0.21874745222822339        5.0511573561229595        14.205794796262952     
 H  -3.2169011951383308        5.3900247636394276        12.400904043820317     
 H  -3.1313458114804802        7.1484682042082826        12.141910433960994     
 H  -2.4941490325163156        10.935448032820663        13.398645659528988     
 C  -4.1640927577104954        10.283376104173085        14.619348407254598     
 C  -4.0324431407049186        7.9757727509673124        15.249286398737086     
 C   2.0009837906786725        6.0091143586330595        14.672847394585338     
 C  0.91594556887051870        6.8243824875827341        16.697149202964493     
 H   1.1838691236978562        6.5182799934606361        10.138431122459840     
 H   2.6715948199399646        5.7028072773759666        10.677567014467314     
 H   1.1351205545200460        4.2145275522999039        12.346391401820874     
 H   8.6792379450308890E-002   5.0203685401060625        11.166927009604944     
 H   3.0835543145272202        5.3809184995081596        12.949235431243711     
 H   3.0085194445930878        7.1424372071876032        13.183934181549763     
 H   2.3545434876238627        10.919599643519522        11.862446389796098     
 C   4.0282169703233821        10.247261457198329        10.658209192367096     
 C   3.8974321997299923        7.9294319338026016        10.065037914621747     
 C  -2.5389368119506925        4.8557187454712745        9.9807752697043384     
 C  -1.3823316029859503        5.5968813266404096        7.9969539849748168     
 H -0.33049023057155413        7.4767072568342963        8.1608117225320438     
 H  -4.6495975554985929        11.255723931675691        14.643282047602963     
 C  -4.7117636808366079        9.1932830617549737        15.290979389911447     
 H  -4.4234722564588305        7.0999051289680510        15.761254600660729     
 C   2.4778659091453346        4.9101883508934048        15.396325514749130     
 C   1.4166654341199403        5.7258084162699143        17.405104662394574     
 H  0.32536265084536309        7.5796783940201697        17.213054262290459     
 H   4.5134490493937038        11.219713274833524        10.621604428553768     
 C   4.5796880970194724        9.1454613347923548        10.008946184189123     
 H   4.2906195634813935        7.0460195166956998        9.5670843330376556     
 H  -3.1645357180009470        4.1256398202903322        10.494556500335548     
 C  -2.1893484080162504        4.6550420835560722        8.6413956632074687     
 H  -1.0943452666218125        5.4662793027373233        6.9521950028785771     
 H  -5.6528312012316606        9.2907294889189291        15.829477785781119     
 H   3.0881573899935657        4.1666845388300420        14.882980285897458     
 C   2.2007636123542560        4.7651125319809413        16.759653772557410     
 H   1.1898658584113968        5.6379604015512079        18.469120219048165     
 H   5.5287975638087667        9.2312364507363363        9.4823026010859301     
 H  -2.5567335671984006        3.7749751367103745        8.1217996669713326     
 H   2.6081643308544340        3.9149635800090983        17.298871666815341     
         256

 Dy   4.3593674999210279       0.16894135377618935        4.2095800901506752     
 Br   4.3586991913851421       -2.7155391279211498        4.2571398186789970     
 O   5.1469113686935417       0.60978381249139235        2.2321014504177623     
 N   5.7550070078099385        2.2836042684781215        4.6493812881813215     
 N   6.6117536415185008      -0.27210424694491031        5.4104777854289221     
 O   3.5552995419145423       0.60652454622947516        6.1763892435420287     
 N   2.9451919394558796        2.2805849802953841        3.7559234266061949     
 N   2.1237922482054792      -0.30967399615735658        3.0022961148456693     
 C   5.5839874391921924        1.6769817907641915        1.5588102951792442     
 C   6.4009936960016827        2.0935202249346609        5.9732652869029774     
 C   4.9181038377560009        3.5165921191574911        4.7035670865898558     
 C   6.8474388573458489        2.4157920182061785        3.6243246712070456     
 C   7.2676916390860340       -1.4513305641643599        5.4868083915756829     
 C   7.1454881337302965       0.78953014759276952        6.0644965002766060     
 C   3.0958513756903892        1.6598506604198244        6.8569994436294985     
 C   2.2936634839181522        2.0668278744252189        2.4397592165247421     
 C   3.7783362986941320        3.5131740156755700        3.6863488649747556     
 C   1.8581888835959308        2.4205420460332614        4.7820202455128822     
 C   1.4777956348602335       -1.4950076874365068        2.9277833509383782     
 C   1.5683933559048244       0.74993793681263121        2.3604095800270608     
 C   6.4036311733325739        2.6425142116481211        2.2079915809425605     
 C   5.2291612918975288        1.8956754890844922       0.20728447128917718     
 H   5.6048034626438472        2.0930723596156819        6.7343499293579407     
 H   7.0878440781951442        2.9258786783027331        6.2048482390076867     
 H   5.5488255824062618        4.4074769176315662        4.5408562650505546     
 H   4.5017008287691107        3.5895982576821837        5.7134940274685935     
 H   7.5098019966994443        3.2414988561631239        3.9272733257612504     
 H   7.4247008706715070        1.4824991424572418        3.6733714745906099     
 H   6.7935593957826512       -2.2792133435226876        4.9651150851669952     
 C   8.4588539301478942       -1.6184999877619863        6.1884723235381056     
 C   8.3210447045431817       0.69239708037079351        6.8076625988057993     
 C   2.2931514421346408        2.6364650964405469        6.2037289335681578     
 C   3.3955189668955725        1.8399465808769382        8.2267846391532160     
 H   3.0818970330260056        2.0769200337613305        1.6706752689822246     
 H   1.5883022631266308        2.8833920472861050        2.2067076812660114     
 H   3.1492227657901797        4.4061376897382747        3.8455926145903625     
 H   4.1910745524006536        3.5811862235968275        2.6748892112567830     
 H   1.1998824608797145        3.2508773194957654        4.4816760088688543     
 H   1.2732456914070116        1.4914751577355227        4.7318342327565626     
 H   1.9670696103954259       -2.3206051402362369        3.4390275084677162     
 C  0.27687783585635262       -1.6713780397392000        2.2449321390079651     
 C  0.38118980992529161       0.64244419644765727        1.6359547159028147     
 C   6.8501853690027819        3.7642260749484340        1.5018255265407290     
 C   5.6879198686188390        3.0256040845799586      -0.48004273810839754     
 H   4.6126935035913315        1.1598625935332278      -0.30759138604129044     
 H   8.9463053504580188       -2.5899373206395575        6.2182203377425562     
 C   9.0019275984033076      -0.52409812648016829        6.8570649588051076     
 H   8.7088840676051653        1.5710465032015712        7.3174437489660438     
 C   1.8213859186092933        3.7407759773934610        6.9217552345622710     
 C   2.9007998424207000        2.9449041813721135        8.9287077339132939     
 H   3.9905900200700382        1.0886734849843691        8.7436510306614217     
 H -0.19839058926791250       -2.6488671227299836        2.2187409777816454     
 C -0.29095438320198913      -0.57937822432813446        1.5931736396105185     
 H  -2.3893287293725932E-002   1.5192745453169518        1.1359108343020641     
 H   7.4814030654469894        4.4911320948857769        2.0132434860349626     
 C   6.5056108038858964        3.9608072204049458       0.16063006228521287     
 H   5.4019484559947628        3.1543014468665147       -1.5255322805120670     
 H   9.9416521919028451      -0.61752006808680338        7.3986550171527936     
 H   1.2052185271588340        4.4785070648642753        6.4074551323444364     
 C   2.1111328948862442        3.8992490019168575        8.2807917206309583     
 H   3.1362448666967078        3.0421266904847264        9.9898561572257432     
 H  -1.2431582609266572      -0.67628097457078584        1.0736728067507006     
 H   6.8854668928761127        4.8330707662098202      -0.36275669527848481     
 H   1.7081800111284058        4.7546887551999291        8.8146706815847828     
 Dy   4.1990696660191364        17.064771431380318        12.643361729938510     
 Br   4.2032514174480893        19.937866623370457        12.692752652912596     
 O   3.3933328137773424        16.623689535296606        10.673383032602086     
 N   2.8128036593306809        14.940687413982561        13.095854170342712     
 N   1.9532659217104846        17.509377927597814        13.850828468038870     
 O   5.0169584435449659        16.646517762347518        14.610778788265270     
 N   5.6087330714441590        14.947991637212038        12.198741320872632     
 N   6.4424980778592342        17.527339222301350        11.433578821822536     
 C   2.9646099461975148        15.550134861234765        10.004513231140152     
 C   2.1727981499301823        15.143690541458163        14.420562366146370     
 C   3.6460398464551926        13.706645381512889        13.155238171536359     
 C   1.7164550065595936        14.805841619762340        12.076129620877138     
 C   1.2930243421436691        18.686030454614500        13.928920330236666     
 C   1.4251447077124493        16.446499761210600        14.507664175322651     
 C   5.4717349086220253        15.594265235500528        15.295934032849425     
 C   6.2588724194543222        15.154183297045822        10.878981644206347     
 C   4.7828016646145795        13.709631432797478        12.135486707563773     
 C   6.6995510283465887        14.816477272504951        13.223395254466256     
 C   7.0924176930704137        18.710076022734480        11.359475196486649     
 C   6.9934844228578674        16.465241002723857        10.794107034063190     
 C   2.1555749097652832        14.578954373677684        10.658517927839862     
 C   3.3151120930171198        15.333317808239812        8.6516720482574687     
 H   2.9726148243956265        15.151429807700852        15.177807561656262     
 H   1.4882529889196161        14.312571073098892        14.663167441557681     
 H   3.0151028870616150        12.815145847705793        12.996785621918116     
 H   4.0645315978830245        13.637197011385439        14.164604998541883     
 H   1.0558958634698066        13.980024687106567        12.382651167442669     
 H   1.1386404089369835        15.738799552529954        12.125727789307653     
 H   1.7614527756467009        19.515089728445687        13.404168894879517     
 C  0.10499306138213110        18.850911827303289        14.636380078362032     
 C  0.25165082600136868        16.540807146526770        15.255073870316508     
 C   6.2681610029715431        14.609541054554041        14.647003523053128     
 C   5.1743073510780482        15.422450244502201        16.667464278930336     
 H   5.4680232599617735        15.146991101390110        10.112426075093902     
 H   6.9569284313603319        14.331064938890904        10.648090356434857     
 H   5.4181176541717040        12.821367065489333        12.295507668885586     
 H   4.3673596238282126        13.636783011406079        11.125393354105311     
 H   7.3574921644180398        13.985128565719100        12.925501825505316     
 H   7.2829987777910343        15.745950709494288        13.165981296830966     
 H   6.6060857914289217        19.538077860426348        11.869818839089852     
 C   8.2953643618885380        18.880813150335364        10.678631455001646     
 C   8.1817628163576810        16.566158194577966        10.070750572514342     
 C   1.7136853667191623        13.453718378492393        9.9551015642488476     
 C   2.8613892341976848        14.199538516085632        7.9673022771661905     
 H   3.9228761166979527        16.074438119461345        8.1338121400831653     
 H -0.38475110907090643        19.821107595048094        14.668147724711243     
 C -0.43182584702279586        17.755670113227680        15.308443292257225     
 H -0.13176732043188469        15.661222390518628        15.766558945217310     
 C   6.7369780010621012        13.507082887583900        15.369932686822791     
 C   5.6663088042987049        14.319734370505728        17.374665049182592     
 H   4.5832022717250203        16.178136854025553        17.182225855608547     
 H   8.7759327146964594        19.855806650627187        10.652468934145238     
 C   8.8587445671134120        17.785640338277183        10.028454211186054     
 H   8.5836822716470706        15.687548717660222        9.5714851321926329     
 H   1.0888747317575009        12.723375213363184        10.469411390334546     
 C   2.0535402118918795        13.258859242130743        8.6124701450954326     
 H   3.1429180675721020        14.072074677474250        6.9204594534499995     
 H  -1.3687786857843831        17.847248857376830        15.855086986551646     
 H   7.3488662744271300        12.763791208617416        14.858469039668487     
 C   6.4503757494819398        13.358041336060140        16.730639870341733     
 H   5.4335446112859005        14.229841440230979        18.437093162655415     
 H   9.8119973922614783        17.878815359687358        9.5105086443961699     
 H   1.6777031160626763        12.383744109059165        8.0910389078569622     
 H   6.8508223322665529        12.504247914711289        17.269011473636954     
 Dy   8.9059820852888411E-002   8.7732715987989529        4.2205662762550036     
 Br   5.8738972649308260E-002   5.8896260313731750        4.2616672024701536     
 O  0.88838332322706004        9.2190928081558514        2.2505350416182344     
 N   1.4947865771004203        10.888258669683974        4.6748605313355514     
 N   2.3341132170547585        8.3028196091137723        5.4001869878289455     
 O -0.70220359416576139        9.2042389143016337        6.1961093415427646     
 N  -1.3141138154799543        10.890833087528152        3.7829811651375818     
 N  -2.1549943580036501        8.3340949463297580        2.9945842585037696     
 C   1.3166499522775610        10.293050690062383        1.5820178644930769     
 C   2.1422627883275349        10.668727134634679        5.9913768020280944     
 C  0.65904744306234375        12.118686335382922        4.7509206258190133     
 C   2.5818068903254594        11.030303282756574        3.6479652926992467     
 C   2.9874637809495628        7.1207866951534857        5.4640358261110125     
 C   2.8771810448103388        9.3576381103342214        6.0594335725648785     
 C  -1.1683292708762061        10.252304263495288        6.8809024465520618     
 C  -1.9650460344948244        10.708645415423586        2.4599436063979803     
 C -0.48119503537893077        12.126478010617010        3.7346370525052079     
 C  -2.4058438173666032        11.018015568605602        4.8076584700841725     
 C  -2.8031552492943126        7.1511121950219909        2.9077127060509924     
 C  -2.7003392037575331        9.3997700906478840        2.3564436644814957     
 C   2.1317214685700692        11.260851682901235        2.2338129222069703     
 C  0.95883690999460836        10.514684243387027       0.23166430806265426     
 H   1.3489638875657139        10.660485106756440        6.7553525438187645     
 H   2.8379670106376835        11.489524299974848        6.2382780082773586     
 H   1.2862299367668182        13.014291380704659        4.5989290886183092     
 H  0.24472225159975461        12.178153094577025        5.7626529943757614     
 H   3.2438220904638810        11.856522867788533        3.9511521501581766     
 H   3.1623162403288081        10.098466142063948        3.6891502203302573     
 H   2.5078057493431509        6.2984605003673062        4.9389170693344706     
 C   4.1810417672508216        6.9428793339836288        6.1590056142835756     
 C   4.0572387091539959        9.2487074419996471        6.7938100340021768     
 C  -1.9760193433590751        11.227244446746594        6.2313908489395891     
 C -0.86989001995198822        10.429658603097694        8.2513275907456674     
 H  -1.1742142094538255        10.726327843351832        1.6935003365130163     
 H  -2.6609317579707303        11.537495007901912        2.2432130064136580     
 H  -1.1142896908830757        13.014233460698982        3.9050136654842804     
 H  -6.7471844377396298E-002   12.208091210334025        2.7245870375419421     
 H  -3.0653816712418975        11.848148702985478        4.5102400013732860     
 H  -2.9869889779100682        10.087289623325237        4.7482427671187217     
 H  -2.3198811831239490        6.3204071527034422        3.4166523212030508     
 C  -4.0007684491988398        6.9847856626709461        2.2168321276686367     
 C  -3.8820532400812824        9.3032462949310766        1.6218188705650010     
 C   2.5695449389064251        12.388073480427826        1.5308870605021427     
 C   1.4086910213437702        11.650597229230952      -0.45191736005618338     
 H  0.34687386116716368        9.7761857999404072      -0.28484813183340635     
 H   4.6628497593217162        5.9686202713793381        6.1796661688175130     
 C   4.7330799120124203        8.0294200560971696        6.8328587933030187     
 H   4.4515426768342738        10.122616309386443        7.3066515082965617     
 C  -2.4569303116397401        12.324949017417479        6.9536968990007288     
 C  -1.3741848179249643        11.527291103152027        8.9580967524754183     
 H -0.26922231713086858        9.6817314907227630        8.7661734371649960     
 H  -4.4816652211746018        6.0100453733182286        2.1818850251668223     
 C  -4.5589870227201246        8.0840943348196390        1.5688670462334109     
 H  -4.2801683130206518        10.184436639482829        1.1238560261075756     
 H   3.1990850863486293        13.115484281908500        2.0435211986336101     
 C   2.2206076773512526        12.588834183983980       0.19137214241534686     
 H   1.1209738347594305        11.781341351099046       -1.4966308968104152     
 H   5.6743827356234284        7.9284898080046702        7.3705739402066879     
 H  -3.0756816423373396        13.062033044750940        6.4413896967674376     
 C  -2.1712994356176964        12.478147747669025        8.3142560535114747     
 H  -1.1400286635100796        11.621511093006372        10.019912289814567     
 H  -5.5091278753478772        7.9940880196993360        1.0447956547424437     
 H   2.5929886423205475        13.466291097222935      -0.32889560849377703     
 H  -2.5825463447771164        13.327251878031289        8.8519510076642423     
 Dy  -5.6041455878710400E-002   8.4684605992554225        12.669798830065691     
 Br  -2.3539393278064355E-002   11.336732649155074        12.719900639034359     
 O -0.86747370059281714        8.0356218511770017        10.696650515530363     
 N  -1.4571005994492587        6.3505328014292024        13.122288192528936     
 N  -2.3080876387555107        8.9303718000565322        13.857936367489131     
 O  0.75195047882351251        8.0441954225823249        14.639216521644361     
 N   1.3371166683878168        6.3396902805689042        12.225770121233767     
 N   2.1831126465650965        8.9078744462292132        11.441878048784867     
 C  -1.2919776415738982        6.9595594927303548        10.029082564581646     
 C  -2.1026865169478026        6.5664079591768374        14.442101050521030     
 C -0.62977043557499657        5.1132881214022206        13.194129472865924     
 C  -2.5480534340392280        6.2152697540306505        12.096930944887323     
 C  -2.9640699945364886        10.110036748539393        13.925135680458695     
 C  -2.8462625289108003        7.8725181472610597        14.514724957331133     
 C   1.2103303470516509        6.9920295944682476        15.323171908881662     
 C   1.9831154239481521        6.5320509108788452        10.902002863120876     
 C  0.50777568126006267        5.1027860810513932        12.175327048930788     
 C   2.4318957150095062        6.2125838170819927        13.246677848208106     
 C   2.8380078196310263        10.086923279797395        11.354100458394017     
 C   2.7222371125534219        7.8395270387901235        10.802208992114371     
 C  -2.1013458252867254        5.9872476176684213        10.681635627545214     
 C -0.93586359143650544        6.7393234156851989        8.6778563215440112     
 H  -1.3067316439523393        6.5780938456291818        15.203413210763950     
 H  -2.7915855057355374        5.7400525539474589        14.688720950566456     
 H  -1.2641465205298186        4.2227353071386551        13.042530726265358     
 H -0.21291392049763602        5.0501982759427486        14.204686683087028     
 H  -3.2109755757498788        5.3899661485937544        12.400475190483151     
 H  -3.1256994555747317        7.1485246851719770        12.142380216463781     
 H  -2.4874883178294360        10.935193649112044        13.401524238684061     
 C  -4.1578628381026030        10.282479056189294        14.621265040136414     
 C  -4.0265365443974241        7.9744816903910758        15.249835800798722     
 C   2.0061246445730530        6.0080898647164123        14.672175515079243     
 C  0.91840300734405311        6.8211442392696817        16.695850109702743     
 H   1.1895122254194381        6.5202858596134474        10.138296521284138     
 H   2.6771122333371098        5.7039335345562545        10.676504513041078     
 H   1.1409684245686142        4.2148077476641959        12.344665710105097     
 H   9.2553111153858267E-002   5.0214247383127724        11.165809217547448     
 H   3.0894461827967041        5.3809885226004335        12.948604671712017     
 H   3.0142474975935816        7.1423947833599168        13.184246940674779     
 H   2.3611712437650154        10.919928108239555        11.865121335510661     
 C   4.0344106032217120        10.248206342891306        10.659958058140875     
 C   3.9033030594278499        7.9307574924881301        10.065480815098766     
 C  -2.5351955965542143        4.8578138768018979        9.9794744968040270     
 C  -1.3816378705940968        5.6015228307875233        7.9949123375694722     
 H -0.32859555538787166        7.4805280323175607        8.1598170117083253     
 H  -4.6432823537986936        11.254867849198856        14.645606216474180     
 C  -4.7058909153839927        9.1919824215796186        15.291928866353487     
 H  -4.4177956936831997        7.0983635768489046        15.761214629270677     
 C   2.4815445531563820        4.9080858677367329        15.394866509188477     
 C   1.4172396684042303        5.7211826705077771        17.402894478380674     
 H  0.32725819788498001        7.5759523910544440        17.211857165112569     
 H   4.5197269833798686        11.220616529845415        10.623736918592785     
 C   4.5855262156109395        9.1467952440500433        10.009762287161328     
 H   4.2962638670755799        7.0475807248960063        9.5669711363135370     
 H  -3.1602775888508794        4.1272466110053081        10.493190513568724     
 C  -2.1878958744650898        4.6590081819734950        8.6393157122140778     
 H  -1.0956238423559688        5.4723708723203712        6.9495181808229640     
 H  -5.6473390630293991        9.2890611519390056        15.829824591675326     
 H   3.0923154764011680        4.1650315809636105        14.881462591076213     
 C   2.2020656099860947        4.7611261013965880        16.757413148889022     
 H   1.1884179711820113        5.6318741697475501        18.466275809923296     
 H   5.5342500558224268        9.2329270623051691        9.4825119330655081     
 H  -2.5565143511485147        3.7799163205882049        8.1190236003376661     
 H   2.6081392195862603        3.9099568813870196        17.295941715964243     
         256

 Dy   4.3525562796655644       0.16895985135494401        4.2106716344852382     
 Br   4.3523818702478234       -2.7154801746425998        4.2543854198036897     
 O   5.1404418534171157       0.60926967496897755        2.2333102252163961     
 N   5.7488787258860974        2.2834584797336506        4.6504946527212194     
 N   6.6046484014632316      -0.27262936585684028        5.4122037266113132     
 O   3.5488744182749623       0.60696639181951551        6.1776486133464887     
 N   2.9390881350746580        2.2809876246495855        3.7571106813749493     
 N   2.1166258084127501      -0.30874355753755994        3.0041119818806177     
 C   5.5786042107158700        1.6757387870054077        1.5595738120039178     
 C   6.3951991860015527        2.0933081796781488        5.9742211049412095     
 C   4.9122577665747702        3.5166170113376842        4.7048225447214049     
 C   6.8411577126038603        2.4155602648826262        3.6253322905603498     
 C   7.2601092065871082       -1.4521147584594090        5.4886830780544758     
 C   7.1391805688125816       0.78901494829332564        6.0655477685476358     
 C   3.0905878951911285        1.6610525078644534        6.8578214101964594     
 C   2.2878368553629098        2.0673922941925098        2.4408065020920700     
 C   3.7724716082715064        3.5134197908082188        3.6876407465074665     
 C   1.8519799679962439        2.4209271904460876        4.7831454019580448     
 C   1.4701791677479079       -1.4938404260413909        2.9297464640969646     
 C   1.5620518280967610       0.75082421967319801        2.3614916666480563     
 C   6.3977509075300683        2.6416703533136503        2.2087581993700560     
 C   5.2259649443823344        1.8928073175241467       0.20731074595924048     
 H   5.5993148547866287        2.0934822855683217        6.7356147796457915     
 H   7.0825390441801330        2.9253828711948304        6.2053382888301725     
 H   5.5431552127519339        4.4073669218445231        4.5420410438928194     
 H   4.4959862248945637        3.5897455558374003        5.7147818761017781     
 H   7.5034333198071792        3.2414310096505763        3.9280511599488466     
 H   7.4185988040429294        1.4823758735374541        3.6746483471913320     
 H   6.7853584247916787       -2.2799882885363267        4.9675400060156871     
 C   8.4516712994288241       -1.6195052072495260        6.1896169089736359     
 C   8.3151687415937072       0.69165894527304017        6.8080255810668922     
 C   2.2873954557704379        2.6373185568297357        6.2046153625321452     
 C   3.3924754902189900        1.8427118113094814        8.2268630997491208     
 H   3.0763510213240051        2.0768947836489202        1.6720061823297458     
 H   1.5829702795553515        2.8842651402410202        2.2073589453455487     
 H   3.1435238107755508        4.4065055102430231        3.8468253479064884     
 H   4.1852987738775269        3.5813010270586099        2.6761952675754919     
 H   1.1935616664812749        3.2511253778345530        4.4826951186943269     
 H   1.2672192070526263        1.4917549345250980        4.7331675315291344     
 H   1.9588198151573164       -2.3194245020488342        3.4415844254394306     
 C  0.26969760382894092       -1.6700293716669539        2.2461159246458138     
 C  0.37533117173873071       0.64350373602860667        1.6362724643564444     
 C   6.8454973714256449        3.7625234557062468        1.5019821037760575     
 C   5.6863520212020058        3.0215520563276539      -0.48075221663852080     
 H   4.6101597338996907        1.1564779756614409      -0.30755874079965273     
 H   8.9386840897689410       -2.5911633290442069        6.2194010691085140     
 C   8.9957106331799768      -0.52505117396630918        6.8573154102200995     
 H   8.7036804743278449        1.5703106388706811        7.3172945418225019     
 C   1.8167995833931938        3.7424191802939641        6.9221118322113266     
 C   2.8993600041344925        2.9487768454281049        8.9281288881891943     
 H   3.9882384667415738        1.0919489393778792        8.7436945173643892     
 H -0.20600766291653461       -2.6473019684199852        2.2199778290907495     
 C -0.29714000880952846      -0.57811264602597023        1.5933968911174017     
 H  -2.9060418401900850E-002   1.5203040220848787        1.1356590161711362     
 H   7.4762092357818366        4.4898476610945632        2.0134266535861194     
 C   6.5031335650254425        3.9574495284507192       0.16005820126327341     
 H   5.4023635654720890        3.1489031391306290       -1.5268664417880620     
 H   9.9359561945103181      -0.61852005912628005        7.3979874401102705     
 H   1.2001011763850777        4.4797489312593308        6.4078893132487105     
 C   2.1087398380642255        3.9024445352232533        8.2804254793362695     
 H   3.1367992695738840        3.0472641481166707        9.9886524160776098     
 H  -1.2488023688476835      -0.67500278534226388        1.0729545971852621     
 H   6.8840703644933354        4.8288894205244501      -0.36387230531090908     
 H   1.7068284880877593        4.7586415203845496        8.8138198468474922     
 Dy   4.2058556362099724        17.064650071951064        12.644440308897085     
 Br   4.2094168110059291        19.937728859134271        12.690382501927012     
 O   3.3997636088406238        16.624400890050715        10.674545347363464     
 N   2.8190496184744744        14.940681557076211        13.096876746685581     
 N   1.9600953188250627        17.509613115297984        13.852056263666649     
 O   5.0232522824491994        16.646056877043865        14.612122553591020     
 N   5.6149208750330697        14.947696756957265        12.199848126482429     
 N   6.4494261150008318        17.526773223055091        11.435074023982342     
 C   2.9700574331977059        15.551559223047475        10.005174929267833     
 C   2.1786663505278607        15.143714193615226        14.421414516858187     
 C   3.6520683368663320        13.706511285504204        13.156359414518176     
 C   1.7228911590242402        14.805964027865237        12.076991575894281     
 C   1.3001335652172330        18.686433394598001        13.930054530149230     
 C   1.4314381570422610        16.446794068586708        14.508560548790140     
 C   5.4769951949972544        15.593071861685102        15.296808384553316     
 C   6.2648080758886042        15.153847807642299        10.879980776613552     
 C   4.7888696355749962        13.709408192505364        12.136654192205022     
 C   6.7058145649276204        14.816325423473801        13.224499458568852     
 C   7.0996000446726892        18.709359728324138        11.360867747787676     
 C   6.9998186604611083        16.464658161522024        10.795147718696791     
 C   2.1616406845217995        14.579836815617861        10.659128817113718     
 C   3.3183571901927258        15.336434826329057        8.6515903473145865     
 H   2.9781523357575015        15.150858664131556        15.179004600444243     
 H   1.4936521198642612        14.312844745537440        14.663520544545552     
 H   3.0210161355799521        12.815115305766886        12.997770706685953     
 H   4.0704151184766388        13.636908151925022        14.165763970838661     
 H   1.0624478725028983        13.979929611436830        12.383198975708616     
 H   1.1448538628956770        15.738777540612265        12.126920450583986     
 H   1.7689654034969546        19.515428769088327        13.405554886104170     
 C  0.11176826471427487        18.851509051949190        14.636912761795722     
 C  0.25763830337818650        16.541328070993941        15.255496516684468     
 C   6.2739738968352707        14.608794951403731        14.647862265825964     
 C   5.1774346340720445        15.419653154540493        16.667624900751079     
 H   5.4736965604877916        15.147207180398564        10.113693586863603     
 H   6.9624354680787679        14.330486372322374        10.648675115039868     
 H   5.4241057033738809        12.821075598105539        12.296592158225156     
 H   4.3733541442568118        13.636697445836381        11.126567500051058     
 H   7.3639959961474215        13.985221137540707        12.926493793066445     
 H   7.2889481129917240        15.745988802787036        13.167334072051659     
 H   6.6137133233959275        19.537389616608937        11.871569968890633     
 C   8.3021403367817275        18.879951973501875        10.679297664855365     
 C   8.1877203620070897        16.565395664787353        10.071198648005547     
 C   1.7186389351176883        13.455449024377593        9.9550470588527826     
 C   2.8630795877978628        14.203827941663659        7.9664348202149453     
 H   3.9253694385904181        16.078140752248931        8.1337572941536909     
 H -0.37774593666545209        19.821830904867472        14.668460540764224     
 C -0.42569178933642693        17.756310203733243        15.308531615945132     
 H -0.12622647237558585        15.661803772447964        15.766766712915979     
 C   6.7417019854957854        13.505540923000522        15.370206530936423     
 C   5.6679230760064963        14.315829840889904        17.374111729399317     
 H   4.5856213428692492        16.174794057469743        17.182396282754041     
 H   8.7829316703890399        19.854826152471251        10.652929906195604     
 C   8.8648334689893034        17.784770298217399        10.028566517740973     
 H   8.5891573328434490        15.686753678555590        9.5716333250239689     
 H   1.0943966189223087        12.724616074481402        10.469348095601120     
 C   2.0562503714232734        13.262337761505302        8.6116820838419379     
 H   3.1425889372434788        14.077785380922386        6.9189639050153842     
 H  -1.3630952524240458        17.847937442424765        15.854396873001519     
 H   7.3541331297096590        12.762697121954538        14.858763072132449     
 C   6.4529604096294833        13.354877930017052        16.730211321423138     
 H   5.4332061958716009        14.224615710759364        18.435933488320384     
 H   9.8176006590105942        17.877933497072945        9.5097731706426174     
 H   1.6794019640347781        12.388034560600769        8.0896592147987345     
 H   6.8524368982306640        12.500328784841191        17.268054287818725     
 Dy   8.2816578156512374E-002   8.7733583345605730        4.2207905120969258     
 Br   5.4417046307053782E-002   5.8896857466906232        4.2582550064878335     
 O  0.88214659363267089        9.2187265888823262        2.2507589111091395     
 N   1.4886523398696185        10.888382574062131        4.6746470073251247     
 N   2.3274070610890081        8.3030415800357904        5.4018168531882571     
 O -0.70841827791454903        9.2049517372091998        6.1962933022933218     
 N  -1.3203045141814962        10.890564002564448        3.7826984333346907     
 N  -2.1616626168572157        8.3335484786505472        2.9961062506419411     
 C   1.3117350299177486        10.291741443265277        1.5816286145320710     
 C   2.1361855971177248        10.669492495339703        5.9912647018797793     
 C  0.65294524773447116        12.118872286022697        4.7500321714175504     
 C   2.5757753570311932        11.030112060982990        3.6478641489839201     
 C   2.9805626275457504        7.1209522527647566        5.4664156674024733     
 C   2.8708207081095436        9.3582546883623579        6.0601631152291189     
 C  -1.1733702819088057        10.253897427626420        6.8804539136480569     
 C  -1.9711337268567608        10.707620692844849        2.4597385579365971     
 C -0.48728200081132073        12.126124512608010        3.7337099376971148     
 C  -2.4119850498768645        11.018201511382093        4.8074298651007750     
 C  -2.8100333454947499        7.1506398706126069        2.9099758087547625     
 C  -2.7067047417146459        9.3988603351672779        2.3571462767983036     
 C   2.1264020632262177        11.259901853308833        2.2333631585987419     
 C  0.95622915243348461        10.511616300526487       0.23048776921168085     
 H   1.3430211406452746        10.662125706836713        6.7553720739173215     
 H   2.8321829866963233        11.490248801969090        6.2374398848944841     
 H   1.2801655229078321        13.014348519981224        4.5974931890938242     
 H  0.23866355919208118        12.178947816901870        5.7617271310930098     
 H   3.2376574427128131        11.856504144127875        3.9508694532690862     
 H   3.1564015692958227        10.098357993751337        3.6896001326740837     
 H   2.5006247631090623        6.2983370038698210        4.9420101688395111     
 C   4.1744111671930666        6.9433772610925804        6.1609998426463779     
 C   4.0511204248036883        9.2496568300612125        6.7942451933712400     
 C  -1.9815218576237619        11.228370682812240        6.2308076778519279     
 C -0.87269026034798913        10.433092866274796        8.2500934466190774     
 H  -1.1801528052881467        10.724403820040154        1.6934435192504766     
 H  -2.6667446595729820        11.536481697286380        2.2422154529741456     
 H  -1.1203126538613006        13.014032714445214        3.9035345745085666     
 H  -7.3477477856058113E-002   12.207136094323715        2.7236351235694851     
 H  -3.0716233454155977        11.848129732032749        4.5096748145061110     
 H  -2.9930242084785244        10.087391584377142        4.7486424412634358     
 H  -2.3270061849451835        6.3202037200954848        3.4195624100105086     
 C  -4.0074280448912365        6.9840098177577969        2.2187901410479722     
 C  -3.8882359038750298        9.3020409725902233        1.6223177785600007     
 C   2.5657184577597767        12.386069008264146        1.5297146980865934     
 C   1.4080220139865571        11.646148694028570      -0.45395714679032312     
 H  0.34481848561584338        9.7726530388988380      -0.28595992213083665     
 H   4.6560574739508152        5.9690414252578510        6.1821358007777043     
 C   4.7269294412883882        8.0303434164358496        6.8337465842566329     
 H   4.4457410125470220        10.123829198579793        7.3064067177891339     
 C  -2.4610091814443753        12.327162795877673        6.9522992133006731     
 C  -1.3751176038307364        11.532143181640333        8.9559087616311555     
 H -0.27145371767464793        9.6856810380748577        8.7650555960599963     
 H  -4.4884819003919398        6.0093460895706725        2.1843004878078363     
 C  -4.5652143952108846        8.0829207755565893        1.5698139949154561     
 H  -4.2860618959036785        10.182988379937996        1.1237361915762236     
 H   3.1947568287679653        13.113916359754000        2.0423443944541018     
 C   2.2191928625396176        12.584991834115982       0.18939264358339711     
 H   1.1223783153856282        11.775469892468349       -1.4993320616942294     
 H   5.6686451244831648        7.9297789957273874        7.3708049877369426     
 H  -3.0802762599113902        13.063752294785484        6.4399302790237893     
 C  -2.1729950477855660        12.482316352317561        8.3120433684413619     
 H  -1.1389202877169964        11.627883938398190        10.017058712167293     
 H  -5.5149743583749631        7.9925778010301558        1.0451371229930251     
 H   2.5929317489189665        13.461440613651941      -0.33151638837117881     
 H  -2.5829345108481077        13.332459481790421        8.8490211463285320     
 Dy  -5.0140783718809603E-002   8.4687091697434660        12.669939908799099     
 Br  -1.9668955702828637E-002   11.336957058812377        12.716469017285561     
 O -0.86170945452413883        8.0362775412018479        10.696929660128028     
 N  -1.4512043461223927        6.3502986569192634        13.121996234957480     
 N  -2.3017507129204713        8.9297959090598749        13.859484148897661     
 O  0.75786315357555001        8.0436103772529144        14.639285607371718     
 N   1.3429855995964464        6.3400518256636031        12.225393349685017     
 N   2.1893925063831658        8.9085114723115808        11.443260691232185     
 C  -1.2873478132989828        6.9610878150357127        10.028713957767673     
 C  -2.0968190111518177        6.5653689434093883        14.441934727634797     
 C -0.62389399442307381        5.1130130611789726        13.193066641407007     
 C  -2.5422746356900565        6.2154278709282922        12.096770400911375     
 C  -2.9576016622029124        10.109494997328671        13.927383862184948     
 C  -2.8401694747099695        7.8715686947409784        14.515478532567199     
 C   1.2150308488630623        6.9905649203629983        15.322628304883073     
 C   1.9888974473598326        6.5331747662035493        10.901726335973116     
 C  0.51362375648621172        5.1031872537012859        12.174233374513035     
 C   2.4377004500472363        6.2124730465372240        13.246357033007484     
 C   2.8444352966594089        10.087523796382209        11.356168832471399     
 C   2.7282740999877744        7.8405322087447287        10.802825648267111     
 C  -2.0962516663877464        5.9883138925246966        10.681121315049429     
 C -0.93339462816446650        6.7426284755555681        8.6767380884560108     
 H  -1.3009709504790825        6.5761872648038606        15.203356205020569     
 H  -2.7859538446020347        5.7389939576822702        14.687799576615189     
 H  -1.2582851279506018        4.2225858872741435        13.040850359475716     
 H -0.20708038876704862        5.0492391957625369        14.203578569911102     
 H  -3.2050499563614268        5.3899075335480813        12.400046337145985     
 H  -3.1200530996689828        7.1485811661356706        12.142849998966566     
 H  -2.4808276031425560        10.934939265403425        13.404402817839133     
 C  -4.1516329184947107        10.281582008205501        14.623181673018228     
 C  -4.0206299480899297        7.9731906298148392        15.250385202860359     
 C   2.0112654984674339        6.0070653707997659        14.671503635573146     
 C  0.92086044581758753        6.8179059909566302        16.694551016440993     
 H   1.1951553271410198        6.5222917257662596        10.138161920108436     
 H   2.6826296467342554        5.7050597917365424        10.675442011614841     
 H   1.1468162946171825        4.2150879430284887        12.342940018389321     
 H   9.8313842857407630E-002   5.0224809365194822        11.164691425489952     
 H   3.0953380510661885        5.3810585456927083        12.947973912180323     
 H   3.0199755505940753        7.1423523595322314        13.184559699799797     
 H   2.3677989999061682        10.920256572959589        11.867796281225226     
 C   4.0406042361200418        10.249151228584282        10.661706923914654     
 C   3.9091739191257076        7.9320830511736586        10.065923715575785     
 C  -2.5314543811577361        4.8599090081325214        9.9781737239037174     
 C  -1.3809441382022432        5.6061643349346371        7.9928706901641284     
 H -0.32670088020418925        7.4843488078008251        8.1588223008846086     
 H  -4.6369671520987943        11.254011766722021        14.647930385345395     
 C  -4.7000181499313785        9.1906817814042636        15.292878342795527     
 H  -4.4121191309075689        7.0968220247297582        15.761174657880625     
 C   2.4852231971674295        4.9059833845800611        15.393407503627826     
 C   1.4178139026885204        5.7165569247456407        17.400684294366776     
 H  0.32915374492459692        7.5722263880887173        17.210660067934679     
 H   4.5260049173660324        11.221519784857307        10.625869408631802     
 C   4.5913643342024058        9.1481291533077318        10.010578390133533     
 H   4.3019081706697664        7.0491419330963137        9.5668579395894184     
 H  -3.1560194597008118        4.1288534017202849        10.491824526801899     
 C  -2.1864433409139288        4.6629742803909187        8.6372357612206887     
 H  -1.0969024180901250        5.4784624419034200        6.9468413587673519     
 H  -5.6418469248271368        9.2873928149590821        15.830171397569531     
 H   3.0964735628087707        4.1633786230971790        14.879944896254965     
 C   2.2033676076179338        4.7571396708122355        16.755172525220637     
 H   1.1869700839526258        5.6257879379438922        18.463431400798427     
 H   5.5397025478360860        9.2346176738740038        9.4827212650450843     
 H  -2.5562951350986292        3.7848575044660353        8.1162475337039997     
 H   2.6081141083180865        3.9049501827649413        17.293011765113150     
         256

 Dy   4.3457450594101008       0.16897834893369867        4.2117631788198020     
 Br   4.3460645491105048       -2.7154212213640503        4.2516310209283823     
 O   5.1339723381406897       0.60875553744656274        2.2345190000150299     
 N   5.7427504439622563        2.2833126909891797        4.6516080172611183     
 N   6.5975431614079625      -0.27315448476877030        5.4139296677937034     
 O   3.5424492946353823       0.60740823740955585        6.1789079831509479     
 N   2.9329843306934369        2.2813902690037868        3.7582979361437037     
 N   2.1094593686200209      -0.30781311891776325        3.0059278489155665     
 C   5.5732209822395475        1.6744957832466236        1.5603373288285913     
 C   6.3894046760014236        2.0930961344216366        5.9751769229794425     
 C   4.9064116953935395        3.5166419035178769        4.7060780028529550     
 C   6.8348765678618717        2.4153285115590739        3.6263399099136540     
 C   7.2525267740881825       -1.4528989527544582        5.4905577645332695     
 C   7.1328730038948667       0.78849974899388187        6.0665990368186664     
 C   3.0853244146918679        1.6622543553090821        6.8586433767634212     
 C   2.2820102268076670        2.0679567139598007        2.4418537876593973     
 C   3.7666069178488808        3.5136655659408671        3.6889326280401780     
 C   1.8457710523965569        2.4213123348589134        4.7842705584032075     
 C   1.4625627006355821       -1.4926731646462750        2.9317095772555510     
 C   1.5557103002886976       0.75171050253376492        2.3625737532690514     
 C   6.3918706417275626        2.6408264949791795        2.2095248177975515     
 C   5.2227685968671400        1.8899391459638011       0.20733702062930376     
 H   5.5938262469294093        2.0938922115209615        6.7368796299336422     
 H   7.0772340101651219        2.9248870640869278        6.2058283386526574     
 H   5.5374848430976060        4.4072569260574790        4.5432258227350841     
 H   4.4902716210200166        3.5898928539926169        5.7160697247349637     
 H   7.4970646429149141        3.2413631631380282        3.9288289941364427     
 H   7.4124967374143527        1.4822526046176663        3.6759252197920542     
 H   6.7771574538007053       -2.2807632335499664        4.9699649268643800     
 C   8.4444886687097558       -1.6205104267370654        6.1907614944091662     
 C   8.3092927786442310       0.69092081017528684        6.8083885633279841     
 C   2.2816394694062345        2.6381720172189240        6.2055017914961335     
 C   3.3894320135424074        1.8454770417420245        8.2269415603450273     
 H   3.0708050096220050        2.0768695335365104        1.6733370956772671     
 H   1.5776382959840722        2.8851382331959354        2.2080102094250864     
 H   3.1378248557609214        4.4068733307477705        3.8480580812226144     
 H   4.1795229953543993        3.5814158305203927        2.6775013238942011     
 H   1.1872408720828354        3.2513734361733402        4.4837142285197995     
 H   1.2611927226982407        1.4920347113146730        4.7345008303017071     
 H   1.9505700199192066       -2.3182438638614316        3.4441413424111444     
 C  0.26251737180152912       -1.6686807035947078        2.2472997102836629     
 C  0.36947253355216986       0.64456327560955617        1.6365902128100740     
 C   6.8408093738485078        3.7608208364640596        1.5021386810113861     
 C   5.6847841737851716        3.0175000280753492      -0.48146169516864407     
 H   4.6076259642080499        1.1530933577896543      -0.30752609555801502     
 H   8.9310628290798615       -2.5923893374488562        6.2205818004744708     
 C   8.9894936679566460      -0.52600422145245007        6.8575658616350914     
 H   8.6984768810505244        1.5695747745397912        7.3171453346789601     
 C   1.8122132481770943        3.7440623831944673        6.9224684298603831     
 C   2.8979201658482845        2.9526495094840959        8.9275500424650946     
 H   3.9858869134131094        1.0952243937713892        8.7437380040673567     
 H -0.21362473656515674       -2.6457368141099864        2.2212146803998540     
 C -0.30332563441706772      -0.57684706772380601        1.5936201426242849     
 H  -3.4227549510075783E-002   1.5213334988528053        1.1354071980402081     
 H   7.4710154061166829        4.4885632273033496        2.0136098211372762     
 C   6.5006563261649895        3.9540918364964925       0.15948634024133396     
 H   5.4027786749494142        3.1435048313947433       -1.5282006030640567     
 H   9.9302601971177928      -0.61952005016575673        7.3973198630677484     
 H   1.1949838256113212        4.4809907976543863        6.4083234941529845     
 C   2.1063467812422068        3.9056400685296486        8.2800592380415807     
 H   3.1373536724510607        3.0524016057486150        9.9874486749294764     
 H  -1.2544464767687098      -0.67372459611374191        1.0722363876198235     
 H   6.8826738361105573        4.8247080748390792      -0.36498791534333330     
 H   1.7054769650471127        4.7625942855691710        8.8129690121102016     
 Dy   4.2126416064008074        17.064528712521810        12.645518887855662     
 Br   4.2155822045637681        19.937591094898082        12.688012350941428     
 O   3.4061944039039052        16.625112244804821        10.675707662124843     
 N   2.8252955776182684        14.940675700169859        13.097899323028448     
 N   1.9669247159396410        17.509848302998151        13.853284059294428     
 O   5.0295461213534320        16.645595991740208        14.613466318916768     
 N   5.6211086786219804        14.947401876702493        12.200954932092227     
 N   6.4563541521424286        17.526207223808836        11.436569226142145     
 C   2.9755049201978974        15.552983584860186        10.005836627395512     
 C   2.1845345511255392        15.143737845772291        14.422266667570005     
 C   3.6580968272774710        13.706377189495521        13.157480657499995     
 C   1.7293273114888867        14.806086435968135        12.077853530911424     
 C   1.3072427882907969        18.686836334581500        13.931188730061795     
 C   1.4377316063720726        16.447088375962817        14.509456922257629     
 C   5.4822554813724835        15.591878487869678        15.297682736257206     
 C   6.2707437323228872        15.153512318238773        10.880979909020756     
 C   4.7949376065354130        13.709184952213251        12.137821676846269     
 C   6.7120781015086521        14.816173574442651        13.225603662671448     
 C   7.1067823962749648        18.708643433913792        11.362260299088703     
 C   7.0061528980643493        16.464075320320188        10.796188403330392     
 C   2.1677064592783162        14.580719257558041        10.659739706387574     
 C   3.3216022873683322        15.339551844418303        8.6515086463717044     
 H   2.9836898471193765        15.150287520562259        15.180201639232221     
 H   1.4990512508089060        14.313118417975986        14.663873647533421     
 H   3.0269293840982896        12.815084763827977        12.998755791453791     
 H   4.0762986390702522        13.636619292464603        14.166922943135440     
 H   1.0689998815359902        13.979834535767095        12.383746783974566     
 H   1.1510673168543706        15.738755528694577        12.128113111860321     
 H   1.7764780313472084        19.515767809730967        13.406940877328822     
 C  0.11854346804641862        18.852106276595091        14.637445445229412     
 C  0.26362578075500426        16.541848995461113        15.255919163052431     
 C   6.2797867906989984        14.608048848253420        14.648721008598800     
 C   5.1805619170660409        15.416856064578786        16.667785522571823     
 H   5.4793698610138089        15.147423259407017        10.114961098633302     
 H   6.9679425047972039        14.329907805753843        10.649259873644880     
 H   5.4300937525760578        12.820784130721744        12.297676647564726     
 H   4.3793486646854101        13.636611880266683        11.127741645996803     
 H   7.3704998278768032        13.985313709362314        12.927485760627576     
 H   7.2948974481924136        15.746026896079783        13.168686847272355     
 H   6.6213408553629334        19.536701372791526        11.873321098691413     
 C   8.3089163116749152        18.879090796668386        10.679963874709085     
 C   8.1936779076564985        16.564633134996740        10.071646723496752     
 C   1.7235925035162141        13.457179670262795        9.9549925534567176     
 C   2.8647699413980408        14.208117367241687        7.9655673632636992     
 H   3.9278627604828831        16.081843385036521        8.1337024482242182     
 H -0.37074076425999775        19.822554214686850        14.668773356817207     
 C -0.41955773165005805        17.756950294238806        15.308619939633036     
 H -0.12068562431928703        15.662385154377301        15.766974480614648     
 C   6.7464259699294704        13.503998958417146        15.370480375050054     
 C   5.6695373477142885        14.311925311274079        17.373558409616042     
 H   4.5880404140134790        16.171451260913930        17.182566709899540     
 H   8.7899306260816186        19.853845654315311        10.653390878245970     
 C   8.8709223708651948        17.783900258157615        10.028678824295891     
 H   8.5946323940398290        15.685958639450957        9.5717815178553050     
 H   1.0999185060871162        12.725856935599618        10.469284800867694     
 C   2.0589605309546672        13.265816280879859        8.6108940225884414     
 H   3.1422598069148551        14.083496084370520        6.9174683565807689     
 H  -1.3574118190637088        17.848626027472701        15.853706759451393     
 H   7.3593999849921872        12.761603035291660        14.859057104596411     
 C   6.4555450697770258        13.351714523973964        16.729782772504542     
 H   5.4328677804573005        14.219389981287751        18.434773813985352     
 H   9.8232039257597119        17.877051634458535        9.5090376968890666     
 H   1.6811008120068798        12.392325012142370        8.0882795217405068     
 H   6.8540514641947761        12.496409654971091        17.267097102000498     
 Dy   7.6573335460136352E-002   8.7734450703221913        4.2210147479388489     
 Br   5.0095119964799303E-002   5.8897454620080714        4.2548428105055143     
 O  0.87590986403828164        9.2183603696087992        2.2509827806000442     
 N   1.4825181026388170        10.888506478440288        4.6744334833146972     
 N   2.3207009051232572        8.3032635509578085        5.4034467185475696     
 O -0.71463296166333667        9.2056645601167677        6.1964772630438780     
 N  -1.3264952128830383        10.890294917600745        3.7824157015318001     
 N  -2.1683308757107809        8.3330020109713345        2.9976282427801126     
 C   1.3068201075579362        10.290432196468171        1.5812393645710652     
 C   2.1301084059079143        10.670257856044728        5.9911526017314642     
 C  0.64684305240659856        12.119058236662472        4.7491437170160884     
 C   2.5697438237369274        11.029920839209408        3.6477630052685934     
 C   2.9736614741419380        7.1211178103760266        5.4687955086939333     
 C   2.8644603714087480        9.3588712663904960        6.0608926578933584     
 C  -1.1784112929414050        10.255490591757551        6.8800053807440520     
 C  -1.9772214192186974        10.706595970266111        2.4595335094752140     
 C -0.49336896624371068        12.125771014599009        3.7327828228890221     
 C  -2.4181262823871261        11.018387454158585        4.8072012601173766     
 C  -2.8169114416951877        7.1501675462032237        2.9122389114585321     
 C  -2.7130702796717587        9.3979505796866718        2.3578488891151115     
 C   2.1210826578823663        11.258952023716430        2.2329133949905131     
 C  0.95362139487236086        10.508548357665946       0.22931123036070744     
 H   1.3370783937248349        10.663766306916987        6.7553916040158777     
 H   2.8263989627549631        11.490973303963333        6.2366017615116105     
 H   1.2741011090488463        13.014405659257788        4.5960572895693383     
 H  0.23260486678440773        12.179742539226714        5.7608012678102591     
 H   3.2314927949617456        11.856485420467219        3.9505867563799955     
 H   3.1504868982628373        10.098249845438726        3.6900500450179101     
 H   2.4934437768749738        6.2982135073723367        4.9451032683445524     
 C   4.1677805671353108        6.9438751882015319        6.1629940710091793     
 C   4.0450021404533807        9.2506062181227779        6.7946803527403032     
 C  -1.9870243718884484        11.229496918877887        6.2302245067642676     
 C -0.87549050074399004        10.436527129451896        8.2488593024924874     
 H  -1.1860914011224679        10.722479796728473        1.6933867019879369     
 H  -2.6725575611752332        11.535468386670848        2.2412178995346337     
 H  -1.1263356168395255        13.013831968191447        3.9020554835328527     
 H  -7.9483111334719941E-002   12.206180978313407        2.7226832095970281     
 H  -3.0778650195892978        11.848110761080020        4.5091096276389351     
 H  -2.9990594390469809        10.087493545429046        4.7490421154081499     
 H  -2.3341311867664185        6.3200002874875283        3.4224724988179664     
 C  -4.0140876405836341        6.9832339728446469        2.2207481544273078     
 C  -3.8944185676687777        9.3008356502493719        1.6228166865550007     
 C   2.5618919766131287        12.384064536100468        1.5285423356710439     
 C   1.4073530066293440        11.641700158826190      -0.45599693352446286     
 H  0.34276311006452309        9.7691202778572688      -0.28707171242826690     
 H   4.6492651885799141        5.9694625791363629        6.1846054327378956     
 C   4.7207789705643561        8.0312667767745278        6.8346343752102472     
 H   4.4399393482597702        10.125042087773144        7.3061619272817060     
 C  -2.4650880512490110        12.329376574337866        6.9509015276006165     
 C  -1.3760503897365084        11.536995260128640        8.9537207707868927     
 H -0.27368511821842728        9.6896305854269542        8.7639377549549966     
 H  -4.4952985796092788        6.0086468058231164        2.1867159504488498     
 C  -4.5714417677016437        8.0817472162935413        1.5707609435975014     
 H  -4.2919554787867051        10.181540120393164        1.1236163570448716     
 H   3.1904285711873017        13.112348437599501        2.0411675902745934     
 C   2.2177780477279829        12.581149484247982       0.18741314475144732     
 H   1.1237827960118258        11.769598433837654       -1.5020332265780436     
 H   5.6629075133429012        7.9310681834501056        7.3710360352671973     
 H  -3.0848708774854412        13.065471544820026        6.4384708612801402     
 C  -2.1746906599534355        12.486484956966098        8.3098306833712474     
 H  -1.1378119119239134        11.634256783790008        10.014205134520019     
 H  -5.5208208414020499        7.9910675823609765        1.0454785912436062     
 H   2.5928748555173859        13.456590130080945      -0.33413716824858053     
 H  -2.5833226769190984        13.337667085549551        8.8460912849928199     
 Dy  -4.4240111558908807E-002   8.4689577402315113        12.670080987532508     
 Br  -1.5798518127592920E-002   11.337181468469678        12.713037395536764     
 O -0.85594520845546063        8.0369332312266941        10.697208804725692     
 N  -1.4453080927955266        6.3500645124093245        13.121704277386023     
 N  -2.2954137870854319        8.9292200180632193        13.861031930306188     
 O  0.76377582832758750        8.0430253319235057        14.639354693099076     
 N   1.3488545308050759        6.3404133707583030        12.225016578136266     
 N   2.1956723662012352        8.9091484983939484        11.444643333679503     
 C  -1.2827179850240678        6.9626161373410698        10.028345350953700     
 C  -2.0909515053558327        6.5643299276419391        14.441768404748563     
 C -0.61801755327115104        5.1127380009557255        13.192003809948091     
 C  -2.5364958373408855        6.2155859878259347        12.096609856935427     
 C  -2.9511333298693367        10.108953246117949        13.929632043911203     
 C  -2.8340764205091387        7.8706192422208963        14.516232107803265     
 C   1.2197313506744738        6.9891002462577481        15.322084700884483     
 C   1.9946794707715132        6.5342986215282535        10.901449808825356     
 C  0.51947183171236078        5.1035884263511786        12.173139700095282     
 C   2.4435051850849669        6.2123622759924553        13.246036217806861     
 C   2.8508627736877914        10.088124312967025        11.358237206548782     
 C   2.7343110874221264        7.8415373786993348        10.803442304419852     
 C  -2.0911575074887674        5.9893801673809719        10.680607002553643     
 C -0.93092566489242767        6.7459335354259373        8.6756198553680104     
 H  -1.2952102570058257        6.5742806839785386        15.203299199277188     
 H  -2.7803221834685319        5.7379353614170805        14.686878202663923     
 H  -1.2524237353713850        4.2224364674096311        13.039169992686073     
 H -0.20124685703646122        5.0482801155823251        14.202470456735176     
 H  -3.1991243369729743        5.3898489185024081        12.399617483808820     
 H  -3.1144067437632343        7.1486376470993651        12.143319781469353     
 H  -2.4741668884556764        10.934684881694807        13.407281396994206     
 C  -4.1454029988868175        10.280684960221709        14.625098305900043     
 C  -4.0147233517824361        7.9718995692386034        15.250934604921996     
 C   2.0164063523618143        6.0060408768831186        14.670831756067050     
 C  0.92331788429112183        6.8146677426435778        16.693251923179243     
 H   1.2007984288626015        6.5242975919190709        10.138027318932732     
 H   2.6881470601314006        5.7061860489168312        10.674379510188604     
 H   1.1526641646657505        4.2153681383927815        12.341214326673544     
 H  0.10407457456095699        5.0235371347261921        11.163573633432456     
 H   3.1012299193356729        5.3811285687849830        12.947343152648630     
 H   3.0257036035945690        7.1423099357045450        13.184872458924813     
 H   2.3744267560473209        10.920585037679624        11.870471226939792     
 C   4.0467978690183717        10.250096114277259        10.663455789688433     
 C   3.9150447788235656        7.9334086098591872        10.066366616052802     
 C  -2.5277131657612584        4.8620041394631448        9.9768729510034078     
 C  -1.3802504058103895        5.6108058390817508        7.9908290427587847     
 H -0.32480620502050683        7.4881695832840895        8.1578275900608919     
 H  -4.6306519503988950        11.253155684245186        14.650254554216612     
 C  -4.6941453844787642        9.1893811412289086        15.293827819237567     
 H  -4.4064425681319381        7.0952804726106127        15.761134686490573     
 C   2.4889018411784769        4.9038809014233893        15.391948498067173     
 C   1.4183881369728102        5.7119311789835034        17.398474110352879     
 H  0.33104929196421384        7.5685003851229906        17.209462970756789     
 H   4.5322828513521962        11.222423039869199        10.628001898670817     
 C   4.5972024527938720        9.1494630625654203        10.011394493105739     
 H   4.3075524742639519        7.0507031412966210        9.5667447428653016     
 H  -3.1517613305507441        4.1304601924352609        10.490458540035075     
 C  -2.1849908073627682        4.6669403788083423        8.6351558102272978     
 H  -1.0981809938242812        5.4845540114864679        6.9441645367117388     
 H  -5.6363547866248753        9.2857244779791586        15.830518203463738     
 H   3.1006316492163730        4.1617256652307475        14.878427201433718     
 C   2.2046696052497725        4.7531532402278822        16.752931901552252     
 H   1.1855221967232403        5.6197017061402343        18.460586991673559     
 H   5.5451550398497460        9.2363082854428367        9.4829305970246605     
 H  -2.5560759190487436        3.7897986883438657        8.1134714670703332     
 H   2.6080889970499124        3.8999434841428631        17.290081814262052     
         256

 Dy   4.3389338391546373       0.16899684651245336        4.2128547231543649     
 Br   4.3397472279731861       -2.7153622680855003        4.2488766220530749     
 O   5.1275028228642627       0.60824139992414794        2.2357277748136632     
 N   5.7366221620384152        2.2831669022447092        4.6527213818010162     
 N   6.5904379213526925      -0.27367960368070027        5.4156556089760945     
 O   3.5360241709958022       0.60785008299959631        6.1801673529554071     
 N   2.9268805263122153        2.2817929133579877        3.7594851909124576     
 N   2.1022929288272914      -0.30688268029796656        3.0077437159505149     
 C   5.5678377537632251        1.6732527794878396        1.5611008456532647     
 C   6.3836101660012945        2.0928840891651244        5.9761327410176746     
 C   4.9005656242123088        3.5166667956980699        4.7073334609845041     
 C   6.8285954231198831        2.4150967582355216        3.6273475292669581     
 C   7.2449443415892567       -1.4536831470495075        5.4924324510120632     
 C   7.1265654389771509       0.78798454969443810        6.0676503050896970     
 C   3.0800609341926073        1.6634562027537110        6.8594653433303829     
 C   2.2761835982524246        2.0685211337270912        2.4429010732267251     
 C   3.7607422274262552        3.5139113410735159        3.6902245095728889     
 C   1.8395621367968700        2.4216974792717396        4.7853957148483710     
 C   1.4549462335232566       -1.4915059032511593        2.9336726904141375     
 C   1.5493687724806342       0.75259678539433172        2.3636558398900469     
 C   6.3859903759250569        2.6399826366447088        2.2102914362250465     
 C   5.2195722493519456        1.8870709744034555       0.20736329529936706     
 H   5.5883376390721899        2.0943021374736017        6.7381444802214929     
 H   7.0719289761501107        2.9243912569790256        6.2063183884751432     
 H   5.5318144734432781        4.4071469302704358        4.5444106015773498     
 H   4.4845570171454696        3.5900401521478336        5.7173575733681492     
 H   7.4906959660226491        3.2412953166254801        3.9296068283240388     
 H   7.4063946707857751        1.4821293356978784        3.6772020923927768     
 H   6.7689564828097319       -2.2815381785636055        4.9723898477130728     
 C   8.4373060379906875       -1.6215156462246048        6.1919060798446965     
 C   8.3034168156947548       0.69018267507753350        6.8087515455890761     
 C   2.2758834830420316        2.6390254776081128        6.2063882204601208     
 C   3.3863885368658249        1.8482422721745679        8.2270200209409339     
 H   3.0652589979200044        2.0768442834241005        1.6746680090247883     
 H   1.5723063124127927        2.8860113261508502        2.2086614735046242     
 H   3.1321259007462920        4.4072411512525189        3.8492908145387403     
 H   4.1737472168312717        3.5815306339821751        2.6788073802129100     
 H   1.1809200776843958        3.2516214945121273        4.4847333383452721     
 H   1.2551662383438553        1.4923144881042483        4.7358341290742789     
 H   1.9423202246810971       -2.3170632256740289        3.4466982593828588     
 C  0.25533713977411743       -1.6673320355224617        2.2484834959215116     
 C  0.36361389536560895       0.64562281519050557        1.6369079612637036     
 C   6.8361213762713708        3.7591182172218724        1.5022952582467146     
 C   5.6832163263683375        3.0134479998230450      -0.48217117369876733     
 H   4.6050921945164092        1.1497087399178676      -0.30749345031637726     
 H   8.9234415683907837       -2.5936153458535056        6.2217625318404277     
 C   8.9832767027333151      -0.52695726893859107        6.8578163130500824     
 H   8.6932732877732022        1.5688389102089011        7.3169961275354183     
 C   1.8076269129609950        3.7457055860949700        6.9228250275094387     
 C   2.8964803275620770        2.9565221735400873        8.9269711967409950     
 H   3.9835353600846446        1.0984998481648995        8.7437814907703242     
 H -0.22124181021377887       -2.6441716597999876        2.2224515317089582     
 C -0.30951126002460705      -0.57558148942164189        1.5938433941311680     
 H  -3.9394680618250709E-002   1.5223629756207322        1.1351553799092802     
 H   7.4658215764515301        4.4872787935121359        2.0137929886884329     
 C   6.4981790873045355        3.9507341445422659       0.15891447921939453     
 H   5.4031937844267404        3.1381065236588577       -1.5295347643400516     
 H   9.9245641997252658      -0.62052004120523341        7.3966522860252253     
 H   1.1898664748375647        4.4822326640494428        6.4087576750572586     
 C   2.1039537244201876        3.9088356018360439        8.2796929967468920     
 H   3.1379080753282369        3.0575390633805588        9.9862449337813413     
 H  -1.2600905846897363      -0.67244640688521995        1.0715181780543852     
 H   6.8812773077277800        4.8205267291537082      -0.36610352537575758     
 H   1.7041254420064660        4.7665470507537915        8.8121181773729109     
 Dy   4.2194275765916434        17.064407353092555        12.646597466814237     
 Br   4.2217475981216079        19.937453330661892        12.685642199955844     
 O   3.4126251989671865        16.625823599558931        10.676869976886220     
 N   2.8315415367620624        14.940669843263509        13.098921899371318     
 N   1.9737541130542191        17.510083490698321        13.854511854922208     
 O   5.0358399602576656        16.645135106436552        14.614810084242515     
 N   5.6272964822108911        14.947106996447721        12.202061737702024     
 N   6.4632821892840262        17.525641224562577        11.438064428301951     
 C   2.9809524071980884        15.554407946672896        10.006498325523193     
 C   2.1904027517232172        15.143761497929356        14.423118818281823     
 C   3.6641253176886099        13.706243093486838        13.158601900481814     
 C   1.7357634639535335        14.806208844071032        12.078715485928567     
 C   1.3143520113643608        18.687239274564998        13.932322929974360     
 C   1.4440250557018841        16.447382683338926        14.510353295725116     
 C   5.4875157677477118        15.590685114054253        15.298557087961097     
 C   6.2766793887571701        15.153176828835248        10.881979041427959     
 C   4.8010055774958307        13.708961711921138        12.138989161487517     
 C   6.7183416380896839        14.816021725411501        13.226707866774044     
 C   7.1139647478772412        18.707927139503447        11.363652850389730     
 C   7.0124871356675902        16.463492479118354        10.797229087963993     
 C   2.1737722340348329        14.581601699498218        10.660350595661431     
 C   3.3248473845439381        15.342668862507548        8.6514269454288222     
 H   2.9892273584812510        15.149716376992963        15.181398678020201     
 H   1.5044503817535508        14.313392090414533        14.664226750521292     
 H   3.0328426326166267        12.815054221889071        12.999740876221628     
 H   4.0821821596638657        13.636330433004185        14.168081915432218     
 H   1.0755518905690820        13.979739460097360        12.384294592240515     
 H   1.1572807708130644        15.738733516776888        12.129305773136656     
 H   1.7839906591974621        19.516106850373607        13.408326868553475     
 C  0.12531867137856240        18.852703501240992        14.637978128663102     
 C  0.26961325813182208        16.542369919928284        15.256341809420391     
 C   6.2855996845627260        14.607302745103109        14.649579751371636     
 C   5.1836892000600372        15.414058974617078        16.667946144392566     
 H   5.4850431615398261        15.147639338415470        10.116228610403001     
 H   6.9734495415156399        14.329329239185311        10.649844632249891     
 H   5.4360818017782337        12.820492663337950        12.298761136904297     
 H   4.3853431851140092        13.636526314696985        11.128915791942548     
 H   7.3770036596061841        13.985406281183922        12.928477728188705     
 H   7.3008467833931032        15.746064989372531        13.170039622493050     
 H   6.6289683873299392        19.536013128974115        11.875072228492193     
 C   8.3156922865681047        18.878229619834894        10.680630084562804     
 C   8.1996354533059073        16.563870605206127        10.072094798987955     
 C   1.7285460719147401        13.458910316147994        9.9549380480606526     
 C   2.8664602949982187        14.212406792819715        7.9646999063124539     
 H   3.9303560823753481        16.085546017824111        8.1336476022947437     
 H -0.36373559185454341        19.823277524506228        14.669086172870188     
 C -0.41342367396368912        17.757590384744368        15.308708263320943     
 H -0.11514477626298822        15.662966536306637        15.767182248313317     
 C   6.7511499543631546        13.502456993833770        15.370754219163686     
 C   5.6711516194220808        14.308020781658254        17.373005089832766     
 H   4.5904594851577087        16.168108464358120        17.182737137045034     
 H   8.7969295817741990        19.852865156159375        10.653851850296336     
 C   8.8770112727410861        17.783030218097831        10.028791130850811     
 H   8.6001074552362073        15.685163600346325        9.5719297106866410     
 H   1.1054403932519237        12.727097796717834        10.469221506134266     
 C   2.0616706904860611        13.269294800254418        8.6101059613349467     
 H   3.1419306765862318        14.089206787818654        6.9159728081461536     
 H  -1.3517283857033715        17.849314612520640        15.853016645901267     
 H   7.3646668402747162        12.760508948628782        14.859351137060374     
 C   6.4581297299245692        13.348551117930876        16.729354223585950     
 H   5.4325293650430000        14.214164251816138        18.433614139650320     
 H   9.8288071925088278        17.876169771844122        9.5083022231355159     
 H   1.6827996599789816        12.396615463683974        8.0868998286822791     
 H   6.8556660301588872        12.492490525100992        17.266139916182272     
 Dy   7.0330092763760316E-002   8.7735318060838097        4.2212389837807720     
 Br   4.5773193622544818E-002   5.8898051773255196        4.2514306145231950     
 O  0.86967313444389238        9.2179941503352723        2.2512066500909493     
 N   1.4763838654080155        10.888630382818443        4.6742199593042706     
 N   2.3139947491575068        8.3034855218798249        5.4050765839068813     
 O -0.72084764541212420        9.2063773830243338        6.1966612237944343     
 N  -1.3326859115845802        10.890025832637040        3.7821329697289090     
 N  -2.1749991345643465        8.3324555432921219        2.9991502349182841     
 C   1.3019051851981238        10.289122949671064        1.5808501146100591     
 C   2.1240312146981037        10.671023216749752        5.9910405015831492     
 C  0.64074085707872597        12.119244187302247        4.7482552626146255     
 C   2.5637122904426612        11.029729617435827        3.6476618615532668     
 C   2.9667603207381252        7.1212833679872967        5.4711753499853941     
 C   2.8581000347079528        9.3594878444186325        6.0616222005575988     
 C  -1.1834523039740046        10.257083755888683        6.8795568478400480     
 C  -1.9833091115806341        10.705571247687374        2.4593284610138308     
 C -0.49945593167610064        12.125417516590009        3.7318557080809289     
 C  -2.4242675148973873        11.018573396935077        4.8069726551339791     
 C  -2.8237895378956250        7.1496952217938397        2.9145020141623017     
 C  -2.7194358176288715        9.3970408242060657        2.3585515014319198     
 C   2.1157632525385148        11.258002194124026        2.2324636313822848     
 C  0.95101363731123723        10.505480414805406       0.22813469150973403     
 H   1.3311356468043953        10.665406906997260        6.7554111341144347     
 H   2.8206149388136028        11.491697805957575        6.2357636381287369     
 H   1.2680366951898603        13.014462798534353        4.5946213900448534     
 H  0.22654617437673430        12.180537261551558        5.7598754045275085     
 H   3.2253281472106776        11.856466696806564        3.9503040594909051     
 H   3.1445722272298524        10.098141697126115        3.6904999573617365     
 H   2.4862627906408856        6.2980900108748514        4.9481963678495928     
 C   4.1611499670775549        6.9443731153104835        6.1649882993719816     
 C   4.0388838561030731        9.2515556061843434        6.7951155121093665     
 C  -1.9925268861531351        11.230623154943535        6.2296413356766065     
 C -0.87829074113999095        10.439961392628996        8.2476251583658975     
 H  -1.1920299969567889        10.720555773416795        1.6933298847253972     
 H  -2.6783704627774849        11.534455076055316        2.2402203460951213     
 H  -1.1323585798177505        13.013631221937679        3.9005763925571388     
 H  -8.5488744813381756E-002   12.205225862303097        2.7217312956245712     
 H  -3.0841066937629980        11.848091790127292        4.5085444407717592     
 H  -3.0050946696154370        10.087595506480952        4.7494417895528631     
 H  -2.3412561885876531        6.3197968548795709        3.4253825876254238     
 C  -4.0207472362760308        6.9824581279314977        2.2227061678066438     
 C  -3.9006012314625251        9.2996303279085204        1.6233155945500006     
 C   2.5580654954664808        12.382060063936789        1.5273699732554944     
 C   1.4066839992721309        11.637251623623808      -0.45803672025860259     
 H  0.34070773451320280        9.7655875168156978      -0.28818350272569720     
 H   4.6424729032090131        5.9698837330148757        6.1870750646980870     
 C   4.7146284998403241        8.0321901371132078        6.8355221661638605     
 H   4.4341376839725175        10.126254976966495        7.3059171367742781     
 C  -2.4691669210536462        12.331590352798061        6.9495038419005608     
 C  -1.3769831756422803        11.541847338616945        8.9515327799426299     
 H -0.27591651876220663        9.6935801327790490        8.7628199138499969     
 H  -4.5021152588266169        6.0079475220755603        2.1891314130898634     
 C  -4.5776691401924037        8.0805736570304916        1.5717078922795467     
 H  -4.2978490616697327        10.180091860848330        1.1234965225135198     
 H   3.1861003136066377        13.110780515445001        2.0399907860950846     
 C   2.2163632329163478        12.577307134379984       0.18543364591949757     
 H   1.1251872766380235        11.763726975206959       -1.5047343914618578     
 H   5.6571699022026367        7.9323573711728228        7.3712670827974520     
 H  -3.0894654950594918        13.067190794854570        6.4370114435364911     
 C  -2.1763862721213045        12.490653561614636        8.3076179983011347     
 H  -1.1367035361308302        11.640629629181825        10.011351556872743     
 H  -5.5266673244291358        7.9895573636917971        1.0458200594941875     
 H   2.5928179621158054        13.451739646509951      -0.33675794812598231     
 H  -2.5837108429900897        13.342874689308683        8.8431614236571097     
 Dy  -3.8339439399007996E-002   8.4692063107195565        12.670222066265916     
 Br  -1.1928080552357195E-002   11.337405878126981        12.709605773787967     
 O -0.85018096238678242        8.0375889212515403        10.697487949323357     
 N  -1.4394118394686606        6.3498303678993864        13.121412319814567     
 N  -2.2890768612503929        8.9286441270665637        13.862579711714716     
 O  0.76968850307962500        8.0424402865940952        14.639423778826432     
 N   1.3547234620137054        6.3407749158530029        12.224639806587515     
 N   2.2019522260193045        8.9097855244763160        11.446025976126821     
 C  -1.2780881567491524        6.9641444596464268        10.027976744139727     
 C  -2.0850839995598482        6.5632909118744909        14.441602081862330     
 C -0.61214111211922817        5.1124629407324775        13.190940978489174     
 C  -2.5307170389917140        6.2157441047235773        12.096449312959479     
 C  -2.9446649975357606        10.108411494907227        13.931880225637457     
 C  -2.8279833663083078        7.8696697897008150        14.516985683039332     
 C   1.2244318524858855        6.9876355721524988        15.321541096885895     
 C   2.0004614941831935        6.5354224768529576        10.901173281677597     
 C  0.52531990693850972        5.1039895990010713        12.172046025677529     
 C   2.4493099201226971        6.2122515054476866        13.245715402606237     
 C   2.8572902507161739        10.088724829551841        11.360305580626166     
 C   2.7403480748564784        7.8425425486539408        10.804058960572593     
 C  -2.0860633485897884        5.9904464422372472        10.680092690057858     
 C -0.92845670162038885        6.7492385952963065        8.6745016222800100     
 H  -1.2894495635325687        6.5723741031532166        15.203242193533807     
 H  -2.7746905223350291        5.7368767651518917        14.685956828712659     
 H  -1.2465623427921684        4.2222870475451195        13.037489625896431     
 H -0.19541332530587385        5.0473210354021143        14.201362343559252     
 H  -3.1931987175845222        5.3897903034567349        12.399188630471656     
 H  -3.1087603878574859        7.1486941280630596        12.143789563972140     
 H  -2.4675061737687969        10.934430497986188        13.410159976149277     
 C  -4.1391730792789252        10.279787912237918        14.627014938781857     
 C  -4.0088167554749417        7.9706085086623668        15.251484006983633     
 C   2.0215472062561948        6.0050163829664713        14.670159876560955     
 C  0.92577532276465624        6.8114294943305254        16.691952829917494     
 H   1.2064415305841831        6.5263034580718831        10.137892717757030     
 H   2.6936644735285462        5.7073123060971191        10.673317008762368     
 H   1.1585120347143187        4.2156483337570743        12.339488634957767     
 H  0.10983530626450635        5.0245933329329020        11.162455841374960     
 H   3.1071217876051573        5.3811985918772569        12.946712393116936     
 H   3.0314316565950628        7.1422675118768595        13.185185218049829     
 H   2.3810545121884736        10.920913502399658        11.873146172654355     
 C   4.0529915019167015        10.251040999970234        10.665204655462212     
 C   3.9209156385214232        7.9347341685447157        10.066809516529821     
 C  -2.5239719503647802        4.8640992707937682        9.9755721781030982     
 C  -1.3795566734185361        5.6154473432288645        7.9887873953534401     
 H -0.32291152983682436        7.4919903587673549        8.1568328792371734     
 H  -4.6243367486989957        11.252299601768351        14.652578723087830     
 C  -4.6882726190261490        9.1880805010535536        15.294777295679605     
 H  -4.4007660053563074        7.0937389204914663        15.761094715100521     
 C   2.4925804851895248        4.9017784182667183        15.390489492506521     
 C   1.4189623712571002        5.7073054332213671        17.396263926338982     
 H  0.33294483900383076        7.5647743821572639        17.208265873578899     
 H   4.5385607853383609        11.223326294881089        10.630134388709834     
 C   4.6030405713853382        9.1507969718231106        10.012210596077944     
 H   4.3131967778581384        7.0522643494969284        9.5666315461411831     
 H  -3.1475032014006765        4.1320669831502368        10.489092553268248     
 C  -2.1835382738116076        4.6709064772257660        8.6330758592339070     
 H  -1.0994595695584375        5.4906455810695167        6.9414877146561267     
 H  -5.6308626484226139        9.2840561409992350        15.830865009357943     
 H   3.1047897356239753        4.1600727073643151        14.876909506612471     
 C   2.2059716028816116        4.7491668096435298        16.750691277883863     
 H   1.1840743094938548        5.6136154743365765        18.457742582548690     
 H   5.5506075318634052        9.2379988970116695        9.4831399290042366     
 H  -2.5558567029988577        3.7947398722216961        8.1106954004366667     
 H   2.6080638857817386        3.8949367855207844        17.287151863410958     
         256

 Dy   4.3321226188991737       0.16901534409120803        4.2139462674889288     
 Br   4.3334299068358675       -2.7153033148069503        4.2461222231777676     
 O   5.1210333075878367       0.60772726240173314        2.2369365496122970     
 N   5.7304938801145733        2.2830211135002383        4.6538347463409151     
 N   6.5833326812974233      -0.27420472259263023        5.4173815501584848     
 O   3.5295990473562222       0.60829192858963665        6.1814267227598663     
 N   2.9207767219309937        2.2821955577121891        3.7606724456812120     
 N   2.0951264890345622      -0.30595224167816992        3.0095595829854633     
 C   5.5624545252869027        1.6720097757290557        1.5618643624779383     
 C   6.3778156560011645        2.0926720439086117        5.9770885590559075     
 C   4.8947195530310781        3.5166916878782630        4.7085889191160542     
 C   6.8223142783778945        2.4148650049119698        3.6283551486202623     
 C   7.2373619090903309       -1.4544673413445568        5.4943071374908570     
 C   7.1202578740594360       0.78746935039499433        6.0687015733607268     
 C   3.0747974536933467        1.6646580501983399        6.8602873098973447     
 C   2.2703569696971821        2.0690855534943822        2.4439483587940525     
 C   3.7548775370036296        3.5141571162061642        3.6915163911055999     
 C   1.8333532211971830        2.4220826236845658        4.7865208712935337     
 C   1.4473297664109308       -1.4903386418560434        2.9356358035727235     
 C   1.5430272446725708       0.75348306825489852        2.3647379265110420     
 C   6.3801101101225512        2.6391387783102380        2.2110580546525420     
 C   5.2163759018367513        1.8842028028431099       0.20738956996943037     
 H   5.5828490312149714        2.0947120634262415        6.7394093305093437     
 H   7.0666239421350996        2.9238954498711229        6.2068084382976290     
 H   5.5261441037889503        4.4070369344833926        4.5455953804196145     
 H   4.4788424132709226        3.5901874503030502        5.7186454220013339     
 H   7.4843272891303849        3.2412274701129324        3.9303846625116350     
 H   7.4002926041571975        1.4820060667780908        3.6784789649934990     
 H   6.7607555118187586       -2.2823131235772451        4.9748147685617656     
 C   8.4301234072716191       -1.6225208657121444        6.1930506652802269     
 C   8.2975408527452803       0.68944453997978017        6.8091145278501690     
 C   2.2701274966778282        2.6398789379973016        6.2072746494241091     
 C   3.3833450601892423        1.8510075026071111        8.2270984815368404     
 H   3.0597129862180039        2.0768190333116903        1.6759989223723095     
 H   1.5669743288415134        2.8868844191057654        2.2093127375841615     
 H   3.1264269457316631        4.4076089717572673        3.8505235478548663     
 H   4.1679714383081450        3.5816454374439575        2.6801134365316188     
 H   1.1745992832859562        3.2518695528509145        4.4857524481707456     
 H   1.2491397539894697        1.4925942648938235        4.7371674278468507     
 H   1.9340704294429876       -2.3158825874866258        3.4492551763545727     
 C  0.24815690774670568       -1.6659833674502156        2.2496672815593604     
 C  0.35775525717904810       0.64668235477145508        1.6372257097173333     
 C   6.8314333786942338        3.7574155979796853        1.5024518354820433     
 C   5.6816484789515043        3.0093959715707403      -0.48288065222889059     
 H   4.6025584248247684        1.1463241220460807      -0.30746080507473955     
 H   8.9158203077017042       -2.5948413542581550        6.2229432632063855     
 C   8.9770597375099843      -0.52791031642473196        6.8580667644650743     
 H   8.6880696944958817        1.5681030458780110        7.3168469203918765     
 C   1.8030405777448955        3.7473487889954731        6.9231816251584952     
 C   2.8950404892758694        2.9603948375960787        8.9263923510168954     
 H   3.9811838067561802        1.1017753025584096        8.7438249774732917     
 H -0.22885888386240097       -2.6426065054899888        2.2236883830180627     
 C -0.31569688563214632      -0.57431591111947766        1.5940666456380512     
 H  -4.4561811726425635E-002   1.5233924523886591        1.1349035617783521     
 H   7.4606277467863773        4.4859943597209222        2.0139761562395897     
 C   6.4957018484440825        3.9473764525880397       0.15834261819745507     
 H   5.4036088939040656        3.1327082159229720       -1.5308689256160464     
 H   9.9188682023327388      -0.62152003224471009        7.3959847089827031     
 H   1.1847491240638084        4.4834745304444983        6.4091918559615326     
 C   2.1015606675981688        3.9120311351424397        8.2793267554522014     
 H   3.1384624782054131        3.0626765210125031        9.9850411926332079     
 H  -1.2657346926107627      -0.67116821765669787        1.0707999684889467     
 H   6.8798807793450019        4.8163453834683381      -0.36721913540818180     
 H   1.7027739189658193        4.7704998159384120        8.8112673426356185     
 Dy   4.2262135467824784        17.064285993663297        12.647676045772814     
 Br   4.2279129916794469        19.937315566425703        12.683272048970260     
 O   3.4190559940304679        16.626534954313037        10.678032291647598     
 N   2.8377874959058564        14.940663986357158        13.099944475714185     
 N   1.9805835101687972        17.510318678398487        13.855739650549987     
 O   5.0421337991618991        16.644674221132899        14.616153849568263     
 N   5.6334842857998026        14.946812116192950        12.203168543311822     
 N   6.4702102264256238        17.525075225316321        11.439559630461757     
 C   2.9863998941982799        15.555832308485606        10.007160023650874     
 C   2.1962709523208956        15.143785150086421        14.423970968993642     
 C   3.6701538080997493        13.706108997478154        13.159723143463632     
 C   1.7421996164181801        14.806331252173930        12.079577440945711     
 C   1.3214612344379246        18.687642214548497        13.933457129886923     
 C   1.4503185050316958        16.447676990715031        14.511249669192605     
 C   5.4927760541229409        15.589491740238827        15.299431439664987     
 C   6.2826150451914531        15.152841339431724        10.882978173835163     
 C   4.8070735484562475        13.708738471629024        12.140156646128766     
 C   6.7246051746707156        14.815869876380351        13.227812070876638     
 C   7.1211470994795167        18.707210845093105        11.365045401690757     
 C   7.0188213732708311        16.462909637916518        10.798269772597594     
 C   2.1798380087913496        14.582484141438396        10.660961484935289     
 C   3.3280924817195445        15.345785880596793        8.6513452444859400     
 H   2.9947648698431260        15.149145233423667        15.182595716808182     
 H   1.5098495126981957        14.313665762853081        14.664579853509164     
 H   3.0387558811349638        12.815023679950164        13.000725960989467     
 H   4.0880656802574791        13.636041573543766        14.169240887728996     
 H   1.0821038996021739        13.979644384427623        12.384842400506463     
 H   1.1634942247717579        15.738711504859200        12.130498434412990     
 H   1.7915032870477159        19.516445891016247        13.409712859778127     
 C  0.13209387471070616        18.853300725886893        14.638510812096792     
 C  0.27560073550863984        16.542890844395455        15.256764455788351     
 C   6.2914125784264536        14.606556641952798        14.650438494144472     
 C   5.1868164830540335        15.411261884655369        16.668106766213310     
 H   5.4907164620658433        15.147855417423925        10.117496122172701     
 H   6.9789565782340759        14.328750672616779        10.650429390854903     
 H   5.4420698509804106        12.820201195954153        12.299845626243867     
 H   4.3913377055426084        13.636440749127287        11.130089937888293     
 H   7.3835074913355658        13.985498853005529        12.929469695749834     
 H   7.3067961185937929        15.746103082665277        13.171392397713745     
 H   6.6365959192969459        19.535324885156705        11.876823358292974     
 C   8.3224682614612941        18.877368443001405        10.681296294416525     
 C   8.2055929989553160        16.563108075415514        10.072542874479160     
 C   1.7334996403132659        13.460640962033196        9.9548835426645859     
 C   2.8681506485983967        14.216696218397745        7.9638324493612087     
 H   3.9328494042678130        16.089248650611701        8.1335927563652692     
 H -0.35673041944908906        19.824000834325606        14.669398988923168     
 C -0.40728961627732019        17.758230475249931        15.308796587008848     
 H -0.10960392820668940        15.663547918235974        15.767390016011985     
 C   6.7558739387968396        13.500915029250391        15.371028063277317     
 C   5.6727658911298722        14.304116252042428        17.372451770049487     
 H   4.5928785563019376        16.164765667802307        17.182907564190533     
 H   8.8039285374667795        19.851884658003438        10.654312822346704     
 C   8.8831001746169775        17.782160178038048        10.028903437405729     
 H   8.6055825164325874        15.684368561241692        9.5720779035179770     
 H   1.1109622804167314        12.728338657836051        10.469158211400840     
 C   2.0643808500174554        13.272773319628977        8.6093179000814519     
 H   3.1416015462576086        14.094917491266790        6.9144772597115383     
 H  -1.3460449523430345        17.850003197568576        15.852326532351141     
 H   7.3699336955572443        12.759414861965904        14.859645169524336     
 C   6.4607143900721118        13.345387711887788        16.728925674667355     
 H   5.4321909496287004        14.208938522344523        18.432454465315288     
 H   9.8344104592579455        17.875287909229709        9.5075667493819633     
 H   1.6844985079510835        12.400905915225577        8.0855201356240514     
 H   6.8572805961229983        12.488571395230892        17.265182730364046     
 Dy   6.4086850067384279E-002   8.7736185418454298        4.2214632196226951     
 Br   4.1451267280290333E-002   5.8898648926429678        4.2480184185408749     
 O  0.86343640484950313        9.2176279310617453        2.2514305195818545     
 N   1.4702496281772139        10.888754287196599        4.6740064352938431     
 N   2.3072885931917559        8.3037074928018431        5.4067064492661938     
 O -0.72706232916091185        9.2070902059319000        6.1968451845449914     
 N  -1.3388766102861223        10.889756747673337        3.7818502379260179     
 N  -2.1816673934179116        8.3319090756129093        3.0006722270564561     
 C   1.2969902628383114        10.287813702873958        1.5804608646490532     
 C   2.1179540234882936        10.671788577454777        5.9909284014348341     
 C  0.63463866175085337        12.119430137942024        4.7473668082131626     
 C   2.5576807571483950        11.029538395662245        3.6475607178379401     
 C   2.9598591673343129        7.1214489255985667        5.4735551912768550     
 C   2.8517396980071572        9.3601044224467689        6.0623517432218392     
 C  -1.1884933150066042        10.258676920019814        6.8791083149360430     
 C  -1.9893968039425707        10.704546525108636        2.4591234125524477     
 C -0.50554289710849065        12.125064018581007        3.7309285932728362     
 C  -2.4304087474076486        11.018759339711568        4.8067440501505816     
 C  -2.8306676340960624        7.1492228973844556        2.9167651168660718     
 C  -2.7258013555859848        9.3961310687254596        2.3592541137487277     
 C   2.1104438471946629        11.257052364531624        2.2320138677740564     
 C  0.94840587975011348        10.502412471944865       0.22695815265876063     
 H   1.3251928998839559        10.667047507077536        6.7554306642129909     
 H   2.8148309148722426        11.492422307951818        6.2349255147458633     
 H   1.2619722813308742        13.014519937810919        4.5931854905203675     
 H  0.22048748196906087        12.181331983876403        5.7589495412447578     
 H   3.2191634994596097        11.856447973145906        3.9500213626018148     
 H   3.1386575561968670        10.098033548813504        3.6909498697055629     
 H   2.4790818044067970        6.2979665143773662        4.9512894673546333     
 C   4.1545193670198000        6.9448710424194351        6.1669825277347829     
 C   4.0327655717527655        9.2525049942459088        6.7955506714784297     
 C  -1.9980294004178216        11.231749391009181        6.2290581645889462     
 C -0.88109098153599186        10.443395655806096        8.2463910142393075     
 H  -1.1979685927911101        10.718631750105114        1.6932730674628576     
 H  -2.6841833643797361        11.533441765439784        2.2392227926556094     
 H  -1.1383815427959756        13.013430475683911        3.8990973015814250     
 H  -9.1494378292043585E-002   12.204270746292789        2.7207793816521137     
 H  -3.0903483679366981        11.848072819174563        4.5079792539045833     
 H  -3.0111299001838931        10.087697467532855        4.7498414636975772     
 H  -2.3483811904088876        6.3195934222716144        3.4282926764328816     
 C  -4.0274068319684275        6.9816822830183476        2.2246641811859793     
 C  -3.9067838952562726        9.2984250055676689        1.6238145025450006     
 C   2.5542390143198328        12.380055591773109        1.5261976108399451     
 C   1.4060149919149179        11.632803088421428      -0.46007650699274233     
 H  0.33865235896188250        9.7620547557741286      -0.28929529302312751     
 H   4.6356806178381120        5.9703048868933877        6.1895446966582783     
 C   4.7084780291162920        8.0331134974518879        6.8364099571174748     
 H   4.4283360196852657        10.127467866159845        7.3056723462668502     
 C  -2.4732457908582819        12.333804131258255        6.9481061562005042     
 C  -1.3779159615480523        11.546699417105250        8.9493447890983671     
 H -0.27814791930598598        9.6975296801311437        8.7617020727449972     
 H  -4.5089319380439559        6.0072482383280041        2.1915468757308769     
 C  -4.5838965126831628        8.0794000977674418        1.5726548409615921     
 H  -4.3037426445527593        10.178643601303497        1.1233766879821678     
 H   3.1817720560259741        13.109212593290501        2.0388139819155762     
 C   2.2149484181047132        12.573464784511986       0.18345414708754781     
 H   1.1265917572642212        11.757855516576262       -1.5074355563456721     
 H   5.6514322910623731        7.9336465588955409        7.3714981303277067     
 H  -3.0940601126335427        13.068910044889114        6.4355520257928420     
 C  -2.1780818842891740        12.494822166263171        8.3054053132310202     
 H  -1.1355951603377472        11.647002474573643        10.008497979225469     
 H  -5.5325138074562226        7.9880471450226169        1.0461615277447689     
 H   2.5927610687142248        13.446889162938955      -0.33937872800338409     
 H  -2.5840990090610805        13.348082293067815        8.8402315623213976     
 Dy  -3.2438767239107200E-002   8.4694548812076000        12.670363144999325     
 Br  -8.0576429771214778E-003   11.337630287784283        12.706174152039171     
 O -0.84441671631810422        8.0382446112763866        10.697767093921021     
 N  -1.4335155861417945        6.3495962233894474        13.121120362243110     
 N  -2.2827399354153535        8.9280682360699064        13.864127493123245     
 O  0.77560117783166249        8.0418552412646864        14.639492864553789     
 N   1.3605923932223349        6.3411364609477028        12.224263035038764     
 N   2.2082320858373738        8.9104225505586854        11.447408618574139     
 C  -1.2734583284742371        6.9656727819517847        10.027608137325755     
 C  -2.0792164937638633        6.5622518961070417        14.441435758976098     
 C -0.60626467096730541        5.1121878805092305        13.189878147030257     
 C  -2.5249382406425429        6.2159022216212199        12.096288768983532     
 C  -2.9381966652021845        10.107869743696504        13.934128407363712     
 C  -2.8218903121074774        7.8687203371807337        14.517739258275400     
 C   1.2291323542972969        6.9861708980472486        15.320997492887305     
 C   2.0062435175948741        6.5365463321776618        10.900896754529837     
 C  0.53116798216465877        5.1043907716509649        12.170952351259777     
 C   2.4551146551604273        6.2121407349029187        13.245394587405613     
 C   2.8637177277445565        10.089325346136658        11.362373954703550     
 C   2.7463850622908308        7.8435477186085469        10.804675616725333     
 C  -2.0809691896908094        5.9915127170935225        10.679578377562072     
 C -0.92598773834834991        6.7525436551666758        8.6733833891920078     
 H  -1.2836888700593119        6.5704675223278954        15.203185187790426     
 H  -2.7690588612015259        5.7358181688867029        14.685035454761392     
 H  -1.2407009502129516        4.2221376276806080        13.035809259106786     
 H -0.18957979357528645        5.0463619552219026        14.200254230383326     
 H  -3.1872730981960697        5.3897316884110618        12.398759777134490     
 H  -3.1031140319517374        7.1487506090267532        12.144259346474925     
 H  -2.4608454590819173        10.934176114277570        13.413038555304350     
 C  -4.1329431596710329        10.278890864254127        14.628931571663671     
 C  -4.0029101591674472        7.9693174480861302        15.252033409045270     
 C   2.0266880601505752        6.0039918890498249        14.669487997054860     
 C  0.92823276123819065        6.8081912460174729        16.690653736655747     
 H   1.2120846323057650        6.5283093242246943        10.137758116581328     
 H   2.6991818869256914        5.7084385632774071        10.672254507336131     
 H   1.1643599047628870        4.2159285291213662        12.337762943241989     
 H  0.11559603796805573        5.0256495311396119        11.161338049317465     
 H   3.1130136558746413        5.3812686149695317        12.946081633585242     
 H   3.0371597095955565        7.1422250880491731        13.185497977174848     
 H   2.3876822683296264        10.921241967119693        11.875821118368920     
 C   4.0591851348150314        10.251985885663212        10.666953521235991     
 C   3.9267864982192808        7.9360597272302442        10.067252417006840     
 C  -2.5202307349683024        4.8661944021243917        9.9742714052027885     
 C  -1.3788629410266824        5.6200888473759782        7.9867457479480963     
 H -0.32101685465314195        7.4958111342506193        8.1558381684134567     
 H  -4.6180215469990964        11.251443519291517        14.654902891959047     
 C  -4.6823998535735347        9.1867798608781968        15.295726772121645     
 H  -4.3950894425806766        7.0921973683723198        15.761054743710469     
 C   2.4962591292005722        4.8996759351100465        15.389030486945869     
 C   1.4195366055413903        5.7026796874592307        17.394053742325081     
 H  0.33484038604344768        7.5610483791915382        17.207068776401009     
 H   4.5448387193245248        11.224229549892980        10.632266878748851     
 C   4.6088786899768044        9.1521308810807991        10.013026699050149     
 H   4.3188410814523248        7.0538255576972357        9.5665183494170662     
 H  -3.1432450722506089        4.1336737738652136        10.487726566501424     
 C  -2.1820857402604465        4.6748725756431888        8.6309959082405179     
 H  -1.1007381452925937        5.4967371506525646        6.9388108926005136     
 H  -5.6253705102203524        9.2823878040193115        15.831211815252150     
 H   3.1089478220315780        4.1584197494978836        14.875391811791223     
 C   2.2072736005134503        4.7451803790591764        16.748450654215478     
 H   1.1826264222644693        5.6075292425329186        18.454898173423821     
 H   5.5560600238770652        9.2396895085805024        9.4833492609838128     
 H  -2.5556374869489722        3.7996810560995269        8.1079193338030002     
 H   2.6080387745135649        3.8899300868987061        17.284221912559861     
         256

 Dy   4.3253113986437093       0.16903384166996269        4.2150378118234926     
 Br   4.3271125856985488       -2.7152443615284003        4.2433678243024602     
 O   5.1145637923114107       0.60721312487931833        2.2381453244109308     
 N   5.7243655981907322        2.2828753247557674        4.6549481108808131     
 N   6.5762274412421542      -0.27472984150456020        5.4191074913408750     
 O   3.5231739237166417       0.60873377417967700        6.1826860925643254     
 N   2.9146729175497721        2.2825982020663904        3.7618597004499663     
 N   2.0879600492418331      -0.30502180305837323        3.0113754500204117     
 C   5.5570712968105802        1.6707667719702717        1.5626278793026118     
 C   6.3720211460010354        2.0924599986520995        5.9780443770941396     
 C   4.8888734818498474        3.5167165800584561        4.7098443772476033     
 C   6.8160331336359059        2.4146332515884175        3.6293627679735669     
 C   7.2297794765914052       -1.4552515356396061        5.4961818239696507     
 C   7.1139503091417211       0.78695415109555056        6.0697528416317574     
 C   3.0695339731940861        1.6658598976429688        6.8611092764643065     
 C   2.2645303411419397        2.0696499732616731        2.4449956443613798     
 C   3.7490128465810044        3.5144028913388130        3.6928082726383109     
 C   1.8271443055974961        2.4224677680973921        4.7876460277386963     
 C   1.4397132992986053       -1.4891713804609275        2.9375989167313099     
 C   1.5366857168645074       0.75436935111546544        2.3658200131320375     
 C   6.3742298443200456        2.6382949199757673        2.2118246730800375     
 C   5.2131795543215569        1.8813346312827643       0.20741584463949367     
 H   5.5773604233577521        2.0951219893788813        6.7406741807971944     
 H   7.0613189081200884        2.9233996427632203        6.2072984881201148     
 H   5.5204737341346224        4.4069269386963494        4.5467801592618793     
 H   4.4731278093963756        3.5903347484582668        5.7199332706345194     
 H   7.4779586122381199        3.2411596236003843        3.9311624966992307     
 H   7.3941905375286199        1.4818827978583029        3.6797558375942212     
 H   6.7525545408277861       -2.2830880685908843        4.9772396894104585     
 C   8.4229407765525508       -1.6235260851996838        6.1941952507157572     
 C   8.2916648897958041       0.68870640488202683        6.8094775101112610     
 C   2.2643715103136253        2.6407323983864903        6.2081610783880965     
 C   3.3803015835126597        1.8537727330396543        8.2271769421327470     
 H   3.0541669745160034        2.0767937831992804        1.6773298357198305     
 H   1.5616423452702342        2.8877575120606807        2.2099640016636992     
 H   3.1207279907170338        4.4079767922620157        3.8517562811709922     
 H   4.1621956597850174        3.5817602409057399        2.6814194928503281     
 H   1.1682784888875166        3.2521176111897017        4.4867715579962182     
 H   1.2431132696350844        1.4928740416833985        4.7385007266194235     
 H   1.9258206342048778       -2.3147019492992231        3.4518120933262870     
 C  0.24097667571929393       -1.6646346993779695        2.2508510671972095     
 C  0.35189661899248720       0.64774189435240448        1.6375434581709629     
 C   6.8267453811170968        3.7557129787374977        1.5026084127173718     
 C   5.6800806315346701        3.0053439433184361      -0.48359013075901386     
 H   4.6000246551331276        1.1429395041742940      -0.30742815983310184     
 H   8.9081990470126264       -2.5960673626628044        6.2241239945723423     
 C   8.9708427722866517      -0.52886336391087285        6.8583172158800663     
 H   8.6828661012185613        1.5673671815471208        7.3166977132483346     
 C   1.7984542425287959        3.7489919918959762        6.9235382228075508     
 C   2.8936006509896615        2.9642675016520696        8.9258135052927958     
 H   3.9788322534277158        1.1050507569519197        8.7438684641762592     
 H -0.23647595751102307       -2.6410413511799899        2.2249252343271668     
 C -0.32188251123968564      -0.57305033281731343        1.5942898971449344     
 H  -4.9728942834600560E-002   1.5244219291565857        1.1346517436474239     
 H   7.4554339171212236        4.4847099259297085        2.0141593237907460     
 C   6.4932246095836286        3.9440187606338131       0.15777075717551561     
 H   5.4040240033813918        3.1273099081870863       -1.5322030868920413     
 H   9.9131722049402118      -0.62252002328418676        7.3953171319401809     
 H   1.1796317732900519        4.4847163968395547        6.4096260368658067     
 C   2.0991676107761501        3.9152266684488350        8.2789605141575127     
 H   3.1390168810825894        3.0678139786444474        9.9838374514850727     
 H  -1.2713788005317890      -0.66989002842817591        1.0700817589235081     
 H   6.8784842509622237        4.8121640377829671      -0.36833474544060607     
 H   1.7014223959251729        4.7744525811230334        8.8104165078983279     
 Dy   4.2329995169733143        17.064164634234043        12.648754624731390     
 Br   4.2340783852372867        19.937177802189513        12.680901897984675     
 O   3.4254867890937493        16.627246309067147        10.679194606408977     
 N   2.8440334550496500        14.940658129450807        13.100967052057054     
 N   1.9874129072833753        17.510553866098654        13.856967446177766     
 O   5.0484276380661326        16.644213335829242        14.617497614894013     
 N   5.6396720893887133        14.946517235938177        12.204275348921620     
 N   6.4771382635672214        17.524509226070066        11.441054832621560     
 C   2.9918473811984709        15.557256670298317        10.007821721778555     
 C   2.2021391529185741        15.143808802243484        14.424823119705458     
 C   3.6761822985108883        13.705974901469471        13.160844386445451     
 C   1.7486357688828267        14.806453660276826        12.080439395962854     
 C   1.3285704575114887        18.688045154531999        13.934591329799488     
 C   1.4566119543615073        16.447971298091140        14.512146042660094     
 C   5.4980363404981700        15.588298366423402        15.300305791368878     
 C   6.2885507016257360        15.152505850028199        10.883977306242368     
 C   4.8131415194166651        13.708515231336911        12.141324130770014     
 C   6.7308687112517473        14.815718027349201        13.228916274979234     
 C   7.1283294510817923        18.706494550682759        11.366437952991784     
 C   7.0251556108740720        16.462326796714684        10.799310457231194     
 C   2.1859037835478663        14.583366583378575        10.661572374209145     
 C   3.3313375788951505        15.348902898686040        8.6512635435430578     
 H   3.0003023812050009        15.148574089854371        15.183792755596162     
 H   1.5152486436428405        14.313939435291628        14.664932956497035     
 H   3.0446691296533013        12.814993138011257        13.001711045757304     
 H   4.0939492008510925        13.635752714083347        14.170399860025775     
 H   1.0886559086352656        13.979549308757887        12.385390208772412     
 H   1.1697076787304515        15.738689492941511        12.131691095689325     
 H   1.7990159148979696        19.516784931658886        13.411098851002780     
 C  0.13886907804284992        18.853897950532797        14.639043495530482     
 C  0.28158821288545766        16.543411768862626        15.257187102156314     
 C   6.2972254722901813        14.605810538802487        14.651297236917308     
 C   5.1899437660480299        15.408464794693662        16.668267388034053     
 H   5.4963897625918605        15.148071496432378        10.118763633942400     
 H   6.9844636149525119        14.328172106048250        10.651014149459915     
 H   5.4480579001825875        12.819909728570359        12.300930115583437     
 H   4.3973322259712067        13.636355183557587        11.131264083834038     
 H   7.3900113230649467        13.985591424827136        12.930461663310965     
 H   7.3127454537944825        15.746141175958025        13.172745172934441     
 H   6.6442234512639518        19.534636641339294        11.878574488093754     
 C   8.3292442363544836        18.876507266167916        10.681962504270244     
 C   8.2115505446047248        16.562345545624900        10.072990949970364     
 C   1.7384532087117919        13.462371607918396        9.9548290372685209     
 C   2.8698410021985747        14.220985643975773        7.9629649924099635     
 H   3.9353427261602785        16.092951283399291        8.1335379104357948     
 H -0.34972524704363472        19.824724144144984        14.669711804976149     
 C -0.40115555859095126        17.758870565755494        15.308884910696754     
 H -0.10406308015039058        15.664129300165310        15.767597783710654     
 C   6.7605979232305238        13.499373064667015        15.371301907390949     
 C   5.6743801628376644        14.300211722426603        17.371898450266212     
 H   4.5952976274461674        16.161422871246497        17.183077991336027     
 H   8.8109274931593600        19.850904159847502        10.654773794397070     
 C   8.8891890764928689        17.781290137978267        10.029015743960649     
 H   8.6110575776289657        15.683573522137062        9.5722260963493131     
 H   1.1164841675815389        12.729579518954267        10.469094916667414     
 C   2.0670910095488493        13.276251839003535        8.6085298388279572     
 H   3.1412724159289853        14.100628194714924        6.9129817112769230     
 H  -1.3403615189826972        17.850691782616511        15.851636418801013     
 H   7.3752005508397733        12.758320775303027        14.859939201988301     
 C   6.4632990502196552        13.342224305844701        16.728497125748760     
 H   5.4318525342144000        14.203712792872910        18.431294790980257     
 H   9.8400137260070615        17.874406046615299        9.5068312756284126     
 H   1.6861973559231853        12.405196366767179        8.0841404425658236     
 H   6.8588951620871095        12.484652265360793        17.264225544545816     
 Dy   5.7843607371008257E-002   8.7737052776070481        4.2216874554646173     
 Br   3.7129340938035854E-002   5.8899246079604159        4.2446062225585557     
 O  0.85719967525511387        9.2172617117882183        2.2516543890727596     
 N   1.4641153909464124        10.888878191574756        4.6737929112834165     
 N   2.3005824372260051        8.3039294637238594        5.4083363146255055     
 O -0.73327701290969938        9.2078030288394679        6.1970291452955477     
 N  -1.3450673089876641        10.889487662709632        3.7815675061231273     
 N  -2.1883356522714772        8.3313626079336967        3.0021942191946276     
 C   1.2920753404784990        10.286504456076852        1.5800716146880474     
 C   2.1118768322784831        10.672553938159803        5.9908163012865199     
 C  0.62853646642298078        12.119616088581799        4.7464783538117006     
 C   2.5516492238541288        11.029347173888661        3.6474595741226135     
 C   2.9529580139305001        7.1216144832098367        5.4759350325683149     
 C   2.8453793613063620        9.3607210004749053        6.0630812858860796     
 C  -1.1935343260392037        10.260270084150946        6.8786597820320381     
 C  -1.9954844963045073        10.703521802529899        2.4589183640910650     
 C -0.51162986254088061        12.124710520572005        3.7300014784647431     
 C  -2.4365499799179102        11.018945282488060        4.8065154451671832     
 C  -2.8375457302965001        7.1487505729750724        2.9190282195698414     
 C  -2.7321668935430976        9.3952213132448534        2.3599567260655356     
 C   2.1051244418508115        11.256102534939222        2.2315641041658276     
 C  0.94579812218898973        10.499344529084324       0.22578161380778725     
 H   1.3192501529635163        10.668688107157809        6.7554501943115479     
 H   2.8090468909308823        11.493146809946060        6.2340873913629897     
 H   1.2559078674718882        13.014577077087482        4.5917495909958825     
 H  0.21442878956138745        12.182126706201247        5.7580236779620071     
 H   3.2129988517085422        11.856429249485251        3.9497386657127240     
 H   3.1327428851638817        10.097925400500893        3.6913997820493893     
 H   2.4719008181727085        6.2978430178798819        4.9543825668596746     
 C   4.1478887669620441        6.9453689695283867        6.1689767560975852     
 C   4.0266472874024588        9.2534543823074742        6.7959858308474930     
 C  -2.0035319146825081        11.232875627074828        6.2284749935012860     
 C -0.88389122193199277        10.446829918983196        8.2451568701127176     
 H  -1.2039071886254313        10.716707726793436        1.6932162502003179     
 H  -2.6899962659819878        11.532428454824252        2.2382252392160971     
 H  -1.1444045057742005        13.013229729430144        3.8976182106057111     
 H  -9.7500011770705414E-002   12.203315630282479        2.7198274676796568     
 H  -3.0965900421103982        11.848053848221834        4.5074140670374074     
 H  -3.0171651307523497        10.087799428584761        4.7502411378422904     
 H  -2.3555061922301221        6.3193899896636578        3.4312027652403394     
 C  -4.0340664276608242        6.9809064381051984        2.2266221945653148     
 C  -3.9129665590500200        9.2972196832268175        1.6243134105400006     
 C   2.5504125331731844        12.378051119609431        1.5250252484243956     
 C   1.4053459845577048        11.628354553219046      -0.46211629372688207     
 H  0.33659698341056227        9.7585219947325594      -0.29040708332055776     
 H   4.6288883324672110        5.9707260407719005        6.1920143286184697     
 C   4.7023275583922599        8.0340368577905661        6.8372977480710890     
 H   4.4225343553980139        10.128680755353198        7.3054275557594224     
 C  -2.4773246606629171        12.336017909718448        6.9467084705004485     
 C  -1.3788487474538242        11.551551495593557        8.9471567982541043     
 H -0.28037931984976527        9.7014792274832402        8.7605842316399976     
 H  -4.5157486172612940        6.0065489545804480        2.1939623383718909     
 C  -4.5901238851739228        8.0782265385043921        1.5736017896436374     
 H  -4.3096362274357860        10.177195341758663        1.1232568534508158     
 H   3.1774437984453101        13.107644671136001        2.0376371777360678     
 C   2.2135336032930781        12.569622434643987       0.18147464825559806     
 H   1.1279962378904189        11.751984057945567       -1.5101367212294863     
 H   5.6456946799221095        7.9349357466182582        7.3717291778579614     
 H  -3.0986547302075933        13.070629294923656        6.4340926080491929     
 C  -2.1797774964570436        12.498990770911709        8.3031926281609074     
 H  -1.1344867845446642        11.653375319965461        10.005644401578195     
 H  -5.5383602904833085        7.9865369263534376        1.0465029959953500     
 H   2.5927041753126443        13.442038679367961      -0.34199950788078587     
 H  -2.5844871751320717        13.353289896826947        8.8373017009856873     
 Dy  -2.6538095079206400E-002   8.4697034516956453        12.670504223732733     
 Br  -4.1872054018857602E-003   11.337854697441584        12.702742530290374     
 O -0.83865247024942602        8.0389003013012328        10.698046238518685     
 N  -1.4276193328149285        6.3493620788795084        13.120828404671654     
 N  -2.2764030095803141        8.9274923450732508        13.865675274531773     
 O  0.78151385258369999        8.0412701959352759        14.639561950281145     
 N   1.3664613244309645        6.3414980060424027        12.223886263490012     
 N   2.2145119456554436        8.9110595766410530        11.448791261021457     
 C  -1.2688285001993220        6.9672011042571418        10.027239530511782     
 C  -2.0733489879678784        6.5612128803395926        14.441269436089865     
 C -0.60038822981538265        5.1119128202859825        13.188815315571338     
 C  -2.5191594422933714        6.2160603385188615        12.096128225007584     
 C  -2.9317283328686083        10.107327992485782        13.936376589089965     
 C  -2.8157972579066466        7.8677708846606516        14.518492833511466     
 C   1.2338328561087084        6.9847062239419984        15.320453888888716     
 C   2.0120255410065546        6.5376701875023659        10.900620227382078     
 C  0.53701605739080771        5.1047919443008576        12.169858676842024     
 C   2.4609193901981579        6.2120299643581500        13.245073772204989     
 C   2.8701452047729394        10.089925862721474        11.364442328780934     
 C   2.7524220497251828        7.8445528885631530        10.805292272878074     
 C  -2.0758750307918308        5.9925789919497978        10.679064065066285     
 C -0.92351877507631108        6.7558487150370450        8.6722651561040074     
 H  -1.2779281765860551        6.5685609415025734        15.203128182047045     
 H  -2.7634272000680231        5.7347595726215133        14.684114080810126     
 H  -1.2348395576337348        4.2219882078160955        13.034128892317144     
 H -0.18374626184469905        5.0454028750416908        14.199146117207402     
 H  -3.1813474788076177        5.3896730733653877        12.398330923797324     
 H  -3.0974676760459889        7.1488070899904477        12.144729128977712     
 H  -2.4541847443950373        10.933921730568951        13.415917134459422     
 C  -4.1267132400631406        10.277993816270335        14.630848204545485     
 C  -3.9970035628599532        7.9680263875098936        15.252582811106906     
 C   2.0318289140449557        6.0029673951331777        14.668816117548765     
 C  0.93069019971172495        6.8049529977044205        16.689354643393997     
 H   1.2177277340273467        6.5303151903775065        10.137623515405624     
 H   2.7046993003228366        5.7095648204576950        10.671192005909894     
 H   1.1702077748114550        4.2162087244856590        12.336037251526212     
 H  0.12135676967160508        5.0267057293463218        11.160220257259969     
 H   3.1189055241441257        5.3813386380618065        12.945450874053549     
 H   3.0428877625960502        7.1421826642214876        13.185810736299864     
 H   2.3943100244707787        10.921570431839726        11.878496064083484     
 C   4.0653787677133613        10.252930771356189        10.668702387009770     
 C   3.9326573579171389        7.9373852859157727        10.067695317483858     
 C  -2.5164895195718242        4.8682895334550151        9.9729706323024789     
 C  -1.3781692086348287        5.6247303515230920        7.9847041005427526     
 H -0.31912217946945948        7.4996319097338837        8.1548434575897399     
 H  -4.6117063452991971        11.250587436814682        14.657227060830264     
 C  -4.6765270881209196        9.1854792207028417        15.296676248563685     
 H  -4.3894128798050458        7.0906558162531734        15.761014772320417     
 C   2.4999377732116197        4.8975734519533747        15.387571481385216     
 C   1.4201108398256801        5.6980539416970934        17.391843558311184     
 H  0.33673593308306465        7.5573223762258115        17.205871679223119     
 H   4.5511166533106886        11.225132804904872        10.634399368787868     
 C   4.6147168085682706        9.1534647903384876        10.013842802022355     
 H   4.3244853850465104        7.0553867658975431        9.5664051526929477     
 H  -3.1389869431005413        4.1352805645801896        10.486360579734599     
 C  -2.1806332067092860        4.6788386740606125        8.6289159572471270     
 H  -1.1020167210267500        5.5028287202356134        6.9361340705449015     
 H  -5.6198783720180909        9.2807194670393880        15.831558621146355     
 H   3.1131059084391803        4.1567667916314521        14.873874116969978     
 C   2.2085755981452895        4.7411939484748231        16.746210030547090     
 H   1.1811785350350839        5.6014430107292617        18.452053764298952     
 H   5.5615125158907253        9.2413801201493353        9.4835585929633890     
 H  -2.5554182708990862        3.8046222399773573        8.1051432671693338     
 H   2.6080136632453907        3.8849233882766274        17.281291961708767     
         256

 Dy   4.3185001783882457       0.16905233924871735        4.2161293561580555     
 Br   4.3207952645612293       -2.7151854082498503        4.2406134254271519     
 O   5.1080942770349838       0.60669898735690353        2.2393540992095646     
 N   5.7182373162668911        2.2827295360112965        4.6560614754207119     
 N   6.5691222011868851      -0.27525496041649017        5.4208334325232661     
 O   3.5167488000770617       0.60917561976971735        6.1839454623687846     
 N   2.9085691131685509        2.2830008464205913        3.7630469552187202     
 N   2.0807936094491040      -0.30409136443857654        3.0131913170553601     
 C   5.5516880683342569        1.6695237682114876        1.5633913961272854     
 C   6.3662266360009063        2.0922479533955873        5.9790001951323726     
 C   4.8830274106686158        3.5167414722386492        4.7110998353791533     
 C   6.8097519888939173        2.4144014982648652        3.6303703873268711     
 C   7.2221970440924794       -1.4560357299346554        5.4980565104484445     
 C   7.1076427442240062       0.78643895179610668        6.0708041099027881     
 C   3.0642704926948254        1.6670617450875977        6.8619312430312682     
 C   2.2587037125866969        2.0702143930289640        2.4460429299287076     
 C   3.7431481561583788        3.5146486664714613        3.6941001541710223     
 C   1.8209353899978091        2.4228529125102183        4.7887711841838598     
 C   1.4320968321862795       -1.4880041190658115        2.9395620298898963     
 C   1.5303441890564440       0.75525563397603224        2.3669020997530330     
 C   6.3683495785175399        2.6374510616412961        2.2125912915075325     
 C   5.2099832068063625        1.8784664597224188       0.20744211930955697     
 H   5.5718718155005327        2.0955319153315211        6.7419390310850451     
 H   7.0560138741050773        2.9229038356553176        6.2077885379426005     
 H   5.5148033644802954        4.4068169429093063        4.5479649381041449     
 H   4.4674132055218285        3.5904820466134835        5.7212211192677040     
 H   7.4715899353458548        3.2410917770878367        3.9319403308868268     
 H   7.3880884709000423        1.4817595289385150        3.6810327101949438     
 H   6.7443535698368127       -2.2838630136045239        4.9796646102591513     
 C   8.4157581458334807       -1.6245313046872232        6.1953398361512875     
 C   8.2857889268463278       0.68796826978427350        6.8098404923723539     
 C   2.2586155239494219        2.6415858587756791        6.2090475073520848     
 C   3.3772581068360772        1.8565379634721977        8.2272554027286535     
 H   3.0486209628140033        2.0767685330868701        1.6786607490673517     
 H   1.5563103616989549        2.8886306050155954        2.2106152657432370     
 H   3.1150290357024044        4.4083446127667640        3.8529890144871182     
 H   4.1564198812618898        3.5818750443675227        2.6827255491690369     
 H   1.1619576944890770        3.2523656695284893        4.4877906678216908     
 H   1.2370867852806988        1.4931538184729738        4.7398340253919953     
 H   1.9175708389667683       -2.3135213111118205        3.4543690102980009     
 C  0.23379644369188218       -1.6632860313057232        2.2520348528350582     
 C  0.34603798080592629       0.64880143393335399        1.6378612066245926     
 C   6.8220573835399598        3.7540103594953105        1.5027649899527005     
 C   5.6785127841178360        3.0012919150661315      -0.48429960928913712     
 H   4.5974908854414869        1.1395548863025073      -0.30739551459146414     
 H   8.9005777863235469       -2.5972933710674537        6.2253047259382992     
 C   8.9646258070633209      -0.52981641139701374        6.8585676672950582     
 H   8.6776625079412408        1.5666313172162307        7.3165485061047928     
 C   1.7938679073126966        3.7506351947964789        6.9238948204566073     
 C   2.8921608127034539        2.9681401657080611        8.9252346595686962     
 H   3.9764807000992515        1.1083262113454297        8.7439119508792285     
 H -0.24409303115964520       -2.6394761968699911        2.2261620856362709     
 C -0.32806813684722491      -0.57178475451514932        1.5945131486518176     
 H  -5.4896073942775486E-002   1.5254514059245126        1.1343999255164960     
 H   7.4502400874560708        4.4834254921384948        2.0143424913419028     
 C   6.4907473707231746        3.9406610686795864       0.15719889615357616     
 H   5.4044391128587179        3.1219116004512006       -1.5335372481680360     
 H   9.9074762075476848      -0.62352001432366344        7.3946495548976579     
 H   1.1745144225162953        4.4859582632346102        6.4100602177700807     
 C   2.0967745539541314        3.9184222017552308        8.2785942728628239     
 H   3.1395712839597660        3.0729514362763917        9.9826337103369394     
 H  -1.2770229084528153      -0.66861183919965395        1.0693635493580695     
 H   6.8770877225794464        4.8079826920975961      -0.36945035547303029     
 H   1.7000708728845262        4.7784053463076539        8.8095656731610372     
 Dy   4.2397854871641494        17.064043274804789        12.649833203689965     
 Br   4.2402437787951257        19.937040037953324        12.678531746999090     
 O   3.4319175841570306        16.627957663821253        10.680356921170356     
 N   2.8502794141934440        14.940652272544456        13.101989628399924     
 N   1.9942423043979534        17.510789053798824        13.858195241805545     
 O   5.0547214769703661        16.643752450525589        14.618841380219761     
 N   5.6458598929776240        14.946222355683405        12.205382154531417     
 N   6.4840663007088182        17.523943226823807        11.442550034781366     
 C   2.9972948681986624        15.558681032111027        10.008483419906236     
 C   2.2080073535162525        15.143832454400549        14.425675270417276     
 C   3.6822107889220272        13.705840805460786        13.161965629427270     
 C   1.7550719213474735        14.806576068379723        12.081301350979997     
 C   1.3356796805850526        18.688448094515497        13.935725529712053     
 C   1.4629054036913189        16.448265605467249        14.513042416127581     
 C   5.5032966268733992        15.587104992607976        15.301180143072768     
 C   6.2944863580600181        15.152170360624673        10.884976438649572     
 C   4.8192094903770819        13.708291991044796        12.142491615411263     
 C   6.7371322478327791        14.815566178318051        13.230020479081830     
 C   7.1355118026840678        18.705778256272414        11.367830504292812     
 C   7.0314898484773130        16.461743955512848        10.800351141864795     
 C   2.1919695583043830        14.584249025318753        10.662183263483001     
 C   3.3345826760707569        15.352019916775285        8.6511818426001756     
 H   3.0058398925668759        15.148002946285075        15.184989794384142     
 H   1.5206477745874856        14.314213107730176        14.665286059484906     
 H   3.0505823781716384        12.814962596072350        13.002696130525141     
 H   4.0998327214447059        13.635463854622929        14.171558832322555     
 H   1.0952079176683573        13.979454233088152        12.385938017038360     
 H   1.1759211326891450        15.738667481023823        12.132883756965660     
 H   1.8065285427482234        19.517123972301526        13.412484842227432     
 C  0.14564428137499369        18.854495175178698        14.639576178964171     
 C  0.28757569026227542        16.543932693329797        15.257609748524274     
 C   6.3030383661539089        14.605064435652176        14.652155979690145     
 C   5.1930710490420271        15.405667704731954        16.668428009854797     
 H   5.5020630631178786        15.148287575440831        10.120031145712101     
 H   6.9899706516709479        14.327593539479718        10.651598908064924     
 H   5.4540459493847635        12.819618261186564        12.302014604923007     
 H   4.4033267463998058        13.636269617987889        11.132438229779783     
 H   7.3965151547943284        13.985683996648744        12.931453630872094     
 H   7.3186947889951721        15.746179269250772        13.174097948155135     
 H   6.6518509832309576        19.533948397521883        11.880325617894535     
 C   8.3360202112476731        18.875646089334428        10.682628714123963     
 C   8.2175080902541335        16.561583015834291        10.073439025461569     
 C   1.7434067771103177        13.464102253803595        9.9547745318724559     
 C   2.8715313557987527        14.225275069553801        7.9620975354587173     
 H   3.9378360480527435        16.096653916186881        8.1334830645063203     
 H -0.34272007463818038        19.825447453964362        14.670024621029132     
 C -0.39502150090458238        17.759510656261060        15.308973234384659     
 H  -9.8522232094091750E-002   15.664710682094645        15.767805551409321     
 C   6.7653219076642088        13.497831100083639        15.371575751504579     
 C   5.6759944345454558        14.296307192810779        17.371345130482936     
 H   4.5977166985903972        16.158080074690684        17.183248418481526     
 H   8.8179264488519404        19.849923661691566        10.655234766447435     
 C   8.8952779783687603        17.780420097918483        10.029128050515567     
 H   8.6165326388253458        15.682778483032429        9.5723742891806491     
 H   1.1220060547463464        12.730820380072485        10.469031621933986     
 C   2.0698011690802431        13.279730358378094        8.6077417775744625     
 H   3.1409432856003621        14.106338898163058        6.9114861628423077     
 H  -1.3346780856223601        17.851380367664447        15.850946305250886     
 H   7.3804674061223015        12.757226688640149        14.860233234452263     
 C   6.4658837103671987        13.339060899801613        16.728068576830164     
 H   5.4315141188000995        14.198487063401297        18.430135116645229     
 H   9.8456169927561792        17.873524184000885        9.5060958018748600     
 H   1.6878962038952872        12.409486818308782        8.0827607495075959     
 H   6.8605097280512206        12.480733135490695        17.263268358727590     
 Dy   5.1600364674632228E-002   8.7737920133686682        4.2219116913065404     
 Br   3.2807414595781369E-002   5.8899843232778633        4.2411940265762365     
 O  0.85096294566072461        9.2168954925146913        2.2518782585636643     
 N   1.4579811537156109        10.889002095952911        4.6735793872729889     
 N   2.2938762812602547        8.3041514346458776        5.4099661799848180     
 O -0.73949169665848702        9.2085158517470340        6.1972131060461040     
 N  -1.3512580076892062        10.889218577745929        3.7812847743202362     
 N  -2.1950039111250423        8.3308161402544858        3.0037162113327991     
 C   1.2871604181186866        10.285195209279745        1.5796823647270415     
 C   2.1057996410686726        10.673319298864827        5.9907042011382048     
 C  0.62243427109510818        12.119802039221574        4.7455898994102377     
 C   2.5456176905598626        11.029155952115079        3.6473584304072868     
 C   2.9460568605266877        7.1217800408211076        5.4783148738597758     
 C   2.8390190246055664        9.3613375785030435        6.0638108285503201     
 C  -1.1985753370718033        10.261863248282078        6.8782112491280332     
 C  -2.0015721886664437        10.702497079951161        2.4587133156296819     
 C -0.51771682797327057        12.124357022563006        3.7290743636566503     
 C  -2.4426912124281714        11.019131225264553        4.8062868401837857     
 C  -2.8444238264969375        7.1482782485656884        2.9212913222736114     
 C  -2.7385324315002104        9.3943115577642455        2.3606593383823440     
 C   2.0998050365069600        11.255152705346818        2.2311143405575993     
 C  0.94319036462786598        10.496276586223784       0.22460507495681384     
 H   1.3133074060430767        10.670328707238083        6.7554697244101041     
 H   2.8032628669895221        11.493871311940303        6.2332492679801161     
 H   1.2498434536129024        13.014634216364048        4.5903136914713976     
 H  0.20837009715371402        12.182921428526091        5.7570978146792555     
 H   3.2068342039574742        11.856410525824595        3.9494559688236337     
 H   3.1268282141308963        10.097817252188282        3.6918496943932158     
 H   2.4647198319386199        6.2977195213823967        4.9574756663647150     
 C   4.1412581669042883        6.9458668966373383        6.1709709844603866     
 C   4.0205290030521512        9.2544037703690396        6.7964209902165562     
 C  -2.0090344289471949        11.234001863140476        6.2278918224136248     
 C -0.88669146232799367        10.450264182160298        8.2439227259861276     
 H  -1.2098457844597523        10.714783703481755        1.6931594329377782     
 H  -2.6958091675842391        11.531415144208722        2.2372276857765852     
 H  -1.1504274687524254        13.013028983176376        3.8961391196299973     
 H -0.10350564524936723        12.202360514272169        2.7188755537071998     
 H  -3.1028317162840984        11.848034877269106        4.5068488801702316     
 H  -3.0232003613208058        10.087901389636666        4.7506408119870045     
 H  -2.3626311940513567        6.3191865570557004        3.4341128540477972     
 C  -4.0407260233532210        6.9801305931920483        2.2285802079446504     
 C  -3.9191492228437674        9.2960143608859660        1.6248123185350005     
 C   2.5465860520265364        12.376046647445751        1.5238528860088461     
 C   1.4046769772004917        11.623906018016665      -0.46415608046102180     
 H  0.33454160785924197        9.7549892336909902      -0.29151887361798806     
 H   4.6220960470963099        5.9711471946504133        6.1944839605786610     
 C   4.6961770876682278        8.0349602181292461        6.8381855390247024     
 H   4.4167326911107621        10.129893644546549        7.3051827652519954     
 C  -2.4814035304675528        12.338231688178642        6.9453107848003928     
 C  -1.3797815333595962        11.556403574081862        8.9449688074098415     
 H -0.28261072039354462        9.7054287748353349        8.7594663905349979     
 H  -4.5225652964786329        6.0058496708328928        2.1963778010129045     
 C  -4.5963512576646819        8.0770529792413441        1.5745487383256827     
 H  -4.3155298103188127        10.175747082213832        1.1231370189194638     
 H   3.1731155408646465        13.106076748981501        2.0364603735565594     
 C   2.2121187884814435        12.565780084775989       0.17949514942364830     
 H   1.1294007185166166        11.746112599314870       -1.5128378861133005     
 H   5.6399570687818459        7.9362249343409763        7.3719602253882162     
 H  -3.1032493477816443        13.072348544958199        6.4326331903055447     
 C  -2.1814731086249131        12.503159375560246        8.3009799430907947     
 H  -1.1333784087515810        11.659748165357279        10.002790823930921     
 H  -5.5442067735103944        7.9850267076842583        1.0468444642459314     
 H   2.5926472819110638        13.437188195796965      -0.34462028775818765     
 H  -2.5848753412030625        13.358497500586079        8.8343718396499771     
 Dy  -2.0637422919305603E-002   8.4699520221836888        12.670645302466141     
 Br  -3.1676782665004261E-004   11.338079107098887        12.699310908541577     
 O -0.83288822418074782        8.0395559913260772        10.698325383116350     
 N  -1.4217230794880624        6.3491279343695695        13.120536447100196     
 N  -2.2700660837452751        8.9269164540765953        13.867223055940300     
 O  0.78742652733573748        8.0406851506058672        14.639631036008502     
 N   1.3723302556395940        6.3418595511371016        12.223509491941261     
 N   2.2207918054735130        8.9116966027234206        11.450173903468775     
 C  -1.2641986719244067        6.9687294265624988        10.026870923697809     
 C  -2.0674814821718939        6.5601738645721444        14.441103113203631     
 C -0.59451178866345977        5.1116377600627345        13.187752484112421     
 C  -2.5133806439442004        6.2162184554165041        12.095967681031636     
 C  -2.9252600005350327        10.106786241275060        13.938624770816221     
 C  -2.8097042037058158        7.8668214321405703        14.519246408747533     
 C   1.2385333579201199        6.9832415498367491        15.319910284890126     
 C   2.0178075644182352        6.5387940428270701        10.900343700234318     
 C  0.54286413261695676        5.1051931169507503        12.168765002424271     
 C   2.4667241252358880        6.2119191938133813        13.244752957004366     
 C   2.8765726818013220        10.090526379306288        11.366510702858317     
 C   2.7584590371595348        7.8455580585177582        10.805908929030815     
 C  -2.0707808718928518        5.9936452668060731        10.678549752570500     
 C -0.92104981180427226        6.7591537749074133        8.6711469230160070     
 H  -1.2721674831127980        6.5666543606772514        15.203071176303666     
 H  -2.7577955389345203        5.7337009763563245        14.683192706858861     
 H  -1.2289781650545180        4.2218387879515840        13.032448525527501     
 H -0.17791273011411168        5.0444437948614800        14.198038004031476     
 H  -3.1754218594191657        5.3896144583197145        12.397902070460159     
 H  -3.0918213201402405        7.1488635709541413        12.145198911480499     
 H  -2.4475240297081577        10.933667346860332        13.418795713614495     
 C  -4.1204833204552482        10.277096768286544        14.632764837427299     
 C  -3.9910969665524592        7.9667353269336569        15.253132213168543     
 C   2.0369697679393362        6.0019429012165313        14.668144238042668     
 C  0.93314763818525936        6.8017147493913681        16.688055550132248     
 H   1.2233708357489284        6.5323210565303178        10.137488914229921     
 H   2.7102167137199822        5.7106910776379829        10.670129504483658     
 H   1.1760556448600232        4.2164889198499518        12.334311559810436     
 H  0.12711750137515446        5.0277619275530316        11.159102465202473     
 H   3.1247973924136101        5.3814086611540803        12.944820114521855     
 H   3.0486158155965439        7.1421402403938012        13.186123495424880     
 H   2.4009377806119314        10.921898896559760        11.881171009798049     
 C   4.0715724006116911        10.253875657049164        10.670451252783549     
 C   3.9385282176149965        7.9387108446013013        10.068138217960875     
 C  -2.5127483041753460        4.8703846647856386        9.9716698594021693     
 C  -1.3774754762429753        5.6293718556702057        7.9826624531374080     
 H -0.31722750428577706        7.5034526852171481        8.1538487467660214     
 H  -4.6053911435992978        11.249731354337845        14.659551229701481     
 C  -4.6706543226683053        9.1841785805274867        15.297625725005725     
 H  -4.3837363170294150        7.0891142641340270        15.760974800930365     
 C   2.5036164172226671        4.8954709687967028        15.386112475824564     
 C   1.4206850741099701        5.6934281959349571        17.389633374297286     
 H  0.33863148012268157        7.5535963732600848        17.204674582045229     
 H   4.5573945872968533        11.226036059916764        10.636531858826885     
 C   4.6205549271597368        9.1547986995961761        10.014658904994560     
 H   4.3301296886406968        7.0569479740978496        9.5662919559688291     
 H  -3.1347288139504736        4.1368873552951655        10.484994592967775     
 C  -2.1791806731581254        4.6828047724780362        8.6268360062537361     
 H  -1.1032952967609062        5.5089202898186613        6.9334572484892885     
 H  -5.6143862338158295        9.2790511300594645        15.831905427040562     
 H   3.1172639948467831        4.1551138337650206        14.872356422148730     
 C   2.2098775957771282        4.7372075178904707        16.743969406878705     
 H   1.1797306478056984        5.5953567789256038        18.449209355174084     
 H   5.5669650079043844        9.2430707317181682        9.4837679249429652     
 H  -2.5551990548492007        3.8095634238551876        8.1023672005356655     
 H   2.6079885519772170        3.8799166896545492        17.278362010857670     
         256

 Dy   4.3116889581327822       0.16907083682747201        4.2172209004926193     
 Br   4.3144779434239107       -2.7151264549713003        4.2378590265518445     
 O   5.1016247617585577       0.60618484983448873        2.2405628740081984     
 N   5.7121090343430501        2.2825837472668256        4.6571748399606099     
 N   6.5620169611316159      -0.27578007932842014        5.4225593737056563     
 O   3.5103236764374817       0.60961746535975780        6.1852048321732438     
 N   2.9024653087873293        2.2834034907747927        3.7642342099874746     
 N   2.0736271696563744      -0.30316092581877990        3.0150071840903090     
 C   5.5463048398579344        1.6682807644527036        1.5641549129519587     
 C   6.3604321260007763        2.0920359081390751        5.9799560131706047     
 C   4.8771813394873851        3.5167663644188418        4.7123552935107025     
 C   6.8034708441519287        2.4141697449413129        3.6313780066801753     
 C   7.2146146115935537       -1.4568199242297046        5.4999311969272382     
 C   7.1013351793062913       0.78592375249666291        6.0718553781738178     
 C   3.0590070121955648        1.6682635925322267        6.8627532095982300     
 C   2.2528770840314545        2.0707788127962550        2.4470902154960350     
 C   3.7372834657357532        3.5148944416041097        3.6953920357037333     
 C   1.8147264743981222        2.4232380569230441        4.7898963406290225     
 C   1.4244803650739539       -1.4868368576706956        2.9415251430484828     
 C   1.5240026612483806       0.75614191683659915        2.3679841863740281     
 C   6.3624693127150342        2.6366072033068253        2.2133579099350280     
 C   5.2067868592911681        1.8755982881620732       0.20746839397962025     
 H   5.5663832076433142        2.0959418412841608        6.7432038813728958     
 H   7.0507088400900670        2.9224080285474154        6.2082785877650863     
 H   5.5091329948259675        4.4067069471222622        4.5491497169464097     
 H   4.4616986016472806        3.5906293447687001        5.7225089679008896     
 H   7.4652212584535897        3.2410239305752886        3.9327181650744230     
 H   7.3819864042714647        1.4816362600187272        3.6823095827956660     
 H   6.7361525988458393       -2.2846379586181635        4.9820895311078441     
 C   8.4085755151144124       -1.6255365241747628        6.1964844215868178     
 C   8.2799129638968534       0.68723013468652017        6.8102034746334459     
 C   2.2528595375852190        2.6424393191648679        6.2099339363160730     
 C   3.3742146301594946        1.8593031939047409        8.2273338633245601     
 H   3.0430749511120028        2.0767432829744603        1.6799916624148730     
 H   1.5509783781276756        2.8895036979705107        2.2112665298227743     
 H   3.1093300806877751        4.4087124332715115        3.8542217478032441     
 H   4.1506441027387622        3.5819898478293051        2.6840316054877462     
 H   1.1556369000906375        3.2526137278672764        4.4888097776471634     
 H   1.2310603009263132        1.4934335952625490        4.7411673241645671     
 H   1.9093210437286585       -2.3123406729244178        3.4569259272697153     
 C  0.22661621166447043       -1.6619373632334771        2.2532186384729069     
 C  0.34017934261936544       0.64986097351430350        1.6381789550782222     
 C   6.8173693859628228        3.7523077402531233        1.5029215671880289     
 C   5.6769449367010028        2.9972398868138272      -0.48500908781926039     
 H   4.5949571157498461        1.1361702684307204      -0.30736286934982637     
 H   8.8929565256344691       -2.5985193794721031        6.2264854573042570     
 C   8.9584088418399901      -0.53076945888315463        6.8588181187100492     
 H   8.6724589146639204        1.5658954528853406        7.3163992989612510     
 C   1.7892815720965971        3.7522783976969820        6.9242514181056638     
 C   2.8907209744172460        2.9720128297640525        8.9246558138445984     
 H   3.9741291467707867        1.1116016657389398        8.7439554375821960     
 H -0.25171010480826733       -2.6379110425599923        2.2273989369453755     
 C -0.33425376245476424      -0.57051917621298509        1.5947364001587010     
 H  -6.0063205050950412E-002   1.5264808826924392        1.1341481073855679     
 H   7.4450462577909171        4.4821410583472812        2.0145256588930596     
 C   6.4882701318627216        3.9373033767253598       0.15662703513163673     
 H   5.4048542223360432        3.1165132927153150       -1.5348714094440310     
 H   9.9017802101551577      -0.62452000536314012        7.3939819778551357     
 H   1.1693970717425390        4.4872001296296666        6.4104943986743548     
 C   2.0943814971321126        3.9216177350616261        8.2782280315681351     
 H   3.1401256868369423        3.0780888939083360        9.9814299691888060     
 H  -1.2826670163738418      -0.66733364997113198        1.0686453397926312     
 H   6.8756911941966683        4.8038013464122260      -0.37056596550545451     
 H   1.6987193498438795        4.7823581114922753        8.8087148384237466     
 Dy   4.2465714573549853        17.063921915375534        12.650911782648542     
 Br   4.2464091723529656        19.936902273717134        12.676161596013506     
 O   3.4383483792203120        16.628669018575362        10.681519235931734     
 N   2.8565253733372380        14.940646415638104        13.103012204742791     
 N   2.0010717015125317        17.511024241498991        13.859423037433325     
 O   5.0610153158745996        16.643291565221933        14.620185145545509     
 N   5.6520476965665347        14.945927475428633        12.206488960141215     
 N   6.4909943378504158        17.523377227577551        11.444045236941172     
 C   3.0027423551988535        15.560105393923738        10.009145118033915     
 C   2.2138755541139306        15.143856106557614        14.426527421129094     
 C   3.6882392793331662        13.705706709452103        13.163086872409089     
 C   1.7615080738121200        14.806698476482621        12.082163305997140     
 C   1.3427889036586165        18.688851034498995        13.936859729624617     
 C   1.4691988530211306        16.448559912843358        14.513938789595070     
 C   5.5085569132486283        15.585911618792551        15.302054494776659     
 C   6.3004220144943011        15.151834871221149        10.885975571056775     
 C   4.8252774613374987        13.708068750752682        12.143659100052510     
 C   6.7433957844138108        14.815414329286900        13.231124683184426     
 C   7.1426941542863442        18.705061961862068        11.369223055593839     
 C   7.0378240860805539        16.461161114311011        10.801391826498396     
 C   2.1980353330608997        14.585131467258931        10.662794152756858     
 C   3.3378277732463628        15.355136934864531        8.6511001416572935     
 H   3.0113774039287504        15.147431802715777        15.186186833172121     
 H   1.5260469055321304        14.314486780168721        14.665639162472775     
 H   3.0564956266899754        12.814932054133443        13.003681215292978     
 H   4.1057162420383193        13.635174995162510        14.172717804619333     
 H   1.1017599267014493        13.979359157418417        12.386485825304309     
 H   1.1821345866478385        15.738645469106135        12.134076418241994     
 H   1.8140411705984771        19.517463012944166        13.413870833452085     
 C  0.15241948470713745        18.855092399824599        14.640108862397861     
 C  0.29356316763909324        16.544453617796968        15.258032394892236     
 C   6.3088512600176365        14.604318332501865        14.653014722462983     
 C   5.1961983320360234        15.402870614770247        16.668588631675540     
 H   5.5077363636438958        15.148503654449284        10.121298657481800     
 H   6.9954776883893839        14.327014972911186        10.652183666669936     
 H   5.4600339985869404        12.819326793802770        12.303099094262578     
 H   4.4093212668284050        13.636184052418191        11.133612375725528     
 H   7.4030189865237093        13.985776568470353        12.932445598433223     
 H   7.3246441241958609        15.746217362543520        13.175450723375830     
 H   6.6594785151979634        19.533260153704472        11.882076747695315     
 C   8.3427961861408626        18.874784912500935        10.683294923977682     
 C   8.2234656359035441        16.560820486043678        10.073887100952772     
 C   1.7483603455088437        13.465832899688797        9.9547200264763909     
 C   2.8732217093989307        14.229564495131829        7.9612300785074721     
 H   3.9403293699452084        16.100356548974471        8.1334282185768458     
 H -0.33571490223272604        19.826170763783740        14.670337437082113     
 C -0.38888744321821345        17.760150746766623        15.309061558072566     
 H  -9.2981384037792936E-002   15.665292064023982        15.768013319107990     
 C   6.7700458920978939        13.496289135500261        15.371849595618212     
 C   5.6776087062532481        14.292402663194954        17.370791810699661     
 H   4.6001357697346270        16.154737278134871        17.183418845627020     
 H   8.8249254045445191        19.848943163535630        10.655695738497801     
 C   8.9013668802446517        17.779550057858700        10.029240357070487     
 H   8.6220077000217241        15.681983443927797        9.5725224820119852     
 H   1.1275279419111541        12.732061241190701        10.468968327200560     
 C   2.0725113286116370        13.283208877752653        8.6069537163209677     
 H   3.1406141552717388        14.112049601611192        6.9099906144076915     
 H  -1.3289946522620228        17.852068952712383        15.850256191700760     
 H   7.3857342614048305        12.756132601977271        14.860527266916225     
 C   6.4684683705147412        13.335897493758525        16.727640027911569     
 H   5.4311757033857999        14.193261333929682        18.428975442310197     
 H   9.8512202595052951        17.872642321386472        9.5053603281213093     
 H   1.6895950518673888        12.413777269850383        8.0813810564493682     
 H   6.8621242940153326        12.476814005620595        17.262311172909364     
 Dy   4.5357121978256192E-002   8.7738787491302865        4.2221359271484635     
 Br   2.8485488253526887E-002   5.8900440385953114        4.2377818305939172     
 O  0.84472621606633547        9.2165292732411643        2.2521021280545694     
 N   1.4518469164848093        10.889126000331068        4.6733658632625623     
 N   2.2871701252945038        8.3043734055678957        5.4115960453441296     
 O -0.74570638040727455        9.2092286746546002        6.1973970667966602     
 N  -1.3574487063907481        10.888949492782224        3.7810020425173456     
 N  -2.2016721699786079        8.3302696725752732        3.0052382034709706     
 C   1.2822454957588740        10.283885962482639        1.5792931147660354     
 C   2.0997224498588625        10.674084659569852        5.9905921009898897     
 C  0.61633207576723559        12.119987989861349        4.7447014450087757     
 C   2.5395861572655969        11.028964730341498        3.6472572866919601     
 C   2.9391557071228749        7.1219455984323776        5.4806947151512366     
 C   2.8326586879047713        9.3619541565311799        6.0645403712145596     
 C  -1.2036163481044029        10.263456412413211        6.8777627162240282     
 C  -2.0076598810283803        10.701472357372424        2.4585082671682987     
 C -0.52380379340566052        12.124003524554004        3.7281472488485576     
 C  -2.4488324449384327        11.019317168041045        4.8060582352003882     
 C  -2.8513019226973753        7.1478059241563043        2.9235544249773810     
 C  -2.7448979694573232        9.3934018022836394        2.3613619506991519     
 C   2.0944856311631086        11.254202875754416        2.2306645769493709     
 C  0.94058260706674235        10.493208643363243       0.22342853610584043     
 H   1.3073646591226373        10.671969307318356        6.7554892545086602     
 H   2.7974788430481619        11.494595813934545        6.2324111445972425     
 H   1.2437790397539163        13.014691355640611        4.5888777919469117     
 H  0.20231140474604059        12.183716150850938        5.7561719513965048     
 H   3.2006695562064067        11.856391802163937        3.9491732719345429     
 H   3.1209135430979109        10.097709103875671        3.6922996067370422     
 H   2.4575388457045317        6.2975960248849114        4.9605687658697555     
 C   4.1346275668465333        6.9463648237462898        6.1729652128231889     
 C   4.0144107187018436        9.2553531584306050        6.7968561495856195     
 C  -2.0145369432118816        11.235128099206122        6.2273086513259646     
 C -0.88949170272399458        10.453698445337398        8.2426885818595395     
 H  -1.2157843802940735        10.712859680170077        1.6931026156752385     
 H  -2.7016220691864903        11.530401833593190        2.2362301323370728     
 H  -1.1564504317306503        13.012828236922608        3.8946600286542834     
 H -0.10951127872802904        12.201405398261860        2.7179236397347428     
 H  -3.1090733904577985        11.848015906316377        4.5062836933030557     
 H  -3.0292355918892624        10.088003350688570        4.7510404861317177     
 H  -2.3697561958725912        6.3189831244477439        3.4370229428552546     
 C  -4.0473856190456186        6.9793547482788982        2.2305382213239864     
 C  -3.9253318866375149        9.2948090385451145        1.6253112265300005     
 C   2.5427595708798885        12.374042175282073        1.5226805235932968     
 C   1.4040079698432786        11.619457482814283      -0.46619586719516154     
 H  0.33248623230792168        9.7514564726494211      -0.29263066391541831     
 H   4.6153037617254089        5.9715683485289253        6.1969535925388524     
 C   4.6900266169441958        8.0358835784679261        6.8390733299783166     
 H   4.4109310268235102        10.131106533739899        7.3049379747445675     
 C  -2.4854824002721880        12.340445466638837        6.9439130991003362     
 C  -1.3807143192653681        11.561255652570168        8.9427808165655787     
 H -0.28484212093732397        9.7093783221874315        8.7583485494299982     
 H  -4.5293819756959710        6.0051503870853367        2.1987932636539180     
 C  -4.6025786301554410        8.0758794199782944        1.5754956870077279     
 H  -4.3214233932018393        10.174298822668998        1.1230171843881118     
 H   3.1687872832839830        13.104508826827001        2.0352835693770506     
 C   2.2107039736698084        12.561937734907991       0.17751565059169855     
 H   1.1308051991428143        11.740241140684175       -1.5155390509971147     
 H   5.6342194576415823        7.9375141220636936        7.3721912729184709     
 H  -3.1078439653556953        13.074067794992741        6.4311737725618956     
 C  -2.1831687207927826        12.507327980208782        8.2987672580206802     
 H  -1.1322700329584980        11.666121010749096        9.9999372462836451     
 H  -5.5500532565374812        7.9835164890150780        1.0471859324965125     
 H   2.5925903885094832        13.432337712225971      -0.34724106763558937     
 H  -2.5852635072740537        13.363705104345209        8.8314419783142650     
 Dy  -1.4736750759404799E-002   8.4702005926717341        12.670786381199550     
 Br   3.5536697485856784E-003   11.338303516756188        12.695879286792779     
 O -0.82712397811206950        8.0402116813509235        10.698604527714014     
 N  -1.4158268261611964        6.3488937898596314        13.120244489528739     
 N  -2.2637291579102357        8.9263405630799397        13.868770837348830     
 O  0.79333920208777509        8.0401001052764567        14.639700121735858     
 N   1.3781991868482235        6.3422210962318015        12.223132720392510     
 N   2.2270716652915823        8.9123336288057882        11.451556545916093     
 C  -1.2595688436494914        6.9702577488678559        10.026502316883835     
 C  -2.0616139763759089        6.5591348488046952        14.440936790317398     
 C -0.58863534751153701        5.1113626998394874        13.186689652653504     
 C  -2.5076018455950289        6.2163765723141466        12.095807137055688     
 C  -2.9187916682014565        10.106244490064338        13.940872952542474     
 C  -2.8036111495049849        7.8658719796204890        14.519999983983599     
 C   1.2432338597315313        6.9817768757314989        15.319366680891536     
 C   2.0235895878299157        6.5399178981517743        10.900067173086558     
 C  0.54871220784310570        5.1055942896006430        12.167671328006517     
 C   2.4725288602736182        6.2118084232686126        13.244432141803742     
 C   2.8830001588297045        10.091126895891104        11.368579076935701     
 C   2.7644960245938872        7.8465632284723643        10.806525585183556     
 C  -2.0656867129938727        5.9947115416623484        10.678035440074714     
 C -0.91858084853223343        6.7624588347777825        8.6700286899280066     
 H  -1.2664067896395412        6.5647477798519303        15.203014170560285     
 H  -2.7521638778010176        5.7326423800911348        14.682271332907595     
 H  -1.2231167724753014        4.2216893680870715        13.030768158737859     
 H -0.17207919838352428        5.0434847146812682        14.196929890855550     
 H  -3.1694962400307132        5.3895558432740414        12.397473217122993     
 H  -3.0861749642344920        7.1489200519178357        12.145668693983284     
 H  -2.4408633150212782        10.933412963151714        13.421674292769566     
 C  -4.1142534008473550        10.276199720302753        14.634681470309113     
 C  -3.9851903702449647        7.9654442663574203        15.253681615230180     
 C   2.0421106218337166        6.0009184072998840        14.667472358536573     
 C  0.93560507665879378        6.7984765010783157        16.686756456870498     
 H   1.2290139374705100        6.5343269226831300        10.137354313054217     
 H   2.7157341271171274        5.7118173348182717        10.669067003057421     
 H   1.1819035149085915        4.2167691152142446        12.332585868094659     
 H  0.13287823307870383        5.0288181257597406        11.157984673144975     
 H   3.1306892606830945        5.3814786842463551        12.944189354990161     
 H   3.0543438685970377        7.1420978165661158        13.186436254549898     
 H   2.4075655367530842        10.922227361279795        11.883845955512612     
 C   4.0777660335100210        10.254820542742141        10.672200118557326     
 C   3.9443990773128541        7.9400364032868298        10.068581118437894     
 C  -2.5090070887788682        4.8724797961162620        9.9703690865018597     
 C  -1.3767817438511216        5.6340133598173194        7.9806208057320642     
 H -0.31533282910209459        7.5072734607004126        8.1528540359423047     
 H  -4.5990759418993985        11.248875271861010        14.661875398572699     
 C  -4.6647815572156901        9.1828779403521317        15.298575201447763     
 H  -4.3780597542537842        7.0875727120148806        15.760934829540313     
 C   2.5072950612337150        4.8933684856400310        15.384653470263912     
 C   1.4212593083942602        5.6888024501728198        17.387423190283389     
 H  0.34052702716229849        7.5498703702943581        17.203477484867342     
 H   4.5636725212830171        11.226939314928654        10.638664348865902     
 C   4.6263930457512030        9.1561326088538664        10.015475007966767     
 H   4.3357739922348832        7.0585091822981569        9.5661787592447123     
 H  -3.1304706848004056        4.1384941460101423        10.483628606200948     
 C  -2.1777281396069643        4.6867708708954599        8.6247560552603453     
 H  -1.1045738724950624        5.5150118594017101        6.9307804264336754     
 H  -5.6088940956135680        9.2773827930795409        15.832252232934767     
 H   3.1214220812543854        4.1534608758985891        14.870838727327483     
 C   2.2111795934089673        4.7332210873061173        16.741728783210316     
 H   1.1782827605763129        5.5892705471219459        18.446364946049211     
 H   5.5724174999180445        9.2447613432870011        9.4839772569225413     
 H  -2.5549798387993152        3.8145046077330180        8.0995911339019990     
 H   2.6079634407090433        3.8749099910324709        17.275432060006572     
         256

 Dy   4.3048777378773186       0.16908933440622667        4.2183124448271823     
 Br   4.3081606222865920       -2.7150675016927504        4.2351046276765372     
 O   5.0951552464821317       0.60567071231207392        2.2417716488068322     
 N   5.7059807524192081        2.2824379585223546        4.6582882045005087     
 N   6.5549117210763468      -0.27630519824035010        5.4242853148880474     
 O   3.5038985527979016       0.61005931094979815        6.1864642019777030     
 N   2.8963615044061077        2.2838061351289940        3.7654214647562290     
 N   2.0664607298636453      -0.30223048719898321        3.0168230511252574     
 C   5.5409216113816120        1.6670377606939197        1.5649184297766323     
 C   6.3546376160006472        2.0918238628825625        5.9809118312088376     
 C   4.8713352683061544        3.5167912565990349        4.7136107516422525     
 C   6.7971896994099401        2.4139379916177610        3.6323856260334795     
 C   7.2070321790946279       -1.4576041185247539        5.5018058834060319     
 C   7.0950276143885764       0.78540855319721914        6.0729066464448485     
 C   3.0537435316963042        1.6694654399768556        6.8635751761651917     
 C   2.2470504554762121        2.0713432325635459        2.4481375010633624     
 C   3.7314187753131276        3.5151402167367585        3.6966839172364443     
 C   1.8085175587984352        2.4236232013358703        4.7910214970741851     
 C   1.4168638979616281       -1.4856695962755797        2.9434882562070688     
 C   1.5176611334403169       0.75702819969716595        2.3690662729950236     
 C   6.3565890469125286        2.6357633449723545        2.2141245283625235     
 C   5.2035905117759738        1.8727301166017276       0.20749466864968355     
 H   5.5608945997860948        2.0963517672368006        6.7444687316607466     
 H   7.0454038060750559        2.9219122214395128        6.2087686375875721     
 H   5.5034626251716396        4.4065969513352190        4.5503344957886744     
 H   4.4559839977727336        3.5907766429239167        5.7237968165340742     
 H   7.4588525815613247        3.2409560840627405        3.9334959992620191     
 H   7.3758843376428871        1.4815129910989395        3.6835864553963882     
 H   6.7279516278548668       -2.2854129036318027        4.9845144519565370     
 C   8.4013928843953440       -1.6265417436623022        6.1976290070223481     
 C   8.2740370009473772       0.68649199958876683        6.8105664568945379     
 C   2.2471035512210156        2.6432927795540566        6.2108203652800604     
 C   3.3711711534829121        1.8620684243372840        8.2274123239204666     
 H   3.0375289394100022        2.0767180328620500        1.6813225757623942     
 H   1.5456463945563963        2.8903767909254259        2.2119177939023120     
 H   3.1036311256731461        4.4090802537762599        3.8554544811193701     
 H   4.1448683242156354        3.5821046512910875        2.6853376618064551     
 H   1.1493161056921979        3.2528617862060636        4.4898288874726360     
 H   1.2250338165719279        1.4937133720521243        4.7425006229371389     
 H   1.9010712484905490       -2.3111600347370147        3.4594828442414292     
 C  0.21943597963705871       -1.6605886951612310        2.2544024241107556     
 C  0.33432070443280454       0.65092051309525290        1.6384967035318518     
 C   6.8126813883856858        3.7506051210109361        1.5030781444233576     
 C   5.6753770892841686        2.9931878585615226      -0.48571856634938365     
 H   4.5924233460582045        1.1327856505589338      -0.30733022410818867     
 H   8.8853352649453896       -2.5997453878767525        6.2276661886702138     
 C   8.9521918766166593      -0.53172250636929552        6.8590685701250411     
 H   8.6672553213865999        1.5651595885544505        7.3162500918177091     
 C   1.7846952368804976        3.7539216005974851        6.9246080157547194     
 C   2.8892811361310384        2.9758854938200439        8.9240769681204988     
 H   3.9717775934423223        1.1148771201324499        8.7439989242851635     
 H -0.25932717845688941       -2.6363458882499935        2.2286357882544796     
 C -0.34043938806230351      -0.56925359791082086        1.5949596516655842     
 H  -6.5230336159125338E-002   1.5275103594603661        1.1338962892546400     
 H   7.4398524281257643        4.4808566245560666        2.0147088264442163     
 C   6.4857928930022677        3.9339456847711332       0.15605517410969727     
 H   5.4052693318133693        3.1111149849794293       -1.5362055707200257     
 H   9.8960842127626307      -0.62551999640261680        7.3933144008126126     
 H   1.1642797209687825        4.4884419960247222        6.4109285795786297     
 C   2.0919884403100939        3.9248132683680215        8.2778617902734464     
 H   3.1406800897141185        3.0832263515402798        9.9802262280406708     
 H  -1.2883111242948682      -0.66605546074260991        1.0679271302271927     
 H   6.8742946658138910        4.7996200007268550      -0.37168157553787878     
 H   1.6973678268032331        4.7863108766768958        8.8078640036864542     
 Dy   4.2533574275458204        17.063800555946276        12.651990361607119     
 Br   4.2525745659108045        19.936764509480945        12.673791445027922     
 O   3.4447791742835934        16.629380373329468        10.682681550693113     
 N   2.8627713324810315        14.940640558731754        13.104034781085661     
 N   2.0079010986271095        17.511259429199161        13.860650833061104     
 O   5.0673091547788331        16.642830679918276        14.621528910871259     
 N   5.6582355001554454        14.945632595173860        12.207595765751012     
 N   6.4979223749920134        17.522811228331292        11.445540439100977     
 C   3.0081898421990449        15.561529755736448        10.009806816161596     
 C   2.2197437547116090        15.143879758714677        14.427379571840911     
 C   3.6942677697443056        13.705572613443421        13.164208115390906     
 C   1.7679442262767666        14.806820884585518        12.083025261014283     
 C   1.3498981267321803        18.689253974482497        13.937993929537182     
 C   1.4754923023509421        16.448854220219463        14.514835163062559     
 C   5.5138171996238574        15.584718244977125        15.302928846480549     
 C   6.3063576709285840        15.151499381817624        10.886974703463981     
 C   4.8313454322979164        13.707845510460569        12.144826584693758     
 C   6.7496593209948426        14.815262480255750        13.232228887287022     
 C   7.1498765058886198        18.704345667451726        11.370615606894866     
 C   7.0441583236837957        16.460578273109178        10.802432511131997     
 C   2.2041011078174164        14.586013909199108        10.663405042030716     
 C   3.3410728704219692        15.358253952953776        8.6510184407144113     
 H   3.0169149152906254        15.146860659146482        15.187383871960101     
 H   1.5314460364767752        14.314760452607269        14.665992265460646     
 H   3.0624088752083125        12.814901512194536        13.004666300060816     
 H   4.1115997626319327        13.634886135702091        14.173876776916112     
 H   1.1083119357345410        13.979264081748680        12.387033633570256     
 H   1.1883480406065321        15.738623457188446        12.135269079518329     
 H   1.8215537984487309        19.517802053586802        13.415256824676737     
 C  0.15919468803928119        18.855689624470500        14.640641545831551     
 C  0.29955064501591100        16.544974542264139        15.258455041260197     
 C   6.3146641538813642        14.603572229351554        14.653873465235819     
 C   5.1993256150300198        15.400073524808539        16.668749253496284     
 H   5.5134096641699131        15.148719733457737        10.122566169251501     
 H   7.0009847251078199        14.326436406342657        10.652768425274948     
 H   5.4660220477891173        12.819035326418975        12.304183583602148     
 H   4.4153157872570041        13.636098486848493        11.134786521671273     
 H   7.4095228182530910        13.985869140291960        12.933437565994351     
 H   7.3305934593965505        15.746255455836266        13.176803498596525     
 H   6.6671060471649701        19.532571909887061        11.883827877496097     
 C   8.3495721610340521        18.873923735667447        10.683961133831403     
 C   8.2294231815529528        16.560057956253065        10.074335176443977     
 C   1.7533139139073695        13.467563545573997        9.9546655210803259     
 C   2.8749120629991092        14.233853920709857        7.9603626215562269     
 H   3.9428226918376739        16.104059181762061        8.1333733726473714     
 H -0.32870972982727170        19.826894073603114        14.670650253135094     
 C -0.38275338553184451        17.760790837272186        15.309149881760471     
 H  -8.7440535981494122E-002   15.665873445953318        15.768221086806658     
 C   6.7747698765315780        13.494747170916884        15.372123439731842     
 C   5.6792229779610404        14.288498133579129        17.370238490916382     
 H   4.6025548408788559        16.151394481579061        17.183589272772519     
 H   8.8319243602370996        19.847962665379693        10.656156710548169     
 C   8.9074557821205431        17.778680017798916        10.029352663625405     
 H   8.6274827612181042        15.681188404823164        9.5726706748433212     
 H   1.1330498290759616        12.733302102308917        10.468905032467134     
 C   2.0752214881430309        13.286687397127212        8.6061656550674730     
 H   3.1402850249431156        14.117760305059328        6.9084950659730762     
 H  -1.3233112189016858        17.852757537760318        15.849566078150634     
 H   7.3910011166873586        12.755038515314393        14.860821299380188     
 C   6.4710530306622847        13.332734087715439        16.727211478992974     
 H   5.4308372879714994        14.188035604458069        18.427815767975165     
 H   9.8568235262544128        17.871760458772059        9.5046248543677567     
 H   1.6912938998394906        12.418067721391987        8.0800013633911405     
 H   6.8637388599794438        12.472894875750496        17.261353987091134     
 Dy   3.9113879281880162E-002   8.7739654848919049        4.2223601629903857     
 Br   2.4163561911272405E-002   5.8901037539127596        4.2343696346115971     
 O  0.83848948647194621        9.2161630539676374        2.2523259975454746     
 N   1.4457126792540078        10.889249904709224        4.6731523392521348     
 N   2.2804639693287534        8.3045953764899121        5.4132259107034422     
 O -0.75192106415606219        9.2099414975621663        6.1975810275472174     
 N  -1.3636394050922902        10.888680407818521        3.7807193107144546     
 N  -2.2083404288321731        8.3297232048960606        3.0067601956091421     
 C   1.2773305733990616        10.282576715685535        1.5789038648050295     
 C   2.0936452586490519        10.674850020274876        5.9904800008415746     
 C  0.61022988043936299        12.120173940501124        4.7438129906073128     
 C   2.5335546239713307        11.028773508567914        3.6471561429766335     
 C   2.9322545537190625        7.1221111560436476        5.4830745564426966     
 C   2.8262983512039757        9.3625707345593163        6.0652699138788000     
 C  -1.2086573591370025        10.265049576544342        6.8773141833200233     
 C  -2.0137475733903170        10.700447634793687        2.4583032187069156     
 C -0.52989075883805048        12.123650026545004        3.7272201340404645     
 C  -2.4549736774486939        11.019503110817537        4.8058296302169898     
 C  -2.8581800188978126        7.1473335997469203        2.9258175276811511     
 C  -2.7512635074144365        9.3924920468030333        2.3620645630159598     
 C   2.0891662258192571        11.253253046162014        2.2302148133411426     
 C  0.93797484950561860        10.490140700502703       0.22225199725486702     
 H   1.3014219122021977        10.673609907398630        6.7555087846072173     
 H   2.7916948191068016        11.495320315928788        6.2315730212143690     
 H   1.2377146258949303        13.014748494917177        4.5874418924224267     
 H  0.19625271233836716        12.184510873175782        5.7552460881137542     
 H   3.1945049084553387        11.856373078503282        3.9488905750454526     
 H   3.1149988720649255        10.097600955563060        3.6927495190808681     
 H   2.4503578594704432        6.2974725283874271        4.9636618653747959     
 C   4.1279969667887775        6.9468627508552423        6.1749594411859903     
 C   4.0082924343515360        9.2563025464921704        6.7972913089546836     
 C  -2.0200394574765679        11.236254335271768        6.2267254802383034     
 C -0.89229194311999549        10.457132708514498        8.2414544377329495     
 H  -1.2217229761283948        10.710935656858396        1.6930457984126988     
 H  -2.7074349707887420        11.529388522977658        2.2352325788975609     
 H  -1.1624733947088752        13.012627490668839        3.8931809376785691     
 H -0.11551691220669087        12.200450282251550        2.7169717257622854     
 H  -3.1153150646314991        11.847996935363648        4.5057185064358798     
 H  -3.0352708224577185        10.088105311740476        4.7514401602764318     
 H  -2.3768811976938258        6.3187796918397865        3.4399330316627124     
 C  -4.0540452147380153        6.9785789033657490        2.2324962347033219     
 C  -3.9315145504312623        9.2936037162042631        1.6258101345250004     
 C   2.5389330897332401        12.372037703118393        1.5215081611777472     
 C   1.4033389624860657        11.615008947611903      -0.46823565392930133     
 H  0.33043085675660139        9.7479237116078519      -0.29374245421284861     
 H   4.6085114763545079        5.9719895024074381        6.1994232244990437     
 C   4.6838761462201637        8.0368069388066044        6.8399611209319309     
 H   4.4051293625362584        10.132319422933250        7.3046931842371396     
 C  -2.4895612700768237        12.342659245099030        6.9425154134002804     
 C  -1.3816471051711401        11.566107731058475        8.9405928257213159     
 H -0.28707352148110332        9.7133278695395262        8.7572307083249985     
 H  -4.5361986549133100        6.0044511033377805        2.2012087262949320     
 C  -4.6088060026462010        8.0747058607152447        1.5764426356897734     
 H  -4.3273169760848660        10.172850563124165        1.1228973498567598     
 H   3.1644590257033189        13.102940904672501        2.0341067651975422     
 C   2.2092891588581738        12.558095385039993       0.17553615175974879     
 H   1.1322096797690120        11.734369682053480       -1.5182402158809289     
 H   5.6284818465013187        7.9388033097864117        7.3724223204487265     
 H  -3.1124385829297458        13.075787045027285        6.4297143548182465     
 C  -2.1848643329606521        12.511496584857319        8.2965545729505674     
 H  -1.1311616571654148        11.672493856140912        9.9970836686363711     
 H  -5.5558997395645671        7.9820062703458987        1.0475274007470938     
 H   2.5925334951079027        13.427487228654975      -0.34986184751299115     
 H  -2.5856516733450445        13.368912708104341        8.8285121169785548     
 Dy  -8.8360785995039992E-003   8.4704491631597776        12.670927459932958     
 Br   7.4241073238213995E-003   11.338527926413491        12.692447665043984     
 O -0.82135973204339130        8.0408673713757697        10.698883672311679     
 N  -1.4099305728343303        6.3486596453496924        13.119952531957283     
 N  -2.2573922320751962        8.9257646720832824        13.870318618757357     
 O  0.79925187683981258        8.0395150599470480        14.639769207463216     
 N   1.3840681180568528        6.3425826413265014        12.222755948843758     
 N   2.2333515251096516        8.9129706548881575        11.452939188363411     
 C  -1.2549390153745761        6.9717860711732138        10.026133710069864     
 C  -2.0557464705799240        6.5580958330372461        14.440770467431165     
 C -0.58275890635961425        5.1110876396162395        13.185626821194587     
 C  -2.5018230472458578        6.2165346892117883        12.095646593079740     
 C  -2.9123233358678804        10.105702738853614        13.943121134268729     
 C  -2.7975180953041541        7.8649225271004068        14.520753559219667     
 C   1.2479343615429428        6.9803122016262495        15.318823076892947     
 C   2.0293716112415963        6.5410417534764793        10.899790645938799     
 C  0.55456028306925476        5.1059954622505357        12.166577653588764     
 C   2.4783335953113483        6.2116976527238448        13.244111326603118     
 C   2.8894276358580870        10.091727412475921        11.370647451013085     
 C   2.7705330120282392        7.8475683984269704        10.807142241336296     
 C  -2.0605925540948937        5.9957778165186237        10.677521127578929     
 C -0.91611188526019449        6.7657638946481518        8.6689104568400044     
 H  -1.2606460961662844        6.5628411990266082        15.202957164816905     
 H  -2.7465322166675143        5.7315837838259460        14.681349958956329     
 H  -1.2172553798960846        4.2215399482225600        13.029087791948214     
 H -0.16624566665293689        5.0425256345010565        14.195821777679626     
 H  -3.1635706206422611        5.3894972282283682        12.397044363785827     
 H  -3.0805286083287435        7.1489765328815293        12.146138476486071     
 H  -2.4342026003343982        10.933158579443093        13.424552871924639     
 C  -4.1080234812394627        10.275302672318961        14.636598103190927     
 C  -3.9792837739374707        7.9641532057811837        15.254231017291817     
 C   2.0472514757280971        5.9998939133832367        14.666800479030478     
 C  0.93806251513232808        6.7952382527652633        16.685457363608748     
 H   1.2346570391920919        6.5363327888359413        10.137219711878515     
 H   2.7212515405142730        5.7129435919985596        10.668004501631183     
 H   1.1877513849571595        4.2170493105785365        12.330860176378883     
 H  0.13863896478225318        5.0298743239664505        11.156866881087479     
 H   3.1365811289525785        5.3815487073386299        12.943558595458468     
 H   3.0600719215975314        7.1420553927384294        13.186749013674914     
 H   2.4141932928942369        10.922555825999829        11.886520901227177     
 C   4.0839596664083508        10.255765428435117        10.673948984331105     
 C   3.9502699370107122        7.9413619619723583        10.069024018914913     
 C  -2.5052658733823900        4.8745749274468855        9.9690683136015501     
 C  -1.3760880114592680        5.6386548639644332        7.9785791583267205     
 H -0.31343815391841218        7.5110942361836770        8.1518593251185880     
 H  -4.5927607401994992        11.248019189384175        14.664199567443916     
 C  -4.6589087917630758        9.1815773001767766        15.299524677889803     
 H  -4.3723831914781535        7.0860311598957342        15.760894858150261     
 C   2.5109737052447625        4.8912660024833592        15.383194464703260     
 C   1.4218335426785500        5.6841767044106835        17.385213006269488     
 H  0.34242257420191541        7.5461443673286324        17.202280387689452     
 H   4.5699504552691810        11.227842569940545        10.640796838904919     
 C   4.6322311643426692        9.1574665181115549        10.016291110938973     
 H   4.3414182958290688        7.0600703904984643        9.5660655625205937     
 H  -3.1262125556503380        4.1401009367251183        10.482262619434124     
 C  -2.1762756060558037        4.6907369693128826        8.6226761042669562     
 H  -1.1058524482292185        5.5211034289847580        6.9281036043780633     
 H  -5.6034019574113065        9.2757144560996174        15.832599038828974     
 H   3.1255801676619877        4.1518079180321577        14.869321032506235     
 C   2.2124815910408060        4.7292346567217649        16.739488159541931     
 H   1.1768348733469274        5.5831843153182881        18.443520536924343     
 H   5.5778699919317036        9.2464519548558339        9.4841865889021175     
 H  -2.5547606227494293        3.8194457916108484        8.0968150672683326     
 H   2.6079383294408696        3.8699032924103922        17.272502109155479     
         256

 Dy   4.2980665176218551       0.16910783198498133        4.2194039891617461     
 Br   4.3018433011492734       -2.7150085484142004        4.2323502288012298     
 O   5.0886857312057048       0.60515657478965923        2.2429804236054660     
 N   5.6998524704953670        2.2822921697778837        4.6594015690404067     
 N   6.5478064810210777      -0.27683031715228007        5.4260112560704377     
 O   3.4974734291583216       0.61050115653983850        6.1877235717821630     
 N   2.8902577000248861        2.2842087794831949        3.7666087195249829     
 N   2.0592942900709161      -0.30130004857918657        3.0186389181602058     
 C   5.5355383829052895        1.6657947569351357        1.5656819466013059     
 C   6.3488431060005173        2.0916118176260503        5.9818676492470697     
 C   4.8654891971249237        3.5168161487792280        4.7148662097738017     
 C   6.7909085546679524        2.4137062382942087        3.6333932453867837     
 C   7.1994497465957030       -1.4583883128198030        5.5036805698848248     
 C   7.0887200494708615       0.78489335389777537        6.0739579147158782     
 C   3.0484800511970436        1.6706672874214845        6.8643971427321526     
 C   2.2412238269209697        2.0719076523308368        2.4491847866306902     
 C   3.7255540848905020        3.5153859918694068        3.6979757987691557     
 C   1.8023086431987483        2.4240083457486965        4.7921466535193487     
 C   1.4092474308493026       -1.4845023348804638        2.9454513693656552     
 C   1.5113196056322535       0.75791448255773275        2.3701483596160191     
 C   6.3507087811100229        2.6349194866378838        2.2148911467900185     
 C   5.2003941642607794        1.8698619450413823       0.20752094331974685     
 H   5.5554059919288763        2.0967616931894404        6.7457335819485973     
 H   7.0400987720600448        2.9214164143316101        6.2092586874100579     
 H   5.4977922555173118        4.4064869555481758        4.5515192746309401     
 H   4.4502693938981865        3.5909239410791334        5.7250846651672598     
 H   7.4524839046690596        3.2408882375501928        3.9342738334496152     
 H   7.3697822710143095        1.4813897221791517        3.6848633279971108     
 H   6.7197506568638934       -2.2861878486454423        4.9869393728052289     
 C   8.3942102536762757       -1.6275469631498418        6.1987735924578784     
 C   8.2681610379979027       0.68575386449101350        6.8109294391556308     
 C   2.2413475648568126        2.6441462399432454        6.2117067942440487     
 C   3.3681276768063295        1.8648336547698274        8.2274907845163732     
 H   3.0319829277080017        2.0766927827496402        1.6826534891099154     
 H   1.5403144109851170        2.8912498838803407        2.2125690579818493     
 H   3.0979321706585168        4.4094480742810083        3.8566872144354960     
 H   4.1390925456925078        3.5822194547528698        2.6866437181251639     
 H   1.1429953112937583        3.2531098445448507        4.4908479972981086     
 H   1.2190073322175423        1.4939931488416993        4.7438339217097116     
 H   1.8928214532524394       -2.3099793965496120        3.4620397612131435     
 C  0.21225574760964697       -1.6592400270889849        2.2555862097486048     
 C  0.32846206624624363       0.65198005267620240        1.6388144519854815     
 C   6.8079933908085497        3.7489025017687490        1.5032347216586861     
 C   5.6738092418673354        2.9891358303092179      -0.48642804487950692     
 H   4.5898895763665637        1.1294010326871469      -0.30729757886655096     
 H   8.8777140042563119       -2.6009713962814018        6.2288469200361716     
 C   8.9459749113933285      -0.53267555385543641        6.8593190215400330     
 H   8.6620517281092795        1.5644237242235604        7.3161008846741673     
 C   1.7801089016643983        3.7555648034979878        6.9249646134037759     
 C   2.8878412978448309        2.9797581578760348        8.9234981223963992     
 H   3.9694260401138579        1.1181525745259600        8.7440424109881310     
 H -0.26694425210551154       -2.6347807339399951        2.2298726395635837     
 C -0.34662501366984283      -0.56798801960865675        1.5951829031724674     
 H  -7.0397467267300270E-002   1.5285398362282929        1.1336444711237119     
 H   7.4346585984606115        4.4795721907648529        2.0148919939953731     
 C   6.4833156541418138        3.9305879928169065       0.15548331308775781     
 H   5.4056844412906955        3.1057166772435436       -1.5375397319960207     
 H   9.8903882153701037      -0.62651998744209347        7.3926468237700904     
 H   1.1591623701950262        4.4896838624197777        6.4113627604829038     
 C   2.0895953834880752        3.9280088016744172        8.2774955489787576     
 H   3.1412344925912952        3.0883638091722241        9.9790224868925375     
 H  -1.2939552322158945      -0.66477727151408794        1.0672089206617541     
 H   6.8728981374311129        4.7954386550414849      -0.37279718557030300     
 H   1.6960163037625864        4.7902636418615163        8.8070131689491635     
 Dy   4.2601433977366563        17.063679196517022        12.653068940565694     
 Br   4.2587399594686444        19.936626745244759        12.671421294042338     
 O   3.4512099693468747        16.630091728083578        10.683843865454492     
 N   2.8690172916248255        14.940634701825404        13.105057357428530     
 N   2.0147304957416878        17.511494616899327        13.861878628688883     
 O   5.0736029936830667        16.642369794614623        14.622872676197007     
 N   5.6644233037443561        14.945337714919088        12.208702571360810     
 N   6.5048504121336101        17.522245229085037        11.447035641260781     
 C   3.0136373291992360        15.562954117549157        10.010468514289277     
 C   2.2256119553092875        15.143903410871742        14.428231722552729     
 C   3.7002962601554445        13.705438517434736        13.165329358372725     
 C   1.7743803787414134        14.806943292688414        12.083887216031428     
 C   1.3570073498057442        18.689656914465996        13.939128129449745     
 C   1.4817857516807538        16.449148527595572        14.515731536530046     
 C   5.5190774859990865        15.583524871161700        15.303803198184438     
 C   6.3122933273628670        15.151163892414100        10.887973835871184     
 C   4.8374134032583331        13.707622270168455        12.145994069335007     
 C   6.7559228575758734        14.815110631224600        13.233333091389618     
 C   7.1570588574908953        18.703629373041380        11.372008158195891     
 C   7.0504925612870366        16.459995431907341        10.803473195765598     
 C   2.2101668825739331        14.586896351139288        10.664015931304572     
 C   3.3443179675975752        15.361370971043021        8.6509367397715291     
 H   3.0224524266525004        15.146289515577186        15.188580910748081     
 H   1.5368451674214201        14.315034125045816        14.666345368448518     
 H   3.0683221237266500        12.814870970255630        13.005651384828653     
 H   4.1174832832255461        13.634597276241674        14.175035749212890     
 H   1.1148639447676327        13.979169006078944        12.387581441836206     
 H   1.1945614945652256        15.738601445270758        12.136461740794662     
 H   1.8290664262989846        19.518141094229442        13.416642815901390     
 C  0.16596989137142495        18.856286849116401        14.641174229265241     
 C  0.30553812239272882        16.545495466731314        15.258877687628157     
 C   6.3204770477450909        14.602826126201244        14.654732208008655     
 C   5.2024528980240161        15.397276434846830        16.668909875317027     
 H   5.5190829646959303        15.148935812466190        10.123833681021200     
 H   7.0064917618262559        14.325857839774125        10.653353183879959     
 H   5.4720100969912933        12.818743859035180        12.305268072941718     
 H   4.4213103076856024        13.636012921278795        11.135960667617020     
 H   7.4160266499824727        13.985961712113568        12.934429533555482     
 H   7.3365427945972401        15.746293549129014        13.178156273817221     
 H   6.6747335791319760        19.531883666069646        11.885579007296878     
 C   8.3563481359272416        18.873062558833958        10.684627343685122     
 C   8.2353807272023616        16.559295426462452        10.074783251935182     
 C   1.7582674823058955        13.469294191459197        9.9546110156842609     
 C   2.8766024165992872        14.238143346287885        7.9594951646049816     
 H   3.9453160137301388        16.107761814549647        8.1333185267178969     
 H -0.32170455742181736        19.827617383422492        14.670963069188074     
 C -0.37661932784547564        17.761430927777749        15.309238205448377     
 H  -8.1899687925195294E-002   15.666454827882655        15.768428854505327     
 C   6.7794938609652631        13.493205206333506        15.372397283845475     
 C   5.6808372496688317        14.284593603963303        17.369685171133106     
 H   4.6049739120230857        16.148051685023248        17.183759699918014     
 H   8.8389233159296801        19.846982167223757        10.656617682598535     
 C   8.9135446839964345        17.777809977739132        10.029464970180324     
 H   8.6329578224144825        15.680393365718531        9.5728188676746573     
 H   1.1385717162407694        12.734542963427135        10.468841737733706     
 C   2.0779316476744247        13.290165916501770        8.6053775938139783     
 H   3.1399558946144923        14.123471008507462        6.9069995175384609     
 H  -1.3176277855413485        17.853446122808254        15.848875964600508     
 H   7.3962679719698876        12.753944428651515        14.861115331844150     
 C   6.4736376908098281        13.329570681672351        16.726782930074378     
 H   5.4304988725571999        14.182809874986454        18.426656093640133     
 H   9.8624267930035288        17.870878596157649        9.5038893806142060     
 H   1.6929927478115925        12.422358172933590        8.0786216703329110     
 H   6.8653534259435549        12.468975745880398        17.260396801272908     
 Dy   3.2870636585504126E-002   8.7740522206535250        4.2225843988323088     
 Br   1.9841635569017923E-002   5.8901634692302078        4.2309574386292779     
 O  0.83225275687755695        9.2157968346941121        2.2525498670363797     
 N   1.4395784420232061        10.889373809087379        4.6729388152417082     
 N   2.2737578133630025        8.3048173474119302        5.4148557760627538     
 O -0.75813574790484983        9.2106543204697342        6.1977649882977737     
 N  -1.3698301037938321        10.888411322854816        3.7804365789115635     
 N  -2.2150086876857387        8.3291767372168479        3.0082821877473136     
 C   1.2724156510392493        10.281267468888428        1.5785146148440237     
 C   2.0875680674392418        10.675615380979901        5.9903679006932595     
 C  0.60412768511149040        12.120359891140899        4.7429245362058499     
 C   2.5275230906770645        11.028582286794332        3.6470549992613068     
 C   2.9253534003152502        7.1222767136549177        5.4854543977341574     
 C   2.8199380145031805        9.3631873125874527        6.0659994565430404     
 C  -1.2136983701696020        10.266642740675474        6.8768656504160184     
 C  -2.0198352657522536        10.699422912214949        2.4580981702455325     
 C -0.53597772427044044        12.123296528536002        3.7262930192323718     
 C  -2.4611149099589555        11.019689053594028        4.8056010252335923     
 C  -2.8650581150982499        7.1468612753375371        2.9280806303849207     
 C  -2.7576290453715493        9.3915822913224272        2.3627671753327681     
 C   2.0838468204754057        11.252303216569610        2.2297650497329138     
 C  0.93536709194449486        10.487072757642162       0.22107545840389362     
 H   1.2954791652817583        10.675250507478903        6.7555283147057734     
 H   2.7859107951654414        11.496044817923030        6.2307348978314945     
 H   1.2316502120359445        13.014805634193742        4.5860059928979418     
 H  0.19019401993069374        12.185305595500626        5.7543202248310035     
 H   3.1883402607042708        11.856354354842624        3.9486078781563623     
 H   3.1090842010319402        10.097492807250449        3.6931994314246945     
 H   2.4431768732363546        6.2973490318899419        4.9667549648798373     
 C   4.1213663667310225        6.9473606779641939        6.1769536695487925     
 C   4.0021741500012284        9.2572519345537376        6.7977264683237468     
 C  -2.0255419717412546        11.237380571337416        6.2261423091506432     
 C -0.89509218351599640        10.460566971691598        8.2402202936063595     
 H  -1.2276615719627157        10.709011633546718        1.6929889811501588     
 H  -2.7132478723909932        11.528375212362127        2.2342350254580485     
 H  -1.1684963576871001        13.012426744415071        3.8917018467028552     
 H -0.12152254568535270        12.199495166241240        2.7160198117898284     
 H  -3.1215567388051992        11.847977964410919        4.5051533195687039     
 H  -3.0413060530261746        10.088207272792381        4.7518398344211459     
 H  -2.3840061995150603        6.3185762592318300        3.4428431204701702     
 C  -4.0607048104304120        6.9778030584525990        2.2344542480826575     
 C  -3.9376972142250097        9.2923983938634098        1.6263090425200002     
 C   2.5351066085865921        12.370033230954714        1.5203357987621979     
 C   1.4026699551288526        11.610560412409521      -0.47027544066344107     
 H  0.32837548120528109        9.7443909505662827      -0.29485424451027892     
 H   4.6017191909836059        5.9724106562859509        6.2018928564592350     
 C   4.6777256754961316        8.0377302991452844        6.8408489118855442     
 H   4.3993276982490066        10.133532312126601        7.3044483937297118     
 C  -2.4936401398814589        12.344873023559224        6.9411177277002247     
 C  -1.3825798910769123        11.570959809546780        8.9384048348770513     
 H -0.28930492202488267        9.7172774168916209        8.7561128672199988     
 H  -4.5430153341306481        6.0037518195902244        2.2036241889359456     
 C  -4.6150333751369601        8.0735323014521967        1.5773895843718186     
 H  -4.3332105589678926        10.171402303579333        1.1227775153254078     
 H   3.1601307681226554        13.101372982518001        2.0329299610180338     
 C   2.2078743440465387        12.554253035171994       0.17355665292779904     
 H   1.1336141603952097        11.728498223422783       -1.5209413807647432     
 H   5.6227442353610551        7.9400924975091289        7.3726533679789812     
 H  -3.1170332005037968        13.077506295061829        6.4282549370745974     
 C  -2.1865599451285216        12.515665189505855        8.2943418878804547     
 H  -1.1300532813723319        11.678866701532730        9.9942300909890971     
 H  -5.5617462225916530        7.9804960516767185        1.0478688689976752     
 H   2.5924766017063221        13.422636745083981      -0.35248262739039293     
 H  -2.5860398394160358        13.374120311863473        8.8255822556428445     
 Dy  -2.9354064396031991E-003   8.4706977336478229        12.671068538666367     
 Br   1.1294544899057117E-002   11.338752336070792        12.689016043295187     
 O -0.81559548597471310        8.0415230614006159        10.699162816909343     
 N  -1.4040343195074643        6.3484255008397534        13.119660574385826     
 N  -2.2510553062401573        8.9251887810866268        13.871866400165887     
 O  0.80516455159185008        8.0389300146176375        14.639838293190573     
 N   1.3899370492654823        6.3429441864212013        12.222379177295009     
 N   2.2396313849277210        8.9136076809705251        11.454321830810729     
 C  -1.2503091870996610        6.9733143934785708        10.025765103255891     
 C  -2.0498789647839395        6.5570568172697978        14.440604144544931     
 C -0.57688246520769138        5.1108125793929915        13.184563989735670     
 C  -2.4960442488966863        6.2166928061094309        12.095486049103792     
 C  -2.9058550035343043        10.105160987642892        13.945369315994983     
 C  -2.7914250411033232        7.8639730745803256        14.521507134455733     
 C   1.2526348633543543        6.9788475275209993        15.318279472894357     
 C   2.0351536346532768        6.5421656088011835        10.899514118791041     
 C  0.56040835829540381        5.1063966349004284        12.165483979171011     
 C   2.4841383303490789        6.2115868821790761        13.243790511402494     
 C   2.8958551128864696        10.092327929060737        11.372715825090467     
 C   2.7765699994625916        7.8485735683815765        10.807758897489038     
 C  -2.0554983951959147        5.9968440913748990        10.677006815083143     
 C -0.91364292198815567        6.7690689545185210        8.6677922237520040     
 H  -1.2548854026930274        6.5609346182012871        15.202900159073524     
 H  -2.7409005555340116        5.7305251875607572        14.680428585005064     
 H  -1.2113939873168678        4.2213905283580484        13.027407425158572     
 H -0.16041213492234951        5.0415665543208457        14.194713664503700     
 H  -3.1576450012538091        5.3894386131826950        12.396615510448662     
 H  -3.0748822524229951        7.1490330138452238        12.146608258988856     
 H  -2.4275418856475186        10.932904195734475        13.427431451079711     
 C  -4.1017935616315704        10.274405624335168        14.638514736072743     
 C  -3.9733771776299767        7.9628621452049471        15.254780419353454     
 C   2.0523923296224780        5.9988694194665904        14.666128599524383     
 C  0.94051995360586249        6.7920000044522117        16.684158270346998     
 H   1.2403001409136736        6.5383386549887534        10.137085110702813     
 H   2.7267689539114182        5.7140698491788475        10.666942000204946     
 H   1.1935992550057277        4.2173295059428293        12.329134484663106     
 H  0.14439969648580256        5.0309305221731604        11.155749089029984     
 H   3.1424729972220629        5.3816187304309038        12.942927835926774     
 H   3.0657999745980251        7.1420129689107439        13.187061772799932     
 H   2.4208210490353896        10.922884290719864        11.889195846941742     
 C   4.0901532993066807        10.256710314128094        10.675697850104884     
 C   3.9561407967085698        7.9426875206578869        10.069466919391930     
 C  -2.5015246579859118        4.8766700587775080        9.9677675407012387     
 C  -1.3753942790674145        5.6432963681115469        7.9765375109213759     
 H -0.31154347873472976        7.5149150116669414        8.1508646142948695     
 H  -4.5864455384995999        11.247163106907340        14.666523736315131     
 C  -4.6530360263104615        9.1802766600014216        15.300474154331843     
 H  -4.3667066287025227        7.0844896077765878        15.760854886760209     
 C   2.5146523492558099        4.8891635193266874        15.381735459142607     
 C   1.4224077769628400        5.6795509586485471        17.383002822255591     
 H  0.34431812124153233        7.5424183643629057        17.201083290511562     
 H   4.5762283892553457        11.228745824952437        10.642929328943936     
 C   4.6380692829341355        9.1588004273692434        10.017107213911178     
 H   4.3470625994232552        7.0616315986987717        9.5659523657964751     
 H  -3.1219544265002703        4.1417077274400951        10.480896632667299     
 C  -2.1748230725046427        4.6947030677303063        8.6205961532735653     
 H  -1.1071310239633747        5.5271949985678068        6.9254267823224502     
 H  -5.5979098192090442        9.2740461191196939        15.832945844723179     
 H   3.1297382540695904        4.1501549601657262        14.867803337684988     
 C   2.2137835886726451        4.7252482261374116        16.737247535873546     
 H   1.1753869861175419        5.5770980835146302        18.440676127799474     
 H   5.5833224839453637        9.2481425664246686        9.4843959208816955     
 H  -2.5545414066995438        3.8243869754886788        8.0940390006346661     
 H   2.6079132181726954        3.8648965937883140        17.269572158304381     
         256

 Dy   4.2912552973663916       0.16912632956373602        4.2204955334963090     
 Br   4.2955259800119547       -2.7149495951356508        4.2295958299259224     
 O   5.0822162159292787       0.60464243726724443        2.2441891984040994     
 N   5.6937241885715260        2.2821463810334128        4.6605149335803056     
 N   6.5407012409658076      -0.27735543606421009        5.4277371972528288     
 O   3.4910483055187416       0.61094300212987884        6.1889829415866222     
 N   2.8841538956436645        2.2846114238373962        3.7677959742937372     
 N   2.0521278502781870      -0.30036960995938988        3.0204547851951542     
 C   5.5301551544289671        1.6645517531763516        1.5664454634259795     
 C   6.3430485960003882        2.0913997723695381        5.9828234672853027     
 C   4.8596431259436930        3.5168410409594211        4.7161216679053517     
 C   6.7846274099259638        2.4134744849706564        3.6344008647400878     
 C   7.1918673140967773       -1.4591725071148522        5.5055552563636185     
 C   7.0824124845531458       0.78437815459833160        6.0750091829869088     
 C   3.0432165706977830        1.6718691348661132        6.8652191092991144     
 C   2.2353971983657273        2.0724720720981273        2.4502320721980175     
 C   3.7196893944678764        3.5156317670020556        3.6992676803018667     
 C   1.7960997275990613        2.4243934901615227        4.7932718099645113     
 C   1.4016309637369768       -1.4833350734853481        2.9474144825242417     
 C   1.5049780778241901       0.75880076541829966        2.3712304462370142     
 C   6.3448285153075172        2.6340756283034130        2.2156577652175140     
 C   5.1971978167455850        1.8669937734810367       0.20754721798981016     
 H   5.5499173840716569        2.0971716191420806        6.7469984322364480     
 H   7.0347937380450336        2.9209206072237075        6.2097487372325428     
 H   5.4921218858629839        4.4063769597611326        4.5527040534732048     
 H   4.4445547900236395        3.5910712392343500        5.7263725138004444     
 H   7.4461152277767955        3.2408203910376447        3.9350516676372114     
 H   7.3636802043857328        1.4812664532593638        3.6861402005978330     
 H   6.7115496858729200       -2.2869627936590815        4.9893642936539218     
 C   8.3870276229572074       -1.6285521826373812        6.1999181778934087     
 C   8.2622850750484265       0.68501572939326016        6.8112924214167228     
 C   2.2355915784926093        2.6449997003324337        6.2125932232080361     
 C   3.3650842001297470        1.8675988852023706        8.2275692451122797     
 H   3.0264369160060012        2.0766675326372299        1.6839844024574366     
 H   1.5349824274138375        2.8921229768352559        2.2132203220613871     
 H   3.0922332156438874        4.4098158947857566        3.8579199477516219     
 H   4.1333167671693802        3.5823342582146522        2.6879497744438732     
 H   1.1366745168953187        3.2533579028836379        4.4918671071235821     
 H   1.2129808478631570        1.4942729256312746        4.7451672204822835     
 H   1.8845716580143297       -2.3087987583622094        3.4645966781848574     
 C  0.20507551558223522       -1.6578913590167388        2.2567699953864535     
 C  0.32260342805968278       0.65303959225715180        1.6391322004391111     
 C   6.8033053932314127        3.7471998825265618        1.5033912988940148     
 C   5.6722413944505012        2.9850838020569137      -0.48713752340963018     
 H   4.5873558066749229        1.1260164148153602      -0.30726493362491325     
 H   8.8700927435672323       -2.6021974046860512        6.2300276514021284     
 C   8.9397579461699976      -0.53362860134157730        6.8595694729550249     
 H   8.6568481348319573        1.5636878598926705        7.3159516775306255     
 C   1.7755225664482988        3.7572080063984910        6.9253212110528315     
 C   2.8864014595586229        2.9836308219320262        8.9229192766722996     
 H   3.9670744867853935        1.1214280289194702        8.7440858976910985     
 H -0.27456132575413367       -2.6332155796299963        2.2311094908726883     
 C -0.35281063927738210      -0.56672244130649252        1.5954061546793505     
 H  -7.5564598375475189E-002   1.5295693129962196        1.1333926529927840     
 H   7.4294647687954578        4.4782877569736392        2.0150751615465299     
 C   6.4808384152813607        3.9272303008626799       0.15491145206581836     
 H   5.4060995507680207        3.1003183695076579       -1.5388738932720154     
 H   9.8846922179775785      -0.62751997848157015        7.3919792467275673     
 H   1.1540450194212697        4.4909257288148341        6.4117969413871778     
 C   2.0872023266660560        3.9312043349808126        8.2771293076840671     
 H   3.1417888954684714        3.0935012668041684        9.9778187457444023     
 H  -1.2995993401369208      -0.66349908228556598        1.0664907110963155     
 H   6.8715016090483356        4.7912573093561139      -0.37391279560272728     
 H   1.6946647807219397        4.7942164070461377        8.8061623342118729     
 Dy   4.2669293679274913        17.063557837087767        12.654147519524271     
 Br   4.2649053530264833        19.936488981008569        12.669051143056754     
 O   3.4576407644101561        16.630803082837684        10.685006180215868     
 N   2.8752632507686195        14.940628844919052        13.106079933771397     
 N   2.0215598928562657        17.511729804599497        13.863106424316662     
 O   5.0798968325872993        16.641908909310967        14.624216441522755     
 N   5.6706111073332677        14.945042834664317        12.209809376970608     
 N   6.5117784492752078        17.521679229838778        11.448530843420587     
 C   3.0190848161994275        15.564378479361869        10.011130212416958     
 C   2.2314801559069659        15.143927063028807        14.429083873264547     
 C   3.7063247505665835        13.705304421426053        13.166450601354544     
 C   1.7808165312060600        14.807065700791313        12.084749171048571     
 C   1.3641165728793081        18.690059854449494        13.940262329362310     
 C   1.4880792010105652        16.449442834971681        14.516627909997535     
 C   5.5243377723743148        15.582331497346276        15.304677549888329     
 C   6.3182289837971499        15.150828403010575        10.888972968278388     
 C   4.8434813742187508        13.707399029876342        12.147161553976256     
 C   6.7621863941569051        14.814958782193450        13.234437295492212     
 C   7.1642412090931709        18.702913078631035        11.373400709496918     
 C   7.0568267988902775        16.459412590705508        10.804513880399199     
 C   2.2162326573304498        14.587778793079465        10.664626820578428     
 C   3.3475630647731816        15.364487989132266        8.6508550388286469     
 H   3.0279899380143753        15.145718372007890        15.189777949536062     
 H   1.5422442983660649        14.315307797484364        14.666698471436389     
 H   3.0742353722449871        12.814840428316721        13.006636469596492     
 H   4.1233668038191595        13.634308416781256        14.176194721509669     
 H   1.1214159538007247        13.979073930409209        12.388129250102153     
 H   1.2007749485239194        15.738579433353069        12.137654402070996     
 H   1.8365790541492384        19.518480134872082        13.418028807126042     
 C  0.17274509470356872        18.856884073762302        14.641706912698931     
 C  0.31152559976954658        16.546016391198485        15.259300333996119     
 C   6.3262899416088185        14.602080023050933        14.655590950781491     
 C   5.2055801810180125        15.394479344885124        16.669070497137771     
 H   5.5247562652219475        15.149151891474645        10.125101192790900     
 H   7.0119987985446919        14.325279273205593        10.653937942484971     
 H   5.4779981461934701        12.818452391651384        12.306352562281289     
 H   4.4273048281142016        13.635927355709097        11.137134813562765     
 H   7.4225304817118536        13.986054283935175        12.935421501116611     
 H   7.3424921297979298        15.746331642421762        13.179509049037916     
 H   6.6823611110989818        19.531195422252235        11.887330137097658     
 C   8.3631241108204311        18.872201382000469        10.685293553538841     
 C   8.2413382728517703        16.558532896671839        10.075231327426387     
 C   1.7632210507044213        13.471024837344398        9.9545565102881941     
 C   2.8782927701994652        14.242432771865914        7.9586277076537364     
 H   3.9478093356226038        16.111464447337237        8.1332636807884242     
 H -0.31469938501636302        19.828340693241870        14.671275885241055     
 C -0.37048527015910671        17.762071018283311        15.309326529136282     
 H  -7.6358839868896480E-002   15.667036209811991        15.768636622203996     
 C   6.7842178453989472        13.491663241750130        15.372671127959105     
 C   5.6824515213766240        14.280689074347478        17.369131851349831     
 H   4.6073929831673155        16.144708888467438        17.183930127063512     
 H   8.8459222716222605        19.846001669067817        10.657078654648901     
 C   8.9196335858723259        17.776939937679348        10.029577276735242     
 H   8.6384328836108626        15.679598326613899        9.5729670605059933     
 H   1.1440936034055769        12.735783824545351        10.468778443000280     
 C   2.0806418072058186        13.293644435876327        8.6045895325604835     
 H   3.1396267642858691        14.129181711955596        6.9055039691038456     
 H  -1.3119443521810115        17.854134707856193        15.848185851050381     
 H   7.4015348272524157        12.752850341988637        14.861409364308113     
 C   6.4762223509573706        13.326407275629263        16.726354381155787     
 H   5.4301604571428994        14.177584145514841        18.425496419305102     
 H   9.8680300597526465        17.869996733543235        9.5031539068606534     
 H   1.6946915957836943        12.426648624475192        8.0772419772746833     
 H   6.8669679919076660        12.465056616010298        17.259439615454681     
 Dy   2.6627393889128097E-002   8.7741389564151433        4.2228086346742320     
 Br   1.5519709226763441E-002   5.8902231845476560        4.2275452426469586     
 O  0.82601602728316770        9.2154306154205852        2.2527737365272849     
 N   1.4334442047924045        10.889497713465536        4.6727252912312807     
 N   2.2670516573972521        8.3050393183339466        5.4164856414220663     
 O -0.76435043165363736        9.2113671433773003        6.1979489490483299     
 N  -1.3760208024953742        10.888142237891113        3.7801538471086729     
 N  -2.2216769465393038        8.3286302695376353        3.0098041798854855     
 C   1.2675007286794369        10.279958222091322        1.5781253648830178     
 C   2.0814908762294313        10.676380741684925        5.9902558005449444     
 C  0.59802548978361780        12.120545841780675        4.7420360818043878     
 C   2.5214915573827983        11.028391065020751        3.6469538555459802     
 C   2.9184522469114373        7.1224422712661877        5.4878342390256183     
 C   2.8135776778023849        9.3638038906155892        6.0667289992072808     
 C  -1.2187393812022014        10.268235904806605        6.8764171175120143     
 C  -2.0259229581141902        10.698398189636212        2.4578931217841493     
 C -0.54206468970283039        12.122943030527003        3.7253659044242786     
 C  -2.4672561424692168        11.019874996370520        4.8053724202501948     
 C  -2.8719362112986877        7.1463889509281531        2.9303437330886908     
 C  -2.7639945833286621        9.3906725358418210        2.3634697876495760     
 C   2.0785274151315543        11.251353386977208        2.2293152861246854     
 C  0.93275933438337111        10.484004814781622       0.21989891955292024     
 H   1.2895364183613187        10.676891107559179        6.7555478448043305     
 H   2.7801267712240811        11.496769319917274        6.2298967744486209     
 H   1.2255857981769585        13.014862773470306        4.5845700933734559     
 H  0.18413532752302031        12.186100317825471        5.7533943615482528     
 H   3.1821756129532033        11.856335631181969        3.9483251812672715     
 H   3.1031695299989552        10.097384658937838        3.6936493437685209     
 H   2.4359958870022660        6.2972255353924567        4.9698480643848777     
 C   4.1147357666732667        6.9478586050731455        6.1789478979115939     
 C   3.9960558656509213        9.2582013226153030        6.7981616276928101     
 C  -2.0310444860059413        11.238506807403063        6.2255591380629820     
 C -0.89789242391199731        10.464001234868698        8.2389861494797696     
 H  -1.2336001677970370        10.707087610235037        1.6929321638876191     
 H  -2.7190607739932449        11.527361901746595        2.2332374720185366     
 H  -1.1745193206653253        13.012225998161304        3.8902227557271414     
 H -0.12752817916401452        12.198540050230932        2.7150678978173715     
 H  -3.1277984129788994        11.847958993458191        4.5045881327015280     
 H  -3.0473412835946312        10.088309233844285        4.7522395085658591     
 H  -2.3911312013362953        6.3183728266238726        3.4457532092776280     
 C  -4.0673644061228087        6.9770272135394498        2.2364122614619930     
 C  -3.9438798780187576        9.2911930715225584        1.6268079505150002     
 C   2.5312801274399441        12.368028758791034        1.5191634363466484     
 C   1.4020009477716395        11.606111877207141      -0.47231522739758081     
 H  0.32632010565396080        9.7408581895247117      -0.29596603480770917     
 H   4.5949269056127049        5.9728318101644629        6.2043624884194264     
 C   4.6715752047720995        8.0386536594839644        6.8417367028391585     
 H   4.3935260339617539        10.134745201319951        7.3042036032222839     
 C  -2.4977190096860946        12.347086802019417        6.9397200420001681     
 C  -1.3835126769826842        11.575811888035085        8.9362168440327885     
 H -0.29153632256866202        9.7212269642437175        8.7549950261149991     
 H  -4.5498320133479870        6.0030525358426683        2.2060396515769591     
 C  -4.6212607476277201        8.0723587421891470        1.5783365330538639     
 H  -4.3391041418509202        10.169954044034499        1.1226576807940560     
 H   3.1558025105419913        13.099805060363501        2.0317531568385254     
 C   2.2064595292349041        12.550410685303994       0.17157715409584925     
 H   1.1350186410214074        11.722626764792087       -1.5236425456485574     
 H   5.6170066242207906        7.9413816852318471        7.3728844155092359     
 H  -3.1216278180778474        13.079225545096371        6.4267955193309483     
 C  -2.1882555572963907        12.519833794154392        8.2921292028103402     
 H  -1.1289449055792486        11.685239546924548        9.9913765133418231     
 H  -5.5675927056187398        7.9789858330075392        1.0482103372482563     
 H   2.5924197083047416        13.417786261512985      -0.35510340726779471     
 H  -2.5864280054870266        13.379327915622605        8.8226523943071324     
 Dy   2.9652657202976010E-003   8.4709463041358664        12.671209617399775     
 Br   1.5164982474292836E-002   11.338976745728095        12.685584421546389     
 O -0.80983123990603489        8.0421787514254621        10.699441961507008     
 N  -1.3981380661805982        6.3481913563298145        13.119368616814370     
 N  -2.2447183804051178        8.9246128900899713        13.873414181574415     
 O  0.81107722634388757        8.0383449692882287        14.639907378917929     
 N   1.3958059804741119        6.3433057315159012        12.222002405746258     
 N   2.2459112447457903        8.9142447070528927        11.455704473258047     
 C  -1.2456793588247457        6.9748427157839279        10.025396496441918     
 C  -2.0440114589879546        6.5560178015023487        14.440437821658699     
 C -0.57100602405576861        5.1105375191697444        13.183501158276753     
 C  -2.4902654505475152        6.2168509230070734        12.095325505127846     
 C  -2.8993866712007281        10.104619236432169        13.947617497721238     
 C  -2.7853319869024924        7.8630236220602443        14.522260709691800     
 C   1.2573353651657657        6.9773828534157500        15.317735868895769     
 C   2.0409356580649574        6.5432894641258876        10.899237591643281     
 C  0.56625643352155275        5.1067978075503220        12.164390304753258     
 C   2.4899430653868091        6.2114761116343074        13.243469696201871     
 C   2.9022825899148521        10.092928445645553        11.374784199167850     
 C   2.7826069868969436        7.8495787383361826        10.808375553641778     
 C  -2.0504042362969357        5.9979103662311744        10.676492502587358     
 C -0.91117395871611684        6.7723740143888902        8.6666739906640036     
 H  -1.2491247092197706        6.5590280373759651        15.202843153330143     
 H  -2.7352688944005088        5.7294665912955676        14.679507211053798     
 H  -1.2055325947376510        4.2212411084935360        13.025727058368929     
 H -0.15457860319176212        5.0406074741406339        14.193605551327776     
 H  -3.1517193818653566        5.3893799981370218        12.396186657111498     
 H  -3.0692358965172462        7.1490894948089174        12.147078041491643     
 H  -2.4208811709606390        10.932649812025856        13.430310030234784     
 C  -4.0955636420236781        10.273508576351377        14.640431368954557     
 C  -3.9674705813224822        7.9615710846287113        15.255329821415090     
 C   2.0575331835168584        5.9978449255499431        14.665456720018287     
 C  0.94297739207939690        6.7887617561391593        16.682859177085248     
 H   1.2459432426352552        6.5403445211415647        10.136950509527109     
 H   2.7322863673085638        5.7151961063591354        10.665879498778709     
 H   1.1994471250542960        4.2176097013071221        12.327408792947329     
 H  0.15016042818935191        5.0319867203798703        11.154631296972488     
 H   3.1483648654915473        5.3816887535231785        12.942297076395080     
 H   3.0715280275985188        7.1419705450830575        13.187374531924949     
 H   2.4274488051765424        10.923212755439899        11.891870792656306     
 C   4.0963469322050106        10.257655199821070        10.677446715878663     
 C   3.9620116564064274        7.9440130793434154        10.069909819868949     
 C  -2.4977834425894341        4.8787651901081315        9.9664667678009291     
 C  -1.3747005466755609        5.6479378722586606        7.9744958635160321     
 H -0.30964880355104729        7.5187357871502067        8.1498699034711528     
 H  -4.5801303367997006        11.246307024430505        14.668847905186349     
 C  -4.6471632608578464        9.1789760198260648        15.301423630773883     
 H  -4.3610300659268919        7.0829480556574413        15.760814915370156     
 C   2.5183309932668574        4.8870610361700155        15.380276453581956     
 C   1.4229820112471301        5.6749252128864098        17.380792638241694     
 H  0.34621366828114924        7.5386923613971790        17.199886193333672     
 H   4.5825063232415095        11.229649079964329        10.645061818982951     
 C   4.6439074015256017        9.1601343366269319        10.017923316883383     
 H   4.3527069030174417        7.0631928068990790        9.5658391690723583     
 H  -3.1176962973502027        4.1433145181550710        10.479530645900475     
 C  -2.1733705389534821        4.6986691661477300        8.6185162022801745     
 H  -1.1084095996975309        5.5332865681508547        6.9227499602668381     
 H  -5.5924176810067827        9.2723777821397704        15.833292650617386     
 H   3.1338963404771927        4.1485020022992947        14.866285642863740     
 C   2.2150855863044838        4.7212617955530591        16.735006912205158     
 H   1.1739390988881564        5.5710118517109724        18.437831718674605     
 H   5.5887749759590228        9.2498331779935015        9.4846052528612717     
 H  -2.5543221906496578        3.8293281593665096        8.0912629340009996     
 H   2.6078881069045217        3.8598898951662353        17.266642207453287     
         256

 Dy   4.2844440771109271       0.16914482714249068        4.2215870778308728     
 Br   4.2892086588746352       -2.7148906418571008        4.2268414310506150     
 O   5.0757467006528527       0.60412829974482962        2.2453979732027332     
 N   5.6875959066476849        2.2820005922889419        4.6616282981202035     
 N   6.5335960009105385      -0.27788055497614006        5.4294631384352190     
 O   3.4846231818791611       0.61138484771991930        6.1902423113910814     
 N   2.8780500912624434        2.2850140681915976        3.7689832290624916     
 N   2.0449614104854574      -0.29943917133959319        3.0222706522301030     
 C   5.5247719259526447        1.6633087494175676        1.5672089802506528     
 C   6.3372540860002591        2.0911877271130259        5.9837792853235348     
 C   4.8537970547624614        3.5168659331396137        4.7173771260369008     
 C   6.7783462651839752        2.4132427316471041        3.6354084840933925     
 C   7.1842848815978515       -1.4599567014099015        5.5074299428424123     
 C   7.0761049196354309       0.78386295529888772        6.0760604512579395     
 C   3.0379530901985223        1.6730709823107421        6.8660410758660761     
 C   2.2295705698104844        2.0730364918654183        2.4512793577653449     
 C   3.7138247040452512        3.5158775421347039        3.7005595618345777     
 C   1.7898908119993744        2.4247786345743485        4.7943969664096739     
 C   1.3940144966246513       -1.4821678120902322        2.9493775956828281     
 C   1.4986365500161267       0.75968704827886646        2.3723125328580097     
 C   6.3389482495050116        2.6332317699689423        2.2164243836450095     
 C   5.1940014692303906        1.8641256019206911       0.20757349265987343     
 H   5.5444287762144375        2.0975815450947204        6.7482632825242987     
 H   7.0294887040300225        2.9204248001158053        6.2102387870550286     
 H   5.4864515162086560        4.4062669639740886        4.5538888323154696     
 H   4.4388401861490925        3.5912185373895666        5.7276603624336300     
 H   7.4397465508845304        3.2407525445250966        3.9358295018248075     
 H   7.3575781377571552        1.4811431843395759        3.6874170731985552     
 H   6.7033487148819466       -2.2877377386727211        4.9917892145026146     
 C   8.3798449922381373       -1.6295574021249206        6.2010627633289390     
 C   8.2564091120989502       0.68427759429550683        6.8116554036778147     
 C   2.2298355921284063        2.6458531607216225        6.2134796521720244     
 C   3.3620407234531644        1.8703641156349138        8.2276477057081863     
 H   3.0208909043040011        2.0766422825248201        1.6853153158049576     
 H   1.5296504438425582        2.8929960697901711        2.2138715861409248     
 H   3.0865342606292581        4.4101837152905041        3.8591526810677479     
 H   4.1275409886462526        3.5824490616764351        2.6892558307625820     
 H   1.1303537224968792        3.2536059612224255        4.4928862169490547     
 H   1.2069543635087714        1.4945527024208498        4.7465005192548553     
 H   1.8763218627762202       -2.3076181201748067        3.4671535951565717     
 C  0.19789528355482350       -1.6565426909444927        2.2579537810243022     
 C  0.31674478987312188       0.65409913183810131        1.6394499488927408     
 C   6.7986173956542757        3.7454972632843742        1.5035478761293433     
 C   5.6706735470336671        2.9810317738046090      -0.48784700193975344     
 H   4.5848220369832822        1.1226317969435735      -0.30723228838327549     
 H   8.8624714828781546       -2.6034234130907006        6.2312083827680853     
 C   8.9335409809466650      -0.53458164882771819        6.8598199243700160     
 H   8.6516445415546368        1.5629519955617803        7.3158024703870836     
 C   1.7709362312321992        3.7588512092989941        6.9256778087018880     
 C   2.8849616212724154        2.9875034859880176        8.9223404309482000     
 H   3.9647229334569287        1.1247034833129803        8.7441293843940677     
 H -0.28217839940275580       -2.6316504253199975        2.2323463421817924     
 C -0.35899626488492142      -0.56545686300432829        1.5956294061862337     
 H  -8.0731729483650122E-002   1.5305987897641464        1.1331408348618559     
 H   7.4242709391303050        4.4770033231824256        2.0152583290976867     
 C   6.4783611764209068        3.9238726089084532       0.15433959104387893     
 H   5.4065146602453469        3.0949200617717723       -1.5402080545480104     
 H   9.8789962205850514      -0.62851996952104683        7.3913116696850452     
 H   1.1489276686475132        4.4921675952098896        6.4122311222914519     
 C   2.0848092698440372        3.9343998682872079        8.2767630663893783     
 H   3.1423432983456476        3.0986387244361122        9.9766150045962689     
 H  -1.3052434480579473      -0.66222089305704401        1.0657725015308772     
 H   6.8701050806655575        4.7870759636707430      -0.37502840563515150     
 H   1.6933132576812930        4.7981691722307582        8.8053114994745822     
 Dy   4.2737153381183273        17.063436477658513        12.655226098482848     
 Br   4.2710707465843232        19.936351216772380        12.666680992071168     
 O   3.4640715594734375        16.631514437591793        10.686168494977247     
 N   2.8815092099124135        14.940622988012702        13.107102510114267     
 N   2.0283892899708440        17.511964992299664        13.864334219944443     
 O   5.0861906714915328        16.641448024007310        14.625560206848503     
 N   5.6767989109221784        14.944747954409545        12.210916182580405     
 N   6.5187064864168054        17.521113230592523        11.450026045580392     
 C   3.0245323031996185        15.565802841174579        10.011791910544638     
 C   2.2373483565046439        15.143950715185872        14.429936023976365     
 C   3.7123532409777225        13.705170325417370        13.167571844336363     
 C   1.7872526836707066        14.807188108894209        12.085611126065714     
 C   1.3712257959528722        18.690462794432992        13.941396529274876     
 C   1.4943726503403769        16.449737142347789        14.517524283465024     
 C   5.5295980587495439        15.581138123530851        15.305551901592219     
 C   6.3241646402314320        15.150492913607049        10.889972100685592     
 C   4.8495493451791676        13.707175789584227        12.148329038617502     
 C   6.7684499307379369        14.814806933162300        13.235541499594808     
 C   7.1714235606954473        18.702196784220689        11.374793260797945     
 C   7.0631610364935185        16.458829749503671        10.805554565032798     
 C   2.2222984320869665        14.588661235019643        10.665237709852285     
 C   3.3508081619487875        15.367605007221513        8.6507733378857647     
 H   3.0335274493762499        15.145147228438592        15.190974988324040     
 H   1.5476434293107100        14.315581469922909        14.667051574424258     
 H   3.0801486207633242        12.814809886377814        13.007621554364329     
 H   4.1292503244127730        13.634019557320837        14.177353693806447     
 H   1.1279679628338164        13.978978854739474        12.388677058368103     
 H   1.2069884024826130        15.738557421435381        12.138847063347331     
 H   1.8440916819994921        19.518819175514722        13.419414798350696     
 C  0.17952029803571248        18.857481298408207        14.642239596132621     
 C  0.31751307714636440        16.546537315665656        15.259722980364080     
 C   6.3321028354725462        14.601333919900622        14.656449693554327     
 C   5.2087074640120088        15.391682254923415        16.669231118958514     
 H   5.5304295657479656        15.149367970483098        10.126368704560599     
 H   7.0175058352631279        14.324700706637062        10.654522701089981     
 H   5.4839861953956470        12.818160924267589        12.307437051620859     
 H   4.4332993485428007        13.635841790139397        11.138308959508510     
 H   7.4290343134412353        13.986146855756783        12.936413468677740     
 H   7.3484414649986194        15.746369735714509        13.180861824258610     
 H   6.6899886430659876        19.530507178434824        11.889081266898438     
 C   8.3699000857136205        18.871340205166977        10.685959763392560     
 C   8.2472958185011791        16.557770366881225        10.075679402917590     
 C   1.7681746191029473        13.472755483229598        9.9545020048921291     
 C   2.8799831237996432        14.246722197443942        7.9577602507024903     
 H   3.9503026575150688        16.115167080124827        8.1332088348589497     
 H -0.30769421261090868        19.829064003061248        14.671588701294038     
 C -0.36435121247273777        17.762711108788874        15.309414852824188     
 H  -7.0817991812597653E-002   15.667617591741328        15.768844389902663     
 C   6.7889418298326323        13.490121277166754        15.372944972072737     
 C   5.6840657930844163        14.276784544731655        17.368578531566556     
 H   4.6098120543115453        16.141366091911625        17.184100554209007     
 H   8.8529212273148392        19.845021170911881        10.657539626699267     
 C   8.9257224877482173        17.776069897619568        10.029689583290162     
 H   8.6439079448072409        15.678803287509266        9.5731152533373294     
 H   1.1496154905703844        12.737024685663567        10.468715148266854     
 C   2.0833519667372125        13.297122955250886        8.6038014713069888     
 H   3.1392976339572458        14.134892415403730        6.9040084206692303     
 H  -1.3062609188206742        17.854823292904129        15.847495737500253     
 H   7.4068016825349448        12.751756255325759        14.861703396772075     
 C   6.4788070111049141        13.323243869586175        16.725925832237191     
 H   5.4298220417285989        14.172358416043227        18.424336744970070     
 H   9.8736333265017624        17.869114870928822        9.5024184331071027     
 H   1.6963904437557960        12.430939076016795        8.0758622842164556     
 H   6.8685825578717781        12.461137486140199        17.258482429636455     
 Dy   2.0384151192752064E-002   8.7742256921767616        4.2230328705161551     
 Br   1.1197782884508959E-002   5.8902828998651033        4.2241330466646394     
 O  0.81977929768877855        9.2150643961470582        2.2529976060181895     
 N   1.4273099675616030        10.889621617843693        4.6725117672208540     
 N   2.2603455014315013        8.3052612892559647        5.4181155067813780     
 O -0.77056511540242500        9.2120799662848665        6.1981329097988862     
 N  -1.3822115011969160        10.887873152927408        3.7798711153057818     
 N  -2.2283452053928694        8.3280838018584245        3.0113261720236570     
 C   1.2625858063196245        10.278648975294216        1.5777361149220117     
 C   2.0754136850196208        10.677146102389951        5.9901437003966302     
 C  0.59192329445574521        12.120731792420450        4.7411476274029249     
 C   2.5154600240885325        11.028199843247169        3.6468527118306535     
 C   2.9115510935076250        7.1226078288774586        5.4902140803170791     
 C   2.8072173411015897        9.3644204686437273        6.0674585418715203     
 C  -1.2237803922348010        10.269829068937737        6.8759685846080094     
 C  -2.0320106504761268        10.697373467057474        2.4576880733227662     
 C -0.54815165513522035        12.122589532518001        3.7244387896161859     
 C  -2.4733973749794780        11.020060939147013        4.8051438152667973     
 C  -2.8788143074991250        7.1459166265187690        2.9326068357924604     
 C  -2.7703601212857749        9.3897627803612149        2.3641723999663840     
 C   2.0732080097877028        11.250403557384805        2.2288655225164571     
 C  0.93015157682224747        10.480936871921081       0.21872238070194683     
 H   1.2835936714408791        10.678531707639452        6.7555673749028866     
 H   2.7743427472827209        11.497493821911515        6.2290586510657473     
 H   1.2195213843179724        13.014919912746871        4.5831341938489709     
 H  0.17807663511534685        12.186895040150315        5.7524684982655012     
 H   3.1760109652021353        11.856316907521313        3.9480424843781812     
 H   3.0972548589659699        10.097276510625226        3.6940992561123474     
 H   2.4288149007681779        6.2971020388949714        4.9729411638899181     
 C   4.1081051666155108        6.9483565321820970        6.1809421262743962     
 C   3.9899375813006137        9.2591507106768685        6.7985967870618733     
 C  -2.0365470002706281        11.239633043468709        6.2249759669753217     
 C -0.90069266430799821        10.467435498045800        8.2377520053531796     
 H  -1.2395387636313582        10.705163586923359        1.6928753466250794     
 H  -2.7248736755954961        11.526348591131065        2.2322399185790243     
 H  -1.1805422836435502        13.012025251907536        3.8887436647514275     
 H -0.13353381264267633        12.197584934220622        2.7141159838449145     
 H  -3.1340400871525995        11.847940022505462        4.5040229458343521     
 H  -3.0533765141630873        10.088411194896191        4.7526391827105732     
 H  -2.3982562031575299        6.3181693940159160        3.4486632980850853     
 C  -4.0740240018152063        6.9762513686262997        2.2383702748413290     
 C  -3.9500625418125050        9.2899877491817069        1.6273068585100001     
 C   2.5274536462932962        12.366024286627356        1.5179910739310989     
 C   1.4013319404144264        11.601663342004759      -0.47435501413172054     
 H  0.32426473010264051        9.7373254284831425      -0.29707782510513947     
 H   4.5881346202418039        5.9732529640429757        6.2068321203796177     
 C   4.6654247340480675        8.0395770198226444        6.8426244937927727     
 H   4.3877243696745021        10.135958090513302        7.3039588127148560     
 C  -2.5017978794907298        12.349300580479612        6.9383223563001124     
 C  -1.3844454628884562        11.580663966523391        8.9340288531885257     
 H -0.29376772311244131        9.7251765115958122        8.7538771850099995     
 H  -4.5566486925653251        6.0023532520951122        2.2084551142179727     
 C  -4.6274881201184792        8.0711851829260972        1.5792834817359092     
 H  -4.3449977247339469        10.168505784489666        1.1225378462627040     
 H   3.1514742529613278        13.098237138209001        2.0305763526590166     
 C   2.2050447144232690        12.546568335435996       0.16959765526389950     
 H   1.1364231216476051        11.716755306161392       -1.5263437105323716     
 H   5.6112690130805269        7.9426708729545643        7.3731154630394906     
 H  -3.1262224356518984        13.080944795130915        6.4253361015873001     
 C  -2.1899511694642602        12.524002398802930        8.2899165177402274     
 H  -1.1278365297861657        11.691612392316365        9.9885229356945473     
 H  -5.5734391886458257        7.9774756143383598        1.0485518054988376     
 H   2.5923628149031610        13.412935777941991      -0.35772418714519644     
 H  -2.5868161715580178        13.384535519381735        8.8197225329714222     
 Dy   8.8659378801984011E-003   8.4711948746239116        12.671350696133183     
 Br   1.9035420049528556E-002   11.339201155385396        12.682152799797592     
 O -0.80406699383735658        8.0428344414503083        10.699721106104672     
 N  -1.3922418128537322        6.3479572118198764        13.119076659242912     
 N  -2.2383814545700784        8.9240369990933157        13.874961962982942     
 O  0.81698990109592506        8.0377599239588182        14.639976464645287     
 N   1.4016749116827414        6.3436672766106001        12.221625634197506     
 N   2.2521911045638601        8.9148817331352603        11.457087115705365     
 C  -1.2410495305498304        6.9763710380892849        10.025027889627944     
 C  -2.0381439531919696        6.5549787857348996        14.440271498772466     
 C -0.56512958290384585        5.1102624589464964        13.182438326817834     
 C  -2.4844866521983437        6.2170090399047160        12.095164961151898     
 C  -2.8929183388671524        10.104077485221447        13.949865679447491     
 C  -2.7792389327016616        7.8620741695401630        14.523014284927866     
 C   1.2620358669771772        6.9759181793104998        15.317192264897178     
 C   2.0467176814766379        6.5444133194505918        10.898961064495522     
 C  0.57210450874770180        5.1071989802002147        12.163296630335505     
 C   2.4957478004245393        6.2113653410895386        13.243148881001247     
 C   2.9087100669432351        10.093528962230367        11.376852573245234     
 C   2.7886439743312956        7.8505839082907878        10.808992209794518     
 C  -2.0453100773979571        5.9989766410874497        10.675978190091572     
 C -0.90870499544407801        6.7756790742592594        8.6655557575760032     
 H  -1.2433640157465138        6.5571214565506430        15.202786147586762     
 H  -2.7296372332670060        5.7284079950303788        14.678585837102531     
 H  -1.1996712021584344        4.2210916886290244        13.024046691579287     
 H -0.14874507146117472        5.0396483939604222        14.192497438151850     
 H  -3.1457937624769046        5.3893213830913478        12.395757803774332     
 H  -3.0635895406114977        7.1491459757726119        12.147547823994429     
 H  -2.4142204562737595        10.932395428317237        13.433188609389855     
 C  -4.0893337224157849        10.272611528367586        14.642348001836371     
 C  -3.9615639850149882        7.9602800240524747        15.255879223476727     
 C   2.0626740374112389        5.9968204316332958        14.664784840512191     
 C  0.94543483055293132        6.7855235078261069        16.681560083823499     
 H   1.2515863443568369        6.5423503872943769        10.136815908351407     
 H   2.7378037807057090        5.7163223635394242        10.664816997352473     
 H   1.2052949951028642        4.2178898966714149        12.325683101231553     
 H  0.15592115989290128        5.0330429185865802        11.153513504914992     
 H   3.1542567337610317        5.3817587766154533        12.941666316863387     
 H   3.0772560805990126        7.1419281212553720        13.187687291049965     
 H   2.4340765613176947        10.923541220159931        11.894545738370871     
 C   4.1025405651033404        10.258600085514047        10.679195581652442     
 C   3.9678825161042850        7.9453386380289439        10.070352720345968     
 C  -2.4940422271929559        4.8808603214387549        9.9651659949006195     
 C  -1.3740068142837072        5.6525793764057743        7.9724542161106884     
 H -0.30775412836736488        7.5225565626334712        8.1488751926474361     
 H  -4.5738151350998013        11.245450941953671        14.671172074057566     
 C  -4.6412904954052321        9.1776753796507098        15.302373107215921     
 H  -4.3553535031512611        7.0814065035382949        15.760774943980104     
 C   2.5220096372779053        4.8849585530133437        15.378817448021303     
 C   1.4235562455314201        5.6702994671242735        17.378582454227796     
 H  0.34810921532076622        7.5349663584314523        17.198689096155782     
 H   4.5887842572276734        11.230552334976219        10.647194309021968     
 C   4.6497455201170679        9.1614682458846222        10.018739419855589     
 H   4.3583512066116281        7.0647540150993855        9.5657259723482397     
 H  -3.1134381682001351        4.1449213088700469        10.478164659133649     
 C  -2.1719180054023215        4.7026352645651537        8.6164362512867836     
 H  -1.1096881754316872        5.5393781377339035        6.9200731382112251     
 H  -5.5869255428045212        9.2707094451598469        15.833639456511591     
 H   3.1380544268847950        4.1468490444328632        14.864767948042495     
 C   2.2163875839363230        4.7172753649687058        16.732766288536773     
 H   1.1724912116587709        5.5649256199073154        18.434987309549737     
 H   5.5942274679726829        9.2515237895623343        9.4848145848408478     
 H  -2.5541029745997723        3.8342693432443400        8.0884868673673331     
 H   2.6078629956363479        3.8548831965441570        17.263712256602190     
         256

 Dy   4.2776328568554636       0.16916332472124535        4.2226786221654358     
 Br   4.2828913377373166       -2.7148316885785508        4.2240870321753077     
 O   5.0692771853764258       0.60361416222241482        2.2466067480013669     
 N   5.6814676247238429        2.2818548035444710        4.6627416626601024     
 N   6.5264907608552694      -0.27840567388807003        5.4311890796176101     
 O   3.4781980582395811       0.61182669330995965        6.1915016811955406     
 N   2.8719462868812218        2.2854167125457985        3.7701704838312455     
 N   2.0377949706927283      -0.29850873271979655        3.0240865192650515     
 C   5.5193886974763222        1.6620657456587837        1.5679724970753264     
 C   6.3314595760001291        2.0909756818565133        5.9847351033617677     
 C   4.8479509835812307        3.5168908253198068        4.7186325841684509     
 C   6.7720651204419866        2.4130109783235523        3.6364161034466966     
 C   7.1767024490989257       -1.4607408957049508        5.5093046293212060     
 C   7.0697973547177160       0.78334775599944395        6.0771117195289692     
 C   3.0326896096992617        1.6742728297553711        6.8668630424330379     
 C   2.2237439412552420        2.0736009116327092        2.4523266433326727     
 C   3.7079600136226256        3.5161233172673527        3.7018514433672891     
 C   1.7836818963996874        2.4251637789871747        4.7955221228548375     
 C   1.3863980295123255       -1.4810005506951163        2.9513407088414141     
 C   1.4922950222080633       0.76057333113943337        2.3733946194790048     
 C   6.3330679837025059        2.6323879116344715        2.2171910020725045     
 C   5.1908051217151963        1.8612574303603455       0.20759976732993674     
 H   5.5389401683572190        2.0979914710473602        6.7495281328121495     
 H   7.0241836700150113        2.9199289930079027        6.2107288368775144     
 H   5.4807811465543281        4.4061569681870454        4.5550736111577352     
 H   4.4331255822745455        3.5913658355447833        5.7289482110668146     
 H   7.4333778739922654        3.2406846980125490        3.9366073360124036     
 H   7.3514760711285776        1.4810199154197883        3.6886939457992778     
 H   6.6951477438909741       -2.2885126836863603        4.9942141353513074     
 C   8.3726623615190690       -1.6305626216124602        6.2022073487644693     
 C   8.2505331491494758       0.68353945919775350        6.8120183859389076     
 C   2.2240796057642029        2.6467066211108112        6.2143660811360117     
 C   3.3589972467765818        1.8731293460674572        8.2277261663040928     
 H   3.0153448926020006        2.0766170324124098        1.6866462291524789     
 H   1.5243184602712789        2.8938691627450859        2.2145228502204621     
 H   3.0808353056146291        4.4105515357952525        3.8603854143838738     
 H   4.1217652101231259        3.5825638651382175        2.6905618870812913     
 H   1.1240329280984396        3.2538540195612127        4.4939053267745273     
 H   1.2009278791543860        1.4948324792104248        4.7478338180274280     
 H   1.8680720675381104       -2.3064374819874036        3.4697105121282856     
 C  0.19071505152741175       -1.6551940228722466        2.2591375666621514     
 C  0.31088615168656103       0.65515867141905071        1.6397676973463704     
 C   6.7939293980771387        3.7437946440421870        1.5037044533646720     
 C   5.6691056996168339        2.9769797455523048      -0.48855648046987671     
 H   4.5822882672916414        1.1192471790717866      -0.30719964314163778     
 H   8.8548502221890750       -2.6046494214953499        6.2323891141340431     
 C   8.9273240157233342      -0.53553469631385908        6.8600703757850079     
 H   8.6464409482773164        1.5622161312308902        7.3156532632435418     
 C   1.7663498960160999        3.7604944121994968        6.9260344063509436     
 C   2.8835217829862074        2.9913761500440086        8.9217615852241003     
 H   3.9623713801284643        1.1279789377064904        8.7441728710970352     
 H -0.28979547305137787       -2.6300852710099987        2.2335831934908970     
 C -0.36518189049246069      -0.56419128470216418        1.5958526576931169     
 H  -8.5898860591825041E-002   1.5316282665320731        1.1328890167309280     
 H   7.4190771094651513        4.4757188893912119        2.0154414966488434     
 C   6.4758839375604538        3.9205149169542266       0.15376773002193947     
 H   5.4069297697226721        3.0895217540358866       -1.5415422158240051     
 H   9.8733002231925244      -0.62951996056052351        7.3906440926425221     
 H   1.1438103178737569        4.4934094616049460        6.4126653031957259     
 C   2.0824162130220185        3.9375954015936037        8.2763968250946895     
 H   3.1428977012228243        3.1037761820680565        9.9754112634481338     
 H  -1.3108875559789737      -0.66094270382852194        1.0650542919654387     
 H   6.8687085522827802        4.7828946179853729      -0.37614401566757577     
 H   1.6919617346406466        4.8021219374153796        8.8044606647372898     
 Dy   4.2805013083091623        17.063315118229255        12.656304677441423     
 Br   4.2772361401421621        19.936213452536190        12.664310841085584     
 O   3.4705023545367188        16.632225792345899        10.687330809738626     
 N   2.8877551690562071        14.940617131106350        13.108125086457134
[truncated: 1,281,471 more chars]
