# Supplementary material for: Unraveling the Contributions to Spin–Lattice Relaxation in Kramers Single-Molecule Magnets
Source: J Am Chem Soc. 2022 Dec 9;144(50):22965–75. doi: 10.1021/jacs.2c08876 (PMC9782788; doi:10.1021/jacs.2c08876)
Supplement: Supplementary file 2 — ja2c08876_si_002.zip [file ja2c08876_si_002.zip › phonon_Dy/mol-8/mode-1-10/7/Cart_disp.xyz]

         256

 Dy   4.2129378163212943       0.18065827657859579        4.1290654252594994     
 Br   4.2641454580416340       -2.7035086240090496        4.1635285774933779     
 O   5.0003197769477294       0.66917763073015735        2.1667467035624046     
 N   5.5745704321338962        2.3229661411141076        4.6116951829297541     
 N   6.4708832675080110      -0.21879924896743980        5.3285556371271126     
 O   3.4018675611910600       0.56301097092078611        6.1100990796609924     
 N   2.7669272047736149        2.2705403888275519        3.7179713736920648     
 N   1.9838184331983133      -0.32974751717294237        2.9221823123459929     
 C   5.4758200252614824        1.7244271114962975        1.4980798612223409     
 C   6.2183612326109410        2.1342299203773152        5.9371637397904289     
 C   4.7194140426418665        3.5427637147621636        4.6650789239271324     
 C   6.6743403934475998        2.4843794660934164        3.6006514122760640     
 C   7.1479243746291479       -1.3879020154205106        5.3785555771616798     
 C   6.9712701235038415       0.83347256469290498        6.0264049234499835     
 C   2.9811035230746565        1.6275997954086618        6.7965298525182156     
 C   2.1150835523479450        2.0566579647413561        2.4024128301421022     
 C   3.5805338502409496        3.5168082155025999        3.6474258071607930     
 C   1.6861661905386214        2.3794536690308496        4.7568876787466667     
 C   1.3586877289054082       -1.5255050711188476        2.8237360039574915     
 C   1.3968581963573234       0.73795328722423992        2.3203643382359527     
 C   6.2640648416601250        2.6999202386232470        2.1720234022591778     
 C   5.2128950669616252        1.9045360783278247       0.11990264317506855     
 H   5.4240454963949087        2.1366032636251626        6.7001573359467823     
 H   6.9040579889089564        2.9686726810297661        6.1661456479311223     
 H   5.3352790089567375        4.4426967650972919        4.4962856261680724     
 H   4.3047549866608437        3.6148958354149134        5.6751365398494800     
 H   7.3132668632025117        3.3248956856392966        3.9158690290813487     
 H   7.2752095208597938        1.5657619513894652        3.6565412586564014     
 H   6.7015433160546714       -2.2068762088191680        4.8168205011750427     
 C   8.3267046220158196       -1.5561937193466520        6.1004711383485573     
 C   8.1285674567661612       0.73135068076413090        6.7998940336973197     
 C   2.1516887901414190        2.5987767499324383        6.1683949129327109     
 C   3.3656432808108967        1.8387485388993168        8.1422263090090912     
 H   2.9069713748220645        2.0617716685530576        1.6369761422002913     
 H   1.4105473828314405        2.8722255788615922        2.1651427443083295     
 H   2.9356285736499315        4.4005087682345270        3.7987674869396035     
 H   3.9967678650425285        3.5846641850595469        2.6366635000271441     
 H   1.0063689139386502        3.1976680778063278        4.4717527385315741     
 H   1.1229196358376650        1.4370844339330797        4.7092124182416963     
 H   1.8745990081582837       -2.3591484076139029        3.2977445382739852     
 C  0.14626863907800267       -1.7015448837937870        2.1599579767711750     
 C  0.19267038942587761       0.63438760578645126        1.6242993943671458     
 C   6.7691729039533444        3.7959004673090755        1.4628740619485348     
 C   5.7415374305156091        3.0004628371219950      -0.57331907372444790     
 H   4.6235069112438829        1.1597754421418076      -0.41313595238261253     
 H   8.8356423814532778       -2.5179649275267795        6.1009631317839235     
 C   8.8304988950695229      -0.47524891545043862        6.8245050314717810     
 H   8.4912019795159352        1.6002219758379437        7.3468720321492125     
 C   1.7338945739656202        3.7240714202483094        6.8872637801302421     
 C   2.9357943960879473        2.9726602747417132        8.8420508695545248     
 H   3.9855296127650859        1.0937262875682403        8.6400495271836562     
 H -0.30847488475302648       -2.6884255260449192        2.1066442435490900     
 C -0.45917767549611765      -0.59715329514429116        1.5599162171960965     
 H -0.23612660160966648        1.5197975722687598        1.1578250246123261     
 H   7.3789983066259488        4.5300012973404797        1.9909789534558844     
 C   6.5258851454135103        3.9468164038279885        9.2484357711586876E-002
 H   5.5324003227061915        3.0954958543659097       -1.6413147082877610     
 H   9.7627906576583747      -0.56985775168514485        7.3790984808624138     
 H   1.0984577279662635        4.4572276055071463        6.3905983634845693     
 C   2.1156390725337761        3.9189725160021331        8.2200209018499777     
 H   3.2424850217767038        3.0969426476843354        9.8826523633667325     
 H  -1.4185090079033777      -0.69392052341284982        1.0532602285986048     
 H   6.9637631910984812        4.7898987319127064      -0.43420087719246842     
 H   1.7650918825610427        4.7988574089253682        8.7531038738025639     
 Dy   4.3609684311836059        17.050403784844182        12.561271037359015     
 Br   4.3089960392832172        19.923668012182546        12.602372243363014     
 O   3.5492537068780656        16.568098886471397        10.607810663690966     
 N   3.0122129091939183        14.898713445349291        13.059575048049286     
 N   2.1034182100565486        17.450763146953147        13.754223737104370     
 O   5.1830735872449925        16.696772761160823        14.546447758470547     
 N   5.8061910444258746        14.962658718475305        12.162268332943004     
 N   6.5928718335527812        17.557688913832099        11.343103454835903     
 C   3.0852555014708689        15.504609649429936        9.9440783607551939     
 C   2.3735228987937531        15.102194175341321        14.385112295784815     
 C   3.8668364174219949        13.679916359463387        13.118865370413642     
 C   1.9088598632072611        14.732147002799412        12.053987298026147     
 C   1.4168173190349869        18.614743295918245        13.796711555103283     
 C   1.6156705081820264        16.401335918195272        14.466220820285592     
 C   5.6003488914016577        15.634333085874975        15.238303219771336     
 C   6.4568962119581315        15.170193994583702        10.843210239150862     
 C   5.0031048387794144        13.708335564665672        12.098735489265968     
 C   6.8897043233458559        14.868371299566986        13.201859393186590     
 C   7.2167913277196485        18.752974377422081        11.236636365149687     
 C   7.1817780253077013        16.484833979688229        10.753644181487777     
 C   2.3137311521427191        14.519191344586186        10.623698063267391     
 C   3.3407663232122324        15.327686133350669        8.5639617094694369     
 H   3.1705835298455374        15.108299360671033        15.145299492405899     
 H   1.6899165530496256        14.269184251182034        14.625290845220428     
 H   3.2534522857512087        12.777631303773296        12.953324539984711     
 H   4.2830215953243140        13.612003728144233        14.128665150189070     
 H   1.2742870668312927        13.889343976350363        12.372528123731593     
 H   1.3045431508203544        15.648421874043038        12.111381884289461     
 H   1.8510488144517476        19.431223312007344        13.221225910603939     
 C  0.24365000228282099        18.782618405135409        14.527891470683592     
 C  0.46407170922885793        16.503205768825168        15.249195759697207     
 C   6.4262547879189942        14.656860657282483        14.614933640400825     
 C   5.2157973250910068        15.430319365146055        16.585491347656944     
 H   5.6623354036856446        15.166449109083423        10.080375718820820     
 H   7.1551461847645026        14.348949927843018        10.608027900907903     
 H   5.6565816631132702        12.831141208805310        12.250434677162053     
 H   4.5840888712268786        13.635008058652483        11.089388508510254     
 H   7.5732152962727994        14.052002224249643        12.920800393072300     
 H   7.4471113611376083        15.813737094037897        13.146480827251237     
 H   6.6983135656068855        19.591032929183427        11.701096511513519     
 C   8.4328408991441712        18.922978518829506        10.577592748469034     
 C   8.3900280963473506        16.580517673487567        10.063714995099692     
 C   1.8153502758128033        13.418152866727247        9.9177318623174475     
 C   2.8192180196186052        14.226192945166053        7.8743173120170535     
 H   3.9170379641855204        16.080260296460260        8.0271417454750793     
 H -0.27284761338664643        19.740588306917434        14.521644074736109     
 C -0.24482935521062099        17.705986471700577        15.269929519268260     
 H  0.11166393305102304        15.636673333250876        15.807286334467836     
 C   6.8400948114192230        13.533007389688436        15.338713846971885     
 C   5.6418286671119562        14.298201912218536        17.290515236140951     
 H   4.5983371629796608        16.178870591897507        17.080827071540988     
 H   8.8878276159302505        19.909608952216271        10.516310152574732     
 C   9.0420327143860799        17.812032539030639        9.9923836100302843     
 H   8.8209289017397925        15.691141666449566        9.6063333119246881     
 H   1.2149888645942100        12.678645786299349        10.449327478985497     
 C   2.0504851831658670        13.270662348634680        8.5454826658277838     
 H   3.0208770101441851        14.133683723006850        6.8045527164172208     
 H  -1.1716985200879249        17.800807363718775        15.833760860566473     
 H   7.4716581927746013        12.794571203207219        14.844997188430575     
 C   6.4583815355098801        13.345802944764142        16.672697036000397     
 H   5.3351761167040692        14.179653739654899        18.331992232352171     
 H   10.004350261640875        17.904162421109625        9.4907932382240396     
 H   1.6185620547012791        12.423298721941709        8.0211268935548805     
 H   6.8055999793169057        12.467187036593193        17.210274485374871     
 Dy   5.8985255963268694E-002   8.7862963675866368        4.3201930905817889     
 Br   8.4104724359983438E-003   5.9018817601198741        4.2707636036505381     
 O  0.87150096924600873        9.1629094572346119        2.3380006096438661     
 N   1.5084835902722089        10.874525766962590        4.7264129182540824     
 N   2.2854940027348234        8.2729604307409712        5.5289936865688105     
 O -0.72721105104242423        9.2813150943963798        6.2810983467863473     
 N  -1.2990561891995069        10.929744011409642        3.8324491932622564     
 N  -2.2014378093800233        8.3889491866010566        3.1241849922650493     
 C   1.2943901134371780        10.224920341055503        1.6488923128895714     
 C   2.1611809928530588        10.661396248499265        6.0415898924218849     
 C  0.69649733206262954        12.121907521973899        4.7957656828280326     
 C   2.5889088362880854        10.980741867666380        3.6869964156399622     
 C   2.9078861439133545        7.0759059641859885        5.6301203910401387     
 C   2.8774109482434138        9.3417237919301925        6.1244538835155868     
 C  -1.2002599560961849        10.339742305617758        6.9463959736393752     
 C  -1.9417702187096584        10.739104260271674        2.5067800390607866     
 C -0.44231425711453731        12.148435052448095        3.7779615904402304     
 C  -2.3995977957952572        11.094034607143277        4.8422387975291405     
 C  -2.8814007377016240        7.2213181192341196        3.0778421800580733     
 C  -2.6968953610995010        9.4394214627490118        2.4198054370632334     
 C   2.1236497309167817        11.197472639916350        2.2751266007656024     
 C  0.91291619989091055        10.431924924825985       0.30176899523069756     
 H   1.3701202415100200        10.668571357885373        6.8078279862987339     
 H   2.8672618878377549        11.476118921213084        6.2770750230615358     
 H   1.3425544580647839        13.004657192467667        4.6438157733936141     
 H  0.28034972988379425        12.191118834587177        5.8064365274596188     
 H   3.2693974879429577        11.798965917338863        3.9704955632182508     
 H   3.1515423463704355        10.038041260837177        3.7362745618468542     
 H   2.3881688238071632        6.2415838598674718        5.1611206180177698     
 C   4.1225803686186167        6.8996579052818126        6.2898135640775008     
 C   4.0847225450670175        9.2383389735112722        6.8149895870083759     
 C  -1.9891858824858639        11.313087191326758        6.2701779849127544     
 C -0.93307688725121207        10.525841785237338        8.3227240844495736     
 H  -1.1466011045244140        10.738316974380211        1.7446554356434081     
 H  -2.6258490900310649        11.574144679055026        2.2751040964951139     
 H  -1.0569699718092922        13.049342774249961        3.9460271316934303     
 H  -2.7438675811582991E-002   12.219221367635253        2.7678746783013009     
 H  -3.0378106938351532        11.934239024429504        4.5247211310736359     
 H  -3.0008906806752167        10.175642439804234        4.7882081092476714     
 H  -2.4390847080553808        6.4037773864514849        3.6451539981094490     
 C  -4.0578336547303540        7.0525436397568715        2.3521858414375933     
 C  -3.8513757021616137        9.3365202366271784        1.6420142164393532     
 C   2.5425687319419850        12.320914602153133        1.5540354659728535     
 C   1.3451129749596198        11.563163388327958      -0.40079468538847124     
 H  0.29338856603725910        9.6860300094992606      -0.19503684506444785     
 H   4.5744296980832981        5.9114860199084296        6.3460384521139899     
 C   4.7339738203196360        8.0054915251347172        6.8817047802675635     
 H   4.5177043362733151        10.124800802212983        7.2758720644649086     
 C  -2.4927033096948299        12.411699740153939        6.9760303263416432     
 C  -1.4590398098743604        11.625246117679094        9.0122614030736798     
 H -0.34290892080857244        9.7828148254849818        8.8573485093171875     
 H  -4.5696432670449214        6.0922016111447119        2.3550393310014237     
 C  -4.5557178267626490        8.1312134094998392        1.6200992708178219     
 H  -4.2099893160364381        10.203903766710727        1.0897142681899290     
 H   3.1767259030855812        13.055811751264034        2.0497941862596223     
 C   2.1637170320744783        12.511604662120700       0.22001659589534361     
 H   1.0411785799625446        11.684047778540263       -1.4424738133460422     
 H   5.6954949358981777        7.9090701863767734        7.3843732837399365     
 H  -3.1040149472403478        13.143535356099045        6.4466018495726951     
 C  -2.2454692864360606        12.568520871150412        8.3447660881400409     
 H  -1.2466513148340330        11.724993157936277        10.078990442817872     
 H  -5.4856497513695341        8.0357978406020187        1.0616220836371344     
 H   2.5153685463071578        13.389804989709761      -0.31500580230747327     
 H  -2.6818905618353659        13.413973673601266        8.8685281490892223     
 Dy  -4.3534458911870452E-002   8.4589633122241814        12.767696291669170     
 Br   5.9217515534012097E-003   11.327507536551209        12.729249005961078     
 O -0.86703845050716544        8.0982354969787469        10.782733951303506     
 N  -1.4864367131180438        6.3660148553426135        13.169993125364917     
 N  -2.2764677100126569        8.9598168079964147        13.989632123467416     
 O  0.76742217500798160        7.9723120839439217        14.720771315778778     
 N   1.3061351681144444        6.3051661691673848        12.269743169379641     
 N   2.2121527750952650        8.8590341818312428        11.569638702596103     
 C  -1.2844973282942127        7.0340640883588987        10.093708106094978     
 C  -2.1355408625945920        6.5722875948536750        14.489932905635282     
 C -0.68265764064960432        5.1120434474769256        13.231626842250890     
 C  -2.5713679265564133        6.2695374279946314        12.132414683399881     
 C  -2.9028041095781538        10.153702196202836        14.096541197446490     
 C  -2.8620546767091004        7.8859469496843095        14.580679051068394     
 C   1.2312061642002317        6.9082931921692206        15.384071365632421     
 C   1.9444442389911036        6.5085434508081113        10.944196429026288     
 C  0.45299930988671294        5.0852548512727820        12.210818242500100     
 C   2.4099102336881026        6.1384885747711664        13.275011749882617     
 C   2.8979425493881701        10.023240914702011        11.523826017276711     
 C   2.7027315370681859        7.8072361042670391        10.863274636388956     
 C  -2.1091177488277997        6.0568137446853463        10.719237899503673     
 C -0.90111655775861355        6.8279051620986388        8.7467122957757883     
 H  -1.3403684724630014        6.5685848711930932        15.252115058677367     
 H  -2.8329895328293944        5.7503750968638476        14.725256627534076     
 H  -1.3356862242045104        4.2346354564241784        13.078851355451828     
 H -0.26323010813386538        5.0371971790390919        14.240653109082091     
 H  -3.2535630460716636        5.4525466367685320        12.415157515566490     
 H  -3.1299833802112964        7.2141878155852348        12.187546249792836     
 H  -2.3866828009623333        10.992796148021553        13.631489571138614     
 C  -4.1184378053762076        10.321277964543720        14.756929737850998     
 C  -4.0693598617500237        7.9795369157066682        15.272737794590990     
 C   2.0043701521669983        5.9240073186174493        14.704796668662585     
 C  0.97326052404388719        6.7292109946004262        16.763324558541100     
 H   1.1471282676037591        6.5155509616877945        10.184302441846674     
 H   2.6275260357181502        5.6753043234733456        10.703260654243984     
 H   1.0678316124434029        4.1838425873142908        12.376353028129609     
 H   3.6627765064415285E-002   5.0164623245451860        11.201177408159095     
 H   3.0447213247585747        5.2959996094591766        12.955798354671810     
 H   3.0138508647388771        7.0550520480325769        13.218267584307755     
 H   2.4611472190450008        10.841821825584447        12.093926141369131     
 C   4.0731760178944132        10.189003128302438        10.795583223359289     
 C   3.8571044434092401        7.9065678894467242        10.084491540659389     
 C  -2.5223147958004715        4.9310822116022672        9.9980610429673860     
 C  -1.3266721010236397        5.6941795567434932        8.0442259940313878     
 H -0.28543465355938669        7.5765748099669512        8.2494528466558084     
 H  -4.5757990746902895        11.306663364414044        14.818229315490298     
 C  -4.7241918560858593        9.2094844526174633        15.343803652052539     
 H  -4.4976674455256269        7.0896085417131314        15.731424291313317     
 C   2.5007333152572460        4.8213337573534734        15.409560602867009     
 C   1.4927995711910822        5.6261608535850662        17.451941897724556     
 H  0.39544178962009574        7.4803832142228019        17.300421522302063     
 H   4.5882264062437050        11.147590380341041        10.797953324558510     
 C   4.5652965068012952        9.1095559635020305        10.060676062661068     
 H   4.2117809049173092        7.0379375746826112        9.5315320042682927     
 H  -3.1525584957904993        4.1928228226315944        10.493877830398453     
 C  -2.1415148626384553        4.7418208910696951        8.6643193092260979     
 H  -1.0213395814778790        5.5741911520300809        7.0027273518904920     
 H  -5.6862843264554881        9.2999534592690196        15.846168934706142     
 H   3.1012381744991768        4.0821068021767122        14.877604654221484     
 C   2.2623937927317170        4.6712843614389099        16.780804459082706     
 H   1.2883065497788107        5.5318998503218886        18.520851448724269     
 H   5.4937207125092069        9.2026185137064829        9.4992124992507829     
 H  -2.4878221024303784        3.8617630932447775        8.1286124529640702     
 H   2.6922003565761519        3.8223567310930040        17.304343434207361     
         256

 Dy   4.2158320073352291       0.18008445386466598        4.1338006623215247     
 Br   4.2647668859695518       -2.7040718295735968        4.1664187802837089     
 O   5.0034441716053433       0.66587375042864949        2.1708001445242844     
 N   5.5796088776672015        2.3209032847984021        4.6143031751432666     
 N   6.4733083801726101      -0.22180582615906783        5.3337736063107570     
 O   3.4053628298615068       0.56547384931974687        6.1142321782279430     
 N   2.7718729686599342        2.2713043372311743        3.7206406919374615     
 N   1.9861589380833975      -0.32813905601929522        2.9273683160436934     
 C   5.4777292974484082        1.7212468930164826        1.5016126688562239     
 C   6.2237264242803940        2.1320566061884492        5.9395900988709069     
 C   4.7255485861297730        3.5414713148990558        4.6678193798457759     
 C   6.6789125725602192        2.4807994540387459        3.6024900278022609     
 C   7.1489841567276899       -1.3915831691494851        5.3851867640935955     
 C   6.9758811068186493       0.83094056429325969        6.0289928266674844     
 C   2.9834196533809236        1.6299935394982288        6.8000876103423051     
 C   2.1202252403655479        2.0575333330742884        2.4049608850799973     
 C   3.5866119238889023        3.5167862593474699        3.6502116830477531     
 C   1.6907315300516903        2.3817584317493075        4.7588756587743335     
 C   1.3596924205801377       -1.5232214820279051        2.8302143948596168     
 C   1.4013129612594573       0.73912860356302790        2.3230699566291548     
 C   6.2672209854721190        2.6965014293570846        2.1743201131712189     
 C   5.2116307523235443        1.9022287373514333       0.12428881311631512     
 H   5.4295157996001633        2.1346931702939043        6.7026891183044430     
 H   6.9097990212635088        2.9662107062732779        6.1683993098695664     
 H   5.3422705973539006        4.4408642754624275        4.4992842643596687     
 H   4.3108877862478012        3.6137267003291678        5.6778915158420062     
 H   7.3189539798973859        3.3206817439323317        3.9169448361372812     
 H   7.2787177450418046        1.5615186861449919        3.6582127366435810     
 H   6.7008134888969373       -2.2109967798132097        4.8258114289262899     
 C   8.3286433774550286       -1.5599624254343194        6.1056151781411296     
 C   8.1343719432378538       0.72892321293092432        6.8005184004224537     
 C   2.1550205316043480        2.6012159165108164        6.1707377927910754     
 C   3.3651588052753518        1.8406058407793509        8.1465052249036365     
 H   2.9121127501259614        2.0625126742404047        1.6395261922152768     
 H   1.4159693375248685        2.8733514127035127        2.1676443128079130     
 H   2.9426039624974347        4.4010292976378009        3.8019100199776235     
 H   4.0027289433704016        3.5845649092365699        2.6394237221957870     
 H   1.0119360749267177        3.2004897778110117        4.4729113234349960     
 H   1.1265187237857817        1.4399858250364259        4.7112101531696116     
 H   1.8738601713653695       -2.3564538294232076        3.3064706828152861     
 C  0.14813194809910255       -1.6991599073440975        2.1649761455476164     
 C  0.19828824562958375       0.63547913604712880        1.6250886969387883     
 C   6.7701763287806775        3.7932100451836215        1.4649234103811080     
 C   5.7378374515998285        2.9990860811308950      -0.56911641798822554     
 H   4.6213192905616882        1.1575797980947171      -0.40783750465848190     
 H   8.8362217104556127       -2.5223604526454406        6.1075934674697265     
 C   8.8350293028410469      -0.47831085686791669        6.8262958212581921     
 H   8.4987037482901382        1.5982848903910465        7.3453036333467523     
 C   1.7352880233073391        3.7259747299908939        6.8892201413237295     
 C   2.9331087735185499        2.9737897017096278        8.8460074630517980     
 H   3.9842541234668318        1.0956026927948284        8.6452578687144737     
 H -0.30792176785037517       -2.6854302555776735        2.1130530336116355     
 C -0.45478716752631176      -0.59544191570707661        1.5617242017962916     
 H -0.22887357111418316        1.5204405808203219        1.1565656333117098     
 H   7.3807425552846508        4.5272229552534551        1.9922112389930902     
 C   6.5232612230778342        3.9453334448865891        9.5519933276007524E-002
 H   5.5261475505308821        3.0949272339626144       -1.6363927917283729     
 H   9.7680313360654552      -0.57289086168088765        7.3796423825992932     
 H   1.1004694899229504        4.4590987916317886        6.3917234195153414     
 C   2.1138582767170870        3.9200634369470264        8.2228213859474799     
 H   3.2375333758928688        3.0975411972851186        9.8872301213133973     
 H  -1.4134101407032089      -0.69220772297220734        1.0538140212886746     
 H   6.9589406327385568        4.7893394589320710      -0.43135381461784500     
 H   1.7613677990129906        4.7992182736091005        8.7556291716124353     
 Dy   4.3572843735494260        17.051043283541972        12.566076648311064     
 Br   4.3077163140040566        19.924288395988420        12.605350665699863     
 O   3.5456376790141624        16.571340799502828        10.611844786731417     
 N   3.0063023201442225        14.900808336791826        13.062053678786821     
 N   2.1003497037637215        17.453846757990490        13.759852040809152     
 O   5.1788588253477430        16.693960435772784        14.550537757422020     
 N   5.8003402181095804        14.961733692246542        12.164811405985853     
 N   6.5898563699101427        17.555803529745496        11.348599104589109     
 C   3.0827640902573252        15.507811745198438        9.9475302080574348     
 C   2.3673009917390657        15.104284367549255        14.387438697265573     
 C   3.8597151076408953        13.681165648160219        13.121412818407959     
 C   1.9034231194768980        14.735911298914441        12.055654684929840     
 C   1.4152486651882374        18.618569564842335        13.804059223803119     
 C   1.6102349602229251        16.403785410140507        14.468875630791313     
 C   5.5973373784065750        15.631554000376225        15.241753089032768     
 C   6.4508531990152242        15.169175391594518        10.845648245468318     
 C   4.9960338611954436        13.708255251882388        12.101331915197669     
 C   6.8842679573735630        14.865677896343636        13.203653918917260     
 C   7.2152411745286660        18.750363868320974        11.243683465062203     
 C   7.1764805996273164        16.483475484058818        10.756343769128389     
 C   2.3097660936155830        14.522753083301877        10.625836134524022     
 C   3.3415929248666210        15.329993778853137        8.5682941207959651     
 H   3.1642844769582608        15.110084639702482        15.147702971080603     
 H   1.6833428099571444        14.271531479362933        14.627414191979407     
 H   3.2453784273536486        12.779487178709632        12.956137899180476     
 H   4.2759213838380976        13.613075633657020        14.131215474599617     
 H   1.2676263125347282        13.893816212702845        12.373390351290013     
 H   1.3002867587993368        15.652926450220885        12.112874409369986     
 H   1.8514522206141604        19.435637009246975        13.231273954113743     
 C  0.24112103740367996        18.786421272263642        14.533662145299413     
 C  0.45734252536241504        16.505424438613908        15.249764385367346     
 C   6.4221284796830451        14.654009710098359        14.617095317335783     
 C   5.2157555603364560        15.428107800638751        16.589694398404099     
 H   5.6563074418413617        15.165616660054253        10.082802119284780     
 H   7.1488148709612771        14.347679610125867        10.610411116777508     
 H   5.6485506946476072        12.830463047840043        12.253393244818952     
 H   4.5771488471355344        13.635041188669858        11.091951945654740     
 H   7.5666566303041600        14.048718713007160        12.921680243608686     
 H   7.4427727998507276        15.810372535451002        13.148335154623675     
 H   6.6986600726765415        19.587937817264255        11.710670862262843     
 C   8.4303714559619625        18.920310485463030        10.583077720200581     
 C   8.3834872370199829        16.579304055178188        10.064358023039709     
 C   1.8134868498171630        13.421056062140885        9.9195649189065751     
 C   2.8224253101876751        14.227648350337752        7.8784027132562011     
 H   3.9189505310412445        16.082375898922248        8.0324396153513256     
 H -0.27388942610731409        19.745084422706565        14.529172587669303     
 C -0.25019204230508996        17.708886712605548        15.271912618314847     
 H  0.10309392161347189        15.638278684368332        15.805385014009444     
 C   6.8380095607832621        13.530708887604014        15.340452787638291     
 C   5.6441019505813577        14.296740590882608        17.294363068933905     
 H   4.5991528146606777        16.176661087242632        17.086007788388937     
 H   8.8867821920687380        19.906281513335458        10.523417723485995     
 C   9.0368260932417765        17.810147402954108        9.9942601393487696     
 H   8.8126253600128024        15.690445243592087        9.6046872282784541     
 H   1.2122723846094996        12.681688817379381        10.450290532976222     
 C   2.0523995382975739        13.272333230902946        8.5483197999763938     
 H   3.0267651283019759        14.134315227971507        6.8093759467863597     
 H  -1.1778582966885285        17.803577018682837        15.834378593058149     
 H   7.4689420527908714        12.792321047146858        14.845861902094047     
 C   6.4596612753043861        13.344358650400935        16.675315620920376     
 H   5.3398745714138656        14.178766400527154        18.336493490549564     
 H   9.9983747415588304        17.902321857339142        9.4913009505928372     
 H   1.6226233589512151        12.424109784799624        8.0237256937821364     
 H   6.8089105648410602        12.466492646083532        17.212589164006129     
 Dy   5.6430876455105264E-002   8.7857015073923055        4.3153575031626996     
 Br   8.1176453241984282E-003   5.9013077886388805        4.2680908562030115     
 O  0.86829121270870835        9.1654805822528811        2.3337728464116725     
 N   1.5038114854135984        10.875292949944461        4.7236965083013782     
 N   2.2835659620730824        8.2745976707589222        5.5236127641153701     
 O -0.73000022263530306        9.2779246202815600        6.2769684710120304     
 N  -1.3038330246695315        10.927623559989161        3.8297920161841432     
 N  -2.2034500050660220        8.3858512705960031        3.1186942504667967     
 C   1.2923084058453191        10.227475848087728        1.6452955779950929     
 C   2.1562849083404059        10.662260277264304        6.0390063728057903     
 C  0.69065841064949807        12.121867330560205        4.7929459346166308     
 C   2.5846332423486813        10.983095644268062        3.6849791160779639     
 C   2.9073792760526866        7.0782576131816892        5.6233630596331317     
 C   2.8732652342162428        9.3429202835686826        6.1216770706998069     
 C  -1.2019400790063757        10.336405960196871        6.9428297508974062     
 C  -1.9468910095341756        10.736915248353091        2.5043049359277472     
 C -0.44821482355881048        12.147107426650690        3.7751927389182187     
 C  -2.4039018980054943        11.090354518021112        4.8403611879176838     
 C  -2.8819592258115430        7.2175008121574136        3.0708067231151697     
 C  -2.7012051529045258        9.4368475530815612        2.4170940464400719     
 C   2.1205957043259427        11.200024202830532        2.2727685704923224     
 C  0.91351719298136502        10.434068727894687       0.29749901061916267     
 H   1.3651996383145188        10.669233435381106        6.8052169087387968     
 H   2.8620375284158670        11.477260116447429        6.2745903921234589     
 H   1.3357963629915448        13.005176042409284        4.6406381044639335     
 H  0.27463020590460457        12.190987117097819        5.8036455396716375     
 H   3.2641116970308097        11.801831594481920        3.9693446395873386     
 H   3.1482365048969134        10.040992208495320        3.7342107877945114     
 H   2.3894830290318052        6.2443474191690980        5.1520209552618814     
 C   4.1211935485126858        6.9021426293377219        6.2845694150236255     
 C   4.0793714684436670        9.2394744991757083        6.8142134629479569     
 C  -1.9921041898015708        11.309527107540422        6.2678595669071164     
 C -0.93173770014365143        10.523264897195471        8.3183520660820953     
 H  -1.1518418470631933        10.736466902676201        1.7420607494662377     
 H  -2.6313816094695115        11.571653543597275        2.2728611322553585     
 H  -1.0637508836988276        13.047456823507463        3.9430150492487588     
 H  -3.3343996001003837E-002   12.218044034363491        2.7650915521812358     
 H  -3.0432463309183952        11.929922177238028        4.5236297031249544     
 H  -3.0041184954064555        10.171291073664023        4.7864696303352883     
 H  -2.4377557829926118        6.3994766435689101        3.6356204719889766     
 C  -4.0593091316538361        7.0486514417090280        2.3466908644457138     
 C  -3.8569283105235330        9.3340730800208203        1.6413287393423854     
 C   2.5414303295448857        12.322969639160476        1.5521160101292109     
 C   1.3478570224966389        11.564643532491560      -0.40467668049904770     
 H  0.29472683668539612        9.6882415043442993      -0.20025007309622547     
 H   4.5744357156541335        5.9146164825030079        6.3393250987232905     
 C   4.7299313189336543        8.0072881359029804        6.8798395450391849     
 H   4.5106251715146497        10.125479955547332        7.2772519228266628     
 C  -2.4935659251650883        12.408801160016241        6.9740051592695611     
 C  -1.4554033711156424        11.623502217970140        9.0081309764949964     
 H -0.34067500097814385        9.7803278645257326        8.8520631589913279     
 H  -4.5696752062426755        6.0876392648174766        2.3479516664263524     
 C  -4.5599290786795166        8.1280946422448483        1.6181531762319308     
 H  -4.2173290947596165        10.201989041645191        1.0913434636404327     
 H   3.1750304948213022        13.057776228395834        2.0487156141616412     
 C   2.1656419347107545        12.512968610799664       0.21729769898057644     
 H   1.0460812551094174        11.685096009058251       -1.4469374246937401     
 H   5.6907098786432693        7.9108791394779345        7.3838334974579389     
 H  -3.1055847834183306        13.140577753054094        6.4453926203990610     
 C  -2.2428629418042578        12.566711807997892        8.3418023411130395     
 H  -1.2405997380023313        11.723961404194464        10.074181709696978     
 H  -5.4906238715360578        8.0327307074219174        1.0610027165552778     
 H   2.5192125703967996        13.390476480764272      -0.31740379953709963     
 H  -2.6771756589285975        13.413022526266202        8.8657948821497605     
 Dy  -4.0324371856276922E-002   8.4595997473929714        12.762893119765712     
 Br   6.9644787357311493E-003   11.328114658458649        12.726551033478025     
 O -0.86331345306680718        8.0955310132048091        10.778611223503331     
 N  -1.4811373427721417        6.3650885587154828        13.167418106301669     
 N  -2.2739297046570242        8.9579702284515932        13.984053393584045     
 O  0.77049182878758260        7.9755259714117255        14.716738481794840     
 N   1.3114990484137221        6.3071273790490157        12.267299615465660     
 N   2.2147826775505015        8.8618902620046800        11.564149387496297     
 C  -1.2818619555795021        7.0313322680759534        10.090237234590228     
 C  -2.1300842665448627        6.5713182528209915        14.487433203003519     
 C -0.67619359364712417        5.1119268920280794        13.229061133333346     
 C  -2.5664459830035926        6.2669268202798998        12.130536142889886     
 C  -2.9016629878092459        10.151166785532695        14.089432239719164     
 C  -2.8573045840886455        7.8846583654250937        14.577871170284974     
 C   1.2332176995202200        6.9115279741157591        15.380673050195801     
 C   1.9501361134565482        6.5104493297727055        10.941907008084973     
 C  0.45953937735237727        5.0863921749841428        12.208332794450095     
 C   2.4147825855286977        6.1421213360326083        13.273386524918486     
 C   2.8991236729687615        10.026815368736912        11.516684182482877     
 C   2.7076308576747765        7.8095040114636873        10.860622180674508     
 C  -2.1054179493664096        6.0540285169910790        10.717023482783489     
 C -0.90124908331568288        6.8256243636937066        8.7425426455570001     
 H  -1.3349421802798511        6.5678210423784380        15.249642912548499     
 H  -2.8272587517379248        5.7491708821456555        14.722830950617372     
 H  -1.3282993338442848        4.2339433260479700        13.075943085579237     
 H -0.25692250312717207        5.0372238317671370        14.238134514217986     
 H  -3.2475820199530805        5.4493795125801059        12.414144644643166     
 H  -3.1260990526407317        7.2109413716909732        12.185593306753196     
 H  -2.3873936122592170        10.989750673665474        13.621862380966684     
 C  -4.1163596092673975        10.318754937936534        14.751392314338448     
 C  -4.0633794082825228        7.9784449650663349        15.271949806241441     
 C   2.0077994318186487        5.9275455248765772        14.702728889304455     
 C  0.97211498321669276        6.7317027954304054        16.759106425479047     
 H   1.1529154816135712        6.5170915195834054        10.181914655054340     
 H   2.6335916643072426        5.6774678511946783        10.701232221256785     
 H   1.0752895685812327        4.1855729723185764        12.373646962613128     
 H   4.3168507976194523E-002   5.0173969740679265        11.198682433791141     
 H   3.0507872820356456        5.3002945701262174        12.955028676828221     
 H   3.0175939308319331        7.0593916093109481        13.216769845557367     
 H   2.4604564617727505        10.845940641785225        12.084224615790676     
 C   4.0752636085446925        10.192577464732317        10.789938727851323     
 C   3.8632304330137783        7.9086389827443879        10.083828889691420     
 C  -2.5205270458304478        4.9287806302271537        9.9962862132740167     
 C  -1.3289694634474578        5.6925636981413179        8.0404332403948189     
 H -0.28636115978141735        7.5742559751486036        8.2443244928730177     
 H  -4.5750683575407756        11.303517135043343        14.811108870305782     
 C  -4.7194595115065665        9.2077639349515898        15.341827072454912     
 H  -4.4899840921293457        7.0890442845924753        15.732887826807652     
 C   2.5021649957593839        4.8243047488207997        15.407877544568658     
 C   1.4893948283365279        5.6279052096858129        17.448052907148327     
 H  0.39326471560909093        7.4827397711366626        17.295215191276959     
 H   4.5888820921915201        11.151828803573990        10.790628622785585     
 C   4.5701027693262306        9.1122849685469287        10.058660840818016     
 H   4.2196738503614437        7.0394345175234809        9.5332303829998786     
 H  -3.1501766664959741        4.1905884260150144        10.492955573158531     
 C  -2.1428897664215327        4.7402582195862104        8.6617171612297934     
 H  -1.0258848687489850        5.5730596582735767        6.9983269590009671     
 H  -5.6807671734527130        9.2983244248655694        15.845577141385837     
 H   3.1034947957592181        4.0851786185028764        14.876811049430410     
 C   2.2602236820551314        4.6731852685569644        16.778178488188569     
 H   1.2823709941498702        5.5329425156207934        18.516273800853057     
 H   5.4992912994837466        9.2052328386561584        9.4985135367282432     
 H  -2.4911142244338595        3.8608825241325384        8.1263285670208667     
 H   2.6879809774023444        3.8234823845033539        17.302018880241995     
         256

 Dy   4.2187261983491648       0.17951063115073621        4.1385358993835490     
 Br   4.2653883138974704       -2.7046350351381445        4.1693089830740400     
 O   5.0065685662629562       0.66256987012714164        2.1748535854861641     
 N   5.5846473232005067        2.3188404284826967        4.6169111673567791     
 N   6.4757334928372101      -0.22481240335069583        5.3389915754944015     
 O   3.4088580985319541       0.56793672771870751        6.1183652767948926     
 N   2.7768187325462534        2.2720682856347967        3.7233100101828582     
 N   1.9884994429684819      -0.32653059486564812        2.9325543197413935     
 C   5.4796385696353340        1.7180666745366675        1.5051454764901069     
 C   6.2290916159498471        2.1298832919995836        5.9420164579513859     
 C   4.7316831296176796        3.5401789150359475        4.6705598357644194     
 C   6.6834847516728395        2.4772194419840750        3.6043286433284578     
 C   7.1500439388262329       -1.3952643228784596        5.3918179510255113     
 C   6.9804920901334571       0.82840856389361450        6.0315807298849853     
 C   2.9857357836871912        1.6323872835877955        6.8036453681663938     
 C   2.1253669283831504        2.0584087014072208        2.4075089400178920     
 C   3.5926899975368549        3.5167643031923399        3.6529975589347137     
 C   1.6952968695647592        2.3840631944677648        4.7608636388020003     
 C   1.3606971122548674       -1.5209378929369628        2.8366927857617421     
 C   1.4057677261615911       0.74030391990181588        2.3257755750223574     
 C   6.2703771292841122        2.6930826200909226        2.1766168240832600     
 C   5.2103664376854626        1.8999213963750421       0.12867498305756170     
 H   5.4349861028054178        2.1327830769626464        6.7052209006621037     
 H   6.9155400536180611        2.9637487315167896        6.1706529718080105     
 H   5.3492621857510638        4.4390317858275630        4.5022829025512650     
 H   4.3170205858347588        3.6125575652434221        5.6806464918345316     
 H   7.3246410965922601        3.3164678022253673        3.9180206431932136     
 H   7.2822259692238145        1.5572754209005186        3.6598842146307611     
 H   6.7000836617392041       -2.2151173508072510        4.8348023566775380     
 C   8.3305821328942375       -1.5637311315219868        6.1107592179337011     
 C   8.1401764297095465       0.72649574509771786        6.8011427671475877     
 C   2.1583522730672771        2.6036550830891945        6.1730806726494398     
 C   3.3646743297398070        1.8424631426593852        8.1507841407981818     
 H   2.9172541254298578        2.0632536799277519        1.6420762422302622     
 H   1.4213912922182965        2.8744772465454331        2.1701458813074965     
 H   2.9495793513449380        4.4015498270410749        3.8050525530156429     
 H   4.0086900216982748        3.5844656334135925        2.6421839443644299     
 H   1.0175032359147851        3.2033114778156953        4.4740699083384170     
 H   1.1301178117338984        1.4428872161397719        4.7132078880975259     
 H   1.8731213345724553       -2.3537592512325127        3.3151968273565866     
 C  0.14999525712020240       -1.6967749308944082        2.1699943143240574     
 C  0.20390610183328986       0.63657066630780623        1.6258779995104311     
 C   6.7711797536080098        3.7905196230581679        1.4669727588136814     
 C   5.7341374726840479        2.9977093251397955      -0.56491376225200307     
 H   4.6191316698794944        1.1553841540476268      -0.40253905693435127     
 H   8.8368010394579493       -2.5267559777641013        6.1142238031555305     
 C   8.8395597106125710      -0.48137279828539475        6.8280866110446032     
 H   8.5062055170643411        1.5963478049441493        7.3437352345442912     
 C   1.7366814726490583        3.7278780397334788        6.8911765025172178     
 C   2.9304231509491525        2.9749191286775418        8.8499640565490729     
 H   3.9829786341685773        1.0974790980214164        8.6504662102452912     
 H -0.30736865094772381       -2.6824349851104277        2.1194618236741811     
 C -0.45039665955650593      -0.59373053626986205        1.5635321863964868     
 H -0.22162054061869979        1.5210835893718839        1.1553062420110936     
 H   7.3824868039433538        4.5244446131664313        1.9934435245302959     
 C   6.5206373007421590        3.9438504859451897        9.8555508840428185E-002
 H   5.5198947783555727        3.0943586135593186       -1.6314708751689848     
 H   9.7732720144725374      -0.57592397167663034        7.3801862843361725     
 H   1.1024812518796372        4.4609699777564318        6.3928484755461126     
 C   2.1120774809003984        3.9211543578919197        8.2256218700449804     
 H   3.2325817300090338        3.0981397468859018        9.8918078792600603     
 H  -1.4083112735030399      -0.69049492253156486        1.0543678139787445     
 H   6.9541180743786333        4.7887801859514365      -0.42850675204322158     
 H   1.7576437154649385        4.7995791382928319        8.7581544694223066     
 Dy   4.3536003159152452        17.051682782239766        12.570882259263113     
 Br   4.3064365887248961        19.924908779794290        12.608329088036713     
 O   3.5420216511502591        16.574582712534259        10.615878909771871     
 N   3.0003917310945267        14.902903228234361        13.064532309524358     
 N   2.0972811974708940        17.456930369027834        13.765480344513934     
 O   5.1746440634504935        16.691148110384741        14.554627756373494     
 N   5.7944893917932871        14.960808666017776        12.167354479028702     
 N   6.5868409062675033        17.553918145658891        11.354094754342313     
 C   3.0802726790437820        15.511013840966942        9.9509820553596757     
 C   2.3610790846843779        15.106374559757189        14.389765098746333     
 C   3.8525937978597957        13.682414936857048        13.123960266402278     
 C   1.8979863757465349        14.739675595029471        12.057322071833532     
 C   1.4136800113414880        18.622395833766422        13.811406892502955     
 C   1.6047994122638238        16.406234902085746        14.471530441297034     
 C   5.5943258654114922        15.628774914877477        15.245202958294202     
 C   6.4448101860723179        15.168156788605332        10.848086251785775     
 C   4.9889628836114728        13.708174939099104        12.103928341129372     
 C   6.8788315914012701        14.862984493120287        13.205448444647931     
 C   7.2136910213376835        18.747753359219871        11.250730564974718     
 C   7.1711831739469316        16.482116988429407        10.759043356769000     
 C   2.3058010350884475        14.526314822017568        10.627974205780653     
 C   3.3424195265210090        15.332301424355602        8.5726265321224933     
 H   3.1579854240709837        15.111869918733930        15.150106449755310     
 H   1.6767690668646631        14.273878707543831        14.629537538738386     
 H   3.2373045689560880        12.781343053645967        12.958951258376240     
 H   4.2688211723518821        13.614147539169808        14.133765799010163     
 H   1.2609655582381634        13.898288449055325        12.374252578848433     
 H   1.2960303667783188        15.657431026398733        12.114366934450514     
 H   1.8518556267765729        19.440050706486609        13.241321997623546     
 C  0.23859207252453890        18.790224139391871        14.539432819915234     
 C  0.45061334149597210        16.507643108402650        15.250333011037487     
 C   6.4180021714470952        14.651158762914234        14.619256994270742     
 C   5.2157137955819062        15.425896236131448        16.593897449151250     
 H   5.6502794799970797        15.164784211025081        10.085228519748739     
 H   7.1424835571580525        14.346409292408717        10.612794332647113     
 H   5.6405197261819433        12.829784886874778        12.256351812475849     
 H   4.5702088230441911        13.635074318687234        11.094515382799228     
 H   7.5600979643355197        14.045435201764679        12.922560094145069     
 H   7.4384342385638478        15.807007976864108        13.150189481996113     
 H   6.6990065797461975        19.584842705345082        11.720245213012166     
 C   8.4279020127797537        18.917642452096555        10.588562691932131     
 C   8.3769463776926152        16.578090436868809        10.065001050979724     
 C   1.8116234238215227        13.423959257554523        9.9213979754957027     
 C   2.8256326007567445        14.229103755509449        7.8824881144953487     
 H   3.9208630978969681        16.084491501384235        8.0377374852275718     
 H -0.27493123882798176        19.749580538495692        14.536701100602498     
 C -0.25555472939955892        17.711786953510519        15.273895717361434     
 H   9.4523910175920739E-002   15.639884035485789        15.803483693551053     
 C   6.8359243101473011        13.528410385519592        15.342191728304696     
 C   5.6463752340507600        14.295279269546683        17.298210901726858     
 H   4.5999684663416955        16.174451582587757        17.091188505236889     
 H   8.8857367682072255        19.902954074454644        10.530525294397258     
 C   9.0316194720974714        17.808262266877573        9.9961366686672548     
 H   8.8043218182858123        15.689748820734609        9.6030411446322201     
 H   1.2095559046247890        12.684731848459414        10.451253586966947     
 C   2.0543138934292804        13.274004113171213        8.5511569341250055     
 H   3.0326532464597666        14.134946732936166        6.8141991771554986     
 H  -1.1840180732891323        17.806346673646900        15.834996325549826     
 H   7.4662259128071415        12.790070891086497        14.846726615757516     
 C   6.4609410150988920        13.342914356037728        16.677934205840355     
 H   5.3445730261236619        14.177879061399409        18.340994748746954     
 H   9.9923992214767861        17.900481293568660        9.4918086629616365     
 H   1.6266846632011513        12.424920847657539        8.0263244940093923     
 H   6.8122211503652155        12.465798255573873        17.214903842637387     
 Dy   5.3876496946941826E-002   8.7851066471979742        4.3105219157436103     
 Br   7.8248182123985092E-003   5.9007338171578869        4.2654181087554841     
 O  0.86508145617140786        9.1680517072711503        2.3295450831794793     
 N   1.4991393805549880        10.876060132926330        4.7209800983486740     
 N   2.2816379214113409        8.2762349107768731        5.5182318416619296     
 O -0.73278939422818190        9.2745341461667419        6.2728385952377126     
 N  -1.3086098601395562        10.925503108568678        3.8271348391060305     
 N  -2.2054622007520210        8.3827533545909514        3.1132035086685441     
 C   1.2902266982534603        10.230031355119953        1.6416988431006143     
 C   2.1513888238277525        10.663124306029340        6.0364228531896966     
 C  0.68481948923636660        12.121827139146509        4.7901261864052289     
 C   2.5803576484092772        10.985449420869744        3.6829618165159657     
 C   2.9068724081920188        7.0806092621773900        5.6166057282261246     
 C   2.8691195201890722        9.3441167752071728        6.1189002578840279     
 C  -1.2036202019165663        10.333069614775983        6.9392635281554380     
 C  -1.9520118003586926        10.734726236434508        2.5018298327947082     
 C -0.45411539000308360        12.145779800853285        3.7724238873962075     
 C  -2.4082060002157313        11.086674428898949        4.8384835783062270     
 C  -2.8825177139214615        7.2136835050807075        3.0637712661722660     
 C  -2.7055149447095510        9.4342736434141106        2.4143826558169104     
 C   2.1175416777351037        11.202575765744715        2.2704105402190420     
 C  0.91411818607181949        10.436212530963386       0.29322902600762779     
 H   1.3602790351190179        10.669895512876836        6.8026058311788598     
 H   2.8568131689939795        11.478401311681775        6.2721057611853821     
 H   1.3290382679183055        13.005694892350899        4.6374604355342530     
 H  0.26891068192541484        12.190855399608459        5.8008545518836563     
 H   3.2588259061186622        11.804697271624978        3.9681937159564260     
 H   3.1449306634233918        10.043943156153460        3.7321470137421691     
 H   2.3907972342564467        6.2471109784707251        5.1429212925059922     
 C   4.1198067284067550        6.9046273533936313        6.2793252659697503     
 C   4.0740203918203157        9.2406100248401444        6.8134373388875389     
 C  -1.9950224971172776        11.305967023754084        6.2655411489014794     
 C -0.93039851303609078        10.520688009153604        8.3139800477146171     
 H  -1.1570825896019725        10.734616830972190        1.7394660632890673     
 H  -2.6369141289079581        11.569162408139523        2.2706181680156026     
 H  -1.0705317955883631        13.045570872764966        3.9400029668040872     
 H  -3.9249316190424682E-002   12.216866701091728        2.7623084260611708     
 H  -3.0486819680016377        11.925605330046553        4.5225382751762719     
 H  -3.0073463101376947        10.166939707523811        4.7847311514229043     
 H  -2.4364268579298423        6.3951759006863362        3.6260869458685043     
 C  -4.0607846085773183        7.0447592436611846        2.3411958874538343     
 C  -3.8624809188854523        9.3316259234144621        1.6406432622454179     
 C   2.5402919271477864        12.325024676167819        1.5501965542855682     
 C   1.3506010700336577        11.566123676655163      -0.40855867560962411     
 H  0.29606510733353314        9.6904529991893362      -0.20546330112800310     
 H   4.5744417332249681        5.9177469450975870        6.3326117453325912     
 C   4.7258888175476725        8.0090847466712454        6.8779743098108073     
 H   4.5035460067559834        10.126159108881684        7.2786317811884178     
 C  -2.4944285406353468        12.405902579878545        6.9719799921974790     
 C  -1.4517669323569244        11.621758318261184        9.0040005499163112     
 H -0.33844108114771521        9.7778409035664833        8.8467778086654683     
 H  -4.5697071454404288        6.0830769184902405        2.3408640018512812     
 C  -4.5641403305963841        8.1249758749898557        1.6162070816460399     
 H  -4.2246688734827949        10.200074316579656        1.0929726590909361     
 H   3.1733350865570231        13.059740705527632        2.0476370420636600     
 C   2.1675668373470303        12.514332559478628       0.21457880206580923     
 H   1.0509839302562902        11.686144239576237       -1.4514010360414380     
 H   5.6859248213883600        7.9126880925790957        7.3832937111759422     
 H  -3.1071546195963129        13.137620150009141        6.4441833912254260     
 C  -2.2402565971724546        12.564902744845371        8.3388385940860363     
 H  -1.2345481611706295        11.722929650452649        10.069372976576085     
 H  -5.4955979917025806        8.0296635742418161        1.0603833494734209     
 H   2.5230565944864418        13.391147971818786      -0.31980179676672593     
 H  -2.6724607560218296        13.412071378931138        8.8630616152103006     
 Dy  -3.7114284800683406E-002   8.4602361825617631        12.758089947862253     
 Br   8.0072059180610888E-003   11.328721780366088        12.723853060994971     
 O -0.85958845562644892        8.0928265294308730        10.774488495703155     
 N  -1.4758379724262394        6.3641622620883522        13.164843087238424     
 N  -2.2713916993013910        8.9561236489067735        13.978474663700675     
 O  0.77356148256718349        7.9787398588795293        14.712705647810902     
 N   1.3168629287130000        6.3090885889306465        12.264856061551678     
 N   2.2174125800057380        8.8647463421781172        11.558660072396492     
 C  -1.2792265828647913        7.0286004477930089        10.086766363085479     
 C  -2.1246276704951330        6.5703489107883080        14.484933500371755     
 C -0.66972954664464390        5.1118103365792331        13.226495424415802     
 C  -2.5615240394507723        6.2643162125651681        12.128657602379892     
 C  -2.9005218660403385        10.148631374862553        14.082323281991840     
 C  -2.8525544914681906        7.8833697811658778        14.575063289501555     
 C   1.2352292348402085        6.9147627560622986        15.377274734759180     
 C   1.9558279879219931        6.5123552087372998        10.939617587143660     
 C  0.46607944481804164        5.0875294986955035        12.205847346400091     
 C   2.4196549373692924        6.1457540972940503        13.271761299954354     
 C   2.9003047965493529        10.030389822771811        11.509542347689040     
 C   2.7125301782813671        7.8117719186603356        10.857969724960061     
 C  -2.1017181499050195        6.0512432892968118        10.714809066063307     
 C -0.90138160887275220        6.8233435652887753        8.7383729953382101     
 H  -1.3295158880967011        6.5670572135637837        15.247170766419631     
 H  -2.8215279706464549        5.7479666674274625        14.720405273700667     
 H  -1.3209124434840593        4.2332511956717607        13.073034815706645     
 H -0.25061489812047882        5.0372504844951820        14.235615919353881     
 H  -3.2416009938344974        5.4462123883916789        12.413131773719840     
 H  -3.1222147250701671        7.2076949277967115        12.183640363713554     
 H  -2.3881044235561002        10.986705199309398        13.612235190794753     
 C  -4.1142814131585874        10.316231911329348        14.745854890825898     
 C  -4.0573989548150209        7.9773530144260016        15.271161817891892     
 C   2.0112287114702987        5.9310837311357050        14.700661109946326     
 C  0.97096944238949845        6.7341945962603837        16.754888292416990     
 H   1.1587026956233832        6.5186320774790154        10.179526868262007     
 H   2.6396572928963353        5.6796313789160102        10.699203788269585     
 H   1.0827475247190625        4.1873033573228611        12.370940897096649     
 H   4.9709250887973760E-002   5.0183316235906670        11.196187459423186     
 H   3.0568532393127170        5.3045895307932591        12.954258998984630     
 H   3.0213369969249895        7.0637311705893193        13.215272106806980     
 H   2.4597657045005006        10.850059457986003        12.074523090212219     
 C   4.0773511991949718        10.196151801162195        10.784294232343360     
 C   3.8693564226183161        7.9107100760420517        10.083166238723450     
 C  -2.5187392958604242        4.9264790488520411        9.9945113835806474     
 C  -1.3312668258712756        5.6909478395391435        8.0366404867582499     
 H -0.28728766600344802        7.5719371403302560        8.2391961390902271     
 H  -4.5743376403912608        11.300370905672640        14.803988425121267     
 C  -4.7147271669272737        9.2060434172857164        15.339850492857284     
 H  -4.4823007387330644        7.0884800274718192        15.734351362301984     
 C   2.5035966762615214        4.8272757402881261        15.406194486270307     
 C   1.4859900854819739        5.6296495657865595        17.444163916572101     
 H  0.39108764159808618        7.4850963280505223        17.290008860251856     
 H   4.5895377781393352        11.156067226806938        10.783303921012660     
 C   4.5749090318511660        9.1150139735918287        10.056645618974962     
 H   4.2275667958055783        7.0409314603643498        9.5349287617314644     
 H  -3.1477948372014493        4.1883540293984352        10.492033315918608     
 C  -2.1442646702046098        4.7386955481027258        8.6591150132334889     
 H  -1.0304301560200910        5.5719281645170726        6.9939265661114423     
 H  -5.6752500204499388        9.2966953904621175        15.844985348065530     
 H   3.1057514170192593        4.0882504348290407        14.876017444639336     
 C   2.2580535713785457        4.6750861756750188        16.775552517294436     
 H   1.2764354385209296        5.5339851809196992        18.511696152981841     
 H   5.5048618864582863        9.2078471636058339        9.4978145742057052     
 H  -2.4944063464373407        3.8600019550202997        8.1240446810776632     
 H   2.6837615982285365        3.8246080379137037        17.299694326276626     
         256

 Dy   4.2216203893630997       0.17893680843680643        4.1432711364455743     
 Br   4.2660097418253882       -2.7051982407026922        4.1721991858643710     
 O   5.0096929609205700       0.65926598982563378        2.1789070264480439     
 N   5.5896857687338120        2.3167775721669916        4.6195191595702907     
 N   6.4781586055018092      -0.22781898054232383        5.3442095446780460     
 O   3.4123533672024009       0.57039960611766816        6.1224983753618432     
 N   2.7817644964325727        2.2728322340384191        3.7259793284282550     
 N   1.9908399478535661      -0.32492213371200102        2.9377403234390940     
 C   5.4815478418222598        1.7148864560568526        1.5086782841239899     
 C   6.2344568076193001        2.1277099778107180        5.9444428170318639     
 C   4.7378176731055870        3.5388865151728393        4.6733002916830628     
 C   6.6880569307854589        2.4736394299294040        3.6061672588546547     
 C   7.1511037209247759       -1.3989454766074341        5.3984491379574271     
 C   6.9851030734482658       0.82587656349396932        6.0341686331024862     
 C   2.9880519139934583        1.6347810276773624        6.8072031259904833     
 C   2.1305086164007534        2.0592840697401527        2.4100569949557871     
 C   3.5987680711848071        3.5167423470372099        3.6557834348216742     
 C   1.6998622090778281        2.3863679571862226        4.7628516188296670     
 C   1.3617018039295969       -1.5186543038460205        2.8431711766638679     
 C   1.4102224910637249       0.74147923624060397        2.3284811934155596     
 C   6.2735332730961062        2.6896638108247601        2.1789135349953010     
 C   5.2091021230473817        1.8976140553986509       0.13306115299880827     
 H   5.4404564060106724        2.1308729836313880        6.7077526830197645     
 H   6.9212810859726126        2.9612867567603010        6.1729066337464547     
 H   5.3562537741482270        4.4371992961926985        4.5052815407428612     
 H   4.3231533854217172        3.6113884301576764        5.6834014678270579     
 H   7.3303282132871352        3.3122538605184024        3.9190964502491465     
 H   7.2857341934058253        1.5530321556560454        3.6615556926179411     
 H   6.6993538345814709       -2.2192379218012928        4.8437932844287861     
 C   8.3325208883334465       -1.5674998376096543        6.1159032577262735     
 C   8.1459809161812373       0.72406827726451128        6.8017671338727217     
 C   2.1616840145302065        2.6060942496675725        6.1754235525078043     
 C   3.3641898542042621        1.8443204445394192        8.1550630566927271     
 H   2.9223955007337548        2.0639946856150990        1.6446262922452477     
 H   1.4268132469117245        2.8756030803873536        2.1726474498070800     
 H   2.9565547401924417        4.4020703564443480        3.8081950860536629     
 H   4.0146511000261489        3.5843663575906151        2.6449441665330728     
 H   1.0230703969028527        3.2061331778203788        4.4752284932418380     
 H   1.1337168996820153        1.4457886072431179        4.7152056230254411     
 H   1.8723824977795411       -2.3510646730418174        3.3239229718978875     
 C  0.15185856614130228       -1.6943899544447190        2.1750124831004989     
 C  0.20952395803699597       0.63766219656848366        1.6266673020820739     
 C   6.7721831784353430        3.7878292009327139        1.4690221072462546     
 C   5.7304374937682674        2.9963325691486955      -0.56071110651578071     
 H   4.6169440491973006        1.1531885100005363      -0.39724060921022064     
 H   8.8373803684602859       -2.5311515028827625        6.1208541388413344     
 C   8.8440901183840950      -0.48443473970287282        6.8298774008310144     
 H   8.5137072858385441        1.5944107194972521        7.3421668357418310     
 C   1.7380749219907772        3.7297813494760632        6.8931328637107052     
 C   2.9277375283797551        2.9760485556454563        8.8539206500463461     
 H   3.9817031448703233        1.0993555032480045        8.6556745517761087     
 H -0.30681553404507250       -2.6794397146431814        2.1258706137367267     
 C -0.44600615158670004      -0.59201915683264750        1.5653401709966821     
 H -0.21436751012321648        1.5217265979234458        1.1540468507104773     
 H   7.3842310526020558        4.5216662710794076        1.9946758100675017     
 C   6.5180133784064838        3.9423675270037903       0.10159108440484885     
 H   5.5136420061802625        3.0937899931560233       -1.6265489586095969     
 H   9.7785126928796178      -0.57895708167237314        7.3807301860730519     
 H   1.1044930138363240        4.4628411638810741        6.3939735315768838     
 C   2.1102966850837097        3.9222452788368130        8.2284223541424826     
 H   3.2276300841251984        3.0987382964866854        9.8963856372067234     
 H  -1.4032124063028710      -0.68878212209092238        1.0549216066688141     
 H   6.9492955160187089        4.7882209129708011      -0.42565968946859817     
 H   1.7539196319168862        4.7999400029765633        8.7606797672321797     
 Dy   4.3499162582810653        17.052322280937556        12.575687870215162     
 Br   4.3051568634457347        19.925529163600164        12.611307510373562     
 O   3.5384056232863554        16.577824625565686        10.619913032812322     
 N   2.9944811420448305        14.904998119676897        13.067010940261893     
 N   2.0942126911780665        17.460013980065177        13.771108648218714     
 O   5.1704293015532432        16.688335784996699        14.558717755324965     
 N   5.7886385654769930        14.959883639789011        12.169897552071552     
 N   6.5838254426248639        17.552032761572285        11.359590404095519     
 C   3.0777812678302388        15.514215936735445        9.9544339026619149     
 C   2.3548571776296905        15.108464751965123        14.392091500227092     
 C   3.8454724880786957        13.683664225553880        13.126507714396595     
 C   1.8925496320161719        14.743439891144501        12.058989458737225     
 C   1.4121113574947388        18.626222102690509        13.818754561202791     
 C   1.5993638643047225        16.408684394030981        14.474185251802753     
 C   5.5913143524164095        15.625995829378727        15.248652827555635     
 C   6.4387671731294107        15.167138185616146        10.850524258103233     
 C   4.9818919060275020        13.708094626315821        12.106524767061073     
 C   6.8733952254289772        14.860291089896938        13.207242970378601     
 C   7.2121408681467010        18.745142850118768        11.257777664887234     
 C   7.1658857482665468        16.480758492799996        10.761742944409612     
 C   2.3018359765613114        14.529876560733259        10.630112277037282     
 C   3.3432461281753976        15.334609069858070        8.5769589434490214     
 H   3.1516863711837071        15.113655197765379        15.152509928430014     
 H   1.6701953237721816        14.276225935724730        14.631660885497364     
 H   3.2292307105585274        12.783198928582301        12.961764617572005     
 H   4.2617209608656665        13.615219444682596        14.136316123420711     
 H   1.2543048039415989        13.902760685407808        12.375114806406854     
 H   1.2917739747573012        15.661935602576582        12.115859459531041     
 H   1.8522590329389854        19.444464403726244        13.251370041133349     
 C  0.23606310764539784        18.794027006520100        14.545203494531053     
 C  0.44388415762952926        16.509861778191393        15.250901636707626     
 C   6.4138758632111452        14.648307815730110        14.621418671205701     
 C   5.2156720308273554        15.423684671624146        16.598100499898404     
 H   5.6442515181527977        15.163951761995911        10.087654920212698     
 H   7.1361522433548270        14.345138974691565        10.615177548516717     
 H   5.6324887577162803        12.829106725909513        12.259310380132746     
 H   4.5632687989528469        13.635107448704611        11.097078819943716     
 H   7.5535392983668794        14.042151690522196        12.923439944681455     
 H   7.4340956772769671        15.803643418277213        13.152043809368552     
 H   6.6993530868158526        19.581747593425913        11.729819563761490     
 C   8.4254325695975449        18.914974418730079        10.594047663663678     
 C   8.3704055183652475        16.576876818559430        10.065644078919739     
 C   1.8097599978258825        13.426862452968161        9.9232310320848303     
 C   2.8288398913258144        14.230559160681146        7.8865735157344954     
 H   3.9227756647526921        16.086607103846223        8.0430353551038181     
 H -0.27597305154864948        19.754076654284820        14.544229613535693     
 C -0.26091741649402783        17.714687194415490        15.275878816408021     
 H   8.5953898738369588E-002   15.641489386603245        15.801582373092661     
 C   6.8338390595113401        13.526111883435171        15.343930668971103     
 C   5.6486485175201624        14.293817948210757        17.302058734519811     
 H   4.6007841180227125        16.172242077932882        17.096369222084839     
 H   8.8846913443457129        19.899626635573831        10.537632865308522     
 C   9.0264128509531680        17.806377130801042        9.9980131979857418     
 H   8.7960182765588222        15.689052397877131        9.6013950609859862     
 H   1.2068394246400784        12.687774879539447        10.452216640957673     
 C   2.0562282485609868        13.275674995439479        8.5539940682736155     
 H   3.0385413646175574        14.135578237900823        6.8190224075246375     
 H  -1.1901778498897360        17.809116328610958        15.835614058041502     
 H   7.4635097728234117        12.787820735026138        14.847591329420988     
 C   6.4622207548933979        13.341470061674521        16.680552790760338     
 H   5.3492714808334583        14.176991722271664        18.345496006944348     
 H   9.9864237013947434        17.898640729798181        9.4923163753304340     
 H   1.6307459674510874        12.425731910515454        8.0289232942366482     
 H   6.8155317358893699        12.465103865064213        17.217218521268641     
 Dy   5.1322117438778396E-002   8.7845117870036411        4.3056863283245210     
 Br   7.5319911005985920E-003   5.9001598456768933        4.2627453613079576     
 O  0.86187169963410748        9.1706228322894194        2.3253173199472861     
 N   1.4944672756963777        10.876827315908201        4.7182636883959699     
 N   2.2797098807495999        8.2778721507948241        5.5128509192084891     
 O -0.73557856582106063        9.2711436720519220        6.2687087194633957     
 N  -1.3133866956095808        10.923382657148197        3.8244776620279177     
 N  -2.2074743964380197        8.3796554385858979        3.1077127668702920     
 C   1.2881449906616014        10.232586862152178        1.6381021082061358     
 C   2.1464927393150997        10.663988334794377        6.0338393335736020     
 C  0.67898056782323513        12.121786947732815        4.7873064381938271     
 C   2.5760820544698726        10.987803197471424        3.6809445169539678     
 C   2.9063655403313513        7.0829609111730898        5.6098483968191175     
 C   2.8649738061619017        9.3453132668456629        6.1161234450682489     
 C  -1.2053003248267571        10.329733269355096        6.9356973054134690     
 C  -1.9571325911832096        10.732537224515923        2.4993547296616687     
 C -0.46001595644735677        12.144452175055880        3.7696550358741958     
 C  -2.4125101024259687        11.082994339776784        4.8366059686947702     
 C  -2.8830762020313805        7.2098661980040015        3.0567358092293624     
 C  -2.7098247365145758        9.4316997337466599        2.4116712651937484     
 C   2.1144876511442643        11.205127328658897        2.2680525099457620     
 C  0.91471917916227397        10.438356334032088       0.28895904139609291     
 H   1.3553584319235170        10.670557590372567        6.7999947536189236     
 H   2.8515888095720916        11.479542506916122        6.2696211302473053     
 H   1.3222801728450664        13.006213742292516        4.6342827666045725     
 H  0.26319115794622516        12.190723682119101        5.7980635640956759     
 H   3.2535401152065142        11.807562948768034        3.9670427923255134     
 H   3.1416248219498701        10.046894103811601        3.7300832396898262     
 H   2.3921114394810887        6.2498745377723512        5.1338216297501038     
 C   4.1184199083008242        6.9071120774495407        6.2740811169158759     
 C   4.0686693151969653        9.2417455505045822        6.8126612148271199     
 C  -1.9979408044329845        11.302406939967746        6.2632227308958415     
 C -0.92905932592853024        10.518111121111737        8.3096080293471370     
 H  -1.1623233321407520        10.732766759268181        1.7368713771118969     
 H  -2.6424466483464051        11.566671272681772        2.2683752037758471     
 H  -1.0773127074778985        13.043684922022468        3.9369908843594157     
 H  -4.5154636379845542E-002   12.215689367819966        2.7595252999411057     
 H  -3.0541176050848802        11.921288482855079        4.5214468472275904     
 H  -3.0105741248689339        10.162588341383598        4.7829926725105212     
 H  -2.4350979328670732        6.3908751578037624        3.6165534197480316     
 C  -4.0622600855008004        7.0408670456133411        2.3357009104619544     
 C  -3.8680335272473716        9.3291787668081021        1.6399577851484501     
 C   2.5391535247506871        12.327079713175163        1.5482770984419254     
 C   1.3533451175706768        11.567603820818764      -0.41244067072020058     
 H  0.29740337798167021        9.6926644940343731      -0.21067652915978069     
 H   4.5744477507958035        5.9208774076921653        6.3258983919418910     
 C   4.7218463161616908        8.0108813574395104        6.8761090745824287     
 H   4.4964668419973179        10.126838262216035        7.2800116395501719     
 C  -2.4952911561056057        12.403003999740848        6.9699548251253969     
 C  -1.4481304935982064        11.620014418552230        8.9998701233376277     
 H -0.33620716131728656        9.7753539426072358        8.8414924583396104     
 H  -4.5697390846381829        6.0785145721630052        2.3337763372762099     
 C  -4.5683515825132517        8.1218571077348631        1.6142609870601488     
 H  -4.2320086522059732        10.198159591514118        1.0946018545414398     
 H   3.1716396782927441        13.061705182659431        2.0465584699656789     
 C   2.1694917399833065        12.515696508157594       0.21185990515104206     
 H   1.0558866054031630        11.687192470094224       -1.4558646473891359     
 H   5.6811397641334516        7.9144970456802568        7.3827539248939456     
 H  -3.1087244557742957        13.134662546964188        6.4429741620517911     
 C  -2.2376502525406514        12.563093681692850        8.3358748470590349     
 H  -1.2284965843389279        11.721897896710836        10.064564243455191     
 H  -5.5005721118691042        8.0265964410617165        1.0597639823915643     
 H   2.5269006185760841        13.391819462873297      -0.32219979399635229     
 H  -2.6677458531150613        13.411120231596076        8.8603283482708388     
 Dy  -3.3904197745089876E-002   8.4608726177305531        12.753286775958795     
 Br   9.0499331003910284E-003   11.329328902273529        12.721155088511917     
 O -0.85586345818609066        8.0901220456569352        10.770365767902980     
 N  -1.4705386020803373        6.3632359654612216        13.162268068175178     
 N  -2.2688536939457582        8.9542770693619520        13.972895933817304     
 O  0.77663113634678438        7.9819537463473331        14.708672813826963     
 N   1.3222268090122777        6.3110497988122773        12.262412507637697     
 N   2.2200424824609750        8.8676024223515562        11.553170757296687     
 C  -1.2765912101500807        7.0258686275100635        10.083295491580731     
 C  -2.1191710744454033        6.5693795687556245        14.482433797739990     
 C -0.66326549964216375        5.1116937811303869        13.223929715498256     
 C  -2.5566020958979516        6.2617056048504374        12.126779061869899     
 C  -2.8993807442714306        10.146095964192410        14.075214324264516     
 C  -2.8478043988477353        7.8820811969066629        14.572255408718135     
 C   1.2372407701601968        6.9179975380088372        15.373876419322558     
 C   1.9615198623874379        6.5142610877018949        10.937328166202345     
 C  0.47261951228370597        5.0886668224068643        12.203361898350085     
 C   2.4245272892098875        6.1493868585554923        13.270136074990225     
 C   2.9014859201299448        10.033964276806710        11.502400512895205     
 C   2.7174294988879577        7.8140398258569830        10.855317269245612     
 C  -2.0980183504436294        6.0484580616025445        10.712594649343123     
 C -0.90151413442982153        6.8210627668838431        8.7342033451194201     
 H  -1.3240895959135510        6.5662933847491294        15.244698620290762     
 H  -2.8157971895549854        5.7467624527092704        14.717979596783964     
 H  -1.3135255531238339        4.2325590652955514        13.070126545834054     
 H -0.24430729311378555        5.0372771372232279        14.233097324489778     
 H  -3.2356199677159139        5.4430452642032527        12.412118902796516     
 H  -3.1183303974996019        7.2044484839024499        12.181687420673912     
 H  -2.3888152348529834        10.983659724953320        13.602608000622823     
 C  -4.1122032170497764        10.313708884722162        14.740317467313348     
 C  -4.0514185013475199        7.9762610637856683        15.270373829542342     
 C   2.0146579911219487        5.9346219373948328        14.698593330588198     
 C  0.96982390156230402        6.7366863970903630        16.750670159354936     
 H   1.1644899096331953        6.5201726353746254        10.177139081469674     
 H   2.6457229214854276        5.6817949066373430        10.697175355282386     
 H   1.0902054808568924        4.1890337423271466        12.368234831580168     
 H   5.6249993799752998E-002   5.0192662731134083        11.193692485055232     
 H   3.0629191965897884        5.3088844914602999        12.953489321141038     
 H   3.0250800630180454        7.0680707318676905        13.213774368056592     
 H   2.4590749472282507        10.854178274186779        12.064821564633762     
 C   4.0794387898452511        10.199726137592073        10.778649736835394     
 C   3.8754824122228544        7.9127811693397154        10.082503587755481     
 C  -2.5169515458904006        4.9241774674769276        9.9927365538872781     
 C  -1.3335641882950937        5.6893319809369691        8.0328477331216792     
 H -0.28821417222547868        7.5696183055119084        8.2340677853074364     
 H  -4.5736069232417469        11.297224676301937        14.796867979936753     
 C  -4.7099948223479808        9.2043228996198430        15.337873913259658     
 H  -4.4746173853367832        7.0879157703511622        15.735814897796319     
 C   2.5050283567636593        4.8302467317554525        15.404511427971956     
 C   1.4825853426274198        5.6313939218873061        17.440274925995872     
 H  0.38891056758708137        7.4874528849643820        17.284802529226752     
 H   4.5901934640871502        11.160305650039886        10.775979219239733     
 C   4.5797152943761015        9.1177429786367270        10.054630397131909     
 H   4.2354597412497128        7.0424284032052196        9.5366271404630503     
 H  -3.1454130079069240        4.1861196327818551        10.491111058678685     
 C  -2.1456395739876872        4.7371328766192402        8.6565128652371843     
 H  -1.0349754432911971        5.5707966707605685        6.9895261732219183     
 H  -5.6697328674471645        9.2950663560586673        15.844393554745222     
 H   3.1080080382793001        4.0913222511552059        14.875223839848262     
 C   2.2558834607019596        4.6769870827930733        16.772926546400299     
 H   1.2704998828919891        5.5350278462186049        18.507118505110629     
 H   5.5104324734328261        9.2104614885555112        9.4971156116831654     
 H  -2.4976984684408219        3.8591213859080606        8.1217607951344597     
 H   2.6795422190547291        3.8257336913240532        17.297369772311256     
         256

 Dy   4.2245145803770354       0.17836298572287662        4.1480063735075996     
 Br   4.2666311697533068       -2.7057614462672399        4.1750893886547020     
 O   5.0128173555781839       0.65596210952412592        2.1829604674099237     
 N   5.5947242142671172        2.3147147158512862        4.6221271517838032     
 N   6.4805837181664092      -0.23082555773395186        5.3494275138616896     
 O   3.4158486358728481       0.57286248451662891        6.1266314739287937     
 N   2.7867102603188920        2.2735961824420414        3.7286486466736517     
 N   1.9931804527386505      -0.32331367255835386        2.9429263271367945     
 C   5.4834571140091857        1.7117062375770378        1.5122110917578728     
 C   6.2398219992887531        2.1255366636218525        5.9468691761123429     
 C   4.7439522165934935        3.5375941153097310        4.6760407476017063     
 C   6.6926291098980792        2.4700594178747330        3.6080058743808516     
 C   7.1521635030233179       -1.4026266303364086        5.4050803248893438     
 C   6.9897140567630736       0.82334456309432402        6.0367565363199871     
 C   2.9903680442997254        1.6371747717669294        6.8107608838145728     
 C   2.1356503044183559        2.0601594380730850        2.4126050498936817     
 C   3.6048461448327598        3.5167203908820799        3.6585693107086343     
 C   1.7044275485908973        2.3886727199046800        4.7648395988573338     
 C   1.3627064956043267       -1.5163707147550780        2.8496495675659932     
 C   1.4146772559658587       0.74265455257939195        2.3311868118087622     
 C   6.2766894169081002        2.6862450015585977        2.1812102459073421     
 C   5.2078378084093009        1.8953067144222597       0.13744732294005485     
 H   5.4459267092159269        2.1289628903001301        6.7102844653774261     
 H   6.9270221183271650        2.9588247820038127        6.1751602956848979     
 H   5.3632453625453902        4.4353668065578340        4.5082801789344575     
 H   4.3292861850086748        3.6102192950719307        5.6861564438195842     
 H   7.3360153299820094        3.3080399188114376        3.9201722573050790     
 H   7.2892424175878352        1.5487888904115721        3.6632271706051212     
 H   6.6986240074237369       -2.2233584927953345        4.8527842121800342     
 C   8.3344596437726555       -1.5712685436973215        6.1210472975188459     
 C   8.1517854026529299       0.72164080943130471        6.8023915005978557     
 C   2.1650157559931356        2.6085334162459506        6.1777664323661687     
 C   3.3637053786687172        1.8461777464194535        8.1593419725872725     
 H   2.9275368760376517        2.0647356913024462        1.6471763422602330     
 H   1.4322352016051525        2.8767289142292740        2.1751490183066635     
 H   2.9635301290399449        4.4025908858476219        3.8113376190916828     
 H   4.0206121783540221        3.5842670817676376        2.6477043887017153     
 H   1.0286375578909202        3.2089548778250623        4.4763870781452590     
 H   1.1373159876301320        1.4486899983464638        4.7172033579533563     
 H   1.8716436609866272       -2.3483700948511226        3.3326491164391880     
 C  0.15372187516240213       -1.6920049779950297        2.1800306518769403     
 C  0.21514181424070211       0.63875372682916109        1.6274566046537164     
 C   6.7731866032626762        3.7851387788072604        1.4710714556788278     
 C   5.7267375148524868        2.9949558131575960      -0.55650845077955835     
 H   4.6147564285151059        1.1509928659534461      -0.39194216148609001     
 H   8.8379596974626207       -2.5355470280014236        6.1274844745271384     
 C   8.8486205261556190      -0.48749668112035088        6.8316681906174255     
 H   8.5212090546127470        1.5924736340503549        7.3405984369393700     
 C   1.7394683713324963        3.7316846592186477        6.8950892249041935     
 C   2.9250519058103577        2.9771779826133704        8.8578772435436193     
 H   3.9804276555720688        1.1012319084745925        8.6608828933069262     
 H -0.30626241714242119       -2.6764444441759356        2.1322794037992723     
 C -0.44161564361689415      -0.59030777739543294        1.5671481555968771     
 H -0.20711447962773316        1.5223696064750079        1.1527874594098608     
 H   7.3859753012607587        4.5188879289923829        1.9959080956047077     
 C   6.5153894560708077        3.9408845680623910       0.10462665996926951     
 H   5.5073892340049531        3.0932213727527280       -1.6216270420502088     
 H   9.7837533712866982      -0.58199019166811594        7.3812740878099312     
 H   1.1065047757930109        4.4647123500057173        6.3950985876076558     
 C   2.1085158892670206        3.9233361997817062        8.2312228382399830     
 H   3.2226784382413634        3.0993368460874686        9.9009633951533864     
 H  -1.3981135391027022      -0.68706932165027990        1.0554753993588839     
 H   6.9444729576587854        4.7876616399901657      -0.42281262689397475     
 H   1.7501955483688341        4.8003008676602947        8.7632050650420510     
 Dy   4.3462322006468845        17.052961779635346        12.580493481167212     
 Br   4.3038771381665741        19.926149547406037        12.614285932710411     
 O   3.5347895954224522        16.581066538597117        10.623947155852774     
 N   2.9885705529951347        14.907093011119432        13.069489570999430     
 N   2.0911441848852390        17.463097591102517        13.776736951923496     
 O   5.1662145396559938        16.685523459608660        14.562807754276438     
 N   5.7827877391606997        14.958958613560245        12.172440625114403     
 N   6.5808099789822254        17.550147377485683        11.365086053848723     
 C   3.0752898566166951        15.517418032503949        9.9578857499641558     
 C   2.3486352705750027        15.110554944173057        14.394417901707850     
 C   3.8383511782975961        13.684913514250709        13.129055162390914     
 C   1.8871128882858088        14.747204187259531        12.060656845640919     
 C   1.4105427036479894        18.630048371614595        13.826102229902627     
 C   1.5939283163456213        16.411133885976216        14.476840062308474     
 C   5.5883028394213268        15.623216743879979        15.252102696817069     
 C   6.4327241601865044        15.166119582626962        10.852962264420690     
 C   4.9748209284435321        13.708014313532537        12.109121192992774     
 C   6.8679588594566852        14.857597686673589        13.209037496109271     
 C   7.2105907149557185        18.742532341017665        11.264824764799750     
 C   7.1605883225861611        16.479399997170585        10.764442532050222     
 C   2.2978709180341754        14.533438299448949        10.632250348293914     
 C   3.3440727298297861        15.336916715360537        8.5812913547755496     
 H   3.1453873182964300        15.115440476796826        15.154913407104718     
 H   1.6636215806797003        14.278573163905628        14.633784232256343     
 H   3.2211568521609668        12.785054803518637        12.964577976767769     
 H   4.2546207493794510        13.616291350195386        14.138866447831257     
 H   1.2476440496450343        13.907232921760290        12.375977033965274     
 H   1.2875175827362835        15.666440178754430        12.117351984611568     
 H   1.8526624391013982        19.448878100965874        13.261418084643152     
 C  0.23353414276625681        18.797829873648329        14.550974169146874     
 C  0.43715497376308632        16.512080447980132        15.251470262377765     
 C   6.4097495549751962        14.645456868545986        14.623580348140660     
 C   5.2156302660728056        15.421473107116842        16.602303550645559     
 H   5.6382235563085157        15.163119312966741        10.090081320676656     
 H   7.1298209295516024        14.343868656974415        10.617560764386322     
 H   5.6244577892506165        12.828428564944247        12.262268947789643     
 H   4.5563287748615027        13.635140578721986        11.099642257088203     
 H   7.5469806323982391        14.038868179279714        12.924319795217841     
 H   7.4297571159900864        15.800278859690319        13.153898136740990     
 H   6.6996995938855086        19.578652481506740        11.739393914510815     
 C   8.4229631264153362        18.912306385363603        10.599532635395226     
 C   8.3638646590378798        16.575663200250052        10.066287106859754     
 C   1.8078965718302424        13.429765648381798        9.9250640886739578     
 C   2.8320471818948842        14.232014565852843        7.8906589169736430     
 H   3.9246882316084162        16.088722706308211        8.0483332249800643     
 H -0.27701486426931715        19.758572770073950        14.551758126468886     
 C -0.26628010358849680        17.717587435320464        15.277861915454608     
 H   7.7383887300818438E-002   15.643094737720702        15.799681052634270     
 C   6.8317538088753791        13.523813381350749        15.345669609637508     
 C   5.6509218009895648        14.292356626874829        17.305906567312764     
 H   4.6015997697037294        16.170032573278007        17.101549938932791     
 H   8.8836459204842004        19.896299196693018        10.544740436219785     
 C   9.0212062298088647        17.804491994724511        9.9998897273042271     
 H   8.7877147348318339        15.688355975019652        9.5997489773397522     
 H   1.2041229446553678        12.690817910619479        10.453179694948398     
 C   2.0581426036926938        13.277345877707745        8.5568312024222273     
 H   3.0444294827753482        14.136209742865480        6.8238456378937764     
 H  -1.1963376264903398        17.811885983575021        15.836231790533178     
 H   7.4607936328396818        12.785570578965777        14.848456043084459     
 C   6.4635004946879038        13.340025767311314        16.683171375680317     
 H   5.3539699355432546        14.176104383143919        18.349997265141738     
 H   9.9804481813126991        17.896800166027699        9.4928240876992316     
 H   1.6348072717010234        12.426542973373367        8.0315220944639041     
 H   6.8188423214135243        12.464409474554554        17.219533199899900     
 Dy   4.8767737930614959E-002   8.7839169268093098        4.3008507409054317     
 Br   7.2391639887986747E-003   5.8995858741958997        4.2600726138604310     
 O  0.85866194309680699        9.1731939573076904        2.3210895567150929     
 N   1.4897951708377672        10.877594498890073        4.7155472784432657     
 N   2.2777818400878589        8.2795093908127768        5.5074699967550487     
 O -0.73836773741393946        9.2677531979371039        6.2645788436890779     
 N  -1.3181635310796056        10.921262205727714        3.8218204849498050     
 N  -2.2094865921240188        8.3765575225808444        3.1022220250720394     
 C   1.2860632830697425        10.235142369184404        1.6345053733116572     
 C   2.1415966548024468        10.664852363559413        6.0312558139575074     
 C  0.67314164641010366        12.121746756319119        4.7844866899824261     
 C   2.5718064605304685        10.990156974073106        3.6789272173919696     
 C   2.9058586724706834        7.0853125601687905        5.6030910654121104     
 C   2.8608280921347307        9.3465097584841530        6.1133466322524690     
 C  -1.2069804477369479        10.326396923934206        6.9321310826714999     
 C  -1.9622533820077268        10.730348212597340        2.4968796265286293     
 C -0.46591652289162988        12.143124549258475        3.7668861843521846     
 C  -2.4168142046362058        11.079314250654621        4.8347283590833126     
 C  -2.8836346901412990        7.2060488909272964        3.0497003522864587     
 C  -2.7141345283196010        9.4291258240792111        2.4089598745705869     
 C   2.1114336245534253        11.207678891573080        2.2656944796724821     
 C  0.91532017225272844        10.440500137100788       0.28468905678455803     
 H   1.3504378287280159        10.671219667868298        6.7973836760589865     
 H   2.8463644501502037        11.480683702150467        6.2671364993092284     
 H   1.3155220777718273        13.006732592234133        4.6311050976748911     
 H  0.25747163396703543        12.190591964629743        5.7952725763076947     
 H   3.2482543242943662        11.810428625911092        3.9658918686946008     
 H   3.1383189804763481        10.049845051469743        3.7280194656374834     
 H   2.3934256447057307        6.2526380970739774        5.1247219669942154     
 C   4.1170330881948933        6.9095968015054501        6.2688369678620006     
 C   4.0633182385736140        9.2428810761690183        6.8118850907667010     
 C  -2.0008591117486914        11.298846856181408        6.2609043128902035     
 C -0.92772013882096960        10.515534233069870        8.3052360109796588     
 H  -1.1675640746795313        10.730916687564170        1.7342766909347265     
 H  -2.6479791677848517        11.564180137224021        2.2661322395360912     
 H  -1.0840936193674338        13.041798971279970        3.9339788019147441     
 H  -5.1059956569266388E-002   12.214512034548203        2.7567421738210407     
 H  -3.0595532421681222        11.916971635663604        4.5203554192789088     
 H  -3.0138019396001732        10.158236975243387        4.7812541935981372     
 H  -2.4337690078043042        6.3865744149211876        3.6070198936275593     
 C  -4.0637355624242835        7.0369748475654967        2.3302059334700749     
 C  -3.8735861356092909        9.3267316102017439        1.6392723080514826     
 C   2.5380151223535883        12.329134750182506        1.5463576425982828     
 C   1.3560891651076958        11.569083964982367      -0.41632266583077698     
 H  0.29874164862980723        9.6948759888794100      -0.21588975719155828     
 H   4.5744537683666389        5.9240078702867436        6.3191850385511916     
 C   4.7178038147757091        8.0126779682077736        6.8742438393540510     
 H   4.4893876772386516        10.127517415550386        7.2813914979119270     
 C  -2.4961537715758642        12.400105419603150        6.9679296580533148     
 C  -1.4444940548394882        11.618270518843277        8.9957396967589442     
 H -0.33397324148685797        9.7728669816479865        8.8362071080137508     
 H  -4.5697710238359370        6.0739522258357699        2.3266886727011387     
 C  -4.5725628344301192        8.1187383404798723        1.6123148924742576     
 H  -4.2393484309291507        10.196244866448582        1.0962310499919432     
 H   3.1699442700284650        13.063669659791229        2.0454798978676978     
 C   2.1714166426195827        12.517060456836559       0.20914100823627488     
 H   1.0607892805500359        11.688240700612210       -1.4603282587368338     
 H   5.6763547068785423        7.9163059987814179        7.3822141386119489     
 H  -3.1102942919522785        13.131704943919237        6.4417649328781570     
 C  -2.2350439079088487        12.561284618540331        8.3329111000320335     
 H  -1.2224450075072262        11.720866142969022        10.059755510334297     
 H  -5.5055462320356270        8.0235293078816152        1.0591446153097077     
 H   2.5307446426657259        13.392490953927808      -0.32459779122597865     
 H  -2.6630309502082929        13.410169084261012        8.8575950813313771     
 Dy  -3.0694110689496356E-002   8.4615090528993449        12.748483604055336     
 Br   1.0092660282720968E-002   11.329936024180968        12.718457116028862     
 O -0.85213846074573241        8.0874175618829973        10.766243040102806     
 N  -1.4652392317344352        6.3623096688340910        13.159693049111933     
 N  -2.2663156885901254        8.9524304898171323        13.967317203933932     
 O  0.77970079012638527        7.9851676338151369        14.704639979843023     
 N   1.3275906893115557        6.3130110086939073        12.259968953723714     
 N   2.2226723849162116        8.8704585025249933        11.547681442196883     
 C  -1.2739558374353701        7.0231368072271190        10.079824620075982     
 C  -2.1137144783956736        6.5684102267229409        14.479934095108225     
 C -0.65680145263968348        5.1115772256815406        13.221364006580712     
 C  -2.5516801523451309        6.2590949971357057        12.124900521359905     
 C  -2.8982396225025231        10.143560553522269        14.068105366537191     
 C  -2.8430543062272804        7.8807926126474470        14.569447527934715     
 C   1.2392523054801854        6.9212323199553767        15.370478103885937     
 C   1.9672117368528825        6.5161669666664892        10.935038745261030     
 C  0.47915957974937029        5.0898041461182260        12.200876450300081     
 C   2.4293996410504821        6.1530196198169333        13.268510850026093     
 C   2.9026670437105362        10.037538730841609        11.495258678101369     
 C   2.7223288194945487        7.8163077330536312        10.852664813531165     
 C  -2.0943185509822397        6.0456728339082773        10.710380232622938     
 C -0.90164665998689086        6.8187819684789108        8.7300336949006319     
 H  -1.3186633037304010        6.5655295559344742        15.242226474161894     
 H  -2.8100664084635154        5.7455582379910783        14.715553919867260     
 H  -1.3061386627636085        4.2318669349193430        13.067218275961462     
 H -0.23799968810709227        5.0373037899512729        14.230578729625673     
 H  -3.2296389415973308        5.4398781400148257        12.411106031873192     
 H  -3.1144460699290373        7.2012020400081882        12.179734477634270     
 H  -2.3895260461498666        10.980614250597242        13.592980810450891     
 C  -4.1101250209409663        10.311185858114976        14.734780043800798     
 C  -4.0454380478800189        7.9751691131453351        15.269585841192793     
 C   2.0180872707735986        5.9381601436539597        14.696525551230067     
 C  0.96867836073510971        6.7391781979203413        16.746452026292882     
 H   1.1702771236430074        6.5217131932702364        10.174751294677339     
 H   2.6517885500745200        5.6839584343586758        10.695146922295187     
 H   1.0976634369947222        4.1907641273314322        12.365528766063687     
 H   6.2790736711532236E-002   5.0202009226361488        11.191197510687276     
 H   3.0689851538668598        5.3131794521273417        12.952719643297449     
 H   3.0288231291111019        7.0724102931460617        13.212276629306205     
 H   2.4583841899560004        10.858297090387557        12.055120039055305     
 C   4.0815263804955304        10.203300474021951        10.773005241327430     
 C   3.8816084018273922        7.9148522626373792        10.081840936787511     
 C  -2.5151637959203770        4.9218758861018141        9.9909617241939088     
 C  -1.3358615507189118        5.6877161223347947        8.0290549794851103     
 H -0.28914067844750935        7.5672994706935608        8.2289394315246458     
 H  -4.5728762060922321        11.294078446931236        14.789747534752237     
 C  -4.7052624777686880        9.2026023819539695        15.335897333662031     
 H  -4.4669340319405011        7.0873515132305061        15.737278433290653     
 C   2.5064600372657968        4.8332177232227789        15.402828369673607     
 C   1.4791805997728658        5.6331382779880528        17.436385935419644     
 H  0.38673349357607656        7.4898094418782417        17.279596198201649     
 H   4.5908491500349644        11.164544073272834        10.768654517466809     
 C   4.5845215569010369        9.1204719836816253        10.052615175288855     
 H   4.2433526866938474        7.0439253460460893        9.5383255191946343     
 H  -3.1430311786123992        4.1838852361652759        10.490188801438762     
 C  -2.1470144777707643        4.7355702051357556        8.6539107172408798     
 H  -1.0395207305623031        5.5696651770040644        6.9851257803323934     
 H  -5.6642157144443903        9.2934373216552153        15.843801761424915     
 H   3.1102646595393413        4.0943940674813701        14.874430235057186     
 C   2.2537133500253739        4.6788879899111278        16.770300575506162     
 H   1.2645643272630485        5.5360705115175106        18.502540857239417     
 H   5.5160030604073658        9.2130758135051867        9.4964166491606257     
 H  -2.5009905904443026        3.8582408167958220        8.1194769091912562     
 H   2.6753228398809217        3.8268593447344030        17.295045218345891     
         256

 Dy   4.2274087713909703       0.17778916300894684        4.1527416105696240     
 Br   4.2672525976812246       -2.7063246518317872        4.1779795914450339     
 O   5.0159417502357968       0.65265822922261807        2.1870139083718034     
 N   5.5997626598004224        2.3126518595355807        4.6247351439973157     
 N   6.4830088308310083      -0.23383213492557986        5.3546454830453341     
 O   3.4193439045432950       0.57532536291558956        6.1307645724957442     
 N   2.7916560242052113        2.2743601308456638        3.7313179649190484     
 N   1.9955209576237347      -0.32170521140470676        2.9481123308344945     
 C   5.4853663861961115        1.7085260190972229        1.5157438993917558     
 C   6.2451871909582062        2.1233633494329864        5.9492955351928209     
 C   4.7500867600814001        3.5363017154466228        4.6787812035203498     
 C   6.6972012890106996        2.4664794058200625        3.6098444899070481     
 C   7.1532232851218609       -1.4063077840653830        5.4117115118212595     
 C   6.9943250400778814       0.82081256269467873        6.0393444395374871     
 C   2.9926841746059929        1.6395685158564963        6.8143186416386614     
 C   2.1407919924359589        2.0610348064060173        2.4151531048315769     
 C   3.6109242184807124        3.5166984347269503        3.6613551865955949     
 C   1.7089928881039662        2.3909774826231378        4.7668275788849996     
 C   1.3637111872790562       -1.5140871256641357        2.8561279584681185     
 C   1.4191320208679925       0.74382986891817993        2.3338924302019644     
 C   6.2798455607200943        2.6828261922924357        2.1835069568193832     
 C   5.2065734937712191        1.8929993734458685       0.14183349288130143     
 H   5.4513970124211815        2.1270527969688717        6.7128162477350868     
 H   6.9327631506817173        2.9563628072473245        6.1774139576233420     
 H   5.3702369509425534        4.4335343169229695        4.5112788171260538     
 H   4.3354189845956324        3.6090501599861851        5.6889114198121105     
 H   7.3417024466768837        3.3038259771044727        3.9212480643610115     
 H   7.2927506417698460        1.5445456251670990        3.6648986485923007     
 H   6.6978941802660037       -2.2274790637893762        4.8617751399312823     
 C   8.3363983992118644       -1.5750372497849889        6.1261913373114174     
 C   8.1575898891246208       0.71921334159809824        6.8030158673229897     
 C   2.1683474974560646        2.6109725828243286        6.1801093122245332     
 C   3.3632209031331723        1.8480350482994876        8.1636208884818178     
 H   2.9326782513415481        2.0654766969897933        1.6497263922752186     
 H   1.4376571562985805        2.8778547480711945        2.1776505868062470     
 H   2.9705055178874487        4.4031114152508959        3.8144801521297027     
 H   4.0265732566818961        3.5841678059446602        2.6504646108703582     
 H   1.0342047188789876        3.2117765778297458        4.4775456630486810     
 H   1.1409150755782487        1.4515913894498098        4.7192010928812715     
 H   1.8709048241937130       -2.3456755166604273        3.3413752609804890     
 C  0.15558518418350201       -1.6896200015453402        2.1850488206533814     
 C  0.22075967044440825       0.63984525708983853        1.6282459072253592     
 C   6.7741900280900085        3.7824483566818063        1.4731208041114012     
 C   5.7230375359367063        2.9935790571664964      -0.55230579504333588     
 H   4.6125688078329121        1.1487972219063556      -0.38664371376195938     
 H   8.8385390264649573       -2.5399425531200843        6.1341148102129424     
 C   8.8531509339271430      -0.49055862253782895        6.8334589804038357     
 H   8.5287108233869500        1.5905365486034577        7.3390300381369098     
 C   1.7408618206742152        3.7335879689612321        6.8970455860976818     
 C   2.9223662832409603        2.9783074095812849        8.8618338370408942     
 H   3.9791521662738147        1.1031083137011803        8.6660912348377437     
 H -0.30570930023976983       -2.6734491737086894        2.1386881938618179     
 C -0.43722513564708826      -0.58859639795821839        1.5689561401970724     
 H -0.19986144913224985        1.5230126150265699        1.1515280681092446     
 H   7.3877195499194608        4.5161095869053591        1.9971403811419135     
 C   6.5127655337351325        3.9394016091209916       0.10766223553369016     
 H   5.5011364618296437        3.0926527523494327       -1.6167051254908207     
 H   9.7889940496937804      -0.58502330166385863        7.3818179895468106     
 H   1.1085165377496977        4.4665835361303596        6.3962236436384270     
 C   2.1067350934503319        3.9244271207265995        8.2340233223374835     
 H   3.2177267923575279        3.0999353956882518        9.9055411531000495     
 H  -1.3930146719025334      -0.68535652120963741        1.0560291920489537     
 H   6.9396503992988610        4.7871023670095303      -0.41996556431935134     
 H   1.7464714648207820        4.8006617323440262        8.7657303628519223     
 Dy   4.3425481430127038        17.053601278333137        12.585299092119261     
 Br   4.3025974128874136        19.926769931211908        12.617264355047261     
 O   3.5311735675585489        16.584308451628548        10.627981278893225     
 N   2.9826599639454390        14.909187902561968        13.071968201736965     
 N   2.0880756785924115        17.466181202139861        13.782365255628278     
 O   5.1619997777587443        16.682711134220618        14.566897753227911     
 N   5.7769369128444055        14.958033587331480        12.174983698157252     
 N   6.5777945153395860        17.548261993399077        11.370581703601928     
 C   3.0727984454031518        15.520620128272451        9.9613375972663967     
 C   2.3424133635203153        15.112645136380991        14.396744303188610     
 C   3.8312298685164965        13.686162802947541        13.131602610385231     
 C   1.8816761445554457        14.750968483374560        12.062324232544611     
 C   1.4089740498012400        18.633874640538682        13.833449898602463     
 C   1.5884927683865200        16.413583377921455        14.479494872814195     
 C   5.5852913264262440        15.620437658381231        15.255552566078501     
 C   6.4266811472435981        15.165100979637776        10.855400270738146     
 C   4.9677499508595613        13.707934000749253        12.111717618924475     
 C   6.8625224934843922        14.854904283450239        13.210832021839943     
 C   7.2090405617647360        18.739921831916561        11.271871864712265     
 C   7.1552908969057762        16.478041501541174        10.767142119690833     
 C   2.2939058595070394        14.537000038164640        10.634388419550543     
 C   3.3448993314841742        15.339224360863003        8.5856237661020778     
 H   3.1390882654091530        15.117225755828274        15.157316885779425     
 H   1.6570478375872191        14.280920392086527        14.635907579015322     
 H   3.2130829937634062        12.786910678454973        12.967391335963535     
 H   4.2475205378932355        13.617363255708174        14.141416772241804     
 H   1.2409832953484696        13.911705158112772        12.376839261523694     
 H   1.2832611907152658        15.670944754932279        12.118844509692096     
 H   1.8530658452638107        19.453291798205509        13.271466128152955     
 C  0.23100517788711575        18.801632740776558        14.556744843762694     
 C  0.43042578989664343        16.514299117768875        15.252038888047906     
 C   6.4056232467392462        14.642605921361863        14.625742025075619     
 C   5.2155885013182548        15.419261542609540        16.606506601392709     
 H   5.6321955944642337        15.162286863937569        10.092507721140615     
 H   7.1234896157483769        14.342598339257265        10.619943980255929     
 H   5.6164268207849526        12.827750403978982        12.265227515446540     
 H   4.5493887507701585        13.635173708739362        11.102205694232691     
 H   7.5404219664295997        14.035584668037231        12.925199645754224     
 H   7.4254185547032057        15.796914301103424        13.155752464113428     
 H   6.7000461009551646        19.575557369587571        11.748968265260139     
 C   8.4204936832331274        18.909638351997128        10.605017607126776     
 C   8.3573237997105121        16.574449581940677        10.066930134799771     
 C   1.8060331458346022        13.432668843795435        9.9268971452630854     
 C   2.8352544724639537        14.233469971024540        7.8947443182127905     
 H   3.9266007984641402        16.090838308770195        8.0536310948563106     
 H -0.27805667698998482        19.763068885863078        14.559286639402082     
 C -0.27164279068296576        17.720487676225435        15.279845014501195     
 H   6.8813875863267288E-002   15.644700088838157        15.797779732175877     
 C   6.8296685582394181        13.521514879266327        15.347408550303914     
 C   5.6531950844589671        14.290895305538903        17.309754400105714     
 H   4.6024154213847464        16.167823068623132        17.106730655780741     
 H   8.8826004966226879        19.892971757812205        10.551848007131049     
 C   9.0159996086645595        17.802606858647980        10.001766256622712     
 H   8.7794111931048437        15.687659552162174        9.5981028936935164     
 H   1.2014064646706575        12.693860941699512        10.454142748939123     
 C   2.0600569588244002        13.279016759976011        8.5596683365708373     
 H   3.0503176009331390        14.136841247830137        6.8286688682629153     
 H  -1.2024974030909437        17.814655638539083        15.836849523024854     
 H   7.4580774928559519        12.783320422905415        14.849320756747931     
 C   6.4647802344824097        13.338581472948107        16.685789960600296     
 H   5.3586683902530510        14.175217044016174        18.354498523339132     
 H   9.9744726612306547        17.894959602257217        9.4933318000680291     
 H   1.6388685759509594        12.427354036231282        8.0341208946911600     
 H   6.8221529069376796        12.463715084044894        17.221847878531154     
 Dy   4.6213358422451521E-002   8.7833220666149785        4.2960151534863416     
 Br   6.9463368769987575E-003   5.8990119027149062        4.2573998664129036     
 O  0.85545218655950661        9.1757650823259596        2.3168617934828992     
 N   1.4851230659791568        10.878361681871944        4.7128308684905615     
 N   2.2758537994261174        8.2811466308307278        5.5020890743016082     
 O -0.74115690900681830        9.2643627238222841        6.2604489679147610     
 N  -1.3229403665496302        10.919141754307232        3.8191633078716922     
 N  -2.2114987878100174        8.3734596065757927        3.0967312832737868     
 C   1.2839815754778834        10.237697876216627        1.6309086384171787     
 C   2.1367005702897939        10.665716392324450        6.0286722943414137     
 C  0.66730272499697219        12.121706564905425        4.7816669417710242     
 C   2.5675308665910643        10.992510750674786        3.6769099178299718     
 C   2.9053518046100160        7.0876642091644912        5.5963337340051034     
 C   2.8566823781075601        9.3477062501226431        6.1105698194366900     
 C  -1.2086605706471387        10.323060578513319        6.9285648599295309     
 C  -1.9673741728322438        10.728159200678755        2.4944045233955898     
 C -0.47181708933590305        12.141796923461071        3.7641173328301729     
 C  -2.4211183068464432        11.075634161532456        4.8328507494718558     
 C  -2.8841931782512180        7.2022315838505904        3.0426648953435551     
 C  -2.7184443201246258        9.4265519144117604        2.4062484839474250     
 C   2.1083795979625863        11.210230454487261        2.2633364493992016     
 C  0.91592116534318291        10.442643940169489       0.28041907217302314     
 H   1.3455172255325150        10.671881745364031        6.7947725984990504     
 H   2.8411400907283162        11.481824897384813        6.2646518683711516     
 H   1.3087639826985880        13.007251442175750        4.6279274287452106     
 H  0.25175210998784570        12.190460247140384        5.7924815885197134     
 H   3.2429685333822182        11.813294303054148        3.9647409450636881     
 H   3.1350131390028264        10.052795999127884        3.7259556915851406     
 H   2.3947398499303727        6.2554016563756045        5.1156223042383271     
 C   4.1156462680889625        6.9120815255613595        6.2635928188081254     
 C   4.0579671619502626        9.2440166018334544        6.8111089667062821     
 C  -2.0037774190643982        11.295286772395070        6.2585858948845656     
 C -0.92638095171340906        10.512957345028003        8.3008639926121806     
 H  -1.1728048172183105        10.729066615860159        1.7316820047575561     
 H  -2.6535116872232982        11.561689001766270        2.2638892752963353     
 H  -1.0908745312569692        13.039913020537472        3.9309667194700726     
 H  -5.6965276758687233E-002   12.213334701276439        2.7539590477009757     
 H  -3.0649888792513647        11.912654788472128        4.5192639913302273     
 H  -3.0170297543314124        10.153885609103176        4.7795157146857541     
 H  -2.4324400827415351        6.3822736720386137        3.5974863675070869     
 C  -4.0652110393477656        7.0330826495176533        2.3247109564781949     
 C  -3.8791387439712102        9.3242844535953857        1.6385868309545149     
 C   2.5368767199564890        12.331189787189849        1.5444381867546402     
 C   1.3588332126447149        11.570564109145968      -0.42020466094135345     
 H  0.30007991927794431        9.6970874837244470      -0.22110298522333591     
 H   4.5744597859374743        5.9271383328813219        6.3124716851604923     
 C   4.7137613133897274        8.0144745789760385        6.8723786041256725     
 H   4.4823085124799862        10.128196568884738        7.2827713562736811     
 C  -2.4970163870461226        12.397206839465454        6.9659044909812327     
 C  -1.4408576160807702        11.616526619134321        8.9916092701802608     
 H -0.33173932165642933        9.7703800206887372        8.8309217576878911     
 H  -4.5698029630336912        6.0693898795085337        2.3196010081260678     
 C  -4.5767740863469868        8.1156195732248797        1.6103687978883665     
 H  -4.2466882096523291        10.194330141383046        1.0978602454424469     
 H   3.1682488617641860        13.065634136923027        2.0444013257697167     
 C   2.1733415452558584        12.518424405515525       0.20642211132150770     
 H   1.0656919556969084        11.689288931130198       -1.4647918700845317     
 H   5.6715696496236339        7.9181149518825800        7.3816743523299522     
 H  -3.1118641281302608        13.128747340874284        6.4405557037045220     
 C  -2.2324375632770455        12.559475555387809        8.3299473530050303     
 H  -1.2163934306755246        11.719834389227207        10.054946777213404     
 H  -5.5105203522021506        8.0204621747015139        1.0585252482278509     
 H   2.5345886667553681        13.393162444982321      -0.32699578845560495     
 H  -2.6583160473015246        13.409217936925948        8.8548618143919171     
 Dy  -2.7484023633902833E-002   8.4621454880681366        12.743680432151878     
 Br   1.1135387465050908E-002   11.330543146088408        12.715759143545808     
 O -0.84841346330537415        8.0847130781090613        10.762120312302629     
 N  -1.4599398613885328        6.3613833722069595        13.157118030048686     
 N  -2.2637776832344927        8.9505839102723108        13.961738474050563     
 O  0.78277044390598627        7.9883815212829408        14.700607145859085     
 N   1.3329545696108334        6.3149722185755381        12.257525399809731     
 N   2.2253022873714485        8.8733145826984305        11.542192127097078     
 C  -1.2713204647206595        7.0204049869441736        10.076353748571233     
 C  -2.1082578823459444        6.5674408846902574        14.477434392476463     
 C -0.65033740563720333        5.1114606702326943        13.218798297663168     
 C  -2.5467582087923102        6.2564843894209741        12.123021980849911     
 C  -2.8970985007336152        10.141025142852127        14.060996408809867     
 C  -2.8383042136068255        7.8795040283882321        14.566639647151296     
 C   1.2412638408001737        6.9244671019019153        15.367079788449317     
 C   1.9729036113183274        6.5180728456310835        10.932749324319717     
 C  0.48569964721503467        5.0909414698295867        12.198391002250075     
 C   2.4342719928910772        6.1566523810783753        13.266885625061962     
 C   2.9038481672911276        10.041113184876510        11.488116843307534     
 C   2.7272281401011393        7.8185756402502795        10.850012357816716     
 C  -2.0906187515208496        6.0428876062140100        10.708165815902754     
 C -0.90177918554396019        6.8165011700739786        8.7258640446818418     
 H  -1.3132370115472509        6.5647657271198199        15.239754328033026     
 H  -2.8043356273720459        5.7443540232728862        14.713128242950557     
 H  -1.2987517724033830        4.2311748045431337        13.064310006088871     
 H -0.23169208310039902        5.0373304426793188        14.228060134761568     
 H  -3.2236579154787477        5.4367110158263996        12.410093160949867     
 H  -3.1105617423584726        7.1979555961139265        12.177781534594628     
 H  -2.3902368574467503        10.977568776241165        13.583353620278961     
 C  -4.1080468248321562        10.308662831507791        14.729242620288248     
 C  -4.0394575944125179        7.9740771625050018        15.268797852843242     
 C   2.0215165504252490        5.9416983499130875        14.694457771871939     
 C  0.96753281990791540        6.7416699987503206        16.742233893230825     
 H   1.1760643376528195        6.5232537511658464        10.172363507885006     
 H   2.6578541786636127        5.6861219620800085        10.693118489307988     
 H   1.1051213931325523        4.1924945123357178        12.362822700547206     
 H   6.9331479623311473E-002   5.0211355721588893        11.188702536319322     
 H   3.0750511111439307        5.3174744127943825        12.951949965453858     
 H   3.0325661952041578        7.0767498544244321        13.210778890555817     
 H   2.4576934326837505        10.862415906588335        12.045418513476848     
 C   4.0836139711458097        10.206874810451829        10.767360745819467     
 C   3.8877343914319304        7.9169233559350429        10.081178285819542     
 C  -2.5133760459503534        4.9195743047267007        9.9891868945005395     
 C  -1.3381589131427298        5.6861002637326203        8.0252622258485413     
 H -0.29006718466954001        7.5649806358752132        8.2238110777418552     
 H  -4.5721454889427182        11.290932217560533        14.782627089567722     
 C  -4.7005301331893952        9.2008818642880961        15.333920754064405     
 H  -4.4592506785442199        7.0867872561098491        15.738741968784987     
 C   2.5078917177679347        4.8361887146901053        15.401145311375256     
 C   1.4757758569183115        5.6348826340887994        17.432496944843418     
 H  0.38455641956507181        7.4921659987921014        17.274389867176545     
 H   4.5915048359827795        11.168782496505782        10.761329815693882     
 C   4.5893278194259715        9.1232009887265235        10.050599953445801     
 H   4.2512456321379819        7.0454222888869582        9.5400238979262202     
 H  -3.1406493493178744        4.1816508395486958        10.489266544198840     
 C  -2.1483893815538413        4.7340075336522709        8.6513085692445753     
 H  -1.0440660178334091        5.5685336832475612        6.9807253874428685     
 H  -5.6586985614416152        9.2918082872517651        15.843209968104608     
 H   3.1125212807993825        4.0974658838075344        14.873636630266112     
 C   2.2515432393487882        4.6807888970291822        16.767674604612029     
 H   1.2586287716341080        5.5371131768164163        18.497963209368201     
 H   5.5215736473819055        9.2156901384548622        9.4957176866380877     
 H  -2.5042827124477838        3.8573602476835833        8.1171930232480527     
 H   2.6711034607071138        3.8279849981447529        17.292720664380521     
         256

 Dy   4.2303029624049060       0.17721534029501707        4.1574768476316493     
 Br   4.2678740256091432       -2.7068878573963349        4.1808697942353650     
 O   5.0190661448934106       0.64935434892111021        2.1910673493336832     
 N   5.6048011053337277        2.3105890032198753        4.6273431362108282     
 N   6.4854339434956074      -0.23683871211720786        5.3598634522289785     
 O   3.4228391732137422       0.57778824131455031        6.1348976710626948     
 N   2.7966017880915306        2.2751240792492862        3.7339872831644452     
 N   1.9978614625088191      -0.32009675025105960        2.9532983345321950     
 C   5.4872756583830373        1.7053458006174080        1.5192767070256388     
 C   6.2505523826276583        2.1211900352441209        5.9517218942732999     
 C   4.7562213035693066        3.5350093155835145        4.6815216594389932     
 C   6.7017734681233190        2.4628993937653916        3.6116831054332450     
 C   7.1542830672204030       -1.4099889377943575        5.4183426987531753     
 C   6.9989360233926892       0.81828056229503354        6.0419323427549880     
 C   2.9950003049122600        1.6419622599460633        6.8178763994627509     
 C   2.1459336804535614        2.0619101747389492        2.4177011597694715     
 C   3.6170022921286646        3.5166764785718203        3.6641410624825550     
 C   1.7135582276170351        2.3932822453415952        4.7688155589126664     
 C   1.3647158789537857       -1.5118035365731934        2.8626063493702443     
 C   1.4235867857701263       0.74500518525696802        2.3365980485951670     
 C   6.2830017045320874        2.6794073830262732        2.1858036677314243     
 C   5.2053091791331383        1.8906920324694771       0.14621966282254800     
 H   5.4568673156264360        2.1251427036376138        6.7153480300927475     
 H   6.9385041830362697        2.9539008324908362        6.1796676195617861     
 H   5.3772285393397166        4.4317018272881050        4.5142774553176501     
 H   4.3415517841825899        3.6078810249004394        5.6916663958046358     
 H   7.3473895633717579        3.2996120353975078        3.9223238714169439     
 H   7.2962588659518559        1.5403023599226258        3.6665701265794808     
 H   6.6971643531082696       -2.2315996347834175        4.8707660676825295     
 C   8.3383371546510734       -1.5788059558726564        6.1313353771039898     
 C   8.1633943755963134       0.71678587376489167        6.8036402340481237     
 C   2.1716792389189936        2.6134117494027067        6.1824521920828976     
 C   3.3627364275976275        1.8498923501795219        8.1678998043763631     
 H   2.9378196266454450        2.0662177026771404        1.6522764422902039     
 H   1.4430791109920083        2.8789805819131149        2.1801521553058305     
 H   2.9774809067349519        4.4036319446541690        3.8176226851677222     
 H   4.0325343350097693        3.5840685301216828        2.6532248330390011     
 H   1.0397718798670552        3.2145982778344293        4.4787042479521020     
 H   1.1445141635263656        1.4544927805531558        4.7211988278091868     
 H   1.8701659874007988       -2.3429809384697324        3.3501014055217895     
 C  0.15744849320460186       -1.6872350250956509        2.1900669894298228     
 C  0.22637752664811436       0.64093678735051596        1.6290352097970020     
 C   6.7751934529173417        3.7797579345563528        1.4751701525439744     
 C   5.7193375570209257        2.9922023011753964      -0.54810313930711352     
 H   4.6103811871507183        1.1466015778592653      -0.38134526603782881     
 H   8.8391183554672939       -2.5443380782387455        6.1407451458987463     
 C   8.8576813416986671      -0.49362056395530701        6.8352497701902468     
 H   8.5362125921611529        1.5885994631565605        7.3374616393344487     
 C   1.7422552700159342        3.7354912787038166        6.8990019472911692     
 C   2.9196806606715628        2.9794368365491994        8.8657904305381674     
 H   3.9778766769755602        1.1049847189277684        8.6712995763685612     
 H -0.30515618333711853       -2.6704539032414436        2.1450969839243634     
 C -0.43283462767728237      -0.58688501852100383        1.5707641247972675     
 H -0.19260841863676653        1.5236556235781318        1.1502686768086283     
 H   7.3894637985781637        4.5133312448183354        1.9983726666791193     
 C   6.5101416113994572        3.9379186501795922       0.11069781109811082     
 H   5.4948836896543334        3.0920841319461370       -1.6117832089314326     
 H   9.7942347281008608      -0.58805641165960143        7.3823618912836899     
 H   1.1105282997063846        4.4684547222550028        6.3973486996691991     
 C   2.1049542976336433        3.9255180416714928        8.2368238064349857     
 H   3.2127751464736929        3.1005339452890350        9.9101189110467125     
 H  -1.3879158047023643      -0.68364372076899493        1.0565829847390236     
 H   6.9348278409389374        4.7865430940288949      -0.41711850174472792     
 H   1.7427473812727299        4.8010225970277576        8.7682556606617936     
 Dy   4.3388640853785239        17.054240777030927        12.590104703071310     
 Br   4.3013176876082531        19.927390315017782        12.620242777384110     
 O   3.5275575396946457        16.587550364659979        10.632015401933678     
 N   2.9767493748957432        14.911282794004503        13.074446832474502     
 N   2.0850071722995840        17.469264813177205        13.787993559333060     
 O   5.1577850158614948        16.679898808832576        14.570987752179384     
 N   5.7710860865281122        14.957108561102714        12.177526771200101     
 N   6.5747790516969467        17.546376609312471        11.376077353355132     
 C   3.0703070341896086        15.523822224040956        9.9647894445686358     
 C   2.3361914564656274        15.114735328588925        14.399070704669370     
 C   3.8241085587353969        13.687412091644372        13.134150058379550     
 C   1.8762394008250827        14.754732779489590        12.063991619448304     
 C   1.4074053959544908        18.637700909462769        13.840797567302300     
 C   1.5830572204274185        16.416032869866690        14.482149683319914     
 C   5.5822798134311613        15.617658572882481        15.259002435339935     
 C   6.4206381343006909        15.164082376648592        10.857838277055603     
 C   4.9606789732755905        13.707853687965970        12.114314044856178     
 C   6.8570861275120993        14.852210880226890        13.212626547570613     
 C   7.2074904085737534        18.737311322815458        11.278918964624781     
 C   7.1499934712253914        16.476683005911763        10.769841707331445     
 C   2.2899408009799034        14.540561776880331        10.636526490807174     
 C   3.3457259331385627        15.341532006365471        8.5899561774286060     
 H   3.1327892125218764        15.119011034859723        15.159720364454129     
 H   1.6504740944947378        14.283267620267425        14.638030925774300     
 H   3.2050091353658461        12.788766553391307        12.970204695159300     
 H   4.2404203264070190        13.618435161220962        14.143967096652350     
 H   1.2343225410519050        13.916177394465254        12.377701489082115     
 H   1.2790047986942481        15.675449331110126        12.120337034772623     
 H   1.8534692514262232        19.457705495445140        13.281514171662756     
 C  0.22847621300797472        18.805435607904791        14.562515518378515     
 C  0.42369660603020054        16.516517787557618        15.252607513718045     
 C   6.4014969385032963        14.639754974177738        14.627903702010576     
 C   5.2155467365637049        15.417049978102238        16.610709652139864     
 H   5.6261676326199508        15.161454414908398        10.094934121604574     
 H   7.1171583019451514        14.341328021540113        10.622327196125534     
 H   5.6083958523192896        12.827072243013717        12.268186083103437     
 H   4.5424487266788143        13.635206838756739        11.104769131377179     
 H   7.5338633004609594        14.032301156794750        12.926079496290610     
 H   7.4210799934163258        15.793549742516529        13.157606791485867     
 H   6.7003926080248197        19.572462257668398        11.758542616009462     
 C   8.4180242400509186        18.906970318630652        10.610502578858323     
 C   8.3507829403831444        16.573235963631298        10.067573162739786     
 C   1.8041697198389619        13.435572039209074        9.9287302018522130     
 C   2.8384617630330236        14.234925376196237        7.8988297194519372     
 H   3.9285133653198638        16.092953911232183        8.0589289647325568     
 H -0.27909848971065249        19.767565001652205        14.566815152335275     
 C -0.27700547777743467        17.723387917130406        15.281828113547782     
 H   6.0243864425716144E-002   15.646305439955613        15.795878411717485     
 C   6.8275833076034571        13.519216377181905        15.349147490970319     
 C   5.6554683679283686        14.289433984202976        17.313602232898667     
 H   4.6032310730657642        16.165613563968254        17.111911372628690     
 H   8.8815550727611754        19.889644318931392        10.558955578042312     
 C   9.0107929875202561        17.800721722571446        10.003642785941199     
 H   8.7711076513778536        15.686963129304695        9.5964568100472825     
 H   1.1986899846859469        12.696903972779545        10.455105802929848     
 C   2.0619713139561071        13.280687642244278        8.5625054707194490     
 H   3.0562057190909293        14.137472752794796        6.8334920986320542     
 H  -1.2086571796915473        17.817425293503142        15.837467255516531     
 H   7.4553613528722220        12.781070266845054        14.850185470411402     
 C   6.4660599742769165        13.337137178584898        16.688408545520275     
 H   5.3633668449628482        14.174329704888429        18.358999781536522     
 H   9.9684971411486103        17.893119038486738        9.4938395124368284     
 H   1.6429298802008954        12.428165099089197        8.0367196949184159     
 H   6.8254634924618340        12.463020693535235        17.224162557162412     
 Dy   4.3658978914288091E-002   8.7827272064206454        4.2911795660672523     
 Br   6.6535097651988402E-003   5.8984379312339117        4.2547271189653770     
 O  0.85224243002220612        9.1783362073442287        2.3126340302507060     
 N   1.4804509611205463        10.879128864853813        4.7101144585378574     
 N   2.2739257587643764        8.2827838708486787        5.4967081518481677     
 O -0.74394608059969702        9.2609722497074660        6.2563190921404432     
 N  -1.3277172020196548        10.917021302886750        3.8165061307935795     
 N  -2.2135109834960160        8.3703616905707392        3.0912405414755346     
 C   1.2818998678860245        10.240253383248852        1.6273119035226999     
 C   2.1318044857771410        10.666580421089487        6.0260887747253191     
 C  0.66146380358384071        12.121666373491729        4.7788471935596224     
 C   2.5632552726516598        10.994864527276468        3.6748926182679735     
 C   2.9048449367493481        7.0900158581601920        5.5895764025980972     
 C   2.8525366640803891        9.3489027417611350        6.1077930066209110     
 C  -1.2103406935573293        10.319724233092431        6.9249986371875627     
 C  -1.9724949636567608        10.725970188760172        2.4919294202625508     
 C -0.47771765578017622        12.140469297663666        3.7613484813081612     
 C  -2.4254224090566803        11.071954072410293        4.8309731398603990     
 C  -2.8847516663611370        7.1984142767738843        3.0356294384006515     
 C  -2.7227541119296510        9.4239780047443098        2.4035370933242635     
 C   2.1053255713717474        11.212782017401445        2.2609784191259217     
 C  0.91652215843363738        10.444787743238189       0.27614908756148826     
 H   1.3405966223370140        10.672543822859762        6.7921615209391133     
 H   2.8359157313064283        11.482966092619158        6.2621672374330748     
 H   1.3020058876253489        13.007770292117366        4.6247497598155300     
 H  0.24603258600865602        12.190328529651024        5.7896906007317330     
 H   3.2376827424700703        11.816159980197204        3.9635900214327755     
 H   3.1317072975293043        10.055746946786027        3.7238919175327982     
 H   2.3960540551550142        6.2581652156772307        5.1065226414824387     
 C   4.1142594479830317        6.9145662496172688        6.2583486697542501     
 C   4.0526160853269122        9.2451521274978905        6.8103328426458631     
 C  -2.0066957263801051        11.291726688608733        6.2562674768789286     
 C -0.92504176460584842        10.510380456986136        8.2964919742447023     
 H  -1.1780455597570898        10.727216544156148        1.7290873185803857     
 H  -2.6590442066617452        11.559197866308518        2.2616463110565799     
 H  -1.0976554431465047        13.038027069794973        3.9279546370254010     
 H  -6.2870596948108093E-002   12.212157368004677        2.7511759215809106     
 H  -3.0704245163346071        11.908337941280653        4.5181725633815448     
 H  -3.0202575690626516        10.149534242962964        4.7777772357733701     
 H  -2.4311111576787661        6.3779729291560399        3.5879528413866146     
 C  -4.0666865162712478        7.0291904514698098        2.3192159794863154     
 C  -3.8846913523331295        9.3218372969890257        1.6379013538575473     
 C   2.5357383175593897        12.333244824197193        1.5425187309109976     
 C   1.3615772601817340        11.572044253309571      -0.42408665605192986     
 H  0.30141818992608133        9.6992989785694839      -0.22631621325511353     
 H   4.5744658035083088        5.9302687954759010        6.3057583317697929     
 C   4.7097188120037456        8.0162711897443035        6.8705133688972948     
 H   4.4752293477213207        10.128875722219089        7.2841512146354361     
 C  -2.4978790025163811        12.394308259327756        6.9638793239091505     
 C  -1.4372211773220522        11.614782719425367        8.9874788436015756     
 H -0.32950540182600074        9.7678930597294880        8.8256364073620315     
 H  -4.5698349022314453        6.0648275331812984        2.3125133435509966     
 C  -4.5809853382638543        8.1125008059698871        1.6084227033024754     
 H  -4.2540279883755074        10.192415416317509        1.0994894408929503     
 H   3.1665534534999069        13.067598614054825        2.0433227536717355     
 C   2.1752664478921346        12.519788354194489       0.20370321440674052     
 H   1.0705946308437813        11.690337161648184       -1.4692554814322296     
 H   5.6667845923687246        7.9199239049837411        7.3811345660479555     
 H  -3.1134339643082436        13.125789737829333        6.4393464745308870     
 C  -2.2298312186452423        12.557666492235288        8.3269836059780289     
 H  -1.2103418538438229        11.718802635485394        10.050138044092510     
 H  -5.5154944723686734        8.0173950415214126        1.0579058811459943     
 H   2.5384326908450103        13.393833936036833      -0.32939378568523131     
 H  -2.6536011443947563        13.408266789590886        8.8521285474524554     
 Dy  -2.4273936578309310E-002   8.4627819232369266        12.738877260248419     
 Br   1.2178114647380847E-002   11.331150267995847        12.713061171062755     
 O -0.84468846586501589        8.0820085943351234        10.757997584502455     
 N  -1.4546404910426307        6.3604570755798289        13.154543010985440     
 N  -2.2612396778788599        8.9487373307274911        13.956159744167191     
 O  0.78584009768558716        7.9915954087507446        14.696574311875146     
 N   1.3383184499101111        6.3169334284571690        12.255081845895750     
 N   2.2279321898266851        8.8761706628718695        11.536702811997273     
 C  -1.2686850920059489        7.0176731666612291        10.072882877066483     
 C  -2.1028012862962147        6.5664715426575730        14.474934689844698     
 C -0.64387335863472306        5.1113441147838481        13.216232588745623     
 C  -2.5418362652394899        6.2538737817062424        12.121143440339917     
 C  -2.8959573789647077        10.138489732181986        14.053887451082542     
 C  -2.8335541209863706        7.8782154441290162        14.563831766367876     
 C   1.2432753761201623        6.9277018838484539        15.363681473012695     
 C   1.9785954857837722        6.5199787245956777        10.930459903378402     
 C  0.49223971468069899        5.0920787935409475        12.195905554200070     
 C   2.4391443447316719        6.1602851423398173        13.265260400097832     
 C   2.9050292908717190        10.044687638911409        11.480975008513699     
 C   2.7321274607077299        7.8208435474469278        10.847359902102269     
 C  -2.0869189520594595        6.0401023785197427        10.705951399182572     
 C -0.90191171110102952        6.8142203716690464        8.7216943944630518     
 H  -1.3078107193641009        6.5640018983051647        15.237282181904156     
 H  -2.7986048462805764        5.7431498085546933        14.710702566033852     
 H  -1.2913648820431574        4.2304826741669252        13.061401736216279     
 H -0.22538447809370574        5.0373570954073639        14.225541539897463     
 H  -3.2176768893601646        5.4335438916379726        12.409080290026543     
 H  -3.1066774147879079        7.1947091522196649        12.175828591554987     
 H  -2.3909476687436335        10.974523301885087        13.573726430107030     
 C  -4.1059686287233452        10.306139804900605        14.723705196775699     
 C  -4.0334771409450161        7.9729852118646685        15.268009864493694     
 C   2.0249458300768990        5.9452365561722154        14.692389992513810     
 C  0.96638727908072097        6.7441617995802989        16.738015760168771     
 H   1.1818515516626316        6.5247943090614564        10.169975721092673     
 H   2.6639198072527051        5.6882854898013413        10.691090056320789     
 H   1.1125793492703822        4.1942248973400034        12.360116635030726     
 H   7.5872222535090711E-002   5.0220702216816298        11.186207561951367     
 H   3.0811170684210021        5.3217693734614242        12.951180287610267     
 H   3.0363092612972138        7.0810894157028033        13.209281151805429     
 H   2.4570026754115006        10.866534722789114        12.035716987898393     
 C   4.0857015617960890        10.210449146881707        10.761716250311501     
 C   3.8938603810364683        7.9189944492327067        10.080515634851572     
 C  -2.5115882959803297        4.9172727233515880        9.9874120648071703     
 C  -1.3404562755665479        5.6844844051304459        8.0214694722119724     
 H -0.29099369089157068        7.5626618010568656        8.2186827239590663     
 H  -4.5714147717932034        11.287785988189832        14.775506644383208     
 C  -4.6957977886101023        9.1991613466222244        15.331944174466777     
 H  -4.4515673251479386        7.0862229989891929        15.740205504279322     
 C   2.5093233982700722        4.8391597061574316        15.399462253076905     
 C   1.4723711140637574        5.6366269901895460        17.428607954267189     
 H  0.38237934555406700        7.4945225557059612        17.269183536151445     
 H   4.5921605219305945        11.173020919738729        10.754005113920957     
 C   4.5941340819509069        9.1259299937714218        10.048584731602748     
 H   4.2591385775821164        7.0469192317278280        9.5417222766578060     
 H  -3.1382675200233492        4.1794164429321157        10.488344286958917     
 C  -2.1497642853369188        4.7324448621687862        8.6487064212482707     
 H  -1.0486113051045152        5.5674021894910570        6.9763249945533445     
 H  -5.6531814084388410        9.2901792528483131        15.842618174784301     
 H   3.1147779020594237        4.1005377001336987        14.872843025475039     
 C   2.2493731286722021        4.6826898041472367        16.765048633717893     
 H   1.2526932160051674        5.5381558421153212        18.493385561496989     
 H   5.5271442343564452        9.2183044634045377        9.4950187241155479     
 H  -2.5075748344512649        3.8564796785713442        8.1149091373048492     
 H   2.6668840815333064        3.8291106515551028        17.290396110415152     
         256

 Dy   4.2331971534188408       0.17664151758108726        4.1622120846936745     
 Br   4.2684954535370609       -2.7074510629608826        4.1837599970256960     
 O   5.0221905395510245       0.64605046861960225        2.1951207902955634     
 N   5.6098395508670329        2.3085261469041698        4.6299511284243406     
 N   6.4878590561602074      -0.23984528930883586        5.3650814214126230     
 O   3.4263344418841895       0.58025111971351095        6.1390307696296453     
 N   2.8015475519778499        2.2758880276529085        3.7366566014098419     
 N   2.0002019673939033      -0.31848828909741250        2.9584843382298951     
 C   5.4891849305699632        1.7021655821375932        1.5228095146595215     
 C   6.2559175742971114        2.1190167210552553        5.9541482533537788     
 C   4.7623558470572132        3.5337169157204062        4.6842621153576367     
 C   6.7063456472359393        2.4593193817107206        3.6135217209594419     
 C   7.1553428493189459       -1.4136700915233318        5.4249738856850911     
 C   7.0035470067074970       0.81574856189538836        6.0445202459724889     
 C   2.9973164352185271        1.6443560040356302        6.8214341572868396     
 C   2.1510753684711643        2.0627855430718816        2.4202492147073666     
 C   3.6230803657766173        3.5166545224166903        3.6669269383695156     
 C   1.7181235671301041        2.3955870080600525        4.7708035389403332     
 C   1.3657205706285154       -1.5095199474822509        2.8690847402723696     
 C   1.4280415506722601       0.74618050159575600        2.3393036669883691     
 C   6.2861578483440814        2.6759885737601108        2.1881003786434654     
 C   5.2040448644950574        1.8883846914930860       0.15060583276379458     
 H   5.4623376188316906        2.1232326103063555        6.7178798124504082     
 H   6.9442452153908221        2.9514388577343480        6.1819212815002302     
 H   5.3842201277368797        4.4298693376532405        4.5172760935092473     
 H   4.3476845837695475        3.6067118898146937        5.6944213717971621     
 H   7.3530766800666330        3.2953980936905434        3.9233996784728764     
 H   7.2997670901338658        1.5360590946781525        3.6682416045666608     
 H   6.6964345259505365       -2.2357202057774592        4.8797569954337776     
 C   8.3402759100902824       -1.5825746619603236        6.1364794168965622     
 C   8.1691988620680043       0.71435840593168520        6.8042646007732577     
 C   2.1750109803819226        2.6158509159810848        6.1847950719412621     
 C   3.3622519520620826        1.8517496520595560        8.1721787202709084     
 H   2.9429610019493420        2.0669587083644876        1.6548264923051894     
 H   1.4485010656854362        2.8801064157550353        2.1826537238054140     
 H   2.9844562955824552        4.4041524740574429        3.8207652182057421     
 H   4.0384954133376425        3.5839692542987054        2.6559850552076441     
 H   1.0453390408551226        3.2174199778391133        4.4798628328555230     
 H   1.1481132514744823        1.4573941716565020        4.7231965627371020     
 H   1.8694271506078848       -2.3402863602790371        3.3588275500630904     
 C  0.15931180222570174       -1.6848500486459617        2.1950851582062638     
 C  0.23199538285182048       0.64202831761119339        1.6298245123686448     
 C   6.7761968777446748        3.7770675124308988        1.4772195009765476     
 C   5.7156375781051461        2.9908255451842969      -0.54390048357089116     
 H   4.6081935664685236        1.1444059338121748      -0.37604681831369813     
 H   8.8396976844696287       -2.5487336033574066        6.1473754815845503     
 C   8.8622117494701911      -0.49668250537278508        6.8370405599766579     
 H   8.5437143609353559        1.5866623777096633        7.3358932405319885     
 C   1.7436487193576533        3.7373945884464010        6.9009583084846575     
 C   2.9169950381021654        2.9805662635171135        8.8697470240354406     
 H   3.9766011876773057        1.1068611241543564        8.6765079178993787     
 H -0.30460306643446722       -2.6674586327741974        2.1515057739869090     
 C -0.42844411970747648      -0.58517363908378928        1.5725721093974627     
 H -0.18535538814128319        1.5242986321296939        1.1490092855080118     
 H   7.3912080472368658        4.5105529027313107        1.9996049522163251     
 C   6.5075176890637811        3.9364356912381928       0.11373338666253147     
 H   5.4886309174790240        3.0915155115428417       -1.6068612923720447     
 H   9.7994754065079430      -0.59108952165534423        7.3829057930205693     
 H   1.1125400616630714        4.4703259083796452        6.3984737556999702     
 C   2.1031735018169542        3.9266089626163860        8.2396242905324861     
 H   3.2078235005898579        3.1011324948898182        9.9146966689933773     
 H  -1.3828169375021955      -0.68193092032835234        1.0571367774290932     
 H   6.9300052825790130        4.7859838210482604      -0.41427143917010445     
 H   1.7390232977246778        4.8013834617114899        8.7707809584716667     
 Dy   4.3351800277443431        17.054880275728721        12.594910314023359     
 Br   4.3000379623290916        19.928010698823655        12.623221199720959     
 O   3.5239415118307424        16.590792277691410        10.636049524974130     
 N   2.9708387858460474        14.913377685447038        13.076925463212037     
 N   2.0819386660067569        17.472348424214548        13.793621863037840     
 O   5.1535702539642454        16.677086483444537        14.575077751130856     
 N   5.7652352602118180        14.956183534873949        12.180069844242952     
 N   6.5717635880543082        17.544491225225869        11.381573003108338     
 C   3.0678156229760649        15.527024319809458        9.9682412918708767     
 C   2.3299695494109400        15.116825520796858        14.401397106150130     
 C   3.8169872489542969        13.688661380341202        13.136697506373867     
 C   1.8708026570947196        14.758497075604620        12.065659006351996     
 C   1.4058367421077413        18.641527178386859        13.848145236002136     
 C   1.5776216724683172        16.418482361811929        14.484804493825635     
 C   5.5792683004360786        15.614879487383734        15.262452304601368     
 C   6.4145951213577845        15.163063773659406        10.860276283373061     
 C   4.9536079956916197        13.707773375182686        12.116910470787879     
 C   6.8516497615398064        14.849517477003541        13.214421073301283     
 C   7.2059402553827709        18.734700813714351        11.285966064537297     
 C   7.1446960455450057        16.475324510282352        10.772541294972056     
 C   2.2859757424527674        14.544123515596022        10.638664562063804     
 C   3.3465525347929508        15.343839651867937        8.5942885887551341     
 H   3.1264901596345993        15.120796313891171        15.162123843128834     
 H   1.6439003514022565        14.285614848448324        14.640154272533279     
 H   3.1969352769682855        12.790622428327643        12.973018054355064     
 H   4.2333201149208035        13.619507066733751        14.146517421062898     
 H   1.2276617867553403        13.920649630817737        12.378563716640535     
 H   1.2747484066732304        15.679953907287976        12.121829559853149     
 H   1.8538726575886360        19.462119192684774        13.291562215172560     
 C  0.22594724812883366        18.809238475033020        14.568286192994336     
 C  0.41696742216375765        16.518736457346357        15.253176139388184     
 C   6.3973706302673472        14.636904026993614        14.630065378945535     
 C   5.2155049718091551        15.414838413594936        16.614912702887015     
 H   5.6201396707756688        15.160621965879226        10.097360522068533     
 H   7.1108269881419268        14.340057703822962        10.624710411995139     
 H   5.6003648838536257        12.826394082048450        12.271144650760334     
 H   4.5355087025874710        13.635239968774114        11.107332568521665     
 H   7.5273046344923191        14.029017645552267        12.926959346826996     
 H   7.4167414321294451        15.790185183929635        13.159461118858305     
 H   6.7007391150944757        19.569367145749229        11.768116966758788     
 C   8.4155547968687117        18.904302285264176        10.615987550589873     
 C   8.3442420810557767        16.572022345321919        10.068216190679800     
 C   1.8023062938433216        13.438475234622711        9.9305632584413406     
 C   2.8416690536020930        14.236380781367934        7.9029151206910848     
 H   3.9304259321755879        16.095069513694170        8.0642268346088013     
 H -0.28014030243132015        19.772061117441336        14.574343665268470     
 C -0.28236816487190364        17.726288158035377        15.283811212594369     
 H   5.1673852988164980E-002   15.647910791073070        15.793977091259094     
 C   6.8254980569674952        13.516917875097484        15.350886431636726     
 C   5.6577416513977710        14.287972662867050        17.317450065691620     
 H   4.6040467247467811        16.163404059313379        17.117092089476643     
 H   8.8805096488996629        19.886316880050579        10.566063148953576     
 C   9.0055863663759528        17.798836586494915        10.005519315259685     
 H   8.7628041096508653        15.686266706447217        9.5948107264010485     
 H   1.1959735047012363        12.699947003859577        10.456068856920574     
 C   2.0638856690878136        13.282358524512544        8.5653426048680590     
 H   3.0620938372487201        14.138104257759453        6.8383153290011931     
 H  -1.2148169562921511        17.820194948467204        15.838084988008207     
 H   7.4526452128884921        12.778820110784693        14.851050184074873     
 C   6.4673397140714224        13.335692884221691        16.691027130440258     
 H   5.3680652996726446        14.173442365760684        18.363501039733915     
 H   9.9625216210665677        17.891278474716255        9.4943472248056260     
 H   1.6469911844508314        12.428976161947112        8.0393184951456718     
 H   6.8287740779859885        12.462326303025575        17.226477235793666     
 Dy   4.1104599406124653E-002   8.7821323462263141        4.2863439786481630     
 Br   6.3606826533989230E-003   5.8978639597529181        4.2520543715178496     
 O  0.84903267348490574        9.1809073323624997        2.3084062670185128     
 N   1.4757788562619358        10.879896047835684        4.7073980485851532     
 N   2.2719977181026354        8.2844211108666297        5.4913272293947282     
 O -0.74673525219257586        9.2575817755926462        6.2521892163661255     
 N  -1.3324940374896794        10.914900851466268        3.8138489537154667     
 N  -2.2155231791820151        8.3672637745656857        3.0857497996772820     
 C   1.2798181602941656        10.242808890281077        1.6237151686282214     
 C   2.1269084012644881        10.667444449854523        6.0235052551092254     
 C  0.65562488217070913        12.121626182078035        4.7760274453482205     
 C   2.5589796787122556        10.997218303878148        3.6728753187059753     
 C   2.9043380688886802        7.0923675071558918        5.5828190711910901     
 C   2.8483909500532185        9.3500992333996251        6.1050161938051319     
 C  -1.2120208164675201        10.316387887671544        6.9214324144455937     
 C  -1.9776157544812780        10.723781176841587        2.4894543171295114     
 C -0.48361822222444933        12.139141671866263        3.7585796297861500     
 C  -2.4297265112669173        11.068273983288128        4.8290955302489422     
 C  -2.8853101544710555        7.1945969696971783        3.0285939814577478     
 C  -2.7270639037346758        9.4214040950768592        2.4008257027011020     
 C   2.1022715447809079        11.215333580315628        2.2586203888526417     
 C  0.91712315152409185        10.446931546306891       0.27187910294995343     
 H   1.3356760191415129        10.673205900355493        6.7895504433791771     
 H   2.8306913718845408        11.484107287853504        6.2596826064949980     
 H   1.2952477925521098        13.008289142058983        4.6215720908858495     
 H  0.24031306202946628        12.190196812161666        5.7868996129437518     
 H   3.2323969515579227        11.819025657340262        3.9624390978018633     
 H   3.1284014560557827        10.058697894444167        3.7218281434804554     
 H   2.3973682603796562        6.2609287749788569        5.0974229787265504     
 C   4.1128726278771008        6.9170509736731782        6.2531045207003757     
 C   4.0472650087035609        9.2462876531623266        6.8095567185854442     
 C  -2.0096140336958119        11.288166604822395        6.2539490588732907     
 C -0.92370257749828788        10.507803568944269        8.2921199558772223     
 H  -1.1832863022958693        10.725366472452137        1.7264926324032153     
 H  -2.6645767261001918        11.556706730850767        2.2594033468168240     
 H  -1.1044363550360399        13.036141119052475        3.9249425545807295     
 H  -6.8775917137528939E-002   12.210980034732914        2.7483927954608456     
 H  -3.0758601534178496        11.904021094089179        4.5170811354328633     
 H  -3.0234853837938909        10.145182876822751        4.7760387568609870     
 H  -2.4297822326159970        6.3736721862734660        3.5784193152661423     
 C  -4.0681619931947299        7.0252982534219663        2.3137210024944359     
 C  -3.8902439606950487        9.3193901403826676        1.6372158767605796     
 C   2.5345999151622904        12.335299861204536        1.5405992750673547     
 C   1.3643213077187530        11.573524397473172      -0.42796865116250632     
 H  0.30275646057421834        9.7015104734145208      -0.23152944128689112     
 H   4.5744718210791442        5.9333992580704793        6.2990449783790936     
 C   4.7056763106177639        8.0180678005125667        6.8686481336689162     
 H   4.4681501829626544        10.129554875553440        7.2855310729971903     
 C  -2.4987416179866395        12.391409679190060        6.9618541568370684     
 C  -1.4335847385633342        11.613038819716412        8.9833484170228921     
 H -0.32727148199557210        9.7654060987702387        8.8203510570361718     
 H  -4.5698668414291994        6.0602651868540631        2.3054256789759253     
 C  -4.5851965901807210        8.1093820387148963        1.6064766087165843     
 H  -4.2613677670986849        10.190500691251973        1.1011186363434540     
 H   3.1648580452356279        13.069563091186623        2.0422441815737544     
 C   2.1771913505284108        12.521152302873455       0.20098431749197332     
 H   1.0754973059906541        11.691385392166172       -1.4737190927799273     
 H   5.6619995351138153        7.9217328580849022        7.3805947797659588     
 H  -3.1150038004862259        13.122832134784380        6.4381372453572530     
 C  -2.2272248740134390        12.555857429082769        8.3240198589510275     
 H  -1.2042902770121211        11.717770881743581        10.045329310971617     
 H  -5.5204685925351971        8.0143279083413130        1.0572865140641374     
 H   2.5422767149346526        13.394505427091344      -0.33179178291485761     
 H  -2.6488862414879879        13.407315642255822        8.8493952805129954     
 Dy  -2.1063849522715786E-002   8.4634183584057183        12.734074088344961     
 Br   1.3220841829710785E-002   11.331757389903286        12.710363198579701     
 O -0.84096346842465763        8.0793041105611856        10.753874856702279     
 N  -1.4493411206967286        6.3595307789526982        13.151967991922195     
 N  -2.2587016725232267        8.9468907511826696        13.950581014283820     
 O  0.78890975146518805        7.9948092962185484        14.692541477891206     
 N   1.3436823302093890        6.3188946383387998        12.252638291981768     
 N   2.2305620922819216        8.8790267430453067        11.531213496897466     
 C  -1.2660497192912381        7.0149413463782837        10.069412005561736     
 C  -2.0973446902464850        6.5655022006248895        14.472434987212933     
 C -0.63740931163224290        5.1112275593350018        13.213666879828079     
 C  -2.5369143216866692        6.2512631739915108        12.119264899829924     
 C  -2.8948162571957998        10.135954321511845        14.046778493355218     
 C  -2.8288040283659153        7.8769268598698012        14.561023885584456     
 C   1.2452869114401506        6.9309366657949933        15.360283157576074     
 C   1.9842873602492170        6.5218846035602720        10.928170482437087     
 C  0.49877978214636332        5.0932161172523083        12.193420106150064     
 C   2.4440166965722669        6.1639179036012592        13.263635175133700     
 C   2.9062104144523104        10.048262092946308        11.473833173719862     
 C   2.7370267813143205        7.8231114546435752        10.844707446387821     
 C  -2.0832191525980694        6.0373171508254755        10.703736982462388     
 C -0.90204423665809896        6.8119395732641150        8.7175247442442636     
 H  -1.3023844271809508        6.5632380694905104        15.234810035775288     
 H  -2.7928740651891064        5.7419455938365012        14.708276889117149     
 H  -1.2839779916829319        4.2297905437907160        13.058493466343689     
 H -0.21907687308701246        5.0373837481354089        14.223022945033359     
 H  -3.2116958632415815        5.4303767674495464        12.408067419103219     
 H  -3.1027930872173428        7.1914627083254032        12.173875648515345     
 H  -2.3916584800405167        10.971477827529009        13.564099239935100     
 C  -4.1038904326145351        10.303616778293419        14.718167773263149     
 C  -4.0274966874775151        7.9718932612243352        15.267221876144143     
 C   2.0283751097285490        5.9487747624313432        14.690322213155680     
 C  0.96524173825352666        6.7466536004102782        16.733797627106714     
 H   1.1876387656724436        6.5263348669570664        10.167587934300338     
 H   2.6699854358417974        5.6904490175226741        10.689061623333590     
 H   1.1200373054082120        4.1959552823442889        12.357410569514245     
 H   8.2412965446869949E-002   5.0230048712043711        11.183712587583413     
 H   3.0871830256980735        5.3260643341284650        12.950410609766676     
 H   3.0400523273902702        7.0854289769811745        13.207783413055042     
 H   2.4563119181392503        10.870653538989890        12.026015462319936     
 C   4.0877891524463683        10.214023483311585        10.756071754803537     
 C   3.8999863706410065        7.9210655425303713        10.079852983883605     
 C  -2.5098005460103061        4.9149711419764746        9.9856372351138010     
 C  -1.3427536379903657        5.6828685465282707        8.0176767185754017     
 H -0.29192019711360134        7.5603429662385180        8.2135543701762757     
 H  -4.5706840546436895        11.284639758819129        14.768386199198693     
 C  -4.6910654440308095        9.1974408289563510        15.329967594869151     
 H  -4.4438839717516574        7.0856587418685359        15.741669039773656     
 C   2.5107550787722102        4.8421306976247580        15.397779194778556     
 C   1.4689663712092034        5.6383713462902936        17.424718963690960     
 H  0.38020227154306224        7.4968791126198218        17.263977205126341     
 H   4.5928162078784096        11.177259342971677        10.746680412148033     
 C   4.5989403444758423        9.1286589988163200        10.046569509759694     
 H   4.2670315230262510        7.0484161745686977        9.5434206553893919     
 H  -3.1358856907288244        4.1771820463155365        10.487422029718994     
 C  -2.1511391891199958        4.7308821906853016        8.6461042732519662     
 H  -1.0531565923756212        5.5662706957345529        6.9719246016638197     
 H  -5.6476642554360668        9.2885502184448629        15.842026381463993     
 H   3.1170345233194650        4.1036095164598629        14.872049420683965     
 C   2.2472030179956164        4.6845907112652911        16.762422662823759     
 H   1.2467576603762269        5.5391985074142269        18.488807913625774     
 H   5.5327148213309849        9.2209187883542132        9.4943197615930082     
 H  -2.5108669564547461        3.8555991094591056        8.1126252513616457     
 H   2.6626647023594989        3.8302363049654526        17.288071556449786     
         256

 Dy   4.2360913444327766       0.17606769486715748        4.1669473217556998     
 Br   4.2691168814649796       -2.7080142685254298        4.1866501998160270     
 O   5.0253149342086374       0.64274658831809439        2.1991742312574432     
 N   5.6148779964003390        2.3064632905884648        4.6325591206378522     
 N   6.4902841688248065      -0.24285186650046386        5.3702993905962675     
 O   3.4298297105546363       0.58271399811247171        6.1431638681965950     
 N   2.8064933158641692        2.2766519760565309        3.7393259196552386     
 N   2.0025424722789875      -0.31687982794376535        2.9636703419275956     
 C   5.4910942027568890        1.6989853636577783        1.5263423222934045     
 C   6.2612827659665644        2.1168434068663893        5.9565746124342569     
 C   4.7684903905451197        3.5324245158572980        4.6870025712762793     
 C   6.7109178263485587        2.4557393696560501        3.6153603364856388     
 C   7.1564026314174889       -1.4173512452523063        5.4316050726170078     
 C   7.0081579900223057       0.81321656149574306        6.0471081491899898     
 C   2.9996325655247946        1.6467497481251971        6.8249919151109291     
 C   2.1562170564887668        2.0636609114048139        2.4227972696452613     
 C   3.6291584394245699        3.5166325662615603        3.6697128142564757     
 C   1.7226889066431730        2.3978917707785103        4.7727915189679999     
 C   1.3667252623032449       -1.5072363583913087        2.8755631311744949     
 C   1.4324963155743939       0.74735581793454398        2.3420092853815717     
 C   6.2893139921560755        2.6725697644939488        2.1903970895555065     
 C   5.2027805498569757        1.8860773505166948       0.15499200270504115     
 H   5.4678079220369451        2.1213225169750975        6.7204115948080698     
 H   6.9499862477453735        2.9489768829778598        6.1841749434386735     
 H   5.3912117161340429        4.4280368480183760        4.5202747317008436     
 H   4.3538173833565059        3.6055427547289480        5.6971763477896884     
 H   7.3587637967615072        3.2911841519835785        3.9244754855288093     
 H   7.3032753143158766        1.5318158294336792        3.6699130825538409     
 H   6.6957046987928033       -2.2398407767715010        4.8887479231850257     
 C   8.3422146655294931       -1.5863433680479910        6.1416234566891346     
 C   8.1750033485396969       0.71193093809847863        6.8048889674983917     
 C   2.1783427218448517        2.6182900825594628        6.1871379517996266     
 C   3.3617674765265377        1.8536069539395901        8.1764576361654537     
 H   2.9481023772532389        2.0676997140518347        1.6573765423201750     
 H   1.4539230203788642        2.8812322495969558        2.1851552923049975     
 H   2.9914316844299589        4.4046730034607169        3.8239077512437620     
 H   4.0444564916655166        3.5838699784757280        2.6587452773762865     
 H   1.0509062018431901        3.2202416778437968        4.4810214177589449     
 H   1.1517123394225992        1.4602955627598480        4.7251942976650172     
 H   1.8686883138149706       -2.3375917820883423        3.3675536946043909     
 C  0.16117511124680162       -1.6824650721962724        2.2001033269827053     
 C  0.23761323905552661       0.64311984787187082        1.6306138149402873     
 C   6.7772003025720071        3.7743770903054452        1.4792688494091211     
 C   5.7119375991893655        2.9894487891931969      -0.53969782783466869     
 H   4.6060059457863298        1.1422102897650845      -0.37074837058956756     
 H   8.8402770134719653       -2.5531291284760673        6.1540058172703542     
 C   8.8667421572417151      -0.49974444679026320        6.8388313497630691     
 H   8.5512161297095588        1.5847252922627661        7.3343248417295275     
 C   1.7450421686993722        3.7392978981889855        6.9029146696781449     
 C   2.9143094155327685        2.9816956904850280        8.8737036175327155     
 H   3.9753256983790517        1.1087375293809445        8.6817162594301944     
 H -0.30404994953181586       -2.6644633623069516        2.1579145640494546     
 C -0.42405361173767064      -0.58346225964657472        1.5743800939976580     
 H -0.17810235764579985        1.5249416406812559        1.1477498942073956     
 H   7.3929522958955687        4.5077745606442869        2.0008372377535308     
 C   6.5048937667281059        3.9349527322967930       0.11676896222695213     
 H   5.4823781453037146        3.0909468911395463       -1.6019393758126566     
 H   9.8047160849150234      -0.59412263165108703        7.3834496947574486     
 H   1.1145518236197582        4.4721970945042884        6.3995988117307414     
 C   2.1013927060002655        3.9276998835612793        8.2424247746299866     
 H   3.2028718547060224        3.1017310444906014        9.9192744269400404     
 H  -1.3777180703020266      -0.68021811988770986        1.0576905701191630     
 H   6.9251827242190895        4.7854245480676250      -0.41142437659548103     
 H   1.7352992141766255        4.8017443263952213        8.7733062562815380     
 Dy   4.3314959701101632        17.055519774426511        12.599715924975408     
 Br   4.2987582370499311        19.928631082629529        12.626199622057809     
 O   3.5203254839668392        16.594034190722841        10.640083648014581     
 N   2.9649281967963512        14.915472576889574        13.079404093949574     
 N   2.0788701597139294        17.475432035251888        13.799250166742622     
 O   5.1493554920669951        16.674274158056495        14.579167750082329     
 N   5.7593844338955247        14.955258508645183        12.182612917285802     
 N   6.5687481244116688        17.542605841139263        11.387068652861544     
 C   3.0653242117625217        15.530226415577962        9.9716931391731158     
 C   2.3237476423562522        15.118915713004792        14.403723507630888     
 C   3.8098659391731973        13.689910669038033        13.139244954368186     
 C   1.8653659133643565        14.762261371719649        12.067326393255689     
 C   1.4042680882609921        18.645353447310946        13.855492904701972     
 C   1.5721861245092159        16.420931853757164        14.487459304331356     
 C   5.5762567874409958        15.612100401884984        15.265902173862802     
 C   6.4085521084148782        15.162045170670222        10.862714289690517     
 C   4.9465370181076489        13.707693062399404        12.119506896719580     
 C   6.8462133955675135        14.846824073780191        13.216215599031953     
 C   7.2043901021917884        18.732090304613248        11.293013164449812     
 C   7.1393986198646209        16.473966014652937        10.775240882612668     
 C   2.2820106839256313        14.547685254311713        10.640802633320435     
 C   3.3473791364473393        15.346147297370404        8.5986210000816623     
 H   3.1201911067473223        15.122581592922620        15.164527321803540     
 H   1.6373266083097753        14.287962076629222        14.642277619292257     
 H   3.1888614185707249        12.792478303263978        12.975831413550829     
 H   4.2262199034345880        13.620578972246539        14.149067745473443     
 H   1.2210010324587757        13.925121867170217        12.379425944198955     
 H   1.2704920146522127        15.684458483465823        12.123322084933676     
 H   1.8542760637510485        19.466532889924405        13.301610258682363     
 C  0.22341828324969260        18.813041342161249        14.574056867610155     
 C  0.41023823829731476        16.520955127135100        15.253744765058325     
 C   6.3932443220313973        14.634053079809490        14.632227055880493     
 C   5.2154632070546043        15.412626849087632        16.619115753634169     
 H   5.6141117089313868        15.159789516850056        10.099786922532491     
 H   7.1044956743387013        14.338787386105810        10.627093627864744     
 H   5.5923339153879628        12.825715921083185        12.274103218417231     
 H   4.5285686784961268        13.635273098791490        11.109896005666153     
 H   7.5207459685236788        14.025734134309785        12.927839197363379     
 H   7.4124028708425644        15.786820625342740        13.161315446230743     
 H   6.7010856221641317        19.566272033830057        11.777691317508111     
 C   8.4130853536865029        18.901634251897704        10.621472522321421     
 C   8.3377012217284090        16.570808727012540        10.068859218619815     
 C   1.8004428678476816        13.441378430036348        9.9323963150304682     
 C   2.8448763441711629        14.237836186539631        7.9070005219302324     
 H   3.9323384990313119        16.097185116156158        8.0695247044850476     
 H -0.28118211515198788        19.776557233230463        14.581872178201666     
 C -0.28773085196637260        17.729188398940348        15.285794311640956     
 H   4.3103841550613829E-002   15.649516142190526        15.792075770800702     
 C   6.8234128063315342        13.514619373013062        15.352625372303130     
 C   5.6600149348671733        14.286511341531122        17.321297898484573     
 H   4.6048623764277981        16.161194554658504        17.122272806324592     
 H   8.8794642250381504        19.882989441169766        10.573170719864839     
 C   9.0003797452316476        17.796951450418383        10.007395844578170     
 H   8.7545005679238752        15.685570283589740        9.5931646427548145     
 H   1.1932570247165259        12.702990034939610        10.457031910911299     
 C   2.0658000242195205        13.284029406780810        8.5681797390166707     
 H   3.0679819554065109        14.138735762724110        6.8431385593703320     
 H  -1.2209767328927548        17.822964603431267        15.838702720499883     
 H   7.4499290729047614        12.776569954724334        14.851914897738345     
 C   6.4686194538659283        13.334248589858484        16.693645715360237     
 H   5.3727637543824409        14.172555026632940        18.368002297931305     
 H   9.9565461009845233        17.889437910945773        9.4948549371744235     
 H   1.6510524887007674        12.429787224805025        8.0419172953729277     
 H   6.8320846635101438        12.461631912515916        17.228791914424924     
 Dy   3.8550219897961216E-002   8.7815374860319828        4.2815083912290737     
 Br   6.0678555415990048E-003   5.8972899882719245        4.2493816240703230     
 O  0.84582291694760525        9.1834784573807688        2.3041785037863196     
 N   1.4711067514033254        10.880663230817555        4.7046816386324490     
 N   2.2700696774408939        8.2860583508845824        5.4859463069412877     
 O -0.74952442378545459        9.2541913014778281        6.2480593405918086     
 N  -1.3372708729597040        10.912780400045786        3.8111917766373540     
 N  -2.2175353748680138        8.3641658585606340        3.0802590578790294     
 C   1.2777364527023067        10.245364397313303        1.6201184337337429     
 C   2.1220123167518352        10.668308478619560        6.0209217354931308     
 C  0.64978596075757777        12.121585990664340        4.7732076971368196     
 C   2.5547040847728515        10.999572080479830        3.6708580191439775     
 C   2.9038312010280127        7.0947191561515925        5.5760617397840830     
 C   2.8442452360260480        9.3512957250381152        6.1022393809893520     
 C  -1.2137009393777110        10.313051542250655        6.9178661917036246     
 C  -1.9827365453057950        10.721592164923004        2.4869792139964719     
 C -0.48951878866872250        12.137814046068858        3.7558107782641383     
 C  -2.4340306134771548        11.064593894165965        4.8272179206374854     
 C  -2.8858686425809745        7.1907796626204723        3.0215585245148437     
 C  -2.7313736955397010        9.4188301854094085        2.3981143120779400     
 C   2.0992175181900690        11.217885143229809        2.2562623585793613     
 C  0.91772414461454632        10.449075349375590       0.26760911833841855     
 H   1.3307554159460120        10.673867977851224        6.7869393658192401     
 H   2.8254670124626529        11.485248483087851        6.2571979755569211     
 H   1.2884896974788707        13.008807992000600        4.6183944219561690     
 H  0.23459353805027658        12.190065094672308        5.7841086251557714     
 H   3.2271111606457747        11.821891334483318        3.9612881741709507     
 H   3.1250956145822610        10.061648842102308        3.7197643694281126     
 H   2.3986824656042982        6.2636923342804840        5.0883233159706620     
 C   4.1114858077711700        6.9195356977290876        6.2478603716465004     
 C   4.0419139320802104        9.2474231788267627        6.8087805945250253     
 C  -2.0125323410115188        11.284606521036057        6.2516306408676527     
 C -0.92236339039072723        10.505226680902403        8.2877479375097440     
 H  -1.1885270448346485        10.723516400748126        1.7238979462260449     
 H  -2.6701092455386384        11.554215595393016        2.2571603825770685     
 H  -1.1112172669255753        13.034255168309977        3.9219304721360579     
 H  -7.4681237326949784E-002   12.209802701461152        2.7456096693407805     
 H  -3.0812957905010916        11.899704246897704        4.5159897074841817     
 H  -3.0267131985251301        10.140831510682540        4.7743002779486030     
 H  -2.4284533075532280        6.3693714433908912        3.5688857891456696     
 C  -4.0696374701182121        7.0214060553741229        2.3082260255025560     
 C  -3.8957965690569680        9.3169429837763094        1.6365303996636120     
 C   2.5334615127651912        12.337354898211879        1.5386798192237121     
 C   1.3670653552557719        11.575004541636774      -0.43185064627308278     
 H  0.30409473122235542        9.7037219682595577      -0.23674266931866872     
 H   4.5744778386499796        5.9365297206650576        6.2923316249883943     
 C   4.7016338092317831        8.0198644112808317        6.8667828984405377     
 H   4.4610710182039890        10.130234028887791        7.2869109313589453     
 C  -2.4996042334568984        12.388511099052362        6.9598289897649863     
 C  -1.4299482998046162        11.611294920007458        8.9792179904442087     
 H -0.32503756216514346        9.7629191378109912        8.8150657067103122     
 H  -4.5698987806269535        6.0557028405268269        2.2983380144008541     
 C  -4.5894078420975886        8.1062632714599037        1.6045305141306931     
 H  -4.2687075458218633        10.188585966186437        1.1027478317939574     
 H   3.1631626369713488        13.071527568318421        2.0411656094757733     
 C   2.1791162531646866        12.522516251552419       0.19826542057720614     
 H   1.0803999811375269        11.692433622684158       -1.4781827041276252     
 H   5.6572144778589069        7.9235418111860634        7.3800549934839621     
 H  -3.1165736366642087        13.119874531739427        6.4369280161836180     
 C  -2.2246185293816363        12.554048365930248        8.3210561119240243     
 H  -1.1982387001804196        11.716739128001766        10.040520577850723     
 H  -5.5254427127017198        8.0112607751612117        1.0566671469822808     
 H   2.5461207390242944        13.395176918145857      -0.33418978014448397     
 H  -2.6441713385812196        13.406364494920759        8.8466620135735337     
 Dy  -1.7853762467122263E-002   8.4640547935745083        12.729270916441502     
 Br   1.4263569012040725E-002   11.332364511810725        12.707665226096648     
 O -0.83723847098429938        8.0765996267872477        10.749752128902104     
 N  -1.4440417503508263        6.3586044823255676        13.149392972858950     
 N  -2.2561636671675940        8.9450441716378499        13.945002284400449     
 O  0.79197940524478905        7.9980231836863522        14.688508643907268     
 N   1.3490462105086667        6.3208558482204307        12.250194738067787     
 N   2.2331919947371586        8.8818828232187439        11.525724181797662     
 C  -1.2634143465765275        7.0122095260953392        10.065941134056986     
 C  -2.0918880941967553        6.5645328585922060        14.469935284581169     
 C -0.63094526462976264        5.1111110038861556        13.211101170910535     
 C  -2.5319923781338485        6.2486525662767791        12.117386359319930     
 C  -2.8936751354268924        10.133418910841703        14.039669535627894     
 C  -2.8240539357454604        7.8756382756105854        14.558216004801036     
 C   1.2472984467601391        6.9341714477415319        15.356884842139452     
 C   1.9899792347146616        6.5237904825248672        10.925881061495774     
 C  0.50531984961202769        5.0943534409636690        12.190934658100060     
 C   2.4488890484128616        6.1675506648627012        13.262009950169571     
 C   2.9073915380329023        10.051836546981207        11.466691338926028     
 C   2.7419261019209116        7.8253793618402234        10.842054990673374     
 C  -2.0795193531366793        6.0345319231312082        10.701522565742204     
 C -0.90217676221516829        6.8096587748591828        8.7133550940254736     
 H  -1.2969581349978008        6.5624742406758561        15.232337889646420     
 H  -2.7871432840976369        5.7407413791183091        14.705851212200445     
 H  -1.2765911013227065        4.2290984134145075        13.055585196471098     
 H -0.21276926808031921        5.0374104008634548        14.220504350169255     
 H  -3.2057148371229980        5.4272096432611203        12.407054548179895     
 H  -3.0989087596467781        7.1882162644311407        12.171922705475703     
 H  -2.3923692913374000        10.968432353172931        13.554472049763168     
 C  -4.1018122365057250        10.301093751686233        14.712630349750599     
 C  -4.0215162340100141        7.9708013105840019        15.266433887794594     
 C   2.0318043893801989        5.9523129686904710        14.688254433797551     
 C  0.96409619742633235        6.7491454012402565        16.729579494044660     
 H   1.1934259796822557        6.5278754248526774        10.165200147508004     
 H   2.6760510644308901        5.6926125452440068        10.687033190346391     
 H   1.1274952615460418        4.1976856673485745        12.354704503997764     
 H   8.8953708358649186E-002   5.0239395207271116        11.181217613215457     
 H   3.0932489829751448        5.3303592947955067        12.949640931923087     
 H   3.0437953934833262        7.0897685382595457        13.206285674304652     
 H   2.4556211608670004        10.874772355190668        12.016313936741479     
 C   4.0898767430966476        10.217597819741462        10.750427259295574     
 C   3.9061123602455443        7.9231366358280351        10.079190332915635     
 C  -2.5080127960402829        4.9126695606013611        9.9838624054204317     
 C  -1.3450510004141838        5.6812526879260963        8.0138839649388327     
 H -0.29284670333563201        7.5580241314201704        8.2084260163934850     
 H  -4.5699533374941748        11.281493529448428        14.761265754014179     
 C  -4.6863330994515167        9.1957203112904775        15.327991015271524     
 H  -4.4362006183553762        7.0850944847478798        15.743132575267991     
 C   2.5121867592743476        4.8451016890920844        15.396096136480205     
 C   1.4655616283546493        5.6401157023910402        17.420829973114731     
 H  0.37802519753205743        7.4992356695336815        17.258770874101238     
 H   4.5934718938262238        11.181497766204625        10.739355710375106     
 C   4.6037466070007778        9.1313880038612183        10.044554287916641     
 H   4.2749244684703855        7.0499131174095666        9.5451190341209777     
 H  -3.1335038614342996        4.1749476496989564        10.486499772479071     
 C  -2.1525140929030733        4.7293195192018169        8.6435021252556599     
 H  -1.0577018796467272        5.5651392019780488        6.9675242087742948     
 H  -5.6421471024332916        9.2869211840414128        15.841434588143686     
 H   3.1192911445795062        4.1066813327860272        14.871255815892891     
 C   2.2450329073190307        4.6864916183833456        16.759796691929623     
 H   1.2408221047472865        5.5402411727131327        18.484230265754562     
 H   5.5382854083055246        9.2235331133038905        9.4936207990704702     
 H  -2.5141590784582273        3.8547185403468669        8.1103413654184422     
 H   2.6584453231856910        3.8313619583758025        17.285747002484417     
         256

 Dy   4.2389855354467114       0.17549387215322768        4.1716825588177242     
 Br   4.2697383093928973       -2.7085774740899775        4.1895404026063581     
 O   5.0284393288662512       0.63944270801658654        2.2032276722193229     
 N   5.6199164419336443        2.3044004342727593        4.6351671128513647     
 N   6.4927092814894065      -0.24585844369209189        5.3755173597799120     
 O   3.4333249792250835       0.58517687651143235        6.1472969667635455     
 N   2.8114390797504885        2.2774159244601537        3.7419952379006354     
 N   2.0048829771640717      -0.31527136679011825        2.9688563456252961     
 C   5.4930034749438148        1.6958051451779634        1.5298751299272875     
 C   6.2666479576360175        2.1146700926775237        5.9590009715147358     
 C   4.7746249340330262        3.5311321159941902        4.6897430271949228     
 C   6.7154900054611790        2.4521593576013792        3.6171989520118357     
 C   7.1574624135160310       -1.4210323989812808        5.4382362595489235     
 C   7.0127689733371135       0.81068456109609777        6.0496960524074908     
 C   3.0019486958310617        1.6491434922147639        6.8285496729350186     
 C   2.1613587445063698        2.0645362797377458        2.4253453245831564     
 C   3.6352365130725222        3.5166106101064303        3.6724986901434362     
 C   1.7272542461562419        2.4001965334969677        4.7747794989956667     
 C   1.3677299539779746       -1.5049527693003664        2.8820415220766202     
 C   1.4369510804765278       0.74853113427333207        2.3447149037747739     
 C   6.2924701359680686        2.6691509552277863        2.1926938004675476     
 C   5.2015162352188948        1.8837700095403036       0.15937817264628773     
 H   5.4732782252421996        2.1194124236438392        6.7229433771657305     
 H   6.9557272800999259        2.9465149082213715        6.1864286053771176     
 H   5.3982033045312061        4.4262043583835116        4.5232733698924399     
 H   4.3599501829434635        3.6043736196432024        5.6999313237822138     
 H   7.3644509134563814        3.2869702102766136        3.9255512925847418     
 H   7.3067835384978865        1.5275725641892060        3.6715845605410209     
 H   6.6949748716350692       -2.2439613477655422        4.8977388509362738     
 C   8.3441534209687021       -1.5901120741356585        6.1467674964817061     
 C   8.1808078350113895       0.70950347026527205        6.8055133342235257     
 C   2.1816744633077807        2.6207292491378409        6.1894808316579910     
 C   3.3612830009909929        1.8554642558196244        8.1807365520599991     
 H   2.9532437525571353        2.0684407197391819        1.6599265923351603     
 H   1.4593449750722922        2.8823580834388762        2.1876568608045810     
 H   2.9984070732774621        4.4051935328639900        3.8270502842817820     
 H   4.0504175699933898        3.5837707026527510        2.6615054995449294     
 H   1.0564733628312577        3.2230633778484803        4.4821800026623659     
 H   1.1553114273707159        1.4631969538631939        4.7271920325929324     
 H   1.8679494770220564       -2.3348972038976470        3.3762798391456919     
 C  0.16303842026790147       -1.6800800957465829        2.2051214957591463     
 C  0.24323109525923275       0.64421137813254836        1.6314031175119301     
 C   6.7782037273993403        3.7716866681799912        1.4813181978416943     
 C   5.7082376202735849        2.9880720332020974      -0.53549517209844633     
 H   4.6038183251041360        1.1400146457179940      -0.36544992286543693     
 H   8.8408563424743019       -2.5575246535947285        6.1606361529561573     
 C   8.8712725650132391      -0.50280638820774126        6.8406221395494793     
 H   8.5587178984837617        1.5827882068158690        7.3327564429270673     
 C   1.7464356180410914        3.7412012079315704        6.9048710308716332     
 C   2.9116237929633710        2.9828251174529421        8.8776602110299887     
 H   3.9740502090807972        1.1106139346075323        8.6869246009610119     
 H -0.30349683262916455       -2.6614680918397058        2.1643233541120002     
 C -0.41966310376786475      -0.58175088020936017        1.5761880785978530     
 H -0.17084932715031653        1.5255846492328178        1.1464905029067793     
 H   7.3946965445542707        4.5049962185572632        2.0020695232907366     
 C   6.5022698443924307        3.9334697733553936       0.11980453779137279     
 H   5.4761253731284043        3.0903782707362506       -1.5970174592532684     
 H   9.8099567633221039      -0.59715574164682972        7.3839935964943280     
 H   1.1165635855764451        4.4740682806289307        6.4007238677615135     
 C   2.0996119101835768        3.9287908045061726        8.2452252587274888     
 H   3.1979202088221874        3.1023295940913846        9.9238521848867034     
 H  -1.3726192031018578      -0.67850531944706738        1.0582443628092328     
 H   6.9203601658591651        4.7848652750869896      -0.40857731402085762     
 H   1.7315751306285734        4.8021051910789527        8.7758315540914094     
 Dy   4.3278119124759824        17.056159273124301        12.604521535927457     
 Br   4.2974785117707706        19.929251466435399        12.629178044394658     
 O   3.5167094561029359        16.597276103754272        10.644117771055033     
 N   2.9590176077466555        14.917567468332109        13.081882724687109     
 N   2.0758016534211019        17.478515646289232        13.804878470447404     
 O   5.1451407301697456        16.671461832668452        14.583257749033802     
 N   5.7535336075792305        14.954333482416418        12.185155990328651     
 N   6.5657326607690294        17.540720457052657        11.392564302614748     
 C   3.0628328005489784        15.533428511346465        9.9751449864753567     
 C   2.3175257353015648        15.121005905212726        14.406049909111648     
 C   3.8027446293920977        13.691159957734865        13.141792402362503     
 C   1.8599291696339935        14.766025667834679        12.068993780159381     
 C   1.4026994344142427        18.649179716235032        13.862840573401808     
 C   1.5667505765501146        16.423381345702403        14.490114114837075     
 C   5.5732452744459131        15.609321316386236        15.269352043124234     
 C   6.4025090954719710        15.161026567681036        10.865152296007974     
 C   4.9394660405236790        13.707612749616120        12.122103322651283     
 C   6.8407770295952206        14.844130670556842        13.218010124762625     
 C   7.2028399490008059        18.729479795512145        11.300060264362328     
 C   7.1341011941842360        16.472607519023526        10.777940470253277     
 C   2.2780456253984953        14.551246993027403        10.642940704577065     
 C   3.3482057381017278        15.348454942872870        8.6029534114081905     
 H   3.1138920538600456        15.124366871954068        15.166930800478244     
 H   1.6307528652172940        14.290309304810121        14.644400966051236     
 H   3.1807875601731643        12.794334178200312        12.978644772746593     
 H   4.2191196919483724        13.621650877759327        14.151618069883991     
 H   1.2143402781622110        13.929594103522700        12.380288171757377     
 H   1.2662356226311950        15.688963059643672        12.124814610014203     
 H   1.8546794699134610        19.470946587164040        13.311658302192166     
 C  0.22088931837055156        18.816844209289478        14.579827542225976     
 C  0.40350905443087182        16.523173796923842        15.254313390728464     
 C   6.3891180137954473        14.631202132625365        14.634388732815452     
 C   5.2154214423000544        15.410415284580329        16.623318804381320     
 H   5.6080837470871048        15.158957067820886        10.102213322996452     
 H   7.0981643605354767        14.337517068388660        10.629476843734349     
 H   5.5843029469222989        12.825037760117921        12.277061786074130     
 H   4.5216286544047826        13.635306228808865        11.112459442810639     
 H   7.5141873025550385        14.022450623067302        12.928719047899765     
 H   7.4080643095556837        15.783456066755845        13.163169773603181     
 H   6.7014321292337868        19.563176921910884        11.787265668257435     
 C   8.4106159105042941        18.898966218531228        10.626957494052968     
 C   8.3311603624010413        16.569595108703162        10.069502246559832     
 C   1.7985794418520413        13.444281625449985        9.9342293716195957     
 C   2.8480836347402327        14.239291591711329        7.9110859231693791     
 H   3.9342510658870360        16.099300718618146        8.0748225743612938     
 H -0.28222392787265554        19.781053349019590        14.589400691134859     
 C -0.29309353906084157        17.732088639845319        15.287777410687543     
 H   3.4533830113062679E-002   15.651121493307983        15.790174450342310     
 C   6.8213275556955733        13.512320870928640        15.354364312969537     
 C   5.6622882183365757        14.285050020195197        17.325145731277523     
 H   4.6056780281088150        16.158985050003629        17.127453523172544     
 H   8.8784188011766378        19.879662002288953        10.580278290776102     
 C   8.9951731240873443        17.795066314341852        10.009272373896657     
 H   8.7461970261968851        15.684873860732262        9.5915185591085788     
 H   1.1905405447318154        12.706033066019643        10.457994964902024     
 C   2.0677143793512269        13.285700289049077        8.5710168731652807     
 H   3.0738700735643016        14.139367267688767        6.8479617897394709     
 H  -1.2271365094933586        17.825734258395325        15.839320452991560     
 H   7.4472129329210315        12.774319798663972        14.852779611401816     
 C   6.4698991936604342        13.332804295495277        16.696264300280216     
 H   5.3774622090922373        14.171667687505195        18.372503556128699     
 H   9.9505705809024789        17.887597347175291        9.4953626495432211     
 H   1.6551137929507034        12.430598287662940        8.0445160956001835     
 H   6.8353952490342982        12.460937522006256        17.231106593056179     
 Dy   3.5995840389797785E-002   8.7809426258376497        4.2766728038099844     
 Br   5.7750284297990876E-003   5.8967160167909309        4.2467088766227965     
 O  0.84261316041030487        9.1860495823990380        2.2999507405541260     
 N   1.4664346465447149        10.881430413799427        4.7019652286797458     
 N   2.2681416367791529        8.2876955909025334        5.4805653844878472     
 O -0.75231359537833342        9.2508008273630082        6.2439294648174908     
 N  -1.3420477084297289        10.910659948625304        3.8085345995592408     
 N  -2.2195475705540129        8.3610679425555805        3.0747683160807773     
 C   1.2756547451104479        10.247919904345528        1.6165216988392643     
 C   2.1171162322391823        10.669172507384596        6.0183382158770362     
 C  0.64394703934444619        12.121545799250645        4.7703879489254177     
 C   2.5504284908334469        11.001925857081511        3.6688407195819792     
 C   2.9033243331673448        7.0970708051472933        5.5693044083770760     
 C   2.8400995219988769        9.3524922166766054        6.0994625681735730     
 C  -1.2153810622879018        10.309715196829767        6.9142999689616564     
 C  -1.9878573361303122        10.719403153004421        2.4845041108634325     
 C -0.49541935511299562        12.136486420271453        3.7530419267421267     
 C  -2.4383347156873918        11.060913805043800        4.8253403110260278     
 C  -2.8864271306908931        7.1869623555437663        3.0145230675719401     
 C  -2.7356834873447258        9.4162562757419579        2.3954029214547785     
 C   2.0961634915992300        11.220436706143992        2.2539043283060813     
 C  0.91832513770500079        10.451219152444292       0.26333913372688367     
 H   1.3258348127505111        10.674530055346954        6.7843282882593030     
 H   2.8202426530407654        11.486389678322196        6.2547133446188452     
 H   1.2817316024056313        13.009326841942217        4.6152167530264876     
 H  0.22887401407108687        12.189933377182950        5.7813176373677901     
 H   3.2218253697336268        11.824757011626374        3.9601372505400381     
 H   3.1217897731087390        10.064599789760450        3.7177005953757698     
 H   2.3999966708289402        6.2664558935821102        5.0792236532147736     
 C   4.1100989876652392        6.9220204217849970        6.2426162225926252     
 C   4.0365628554568591        9.2485587044911988        6.8080044704646063     
 C  -2.0154506483272256        11.281046437249719        6.2493122228620148     
 C -0.92102420328316659        10.502649792860536        8.2833759191422658     
 H  -1.1937677873734278        10.721666329044115        1.7213032600488745     
 H  -2.6756417649770854        11.551724459935265        2.2549174183373126     
 H  -1.1179981788151108        13.032369217567480        3.9189183896913864     
 H  -8.0586557516370644E-002   12.208625368189390        2.7428265432207155     
 H  -3.0867314275843341        11.895387399706228        4.5148982795355002     
 H  -3.0299410132563689        10.136480144542329        4.7725617990362199     
 H  -2.4271243824904589        6.3650707005083174        3.5593522630251972     
 C  -4.0711129470416942        7.0175138573262794        2.3027310485106764     
 C  -3.9013491774188873        9.3144958271699494        1.6358449225666443     
 C   2.5323231103680919        12.339409935219223        1.5367603633800695     
 C   1.3698094027927910        11.576484685800375      -0.43573264138365919     
 H  0.30543300187049244        9.7059334631045964      -0.24195589735044634     
 H   4.5744838562208150        5.9396601832596367        6.2856182715976949     
 C   4.6975913078458014        8.0216610220490949        6.8649176632121600     
 H   4.4539918534453227        10.130913182222141        7.2882907897206994     
 C  -2.5004668489271569        12.385612518914666        6.9578038226929033     
 C  -1.4263118610458982        11.609551020298504        8.9750875638655234     
 H -0.32280364233471487        9.7604321768517419        8.8097803563844526     
 H  -4.5699307198247077        6.0511404941995917        2.2912503498257832     
 C  -4.5936190940144561        8.1031445042049111        1.6025844195448020     
 H  -4.2760473245450417        10.186671241120900        1.1043770272444611     
 H   3.1614672287070698        13.073492045450219        2.0400870373777922     
 C   2.1810411558009628        12.523880200231384       0.19554652366243896     
 H   1.0853026562843997        11.693481853202146       -1.4826463154753231     
 H   5.6524294206039976        7.9253507642872254        7.3795152072019645     
 H  -3.1181434728421915        13.116916928694476        6.4357187870099830     
 C  -2.2220121847498331        12.552239302777728        8.3180923648970229     
 H  -1.1921871233487178        11.715707374259953        10.035711844729830     
 H  -5.5304168328682435        8.0081936419811104        1.0560477799004240     
 H   2.5499647631139366        13.395848409200369      -0.33658777737411033     
 H  -2.6394564356744512        13.405413347585696        8.8439287466340719     
 Dy  -1.4643675411528747E-002   8.4646912287433000        12.724467744538044     
 Br   1.5306296194370664E-002   11.332971633718165        12.704967253613592     
 O -0.83351347354394112        8.0738951430133117        10.745629401101930     
 N  -1.4387423800049242        6.3576781856984370        13.146817953795704     
 N  -2.2536256618119612        8.9431975920930284        13.939423554517079     
 O  0.79504905902438994        8.0012370711541561        14.684475809923329     
 N   1.3544100908079446        6.3228170581020615        12.247751184153804     
 N   2.2358218971923951        8.8847389033921829        11.520234866697857     
 C  -1.2607789738618169        7.0094777058123938        10.062470262552237     
 C  -2.0864314981470260        6.5635635165595225        14.467435581949404     
 C -0.62448121762728248        5.1109944484373093        13.208535461992989     
 C  -2.5270704345810278        6.2460419585620475        12.115507818809935     
 C  -2.8925340136579845        10.130883500171562        14.032560577900568     
 C  -2.8193038431250055        7.8743496913513695        14.555408124017617     
 C   1.2493099820801274        6.9374062296880714        15.353486526702831     
 C   1.9956711091801065        6.5256963614894614        10.923591640554459     
 C  0.51185991707769207        5.0954907646750298        12.188449210050056     
 C   2.4537614002534567        6.1711834261241423        13.260384725205439     
 C   2.9085726616134937        10.055411001016106        11.459549504132191     
 C   2.7468254225275022        7.8276472690368717        10.839402534958925     
 C  -2.0758195536752893        6.0317466954369410        10.699308149022020     
 C -0.90230928777223762        6.8073779764542506        8.7091854438066836     
 H  -1.2915318428146507        6.5617104118612009        15.229865743517552     
 H  -2.7814125030061669        5.7395371644001161        14.703425535283742     
 H  -1.2692042109624810        4.2284062830382982        13.052676926598506     
 H -0.20646166307362593        5.0374370535914998        14.217985755305151     
 H  -3.1997338110044149        5.4240425190726933        12.406041677256569     
 H  -3.0950244320762135        7.1849698205368790        12.169969762436061     
 H  -2.3930801026342832        10.965386878816854        13.544844859591239     
 C  -4.0997340403969140        10.298570725079047        14.707092926238047     
 C  -4.0155357805425131        7.9697093599436686        15.265645899445046     
 C   2.0352336690318489        5.9558511749495979        14.686186654439421     
 C  0.96295065659913792        6.7516372020702358        16.725361360982603     
 H   1.1992131936920676        6.5294159827482874        10.162812360715671     
 H   2.6821166930199825        5.6947760729653396        10.685004757359192     
 H   1.1349532176838717        4.1994160523528592        12.351998438481285     
 H   9.5494451270428410E-002   5.0248741702498521        11.178722638847503     
 H   3.0993149402522158        5.3346542554625476        12.948871254079496     
 H   3.0475384595763826        7.0941080995379169        13.204787935554265     
 H   2.4549304035947506        10.878891171391446        12.006612411163022     
 C   4.0919643337469269        10.221172156171340        10.744782763787608     
 C   3.9122383498500826        7.9252077291256988        10.078527681947666     
 C  -2.5062250460702593        4.9103679792262476        9.9820875757270624     
 C  -1.3473483628380019        5.6796368293239219        8.0100912113022638     
 H -0.29377320955766267        7.5557052966018228        8.2032976626106944     
 H  -4.5692226203446609        11.278347300077725        14.754145308829663     
 C  -4.6816007548722238        9.1939997936246041        15.326014435673896     
 H  -4.4285172649590949        7.0845302276272237        15.744596110762323     
 C   2.5136184397764856        4.8480726805594099        15.394413078181854     
 C   1.4621568855000953        5.6418600584917868        17.416940982538506     
 H  0.37584812352105268        7.5015922264475412        17.253564543076134     
 H   4.5941275797740388        11.185736189437574        10.732031008602181     
 C   4.6085528695257123        9.1341170089061166        10.042539066073587     
 H   4.2828174139145201        7.0514100602504364        9.5468174128525636     
 H  -3.1311220321397744        4.1727132530823772        10.485577515239148     
 C  -2.1538889966861503        4.7277568477183323        8.6408999772593553     
 H  -1.0622471669178333        5.5640077082215447        6.9631238158847708     
 H  -5.6366299494305174        9.2852921496379608        15.840842794823381     
 H   3.1215477658395474        4.1097531491121915        14.870462211101817     
 C   2.2428627966424446        4.6883925255014001        16.757170721035489     
 H   1.2348865491183458        5.5412838380120384        18.479652617883350     
 H   5.5438559952800643        9.2261474382535660        9.4929218365479304     
 H  -2.5174512004617084        3.8538379712346278        8.1080574794752387     
 H   2.6542259440118836        3.8324876117861524        17.283422448519048     
         256

 Dy   4.2418797264606471       0.17492004943929790        4.1764177958797495     
 Br   4.2703597373208160       -2.7091406796545252        4.1924306053966891     
 O   5.0315637235238642       0.63613882771507868        2.2072811131812027     
 N   5.6249548874669495        2.3023375779570538        4.6377751050648772     
 N   6.4951343941540056      -0.24886502088371990        5.3807353289635564     
 O   3.4368202478955303       0.58763975491039311        6.1514300653304961     
 N   2.8163848436368077        2.2781798728637761        3.7446645561460321     
 N   2.0072234820491563      -0.31366290563647109        2.9740423493229962     
 C   5.4949127471307406        1.6926249266981486        1.5334079375611704     
 C   6.2720131493054705        2.1124967784886581        5.9614273305952139     
 C   4.7807594775209337        3.5298397161310819        4.6924834831135662     
 C   6.7200621845737984        2.4485793455467082        3.6190375675380326     
 C   7.1585221956145739       -1.4247135527102552        5.4448674464808393     
 C   7.0173799566519213       0.80815256069645258        6.0522839556249917     
 C   3.0042648261373288        1.6515372363043308        6.8321074307591072     
 C   2.1665004325239723        2.0654116480706781        2.4278933795210511     
 C   3.6413145867204748        3.5165886539513003        3.6752845660303963     
 C   1.7318195856693108        2.4025012962154255        4.7767674790233334     
 C   1.3687346456527041       -1.5026691802094239        2.8885199129787460     
 C   1.4414058453786616       0.74970645061212005        2.3474205221679765     
 C   6.2956262797800626        2.6657321459616239        2.1949905113795891     
 C   5.2002519205808131        1.8814626685639122       0.16376434258753431     
 H   5.4787485284474542        2.1175023303125813        6.7254751595233913     
 H   6.9614683124544783        2.9440529334648828        6.1886822673155617     
 H   5.4051948929283693        4.4243718687486471        4.5262720080840362     
 H   4.3660829825304210        3.6032044845574567        5.7026862997747401     
 H   7.3701380301512556        3.2827562685696487        3.9266270996406742     
 H   7.3102917626798973        1.5233292989447327        3.6732560385282005     
 H   6.6942450444773360       -2.2480819187595840        4.9067297786875210     
 C   8.3460921764079110       -1.5938807802233259        6.1519115362742784     
 C   8.1866123214830804       0.70707600243206559        6.8061377009486597     
 C   2.1850062047707097        2.6231684157162189        6.1918237115163555     
 C   3.3607985254554480        1.8573215576996585        8.1850154679545444     
 H   2.9583851278610322        2.0691817254265290        1.6624766423501458     
 H   1.4647669297657202        2.8834839172807967        2.1901584293041645     
 H   3.0053824621249654        4.4057140622672639        3.8301928173198014     
 H   4.0563786483212629        3.5836714268297736        2.6642657217135723     
 H   1.0620405238193251        3.2258850778531638        4.4833385875657870     
 H   1.1589105153188326        1.4660983449665399        4.7291897675208476     
 H   1.8672106402291422       -2.3322026257069517        3.3850059836869928     
 C  0.16490172928900135       -1.6776951192968936        2.2101396645355877     
 C  0.24884895146293887       0.64530290839322579        1.6321924200835729     
 C   6.7792071522266735        3.7689962460545376        1.4833675462742675     
 C   5.7045376413578044        2.9866952772109974      -0.53129251636222397     
 H   4.6016307044219413        1.1378190016709038      -0.36015147514130630     
 H   8.8414356714766367       -2.5619201787133896        6.1672664886419613     
 C   8.8758029727847632      -0.50586832962521933        6.8424129293358904     
 H   8.5662196672579647        1.5808511213689720        7.3311880441246062     
 C   1.7478290673828103        3.7431045176741549        6.9068273920651206     
 C   2.9089381703939736        2.9839545444208566        8.8816168045272619     
 H   3.9727747197825432        1.1124903398341204        8.6921329424918294     
 H -0.30294371572651324       -2.6584728213724595        2.1707321441745457     
 C -0.41527259579805886      -0.58003950077214561        1.5779960631980483     
 H -0.16359629665483322        1.5262276577843799        1.1452311116061631     
 H   7.3964407932129737        4.5022178764702385        2.0033018088279424     
 C   6.4996459220567546        3.9319868144139942       0.12284011335579345     
 H   5.4698726009530949        3.0898096503329553       -1.5920955426938805     
 H   9.8151974417291861      -0.60018885164257252        7.3845374982312073     
 H   1.1185753475331319        4.4759394667535739        6.4018489237922847     
 C   2.0978311143668877        3.9298817254510658        8.2480257428249892     
 H   3.1929685629383524        3.1029281436921683        9.9284299428333664     
 H  -1.3675203359016888      -0.67679251900642490        1.0587981554993025     
 H   6.9155376074992416        4.7843060021063541      -0.40573025144623420     
 H   1.7278510470805213        4.8024660557626841        8.7783568519012807     
 Dy   4.3241278548418025        17.056798771822091        12.609327146879508     
 Br   4.2961987864916100        19.929871850241273        12.632156466731507     
 O   3.5130934282390327        16.600518016785703        10.648151894095486     
 N   2.9531070186969597        14.919662359774646        13.084361355424644     
 N   2.0727331471282744        17.481599257326575        13.810506774152186     
 O   5.1409259682724961        16.668649507280414        14.587347747985275     
 N   5.7476827812629372        14.953408456187653        12.187699063371502     
 N   6.5627171971263909        17.538835072966055        11.398059952367953     
 C   3.0603413893354348        15.536630607114969        9.9785968337775977     
 C   2.3113038282468770        15.123096097420660        14.408376310592407     
 C   3.7956233196109981        13.692409246431694        13.144339850356820     
 C   1.8544924259036304        14.769789963949709        12.070661167063074     
 C   1.4011307805674933        18.653005985159119        13.870188242101642     
 C   1.5613150285910133        16.425830837647638        14.492768925342796     
 C   5.5702337614508295        15.606542230887486        15.272801912385667     
 C   6.3964660825290647        15.160007964691852        10.867590302325430     
 C   4.9323950629397082        13.707532436832835        12.124699748582984     
 C   6.8353406636229286        14.841437267333493        13.219804650493295     
 C   7.2012897958098234        18.726869286411041        11.307107364274843     
 C   7.1288037685038512        16.471249023394115        10.780640057893889     
 C   2.2740805668713597        14.554808731743094        10.645078775833696     
 C   3.3490323397561159        15.350762588375337        8.6072858227347186     
 H   3.1075930009727686        15.126152150985517        15.169334279152949     
 H   1.6241791221248127        14.292656532991019        14.646524312810214     
 H   3.1727137017756037        12.796190053136648        12.981458131942357     
 H   4.2120194804621569        13.622722783272115        14.154168394294537     
 H   1.2076795238656464        13.934066339875182        12.381150399315796     
 H   1.2619792306101771        15.693467635821520        12.126307135094731     
 H   1.8550828760758737        19.475360284403671        13.321706345701969     
 C  0.21836035349141050        18.820647076417711        14.585598216841797     
 C  0.39677987056442898        16.525392466712582        15.254882016398604     
 C   6.3849917055594982        14.628351185441241        14.636550409750411     
 C   5.2153796775455037        15.408203720073027        16.627521855128474     
 H   5.6020557852428219        15.158124618791714        10.104639723460410     
 H   7.0918330467322512        14.336246750671510        10.631860059603953     
 H   5.5762719784566350        12.824359599152654        12.280020353731027     
 H   4.5146886303134384        13.635339358826242        11.115022879955127     
 H   7.5076286365863991        14.019167111824821        12.929598898436151     
 H   7.4037257482688039        15.780091508168951        13.165024100975618     
 H   6.7017786363034428        19.560081809991715        11.796840019006758     
 C   8.4081464673220854        18.896298185164753        10.632442465784518     
 C   8.3246195030736736        16.568381490393783        10.070145274499847     
 C   1.7967160158564011        13.447184820863624        9.9360624282087233     
 C   2.8512909253093022        14.240746996883026        7.9151713244085267     
 H   3.9361636327427596        16.101416321080134        8.0801204442375401     
 H -0.28326574059332321        19.785549464808721        14.596929204068054     
 C -0.29845622615531048        17.734988880750290        15.289760509734130     
 H   2.5963818675511514E-002   15.652726844425439        15.788273129883919     
 C   6.8192423050596123        13.510022368844218        15.356103253635942     
 C   5.6645615018059781        14.283588698859269        17.328993564070476     
 H   4.6064936797898328        16.156775545348754        17.132634240020494     
 H   8.8773733773151253        19.876334563408140        10.587385861687366     
 C   8.9899665029430409        17.793181178265318        10.011148903215142     
 H   8.7378934844698950        15.684177437874784        9.5898724754623448     
 H   1.1878240647471048        12.709076097099675        10.458958018892750     
 C   2.0696287344829338        13.287371171317343        8.5738540073138925     
 H   3.0797581917220924        14.139998772653426        6.8527850201086098     
 H  -1.2332962860939622        17.828503913359388        15.839938185483238     
 H   7.4444967929373016        12.772069642603611        14.853644325065288     
 C   6.4711789334549401        13.331360001132071        16.698882885200199     
 H   5.3821606638020336        14.170780348377450        18.377004814326089     
 H   9.9445950608204345        17.885756783404812        9.4958703619120204     
 H   1.6591750972006394        12.431409350520855        8.0471148958274394     
 H   6.8387058345584535        12.460243131496597        17.233421271687437     
 Dy   3.3441460881634348E-002   8.7803477656433184        4.2718372163908951     
 Br   5.4822013179991703E-003   5.8961420453099374        4.2440361291752691     
 O  0.83940340387300438        9.1886207074173072        2.2957229773219328     
 N   1.4617625416861044        10.882197596781296        4.6992488187270416     
 N   2.2662135961174119        8.2893328309204843        5.4751844620344068     
 O -0.75510276697121226        9.2474103532481902        6.2397995890431739     
 N  -1.3468245438997535        10.908539497204822        3.8058774224811280     
 N  -2.2215597662400115        8.3579700265505270        3.0692775742825247     
 C   1.2735730375185890        10.250475411377753        1.6129249639447858     
 C   2.1122201477265294        10.670036536149633        6.0157546962609425     
 C  0.63810811793131472        12.121505607836950        4.7675682007140159     
 C   2.5461528968940428        11.004279633683192        3.6668234200199810     
 C   2.9028174653066769        7.0994224541429940        5.5625470769700689     
 C   2.8359538079717064        9.3536887083150955        6.0966857553577940     
 C  -1.2170611851980924        10.306378851408880        6.9107337462196874     
 C  -1.9929781269548292        10.717214141085837        2.4820290077303935     
 C -0.50131992155726879        12.135158794474048        3.7502730752201154     
 C  -2.4426388178976288        11.057233715921637        4.8234627014145710     
 C  -2.8869856188008121        7.1831450484670611        3.0074876106290365     
 C  -2.7399932791497510        9.4136823660745073        2.3926915308316170     
 C   2.0931094650083910        11.222988269058174        2.2515462980328009     
 C  0.91892613079545526        10.453362955512992       0.25906914911534878     
 H   1.3209142095550099        10.675192132842687        6.7817172106993668     
 H   2.8150182936188775        11.487530873556542        6.2522287136807684     
 H   1.2749735073323922        13.009845691883832        4.6120390840968071     
 H  0.22315449009189714        12.189801659693590        5.7785266495798089     
 H   3.2165395788214788        11.827622688769432        3.9589863269091254     
 H   3.1184839316352173        10.067550737418591        3.7156368213234274     
 H   2.4013108760535817        6.2692194528837373        5.0701239904588844     
 C   4.1087121675593083        6.9245051458409064        6.2373720735387499     
 C   4.0312117788335087        9.2496942301556366        6.8072283464041883     
 C  -2.0183689556429325        11.277486353463381        6.2469938048563778     
 C -0.91968501617560605        10.500072904818669        8.2790039007747875     
 H  -1.1990085299122071        10.719816257340106        1.7187085738717041     
 H  -2.6811742844155320        11.549233324477512        2.2526744540975572     
 H  -1.1247790907046462        13.030483266824982        3.9159063072467148     
 H  -8.6491877705791489E-002   12.207448034917627        2.7400434171006505     
 H  -3.0921670646675765        11.891070552514753        4.5138068515868177     
 H  -3.0331688279876081        10.132128778402118        4.7708233201238359     
 H  -2.4257954574276899        6.3607699576257435        3.5498187369047249     
 C  -4.0725884239651764        7.0136216592784359        2.2972360715187969     
 C  -3.9069017857808070        9.3120486705635912        1.6351594454696765     
 C   2.5311847079709926        12.341464972226564        1.5348409075364269     
 C   1.3725534503298100        11.577964829963978      -0.43961463649423566     
 H  0.30677127251862951        9.7081449579496333      -0.24716912538222394     
 H   4.5744898737916495        5.9427906458542150        6.2789049182069947     
 C   4.6935488064598196        8.0234576328173599        6.8630524279837815     
 H   4.4469126886866572        10.131592335556492        7.2896706480824545     
 C  -2.5013294643974153        12.382713938776968        6.9557786556208212     
 C  -1.4226754222871802        11.607807120589548        8.9709571372868400     
 H -0.32056972250428623        9.7579452158924926        8.8044950060585947     
 H  -4.5699626590224618        6.0465781478723564        2.2841626852507120     
 C  -4.5978303459313237        8.1000257369499202        1.6006383249589109     
 H  -4.2833871032682191        10.184756516055364        1.1060062226949645     
 H   3.1597718204427907        13.075456522582018        2.0390084652798111     
 C   2.1829660584372390        12.525244148910350       0.19282762674767179     
 H   1.0902053314312725        11.694530083720132       -1.4871099268230210     
 H   5.6476443633490891        7.9271597173883865        7.3789754209199678     
 H  -3.1197133090201739        13.113959325649523        6.4345095578363489     
 C  -2.2194058401180299        12.550430239625207        8.3151286178700214     
 H  -1.1861355465170162        11.714675620518138        10.030903111608936     
 H  -5.5353909530347662        8.0051265088010091        1.0554284128185674     
 H   2.5538087872035788        13.396519900254882      -0.33898577460373663     
 H  -2.6347415327676829        13.404462200250633        8.8411954796946119     
 Dy  -1.1433588355935224E-002   8.4653276639120900        12.719664572634585     
 Br   1.6349023376700602E-002   11.333578755625606        12.702269281130539     
 O -0.82978847610358286        8.0711906592393738        10.741506673301753     
 N  -1.4334430096590218        6.3567518890713064        13.144242934732457     
 N  -2.2510876564563285        8.9413510125482087        13.933844824633708     
 O  0.79811871280399083        8.0044509586219608        14.680442975939389     
 N   1.3597739711072223        6.3247782679836924        12.245307630239823     
 N   2.2384517996476316        8.8875949835656201        11.514745551598052     
 C  -1.2581436011471063        7.0067458855294493        10.058999391047488     
 C  -2.0809749020972963        6.5625941745268390        14.464935879317641     
 C -0.61801717062480233        5.1108778929884631        13.205969753075445     
 C  -2.5221484910282075        6.2434313508473158        12.113629278299941     
 C  -2.8913928918890770        10.128348089501419        14.025451620173245     
 C  -2.8145537505045501        7.8730611070921546        14.552600243234197     
 C   1.2513215174001158        6.9406410116346100        15.350088211266211     
 C   2.0013629836455511        6.5276022404540557        10.921302219613144     
 C  0.51839998454335634        5.0966280883863915        12.185963762000050     
 C   2.4586337520940513        6.1748161873855842        13.258759500241307     
 C   2.9097537851940851        10.058985455051006        11.452407669338356     
 C   2.7517247431340928        7.8299151762335200        10.836750079244478     
 C  -2.0721197542138996        6.0289614677426737        10.697093732301838     
 C -0.90244181332930695        6.8050971780493184        8.7050157935878953     
 H  -1.2861055506315007        6.5609465830465465        15.227393597388684     
 H  -2.7756817219146974        5.7383329496819240        14.700999858367037     
 H  -1.2618173206022556        4.2277141526620898        13.049768656725915     
 H -0.20015405806693265        5.0374637063195458        14.215467160441046     
 H  -3.1937527848858318        5.4208753948842672        12.405028806333245     
 H  -3.0911401045056488        7.1817233766426174        12.168016819396419     
 H  -2.3937909139311668        10.962341404460776        13.535217669419307     
 C  -4.0976558442881039        10.296047698471861        14.701555502725498     
 C  -4.0095553270750113        7.9686174093033353        15.264857911095495     
 C   2.0386629486834993        5.9593893812087257        14.684118875081293     
 C  0.96180511577194361        6.7541290029002141        16.721143227920550     
 H   1.2050004077018797        6.5309565406438974        10.160424573923338     
 H   2.6881823216090748        5.6969396006866724        10.682976324371992     
 H   1.1424111738217015        4.2011464373571448        12.349292372964804     
 H  0.10203519418220765        5.0258088197725925        11.176227664479548     
 H   3.1053808975292871        5.3389492161295893        12.948101576235905     
 H   3.0512815256694386        7.0984476608162881        13.203290196803877     
 H   2.4542396463225002        10.883009987592224        11.996910885584565     
 C   4.0940519243972062        10.224746492601218        10.739138268279644     
 C   3.9183643394546204        7.9272788224233626        10.077865030979696     
 C  -2.5044372961002357        4.9080663978511350        9.9803127460336931     
 C  -1.3496457252618199        5.6780209707217475        8.0062984576656948     
 H -0.29469971577969334        7.5533864617834761        8.1981693088279037     
 H  -4.5684919031951461        11.275201070707023        14.747024863645148     
 C  -4.6768684102929310        9.1922792759587306        15.324037856076270     
 H  -4.4208339115628128        7.0839659705065667        15.746059646256658     
 C   2.5150501202786231        4.8510436720267363        15.392730019883503     
 C   1.4587521426455410        5.6436044145925335        17.413051991962277     
 H  0.37367104951004787        7.5039487833614009        17.248358212051031     
 H   4.5947832657218539        11.189974612670522        10.724706306829257     
 C   4.6133591320506477        9.1368460139510148        10.040523844230535     
 H   4.2907103593586546        7.0529070030913052        9.5485157915841494     
 H  -3.1287402028452496        4.1704788564657971        10.484655257999226     
 C  -2.1552639004692278        4.7261941762348476        8.6382978292630508     
 H  -1.0667924541889393        5.5628762144650405        6.9587234229952459     
 H  -5.6311127964277432        9.2836631152345106        15.840251001503074     
 H   3.1238043870995882        4.1128249654383566        14.869668606310743     
 C   2.2406926859658589        4.6902934326194554        16.754544750141353     
 H   1.2289509934894054        5.5423265033109441        18.475074970012134     
 H   5.5494265822546041        9.2287617632032415        9.4922228740253924     
 H  -2.5207433224651896        3.8529574021223891        8.1057735935320352     
 H   2.6500065648380757        3.8336132651965018        17.281097894553682     
         256

 Dy   4.2447739174745820       0.17434622672536809        4.1811530329417748     
 Br   4.2709811652487337       -2.7097038852190729        4.1953208081870201     
 O   5.0346881181814780       0.63283494741357083        2.2113345541430824     
 N   5.6299933330002547        2.3002747216413484        4.6403830972783897     
 N   6.4975595068186047      -0.25187159807534792        5.3859532981472009     
 O   3.4403155165659776       0.59010263330935375        6.1555631638974466     
 N   2.8213306075231270        2.2789438212673985        3.7473338743914293     
 N   2.0095639869342405      -0.31205444448282399        2.9792283530206967     
 C   5.4968220193176673        1.6894447082183337        1.5369407451950534     
 C   6.2773783409749235        2.1103234642997926        5.9638536896756928     
 C   4.7868940210088402        3.5285473162679737        4.6952239390322097     
 C   6.7246343636864188        2.4449993334920372        3.6208761830642291     
 C   7.1595819777131169       -1.4283947064392297        5.4514986334127560     
 C   7.0219909399667291       0.80562056029680740        6.0548718588424926     
 C   3.0065809564435959        1.6539309803938977        6.8356651885831967     
 C   2.1716421205415752        2.0662870164036105        2.4304414344589462     
 C   3.6473926603684275        3.5165666977961707        3.6780704419173569     
 C   1.7363849251823800        2.4048060589338829        4.7787554590510002     
 C   1.3697393373274336       -1.5003855911184816        2.8949983038808713     
 C   1.4458606102807954       0.75088176695090803        2.3501261405611786     
 C   6.2987824235920566        2.6623133366954614        2.1972872222916302     
 C   5.1989876059427322        1.8791553275875210       0.16815051252878088     
 H   5.4842188316527087        2.1155922369813229        6.7280069418810520     
 H   6.9672093448090306        2.9415909587083946        6.1909359292540049     
 H   5.4121864813255325        4.4225393791137826        4.5292706462756325     
 H   4.3722157821173786        3.6020353494717110        5.7054412757672663     
 H   7.3758251468461307        3.2785423268626839        3.9277029066966067     
 H   7.3137999868619072        1.5190860337002596        3.6749275165153805     
 H   6.6935152173196029       -2.2522024897536257        4.9157207064387691     
 C   8.3480309318471200       -1.5976494863109931        6.1570555760668508     
 C   8.1924168079547730       0.70464853459885901        6.8067620676737937     
 C   2.1883379462336388        2.6256075822945970        6.1941665913747199     
 C   3.3603140499199031        1.8591788595796928        8.1892943838490897     
 H   2.9635265031649292        2.0699227311138761        1.6650266923651311     
 H   1.4701888844591480        2.8846097511227171        2.1926599978037480     
 H   3.0123578509724691        4.4062345916705379        3.8333353503578214     
 H   4.0623397266491370        3.5835721510067962        2.6670259438822148     
 H   1.0676076848073925        3.2287067778578473        4.4844971724692080     
 H   1.1625096032669495        1.4689997360698859        4.7311875024487628     
 H   1.8664718034362282       -2.3295080475162568        3.3937321282282933     
 C  0.16676503831010120       -1.6753101428472044        2.2151578333120288     
 C  0.25446680766664498       0.64639443865390322        1.6329817226552157     
 C   6.7802105770540058        3.7663058239290836        1.4854168947068409     
 C   5.7008376624420238        2.9853185212198978      -0.52708986062600149     
 H   4.5994430837397475        1.1356233576238133      -0.35485302741717567     
 H   8.8420150004789733       -2.5663157038320503        6.1738968243277652     
 C   8.8803333805562872      -0.50893027104269739        6.8442037191223015     
 H   8.5737214360321676        1.5789140359220748        7.3296196453221460     
 C   1.7492225167245292        3.7450078274167393        6.9087837532586089     
 C   2.9062525478245762        2.9850839713887711        8.8855733980245368     
 H   3.9714992304842887        1.1143667450607084        8.6973412840226469     
 H -0.30239059882386193       -2.6554775509052138        2.1771409342370909     
 C -0.41088208782825297      -0.57832812133493106        1.5798040477982433     
 H -0.15634326615934990        1.5268706663359419        1.1439717203055466     
 H   7.3981850418716757        4.4994395343832148        2.0045340943651482     
 C   6.4970219997210794        3.9305038554725948       0.12587568892021411     
 H   5.4636198287777855        3.0892410299296600       -1.5871736261344924     
 H   9.8204381201362665      -0.60322196163831532        7.3850813999680867     
 H   1.1205871094898188        4.4778106528782162        6.4029739798230558     
 C   2.0960503185501991        3.9309726463959591        8.2508262269224915     
 H   3.1880169170545170        3.1035266932929515        9.9330077007800295     
 H  -1.3624214687015199      -0.67507971856578242        1.0593519481893723     
 H   6.9107150491393172        4.7837467291257187      -0.40288318887161079     
 H   1.7241269635324692        4.8028269204464156        8.7808821497111538     
 Dy   4.3204437972076217        17.057438270519881        12.614132757831557     
 Br   4.2949190612124486        19.930492234047147        12.635134889068356     
 O   3.5094774003751295        16.603759929817134        10.652186017135937     
 N   2.9471964296472639        14.921757251217182        13.086839986162181     
 N   2.0696646408354469        17.484682868363915        13.816135077856966     
 O   5.1367112063752467        16.665837181892371        14.591437746936746     
 N   5.7418319549466430        14.952483429958887        12.190242136414351     
 N   6.5597017334837515        17.536949688879449        11.403555602121157     
 C   3.0578499781218915        15.539832702883471        9.9820486810798368     
 C   2.3050819211921896        15.125186289628594        14.410702712073167     
 C   3.7885020098298980        13.693658535128526        13.146887298351139     
 C   1.8490556821732673        14.773554260064738        12.072328553966766     
 C   1.3995621267207441        18.656832254083206        13.877535910801479     
 C   1.5558794806319121        16.428280329592873        14.495423735848517     
 C   5.5672222484557468        15.603763145388738        15.276251781647101     
 C   6.3904230695861575        15.158989361702666        10.870028308642889     
 C   4.9253240853557374        13.707452124049553        12.127296174514685     
 C   6.8299042976506357        14.838743864110144        13.221599176223965     
 C   7.1997396426188409        18.724258777309938        11.314154464187359     
 C   7.1235063428234655        16.469890527764704        10.783339645534500     
 C   2.2701155083442237        14.558370470458785        10.647216847090325     
 C   3.3498589414105044        15.353070233877803        8.6116182340612468     
 H   3.1012939480854920        15.127937430016965        15.171737757827655     
 H   1.6176053790323313        14.295003761171918        14.648647659569193     
 H   3.1646398433780432        12.798045928072984        12.984271491138122     
 H   4.2049192689759414        13.623794688784905        14.156718718705084     
 H   1.2010187695690817        13.938538576227664        12.382012626874216     
 H   1.2577228385891595        15.697972211999369        12.127799660175258     
 H   1.8554862822382863        19.479773981643305        13.331754389211772     
 C  0.21583138861226947        18.824449943545940        14.591368891457616     
 C  0.39005068669798604        16.527611136501324        15.255450642068745     
 C   6.3808653973235483        14.625500238257118        14.638712086685370     
 C   5.2153379127909538        15.405992155565723        16.631724905875625     
 H   5.5960278233985399        15.157292169762544        10.107066123924369     
 H   7.0855017329290257        14.334976432954358        10.634243275473558     
 H   5.5682410099909720        12.823681438187389        12.282978921387924     
 H   4.5077486062220942        13.635372488843618        11.117586317099615     
 H   7.5010699706177588        14.015883600582338        12.930478748972535     
 H   7.3993871869819232        15.776726949582056        13.166878428348056     
 H   6.7021251433730988        19.556986698072542        11.806414369756084     
 C   8.4056770241398766        18.893630151798277        10.637927437516066     
 C   8.3180786437463059        16.567167872084404        10.070788302439862     
 C   1.7948525898607610        13.450088016277261        9.9378954847978509     
 C   2.8544982158783720        14.242202402054723        7.9192567256476742     
 H   3.9380761995984837        16.103531923542121        8.0854183141137863     
 H -0.28430755331399088        19.790045580597848        14.604457717001250     
 C -0.30381891324977944        17.737889121655261        15.291743608780717     
 H   1.7393807237960364E-002   15.654332195542894        15.786371809425527     
 C   6.8171570544236513        13.507723866759797        15.357842194302348     
 C   5.6668347852753804        14.282127377523343        17.332841396863429     
 H   4.6073093314708498        16.154566040693879        17.137814956868443     
 H   8.8763279534536128        19.873007124527327        10.594493432598629     
 C   8.9847598817987357        17.791296042188787        10.013025432533627     
 H   8.7295899427429067        15.683481015017305        9.5882263918161108     
 H   1.1851075847623942        12.712119128179708        10.459921072883475     
 C   2.0715430896146403        13.289042053585609        8.5766911414625024     
 H   3.0856463098798832        14.140630277618083        6.8576082504777487     
 H  -1.2394560626945661        17.831273568323450        15.840555917974914     
 H   7.4417806529535717        12.769819486543250        14.854509038728759     
 C   6.4724586732494460        13.329915706768864        16.701501470120178     
 H   5.3868591185118300        14.169893009249705        18.381506072523482     
 H   9.9386195407383919        17.883916219634330        9.4963780742808179     
 H   1.6632364014505754        12.432220413378769        8.0497136960546971     
 H   6.8420164200826079        12.459548740986937        17.235735950318691     
 Dy   3.0887081373470911E-002   8.7797529054489871        4.2670016289718049     
 Br   5.1893742061992522E-003   5.8955680738289438        4.2413633817277425     
 O  0.83619364733570400        9.1911918324355781        2.2914952140897396     
 N   1.4570904368274940        10.882964779763167        4.6965324087743374     
 N   2.2642855554556705        8.2909700709384371        5.4698035395809663     
 O -0.75789193856409098        9.2440198791333703        6.2356697132688561     
 N  -1.3516013793697781        10.906419045784340        3.8032202454030153     
 N  -2.2235719619260106        8.3548721105454753        3.0637868324842721     
 C   1.2714913299267299        10.253030918409978        1.6093282290503073     
 C   2.1073240632138766        10.670900564914669        6.0131711766448479     
 C  0.63226919651818325        12.121465416423256        4.7647484525026149     
 C   2.5418773029546387        11.006633410284874        3.6648061204579832     
 C   2.9023105974460095        7.1017741031386938        5.5557897455630627     
 C   2.8318080939445358        9.3548851999535856        6.0939089425420150     
 C  -1.2187413081082832        10.303042505987991        6.9071675234777183     
 C  -1.9980989177793465        10.715025129167254        2.4795539045973540     
 C -0.50722048800154196        12.133831168676643        3.7475042236981038     
 C  -2.4469429201078663        11.053553626799472        4.8215850918031142     
 C  -2.8875441069107310        7.1793277413903551        3.0004521536861328     
 C  -2.7443030709547758        9.4111084564070566        2.3899801402084551     
 C   2.0900554384175516        11.225539831972357        2.2491882677595210     
 C  0.91952712388590974        10.455506758581693       0.25479916450381390     
 H   1.3159936063595090        10.675854210338418        6.7791061331394298     
 H   2.8097939341969900        11.488672068790887        6.2497440827426916     
 H   1.2682154122591531        13.010364541825449        4.6088614151671266     
 H  0.21743496611270743        12.189669942204231        5.7757356617918285     
 H   3.2112537879093308        11.830488365912489        3.9578354032782128     
 H   3.1151780901616952        10.070501685076733        3.7135730472710846     
 H   2.4026250812782237        6.2719830121853635        5.0610243277029960     
 C   4.1073253474533775        6.9269898698968158        6.2321279244848755     
 C   4.0258607022101573        9.2508297558200727        6.8064522223437693     
 C  -2.0212872629586394        11.273926269677043        6.2446753868507399     
 C -0.91834582906804541        10.497496016776802        8.2746318824073075     
 H  -1.2042492724509866        10.717966185636095        1.7161138876945337     
 H  -2.6867068038539785        11.546742189019762        2.2504314898578013     
 H  -1.1315600025941814        13.028597316082484        3.9128942248020433     
 H  -9.2397197895212335E-002   12.206270701645865        2.7372602909805854     
 H  -3.0976027017508185        11.886753705323279        4.5127154236381362     
 H  -3.0363966427188473        10.127777412261905        4.7690848412114528     
 H  -2.4244665323649208        6.3564692147431696        3.5402852107842526     
 C  -4.0740639008886594        7.0097294612305925        2.2917410945269170     
 C  -3.9124543941427263        9.3096015139572330        1.6344739683727090     
 C   2.5300463055738933        12.343520009233908        1.5329214516927840     
 C   1.3752974978668291        11.579444974127579      -0.44349663160481206     
 H  0.30810954316676653        9.7103564527946702      -0.25238235341400156     
 H   4.5744958913624849        5.9459211084487933        6.2721915648162954     
 C   4.6895063050738379        8.0252542435856249        6.8611871927554038     
 H   4.4398335239279909        10.132271488890844        7.2910505064442086     
 C  -2.5021920798676738        12.379815358639272        6.9537534885487391     
 C  -1.4190389835284622        11.606063220880594        8.9668267107081565     
 H -0.31833580267385764        9.7554582549332434        8.7992096557327351     
 H  -4.5699945982202159        6.0420158015451202        2.2770750206756407     
 C  -4.6020415978481912        8.0969069696949276        1.5986922303730198     
 H  -4.2907268819913975        10.182841790989828        1.1076354181454682     
 H   3.1580764121785116        13.077420999713816        2.0379298931818299     
 C   2.1848909610735148        12.526608097589314       0.19010872983290461     
 H   1.0951080065781453        11.695578314238119       -1.4915735381707189     
 H   5.6428593060941798        7.9289686704895477        7.3784356346379711     
 H  -3.1212831451981566        13.111001722604570        6.4333003286627140     
 C  -2.2167994954862271        12.548621176472686        8.3121648708430182     
 H  -1.1800839696853145        11.713643866776325        10.026094378488041     
 H  -5.5403650732012899        8.0020593756209077        1.0548090457367105     
 H   2.5576528112932211        13.397191391309393      -0.34138377183336299     
 H  -2.6300266298609145        13.403511052915569        8.8384622127551502     
 Dy  -8.2235013003417005E-003   8.4659640990808818        12.714861400731127     
 Br   1.7391750559030542E-002   11.334185877533045        12.699571308647485     
 O -0.82606347866322460        8.0684861754654360        10.737383945501579     
 N  -1.4281436393131197        6.3558255924441749        13.141667915669212     
 N  -2.2485496511006957        8.9395044330033873        13.928266094750336     
 O  0.80118836658359172        8.0076648460897637        14.676410141955451     
 N   1.3651378514065002        6.3267394778653232        12.242864076325841     
 N   2.2410817021028686        8.8904510637390572        11.509256236498247     
 C  -1.2555082284323957        7.0040140652465039        10.055528519542740     
 C  -2.0755183060475666        6.5616248324941555        14.462436176685877     
 C -0.61155312362232206        5.1107613375396177        13.203404044157901     
 C  -2.5172265474753868        6.2408207431325842        12.111750737789947     
 C  -2.8902517701201691        10.125812678831277        14.018342662445919     
 C  -2.8098036578840953        7.8717725228329387        14.549792362450777     
 C   1.2533330527201043        6.9438757935811495        15.346689895829590     
 C   2.0070548581109962        6.5295081194186499        10.919012798671831     
 C  0.52494005200902072        5.0977654120977522        12.183478313950046     
 C   2.4635061039346464        6.1784489486470262        13.257134275277178     
 C   2.9109349087746765        10.062559909085905        11.445265834544522     
 C   2.7566240637406838        7.8321830834301673        10.834097623530029     
 C  -2.0684199547525095        6.0261762400484065        10.694879315581654     
 C -0.90257433888637628        6.8028163796443861        8.7008461433691053     
 H  -1.2806792584483506        6.5601827542318922        15.224921451259815     
 H  -2.7699509408232275        5.7371287349637319        14.698574181450335     
 H  -1.2544304302420302        4.2270220222858805        13.046860386853323     
 H -0.19384645306023940        5.0374903590475908        14.212948565576941     
 H  -3.1877717587672487        5.4177082706958402        12.404015935409921     
 H  -3.0872557769350837        7.1784769327483557        12.166063876356777     
 H  -2.3945017252280500        10.959295930104698        13.525590479247377     
 C  -4.0955776481792938        10.293524671864676        14.696018079212948     
 C  -4.0035748736075103        7.9675254586630020        15.264069922745946     
 C   2.0420922283351493        5.9629275874678536        14.682051095723164     
 C  0.96065957494474918        6.7566208037301934        16.716925094858496     
 H   1.2107876217116917        6.5324970985395074        10.158036787131003     
 H   2.6942479501981675        5.6991031284080051        10.680947891384792     
 H   1.1498691299595314        4.2028768223614303        12.346586307448323     
 H  0.10857593709398689        5.0267434692953339        11.173732690111594     
 H   3.1114468548063585        5.3432441767966301        12.947331898392314     
 H   3.0550245917624945        7.1027872220946593        13.201792458053490     
 H   2.4535488890502504        10.887128803793001        11.987209360006108     
 C   4.0961395150474855        10.228320829031096        10.733493772771679     
 C   3.9244903290591586        7.9293499157210263        10.077202380011727     
 C  -2.5026495461302121        4.9057648164760215        9.9785379163403238     
 C  -1.3519430876856380        5.6764051121195731        8.0025057040291241     
 H -0.29562622200172400        7.5510676269651285        8.1930409550451131     
 H  -4.5677611860456322        11.272054841336320        14.739904418460634     
 C  -4.6721360657136382        9.1905587582928572        15.322061276478642     
 H  -4.4131505581665316        7.0834017133859106        15.747523181750992     
 C   2.5164818007807610        4.8540146634940626        15.391046961585154     
 C   1.4553473997909869        5.6453487706932801        17.409163001386048     
 H  0.37149397549904312        7.5063053402752606        17.243151881025927     
 H   4.5954389516696681        11.194213035903470        10.717381605056330     
 C   4.6181653945755832        9.1395750189959131        10.038508622387480     
 H   4.2986033048027892        7.0544039459321750        9.5502141703157335     
 H  -3.1263583735507243        4.1682444598492170        10.483733000759303     
 C  -2.1566388042523048        4.7246315047513630        8.6356956812667462     
 H  -1.0713377414600453        5.5617447207085364        6.9543230301057211     
 H  -5.6255956434249690        9.2820340808310586        15.839659208182766     
 H   3.1260610083596294        4.1158967817645209        14.868875001519667     
 C   2.2385225752892732        4.6921943397375099        16.751918779247216     
 H   1.2230154378604647        5.5433691686098499        18.470497322140922     
 H   5.5549971692291438        9.2313760881529170        9.4915239115028527     
 H  -2.5240354444686708        3.8520768330101500        8.1034897075888317     
 H   2.6457871856642683        3.8347389186068517        17.278773340588312     
         256

 Dy   4.2476681084885177       0.17377240401143831        4.1858882700037991     
 Br   4.2716025931766524       -2.7102670907836202        4.1982110109773512     
 O   5.0378125128390918       0.62953106711206297        2.2153879951049622     
 N   5.6350317785335600        2.2982118653256429        4.6429910894919022     
 N   6.4999846194832047      -0.25487817526697593        5.3911712673308454     
 O   3.4438107852364244       0.59256551170831440        6.1596962624643972     
 N   2.8262763714094463        2.2797077696710208        3.7500031926368260     
 N   2.0119044918193247      -0.31044598332917689        2.9844143567183972     
 C   5.4987312915045932        1.6862644897385188        1.5404735528289364     
 C   6.2827435326443766        2.1081501501109265        5.9662800487561709     
 C   4.7930285644967467        3.5272549164048654        4.6979643949508532     
 C   6.7292065427990382        2.4414193214373667        3.6227147985904260     
 C   7.1606417598116590       -1.4320758601682042        5.4581298203446718     
 C   7.0266019232815369       0.80308855989716210        6.0574597620599935     
 C   3.0088970867498634        1.6563247244834647        6.8392229464072862     
 C   2.1767838085591777        2.0671623847365423        2.4329894893968409     
 C   3.6534707340163797        3.5165447416410407        3.6808563178043174     
 C   1.7409502646954489        2.4071108216523407        4.7807434390786669     
 C   1.3707440290021633       -1.4981020020275393        2.9014766947829966     
 C   1.4503153751829294       0.75205708328969612        2.3528317589543812     
 C   6.3019385674040498        2.6588945274292994        2.1995839332036713     
 C   5.1977232913046514        1.8768479866111298       0.17253668247002746     
 H   5.4896891348579633        2.1136821436500650        6.7305387242387127     
 H   6.9729503771635830        2.9391289839519064        6.1931895911924491     
 H   5.4191780697226948        4.4207068894789181        4.5322692844672288     
 H   4.3783485817043362        3.6008662143859653        5.7081962517597917     
 H   7.3815122635410049        3.2743283851557194        3.9287787137525392     
 H   7.3173082110439180        1.5148427684557864        3.6765989945025606     
 H   6.6927853901618688       -2.2563230607476670        4.9247116341900172     
 C   8.3499696872863289       -1.6014181923986606        6.1621996158594223     
 C   8.1982212944264639       0.70222106676565244        6.8073864343989277     
 C   2.1916696876965678        2.6280467488729751        6.1965094712330844     
 C   3.3598295743843583        1.8610361614597268        8.1935732997436350     
 H   2.9686678784688256        2.0706637368012233        1.6675767423801167     
 H   1.4756108391525760        2.8857355849646376        2.1951615663033319     
 H   3.0193332398199724        4.4067551210738110        3.8364778833958413     
 H   4.0683008049770102        3.5834728751838187        2.6697861660508577     
 H   1.0731748457954602        3.2315284778625313        4.4856557573726299     
 H   1.1661086912150662        1.4719011271732321        4.7331852373766781     
 H   1.8657329666433140       -2.3268134693255615        3.4024582727695942     
 C  0.16862834733120108       -1.6729251663975151        2.2201760020884702     
 C  0.26008466387035112       0.64748596891458066        1.6337710252268582     
 C   6.7812140018813389        3.7636154018036301        1.4874662431394141     
 C   5.6971376835262433        2.9839417652287983      -0.52288720488977913     
 H   4.5972554630575537        1.1334277135767230      -0.34955457969304504     
 H   8.8425943294813099       -2.5707112289507115        6.1805271600135692     
 C   8.8848637883278112      -0.51199221246017546        6.8459945089087126     
 H   8.5812232048063706        1.5769769504751776        7.3280512465196850     
 C   1.7506159660662484        3.7469111371593238        6.9107401144520963     
 C   2.9035669252551788        2.9862133983566852        8.8895299915218100     
 H   3.9702237411860346        1.1162431502872965        8.7025496255534645     
 H -0.30183748192121057       -2.6524822804379675        2.1835497242996365     
 C -0.40649157985844708      -0.57661674189771639        1.5816120323984386     
 H -0.14909023566386656        1.5275136748875038        1.1427123290049304     
 H   7.3999292905303786        4.4966611922961910        2.0057663799023540     
 C   6.4943980773854042        3.9290208965311955       0.12891126448463475     
 H   5.4573670566024761        3.0886724095263642       -1.5822517095751043     
 H   9.8256787985433487      -0.60625507163405801        7.3856253017049660     
 H   1.1225988714465056        4.4796818390028594        6.4040990358538279     
 C   2.0942695227335104        3.9320635673408524        8.2536267110199919     
 H   3.1830652711706819        3.1041252428937347        9.9375854587266943     
 H  -1.3573226015013511      -0.67336691812513993        1.0599057408794421     
 H   6.9058924907793937        4.7831874561450833      -0.40003612629698737     
 H   1.7204028799844171        4.8031877851301479        8.7834074475210251     
 Dy   4.3167597395734418        17.058077769217672        12.618938368783606     
 Br   4.2936393359332881        19.931112617853017        12.638113311405206     
 O   3.5058613725112262        16.607001842848565        10.656220140176389     
 N   2.9412858405975681        14.923852142659717        13.089318616899716     
 N   2.0665961345426198        17.487766479401259        13.821763381561748     
 O   5.1324964444779972        16.663024856504329        14.595527745888219     
 N   5.7359811286303497        14.951558403730122        12.192785209457201     
 N   6.5566862698411121        17.535064304792844        11.409051251874363     
 C   3.0553585669083483        15.543034798651973        9.9855005283820777     
 C   2.2988600141375017        15.127276481836528        14.413029113553925     
 C   3.7813807000487984        13.694907823825357        13.149434746345456     
 C   1.8436189384429045        14.777318556179768        12.073995940870459     
 C   1.3979934728739947        18.660658523007296        13.884883579501315     
 C   1.5504439326728106        16.430729821538112        14.498078546354236     
 C   5.5642107354606640        15.600984059889990        15.279701650908533     
 C   6.3843800566432511        15.157970758713480        10.872466314960345     
 C   4.9182531077717666        13.707371811266269        12.129892600446388     
 C   6.8244679316783428        14.836050460886794        13.223393701954636     
 C   7.1981894894278584        18.721648268208831        11.321201564099875     
 C   7.1182089171430807        16.468532032135293        10.786039233175112     
 C   2.2661504498170877        14.561932209174476        10.649354918346956     
 C   3.3506855430648930        15.355377879380271        8.6159506453877750     
 H   3.0949948951982149        15.129722709048414        15.174141236502360     
 H   1.6110316359398500        14.297350989352816        14.650771006328172     
 H   3.1565659849804830        12.799901803009318        12.987084850333886     
 H   4.1978190574897249        13.624866594297693        14.159269043115630     
 H   1.1943580152725171        13.943010812580146        12.382874854432636     
 H   1.2534664465681418        15.702476788177217        12.129292185255784     
 H   1.8558896884006988        19.484187678882940        13.341802432721575     
 C  0.21330242373312841        18.828252810674169        14.597139566073437     
 C  0.38332150283154315        16.529829806290067        15.256019267738884     
 C   6.3767390890875983        14.622649291072992        14.640873763620329     
 C   5.2152961480364031        15.403780591058421        16.635927956622780     
 H   5.5899998615542579        15.156459720733372        10.109492524388328     
 H   7.0791704191258011        14.333706115237208        10.636626491343163     
 H   5.5602100415253082        12.823003277222124        12.285937489044821     
 H   4.5008085821307500        13.635405618860993        11.120149754244101     
 H   7.4945113046491185        14.012600089339855        12.931358599508920     
 H   7.3950486256950425        15.773362390995160        13.168732755720495     
 H   6.7024716504427539        19.553891586153373        11.815988720505407     
 C   8.4032075809576678        18.890962118431801        10.643412409247613     
 C   8.3115377844189382        16.565954253775026        10.071431330379877     
 C   1.7929891638651207        13.452991211690899        9.9397285413869785     
 C   2.8577055064474415        14.243657807226420        7.9233421268868209     
 H   3.9399887664542077        16.105647526004109        8.0907161839900326     
 H -0.28534936603465855        19.794541696386975        14.611986229934443     
 C -0.30918160034424835        17.740789362560232        15.293726707827304     
 H   8.8237958004092135E-003   15.655937546660351        15.784470488967134     
 C   6.8150718037876903        13.505425364675373        15.359581134968755     
 C   5.6691080687447819        14.280666056187417        17.336689229656383     
 H   4.6081249831518667        16.152356536039004        17.142995673716396     
 H   8.8752825295921003        19.869679685646513        10.601601003509893     
 C   8.9795532606544324        17.789410906112256        10.014901961852113     
 H   8.7212864010159166        15.682784592159827        9.5865803081698768     
 H   1.1823911047776838        12.715162159259741        10.460884126874200     
 C   2.0734574447463467        13.290712935853875        8.5795282756111124     
 H   3.0915344280376735        14.141261782582740        6.8624314808468885     
 H  -1.2456158392951697        17.834043223287509        15.841173650466590     
 H   7.4390645129698418        12.767569330482889        14.855373752392230     
 C   6.4737384130439519        13.328471412405657        16.704120055040157     
 H   5.3915575732216272        14.169005670121960        18.386007330720872     
 H   9.9326440206563475        17.882075655863847        9.4968857866496155     
 H   1.6672977057005114        12.433031476236684        8.0523124962819530     
 H   6.8453270056067623        12.458854350477278        17.238050628949949     
 Dy   2.8332701865307480E-002   8.7791580452546558        4.2621660415527156     
 Br   4.8965470943993349E-003   5.8949941023479493        4.2386906342802151     
 O  0.83298389079840351        9.1937629574538473        2.2872674508575463     
 N   1.4524183319688835        10.883731962745038        4.6938159988216333     
 N   2.2623575147939294        8.2926073109563880        5.4644226171275259     
 O -0.76068111015696982        9.2406294050185522        6.2315398374945392     
 N  -1.3563782148398027        10.904298594363857        3.8005630683249025     
 N  -2.2255841576120092        8.3517741945404218        3.0582960906860199     
 C   1.2694096223348710        10.255586425442203        1.6057314941558285     
 C   2.1024279787012237        10.671764593679706        6.0105876570287542     
 C  0.62643027510505178        12.121425225009560        4.7619287042912131     
 C   2.5376017090152341        11.008987186886554        3.6627888208959849     
 C   2.9018037295853416        7.1041257521343946        5.5490324141560556     
 C   2.8276623799173648        9.3560816915920775        6.0911321297262351     
 C  -1.2204214310184740        10.299706160567103        6.9036013007357502     
 C  -2.0032197086038632        10.712836117248669        2.4770788014643146     
 C -0.51312105444581513        12.132503542879238        3.7447353721760921     
 C  -2.4512470223181033        11.049873537677309        4.8197074821916575     
 C  -2.8881025950206496        7.1755104343136491        2.9934166967432292     
 C  -2.7486128627598010        9.4085345467396060        2.3872687495852936     
 C   2.0870014118267126        11.228091394886539        2.2468302374862410     
 C  0.92012811697636421        10.457650561650395       0.25052917989227902     
 H   1.3110730031640081        10.676516287834149        6.7764950555794936     
 H   2.8045695747751020        11.489813264025234        6.2472594518046147     
 H   1.2614573171859138        13.010883391767067        4.6056837462374460     
 H  0.21171544213351773        12.189538224714873        5.7729446740038473     
 H   3.2059679969971828        11.833354043055545        3.9566844796473006     
 H   3.1118722486881736        10.073452632734874        3.7115092732187418     
 H   2.4039392865028657        6.2747465714869897        5.0519246649471077     
 C   4.1059385273474467        6.9294745939527251        6.2268837754310002     
 C   4.0205096255868069        9.2519652814845088        6.8056760982833504     
 C  -2.0242055702743462        11.270366185890706        6.2423569688451019     
 C -0.91700664196048487        10.494919128734935        8.2702598640398293     
 H  -1.2094900149897658        10.716116113932085        1.7135192015173633     
 H  -2.6922393232924255        11.544251053562011        2.2481885256180458     
 H  -1.1383409144837169        13.026711365339985        3.9098821423573717     
 H  -9.8302518084633195E-002   12.205093368374103        2.7344771648605204     
 H  -3.1030383388340610        11.882436858131804        4.5116239956894546     
 H  -3.0396244574500866        10.123426046121693        4.7673463622990688     
 H  -2.4231376073021518        6.3521684718605949        3.5307516846637803     
 C  -4.0755393778121416        7.0058372631827490        2.2862461175350375     
 C  -3.9180070025046456        9.3071543573508748        1.6337884912757412     
 C   2.5289079031767940        12.345575046241251        1.5310019958491414     
 C   1.3780415454038482        11.580925118291182      -0.44737862671538853     
 H  0.30944781381490361        9.7125679476397071      -0.25759558144577915     
 H   4.5745019089333203        5.9490515710433725        6.2654782114255960     
 C   4.6854638036878562        8.0270508543538881        6.8593219575270252     
 H   4.4327543591693255        10.132950642225195        7.2924303648059636     
 C  -2.5030546953379322        12.376916778501576        6.9517283214766570     
 C  -1.4154025447697443        11.604319321171639        8.9626962841294713     
 H -0.31610188284342899        9.7529712939739941        8.7939243054068754     
 H  -4.5700265374179700        6.0374534552178849        2.2699873561005695     
 C  -4.6062528497650588        8.0937882024399350        1.5967461357871287     
 H  -4.2980666607145759        10.180927065924292        1.1092646135959716     
 H   3.1563810039142326        13.079385476845614        2.0368513210838488     
 C   2.1868158637097910        12.527972046268280       0.18738983291813743     
 H   1.1000106817250181        11.696626544756105       -1.4960371495184168     
 H   5.6380742488392714        7.9307776235907088        7.3778958483559745     
 H  -3.1228529813761390        13.108044119559619        6.4320910994890790     
 C  -2.2141931508544239        12.546812113320167        8.3092011238160168     
 H  -1.1740323928536129        11.712612113034512        10.021285645367149     
 H  -5.5453391933678127        7.9989922424408073        1.0541896786548539     
 H   2.5614968353828629        13.397862882363905      -0.34378176906298930     
 H  -2.6253117269541462        13.402559905580507        8.8357289458156885     
 Dy  -5.0134142447481773E-003   8.4666005342496735        12.710058228827668     
 Br   1.8434477741360481E-002   11.334792999440484        12.696873336164431     
 O -0.82233848122286624        8.0657816916914999        10.733261217701402     
 N  -1.4228442689672176        6.3548992958170443        13.139092896605966     
 N  -2.2460116457450630        8.9376578534585676        13.922687364866967     
 O  0.80425802036319272        8.0108787335575684        14.672377307971512     
 N   1.3705017317057779        6.3287006877469540        12.240420522411858     
 N   2.2437116045581051        8.8933071439124962        11.503766921398441     
 C  -1.2528728557176849        7.0012822449635594        10.052057648037991     
 C  -2.0700617099978369        6.5606554904614711        14.459936474054112     
 C -0.60508907661984190        5.1106447820907714        13.200838335240357     
 C  -2.5123046039225660        6.2382101354178525        12.109872197279953     
 C  -2.8891106483512616        10.123277268161136        14.011233704718595     
 C  -2.8050535652636404        7.8704839385737237        14.546984481667359     
 C   1.2553445880400926        6.9471105755276881        15.343291580392968     
 C   2.0127467325764408        6.5314139983832442        10.916723377730516     
 C  0.53148011947468510        5.0989027358091130        12.180992865900039     
 C   2.4683784557752411        6.1820817099084682        13.255509050313046     
 C   2.9121160323552679        10.066134363120804        11.438123999750685     
 C   2.7615233843472744        7.8344509906268156        10.831445167815582     
 C  -2.0647201552911194        6.0233910123541392        10.692664898861469     
 C -0.90270686444344561        6.8005355812394539        8.6966764931503153     
 H  -1.2752529662652006        6.5594189254172370        15.222449305130947     
 H  -2.7642201597317579        5.7359245202455389        14.696148504533630     
 H  -1.2470435398818045        4.2263298919096712        13.043952116980732     
 H -0.18753884805354612        5.0375170117756367        14.210429970712836     
 H  -3.1817907326486656        5.4145411465074140        12.403003064486596     
 H  -3.0833714493645190        7.1752304888540941        12.164110933317136     
 H  -2.3952125365249333        10.956250455748622        13.515963289075446     
 C  -4.0934994520704828        10.291001645257490        14.690480655700398     
 C  -3.9975944201400093        7.9664335080226678        15.263281934396396     
 C   2.0455215079867992        5.9664657937269814        14.679983316365034     
 C  0.95951403411755487        6.7591126045601717        16.712706961796439     
 H   1.2165748357215038        6.5340376564351184        10.155649000338670     
 H   2.7003135787872599        5.7012666561293379        10.678919458397592     
 H   1.1573270860973615        4.2046072073657159        12.343880241931844     
 H  0.11511668000576612        5.0276781188180744        11.171237715743638     
 H   3.1175128120834299        5.3475391374636718        12.946562220548724     
 H   3.0587676578555509        7.1071267833730305        13.200294719303102     
 H   2.4528581317780005        10.891247619993779        11.977507834427653     
 C   4.0982271056977657        10.231895165460974        10.727849277263715     
 C   3.9306163186636964        7.9314210090186901        10.076539729043757     
 C  -2.5008617961601884        4.9034632351009080        9.9767630866469545     
 C  -1.3542404501094560        5.6747892535173978        7.9987129503925551     
 H -0.29655272822375467        7.5487487921467809        8.1879126012623242     
 H  -4.5670304688961174        11.268908611965617        14.732783973276119     
 C  -4.6674037211343453        9.1888382406269855        15.320084696881016     
 H  -4.4054672047702503        7.0828374562652536        15.748986717245327     
 C   2.5179134812828985        4.8569856549613890        15.389363903286803     
 C   1.4519426569364329        5.6470931267940268        17.405274010809823     
 H  0.36931690148803831        7.5086618971891212        17.237945550000827     
 H   4.5960946376174832        11.198451459136418        10.710056903283405     
 C   4.6229716571005186        9.1423040240408113        10.036493400544428     
 H   4.3064962502469237        7.0559008887730448        9.5519125490473193     
 H  -3.1239765442561995        4.1660100632326378        10.482810743519380     
 C  -2.1580137080353823        4.7230688332678783        8.6330935332704417     
 H  -1.0758830287311514        5.5606132269520323        6.9499226372161971     
 H  -5.6200784904221939        9.2804050464276084        15.839067414862459     
 H   3.1283176296196706        4.1189685980906852        14.868081396728593     
 C   2.2363524646126871        4.6940952468555643        16.749292808353083     
 H   1.2170798822315243        5.5444118339087547        18.465919674269706     
 H   5.5605677562036835        9.2339904131025925        9.4908249489803129     
 H  -2.5273275664721520        3.8511962638979114        8.1012058216456282     
 H   2.6415678064904609        3.8358645720172015        17.276448786622943     
         256

 Dy   4.2505622995024526       0.17319858129750854        4.1906235070658244     
 Br   4.2722240211045701       -2.7108302963481679        4.2011012137676822     
 O   5.0409369074967048       0.62622718681055511        2.2194414360668420     
 N   5.6400702240668652        2.2961490090099379        4.6455990817054138     
 N   6.5024097321478038      -0.25788475245860393        5.3963892365144899     
 O   3.4473060539068716       0.59502839010727515        6.1638293610313468     
 N   2.8312221352957652        2.2804717180746432        3.7526725108822228     
 N   2.0142449967044089      -0.30883752217552973        2.9896003604160972     
 C   5.5006405636915190        1.6830842712587040        1.5440063604628194     
 C   6.2881087243138296        2.1059768359220610        5.9687064078366499     
 C   4.7991631079846533        3.5259625165417572        4.7007048508694966     
 C   6.7337787219116585        2.4378393093826958        3.6245534141166229     
 C   7.1617015419102019       -1.4357570138971787        5.4647610072765875     
 C   7.0312129065963456       0.80055655949751681        6.0600476652774944     
 C   3.0112132170561305        1.6587184685730316        6.8427807042313749     
 C   2.1819254965767807        2.0680377530694747        2.4355375443347360     
 C   3.6595488076643323        3.5165227854859107        3.6836421936912775     
 C   1.7455156042085178        2.4094155843707981        4.7827314191063337     
 C   1.3717487206768928       -1.4958184129365968        2.9079550856851224     
 C   1.4547701400850632       0.75323239962848410        2.3555373773475834     
 C   6.3050947112160438        2.6554757181631370        2.2018806441157124     
 C   5.1964589766665696        1.8745406456347387       0.17692285241127403     
 H   5.4951594380632178        2.1117720503188067        6.7330705065963743     
 H   6.9786914095181345        2.9366670091954181        6.1954432531308932     
 H   5.4261696581198580        4.4188743998440536        4.5352679226588251     
 H   4.3844813812912946        3.5996970793002196        5.7109512277523180     
 H   7.3871993802358791        3.2701144434487546        3.9298545208084721     
 H   7.3208164352259280        1.5105995032113131        3.6782704724897406     
 H   6.6920555630041356       -2.2604436317417087        4.9337025619412653     
 C   8.3519084427255379       -1.6051868984863280        6.1673436556519947     
 C   8.2040257808981565       0.69979359893244597        6.8080108011240617     
 C   2.1950014291594968        2.6304859154513531        6.1988523510914488     
 C   3.3593450988488134        1.8628934633397611        8.1978522156381821     
 H   2.9738092537727225        2.0714047424885700        1.6701267923951020     
 H   1.4810327938460039        2.8868614188065580        2.1976631348029154     
 H   3.0263086286674756        4.4072756504770849        3.8396204164338612     
 H   4.0742618833048834        3.5833735993608413        2.6725463882195006     
 H   1.0787420067835276        3.2343501778672148        4.4868143422760509     
 H   1.1697077791631829        1.4748025182765780        4.7351829723045933     
 H   1.8649941298503998       -2.3241188911348667        3.4111844173108947     
 C  0.17049165635230093       -1.6705401899478258        2.2251941708649112     
 C  0.26570252007405726       0.64857749917525809        1.6345603277985010     
 C   6.7822174267086712        3.7609249796781761        1.4895155915719875     
 C   5.6934377046104627        2.9825650092376983      -0.51868454915355677     
 H   4.5950678423753590        1.1312320695296325      -0.34425613196891441     
 H   8.8431736584836447       -2.5751067540693722        6.1871574956993731     
 C   8.8893941960993352      -0.51505415387765352        6.8477852986951238     
 H   8.5887249735805735        1.5750398650282804        7.3264828477172248     
 C   1.7520094154079673        3.7488144469019082        6.9126964756455846     
 C   2.9008813026857814        2.9873428253245997        8.8934865850190832     
 H   3.9689482518877801        1.1181195555138845        8.7077579670842820     
 H -0.30128436501855926       -2.6494870099707217        2.1899585143621820     
 C -0.40210107188864119      -0.57490536246050183        1.5834200169986339     
 H -0.14183720516838325        1.5281566834390659        1.1414529377043141     
 H   7.4016735391890807        4.4938828502091663        2.0069986654395597     
 C   6.4917741550497281        3.9275379375897961       0.13194684004905541     
 H   5.4511142844271658        3.0881037891230689       -1.5773297930157164     
 H   9.8309194769504291      -0.60928818162980081        7.3861692034418445     
 H   1.1246106334031925        4.4815530251275018        6.4052240918845991     
 C   2.0924887269168213        3.9331544882857461        8.2564271951174923     
 H   3.1781136252868469        3.1047237924945179        9.9421632166733573     
 H  -1.3522237343011823      -0.67165411768449745        1.0604595335695117     
 H   6.9010699324194693        4.7826281831644488      -0.39718906372236396     
 H   1.7166787964363648        4.8035486498138793        8.7859327453308964     
 Dy   4.3130756819392611        17.058717267915465        12.623743979735655     
 Br   4.2923596106541275        19.931733001658891        12.641091733742055     
 O   3.5022453446473230        16.610243755879996        10.660254263216840     
 N   2.9353752515478719        14.925947034102252        13.091797247637253     
 N   2.0635276282497923        17.490850090438602        13.827391685266530     
 O   5.1282816825807469        16.660212531116290        14.599617744839692     
 N   5.7301303023140555        14.950633377501356        12.195328282500052     
 N   6.5536708061984736        17.533178920706241        11.414546901627567     
 C   3.0528671556948046        15.546236894420478        9.9889523756843186     
 C   2.2926381070828143        15.129366674044462        14.415355515034685     
 C   3.7742593902676989        13.696157112522187        13.151982194339775     
 C   1.8381821947125414        14.781082852294798        12.075663327774151     
 C   1.3964248190272452        18.664484791931383        13.892231248201151     
 C   1.5450083847137093        16.433179313483347        14.500733356859957     
 C   5.5611992224655813        15.598204974391241        15.283151520169968     
 C   6.3783370437003448        15.156952155724296        10.874904321277802     
 C   4.9111821301877958        13.707291498482984        12.132489026378089     
 C   6.8190315657060498        14.833357057663445        13.225188227685306     
 C   7.1966393362368759        18.719037759107728        11.328248664012390     
 C   7.1129114914626959        16.467173536505882        10.788738820815723     
 C   2.2621853912899517        14.565493947890165        10.651492989603586     
 C   3.3515121447192810        15.357685524882736        8.6202830567143032     
 H   3.0886958423109379        15.131507988079862        15.176544715177066     
 H   1.6044578928473687        14.299698217533715        14.652894353087150     
 H   3.1484921265829224        12.801757677945654        12.989898209529651     
 H   4.1907188460035094        13.625938499810481        14.161819367526178     
 H   1.1876972609759524        13.947483048932627        12.383737081991057     
 H   1.2492100545471241        15.706981364355066        12.130784710336311     
 H   1.8562930945631115        19.488601376122570        13.351850476231379     
 C  0.21077345885398735        18.832055677802398        14.602910240689258     
 C  0.37659231896510026        16.532048476078806        15.256587893409025     
 C   6.3726127808516493        14.619798343888869        14.643035440555288     
 C   5.2152543832818532        15.401569026551119        16.640131007369931     
 H   5.5839718997099759        15.155627271704201        10.111918924852286     
 H   7.0728391053225756        14.332435797520057        10.639009707212768     
 H   5.5521790730596443        12.822325116256858        12.288896056701718     
 H   4.4938685580394067        13.635438748878370        11.122713191388589     
 H   7.4879526386804782        14.009316578097373        12.932238450045306     
 H   7.3907100644081618        15.769997832408267        13.170587083092933     
 H   6.7028181575124099        19.550796474234200        11.825563071254731     
 C   8.4007381377754591        18.888294085065326        10.648897380979163     
 C   8.3049969250915705        16.564740635465647        10.072074358319892     
 C   1.7911257378694805        13.455894407104536        9.9415615979761061     
 C   2.8609127970165114        14.245113212398117        7.9274275281259685     
 H   3.9419013333099318        16.107763128466097        8.0960140538662788     
 H -0.28639117875532627        19.799037812176106        14.619514742867638     
 C -0.31454428743871732        17.743689603465203        15.295709806873891     
 H   2.5378436285806300E-004   15.657542897777807        15.782569168508743     
 C   6.8129865531517293        13.503126862590952        15.361320075635160     
 C   5.6713813522141843        14.279204734851490        17.340537062449336     
 H   4.6089406348328836        16.150147031384130        17.148176390564345     
 H   8.8742371057305878        19.866352246765700        10.608708574421156     
 C   8.9743466395101272        17.787525770035725        10.016778491170600     
 H   8.7129828592889265        15.682088169302348        9.5849342245236429     
 H   1.1796746247929732        12.718205190339772        10.461847180864925     
 C   2.0753717998780536        13.292383818122142        8.5823654097597242     
 H   3.0974225461954643        14.141893287547397        6.8672547112160274     
 H  -1.2517756158957736        17.836812878251571        15.841791382958267     
 H   7.4363483729861120        12.765319174422530        14.856238466055702     
 C   6.4750181528384578        13.327027118042450        16.706738639960140     
 H   5.3962560279314236        14.168118330994215        18.390508588918266     
 H   9.9266685005743032        17.880235092093368        9.4973934990184130     
 H   1.6713590099504474        12.433842539094599        8.0549112965092089     
 H   6.8486375911309176        12.458159959967618        17.240365307581204     
 Dy   2.5778322357144043E-002   8.7785631850603227        4.2573304541336263     
 Br   4.6037199825994177E-003   5.8944201308669557        4.2360178868326885     
 O  0.82977413426110314        9.1963340824721165        2.2830396876253531     
 N   1.4477462271102730        10.884499145726910        4.6910995888689291     
 N   2.2604294741321880        8.2942445509743390        5.4590416946740854     
 O -0.76347028174984866        9.2372389309037324        6.2274099617202214     
 N  -1.3611550503098275        10.902178142943376        3.7979058912467898     
 N  -2.2275963532980083        8.3486762785353701        3.0528053488877673     
 C   1.2673279147430121        10.258141932474429        1.6021347592613500     
 C   2.0975318941885708        10.672628622444742        6.0080041374126596     
 C  0.62059135369192031        12.121385033595866        4.7591089560798112     
 C   2.5333261150758299        11.011340963488236        3.6607715213339866     
 C   2.9012968617246737        7.1064774011300953        5.5422750827490486     
 C   2.8235166658901942        9.3572781832305676        6.0883553169104561     
 C  -1.2221015539286648        10.296369815146216        6.9000350779937811     
 C  -2.0083404994283804        10.710647105330086        2.4746036983312751     
 C -0.51902162089008819        12.131175917081833        3.7419665206540809     
 C  -2.4555511245283403        11.046193448555144        4.8178298725801998     
 C  -2.8886610831305686        7.1716931272369431        2.9863812398003255     
 C  -2.7529226545648258        9.4059606370721554        2.3845573589621321     
 C   2.0839473852358736        11.230642957800722        2.2444722072129606     
 C  0.92072911006681868        10.459794364719095       0.24625919528074414     
 H   1.3061523999685070        10.677178365329880        6.7738839780195566     
 H   2.7993452153532146        11.490954459259580        6.2447748208665379     
 H   1.2546992221126747        13.011402241708684        4.6025060773077655     
 H  0.20599591815432799        12.189406507225515        5.7701536862158660     
 H   3.2006822060850353        11.836219720198603        3.9555335560163880     
 H   3.1085664072146519        10.076403580393015        3.7094454991663990     
 H   2.4052534917275077        6.2775101307886167        5.0428250021912193     
 C   4.1045517072415159        6.9319593180086345        6.2216396263771250     
 C   4.0151585489634556        9.2531008071489449        6.8048999742229315     
 C  -2.0271238775900531        11.266806102104368        6.2400385508394640     
 C -0.91566745485292422        10.492342240693068        8.2658878456723510     
 H  -1.2147307575285451        10.714266042228074        1.7109245153401929     
 H  -2.6977718427308721        11.541759918104260        2.2459455613782899     
 H  -1.1451218263732523        13.024825414597487        3.9068700599127006     
 H -0.10420783827405404        12.203916035102340        2.7316940387404554     
 H  -3.1084739759173035        11.878120010940329        4.5105325677407730     
 H  -3.0428522721813258        10.119074679981482        4.7656078833866857     
 H  -2.4218086822393827        6.3478677289780210        3.5212181585433076     
 C  -4.0770148547356238        7.0019450651349056        2.2807511405431580     
 C  -3.9235596108665649        9.3047072007445149        1.6331030141787737     
 C   2.5277695007796948        12.347630083248594        1.5290825400054988     
 C   1.3807855929408670        11.582405262454783      -0.45126062182596494     
 H  0.31078608446304062        9.7147794424847440      -0.26280880947755675     
 H   4.5745079265041557        5.9521820336379507        6.2587648580348967     
 C   4.6814213023018745        8.0288474651221531        6.8574567222986476     
 H   4.4256751944106592        10.133629795559546        7.2938102231677178     
 C  -2.5039173108081911        12.374018198363878        6.9497031544045749     
 C  -1.4117661060110263        11.602575421462685        8.9585658575507878     
 H -0.31386796301300035        9.7504843330147466        8.7886389550810158     
 H  -4.5700584766157242        6.0328911088906487        2.2628996915254982     
 C  -4.6104641016819263        8.0906694351849442        1.5948000412012375     
 H  -4.3054064394377534        10.179012340858755        1.1108938090464753     
 H   3.1546855956499535        13.081349953977412        2.0357727489858677     
 C   2.1887407663460667        12.529335994947244       0.18467093600337026     
 H   1.1049133568718910        11.697674775274093       -1.5005007608661147     
 H   5.6332891915843621        7.9325865766918700        7.3773560620739778     
 H  -3.1244228175541218        13.105086516514666        6.4308818703154449     
 C  -2.2115868062226207        12.545003050167645        8.3062373767890136     
 H  -1.1679808160219112        11.711580359292697        10.016476912246254     
 H  -5.5503133135343363        7.9959251092607069        1.0535703115729971     
 H   2.5653408594725051        13.398534373418418      -0.34617976629261565     
 H  -2.6205968240473778        13.401608758245443        8.8329956788762285     
 Dy  -1.8033271891546541E-003   8.4672369694184635        12.705255056924210     
 Br   1.9477204923690421E-002   11.335400121347924        12.694175363681376     
 O -0.81861348378250798        8.0630772079175621        10.729138489901228     
 N  -1.4175448986213153        6.3539729991899137        13.136517877542721     
 N  -2.2434736403894298        8.9358112739137461        13.917108634983595     
 O  0.80732767414279361        8.0140926210253713        14.668344473987572     
 N   1.3758656120050559        6.3306618976285849        12.237976968497877     
 N   2.2463415070133417        8.8961632240859334        11.498277606298636     
 C  -1.2502374830029743        6.9985504246806141        10.048586776533242     
 C  -2.0646051139481072        6.5596861484287876        14.457436771422348     
 C -0.59862502961736164        5.1105282266419252        13.198272626322812     
 C  -2.5073826603697453        6.2355995277031209        12.107993656769960     
 C  -2.8879695265823537        10.120741857490994        14.004124746991272     
 C  -2.8003034726431850        7.8691953543145079        14.544176600883938     
 C   1.2573561233600812        6.9503453574742275        15.339893264956347     
 C   2.0184386070418854        6.5333198773478394        10.914433956789201     
 C  0.53802018694034937        5.1000400595204738        12.178507417850035     
 C   2.4732508076158362        6.1857144711699101        13.253883825348915     
 C   2.9132971559358598        10.069708817155703        11.430982164956850     
 C   2.7664227049538650        7.8367188978234639        10.828792712101134     
 C  -2.0610203558297293        6.0206057846598720        10.690450482141285     
 C -0.90283939000051494        6.7982547828345226        8.6925068429315271     
 H  -1.2698266740820505        6.5586550966025827        15.219977159002079     
 H  -2.7584893786402880        5.7347203055273468        14.693722827616927     
 H  -1.2396566495215791        4.2256377615334628        13.041043847108140     
 H -0.18123124304685284        5.0375436645036817        14.207911375848733     
 H  -3.1758097065300821        5.4113740223189870        12.401990193563272     
 H  -3.0794871217939543        7.1719840449598324        12.162157990277494     
 H  -2.3959233478218165        10.953204981392544        13.506336098903516     
 C  -4.0914212559616727        10.288478618650304        14.684943232187848     
 C  -3.9916139666725079        7.9653415573823345        15.262493946046847     
 C   2.0489507876384492        5.9700039999861083        14.677915537006905     
 C  0.95836849329036056        6.7616044053901510        16.708488828734385     
 H   1.2223620497313159        6.5355782143307284        10.153261213546337     
 H   2.7063792073763522        5.7034301838506707        10.676891025410393     
 H   1.1647850422351913        4.2063375923700015        12.341174176415363     
 H  0.12165742291754536        5.0286127683408148        11.168742741375684     
 H   3.1235787693605013        5.3518340981307126        12.945792542705133     
 H   3.0625107239486069        7.1114663446514017        13.198796980552714     
 H   2.4521673745057502        10.895366436194557        11.967806308849196     
 C   4.1003146963480450        10.235469501890853        10.722204781755751     
 C   3.9367423082682347        7.9334921023163538        10.075877078075788     
 C  -2.4990740461901648        4.9011616537257945        9.9749882569535853     
 C  -1.3565378125332739        5.6731733949152234        7.9949201967559862     
 H -0.29747923444578533        7.5464299573284332        8.1827842474795336     
 H  -4.5662997517466035        11.265762382594916        14.725663528091603     
 C  -4.6626713765550525        9.1871177229611121        15.318108117283389     
 H  -4.3977838513739691        7.0822731991445975        15.750450252739661     
 C   2.5193451617850364        4.8599566464287154        15.387680844988452     
 C   1.4485379140818788        5.6488374828947734        17.401385020233594     
 H  0.36713982747703355        7.5110184541029810        17.232739218975723     
 H   4.5967503235652982        11.202689882369366        10.702732201510480     
 C   4.6277779196254540        9.1450330290857096        10.034478178701374     
 H   4.3143891956910583        7.0573978316139137        9.5536109277789052     
 H  -3.1215947149616747        4.1637756666160577        10.481888486279457     
 C  -2.1593886118184593        4.7215061617843936        8.6304913852741372     
 H  -1.0804283160022574        5.5594817331955282        6.9455222443266722     
 H  -5.6145613374194197        9.2787760120241565        15.838475621542152     
 H   3.1305742508797119        4.1220404144168494        14.867287791937519     
 C   2.2341823539361014        4.6959961539736188        16.746666837458946     
 H   1.2111443266025836        5.5454544992076604        18.461342026398494     
 H   5.5661383431782232        9.2366047380522698        9.4901259864577749     
 H  -2.5306196884756331        3.8503156947856727        8.0989219357024247     
 H   2.6373484273166530        3.8369902254275514        17.274124232657577     
         256

 Dy   4.2534564905163883       0.17262475858357873        4.1953587441278497     
 Br   4.2728454490324888       -2.7113935019127156        4.2039914165580132     
 O   5.0440613021543186       0.62292330650904726        2.2234948770287217     
 N   5.6451086696001704        2.2940861526942324        4.6482070739189263     
 N   6.5048348448124038      -0.26089132965023193        5.4016072056981344     
 O   3.4508013225773189       0.59749126850623580        6.1679624595982974     
 N   2.8361678991820845        2.2812356664782656        3.7553418291276195     
 N   2.0165855015894936      -0.30722906102188263        2.9947863641137977     
 C   5.5025498358784448        1.6799040527788889        1.5475391680967023     
 C   6.2934739159832827        2.1038035217331954        5.9711327669171288     
 C   4.8052976514725598        3.5246701166786489        4.7034453067881401     
 C   6.7383509010242788        2.4342592973280248        3.6263920296428198     
 C   7.1627613240087440       -1.4394381676261532        5.4713921942085033     
 C   7.0358238899111534       0.79802455909787162        6.0626355684949953     
 C   3.0135293473623976        1.6611122126625986        6.8463384620554644     
 C   2.1870671845943832        2.0689131214024070        2.4380855992726307     
 C   3.6656268813122850        3.5165008293307807        3.6864280695782381     
 C   1.7500809437215867        2.4117203470892554        4.7847193991340005     
 C   1.3727534123516225       -1.4935348238456545        2.9144334765872477     
 C   1.4592249049871970       0.75440771596727207        2.3582429957407860     
 C   6.3082508550280378        2.6520569088969745        2.2041773550277535     
 C   5.1951946620284888        1.8722333046583473       0.18130902235252058     
 H   5.5006297412684724        2.1098619569875487        6.7356022889540350     
 H   6.9844324418726869        2.9342050344389299        6.1976969150693373     
 H   5.4331612465170211        4.4170419102091891        4.5382665608504213     
 H   4.3906141808782522        3.5985279442144740        5.7137062037448443     
 H   7.3928864969307533        3.2659005017417897        3.9309303278644045     
 H   7.3243246594079379        1.5063562379668398        3.6799419504769202     
 H   6.6913257358464016       -2.2645642027357504        4.9426934896925125     
 C   8.3538471981647469       -1.6089556045739954        6.1724876954445671     
 C   8.2098302673698491       0.69736613109923939        6.8086351678491956     
 C   2.1983331706224258        2.6329250820297316        6.2011952309498133     
 C   3.3588606233132685        1.8647507652197952        8.2021311315327274     
 H   2.9789506290766194        2.0721457481759171        1.6726768424100875     
 H   1.4864547485394319        2.8879872526484784        2.2001647033024989     
 H   3.0332840175149793        4.4077961798803589        3.8427629494718807     
 H   4.0802229616327574        3.5832743235378639        2.6753066103881435     
 H   1.0843091677715950        3.2371718778718983        4.4879729271794719     
 H   1.1733068671112998        1.4777039093799240        4.7371807072325085     
 H   1.8642552930574856       -2.3214243129441714        3.4199105618521957     
 C  0.17235496537340081       -1.6681552134981363        2.2302123396413527     
 C  0.27132037627776340       0.64966902943593552        1.6353496303701438     
 C   6.7832208515360044        3.7582345575527225        1.4915649400045607     
 C   5.6897377256946822        2.9811882532465988      -0.51448189341733430     
 H   4.5928802216931652        1.1290364254825422      -0.33895768424478379     
 H   8.8437529874859813       -2.5795022791880333        6.1937878313851771     
 C   8.8939246038708593      -0.51811609529513158        6.8495760884815340     
 H   8.5962267423547782        1.5731027795813832        7.3249144489147637     
 C   1.7534028647496864        3.7507177566444927        6.9146528368390729     
 C   2.8981956801163840        2.9884722522925138        8.8974431785163581     
 H   3.9676727625895256        1.1199959607404724        8.7129663086150995     
 H -0.30073124811590796       -2.6464917395034755        2.1963673044247276     
 C -0.39771056391883530      -0.57319398302328728        1.5852280015988289     
 H -0.13458417467289990        1.5287996919906279        1.1401935464036979     
 H   7.4034177878477836        4.4911045081221426        2.0082309509767655     
 C   6.4891502327140529        3.9260549786483967       0.13498241561347607     
 H   5.4448615122518564        3.0875351687197736       -1.5724078764563283     
 H   9.8361601553575113      -0.61232129162554361        7.3867131051787238     
 H   1.1266223953598793        4.4834242112521450        6.4063491479153711     
 C   2.0907079311001326        3.9342454092306394        8.2592276792149946     
 H   3.1731619794030115        3.1053223420953011        9.9467409746200204     
 H  -1.3471248671010132      -0.66994131724385497        1.0610133262595816     
 H   6.8962473740595458        4.7820689101838134      -0.39434200114774054     
 H   1.7129547128883127        4.8039095144976107        8.7884580431407677     
 Dy   4.3093916243050803        17.059356766613256        12.628549590687705     
 Br   4.2910798853749670        19.932353385464765        12.644070156078904     
 O   3.4986293167834197        16.613485668911427        10.664288386257294     
 N   2.9294646624981762        14.928041925544788        13.094275878374788     
 N   2.0604591219569648        17.493933701475946        13.833019988971312     
 O   5.1240669206834975        16.657400205728248        14.603707743791166     
 N   5.7242794759977622        14.949708351272593        12.197871355542901     
 N   6.5506553425558343        17.531293536619636        11.420042551380773     
 C   3.0503757444812614        15.549438990188980        9.9924042229865577     
 C   2.2864162000281265        15.131456866252396        14.417681916515445     
 C   3.7671380804865993        13.697406401219018        13.154529642334092     
 C   1.8327454509821783        14.784847148409826        12.077330714677844     
 C   1.3948561651804960        18.668311060855469        13.899578916900987     
 C   1.5395728367546080        16.435628805428586        14.503388167365678     
 C   5.5581877094704986        15.595425888892493        15.286601389431400     
 C   6.3722940307574376        15.155933552735110        10.877342327595258     
 C   4.9041111526038259        13.707211185699702        12.135085452309790     
 C   6.8135951997337569        14.830663654440096        13.226982753415976     
 C   7.1950891830458934        18.716427250006625        11.335295763924906     
 C   7.1076140657823110        16.465815040876471        10.791438408456333     
 C   2.2582203327628156        14.569055686605855        10.653631060860217     
 C   3.3523387463736696        15.359993170385204        8.6246154680408313     
 H   3.0823967894236612        15.133293267111311        15.178948193851770     
 H   1.5978841497548875        14.302045445714613        14.655017699846129     
 H   3.1404182681853618        12.803613552881989        12.992711568725415     
 H   4.1836186345172939        13.627010405323269        14.164369691936724     
 H   1.1810365066793880        13.951955285285109        12.384599309549477     
 H   1.2449536625261064        15.711485940532913        12.132277235416838     
 H   1.8566965007255241        19.493015073362205        13.361898519741182     
 C  0.20824449397484632        18.835858544930630        14.608680915305078     
 C  0.36986313509865737        16.534267145867549        15.257156519079164     
 C   6.3684864726156993        14.616947396704745        14.645197117490246     
 C   5.2152126185273033        15.399357462043817        16.644334058117085     
 H   5.5779439378656930        15.154794822675029        10.114345325316245     
 H   7.0665077915193510        14.331165479802905        10.641392923082373     
 H   5.5441481045939813        12.821646955291593        12.291854624358615     
 H   4.4869285339480625        13.635471878895745        11.125276628533076     
 H   7.4813939727118388        14.006033066854892        12.933118300581690     
 H   7.3863715031212820        15.766633273821371        13.172441410465371     
 H   6.7031646645820659        19.547701362315028        11.835137422004054     
 C   8.3982686945932503        18.885626051698850        10.654382352710710     
 C   8.2984560657642028        16.563527017156268        10.072717386259908     
 C   1.7892623118738402        13.458797602518175        9.9433946545652336     
 C   2.8641200875855812        14.246568617569816        7.9315129293651161     
 H   3.9438139001656554        16.109878730928084        8.1013119237425251     
 H -0.28743299147599394        19.803533927965233        14.627043255800832     
 C -0.31990697453318628        17.746589844370174        15.297692905920478     
 H  -8.3162270746930944E-003   15.659148248895264        15.780667848050351     
 C   6.8109013025157683        13.500828360506530        15.363059016301566     
 C   5.6736546356835866        14.277743413515564        17.344384895242285     
 H   4.6097562865139015        16.147937526729255        17.153357107412297     
 H   8.8731916818690753        19.863024807884887        10.615816145332419     
 C   8.9691400183658239        17.785640633959190        10.018655020489085     
 H   8.7046793175619364        15.681391746444870        9.5832881408774071     
 H   1.1769581448082627        12.721248221419804        10.462810234855649     
 C   2.0772861550097601        13.294054700390406        8.5852025439083341     
 H   3.1033106643532551        14.142524792512056        6.8720779415851663     
 H  -1.2579353924963774        17.839582533215633        15.842409115449943     
 H   7.4336322330023821        12.763069018362168        14.857103179719171     
 C   6.4762978926329637        13.325582823679243        16.709357224880119     
 H   5.4009544826412199        14.167230991866470        18.395009847115656     
 H   9.9206929804922588        17.878394528322886        9.4979012113872123     
 H   1.6754203142003834        12.434653601952514        8.0575100967364648     
 H   6.8519481766550721        12.457465569457957        17.242679986212462     
 Dy   2.3223942848980609E-002   8.7779683248659914        4.2524948667145370     
 Br   4.3108928707995004E-003   5.8938461593859621        4.2333451393851611     
 O  0.82656437772380265        9.1989052074903856        2.2788119243931595     
 N   1.4430741222516628        10.885266328708779        4.6883831789162249     
 N   2.2585014334704470        8.2958817909922900        5.4536607722206449     
 O -0.76625945334272738        9.2338484567889143        6.2232800859459037     
 N  -1.3659318857798521        10.900057691522893        3.7952487141686770     
 N  -2.2296085489840070        8.3455783625303166        3.0473146070895147     
 C   1.2652462071511532        10.260697439506654        1.5985380243668714     
 C   2.0926358096759174        10.673492651209781        6.0054206177965659     
 C  0.61475243227878884        12.121344842182170        4.7562892078684094     
 C   2.5290505211364258        11.013694740089917        3.6587542217719888     
 C   2.9007899938640063        7.1088290501257960        5.5355177513420415     
 C   2.8193709518630232        9.3584746748690577        6.0855785040946770     
 C  -1.2237816768388554        10.293033469725328        6.8964688552518121     
 C  -2.0134612902528977        10.708458093411503        2.4721285951982361     
 C -0.52492218733436136        12.129848291284429        3.7391976691320692     
 C  -2.4598552267385778        11.042513359432981        4.8159522629687430     
 C  -2.8892195712404871        7.1678758201602371        2.9793457828574219     
 C  -2.7572324463698510        9.4033867274047047        2.3818459683389701     
 C   2.0808933586450347        11.233194520714905        2.2421141769396806     
 C  0.92133010315727315        10.461938167787796       0.24198921066920928     
 H   1.3012317967730060        10.677840442825612        6.7712729004596195     
 H   2.7941208559313266        11.492095654493925        6.2422901899284611     
 H   1.2479411270394356        13.011921091650299        4.5993284083780841     
 H  0.20027639417513829        12.189274789736155        5.7673626984278856     
 H   3.1953964151728873        11.839085397341659        3.9543826323854754     
 H   3.1052605657411299        10.079354528051157        3.7073817251140566     
 H   2.4065676969521492        6.2802736900902429        5.0337253394353310     
 C   4.1031648871355850        6.9344440420645439        6.2163954773232497     
 C   4.0098074723401043        9.2542363328133810        6.8041238501625125     
 C  -2.0300421849057599        11.263246018318030        6.2377201328338270     
 C -0.91432826774536369        10.489765352651201        8.2615158273048728     
 H  -1.2199715000673244        10.712415970524063        1.7083298291630225     
 H  -2.7033043621693187        11.539268782646507        2.2437025971385340     
 H  -1.1519027382627878        13.022939463854989        3.9038579774680291     
 H -0.11011315846347489        12.202738701830578        2.7289109126203903     
 H  -3.1139096130005459        11.873803163748853        4.5094411397920906     
 H  -3.0460800869125650        10.114723313841271        4.7638694044743017     
 H  -2.4204797571766132        6.3435669860954471        3.5116846324228352     
 C  -4.0784903316591059        6.9980528670870621        2.2752561635512780     
 C  -3.9291122192284842        9.3022600441381567        1.6324175370818059     
 C   2.5266310983825955        12.349685120255938        1.5271630841618562     
 C   1.3835296404778861        11.583885406618386      -0.45514261693654140     
 H  0.31212435511117764        9.7169909373297809      -0.26802203750933440     
 H   4.5745139440749902        5.9553124962325290        6.2520515046441973     
 C   4.6773788009158928        8.0306440758904163        6.8555914870702690     
 H   4.4185960296519937        10.134308948893898        7.2951900815294728     
 C  -2.5047799262784496        12.371119618226182        6.9476779873324928     
 C  -1.4081296672523083        11.600831521753729        8.9544354309721044     
 H -0.31163404318257176        9.7479973720554973        8.7833536047551561     
 H  -4.5700904158134774        6.0283287625634134        2.2558120269504274     
 C  -4.6146753535987939        8.0875506679299516        1.5928539466153466     
 H  -4.3127462181609317        10.177097615793219        1.1125230044969787     
 H   3.1529901873856745        13.083314431109212        2.0346941768878866     
 C   2.1906656689823429        12.530699943626209       0.18195203908860308     
 H   1.1098160320187638        11.698723005792079       -1.5049643722138126     
 H   5.6285041343294528        7.9343955297930320        7.3768162757919811     
 H  -3.1259926537321041        13.102128913469715        6.4296726411418099     
 C  -2.2089804615908175        12.543193987015126        8.3032736297620122     
 H  -1.1619292391902094        11.710548605550883        10.011668179125362     
 H  -5.5552874337008591        7.9928579760806056        1.0529509444911405     
 H   2.5691848835621474        13.399205864472929      -0.34857776352224201     
 H  -2.6158819211406099        13.400657610910379        8.8302624119367668     
 Dy   1.4067598664388690E-003   8.4678734045872552        12.700451885020751     
 Br   2.0519932106020360E-002   11.336007243255363        12.691477391198323     
 O -0.81488848634214972        8.0603727241436243        10.725015762101052     
 N  -1.4122455282754132        6.3530467025627830        13.133942858479474     
 N  -2.2409356350337970        8.9339646943689264        13.911529905100224     
 O  0.81039732792239449        8.0173065084931761        14.664311640003634     
 N   1.3812294923043336        6.3326231075102157        12.235533414583895     
 N   2.2489714094685787        8.8990193042593706        11.492788291198831     
 C  -1.2476021102882637        6.9958186043976696        10.045115905028492     
 C  -2.0591485178983779        6.5587168063961041        14.454937068790585     
 C -0.59216098261488148        5.1104116711930789        13.195706917405268     
 C  -2.5024607168169251        6.2329889199883892        12.106115116259966     
 C  -2.8868284048134463        10.118206446820853        13.997015789263946     
 C  -2.7955533800227301        7.8679067700552920        14.541368720100518     
 C   1.2593676586800695        6.9535801394207661        15.336494949519727     
 C   2.0241304815073304        6.5352257563124336        10.912144535847888     
 C  0.54456025440601374        5.1011773832318346        12.176021969800031     
 C   2.4781231594564308        6.1893472324313512        13.252258600384785     
 C   2.9144782795164512        10.073283271190604        11.423840330163014     
 C   2.7713220255604556        7.8389868050201121        10.826140256386687     
 C  -2.0573205563683392        6.0178205569656038        10.688236065421103     
 C -0.90297191555758427        6.7959739844295903        8.6883371927127371     
 H  -1.2644003818989002        6.5578912677879275        15.217505012873211     
 H  -2.7527585975488185        5.7335160908091547        14.691297150700223     
 H  -1.2322697591613536        4.2249456311572535        13.038135577235549     
 H -0.17492363804015956        5.0375703172317268        14.205392780984628     
 H  -3.1698286804114990        5.4082068981305609        12.400977322639948     
 H  -3.0756027942233897        7.1687376010655708        12.160205047237852     
 H  -2.3966341591187001        10.950159507036465        13.496708908731584     
 C  -4.0893430598528626        10.285955592043118        14.679405808675298     
 C  -3.9856335132050069        7.9642496067420012        15.261705957697298     
 C   2.0523800672900996        5.9735422062452361        14.675847757648775     
 C  0.95722295246316613        6.7640962062201293        16.704270695672328     
 H   1.2281492637411280        6.5371187722263384        10.150873426754004     
 H   2.7124448359654449        5.7055937115720035        10.674862592423194     
 H   1.1722429983730212        4.2080679773742871        12.338468110898882     
 H  0.12819816582932458        5.0295474178635553        11.166247767007729     
 H   3.1296447266375722        5.3561290587977544        12.945022864861542     
 H   3.0662537900416633        7.1158059059297729        13.197299241802327     
 H   2.4514766172335003        10.899485252395335        11.958104783270739     
 C   4.1024022869983243        10.239043838320731        10.716560286247786     
 C   3.9428682978727725        7.9355631956140176        10.075214427107818     
 C  -2.4972862962201412        4.8988600723506819        9.9732134272602160     
 C  -1.3588351749570919        5.6715575363130490        7.9911274431194164     
 H -0.29840574066781600        7.5441111225100856        8.1776558936967430     
 H  -4.5655690345970887        11.262616153224213        14.718543082907090     
 C  -4.6579390319757596        9.1853972052952386        15.316131537685761     
 H  -4.3901004979776879        7.0817089420239414        15.751913788233995     
 C   2.5207768422871739        4.8629276378960418        15.385997786690101     
 C   1.4451331712273245        5.6505818389955200        17.397496029657365     
 H  0.36496275346602874        7.5133750110168407        17.227532887950620     
 H   4.5974060095131133        11.206928305602315        10.695407499737554     
 C   4.6325841821503886        9.1477620341306096        10.032462956858319     
 H   4.3222821411351928        7.0588947744547834        9.5553093065104910     
 H  -3.1192128856671495        4.1615412699994785        10.480966229039536     
 C  -2.1607635156015363        4.7199434903009090        8.6278892372778326     
 H  -1.0849736032733635        5.5583502394390241        6.9411218514371473     
 H  -5.6090441844166454        9.2771469776207063        15.837883828221845     
 H   3.1328308721397531        4.1251122307430137        14.866494187146445     
 C   2.2320122432595157        4.6978970610916733        16.744040866564813     
 H   1.2052087709736432        5.5464971645065662        18.456764378527279     
 H   5.5717089301527638        9.2392190630019453        9.4894270239352352     
 H  -2.5339118104791143        3.8494351256734336        8.0966380497592212     
 H   2.6331290481428455        3.8381158788379013        17.271799678692208     
         256

 Dy   4.2563506815303231       0.17205093586964895        4.2000939811898741     
 Br   4.2734668769604065       -2.7119567074772628        4.2068816193483451     
 O   5.0471856968119324       0.61961942620753940        2.2275483179906015     
 N   5.6501471151334757        2.2920232963785270        4.6508150661324388     
 N   6.5072599574770029      -0.26389790684185993        5.4068251748817779     
 O   3.4542965912477657       0.59995414690519655        6.1720955581652479     
 N   2.8411136630684037        2.2819996148818880        3.7580111473730162     
 N   2.0189260064745778      -0.30562059986823548        2.9999723678114982     
 C   5.5044591080653706        1.6767238342990740        1.5510719757305853     
 C   6.2988391076527357        2.1016302075443294        5.9735591259976069     
 C   4.8114321949604664        3.5233777168155407        4.7061857627067836     
 C   6.7429230801368982        2.4306792852733543        3.6282306451690167     
 C   7.1638211061072870       -1.4431193213551277        5.4780233811404200     
 C   7.0404348732259612       0.79549255869822644        6.0652234717124953     
 C   3.0158454776686652        1.6635059567521655        6.8498962198795539     
 C   2.1922088726119862        2.0697884897353394        2.4406336542105258     
 C   3.6717049549602376        3.5164788731756507        3.6892139454651982     
 C   1.7546462832346557        2.4140251098077132        4.7867073791616663     
 C   1.3737581040263520       -1.4912512347547122        2.9209118674893730     
 C   1.4636796698893308       0.75558303230606005        2.3609486141339882     
 C   6.3114069988400319        2.6486380996308125        2.2064740659397946     
 C   5.1939303473904079        1.8699259636819561       0.18569519229376716     
 H   5.5061000444737269        2.1079518636562904        6.7381340713116957     
 H   6.9901734742272392        2.9317430596824416        6.1999505770077805     
 H   5.4401528349141843        4.4152094205743246        4.5412651990420176     
 H   4.3967469804652097        3.5973588091287283        5.7164611797373706     
 H   7.3985736136256284        3.2616865600348248        3.9320061349203370     
 H   7.3278328835899487        1.5021129727223665        3.6816134284641002     
 H   6.6905959086886684       -2.2686847737297922        4.9516844174437606     
 C   8.3557859536039558       -1.6127243106616627        6.1776317352371386     
 C   8.2156347538415400       0.69493866326603282        6.8092595345743296     
 C   2.2016649120853549        2.6353642486081097        6.2035381108081777     
 C   3.3583761477777236        1.8666080670998295        8.2064100474272728     
 H   2.9840920043805159        2.0728867538632643        1.6752268924250728     
 H   1.4918767032328599        2.8891130864903989        2.2026662718020824     
 H   3.0402594063624826        4.4083167092836328        3.8459054825099006     
 H   4.0861840399606306        3.5831750477148865        2.6780668325567860     
 H   1.0898763287596624        3.2399935778765818        4.4891315120828938     
 H   1.1769059550594165        1.4806053004832700        4.7391784421604237     
 H   1.8635164562645716       -2.3187297347534765        3.4286367063934962     
 C  0.17421827439450066       -1.6657702370484471        2.2352305084177937     
 C  0.27693823248146948       0.65076055969661295        1.6361389329417864     
 C   6.7842242763633376        3.7555441354272685        1.4936142884371340     
 C   5.6860377467789016        2.9798114972554988      -0.51027923768111194     
 H   4.5906926010109714        1.1268407814354517      -0.33365923652065316     
 H   8.8443323164883179       -2.5838978043066945        6.2004181670709810     
 C   8.8984550116423833      -0.52117803671260965        6.8513668782679451     
 H   8.6037285111289812        1.5711656941344860        7.3233460501123036     
 C   1.7547963140914054        3.7526210663870772        6.9166091980325604     
 C   2.8955100575469865        2.9896016792604283        8.9013997720136313     
 H   3.9663972732912716        1.1218723659670604        8.7181746501459170     
 H -0.30017813121325659       -2.6434964690362297        2.2027760944872732     
 C -0.39332005594902941      -0.57148260358607272        1.5870359861990242     
 H -0.12733114417741659        1.5294427005421900        1.1389341551030814     
 H   7.4051620365064856        4.4883261660351188        2.0094632365139713     
 C   6.4865263103783777        3.9245720197069973       0.13801799117789673     
 H   5.4386087400765470        3.0869665483164783       -1.5674859598969402     
 H   9.8414008337645917      -0.61535440162128630        7.3872570069156032     
 H   1.1286341573165661        4.4852953973767873        6.4074742039461423     
 C   2.0889271352834440        3.9353363301755326        8.2620281633124950     
 H   3.1682103335191765        3.1059208916960843        9.9513187325666834     
 H  -1.3420259999008444      -0.66822851680321249        1.0615671189496514     
 H   6.8914248156996214        4.7815096372031780      -0.39149493857311712     
 H   1.7092306293402606        4.8042703791813421        8.7909833409506408     
 Dy   4.3057075666709004        17.059996265311046        12.633355201639754     
 Br   4.2898001600958056        19.932973769270635        12.647048578415754     
 O   3.4950132889195165        16.616727581942854        10.668322509297745     
 N   2.9235540734484804        14.930136816987323        13.096754509112325     
 N   2.0573906156641373        17.497017312513286        13.838648292676092     
 O   5.1198521587862480        16.654587880340205        14.607797742742637     
 N   5.7184286496814680        14.948783325043827        12.200414428585750     
 N   6.5476398789131949        17.529408152533030        11.425538201133977     
 C   3.0478843332677181        15.552641085957484        9.9958560702887986     
 C   2.2801942929734391        15.133547058460330        14.420008317996203     
 C   3.7600167707054992        13.698655689915849        13.157077090328411     
 C   1.8273087072518153        14.788611444524856        12.078998101581538     
 C   1.3932875113337466        18.672137329779556        13.906926585600823     
 C   1.5341372887955067        16.438078297373821        14.506042977871399     
 C   5.5551761964754158        15.592646803393743        15.290051258692834     
 C   6.3662510178145313        15.154914949745926        10.879780333912716     
 C   4.8970401750198551        13.707130872916418        12.137681878241491     
 C   6.8081588337614640        14.827970251216746        13.228777279146648     
 C   7.1935390298549109        18.713816740905521        11.342342863837422     
 C   7.1023166401019253        16.464456545247060        10.794137996096945     
 C   2.2542552742356796        14.572617425321546        10.655769132116847     
 C   3.3531653480280581        15.362300815887670        8.6289478793673595     
 H   3.0760977365363842        15.135078546142758        15.181351672526475     
 H   1.5913104066624062        14.304392673895512        14.657141046605108     
 H   3.1323444097878013        12.805469427818325        12.995524927921181     
 H   4.1765184230310783        13.628082310836058        14.166920016347271     
 H   1.1743757523828233        13.956427521637591        12.385461537107897     
 H   1.2406972705050887        15.715990516710763        12.133769760497366     
 H   1.8570999068879366        19.497428770601836        13.371946563250985     
 C  0.20571552909570526        18.839661412058859        14.614451589920899     
 C  0.36313395123221448        16.536485815656292        15.257725144749303     
 C   6.3643601643797494        14.614096449520622        14.647358794425205     
 C   5.2151708537727526        15.397145897536513        16.648537108864236     
 H   5.5719159760214110        15.153962373645859        10.116771725780204     
 H   7.0601764777161256        14.329895162085755        10.643776138951980     
 H   5.5361171361283175        12.820968794326328        12.294813192015512     
 H   4.4799885098567183        13.635505008913121        11.127840065677564     
 H   7.4748353067431985        14.002749555612409        12.933998151118075     
 H   7.3820329418344013        15.763268715234476        13.174295737837809     
 H   6.7035111716517219        19.544606250395859        11.844711772753380     
 C   8.3957992514110416        18.882958018332374        10.659867324442258     
 C   8.2919152064368351        16.562313398846893        10.073360414199923     
 C   1.7873988858782002        13.461700797931812        9.9452277111543612     
 C   2.8673273781546507        14.248024022741513        7.9355983306042637     
 H   3.9457264670213794        16.111994333390069        8.1066097936187713     
 H -0.28847480419666161        19.808030043754361        14.634571768734027     
 C -0.32526966162765525        17.749490085275145        15.299676004967065     
 H  -1.6886238512244252E-002   15.660753600012720        15.778766527591959     
 C   6.8088160518798073        13.498529858422108        15.364797956967971     
 C   5.6759279191529890        14.276282092179637        17.348232728035239     
 H   4.6105719381949184        16.145728022074380        17.158537824260247     
 H   8.8721462580075627        19.859697369004074        10.622923716243683     
 C   8.9639333972215205        17.783755497882659        10.020531549807570     
 H   8.6963757758349480        15.680695323587392        9.5816420572311731     
 H   1.1742416648235523        12.724291252499837        10.463773288846374     
 C   2.0792005101414670        13.295725582658672        8.5880396780569459     
 H   3.1091987825110459        14.143156297476713        6.8769011719543052     
 H  -1.2640951690969811        17.842352188179696        15.843026847941619     
 H   7.4309160930186522        12.760818862301807        14.857967893382643     
 C   6.4775776324274696        13.324138529316036        16.711975809800098     
 H   5.4056529373510163        14.166343652738725        18.399511105313049     
 H   9.9147174604102162        17.876553964552404        9.4984089237560099     
 H   1.6794816184503196        12.435464664810427        8.0601088969637207     
 H   6.8552587621792265        12.456771178948298        17.244994664843716     
 Dy   2.0669563340817175E-002   8.7773734646716601        4.2476592792954477     
 Br   4.0180657589995832E-003   5.8932721879049685        4.2306723919376346     
 O  0.82335462118650227        9.2014763325086566        2.2745841611609663     
 N   1.4384020173930523        10.886033511690650        4.6856667689635207     
 N   2.2565733928087059        8.2975190310102427        5.4482798497672045     
 O -0.76904862493560622        9.2304579826740945        6.2191502101715868     
 N  -1.3707087212498767        10.897937240102411        3.7925915370905643     
 N  -2.2316207446700060        8.3424804465252631        3.0418238652912621     
 C   1.2631644995592943        10.263252946538877        1.5949412894723929     
 C   2.0877397251632646        10.674356679974817        6.0028370981804713     
 C  0.60891351086565737        12.121304650768476        4.7534694596570084     
 C   2.5247749271970217        11.016048516691598        3.6567369222099906     
 C   2.9002831260033384        7.1111806991214959        5.5287604199350344     
 C   2.8152252378358527        9.3596711665075478        6.0828016912788971     
 C  -1.2254617997490462        10.289697124304439        6.8929026325098430     
 C  -2.0185820810774149        10.706269081492918        2.4696534920651967     
 C -0.53082275377863453        12.128520665487024        3.7364288176100575     
 C  -2.4641593289488148        11.038833270310816        4.8140746533572862     
 C  -2.8897780593504061        7.1640585130835310        2.9723103259145183     
 C  -2.7615422381748758        9.4008128177372559        2.3791345777158086     
 C   2.0778393320541952        11.235746083629087        2.2397561466664007     
 C  0.92193109624772762        10.464081970856496       0.23771922605767440     
 H   1.2963111935775051        10.678502520321343        6.7686618228996833     
 H   2.7888964965094392        11.493236849728271        6.2398055589903842     
 H   1.2411830319661963        13.012439941591916        4.5961507394484036     
 H  0.19455687019594858        12.189143072246797        5.7645717106399044     
 H   3.1901106242607393        11.841951074484715        3.9532317087545628     
 H   3.1019547242676082        10.082305475709298        3.7053179510617138     
 H   2.4078819021767912        6.2830372493918691        5.0246256766794426     
 C   4.1017780670296542        6.9369287661204533        6.2111513282693753     
 C   4.0044563957167538        9.2553718584778171        6.8033477261020936     
 C  -2.0329604922214668        11.259685934531692        6.2354017148281891     
 C -0.91298908063780304        10.487188464609334        8.2571438089373927     
 H  -1.2252122426061038        10.710565898820052        1.7057351429858520     
 H  -2.7088368816077653        11.536777647188757        2.2414596328987786     
 H  -1.1586836501523230        13.021053513112491        3.9008458950233575     
 H -0.11601847865289575        12.201561368558815        2.7261277865003253     
 H  -3.1193452500837879        11.869486316557380        4.5083497118434090     
 H  -3.0493079016438043        10.110371947701058        4.7621309255619186     
 H  -2.4191508321138442        6.3392662432128724        3.5021511063023629     
 C  -4.0799658085825881        6.9941606690392177        2.2697611865593985     
 C  -3.9346648275904035        9.2998128875317985        1.6317320599848384     
 C   2.5254926959854962        12.351740157263281        1.5252436283182134     
 C   1.3862736880149051        11.585365550781987      -0.45902461204711781     
 H  0.31346262575931472        9.7192024321748178      -0.27323526554111199     
 H   4.5745199616458256        5.9584429588271073        6.2453381512534980     
 C   4.6733362995299110        8.0324406866586813        6.8537262518418913     
 H   4.4115168648933274        10.134988102228249        7.2965699398912269     
 C  -2.5056425417487080        12.368221038088484        6.9456528202604106     
 C  -1.4044932284935900        11.599087622044776        8.9503050043934209     
 H -0.30940012335214312        9.7455104110962480        8.7780682544292965     
 H  -4.5701223550112315        6.0237664162361781        2.2487243623753561     
 C  -4.6188866055156614        8.0844319006749590        1.5909078520294555     
 H  -4.3200859968841101        10.175182890727683        1.1141521999474824     
 H   3.1512947791213954        13.085278908241010        2.0336156047899054     
 C   2.1925905716186191        12.532063892305175       0.17923314217383590     
 H   1.1147187071656364        11.699771236310067       -1.5094279835615105     
 H   5.6237190770745444        7.9362044828941931        7.3762764895099844     
 H  -3.1275624899100869        13.099171310424762        6.4284634119681749     
 C  -2.2063741169590148        12.541384923862605        8.3003098827350108     
 H  -1.1558776623585079        11.709516851809070        10.006859446004468     
 H  -5.5602615538673827        7.9897908429005051        1.0523315774092836     
 H   2.5730289076517892        13.399877355527440      -0.35097576075186832     
 H  -2.6111670182338416        13.399706463575315        8.8275291449973050     
 Dy   4.6168469220323888E-003   8.4685098397560452        12.695648713117293     
 Br   2.1562659288350300E-002   11.336614365162802        12.688779418715269     
 O -0.81116348890179146        8.0576682403696882        10.720893034300877     
 N  -1.4069461579295111        6.3521204059356524        13.131367839416228     
 N  -2.2383976296781642        8.9321181148241049        13.905951175216854     
 O  0.81346698170199550        8.0205203959609790        14.660278806019695     
 N   1.3865933726036115        6.3345843173918457        12.233089860669914     
 N   2.2516013119238152        8.9018753844328078        11.487298976099027     
 C  -1.2449667375735531        6.9930867841147242        10.041645033523745     
 C  -2.0536919218486482        6.5577474643634206        14.452437366158820     
 C -0.58569693561240121        5.1102951157442327        13.193141208487724     
 C  -2.4975387732641043        6.2303783122736585        12.104236575749972     
 C  -2.8856872830445384        10.115671036150712        13.989906831536622     
 C  -2.7908032874022752        7.8666181857960771        14.538560839317100     
 C   1.2613791940000580        6.9568149213673056        15.333096634083105     
 C   2.0298223559727750        6.5371316352770279        10.909855114906573     
 C  0.55110032187167812        5.1023147069431953        12.173536521750025     
 C   2.4829955112970259        6.1929799936927932        13.250633375420653     
 C   2.9156594030970426        10.076857725225503        11.416698495369179     
 C   2.7762213461670466        7.8412547122167595        10.823487800672238     
 C  -2.0536207569069491        6.0150353292713366        10.686021648700919     
 C -0.90310444111465360        6.7936931860246581        8.6841675424939471     
 H  -1.2589740897157502        6.5571274389732732        15.215032866744343     
 H  -2.7470278164573485        5.7323118760909626        14.688871473783520     
 H  -1.2248828688011282        4.2242535007810451        13.035227307362957     
 H -0.16861603303346628        5.0375969699597727        14.202874186120523     
 H  -3.1638476542929159        5.4050397739421339        12.399964451716622     
 H  -3.0717184666528246        7.1654911571713091        12.158252104198210     
 H  -2.3973449704155834        10.947114032680389        13.487081718559654     
 C  -4.0872648637440525        10.283432565435932        14.673868385162748     
 C  -3.9796530597375055        7.9631576561016679        15.260917969347748     
 C   2.0558093469417495        5.9770804125043639        14.673779978290646     
 C  0.95607741163597182        6.7665880070501085        16.700052562610274     
 H   1.2339364777509401        6.5386593301219493        10.148485639961669     
 H   2.7185104645545373        5.7077572392933362        10.672834159435995     
 H   1.1797009545108510        4.2097983623785726        12.335762045382401     
 H  0.13473890874110384        5.0304820673862967        11.163752792639775     
 H   3.1357106839146436        5.3604240194647952        12.944253187017953     
 H   3.0699968561347193        7.1201454672081441        13.195801503051939     
 H   2.4507858599612504        10.903604068596112        11.948403257692283     
 C   4.1044898776486036        10.242618174750609        10.710915790739822     
 C   3.9489942874773107        7.9376342889116813        10.074551776139849     
 C  -2.4954985462501176        4.8965584909755684        9.9714385975668467     
 C  -1.3611325373809100        5.6699416777108747        7.9873346894828474     
 H -0.29933224688984666        7.5417922876917380        8.1725275399139523     
 H  -4.5648383174475748        11.259469923853512        14.711422637722574     
 C  -4.6532066873964668        9.1836766876293652        15.314154958088135     
 H  -4.3824171445814066        7.0811446849032844        15.753377323728330     
 C   2.5222085227893118        4.8658986293633681        15.384314728391752     
 C   1.4417284283727705        5.6523261950962667        17.393607039081139     
 H  0.36278567945502399        7.5157315679307004        17.222326556925516     
 H   4.5980616954609275        11.211166728835263        10.688082797964629     
 C   4.6373904446753240        9.1504910391755079        10.030447735015267     
 H   4.3301750865793274        7.0603917172956532        9.5570076852420769     
 H  -3.1168310563726247        4.1593068733828984        10.480043971799613     
 C  -2.1621384193846138        4.7183808188174234        8.6252870892815281     
 H  -1.0895188905444695        5.5572187456825208        6.9367214585476225     
 H  -5.6035270314138703        9.2755179432172543        15.837292034901537     
 H   3.1350874933997943        4.1281840470691780        14.865700582355371     
 C   2.2298421325829301        4.6997979682097277        16.741414895670676     
 H   1.1992732153447025        5.5475398298054719        18.452186730656067     
 H   5.5772795171273035        9.2418333879516208        9.4887280614126954     
 H  -2.5372039324825950        3.8485545565611949        8.0943541638160177     
 H   2.6289096689690381        3.8392415322482512        17.269475124726839     
         256

 Dy   4.2592448725442589       0.17147711315571917        4.2048292182518994     
 Br   4.2740883048883251       -2.7125199130418105        4.2097718221386762     
 O   5.0503100914695453       0.61631554590603144        2.2316017589524817     
 N   5.6551855606667809        2.2899604400628215        4.6534230583459513     
 N   6.5096850701416020      -0.26690448403348793        5.4120431440654224     
 O   3.4577918599182129       0.60241702530415719        6.1762286567321985     
 N   2.8460594269547230        2.2827635632855103        3.7606804656184130     
 N   2.0212665113596620      -0.30401213871458838        3.0051583715091983     
 C   5.5063683802522965        1.6735436158192591        1.5546047833644681     
 C   6.3042042993221878        2.0994568933554638        5.9759854850780858     
 C   4.8175667384483729        3.5220853169524324        4.7089262186254262     
 C   6.7474952592495185        2.4270992732186834        3.6300692606952136     
 C   7.1648808882058299       -1.4468004750841021        5.4846545680723358     
 C   7.0450458565407690       0.79296055829858114        6.0678113749299962     
 C   3.0181616079749323        1.6658997008417324        6.8534539777036425     
 C   2.1973505606295887        2.0706638580682712        2.4431817091484205     
 C   3.6777830286081898        3.5164569170205207        3.6919998213521588     
 C   1.7592116227477246        2.4163298725261706        4.7886953591893331     
 C   1.3747627957010815       -1.4889676456637697        2.9273902583914988     
 C   1.4681344347914647       0.75675834864484814        2.3636542325271908     
 C   6.3145631426520250        2.6452192903646501        2.2087707768518356     
 C   5.1926660327523262        1.8676186227055649       0.19008136223501373     
 H   5.5115703476789815        2.1060417703250325        6.7406658536693564     
 H   6.9959145065817916        2.9292810849259534        6.2022042389462246     
 H   5.4471444233113475        4.4133769309394602        4.5442638372336148     
 H   4.4028797800521673        3.5961896740429826        5.7192161557298959     
 H   7.4042607303205026        3.2574726183278599        3.9330819419762695     
 H   7.3313411077719586        1.4978697074778933        3.6832849064512803     
 H   6.6898660815309352       -2.2728053447238334        4.9606753451950087     
 C   8.3577247090431648       -1.6164930167493301        6.1827757750297110     
 C   8.2214392403132326       0.69251119543282635        6.8098839012994636     
 C   2.2049966535482839        2.6378034151864878        6.2058809906665422     
 C   3.3578916722421788        1.8684653689798636        8.2106889633218181     
 H   2.9892333796844128        2.0736277595506114        1.6777769424400584     
 H   1.4972986579262879        2.8902389203323193        2.2051678403016659     
 H   3.0472347952099863        4.4088372386869059        3.8490480155479205     
 H   4.0921451182885047        3.5830757718919091        2.6808270547254289     
 H   1.0954434897477301        3.2428152778812653        4.4902900969863149     
 H   1.1805050430075334        1.4835066915866160        4.7411761770883389     
 H   1.8627776194716574       -2.3160351565627812        3.4373628509347971     
 C  0.17608158341560054       -1.6633852605987578        2.2402486771942351     
 C  0.28255608868517562       0.65185208995729038        1.6369282355134291     
 C   6.7852277011906699        3.7528537133018149        1.4956636368697074     
 C   5.6823377678631219        2.9784347412643992      -0.50607658194488958     
 H   4.5885049803287767        1.1246451373883615      -0.32836078879652258     
 H   8.8449116454906527       -2.5882933294253552        6.2070485027567850     
 C   8.9029854194139073      -0.52423997813008771        6.8531576680543562     
 H   8.6112302799031841        1.5692286086875888        7.3217776513098425     
 C   1.7561897634331243        3.7545243761296616        6.9185655592260487     
 C   2.8928244349775896        2.9907311062283428        8.9053563655109063     
 H   3.9651217839930171        1.1237487711936485        8.7233829916767327     
 H -0.29962501431060529       -2.6405011985689839        2.2091848845498188     
 C -0.38892954797922352      -0.56977122414885817        1.5888439707992195     
 H -0.12007811368193327        1.5300857090937519        1.1376747638024651     
 H   7.4069062851651886        4.4855478239480941        2.0106955220511771     
 C   6.4839023880427016        3.9230890607655975       0.14105356674231739     
 H   5.4323559679012368        3.0863979279131826       -1.5625640433375523     
 H   9.8466415121716722      -0.61838751161702910        7.3878009086524825     
 H   1.1306459192732530        4.4871665835014305        6.4085992599769135     
 C   2.0871463394667549        3.9364272511204259        8.2648286474099955     
 H   3.1632586876353410        3.1065194412968675        9.9558964905133465     
 H  -1.3369271327006755      -0.66651571636256990        1.0621209116397210     
 H   6.8866022573396979        4.7809503642225426      -0.38864787599849365     
 H   1.7055065457922085        4.8046312438650736        8.7935086387605121     
 Dy   4.3020235090367196        17.060635764008836        12.638160812591803     
 Br   4.2885204348166450        19.933594153076509        12.650027000752603     
 O   3.4913972610556132        16.619969494974285        10.672356632338197     
 N   2.9176434843987846        14.932231708429859        13.099233139849860     
 N   2.0543221093713098        17.500100923550630        13.844276596380874     
 O   5.1156373968889985        16.651775554952167        14.611887741694110     
 N   5.7125778233651747        14.947858298815062        12.202957501628601     
 N   6.5446244152705564        17.527522768446428        11.431033850887182     
 C   3.0453929220541744        15.555843181725987        9.9993079175910378     
 C   2.2739723859187513        15.135637250668264        14.422334719476963     
 C   3.7528954609243996        13.699904978612679        13.159624538322728     
 C   1.8218719635214522        14.792375740639885        12.080665488485231     
 C   1.3917188574869974        18.675963598703643        13.914274254300659     
 C   1.5287017408364054        16.440527789319056        14.508697788377118     
 C   5.5521646834803331        15.589867717894995        15.293501127954267     
 C   6.3602080048716250        15.153896346756740        10.882218340230173     
 C   4.8899691974358843        13.707050560133135        12.140278304173194     
 C   6.8027224677891711        14.825276847993397        13.230571804877318     
 C   7.1919888766639284        18.711206231804418        11.349389963749937     
 C   7.0970192144215405        16.463098049617646        10.796837583737556     
 C   2.2502902157085436        14.576179164037237        10.657907203373478     
 C   3.3539919496824462        15.364608461390137        8.6332802906938877     
 H   3.0697986836491071        15.136863825174206        15.183755151201181     
 H   1.5847366635699249        14.306739902076410        14.659264393364086     
 H   3.1242705513902407        12.807325302754659        12.998338287116946     
 H   4.1694182115448628        13.629154216348846        14.169470340757817     
 H   1.1677149980862587        13.960899757990074        12.386323764666319     
 H   1.2364408784840710        15.720495092888610        12.135262285577893     
 H   1.8575033130503493        19.501842467841470        13.381994606760788     
 C  0.20318656421656420        18.843464279187089        14.620222264536718     
 C  0.35640476736577159        16.538704485445031        15.258293770419444     
 C   6.3602338561438003        14.611245502336496        14.649520471360164     
 C   5.2151290890182027        15.394934333029211        16.652740159611390     
 H   5.5658880141771290        15.153129924616689        10.119198126244163     
 H   7.0538451639129001        14.328624844368603        10.646159354821584     
 H   5.5280861676626536        12.820290633361061        12.297771759672409     
 H   4.4730484857653741        13.635538138930498        11.130403502822052     
 H   7.4682766407745582        13.999466044369926        12.934878001654459     
 H   7.3776943805475206        15.759904156647583        13.176150065210248     
 H   6.7038576787213771        19.541511138476686        11.854286123502703     
 C   8.3933298082288346        18.880289984965902        10.665352296173808     
 C   8.2853743471094674        16.561099780537514        10.074003442139938     
 C   1.7855354598825599        13.464603993345449        9.9470607677434888     
 C   2.8705346687237205        14.249479427913210        7.9396837318434104     
 H   3.9476390338771035        16.114109935852056        8.1119076634950158     
 H -0.28951661691732927        19.812526159543491        14.642100281667222     
 C -0.33063234872212416        17.752390326180116        15.301659104013652     
 H  -2.5456249949795402E-002   15.662358951130177        15.776865207133568     
 C   6.8067308012438454        13.496231356337686        15.366536897634377     
 C   5.6782012026223914        14.274820770843711        17.352080560828192     
 H   4.6113875898759353        16.143518517419501        17.163718541108196     
 H   8.8711008341460502        19.856369930123261        10.630031287154946     
 C   8.9587267760772153        17.781870361806128        10.022408079126057     
 H   8.6880722341079579        15.679998900729915        9.5799959735849392     
 H   1.1715251848388417        12.727334283579870        10.464736342837099     
 C   2.0811148652731735        13.297396464926939        8.5908768122055559     
 H   3.1150869006688366        14.143787802441370        6.8817244023234441     
 H  -1.2702549456975849        17.845121843143755        15.843644580433295     
 H   7.4281999530349214        12.758568706241446        14.858832607046114     
 C   6.4788573722219764        13.322694234952827        16.714594394720081     
 H   5.4103513920608126        14.165456313610980        18.404012363510439     
 H   9.9087419403281718        17.874713400781925        9.4989166361248074     
 H   1.6835429227002556        12.436275727668342        8.0627076971909766     
 H   6.8585693477033818        12.456076788438638        17.247309343474974     
 Dy   1.8115183832653738E-002   8.7767786044773271        4.2428236918763584     
 Br   3.7252386471996659E-003   5.8926982164239750        4.2279996444901080     
 O  0.82014486464920178        9.2040474575269258        2.2703563979287731     
 N   1.4337299125344418        10.886800694672521        4.6829503590108166     
 N   2.2546453521469645        8.2991562710281936        5.4428989273137640     
 O -0.77183779652848494        9.2270675085592764        6.2150203343972690     
 N  -1.3754855567199014        10.895816788681929        3.7899343600124515     
 N  -2.2336329403560047        8.3393825305202114        3.0363331234930100     
 C   1.2610827919674354        10.265808453571102        1.5913445545779143     
 C   2.0828436406506117        10.675220708739854        6.0002535785643767     
 C  0.60307458945252590        12.121264459354780        4.7506497114456065     
 C   2.5204993332576171        11.018402293293279        3.6547196226479928     
 C   2.8997762581426709        7.1135323481171966        5.5220030885280273     
 C   2.8110795238086821        9.3608676581460379        6.0800248784631181     
 C  -1.2271419226592370        10.286360778883552        6.8893364097678749     
 C  -2.0237028719019317        10.704080069574335        2.4671783889321572     
 C -0.53672332022290770        12.127193039689619        3.7336599660880463     
 C  -2.4684634311590523        11.035153181188653        4.8121970437458295     
 C  -2.8903365474603251        7.1602412060068250        2.9652748689716146     
 C  -2.7658520299799010        9.3982389080698052        2.3764231870926467     
 C   2.0747853054633563        11.238297646543270        2.2373981163931203     
 C  0.92253208933818209        10.466225773925197       0.23344924144613952     
 H   1.2913905903820040        10.679164597817074        6.7660507453397463     
 H   2.7836721370875512        11.494378044962618        6.2373209280523074     
 H   1.2344249368929572        13.012958791533533        4.5929730705187231     
 H  0.18883734621675885        12.189011354757438        5.7617807228519240     
 H   3.1848248333485913        11.844816751627773        3.9520807851236501     
 H   3.0986488827940866        10.085256423367438        3.7032541770093710     
 H   2.4091961074014332        6.2858008086934962        5.0155260139235542     
 C   4.1003912469237234        6.9394134901763627        6.2059071792155001     
 C   3.9991053190934029        9.2565073841422532        6.8025716020416747     
 C  -2.0358787995371737        11.256125850745354        6.2330832968225511     
 C -0.91164989353024239        10.484611576567469        8.2527717905699145     
 H  -1.2304529851448831        10.708715827116041        1.7031404568086816     
 H  -2.7143694010462123        11.534286511731006        2.2392166686590227     
 H  -1.1654645620418584        13.019167562369994        3.8978338125786860     
 H -0.12192379884231659        12.200384035287053        2.7233446603802602     
 H  -3.1247808871670304        11.865169469365904        4.5072582838947275     
 H  -3.0525357163750435        10.106020581560847        4.7603924466495346     
 H  -2.4178219070510751        6.3349655003302985        3.4926175801818906     
 C  -4.0814412855060702        6.9902684709913743        2.2642662095675186     
 C  -3.9402174359523228        9.2973657309254385        1.6310465828878706     
 C   2.5243542935883969        12.353795194270624        1.5233241724745707     
 C   1.3890177355519242        11.586845694945589      -0.46290660715769427     
 H  0.31480089640745174        9.7214139270198547      -0.27844849357288959     
 H   4.5745259792166610        5.9615734214216864        6.2386247978627987     
 C   4.6692937981439302        8.0342372974269463        6.8518610166135128     
 H   4.4044377001346620        10.135667255562600        7.2979497982529820     
 C  -2.5065051572189665        12.365322457950787        6.9436276531883285     
 C  -1.4008567897348720        11.597343722335822        8.9461745778147357     
 H -0.30716620352171448        9.7430234501369988        8.7727829041034369     
 H  -4.5701542942089857        6.0192040699089420        2.2416366978002848     
 C  -4.6230978574325281        8.0813131334199682        1.5889617574435644     
 H  -4.3274257756072876        10.173268165662146        1.1157813953979858     
 H   3.1495993708571164        13.087243385372808        2.0325370326919243     
 C   2.1945154742548949        12.533427840984139       0.17651424525906872     
 H   1.1196213823125092        11.700819466828053       -1.5138915949092084     
 H   5.6189340198196351        7.9380134359953542        7.3757367032279877     
 H  -3.1291323260880697        13.096213707379809        6.4272541827945409     
 C  -2.2037677723272115        12.539575860710084        8.2973461357080076     
 H  -1.1498260855268061        11.708485098067255        10.002050712883573     
 H  -5.5652356740339055        7.9867237097204038        1.0517122103274270     
 H   2.5768729317414314        13.400548846581954      -0.35337375798149467     
 H  -2.6064521153270732        13.398755316240253        8.8247958780578450     
 Dy   7.8269339776259120E-003   8.4691462749248370        12.690845541213834     
 Br   2.2605386470680236E-002   11.337221487070241        12.686081446232215     
 O -0.80743849146143321        8.0549637565957504        10.716770306500703     
 N  -1.4016467875836087        6.3511941093085218        13.128792820352983     
 N  -2.2358596243225315        8.9302715352792852        13.900372445333483     
 O  0.81653663548159638        8.0237342834287837        14.656245972035755     
 N   1.3919572529028892        6.3365455272734765        12.230646306755931     
 N   2.2542312143790522        8.9047314646062468        11.481809660999222     
 C  -1.2423313648588425        6.9903549638317797        10.038174162018995     
 C  -2.0482353257989185        6.5567781223307371        14.449937663527056     
 C -0.57923288860992106        5.1101785602953864        13.190575499570178     
 C  -2.4926168297112836        6.2277677045589268        12.102358035239979     
 C  -2.8845461612756309        10.113135625480570        13.982797873809298     
 C  -2.7860531947818199        7.8653296015368612        14.535752958533680     
 C   1.2633907293200464        6.9600497033138442        15.329698318646484     
 C   2.0355142304382201        6.5390375142416222        10.907565693965260     
 C  0.55764038933734239        5.1034520306545561        12.171051073700021     
 C   2.4878678631376205        6.1966127549542351        13.249008150456524     
 C   2.9168405266776340        10.080432179260402        11.409556660575344     
 C   2.7811206667736372        7.8435226194134078        10.820835344957791     
 C  -2.0499209574455590        6.0122501015770693        10.683807231980735     
 C -0.90323696667172293        6.7914123876197259        8.6799978922751588     
 H  -1.2535477975326001        6.5563636101586189        15.212560720615473     
 H  -2.7412970353658790        5.7311076613727696        14.686445796866815     
 H  -1.2174959784409027        4.2235613704048358        13.032319037490366     
 H -0.16230842802677303        5.0376236226878177        14.200355591256418     
 H  -3.1578666281743328        5.4018726497537077        12.398951580793298     
 H  -3.0678341390822599        7.1622447132770466        12.156299161158568     
 H  -2.3980557817124666        10.944068558324311        13.477454528387723     
 C  -4.0851866676352415        10.280909538828746        14.668330961650199     
 C  -3.9736726062700045        7.9620657054613346        15.260129980998199     
 C   2.0592386265933995        5.9806186187634918        14.671712198932518     
 C  0.95493187080877751        6.7690798078800869        16.695834429548221     
 H   1.2397236917607521        6.5401998880175594        10.146097853169335     
 H   2.7245760931436300        5.7099207670146690        10.670805726448796     
 H   1.1871589106486808        4.2115287473828582        12.333055979865922     
 H  0.14127965165288306        5.0314167169090371        11.161257818271819     
 H   3.1417766411917150        5.3647189801318369        12.943483509174362     
 H   3.0737399222277753        7.1244850284865153        13.194303764301550     
 H   2.4500951026890001        10.907722884796890        11.938701732113826     
 C   4.1065774682988829        10.246192511180487        10.705271295231858     
 C   3.9551202770818485        7.9397053822093460        10.073889125171881     
 C  -2.4937107962800944        4.8942569096004549        9.9696637678734774     
 C  -1.3634298998047281        5.6683258191087003        7.9835419358462776     
 H -0.30025875311187733        7.5394734528733904        8.1673991861311617     
 H  -4.5641076002980601        11.256323694482809        14.704302192538060     
 C  -4.6484743428171740        9.1819561699634917        15.312178378490508     
 H  -4.3747337911851254        7.0805804277826283        15.754840859222664     
 C   2.5236402032914493        4.8688696208306945        15.382631670093401     
 C   1.4383236855182164        5.6540705511970133        17.389718048504911     
 H  0.36060860544401918        7.5180881248445601        17.217120225900413     
 H   4.5987173814087425        11.215405152068209        10.680758096191703     
 C   4.6421967072002595        9.1532200442204061        10.028432513172213     
 H   4.3380680320234619        7.0618886601365221        9.5587060639736627     
 H  -3.1144492270780999        4.1570724767663183        10.479121714559691     
 C  -2.1635133231676908        4.7168181473339388        8.6226849412852218     
 H  -1.0940641778155755        5.5560872519260167        6.9323210656580985     
 H  -5.5980098784110961        9.2738889088138041        15.836700241581230     
 H   3.1373441146598355        4.1312558633953422        14.864906977564297     
 C   2.2276720219063439        4.7016988753277822        16.738788924776539     
 H   1.1933376597157621        5.5485824951043776        18.447609082784854     
 H   5.5828501041018432        9.2444477129012963        9.4880290988901574     
 H  -2.5404960544860762        3.8476739874489563        8.0920702778728142     
 H   2.6246902897952302        3.8403671856586010        17.267150570761473     
         256

 Dy   4.2621390635581937       0.17090329044178937        4.2095644553139246     
 Br   4.2747097328162429       -2.7130831186063582        4.2126620249290072     
 O   5.0534344861271592       0.61301166560452358        2.2356551999143615     
 N   5.6602240062000861        2.2878975837471160        4.6560310505594638     
 N   6.5121101828062020      -0.26991106122511599        5.4172611132490669     
 O   3.4612871285886597       0.60487990370311795        6.1803617552991490     
 N   2.8510051908410423        2.2835275116891327        3.7633497838638097     
 N   2.0236070162447461      -0.30240367756094122        3.0103443752068988     
 C   5.5082776524392223        1.6703633973394443        1.5581375909983510     
 C   6.3095694909916409        2.0972835791665982        5.9784118441585639     
 C   4.8237012819362803        3.5207929170893246        4.7116666745440696     
 C   6.7520674383621380        2.4235192611640124        3.6319078762214101     
 C   7.1659406703043720       -1.4504816288130766        5.4912857550042515     
 C   7.0496568398555768       0.79042855789893585        6.0703992781474971     
 C   3.0204777382811994        1.6682934449312992        6.8570117355277320     
 C   2.2024922486471916        2.0715392264012036        2.4457297640863156     
 C   3.6838611022561425        3.5164349608653911        3.6947856972391189     
 C   1.7637769622607937        2.4186346352446284        4.7906833392169998     
 C   1.3757674873758112       -1.4866840565728274        2.9338686492936241     
 C   1.4725891996935985       0.75793366498363612        2.3663598509203929     
 C   6.3177192864640190        2.6418004810984876        2.2110674877638767     
 C   5.1914017181142453        1.8653112817291737       0.19446753217626031     
 H   5.5170406508842360        2.1041316769937741        6.7431976360270172     
 H   7.0016555389363440        2.9268191101694647        6.2044579008846688     
 H   5.4541360117085107        4.4115444413045957        4.5472624754252111     
 H   4.4090125796391249        3.5950205389572369        5.7219711317224222     
 H   7.4099478470153768        3.2532586766208951        3.9341577490322019     
 H   7.3348493319539694        1.4936264422334202        3.6849563844384603     
 H   6.6891362543732011       -2.2769259157178752        4.9696662729462568     
 C   8.3596634644823737       -1.6202617228369975        6.1879198148222834     
 C   8.2272437267849234       0.69008372759961978        6.8105082680245976     
 C   2.2083283950112129        2.6402425817648658        6.2082238705249067     
 C   3.3574071967066339        1.8703226708598979        8.2149678792163634     
 H   2.9943747549883097        2.0743687652379585        1.6803269924550437     
 H   1.5027206126197159        2.8913647541742398        2.2076694088012494     
 H   3.0542101840574896        4.4093577680901799        3.8521905485859405     
 H   4.0981061966163779        3.5829764960689321        2.6835872768940718     
 H   1.1010106507357975        3.2456369778859488        4.4914486818897359     
 H   1.1841041309556501        1.4864080826899619        4.7431739120162542     
 H   1.8620387826787432       -2.3133405783720864        3.4460889954760976     
 C  0.17794489243670039       -1.6610002841490685        2.2452668459706762     
 C  0.28817394488888176       0.65294362021796792        1.6377175380850719     
 C   6.7862311260180030        3.7501632911763609        1.4977129853022806     
 C   5.6786377889473414        2.9770579852732992      -0.50187392620866711     
 H   4.5863173596465829        1.1224494933412710      -0.32306234107239196     
 H   8.8454909744929893       -2.5926888545440163        6.2136788384425881     
 C   8.9075158271854313      -0.52730191954756578        6.8549484578407673     
 H   8.6187320486773871        1.5672915232406917        7.3202092525073823     
 C   1.7575832127748434        3.7564276858722465        6.9205219204195361     
 C   2.8901388124081921        2.9918605331962569        8.9093129590081794     
 H   3.9638462946947630        1.1256251764202365        8.7285913332075502     
 H -0.29907189740795398       -2.6375059281017377        2.2155936746123643     
 C -0.38453904000941769      -0.56805984471164361        1.5906519553994145     
 H -0.11282508318644995        1.5307287176453139        1.1364153725018489     
 H   7.4086505338238906        4.4827694818610704        2.0119278075883829     
 C   6.4812784657070264        3.9216061018241981       0.14408914230673803     
 H   5.4261031957259274        3.0858293075098873       -1.5576421267781642     
 H   9.8518821905787544      -0.62142062161277190        7.3883448103893619     
 H   1.1326576812299398        4.4890377696260728        6.4097243160076856     
 C   2.0853655436500662        3.9375181720653192        8.2676291315074977     
 H   3.1583070417515060        3.1071179908976512        9.9604742484600095     
 H  -1.3318282655005067      -0.66480291592192742        1.0626747043297908     
 H   6.8817796989797735        4.7803910912419072      -0.38580081342387024     
 H   1.7017824622441564        4.8049921085488050        8.7960339365703835     
 Dy   4.2983394514025397        17.061275262706626        12.642966423543852     
 Br   4.2872407095374845        19.934214536882383        12.653005423089452     
 O   3.4877812331917100        16.623211408005716        10.676390755378648     
 N   2.9117328953490889        14.934326599872394        13.101711770587396     
 N   2.0512536030784823        17.503184534587973        13.849904900085656     
 O   5.1114226349917491        16.648963229564124        14.615977740645583     
 N   5.7067269970488805        14.946933272586296        12.205500574671451     
 N   6.5416089516279170        17.525637384359822        11.436529500640386     
 C   3.0429015108406312        15.559045277494491        10.002759764893279     
 C   2.2677504788640639        15.137727442876198        14.424661120957722     
 C   3.7457741511433000        13.701154267309510        13.162171986317047     
 C   1.8164352197910891        14.796140036754915        12.082332875388923     
 C   1.3901502036402480        18.679789867627729        13.921621923000496     
 C   1.5232661928773041        16.442977281264294        14.511352598882839     
 C   5.5491531704852504        15.587088632396245        15.296950997215701     
 C   6.3541649919287178        15.152877743767556        10.884656346547629     
 C   4.8828982198519135        13.706970247349851        12.142874730104895     
 C   6.7972861018168791        14.822583444770048        13.232366330607988     
 C   7.1904387234729459        18.708595722703315        11.356437063662453     
 C   7.0917217887411557        16.461739553988235        10.799537171378168     
 C   2.2463251571814080        14.579740902752928        10.660045274630107     
 C   3.3548185513368347        15.366916106892603        8.6376127020204159     
 H   3.0634996307618305        15.138649104205655        15.186158629875885     
 H   1.5781629204774434        14.309087130257309        14.661387740123065     
 H   3.1161966929926801        12.809181177690995        13.001151646312710     
 H   4.1623180000586473        13.630226121861634        14.172020665168365     
 H   1.1610542437896940        13.965371994342556        12.387185992224738     
 H   1.2321844864630531        15.724999669066460        12.136754810658420     
 H   1.8579067192127618        19.506256165081101        13.392042650270591     
 C  0.20065759933742316        18.847267146315318        14.625992939152539     
 C  0.34967558349932865        16.540923155233774        15.258862396089583     
 C   6.3561075479078504        14.608394555152373        14.651682148295123     
 C   5.2150873242636520        15.392722768521908        16.656943210358541     
 H   5.5598600523328470        15.152297475587517        10.121624526708123     
 H   7.0475138501096755        14.327354526651453        10.648542570691189     
 H   5.5200551991969906        12.819612472395796        12.300730327329308     
 H   4.4661084616740299        13.635571268947873        11.132966939966538     
 H   7.4617179748059179        13.996182533127444        12.935757852190845     
 H   7.3733558192606399        15.756539598060687        13.178004392582686     
 H   6.7042041857910331        19.538416026557517        11.863860474252027     
 C   8.3908603650466258        18.877621951599426        10.670837267905355     
 C   8.2788334877820997        16.559886162228135        10.074646470079953     
 C   1.7836720338869196        13.467507188759086        9.9488938243326164     
 C   2.8737419592927900        14.250934833084907        7.9437691330825579     
 H   3.9495516007328275        16.116225538314044        8.1172055333712620     
 H -0.29055842963799694        19.817022275332619        14.649628794600416     
 C -0.33599503581659312        17.755290567085087        15.303642203060239     
 H  -3.4026261387346560E-002   15.663964302247631        15.774963886675176     
 C   6.8046455506078845        13.493932854253265        15.368275838300782     
 C   5.6804744860917937        14.273359449507783        17.355928393621145     
 H   4.6122032415569523        16.141309012764626        17.168899257956149     
 H   8.8700554102845377        19.853042491242448        10.637138858066210     
 C   8.9535201549329120        17.779985225729597        10.024284608444542     
 H   8.6797686923809678        15.679302477872437        9.5783498899387052     
 H   1.1688087048541311        12.730377314659902        10.465699396827825     
 C   2.0830292204048804        13.299067347195205        8.5937139463541676     
 H   3.1209750188266274        14.144419307406027        6.8865476326925830     
 H  -1.2764147222981885        17.847891498107817        15.844262312924972     
 H   7.4254838130511915        12.756318550181085        14.859697320709586     
 C   6.4801371120164823        13.321249940589620        16.717212979640060     
 H   5.4150498467706090        14.164568974483235        18.408513621707833     
 H   9.9027664202461274        17.872872837011442        9.4994243484936050     
 H   1.6876042269501916        12.437086790526257        8.0653064974182325     
 H   6.8618799332275362        12.455382397928979        17.249624022106229     
 Dy   1.5560804324490304E-002   8.7761837442829957        4.2379881044572683     
 Br   3.4324115353997482E-003   5.8921242449429814        4.2253268970425806     
 O  0.81693510811190140        9.2066185825451949        2.2661286346965799     
 N   1.4290578076758313        10.887567877654392        4.6802339490581124     
 N   2.2527173114852235        8.3007935110461446        5.4375180048603236     
 O -0.77462696812136378        9.2236770344444565        6.2108904586229521     
 N  -1.3802623921899260        10.893696337261447        3.7872771829343383     
 N  -2.2356451360420038        8.3362846145151579        3.0308423816947574     
 C   1.2590010843755763        10.268363960603327        1.5877478196834358     
 C   2.0779475561379588        10.676084737504890        5.9976700589482830     
 C  0.59723566803939443        12.121224267941086        4.7478299632342047     
 C   2.5162237393182130        11.020756069894960        3.6527023230859945     
 C   2.8992693902820030        7.1158839971128973        5.5152457571210203     
 C   2.8069338097815111        9.3620641497845281        6.0772480656473391     
 C  -1.2288220455694279        10.283024433462664        6.8857701870259058     
 C  -2.0288236627264489        10.701891057655750        2.4647032857991178     
 C -0.54262388666718087        12.125865413892214        3.7308911145660346     
 C  -2.4727675333692893        11.031473092066488        4.8103194341343727     
 C  -2.8908950355702436        7.1564238989301199        2.9582394120287110     
 C  -2.7701618217849258        9.3956649984023546        2.3737117964694852     
 C   2.0717312788725173        11.240849209457451        2.2350400861198403     
 C  0.92313308242863656        10.468369576993897       0.22917925683460463     
 H   1.2864699871865031        10.679826675312805        6.7634396677798101     
 H   2.7784477776656638        11.495519240196963        6.2348362971142306     
 H   1.2276668418197181        13.013477641475150        4.5897954015890425     
 H  0.18311782223756914        12.188879637268080        5.7589897350639427     
 H   3.1795390424364434        11.847682428770829        3.9509298614927375     
 H   3.0953430413205645        10.088207371025581        3.7011904029570282     
 H   2.4105103126260752        6.2885643679951224        5.0064263511676650     
 C   4.0990044268177925        6.9418982142322720        6.2006630301616248     
 C   3.9937542424700516        9.2576429098066910        6.8017954779812566     
 C  -2.0387971068528805        11.252565766959016        6.2307648788169132     
 C -0.91031070642268186        10.482034688525601        8.2483997722024363     
 H  -1.2356937276836624        10.706865755412032        1.7005457706315112     
 H  -2.7199019204846588        11.531795376273255        2.2369737044192672     
 H  -1.1722454739313939        13.017281611627496        3.8948217301340144     
 H -0.12782911903173744        12.199206702015291        2.7205615342601952     
 H  -3.1302165242502729        11.860852622174429        4.5061668559460459     
 H  -3.0557635311062823        10.101669215420635        4.7586539677371515     
 H  -2.4164929819883061        6.3306647574477246        3.4830840540614183     
 C  -4.0829167624295533        6.9863762729435308        2.2587712325756391     
 C  -3.9457700443142421        9.2949185743190803        1.6303611057909031     
 C   2.5232158911912976        12.355850231277968        1.5214047166309281     
 C   1.3917617830889433        11.588325839109190      -0.46678860226827068     
 H  0.31613916705558881        9.7236254218648934      -0.28366172160466718     
 H   4.5745319967874964        5.9647038840162647        6.2319114444720984     
 C   4.6652512967579485        8.0360339081952095        6.8499957813851351     
 H   4.3973585353759956        10.136346408896950        7.2993296566147361     
 C  -2.5073677726892249        12.362423877813089        6.9416024861162464     
 C  -1.3972203509761540        11.595599822626866        8.9420441512360522     
 H -0.30493228369128589        9.7405364891777495        8.7674975537775790     
 H  -4.5701862334067398        6.0146417235817067        2.2345490332252136     
 C  -4.6273091093493957        8.0781943661649755        1.5870156628576733     
 H  -4.3347655543304660        10.171353440596610        1.1174105908484895     
 H   3.1479039625928373        13.089207862504606        2.0314584605939432     
 C   2.1964403768911711        12.534791789663105       0.17379534834430152     
 H   1.1245240574593820        11.701867697346040       -1.5183552062569063     
 H   5.6141489625647267        7.9398223890965154        7.3751969169459901     
 H  -3.1307021622660520        13.093256104334857        6.4260449536209059     
 C  -2.2011614276954083        12.537766797557564        8.2943823886810062     
 H  -1.1437745086951046        11.707453344325442        9.9972419797626806     
 H  -5.5702097942004292        7.9836565765403034        1.0510928432455702     
 H   2.5807169558310736        13.401220337636465      -0.35577175521112098     
 H  -2.6017372124203049        13.397804168905189        8.8220626111183833     
 Dy   1.1037021033219435E-002   8.4697827100936269        12.686042369310377     
 Br   2.3648113653010176E-002   11.337828608977683        12.683383473749162     
 O -0.80371349402107495        8.0522592728218125        10.712647578700526     
 N  -1.3963474172377066        6.3502678126813903        13.126217801289737     
 N  -2.2333216189668987        8.9284249557344637        13.894793715450112     
 O  0.81960628926119727        8.0269481708965866        14.652213138051817     
 N   1.3973211332021671        6.3385067371551074        12.228202752841950     
 N   2.2568611168342887        8.9075875447796840        11.476320345899417     
 C  -1.2396959921441320        6.9876231435488343        10.034703290514246     
 C  -2.0427787297491888        6.5558087802980536        14.447437960895291     
 C -0.57276884160744079        5.1100620048465402        13.188009790652634     
 C  -2.4876948861584629        6.2251570968441952        12.100479494729983     
 C  -2.8834050395067230        10.110600214810427        13.975688916081973     
 C  -2.7813031021613650        7.8640410172776463        14.532945077750259     
 C   1.2654022646400349        6.9632844852603837        15.326300003209862     
 C   2.0412061049036647        6.5409433932062164        10.905276273023945     
 C  0.56418045680300677        5.1045893543659178        12.168565625650015     
 C   2.4927402149782156        6.2002455162156771        13.247382925492392     
 C   2.9180216502582255        10.084006633295301        11.402414825781507     
 C   2.7860199873802278        7.8457905266100560        10.818182889243342     
 C  -2.0462211579841694        6.0094648738828020        10.681592815260551     
 C -0.90336949222879226        6.7891315892147936        8.6758282420563688     
 H  -1.2481215053494501        6.5555997813439637        15.210088574486605     
 H  -2.7355662542744090        5.7299034466545775        14.684020119950112     
 H  -1.2101090880806773        4.2228692400286274        13.029410767617774     
 H -0.15600082302007975        5.0376502754158636        14.197836996392313     
 H  -3.1518856020557497        5.3987055255652807        12.397938709869974     
 H  -3.0639498115116952        7.1589982693827849        12.154346218118926     
 H  -2.3987665930093498        10.941023083968233        13.467827338215793     
 C  -4.0831084715264314        10.278386512221561        14.662793538137649     
 C  -3.9676921528025031        7.9609737548210013        15.259341992648649     
 C   2.0626679062450495        5.9841568250226196        14.669644419574388     
 C  0.95378632998158308        6.7715716087100661        16.691616296486163     
 H   1.2455109057705642        6.5417404459131694        10.143710066377002     
 H   2.7306417217327223        5.7120842947360018        10.668777293461597     
 H   1.1946168667865109        4.2132591323871429        12.330349914349441     
 H  0.14782039456466231        5.0323513664317776        11.158762843903865     
 H   3.1478425984687863        5.3690139407988777        12.942713831330771     
 H   3.0774829883208317        7.1288245897648865        13.192806025551162     
 H   2.4494043454167502        10.911841700997668        11.929000206535369     
 C   4.1086650589491622        10.249766847610365        10.699626799723893     
 C   3.9612462666863868        7.9417764755070097        10.073226474203912     
 C  -2.4919230463100708        4.8919553282253414        9.9678889381801081     
 C  -1.3657272622285461        5.6667099605065259        7.9797491822097086     
 H -0.30118525933390800        7.5371546180550428        8.1622708323483710     
 H  -4.5633768831485462        11.253177465112108        14.697181747353545     
 C  -4.6437419982378811        9.1802356522976183        15.310201798892882     
 H  -4.3670504377888433        7.0800161706619713        15.756304394716997     
 C   2.5250718837935873        4.8718406122980209        15.380948611795050     
 C   1.4349189426636624        5.6558149072977599        17.385829057928682     
 H  0.35843153143301443        7.5204446817584198        17.211913894875309     
 H   4.5993730673565576        11.219643575301157        10.673433394418778     
 C   4.6470029697251949        9.1559490492653044        10.026417291329160     
 H   4.3459609774675965        7.0633856029773918        9.5604044427052468     
 H  -3.1120673977835747        4.1548380801497391        10.478199457319768     
 C  -2.1648882269507683        4.7152554758504541        8.6200827932889172     
 H  -1.0986094650866816        5.5549557581695126        6.9279206727685736     
 H  -5.5924927254083219        9.2722598744103522        15.836108448260925     
 H   3.1396007359198763        4.1343276797215074        14.864113372773222     
 C   2.2255019112297583        4.7035997824458367        16.736162953882406     
 H   1.1874021040868215        5.5496251604032834        18.443031434913639     
 H   5.5884206910763830        9.2470620378509718        9.4873301363676177     
 H  -2.5437881764895574        3.8467934183367172        8.0897863919296107     
 H   2.6204709106214228        3.8414928390689504        17.264826016796103     
         256

 Dy   4.2650332545721295       0.17032946772785959        4.2142996923759499     
 Br   4.2753311607441615       -2.7136463241709059        4.2155522277193382     
 O   5.0565588807847730       0.60970778530301573        2.2397086408762412     
 N   5.6652624517333914        2.2858347274314110        4.6586390427729754     
 N   6.5145352954708011      -0.27291763841674399        5.4224790824327114     
 O   3.4647823972591070       0.60734278210207859        6.1844948538660987     
 N   2.8559509547273616        2.2842914600927551        3.7660191021092064     
 N   2.0259475211298308      -0.30079521640729412        3.0155303789045993     
 C   5.5101869246261481        1.6671831788596294        1.5616703986322340     
 C   6.3149346826610939        2.0951102649777327        5.9808382032390428     
 C   4.8298358254241869        3.5195005172262164        4.7144071304627131     
 C   6.7566396174747583        2.4199392491093414        3.6337464917476070     
 C   7.1670004524029149       -1.4541627825420511        5.4979169419361673     
 C   7.0542678231703855       0.78789655749929066        6.0729871813649980     
 C   3.0227938685874665        1.6706871890208661        6.8605694933518215     
 C   2.2076339366647941        2.0724145947341359        2.4482778190242103     
 C   3.6899391759040951        3.5164130047102611        3.6975715731260794     
 C   1.7683423017738626        2.4209393979630858        4.7926713192446666     
 C   1.3767721790505407       -1.4844004674818851        2.9403470401957494     
 C   1.4770439645957323       0.75910898132242410        2.3690654693135955     
 C   6.3208754302760131        2.6383816718323252        2.2133641986759178     
 C   5.1901374034761645        1.8630039407527823       0.19885370211750689     
 H   5.5225109540894906        2.1022215836625162        6.7457294183846788     
 H   7.0073965712908954        2.9243571354129765        6.2067115628231129     
 H   5.4611276001056739        4.4097119516697312        4.5502611136168074     
 H   4.4151453792260833        3.5938514038714913        5.7247261077149485     
 H   7.4156349637102510        3.2490447349139306        3.9352335560881349     
 H   7.3383575561359793        1.4893831769889470        3.6866278624256399     
 H   6.6884064272154680       -2.2810464867119169        4.9786572006975041     
 C   8.3616022199215827       -1.6240304289246650        6.1930638546148558     
 C   8.2330482132566161       0.68765625976641320        6.8111326347497316     
 C   2.2116601364741419        2.6426817483432439        6.2105667503832711     
 C   3.3569227211710890        1.8721799727399320        8.2192467951109087     
 H   2.9995161302922067        2.0751097709253057        1.6828770424700292     
 H   1.5081425673131437        2.8924905880161602        2.2101709773008329     
 H   3.0611855729049928        4.4098782974934538        3.8553330816239599     
 H   4.1040672749442511        3.5828772202459547        2.6863474990627147     
 H   1.1065778117238649        3.2484586778906328        4.4926072667931569     
 H   1.1877032189037668        1.4893094737933081        4.7451716469441694     
 H   1.8612999458858290       -2.3106460001813911        3.4548151400173985     
 C  0.17980820145780027       -1.6586153076993790        2.2502850147471176     
 C  0.29379180109258785       0.65403515047864536        1.6385068406567147     
 C   6.7872345508453362        3.7474728690509074        1.4997623337348538     
 C   5.6749378100315608        2.9756812292821997      -0.49767127047244475     
 H   4.5841297389643891        1.1202538492941807      -0.31776389334826133     
 H   8.8460703034953259       -2.5970843796626775        6.2203091741283920     
 C   8.9120462349569554      -0.53036386096504384        6.8567392476271776     
 H   8.6262338174515900        1.5653544377937945        7.3186408537049212     
 C   1.7589766621165623        3.7583309956148310        6.9224782816130244     
 C   2.8874531898387947        2.9929899601641714        8.9132695525054526     
 H   3.9625708053965085        1.1275015816468243        8.7337996747383677     
 H -0.29851878050530267       -2.6345106576344919        2.2220024646749099     
 C -0.38014853203961180      -0.56634846527442906        1.5924599399996098     
 H -0.10557205269096662        1.5313717261968760        1.1351559812012326     
 H   7.4103947824825935        4.4799911397740466        2.0131600931255886     
 C   6.4786545433713512        3.9201231428827987       0.14712471787115869     
 H   5.4198504235506180        3.0852606871065920       -1.5527202102187760     
 H   9.8571228689858348      -0.62445373160851469        7.3888887121262412     
 H   1.1346694431866267        4.4909089557507160        6.4108493720384567     
 C   2.0835847478333775        3.9386090930102124        8.2704296156049981     
 H   3.1533553958676710        3.1077165404984344        9.9650520064066743     
 H  -1.3267293983003376      -0.66309011548128494        1.0632284970198607     
 H   6.8769571406198500        4.7798318182612727      -0.38295375084924682     
 H   1.6980583786961041        4.8053529732325373        8.7985592343802548     
 Dy   4.2946553937683589        17.061914761404420        12.647772034495901     
 Br   4.2859609842583239        19.934834920688257        12.655983845426301     
 O   3.4841652053278067        16.626453321037147        10.680424878419101     
 N   2.9058223062993926        14.936421491314929        13.104190401324932     
 N   2.0481850967856552        17.506268145625317        13.855533203790438     
 O   5.1072078730944988        16.646150904176082        14.620067739597056     
 N   5.7008761707325872        14.946008246357531        12.208043647714300     
 N   6.5385934879852776        17.523752000273216        11.442025150393592     
 C   3.0404100996270880        15.562247373262993        10.006211612195520     
 C   2.2615285718093761        15.139817635084132        14.426987522438482     
 C   3.7386528413622004        13.702403556006342        13.164719434311364     
 C   1.8109984760607261        14.799904332869945        12.084000262292616     
 C   1.3885815497934986        18.683616136551819        13.928969591700332     
 C   1.5178306449182026        16.445426773209530        14.514007409388560     
 C   5.5461416574901676        15.584309546897497        15.300400866477133     
 C   6.3481219789858114        15.151859140778370        10.887094352865086     
 C   4.8758272422679436        13.706889934566567        12.145471156036596     
 C   6.7918497358445862        14.819890041546699        13.234160856338658     
 C   7.1888885702819634        18.705985213602208        11.363484163574968     
 C   7.0864243630607708        16.460381058358823        10.802236759018777     
 C   2.2423600986542720        14.583302641468618        10.662183345886739     
 C   3.3556451529912232        15.369223752395071        8.6419451133469440     
 H   3.0572005778745535        15.140434383237103        15.188562108550590     
 H   1.5715891773849622        14.311434358438207        14.663511086882043     
 H   3.1081228345951200        12.811037052627331        13.003965005508475     
 H   4.1552177885724308        13.631298027374422        14.174570989578910     
 H   1.1543934894931294        13.969844230695037        12.388048219783158     
 H   1.2279280944420354        15.729504245244307        12.138247335738946     
 H   1.8583101253751744        19.510669862320736        13.402090693780394     
 C  0.19812863445828210        18.851070013443550        14.631763613768360     
 C  0.34294639963288576        16.543141825022516        15.259431021759722     
 C   6.3519812396719004        14.605543607968249        14.653843825230082     
 C   5.2150455595091021        15.390511204014606        16.661146261105696     
 H   5.5538320904885641        15.151465026558347        10.124050927172082     
 H   7.0411825363064500        14.326084208934303        10.650925786560794     
 H   5.5120242307313267        12.818934311430532        12.303688894986205     
 H   4.4591684375826866        13.635604398965249        11.135530377111026     
 H   7.4551593088372785        13.992899021884963        12.936637702727230     
 H   7.3690172579737601        15.753175039473792        13.179858719955124     
 H   6.7045506928606891        19.535320914638344        11.873434825001350     
 C   8.3883909218644170        18.874953918232951        10.676322239636903     
 C   8.2722926284547320        16.558672543918757        10.075289498019970     
 C   1.7818086078912794        13.470410384172725        9.9507268809217440     
 C   2.8769492498618598        14.252390238256604        7.9478545343217055     
 H   3.9514641675885511        16.118341140776032        8.1225034032475083     
 H -0.29160024235866466        19.821518391121746        14.657157307533611     
 C -0.34135772291106209        17.758190807990058        15.305625302106826     
 H  -4.2596272824897710E-002   15.665569653365088        15.773062566216783     
 C   6.8025602999719235        13.491634352168843        15.370014778967189     
 C   5.6827477695611952        14.271898128171857        17.359776226414095     
 H   4.6130188932379701        16.139099508109751        17.174079974804098     
 H   8.8690099864230252        19.849715052361635        10.644246428977473     
 C   8.9483135337886086        17.778100089653062        10.026161137763028     
 H   8.6714651506539777        15.678606055014958        9.5767038062924694     
 H   1.1660922248694205        12.733420345739935        10.466662450818550     
 C   2.0849435755365868        13.300738229463471        8.5965510805027776     
 H   3.1268631369844178        14.145050812370686        6.8913708630617219     
 H  -1.2825744988987924        17.850661153071879        15.844880045416648     
 H   7.4227676730674617        12.754068394120726        14.860562034373057     
 C   6.4814168518109883        13.319805646226413        16.719831564560039     
 H   5.4197483014804062        14.163681635355490        18.413014879905223     
 H   9.8967909001640830        17.871032273240960        9.4999320608624043     
 H   1.6916655312001276        12.437897853384172        8.0679052976454884     
 H   6.8651905187516906        12.454688007419319        17.251938700737487     
 Dy   1.3006424816326870E-002   8.7755888840886644        4.2331525170381790     
 Br   3.1395844235998309E-003   5.8915502734619869        4.2226541495950540     
 O  0.81372535157460091        9.2091897075634641        2.2619008714643862     
 N   1.4243857028172209        10.888335060636262        4.6775175391054082     
 N   2.2507892708234825        8.3024307510640956        5.4321370824068831     
 O -0.77741613971424262        9.2202865603296384        6.2067605828486343     
 N  -1.3850392276599508        10.891575885840965        3.7846200058562256     
 N  -2.2376573317280024        8.3331866985101044        3.0253516398965048     
 C   1.2569193767837175        10.270919467635553        1.5841510847889571     
 C   2.0730514716253059        10.676948766269927        5.9950865393321884     
 C  0.59139674662626296        12.121184076527390        4.7450102150228028     
 C   2.5119481453788088        11.023109846496641        3.6506850235239963     
 C   2.8987625224213351        7.1182356461085980        5.5084884257140141     
 C   2.8027880957543405        9.3632606414230199        6.0744712528315601     
 C  -1.2305021684796185        10.279688088041777        6.8822039642839368     
 C  -2.0339444535509661        10.699702045737167        2.4622281826660788     
 C -0.54852445311145392        12.124537788094809        3.7281222630440229     
 C  -2.4770716355795264        11.027793002944325        4.8084418245229150     
 C  -2.8914535236801626        7.1526065918534139        2.9512039550858074     
 C  -2.7744716135899510        9.3930910887349039        2.3710004058463237     
 C   2.0686772522816783        11.243400772371634        2.2326820558465603     
 C  0.92373407551909104        10.470513380062599       0.22490927222306978     
 H   1.2815493839910022        10.680488752808538        6.7608285902198730     
 H   2.7732234182437758        11.496660435431309        6.2323516661761538     
 H   1.2209087467464790        13.013996491416766        4.5866177326593611     
 H  0.17739829825837944        12.188747919778720        5.7561987472759615     
 H   3.1742532515242958        11.850548105913886        3.9497789378618253     
 H   3.0920371998470428        10.091158318683721        3.6991266289046858     
 H   2.4118245178507167        6.2913279272967486        4.9973266884117766     
 C   4.0976176067118617        6.9443829382881814        6.1954188811077495     
 C   3.9884031658467007        9.2587784354711271        6.8010193539208377     
 C  -2.0417154141685874        11.249005683172680        6.2284464608112762     
 C -0.90897151931512121        10.479457800483734        8.2440277538349580     
 H  -1.2409344702224416        10.705015683708021        1.6979510844543408     
 H  -2.7254344399231054        11.529304240815502        2.2347307401795113     
 H  -1.1790263858209293        13.015395660884996        3.8918096476893429     
 H -0.13373443922115830        12.198029368743528        2.7177784081401302     
 H  -3.1356521613335153        11.856535774982953        4.5050754279973635     
 H  -3.0589913458375215        10.097317849280424        4.7569154888247676     
 H  -2.4151640569255370        6.3263640145651507        3.4735505279409455     
 C  -4.0843922393530354        6.9824840748956873        2.2532762555837595     
 C  -3.9513226526761613        9.2924714177127221        1.6296756286939353     
 C   2.5220774887941984        12.357905268285311        1.5194852607872855     
 C   1.3945058306259621        11.589805983272793      -0.47067059737884714     
 H  0.31747743770372583        9.7258369167099303      -0.28887494963644483     
 H   4.5745380143583310        5.9678343466108430        6.2251980910813991     
 C   4.6612087953719668        8.0378305189634744        6.8481305461567565     
 H   4.3902793706173302        10.137025562231301        7.3007095149764911     
 C  -2.5082303881594838        12.359525297675393        6.9395773190441643     
 C  -1.3935839122174360        11.593855922917912        8.9379137246573688     
 H -0.30269836386085724        9.7380495282185020        8.7622122034517194     
 H  -4.5702181726044939        6.0100793772544714        2.2274613686501428     
 C  -4.6315203612662632        8.0750755989099829        1.5850695682717821     
 H  -4.3421053330536443        10.169438715531074        1.1190397862989929     
 H   3.1462085543285583        13.091172339636405        2.0303798884959621     
 C   2.1983652795274473        12.536155738342069       0.17107645142953434     
 H   1.1294267326062548        11.702915927864026       -1.5228188176046042     
 H   5.6093639053098174        7.9416313421976774        7.3746571306639934     
 H  -3.1322719984440348        13.090298501289904        6.4248357244472709     
 C  -2.1985550830636051        12.535957734405043        8.2914186416540048     
 H  -1.1377229318634028        11.706421590583629        9.9924332466417862     
 H  -5.5751839143669519        7.9805894433602020        1.0504734761637136     
 H   2.5845609799207159        13.401891828690976      -0.35816975244074734     
 H  -2.5970223095135365        13.396853021570125        8.8193293441789216     
 Dy   1.4247108088812957E-002   8.4704191452624187        12.681239197406917     
 Br   2.4690840835340115E-002   11.338435730885122        12.680685501266106     
 O -0.79998849658071669        8.0495547890478747        10.708524850900352     
 N  -1.3910480468918045        6.3493415160542597        13.123642782226490     
 N  -2.2307836136112655        8.9265783761896440        13.889214985566740     
 O  0.82267594304079816        8.0301620583643913        14.648180304067878     
 N   1.4026850135014448        6.3404679470367382        12.225759198927967     
 N   2.2594910192895252        8.9104436249531211        11.470831030799610     
 C  -1.2370606194294211        6.9848913232658898        10.031232419009497     
 C  -2.0373221336994596        6.5548394382653692        14.444938258263528     
 C -0.56630479460496064        5.1099454493976939        13.185444081735090     
 C  -2.4827729426056426        6.2225464891294635        12.098600954219989     
 C  -2.8822639177378155        10.108064804140286        13.968579958354649     
 C  -2.7765530095409101        7.8627524330184304        14.530137196966839     
 C   1.2674137999600232        6.9665192672069223        15.322901687773243     
 C   2.0468979793691093        6.5428492721708116        10.902986852082631     
 C  0.57072052426867115        5.1057266780772785        12.166080177600010     
 C   2.4976125668188103        6.2038782774771182        13.245757700528261     
 C   2.9192027738388173        10.087581087330202        11.395272990987673     
 C   2.7909193079868184        7.8480584338067043        10.815530433528895     
 C  -2.0425213585227793        6.0066796461885348        10.679378398540369     
 C -0.90350201778586159        6.7868507908098623        8.6716585918375788     
 H  -1.2426952131663001        6.5548359525293094        15.207616428357737     
 H  -2.7298354731829395        5.7286992319363854        14.681594443033408     
 H  -1.2027221977204516        4.2221771096524181        13.026502497745183     
 H -0.14969321801338648        5.0376769281439087        14.195318401528210     
 H  -3.1459045759371662        5.3955384013768546        12.396925838946650     
 H  -3.0600654839411305        7.1557518254885233        12.152393275079286     
 H  -2.3994774043062335        10.937977609612155        13.458200148043861     
 C  -4.0810302754176213        10.275863485614375        14.657256114625099     
 C  -3.9617116993350021        7.9598818041806680        15.258554004299100     
 C   2.0660971858966999        5.9876950312817465        14.667576640216259     
 C  0.95264078915438877        6.7740634095400445        16.687398163424110     
 H   1.2512981197803763        6.5432810038087794        10.141322279584669     
 H   2.7367073503218147        5.7142478224573345        10.666748860474398     
 H   1.2020748229243408        4.2149895173914285        12.327643848832960     
 H  0.15436113747644153        5.0332860159545181        11.156267869535910     
 H   3.1539085557458573        5.3733089014659194        12.941944153487180     
 H   3.0812260544138876        7.1331641510432577        13.191308286800774     
 H   2.4487135881445004        10.915960517198446        11.919298680956913     
 C   4.1107526495994415        10.253341184040243        10.693982304215929     
 C   3.9673722562909246        7.9438475688046735        10.072563823235942     
 C  -2.4901352963400472        4.8896537468502288        9.9661141084867388     
 C  -1.3680246246523640        5.6650941019043506        7.9759564285731388     
 H -0.30211176555593866        7.5348357832366952        8.1571424785655822     
 H  -4.5626461659990314        11.250031235741405        14.690061302169029     
 C  -4.6390096536585883        9.1785151346317466        15.308225219295254     
 H  -4.3593670843925620        7.0794519135413152        15.757767930211331     
 C   2.5265035642957248        4.8748116037653473        15.379265553496699     
 C   1.4315141998091081        5.6575592633985066        17.381940067352453     
 H  0.35625445742200962        7.5228012386722805        17.206707563850209     
 H   4.6000287533043727        11.223881998534106        10.666108692645853     
 C   4.6518092322501294        9.1586780543102027        10.024402069486106     
 H   4.3538539229117310        7.0648825458182616        9.5621028214368327     
 H  -3.1096855684890499        4.1526036835331590        10.477277200079845     
 C  -2.1662631307338454        4.7136928043669695        8.6174806452926127     
 H  -1.1031547523577876        5.5538242644130085        6.9235202798790487     
 H  -5.5869755724055477        9.2706308400069020        15.835516654940617     
 H   3.1418573571799175        4.1373994960476717        14.863319767982148     
 C   2.2233318005531726        4.7055006895638911        16.733536982988269     
 H   1.1814665484578810        5.5506678257021882        18.438453787042427     
 H   5.5939912780509227        9.2496763628006491        9.4866311738450779     
 H  -2.5470802984930385        3.8459128492244785        8.0875025059864072     
 H   2.6162515314476154        3.8426184924793003        17.262501462830734     
         256

 Dy   4.2679274455860643       0.16975564501392978        4.2190349294379743     
 Br   4.2759525886720793       -2.7142095297354532        4.2184424305096693     
 O   5.0596832754423859       0.60640390500150787        2.2437620818381210     
 N   5.6703008972666966        2.2837718711157056        4.6612470349864878     
 N   6.5169604081354011      -0.27592421560837199        5.4276970516163559     
 O   3.4682776659295538       0.60980566050103935        6.1886279524330492     
 N   2.8608967186136809        2.2850554084963774        3.7686884203546032     
 N   2.0282880260149150      -0.29918675525364696        3.0207163826022994     
 C   5.5120961968130739        1.6640029603798145        1.5652032062661170     
 C   6.3202998743305470        2.0929369507888667        5.9832645623195209     
 C   4.8359703689120934        3.5182081173631081        4.7171475863813566     
 C   6.7612117965873777        2.4163592370546709        3.6355851072738039     
 C   7.1680602345014570       -1.4578439362710256        5.5045481288680840     
 C   7.0588788064851933       0.78536455709964548        6.0755750845824990     
 C   3.0251099988937340        1.6730809331104330        6.8641272511759102     
 C   2.2127756246823971        2.0732899630670678        2.4508258739621054     
 C   3.6960172495520474        3.5163910485551311        3.7003574490130395     
 C   1.7729076412869316        2.4232441606815436        4.7946592992723334     
 C   1.3777768707252704       -1.4821168783909426        2.9468254310978752     
 C   1.4814987294978661       0.76028429766121219        2.3717710877067977     
 C   6.3240315740880062        2.6349628625661632        2.2156609095879589     
 C   5.1888730888380827        1.8606965997763911       0.20323987205875346     
 H   5.5279812572947451        2.1003114903312579        6.7482612007423395     
 H   7.0131376036454478        2.9218951606564882        6.2089652247615561     
 H   5.4681191885028371        4.4078794620348667        4.5532597518084037     
 H   4.4212781788130409        3.5926822687857456        5.7274810837074739     
 H   7.4213220804051261        3.2448307932069658        3.9363093631440673     
 H   7.3418657803179901        1.4851399117444737        3.6882993404128199     
 H   6.6876766000577339       -2.2851670577059582        4.9876481284487522     
 C   8.3635409753607917       -1.6277991350123322        6.1982078944074273     
 C   8.2388526997283069       0.68522879193320674        6.8117570014748656     
 C   2.2149918779370710        2.6451209149216219        6.2129096302416356     
 C   3.3564382456355442        1.8740372746199663        8.2235257110054540     
 H   3.0046575055961031        2.0758507766126528        1.6854270924850145     
 H   1.5135645220065717        2.8936164218580807        2.2126725458004164     
 H   3.0681609617524965        4.4103988268967269        3.8584756146619799     
 H   4.1100283532721251        3.5827779444229773        2.6891077212313572     
 H   1.1121449727119326        3.2512803778953163        4.4937658516965788     
 H   1.1913023068518838        1.4922108648966541        4.7471693818720846     
 H   1.8605611090929151       -2.3079514219906963        3.4635412845586990     
 C  0.18167151047890012       -1.6562303312496898        2.2553031835235586     
 C  0.29940965729629399       0.65512668073932279        1.6392961432283573     
 C   6.7882379756726685        3.7447824469254534        1.5018116821674272     
 C   5.6712378311157803        2.9743044732910997      -0.49346861473622239     
 H   4.5819421182821944        1.1180582052470902      -0.31246544562413070     
 H   8.8466496324976607       -2.6014799047813382        6.2269395098141960     
 C   8.9165766427284794      -0.53342580238252191        6.8585300374135887     
 H   8.6337355862257930        1.5634173523468973        7.3170724549024611     
 C   1.7603701114582815        3.7602343053574154        6.9244346428065118     
 C   2.8847675672693973        2.9941193871320855        8.9172261460027276     
 H   3.9612953160982545        1.1293779868734124        8.7390080162691852     
 H -0.29796566360265131       -2.6315153871672456        2.2284112547374555     
 C -0.37575802406980591      -0.56463708583721450        1.5942679245998048     
 H  -9.8319022195483302E-002   1.5320147347484379        1.1338965899006161     
 H   7.4121390311412956        4.4772127976870220        2.0143923786627944     
 C   6.4760306210356751        3.9186401839413993       0.15016029343557935     
 H   5.4135976513753077        3.0846920667032962       -1.5477982936593881     
 H   9.8623635473929170      -0.62748684160425738        7.3894326138631206     
 H   1.1366812051433135        4.4927801418753583        6.4119744280692288     
 C   2.0818039520166884        3.9397000139551057        8.2732300997025003     
 H   3.1484037499838355        3.1083150900992176        9.9696297643533374     
 H  -1.3216305311001688      -0.66137731504064246        1.0637822897099303     
 H   6.8721345822599256        4.7792725452806373      -0.38010668827462341     
 H   1.6943342951480520        4.8057138379162687        8.8010845321901279     
 Dy   4.2909713361341790        17.062554260102210        12.652577645447950     
 Br   4.2846812589791625        19.935455304494127        12.658962267763151     
 O   3.4805491774639035        16.629695234068578        10.684459001459553     
 N   2.8999117172496969        14.938516382757465        13.106669032062468
[truncated: 1,281,471 more chars]
