# Supplementary material for: Unraveling the Contributions to Spin–Lattice Relaxation in Kramers Single-Molecule Magnets
Source: J Am Chem Soc. 2022 Dec 9;144(50):22965–75. doi: 10.1021/jacs.2c08876 (PMC9782788; doi:10.1021/jacs.2c08876)
Supplement: Supplementary file 2 — ja2c08876_si_002.zip [file ja2c08876_si_002.zip › phonon_Dy/mol-8/mode-1-10/8/Cart_disp.xyz]

         256

 Dy   4.1910914461567597       0.16721057009419601        4.2856781970763809     
 Br   4.2029962868857575       -2.7158377617005200        4.1833333471826100     
 O   4.9860269368754802       0.58855884243828716        2.3039983477248960     
 N   5.6355514341551505        2.2649077580503150        4.7097251233744499     
 N   6.4095062183311970      -0.31425093556770217        5.5487357001298356     
 O   3.3929677204684729       0.61995997070634945        6.2492910777685307     
 N   2.8270123784166015        2.3020881641106956        3.8172634680176061     
 N   1.9217280285250553      -0.26077048557734456        3.1384812519935088     
 C   5.4642497717709206        1.6310557688409288        1.6201001364876151     
 C   6.2812110345624124        2.0765210474819682        6.0343191288033573     
 C   4.8235404842646892        3.5151278485134743        4.7487010036862731     
 C   6.7313932141221473        2.3657302564468505        3.6857993480052218     
 C   7.0287869894532884       -1.5116989794420514        5.6606314115708694     
 C   7.0020450935101026       0.75960888991756847        6.1343790373472222     
 C   2.9798430095545347        1.7003008863710050        6.9189501717989588     
 C   2.1733878741722528        2.0898653796977453        2.5023939625171718     
 C   3.6832009109620500        3.5181280922841709        3.7324631632816758     
 C   1.7450317186574484        2.4697991852731516        4.8459885270236125     
 C   1.2396901125071149       -1.4281976018088995        3.0985385372308918     
 C   1.4244815367381727       0.78644130088568021        2.4295407682844945     
 C   6.3015781394785337        2.5855332576551526        2.2641069686408501     
 C   5.1461097946559988        1.8303324261802103       0.25664766664449296     
 H   5.4883502768619303        2.0982386216935738        6.7987171486296170     
 H   6.9841418437475253        2.8985182745569187        6.2547482995978081     
 H   5.4713598861782486        4.3910213942443157        4.5681875992804635     
 H   4.4115364608587289        3.6129741252172987        5.7586024255083927     
 H   7.4104004698831965        3.1812976935654622        3.9824336900984121     
 H   7.2919142885156729        1.4220377710845831        3.7460833082003737     
 H   6.5079164285952409       -2.3492211575955877        5.1972572234924410     
 C   8.2453571938549661       -1.6839980926669615        6.3180226695079540     
 C   8.2143935999865736       0.66302472351628339        6.8173116837030427     
 C   2.1968070086489364        2.6903910736261945        6.2616616632774793     
 C   3.3188324495688097        1.8991017384316529        8.2761916718170028     
 H   2.9641066488614642        2.0791325743181863        1.7358076986377533     
 H   1.4840796269786911        2.9175573174272431        2.2606917694524213     
 H   3.0705084367980580        4.4250875554350060        3.8749845587087473     
 H   4.0988239729304397        3.5622639033769636        2.7206132441843884     
 H   1.1015529746701886        3.3099143512335338        4.5423955121181177     
 H   1.1446620144821071        1.5505079039717451        4.8063969553570320     
 H   1.6827624677651234       -2.2440492435575035        3.6671663001680153     
 C   6.3891985319155270E-002  -1.5995843131827423        2.3720337642846983     
 C  0.27424271073910172       0.67799530701174859        1.6447024321305812     
 C   6.7953105897240231        3.6788850240025996        1.5434384333867779     
 C   5.6574116490952839        2.9272095111653313      -0.44670015835389676     
 H   4.5165842494478463        1.1040545844550869      -0.25566667658044395     
 H   8.6950483290456653       -2.6735816898433367        6.3825635446648379     
 C   8.8629357691391064      -0.57091012357280557        6.8922245417921619     
 H   8.6549456869624599        1.5541580656537546        7.2642121232971544     
 C   1.7772247606765261        3.8246168226347637        6.9654661186707401     
 C   2.8812782684159637        3.0382956555590837        8.9625360858718910     
 H   3.8994592822795657        1.1368112124757774        8.7948852840271456     
 H -0.44921079138720010       -2.5588058262384821        2.3803548079167811     
 C -0.42976573055721728      -0.52654787729686170        1.6268060624177851     
 H  -7.8532439411683849E-002   1.5422310234278820        1.0825484697591909     
 H   7.4418799934150908        4.3957508295045953        2.0513197300998258     
 C   6.4884964562231788        3.8539628623507665       0.19038672682990945     
 H   5.4001644310943888        3.0389868028606553       -1.5011170070673443     
 H   9.8310071092138802      -0.66178895349973121        7.3839962325565303     
 H   1.1780509074263090        4.5742461233728129        6.4482547236643706     
 C   2.1073938991793018        4.0036474490402529        8.3119338767702544     
 H   3.1470128041882020        3.1513925789887098        10.014383111196272     
 H  -1.3537767466483819      -0.62636806882758689        1.0581244488886088     
 H   6.9076377964232050        4.7007081124243157      -0.34620815336552918     
 H   1.7477465582234852        4.8858197641733678        8.8329066966258196     
 Dy   4.2038219405835200        17.062855218063213        12.581423695695651     
 Br   4.1943028908582995        19.935949933205411        12.680976062110345     
 O   3.3990040258428649        16.610152097476487        10.618376026118902     
 N   2.8562885374986884        14.922237988773164        13.052875640129857     
 N   1.9309750817928135        17.471648098595939        13.746196661617079     
 O   5.0211521652402356        16.657362764955291        14.556728554017615     
 N   5.6531598141084256        14.964395927219671        12.156945264348145     
 N   6.4221968468855088        17.562549716703188        11.332629708487172     
 C   2.9820081385680495        15.530565295282919        9.9501172612989297     
 C   2.2082378680295194        15.124516786067296        14.373935866836931     
 C   3.7099988981286605        13.702697066815411        13.127608779573213     
 C   1.7657789715992918        14.757639491026387        12.031032816700582     
 C   1.2427796650463130        18.634476181458311        13.793277447707075     
 C   1.4475545628641846        16.420521880803815        14.457885230745317     
 C   5.4882793084972370        15.611580511867800        15.242741406095860     
 C   6.2960353271942786        15.171742981814889        10.833910761916583     
 C   4.8472489026264842        13.711850883900881        12.108340855094502     
 C   6.7492453927860891        14.863351644883460        13.180013673236667     
 C   7.0438242610246409        18.759239044979790        11.228350306060085     
 C   7.0172309273493845        16.489983586982625        10.746616611878213     
 C   2.2055497789525114        14.538532423346066        10.611966466255591     
 C   3.3083576931559451        15.335523057714241        8.5893388460142077     
 H   3.0039926834390172        15.137541480649746        15.135344459378894     
 H   1.5287822650600638        14.288456494766802        14.613885212790768     
 H   3.0936541535728979        12.798949142154594        12.982163605884258     
 H   4.1290899874968545        13.652793193758583        14.137754383690170     
 H   1.1245848585784182        13.917900143006854        12.339696896638984     
 H   1.1666964402694715        15.677388728647244        12.076690376703310     
 H   1.6749429386595081        19.453551678251301        13.220383062542171     
 C   7.2666045600129500E-002   18.797725833829137        14.531017337456376     
 C  0.30323946523552997        16.519225509459893        15.253309839584997     
 C   6.3182141883533873        14.648361634262567        14.601971760040664     
 C   5.1664871283048424        15.417453745171391        16.606177394726007     
 H   5.5016429635971447        15.159022477654746        10.070965671897694     
 H   6.9996285824218267        14.353824937955871        10.600811892911025     
 H   5.4966284651925656        12.835554846436432        12.281697901253974     
 H   4.4332066174759390        13.619859095513103        11.098642196780180     
 H   7.4273380002234504        14.046599174738475        12.884611464380940     
 H   7.3106818791961885        15.806437836755114        13.118874221923850     
 H   6.5220734246136356        19.595907970129819        11.692316708008038     
 C   8.2637089065737062        18.933213650291172        10.576980355224325     
 C   8.2338300367133428        16.588119055094545        10.070991262903057     
 C   1.7769733825653546        13.407498972555246        9.9089177758995870     
 C   2.8612553529961260        14.200075810786656        7.9034149211614722     
 H   3.8846780894645390        16.098531385300308        8.0671107572139036     
 H -0.44728649162397749        19.753409475418302        14.528667250000435     
 C -0.40714003083407130        17.720192552325273        15.279254635975921     
 H  -3.9817325530218647E-002   15.652224028715946        15.817611750592432     
 C   6.8015917538401469        13.552379346484541        15.325536835040767     
 C   5.6666171498089115        14.317267954771356        17.312170777751280     
 H   4.5428017574115351        16.150332468584196        17.116288550860727     
 H   8.7139922269947210        19.922688321152034        10.517453812992061     
 C   8.8834177213792298        17.821780371849218        10.001829068067789     
 H   8.6758428795800331        15.697948773967312        9.6236248306049319     
 H   1.1821985305333784        12.656777296540421        10.429535784873702     
 C   2.0919012649342656        13.234007862110641        8.5581819520683613     
 H   3.1161865622438225        14.090300039177404        6.8484833438555599     
 H  -1.3268424663559120        17.814248239434988        15.855887187469294     
 H   7.4443528595287063        12.830195551805616        14.820537500477487     
 C   6.4905218464654792        13.381938443843712        16.678166676166430     
 H   5.4072524933572828        14.209561008434946        18.366434402679179     
 H   9.8532917831941589        17.913513404185821        9.5134692556351510     
 H   1.7240768476315718        12.355623175347635        8.0371906997734968     
 H   6.9004207954475190        12.532258269279968        17.217278755237412     
 Dy   8.5145117738368595E-002   8.7721912978730838        4.1623117203425632     
 Br   7.3949280571919906E-002   5.8892304610828976        4.2559235363044277     
 O  0.88243189655357845        9.2226647774549058        2.1973347364217477     
 N   1.4515786143907357        10.905849645789958        4.6269783110472522     
 N   2.3536545487272726        8.3420327105844869        5.3101018123782042     
 O -0.70870199883017693        9.1981795873508094        6.1432376649032010     
 N  -1.3571445151929054        10.870834681779396        3.7346663657236903     
 N  -2.1351165907886442        8.2919487634341227        2.9013948089846235     
 C   1.2985510524875610        10.300778136338751        1.5260553708969138     
 C   2.1054205030946953        10.694179899511889        5.9417164977450305     
 C  0.59669336361760317        12.122887795516107        4.7107413385274590     
 C   2.5336984661534454        11.071452721488592        3.5982635195431056     
 C   3.0347131231700897        7.1740905216104931        5.3515104207294781     
 C   2.8538046741475807        9.3905934387163317        6.0149966651914868     
 C  -1.1856749732380574        10.242827635708501        6.8247615591603559     
 C  -2.0022849417036901        10.681311408450682        2.4100224356600592     
 C -0.54381012361802783        12.120189143650274        3.6946460807542882     
 C  -2.4533229120125917        10.973875712154733        4.7578877714141647     
 C  -2.7558453123478830        7.0951121423442194        2.7910135112002497     
 C  -2.7244441417892835        9.3650119360612170        2.3112275491435916     
 C   2.0827135404938155        11.290721476494335        2.1822601546700984     
 C  0.96238179028843596        10.497535984580818       0.16777371935242721     
 H   1.3149146242774190        10.684064518425666        6.7084661556518554     
 H   2.7951385482231319        11.521702918168270        6.1826887274069193     
 H   1.2103915721744940        13.028985658620899        4.5672126682976710     
 H  0.18143127214225457        12.168498565573492        5.7226438693243740     
 H   3.1779010688203098        11.911311019435921        3.9010606962385386     
 H   3.1332992419685759        10.151682861518148        3.6389034294549085     
 H   2.5892403701799567        6.3571116879352969        4.7863936279551194     
 C   4.2125026302155764        7.0036250652689533        6.0750696814987704     
 C   4.0064402337799487        9.2833768373838197        6.7962608758753440     
 C  -2.0233806961977834        11.195859880117116        6.1791615447073038     
 C -0.86529249876780290        10.445889457175470        8.1870673327298853     
 H  -1.2089595363984269        10.701045465939151        1.6460722161753125     
 H  -2.7041958219984052        11.503736802700400        2.1879345774004464     
 H  -1.1906561362071986        12.996915166413721        3.8746090004555054     
 H -0.13175824655693968        12.216881360214478        2.6846474462266219     
 H  -3.1317259047976296        11.789434232704114        4.4598626509650909     
 H  -3.0143776361806323        10.030472322103677        4.6989102966947982     
 H  -2.2372276895384191        6.2580267499068514        3.2576014678314982     
 C  -3.9707740956970583        6.9227866868523176        2.1306582905937979     
 C  -3.9347278171532976        9.2681824033519984        1.6246013296078370     
 C   2.5054517365945577        12.422785436068882        1.4770450279580285     
 C   1.4038848528478680        11.634048399749680      -0.52027683400652824     
 H  0.38070309098041083        9.7360270580731250      -0.35073103613723106     
 H   4.7243552709277914        6.0437203443585581        6.0683238297701321     
 C   4.7096881269998736        8.0784141730831180        6.8153090949483159     
 H   4.3614984241709287        10.148923141383827        7.3548609450951057     
 C  -2.5165634256211429        12.290697670449875        6.8977683638247322     
 C  -1.3754433549838025        11.544761308582686        8.8880711482327754     
 H -0.23562927118544189        9.7205899587570723        8.7005797538749228     
 H  -4.4219989118299479        5.9338428753406109        2.0678455910883211     
 C  -4.5847902509232599        8.0349998010193033        1.5511747201611630     
 H  -4.3725423202384155        10.158653635543180        1.1738954679897964     
 H   3.1049341033617113        13.172441551371085        1.9938677359959933     
 C   2.1783431248309011        12.599406858060970       0.12955835669803462     
 H   1.1404182089146484        11.745158807671787       -1.5728719293421525     
 H   5.6354625023483482        7.9796009808095265        7.3812814744677020     
 H  -3.1641355861055707        13.005977490467933        6.3889850975798534     
 C  -2.2078019470094761        12.469454842069146        8.2498450781540420     
 H  -1.1167986877569211        11.659525725955499        9.9417873829929420     
 H  -5.5513795438456004        7.9438266807045572        1.0565836415774998     
 H   2.5408086317760663        13.479589575022679      -0.39267038061257259     
 H  -2.6264063323845059        13.317563066207818        8.7845788947757502     
 Dy  0.10812458178296125        8.4739840168434331        12.744075608202648     
 Br  0.11519129967415100        11.340917050016987        12.657144187385871     
 O -0.71067869374609582        8.0590453324876066        10.770038668048249     
 N  -1.3372701235007833        6.3651909214117417        13.175628541824297     
 N  -2.1129932205780784        8.9617762606024485        13.994420788450928     
 O  0.91064965227591288        8.0199883253960582        14.707706007551687     
 N   1.4568165613079112        6.3268621213404606        12.277546987129377     
 N   2.3787596992554199        8.8758839589232679        11.576353283689635     
 C  -1.1754844439888315        7.0093945043922581        10.088022608358157     
 C  -1.9793523658544216        6.5724920781588967        14.498671218085923     
 C -0.53094007590813175        5.1131377373052187        13.224119324660677     
 C  -2.4338798565061519        6.2623821551550582        12.153664044640841     
 C  -2.7378304111318603        10.156802507792220        14.097713291194097     
 C  -2.7026406245723553        7.8895151246134150        14.585662199960035     
 C   1.3275116973301395        6.9415998016870457        15.378266462021498     
 C   2.1055460487355129        6.5265644350181029        10.956730543134057     
 C  0.60607361618848166        5.1051576515948485        12.204752601577216     
 C   2.5468869006426749        6.1654737338219539        13.300303249342202     
 C   3.0650920568002502        10.039587309184935        11.524878101386205     
 C   2.8657564903141113        7.8224147095690535        10.871042383533874     
 C  -2.0030548562913384        6.0461068091062824        10.731875822613764     
 C -0.85363679982639051        6.8114627373075569        8.7251291896902448     
 H  -1.1847313871998635        6.5609722182825401        15.261388916232292     
 H  -2.6819031368128732        5.7538915008777698        14.732760748625008     
 H  -1.1796994355160173        4.2363961746285863        13.050235789526459     
 H -0.11698688829133715        5.0207658544262799        14.233776002463021     
 H  -3.1111505449646932        5.4450770946157263        12.449914029881704     
 H  -2.9963665863679338        7.2047931924954289        12.214174248632551     
 H  -2.2203179098081196        10.993641762861232        13.630059355191493     
 C  -3.9555670726230656        10.329449340801579        14.753096737500249     
 C  -3.9167251548179913        7.9865525676191016        15.265901124198020     
 C   2.1056949575545807        5.9489699214523704        14.719291919503565     
 C  0.99906695444842331        6.7478122106222322        16.738834050566670     
 H   1.3103031224514954        6.5381350300214303        10.194722181676436     
 H   2.7854192719525672        5.6902946255940954        10.718623513523243     
 H   1.2248163952933284        4.2031950651961969        12.351452509388990     
 H  0.18710178695025190        5.0527797262812051        11.194715656350542     
 H   3.1888377546359079        5.3252166276178636        12.994082422458128     
 H   3.1455813548121605        7.0853557207735633        13.253079152348336     
 H   2.6297758881524338        10.860798090022739        12.091836073472873     
 C   4.2372496543848310        10.201071053080234        10.790167808770541     
 C   4.0130599401869471        7.9187800886886146        10.080150121731767     
 C  -2.4841679809768280        4.9468441781649730        10.011663836567088     
 C  -1.3512474184692886        5.7078717916932336        8.0226625402188674     
 H -0.23227290337253192        7.5443779933305306        8.2123663995072000     
 H  -4.4087170810712131        11.317477395236088        14.811436136274047     
 C  -4.5695060489345334        9.2184491242127695        15.334019739133769     
 H  -4.3545261325861579        7.0966554129673636        15.717269466498426     
 C   2.5327727656141406        4.8183696419956012        15.424165868780353     
 C   1.4448950914942384        5.6130649527959262        17.426806935824214     
 H  0.42106252982410380        7.5104767773394299        17.259552148439941     
 H   4.7548977041704061        11.157793966598312        10.787836344290723     
 C   4.7219054764176747        9.1204142099695673        10.050513357331278     
 H   4.3592821380872619        7.0495423424271779        9.5218069947445532     
 H  -3.1254247571288953        4.2250178696028815        10.519190244095164     
 C  -2.1728803626812851        4.7726232766456267        8.6595915629902986     
 H  -1.0920089408670186        5.5974615164095747        6.9686715523763496     
 H  -5.5377090230467383        9.3093858071727666        15.825591801596017     
 H   3.1276702397325029        4.0666179304155916        14.904957739542118     
 C   2.2153543416334074        4.6461231187708592        16.774555005781057     
 H   1.1877029605520355        5.5043087858740858        18.481314755537014     
 H   5.6435207471129969        9.2127543076908704        9.4768702096789301     
 H  -2.5806397086659403        3.9201977520209610        8.1231364477980659     
 H   2.5815349033330479        3.7679277771450521        17.297254538438654     
         256

 Dy   4.1950779556789213       0.16730913270448622        4.2825827955475626     
 Br   4.2066751733714698       -2.7157845103804941        4.1852333114884797     
 O   4.9898659735367064       0.58928590155137284        2.3011892064786510     
 N   5.6375408295873930        2.2657478208877992        4.7074316185657272     
 N   6.4150001834546373      -0.31248492842931708        5.5429446661633435     
 O   3.3969079811750493       0.61957539911603199        6.2464645764301041     
 N   2.8289538836207715        2.3012747237501610        3.8149681815467260     
 N   1.9271730536438025      -0.26261087600347732        3.1328523087088334     
 C   5.4667375566323750        1.6325441174938824        1.6175319303582343     
 C   6.2834337361342918        2.0772331769378698        6.0318877184331896     
 C   4.8244687056714541        3.5152172419628007        4.7472603556169588     
 C   6.7331127522010403        2.3680827048745079        3.6833805667449604     
 C   7.0358036408106237       -1.5091902849699490        5.6531588067823257     
 C   7.0051173283245980       0.76077007325669010        6.1315682348698610     
 C   2.9822221655368080        1.6990595759124547        6.9163869136590108     
 C   2.1756143460986404        2.0890803772828579        2.4999429608363135     
 C   3.6841456315739474        3.5180401422899625        3.7309971713625920     
 C   1.7466537817645760        2.4675866721794937        4.8435214646374325     
 C   1.2466446850017592       -1.4307793861834546        3.0912768014693470     
 C   1.4275551346212640       0.78519221654139615        2.4267875651752697     
 C   6.3028586183996067        2.5878337974373951        2.2617995012338077     
 C   5.1481847436331991        1.8317352678111998       0.25419658541226831     
 H   5.4906053410438336        2.0982467604588950        6.7963209403531364     
 H   6.9858786833601494        2.8995640201240729        6.2525718289529184     
 H   5.4715474307143364        4.3917726731520998        4.5675911388164403     
 H   4.4123301867357929        3.6119010756414340        5.7571841072179728     
 H   7.4112309062440369        3.1842636514621891        3.9801812641034915     
 H   7.2945872743148890        1.4249807148553539        3.7432776837103550     
 H   6.5168679458104792       -2.3462244811508080        5.1872263151278188     
 C   8.2513633207022181       -1.6813765800886136        6.3122891327425563     
 C   8.2159067792972458       0.66401355354546920        6.8170651679278906     
 C   2.1978828391864895        2.6882495240198847        6.2593412056186049     
 C   3.3206885155953692        1.8979413803350702        8.2737723195711528     
 H   2.9663912604633911        2.0790055347172767        1.7334161708308655     
 H   1.4858249694647565        2.9164165643408810        2.2584158866948001     
 H   3.0707398324881550        4.4243791454782553        3.8743162381583098     
 H   4.0996822458639182        3.5632846416381154        2.7191759791451693     
 H   1.1023609326216792        3.3071237375668572        4.5400219583422121     
 H   1.1471739834980017        1.5477381215731578        4.8035354634291805     
 H   1.6916154579918672       -2.2471096235696284        3.6574213566146145     
 C   6.9874127028197508E-002  -1.6022973652636052        2.3664481436854632     
 C  0.27578195087714663       0.67690645221116119        1.6444715828140521     
 C   6.7950071302628219        3.6820453740424699        1.5414595632474390     
 C   5.6579179592505193        2.9294954214720650      -0.44882844838620195     
 H   4.5197427618554542        1.1046449832923326      -0.25824169264642177     
 H   8.7026573606683826       -2.6701963768461696        6.3751138597065955     
 C   8.8658443332071517      -0.56918900458416533        6.8906293560625542     
 H   8.6542602703643379        1.5545241757160668        7.2667767199372966     
 C   1.7764517006826999        3.8214928622580251        6.9635123629372035     
 C   2.8813184522301656        3.0361433134861295        8.9604684185532975     
 H   3.9024873095055872        1.1365333714569885        8.7923518377157883     
 H -0.44162087915284010       -2.5622915407615579        2.3730780697609424     
 C -0.42684581983435638      -0.52836676875201860        1.6252695547568958     
 H  -7.9159117026099651E-002   1.5417523594214879        1.0850529062012315     
 H   7.4404801577343358        4.3996850108093657        2.0495349768048348     
 C   6.4877419683470192        3.8571225804832281       0.18852718393841397     
 H   5.4005234534996696        3.0412436350326226       -1.5032049755689771     
 H   9.8328369650431870      -0.66022550340474462        7.3842952467087040     
 H   1.1760830104099937        4.5702663836041717        6.4464969616861518     
 C   2.1060253620303366        4.0005046233332395        8.3101387121217414     
 H   3.1468347691837919        3.1492686320242744        10.012374331751458     
 H  -1.3519144925109630      -0.62803289111620753        1.0584350305641783     
 H   6.9056215077970453        4.7046083704181001      -0.34776072698225269     
 H   1.7448897408923110        4.8818325110947001        8.8314418532945282     
 Dy   4.2079952074793443        17.062872145100052        12.585221673730869     
 Br   4.1987578230003848        19.935956220960140        12.680024293509828     
 O   3.4029004820307218        16.611291349957664        10.621881881037957     
 N   2.8581741670337539        14.923156653044506        13.055689241263364     
 N   1.9365287319131730        17.473687462051139        13.752226319096225     
 O   5.0250334744432239        16.656520939377526        14.560304513191735     
 N   5.6549605493080044        14.963384040553688        12.159754490820738     
 N   6.4277151325762336        17.560421292473031        11.338649045557814     
 C   2.9846790954996472        15.532469608758774        9.9532671635739831     
 C   2.2102802125130432        15.125490847738931        14.376821089765084     
 C   3.7107194643122274        13.702807320144640        13.129719057109552     
 C   1.7674962724493273        14.760129162730069        12.033847927670553     
 C   1.2499128938989974        18.637315806105395        13.800796821776721     
 C   1.4505248121709755        16.422012074618625        14.460956820728052     
 C   5.4908712746473753        15.609939055069411        15.245969366041066     
 C   6.2980353584895648        15.170646929464144        10.836813742095753     
 C   4.8479707218501602        13.711594805155837        12.110457012734777     
 C   6.7508319733417848        14.860909224394288        13.182900484964833     
 C   7.0509224611684091        18.756315302500798        11.235811708927081     
 C   7.0201608565669149        16.488367610988494        10.749667577999304     
 C   2.2069937890848861        14.541127108123762        10.614691117362812     
 C   3.3108047263131479        15.337438856998530        8.5924024005134978     
 H   3.0060231728720659        15.137864653682259        15.138245689704950     
 H   1.5302652363670606        14.289840110768461        14.616578841171231     
 H   3.0935702017842530        12.799739125171865        12.983535011785046     
 H   4.1296863564020123        13.651825625990654        14.139850246425661     
 H   1.1254092146944972        13.920944571026512        12.342200685552035     
 H   1.1693323837759979        15.680444962094883        12.079917477163143     
 H   1.6841516386115325        19.456848957178735        13.230473248455063     
 C   7.8686278555123029E-002   18.800773329522681        14.536631718733558     
 C  0.30455189356875345        16.520643192216898        15.253672761260747     
 C   6.3194899100957178        14.645935638229441        14.604781530993632     
 C   5.1689108733896001        15.415885461662821        16.609346143119705     
 H   5.5036496237572878        15.158561360197009        10.073862574707810     
 H   7.0010731487357347        14.352310869733078        10.603555909180475     
 H   5.4965951566229370        12.834656003589611        12.283093307706276     
 H   4.4338107060721423        13.620649673687449        11.100742949511170     
 H   7.4280731990572777        14.043585815971552        12.887300761351893     
 H   7.3131647920063791        15.803438241032358        13.122108879562656     
 H   6.5312319387329536        19.592569106163328        11.702330048932636     
 C   8.2696960630200209        18.930033860351614        10.582495946618108     
 C   8.2350990803676751        16.586525367704816        10.071270477452904     
 C   1.7770288012320870        13.410934862677484        9.9111915368096071     
 C   2.8623607768963195        14.202837072677323        7.9060454419433990     
 H   3.8882086500563120        16.099733433320296        8.0704101765032092     
 H -0.43960636043277868        19.757264532782386        14.535844604170414     
 C -0.40438718414736774        17.722382489199010        15.280771479187125     
 H  -4.0813274038707714E-002   15.653051845060148        15.815194159327811     
 C   6.8014316560831398        13.549112246560314        15.327934626303728     
 C   5.6676510091434666        14.314853331307788        17.314935833463714     
 H   4.5463941793709584        16.149549870094987        17.119696193742691     
 H   8.7216385725799839        19.918706913824433        10.524504200882458     
 C   8.8861418498852682        17.819407844131756        10.003233324484398     
 H   8.6747936389610327        15.696911995733945        9.6211141710246846     
 H   1.1811215672517095        12.660913752108399        10.431488423570016     
 C   2.0917448159775525        13.237511468705110        8.5603841219049439     
 H   3.1173092027966312        14.093100728333534        6.8511100428527820     
 H  -1.3252450456431164        17.816345850613239        15.855398603615830     
 H   7.4430019862072712        12.826164178315336        14.822625198538612     
 C   6.4901945707122053        13.378687374526526        16.680511779078110     
 H   5.4083471292344178        14.207178305868197        18.369213552360218     
 H   9.8548691870344509        17.911205291261531        9.5128431671333935     
 H   1.7228624122349931        12.359818015535254        8.0389863096898235     
 H   6.8989903401651436        12.528310317135970        17.219243220375542     
 Dy   8.1282745141450161E-002   8.7723016911644311        4.1653702014354348     
 Br   7.0379513053323906E-002   5.8892890545537533        4.2539927922242056     
 O  0.87867559365089942        9.2222481364621611        2.2001402668506604     
 N   1.4497517583261990        10.905050634830461        4.6292336314548894     
 N   2.3483184807659088        8.3402163366102613        5.3156654836342945     
 O -0.71241662303366815        9.1989458885882680        6.1460008232230416     
 N  -1.3590169343632601        10.871659696840426        3.7368983300225058     
 N  -2.1404448474042121        8.2937008685874165        2.9070435763503926     
 C   1.2962612979431829        10.299540753606813        1.5286004831020681     
 C   2.1033124430699606        10.693404745726296        5.9441266478627783     
 C  0.59584464062672304        12.122798590425303        4.7121728075310862     
 C   2.5321833907207729        11.069270955399164        3.6006828647859503     
 C   3.0278649063465850        7.1715329427349683        5.3586835878380050     
 C   2.8508392738252017        9.3893464480155142        6.0176927132919120     
 C  -1.1880843452911545        10.244337023783077        6.8272770571423376     
 C  -2.0043799963785056        10.682012039123148        2.4123852126970564     
 C -0.54463589673712642        12.120273813292760        3.6960430047165738     
 C  -2.4549407584119622        10.976203567781996        4.7602277131084563     
 C  -2.7626815717254889        7.0976051341120083        2.7983194877002369     
 C  -2.7273764945598193        9.3661585027281564        2.3139450529164121     
 C   2.0817063234241249        11.288610597579618        2.1845454467015935     
 C  0.96050950385901412        10.496399234661776       0.17020349853480585     
 H   1.3127543019435479        10.683951937894383        6.7108231696242626     
 H   2.7935203557819754        11.520564913554855        6.1849234112515727     
 H   1.2102416213957694        13.028288085254854        4.5678651546227869     
 H  0.18065767105014183        12.169497861534818        5.7240425144431555     
 H   3.1771900988642945        11.908559441474125        3.9033815159566116     
 H   3.1309055557151471        10.148951729142240        3.6417082120221629     
 H   2.5805009980859590        6.3540988558335325        4.7960303147023637     
 C   4.2066196970297973        7.0009114313255063        6.0805627265738318     
 C   4.0050032727209519        9.2822604698546289        6.7964211873715774     
 C  -2.0245892628278943        11.198161161891260        6.1813939487119383     
 C -0.86734253108441284        10.447310185536695        8.1894781519483910     
 H  -1.2110823573435057        10.701058969657193        1.6484066909715469     
 H  -2.7058110048384849        11.504766061060380        2.1900500891154238     
 H  -1.1907527398768387        12.997650596063036        3.8751678245727299     
 H -0.13244758820909269        12.215821027313755        2.6860256817102908     
 H  -3.1324657813327481        11.792357625098909        4.4620141470218364     
 H  -3.0169311031366011        10.033379461848492        4.7016367084100583     
 H  -2.2459916154014983        6.2610135388515085        3.2674455682249230     
 C  -3.9766025505722054        6.9253823364497018        2.1362396911441079     
 C  -3.9361128197656328        9.2691521384093996        1.6247864968524450     
 C   2.5061691839648299        12.419746931380438        1.4789750940151272     
 C   1.4036903064904747        11.631984293342196      -0.51818472168620178     
 H  0.37767563538139032        9.7357387004894687      -0.34815955461536952     
 H   4.7168650098564013        6.0402390907306298        6.0754962074966254     
 C   4.7068599102798805        8.0765646514539622        6.8167636439859001     
 H   4.3622295550173815        10.148396177759636        7.3522913594253501     
 C  -2.5162330352950857        12.293849193797382        6.8996562948784952     
 C  -1.3759867389696123        11.547041649328552        8.8901502343961365     
 H -0.23875933383616979        9.7212142411342182        8.7031328413211764     
 H  -4.4294130687884499        5.9371984658035801        2.0751176135089051     
 C  -4.5875478816320969        8.0366917141883381        1.5526748531081047     
 H  -4.3717544487514948        10.159001417036020        1.1713156034503065     
 H   3.1068282850836257        13.168574538497531        1.9955854864111937     
 C   2.1795367228293556        12.596380696942921       0.13136237174313289     
 H   1.1403589026139160        11.743151486733199       -1.5708156348900448     
 H   5.6336790667709309        7.9778833941890506        7.3808962786493169     
 H  -3.1626993903402920        13.009897780704536        6.3906567060058608     
 C  -2.2070789693490025        12.472599080370689        8.2516273816263386     
 H  -1.1172397422790750        11.661767343812723        9.9438388028632954     
 H  -5.5530671743883202        7.9453581055193299        1.0562161965986250     
 H   2.5433806515922632        13.475771836811544      -0.39118514892694395     
 H  -2.6244656409502807        13.321432449242428        8.7860430905519635     
 Dy  0.10375171680381319        8.4738694167812625        12.740453470472515     
 Br  0.11077054945044344        11.340853696251138        12.658051455831577     
 O -0.71477168414379100        8.0583003569382257        10.766550704410838     
 N  -1.3394290826357440        6.3643058214811550        13.172771751938082     
 N  -2.1186289396941742        8.9598317084273251        13.988602625318382     
 O  0.90655793219211733        8.0208184007912546        14.704326438979104     
 N   1.4546463719475156        6.3277385336134371        12.274713242327907     
 N   2.3730592555026488        8.8778975502421051        11.570528239535152     
 C  -1.1782997154893899        7.0078961633076453        10.084836011740249     
 C  -1.9817051946417006        6.5715125119609521        14.495734599831627     
 C -0.53206190714272517        5.1129664673649584        13.221928991622644     
 C  -2.4358323164558446        6.2601293110823049        12.150723036068799     
 C  -2.7449379742852673        10.154112081542609        14.090545728779391     
 C  -2.7058612345587374        7.8880481316077438        14.582605161732035     
 C   1.3247079559936326        6.9431692531576932        15.375158391765423     
 C   2.1031828327137370        6.5275692647721977        10.953814416487354     
 C  0.60495996833905763        5.1052998352901060        12.202570435573355     
 C   2.5449104191355412        6.1677572371308562        13.297413449405092     
 C   3.0579157050102377        10.042344443495688        11.517683662386895     
 C   2.8625045632584056        7.8239236865006001        10.868001540462181     
 C  -2.0046582014567713        6.0438569281909684        10.729029509738076     
 C -0.85614331328007098        6.8100040601421785        8.7220386947757333     
 H  -1.1870869492798704        6.5605890221134135        15.258453077225676     
 H  -2.6837266755222293        5.7525114659588814        14.729959865653758     
 H  -1.1801118845902165        4.2356160083421575        13.048758297950137     
 H -0.11799144427677029        5.0216140733849661        14.231601262929869     
 H  -3.1122901439014585        5.4422834475349395        12.447163333242619     
 H  -2.9991630984895372        7.2020164797556578        12.210889905650925     
 H  -2.2293469656627138        10.990554007763169        13.620503675816918     
 C  -3.9616324131519121        10.326517745381500        14.747750964005236     
 C  -3.9183764366970917        7.9851098343831461        15.265454969368118     
 C   2.1040579969368518        5.9512599975697515        14.716499377603387     
 C  0.99663109210100220        6.7493739506511208        16.735840442903338     
 H   1.3079315937189206        6.5385463845003589        10.191813407892615     
 H   2.7835902387299387        5.6917086382093904        10.715826937572080     
 H   1.2244251122886620        4.2039578263063868        12.349991469809540     
 H  0.18611882876773930        5.0518985057171442        11.192543769573016     
 H   3.1876978904191122        5.3280507373769703        12.991398541225221     
 H   3.1427378964015524        7.0881800984148846        13.249840835195920     
 H   2.6206536974248120        10.863968093001603        12.082239051289228     
 C   4.2311335632105891        10.204041993271224        10.784794083992015     
 C   4.0113881549526003        7.9202405720241842        10.079704541710180     
 C  -2.4842875717479864        4.9437544984617245        10.009208867193733     
 C  -1.3523160150208242        5.7055713213435721        8.0199479592729244     
 H -0.23585749710390536        7.5436689993440043        8.2090923680818406     
 H  -4.4163404636026522        11.313790464324283        14.804655350050345     
 C  -4.5725079947128071        9.2162803729671303        15.332532355182080     
 H  -4.3539998448368493        7.0957388122839955        15.719440743233505     
 C   2.5326024735984336        4.8214888392308213        15.421752547186335     
 C   1.4438855726245265        5.6154641039361302        17.424174693343002     
 H  0.41760441880289861        7.5113286560974588        17.256389286107943     
 H   4.7472198252218858        11.161522210518397        10.781017491531188     
 C   4.7188812904617912        9.1226003026910902        10.049006270754715     
 H   4.3598000218728989        7.0504590468808184        9.5239916239523268     
 H  -3.1243996147674507        4.2211737206377373        10.517002366170406     
 C  -2.1726869914622209        4.7695204858833451        8.6572258023057831     
 H  -1.0930207601686677        5.5951665044340961        6.9659739494625317     
 H  -5.5396206352144013        9.3072851553741280        15.826028864931216     
 H   3.1286052577308778        4.0704641903298118        14.902796480485012     
 C   2.2155362035117370        4.6492820880223160        16.772241507552003     
 H   1.1867975843844336        5.5067310043953812        18.478713942325161     
 H   5.6416013323573475        9.2148618429413265        9.4772883616349830     
 H  -2.5792909503576436        3.9163954499699130        8.1211263621131629     
 H   2.5828487968213953        3.7717748782527996        17.295284429261720     
         256

 Dy   4.1990644652010838       0.16740769531477642        4.2794873940187435     
 Br   4.2103540598571820       -2.7157312590604681        4.1871332757943494     
 O   4.9937050101979326       0.59001296066445841        2.2983800652324065     
 N   5.6395302250196355        2.2665878837252835        4.7051381137570054     
 N   6.4204941485780775      -0.31071892129093193        5.5371536321968522     
 O   3.4008482418816257       0.61919082752571442        6.2436380750916776     
 N   2.8308953888249411        2.3004612833896263        3.8126728950758455     
 N   1.9326180787625498      -0.26445126642961009        3.1272233654241579     
 C   5.4692253414938286        1.6340324661468359        1.6149637242288535     
 C   6.2856564377061712        2.0779453063937714        6.0294563080630219     
 C   4.8253969270782200        3.5153066354121272        4.7458197075476454     
 C   6.7348322902799325        2.3704351533021657        3.6809617854846994     
 C   7.0428202921679590       -1.5066815904978463        5.6456862019937830     
 C   7.0081895631390925       0.76193125659581162        6.1287574323925007     
 C   2.9846013215190812        1.6978182654539045        6.9138236555190629     
 C   2.1778408180250275        2.0882953748679709        2.4974919591554547     
 C   3.6850903521858451        3.5179521922957542        3.7295311794435086     
 C   1.7482758448717037        2.4653741590858362        4.8410544022512516     
 C   1.2535992574964034       -1.4333611705580096        3.0840150657078027     
 C   1.4306287325043554       0.78394313219711220        2.4240343620660449     
 C   6.3041390973206797        2.5901343372196375        2.2594920338267652     
 C   5.1502596926103994        1.8331381094421892       0.25174550418004366     
 H   5.4928604052257377        2.0982548992242167        6.7939247320766558     
 H   6.9876155229727734        2.9006097656912266        6.2503953583080278     
 H   5.4717349752504232        4.3925239520598849        4.5669946783524171     
 H   4.4131239126128561        3.6108280260655690        5.7557657889275529     
 H   7.4120613426048774        3.1872296093589161        3.9779288381085709     
 H   7.2972602601141059        1.4279236586261248        3.7404720592203367     
 H   6.5258194630257167       -2.3432278047060286        5.1771954067631967     
 C   8.2573694475494701       -1.6787550675102654        6.3065555959771586     
 C   8.2174199586079162       0.66500238357465502        6.8168186521527385     
 C   2.1989586697240426        2.6861079744135750        6.2570207479597313     
 C   3.3225445816219286        1.8967810222384878        8.2713529673253028     
 H   2.9686758720653179        2.0788784951163675        1.7310246430239780     
 H   1.4875703119508219        2.9152758112545190        2.2561400039371793     
 H   3.0709712281782520        4.4236707355215055        3.8736479176078724     
 H   4.1005405187973958        3.5643053798992672        2.7177387141059497     
 H   1.1031688905731698        3.3043331239001805        4.5376484045663066     
 H   1.1496859525138965        1.5449683391745705        4.8006739715013289     
 H   1.7004684482186112       -2.2501700035817533        3.6476764130612138     
 C   7.5856268737239746E-002  -1.6050104173444681        2.3608625230862281     
 C  0.27732119101519159       0.67581759741057379        1.6442407334975231     
 C   6.7947036708016206        3.6852057240823397        1.5394806931081002     
 C   5.6584242694057556        2.9317813317787982      -0.45095673841850709     
 H   4.5229012742630612        1.1052353821295782      -0.26081670871239954     
 H   8.7102663922910981       -2.6668110638490030        6.3676641747483540     
 C   8.8687528972751970      -0.56746788559552508        6.8890341703329456     
 H   8.6535748537662140        1.5548902857783793        7.2693413165774388     
 C   1.7756786406888736        3.8183689018812870        6.9615586072036661     
 C   2.8813586360443675        3.0339909714131754        8.9584007512347021     
 H   3.9055153367316091        1.1362555304381996        8.7898183914044310     
 H -0.43403096691848009       -2.5657772552846336        2.3658013316051032     
 C -0.42392590911149552      -0.53018566020717550        1.6237330470960065     
 H  -7.9785794640515453E-002   1.5412736954150938        1.0875573426432719     
 H   7.4390803220535817        4.4036191921141352        2.0477502235098433     
 C   6.4869874804708605        3.8602822986156897       0.18666764104691852     
 H   5.4008824759049503        3.0435004672045896       -1.5052929440706100     
 H   9.8346668208724921      -0.65866205330975813        7.3845942608608768     
 H   1.1741151133936782        4.5662866438355314        6.4447391997079331     
 C   2.1046568248813715        3.9973617976262270        8.3083435474732283     
 H   3.1466567341793819        3.1471446850598390        10.010365552306645     
 H  -1.3500522383735438      -0.62969771340482816        1.0587456122397478     
 H   6.9036052191708848        4.7085086284118844      -0.34931330059897625     
 H   1.7420329235611367        4.8778452580160314        8.8299770099632369     
 Dy   4.2121684743751677        17.062889072136890        12.589019651766085     
 Br   4.2032127551424701        19.935962508714869        12.679072524909310     
 O   3.4067969382185783        16.612430602438838        10.625387735957013     
 N   2.8600597965688199        14.924075317315848        13.058502842396871     
 N   1.9420823820335322        17.475726825506342        13.758255976575372     
 O   5.0289147836462122        16.655679113799764        14.563880472365854     
 N   5.6567612845075832        14.962372153887705        12.162563717293331     
 N   6.4332334182669584        17.558292868242869        11.344668382628456     
 C   2.9873500524312444        15.534373922234627        9.9564170658490365     
 C   2.2123225569965674        15.126464909410567        14.379706312693237     
 C   3.7114400304957944        13.702917573473870        13.131829334645891     
 C   1.7692135732993626        14.762618834433749        12.036663038640524     
 C   1.2570461227516818        18.640155430752479        13.808316195846368     
 C   1.4534950614777662        16.423502268433435        14.464028410710785     
 C   5.4934632407975137        15.608297598271021        15.249197325986275     
 C   6.3000353897848509        15.169550877113400        10.839716722274924     
 C   4.8486925410738362        13.711338726410792        12.112573170375052     
 C   6.7524185538974804        14.858466803905115        13.185787296693000     
 C   7.0580206613121765        18.753391560021811        11.243273111794077     
 C   7.0230907857844462        16.486751634994359        10.752718544120393     
 C   2.2084377992172604        14.543721792901458        10.617415768470032     
 C   3.3132517594703508        15.339354656282817        8.5954659550127879     
 H   3.0080536623051151        15.138187826714772        15.141146920031005     
 H   1.5317482076740574        14.291223726770122        14.619272469551692     
 H   3.0934862499956082        12.800529108189135        12.984906417685833     
 H   4.1302827253071692        13.650858058222726        14.141946109161154     
 H   1.1262335708105764        13.923988999046170        12.344704474465086     
 H   1.1719683272825243        15.683501195542521        12.083144577622978     
 H   1.6933603385635572        19.460146236106169        13.240563434367955     
 C   8.4706511510116544E-002   18.803820825216224        14.542246100010738     
 C  0.30586432190197699        16.522060874973903        15.254035682936498     
 C   6.3207656318380483        14.643509642196312        14.607591301946599     
 C   5.1713346184743578        15.414317178154253        16.612514891513406     
 H   5.5056562839174301        15.158100242739271        10.076759477517925     
 H   7.0025177150496436        14.350796801510283        10.606299925449923     
 H   5.4965618480533092        12.833757160742788        12.284488714158577     
 H   4.4344147946683448        13.621440251861793        11.102843702242161     
 H   7.4288083978911050        14.040572457204627        12.889990058322846     
 H   7.3156477048165689        15.800438645309603        13.125343537201465     
 H   6.5403904528522716        19.589230242196837        11.712343389857233     
 C   8.2756832194663357        18.926854070412052        10.588011538011893     
 C   8.2363681240220075        16.584931680315091        10.071549692002751     
 C   1.7770842198988193        13.414370752799721        9.9134652977196271     
 C   2.8634662007965130        14.205598334567989        7.9086759627253249     
 H   3.8917392106480850        16.100935481340279        8.0737095957925131     
 H -0.43192622924157975        19.761119590146471        14.543021958340391     
 C -0.40163433746066418        17.724572426072747        15.282288322398330     
 H  -4.1809222547196781E-002   15.653879661404352        15.812776568063189     
 C   6.8012715583261318        13.545845146636086        15.330332417566689     
 C   5.6686848684780209        14.312438707844221        17.317700889176152     
 H   4.5499866013303825        16.148767271605777        17.123103836624654     
 H   8.7292849181652485        19.914725506496833        10.531554588772854     
 C   8.8888659783913067        17.817035316414294        10.004637580901010     
 H   8.6737443983420306        15.695875217500580        9.6186035114444390     
 H   1.1800446039700405        12.665050207676378        10.433441062266331     
 C   2.0915883670208393        13.241015075299577        8.5625862917415247     
 H   3.1184318433494402        14.095901417489664        6.8537367418500041     
 H  -1.3236476249303206        17.818443461791489        15.854910019762366     
 H   7.4416511128858360        12.822132804825056        14.824712896599738     
 C   6.4898672949589313        13.375436305209341        16.682856881989789     
 H   5.4094417651115538        14.204795603301450        18.371992702041261     
 H   9.8564465908747430        17.908897178337241        9.5122170786316360     
 H   1.7216479768384145        12.364012855722871        8.0407819196061485     
 H   6.8975598848827673        12.524362364991973        17.221207685513672     
 Dy   7.7420372544531726E-002   8.7724120844557767        4.1684286825283063     
 Br   6.6809745534727918E-002   5.8893476480246081        4.2520620481439844     
 O  0.87491929074822061        9.2218314954694165        2.2029457972795727     
 N   1.4479249022616623        10.904251623870964        4.6314889518625275     
 N   2.3429824128045453        8.3383999626360374        5.3212291548903838     
 O -0.71613124723715926        9.1997121898257284        6.1487639815428814     
 N  -1.3608893535336148        10.872484711901457        3.7391302943213214     
 N  -2.1457731040197801        8.2954529737407103        2.9126923437161611     
 C   1.2939715433988048        10.298303370874876        1.5311455953072224     
 C   2.1012043830452258        10.692629591940701        5.9465367979805270     
 C  0.59499591763584292        12.122709385334497        4.7136042765347126     
 C   2.5306683152881009        11.067089189309733        3.6031022100287950     
 C   3.0210166895230808        7.1689753638594436        5.3658567549465310     
 C   2.8478738735028224        9.3880994573146985        6.0203887613923381     
 C  -1.1904937173442516        10.245846411857652        6.8297925551243202     
 C  -2.0064750510533211        10.682712669795613        2.4147479897340536     
 C -0.54546166985622502        12.120358482935247        3.6974399286788597     
 C  -2.4565586048113328        10.978531423409260        4.7625676548027487     
 C  -2.7695178311030948        7.1000981258797973        2.8056254642002245     
 C  -2.7303088473303552        9.3673050693950959        2.3166625566892325     
 C   2.0806991063544342        11.286499718664901        2.1868307387330885     
 C  0.95863721742959229        10.495262484742735       0.17263327771718451     
 H   1.3105939796096771        10.683839357363100        6.7131801835966698     
 H   2.7919021633408190        11.519426908941442        6.1871580950962271     
 H   1.2100916706170446        13.027590511888809        4.5685176409479036     
 H  0.17988406995802911        12.170497157496143        5.7254411595619361     
 H   3.1764791289082788        11.905807863512329        3.9057023356746847     
 H   3.1285118694617182        10.146220596766334        3.6445129945894177     
 H   2.5717616259919613        6.3510860237317681        4.8056670014496072     
 C   4.2007367638440183        6.9981977973820584        6.0860557716488932     
 C   4.0035663116619542        9.2811441023254382        6.7965814988678099     
 C  -2.0257978294580048        11.200462443665405        6.1836263527165727     
 C -0.86939256340102267        10.448730913897922        8.1918889711668967     
 H  -1.2132051782885844        10.701072473375236        1.6507411657677813     
 H  -2.7074261876785646        11.505795319420359        2.1921656008304016     
 H  -1.1908493435464786        12.998386025712350        3.8757266486899544     
 H -0.13313692986124573        12.214760694413030        2.6874039171939597     
 H  -3.1332056578678666        11.795281017493704        4.4641656430785819     
 H  -3.0194845700925694        10.036286601593309        4.7043631201253184     
 H  -2.2547555412645774        6.2640003277961664        3.2772896686183484     
 C  -3.9824310054473524        6.9279779860470860        2.1418210916944180     
 C  -3.9374978223779680        9.2701218734667989        1.6249716640970533     
 C   2.5068866313351021        12.416708426691994        1.4809051600722256     
 C   1.4034957601330813        11.629920186934712      -0.51609260936587542     
 H  0.37464817978236975        9.7354503429058123      -0.34558807309350792     
 H   4.7093747487850122        6.0367578371027024        6.0826685852231188     
 C   4.7040316935598865        8.0747151298248063        6.8182181930234842     
 H   4.3629606858638352        10.147869214135445        7.3497217737555953     
 C  -2.5159026449690285        12.297000717144888        6.9015442259322590     
 C  -1.3765301229554223        11.549321990074418        8.8922293205594976     
 H -0.24188939648689770        9.7218385235113658        8.7056859287674300     
 H  -4.4368272257469528        5.9405540562665502        2.0823896359294891     
 C  -4.5903055123409331        8.0383836273573728        1.5541749860550467     
 H  -4.3709665772645732        10.159349198528862        1.1687357389108168     
 H   3.1087224668055402        13.164707525623976        1.9973032368263941     
 C   2.1807303208278106        12.593354535824872       0.13316638678823117     
 H   1.1402995963131837        11.741144165794609       -1.5687593404379372     
 H   5.6318956311935136        7.9761658075685737        7.3805110828309317     
 H  -3.1612631945750138        13.013818070941138        6.3923283144318681     
 C  -2.2063559916885285        12.475743318672231        8.2534096850986369     
 H  -1.1176807968012290        11.664008961669948        9.9458902227336488     
 H  -5.5547548049310400        7.9468895303341016        1.0558487516197499     
 H   2.5459526714084597        13.471954098600412      -0.38969991724131536     
 H  -2.6225249495160554        13.325301832277036        8.7875072863281751     
 Dy   9.9378851824665132E-002   8.4737548167190901        12.736831332742383     
 Br  0.10634979922673590        11.340790342485288        12.658958724277284     
 O -0.71886467454148628        8.0575553813888465        10.763062740773425     
 N  -1.3415880417707049        6.3634207215505674        13.169914962051868     
 N  -2.1242646588102705        8.9578871562522036        13.982784462185835     
 O  0.90246621210832167        8.0216484761864510        14.700946870406518     
 N   1.4524761825871200        6.3286149458864145        12.271879497526440     
 N   2.3673588117498774        8.8799111415609406        11.564703195380671     
 C  -1.1811149869899482        7.0063978222230325        10.081649415122342     
 C  -1.9840580234289795        6.5705329457630075        14.492797981577331     
 C -0.53318373837731858        5.1127951974246972        13.219738658584609     
 C  -2.4377847764055369        6.2578764670095524        12.147782027496756     
 C  -2.7520455374386743        10.151421655292998        14.083378166364687     
 C  -2.7090818445451199        7.8865811386020734        14.579548123504033     
 C   1.3219042146571256        6.9447387046283406        15.372050321509349     
 C   2.1008196166919615        6.5285740945262924        10.950898289840652     
 C  0.60384632048963349        5.1054420189853635        12.200388269569494     
 C   2.5429339376284075        6.1700407404397586        13.294523649467981     
 C   3.0507393532202252        10.045101577806442        11.510489223387586     
 C   2.8592526362027000        7.8254326634321476        10.864960697390487     
 C  -2.0062615466222047        6.0416070472756545        10.726183196862388     
 C -0.85864982673375145        6.8085453829768010        8.7189481998612202     
 H  -1.1894425113598772        6.5602058259442861        15.255517238219062     
 H  -2.6855502142315859        5.7511314310399930        14.727158982682507     
 H  -1.1805243336644158        4.2348358420557277        13.047280806373815     
 H -0.11899600026220343        5.0224622923436524        14.229426523396718     
 H  -3.1134297428382243        5.4394898004541536        12.444412636603534     
 H  -3.0019596106111406        7.1992397670158859        12.207605562669297     
 H  -2.2383760215173076        10.987466252665108        13.610947996442345     
 C  -3.9676977536807589        10.323586149961422        14.742405190510224     
 C  -3.9200277185761920        7.9836671011471916        15.265008814538218     
 C   2.1024210363191225        5.9535500736871336        14.713706835703208     
 C  0.99419522975358099        6.7509356906800093        16.732846835240004     
 H   1.3055600649863459        6.5389577389792874        10.188904634108793     
 H   2.7817612055073107        5.6931226508246864        10.713030361620918     
 H   1.2240338292839956        4.2047205874165776        12.348530430230090     
 H  0.18513587058522671        5.0510172851530841        11.190371882795489     
 H   3.1865580262023170        5.3308848471360770        12.988714659992315     
 H   3.1398944379909444        7.0910044760562068        13.246602518043503     
 H   2.6115315066971907        10.867138095980465        12.072642029105586     
 C   4.2250174720363480        10.207012933462211        10.779420359213487     
 C   4.0097163697182525        7.9217010553597538        10.079258961688591     
 C  -2.4844071625191453        4.9406648187584761        10.006753897820380     
 C  -1.3533846115723598        5.7032708509939107        8.0172333783269814     
 H -0.23944209083527873        7.5429600053574779        8.2058183366564812     
 H  -4.4239638461340922        11.310103533412478        14.797874563826642     
 C  -4.5755099404910800        9.2141116217214929        15.331044971230391     
 H  -4.3534735570875416        7.0948222116006274        15.721612019968584     
 C   2.5324321815827266        4.8246080364660413        15.419339225592317     
 C   1.4428760537548144        5.6178632550763341        17.421542450861793     
 H  0.41414630778169342        7.5121805348554869        17.253226423775946     
 H   4.7395419462733654        11.165250454438482        10.774198638771651     
 C   4.7158571045059077        9.1247863954126114        10.047499184178150     
 H   4.3603179056585359        7.0513757513344597        9.5261762531600986     
 H  -3.1233744724060060        4.2173295716725931        10.514814488245648     
 C  -2.1724936202431566        4.7664176951210644        8.6548600416212693     
 H  -1.0940325794703167        5.5928714924586176        6.9632763465487146     
 H  -5.5415322473820643        9.3051845035754894        15.826465928266416     
 H   3.1295402757292528        4.0743104502440328        14.900635221427907     
 C   2.2157180653900665        4.6524410572737729        16.769928009322950     
 H   1.1858922082168319        5.5091532229166775        18.476113129113312     
 H   5.6396819176016972        9.2169693781917843        9.4777065135910377     
 H  -2.5779421920493464        3.9125931479188649        8.1191162764282598     
 H   2.5841626903097428        3.7756219793605470        17.293314320084789     
         256

 Dy   4.2030509747232454       0.16750625792506663        4.2763919924899243     
 Br   4.2140329463428943       -2.7156780077404421        4.1890332401002182     
 O   4.9975440468591579       0.59074001977754409        2.2955709239861615     
 N   5.6415196204518780        2.2674279465627678        4.7028446089482827     
 N   6.4259881137015169      -0.30895291415254683        5.5313625982303600     
 O   3.4047885025882021       0.61880625593539695        6.2408115737532510     
 N   2.8328368940291111        2.2996478430290912        3.8103776086049654     
 N   1.9380631038812970      -0.26629165685574285        3.1215944221394825     
 C   5.4717131263552830        1.6355208147997895        1.6123955180994727     
 C   6.2878791392780506        2.0786574358496730        6.0270248976928542     
 C   4.8263251484849858        3.5153960288614532        4.7443790594783319     
 C   6.7365518283588255        2.3727876017298231        3.6785430042244385     
 C   7.0498369435252952       -1.5041728960257439        5.6382135972052394     
 C   7.0112617979535878       0.76309243993493325        6.1259466299151395     
 C   2.9869804775013544        1.6965769549953542        6.9112603973791149     
 C   2.1800672899514151        2.0875103724530835        2.4950409574745960     
 C   3.6860350727977425        3.5178642423015454        3.7280651875244248     
 C   1.7498979079788313        2.4631616459921788        4.8385873398650707     
 C   1.2605538299910477       -1.4359429549325646        3.0767533299462579     
 C   1.4337023303874468       0.78269404785282815        2.4212811589568206     
 C   6.3054195762417535        2.5924348770018799        2.2571845664197228     
 C   5.1523346415875997        1.8345409510731787       0.24929442294781901     
 H   5.4951154694076410        2.0982630379895379        6.7915285238001744     
 H   6.9893523625853966        2.9016555112583808        6.2482188876631373     
 H   5.4719225197865109        4.3932752309676690        4.5663982178883940     
 H   4.4139176384899192        3.6097549764897039        5.7543474706371338     
 H   7.4128917789657169        3.1901955672556430        3.9756764121136503     
 H   7.2999332459133219        1.4308666023968957        3.7376664347303179     
 H   6.5347709802409550       -2.3402311282612493        5.1671644983985745     
 C   8.2633755743967203       -1.6761335549319174        6.3008220592117610     
 C   8.2189331379185884       0.66599121360384084        6.8165721363775864     
 C   2.2000345002615957        2.6839664248072652        6.2547002903008568     
 C   3.3244006476484880        1.8956206641419051        8.2689336150794528     
 H   2.9709604836672447        2.0787514555154583        1.7286331152170902     
 H   1.4893156544368873        2.9141350581681569        2.2538641211795580     
 H   3.0712026238683490        4.4229623255647548        3.8729795970574354     
 H   4.1013987917308734        3.5653261181604190        2.7163014490667305     
 H   1.1039768485246604        3.3015425102335034        4.5352748507904002     
 H   1.1521979215297911        1.5421985567759833        4.7978124795734773     
 H   1.7093214384453550       -2.2532303835938783        3.6379314695078131     
 C   8.1838410446281984E-002  -1.6077234694253311        2.3552769024869935     
 C  0.27886043115323650       0.67472874260998628        1.6440098841809940     
 C   6.7944002113404194        3.6883660741222100        1.5375018229687614     
 C   5.6589305795609910        2.9340672420855318      -0.45308502845081228     
 H   4.5260597866706691        1.1058257809668239      -0.26339172477837736     
 H   8.7178754239138154       -2.6634257508518360        6.3602144897901116     
 C   8.8716614613432423      -0.56574676660688472        6.8874389846033379     
 H   8.6528894371680902        1.5552563958406915        7.2719059132175810     
 C   1.7749055806950473        3.8152449415045488        6.9596048514701288     
 C   2.8813988198585689        3.0318386293402209        8.9563330839161068     
 H   3.9085433639576306        1.1359776894194107        8.7872849450930737     
 H -0.42644105468412008       -2.5692629698077094        2.3585245934492640     
 C -0.42100599838863467      -0.53200455166233240        1.6221965394351172     
 H  -8.0412472254931255E-002   1.5407950314086998        1.0900617790853124     
 H   7.4376804863728267        4.4075533734189056        2.0459654702148522     
 C   6.4862329925947018        3.8634420167481514       0.18480809815542304     
 H   5.4012414983102310        3.0457572993765569       -1.5073809125722426     
 H   9.8364966767017972      -0.65709860321477154        7.3848932750130505     
 H   1.1721472163773627        4.5623069040668911        6.4429814377297152     
 C   2.1032882877324064        3.9942189719192145        8.3065483828247153     
 H   3.1464786991749718        3.1450207380954036        10.008356772861831     
 H  -1.3481899842361247      -0.63136253569344880        1.0590561939153176     
 H   6.9015889305447242        4.7124088864056688      -0.35086587421569981     
 H   1.7391761062299624        4.8738580049373628        8.8285121666319455     
 Dy   4.2163417412709920        17.062905999173733        12.592817629801303     
 Br   4.2076676872845544        19.935968796469599        12.678120756308793     
 O   3.4106933944064353        16.613569854920016        10.628893590876068     
 N   2.8619454261038855        14.924993981587189        13.061316443530378     
 N   1.9476360321538917        17.477766188961546        13.764285634054517     
 O   5.0327960928492006        16.654837288221998        14.567456431539973     
 N   5.6585620197071620        14.961360267221721        12.165372943765924     
 N   6.4387517039576823        17.556164444012712        11.350687719699096     
 C   2.9900210093628421        15.536278235710482        9.9595669681240899     
 C   2.2143649014800917        15.127438971082201        14.382591535621390     
 C   3.7121605966793614        13.703027826803099        13.133939612182230     
 C   1.7709308741493981        14.765108506137430        12.039478149610495     
 C   1.2641793516043660        18.642995055399563        13.815835569916015     
 C   1.4564653107845569        16.424992462248245        14.467100000693520     
 C   5.4960552069476520        15.606656141472630        15.252425285931482     
 C   6.3020354210801370        15.168454824762655        10.842619702454096     
 C   4.8494143602975122        13.711082647665748        12.114689328015325     
 C   6.7540051344531760        14.856024383415942        13.188674108421166     
 C   7.0651188614559448        18.750467817542820        11.250734514661072     
 C   7.0260207150019767        16.485135659000228        10.755769510241482     
 C   2.2098818093496346        14.546316477679156        10.620140419577252     
 C   3.3156987926275536        15.341270455567106        8.5985295095120780     
 H   3.0100841517381642        15.138510999747284        15.144048150357060     
 H   1.5332311789810542        14.292607342771781        14.621966097932154     
 H   3.0934022982069629        12.801319091206405        12.986277823586621     
 H   4.1308790942123261        13.649890490454796        14.144041971896645     
 H   1.1270579269266554        13.927033427065826        12.347208263378135     
 H   1.1746042707890507        15.686557428990158        12.086371678082813     
 H   1.7025690385155816        19.463443515033607        13.250653620280845     
 C   9.0726744465110074E-002   18.806868320909768        14.547860481287920     
 C  0.30717675023520047        16.523478557730908        15.254398604612248     
 C   6.3220413535803788        14.641083646163183        14.610401072899565     
 C   5.1737583635591164        15.412748894645683        16.615683639907104     
 H   5.5076629440775733        15.157639125281534        10.079656380328039     
 H   7.0039622813635525        14.349282733287490        10.609043941719372     
 H   5.4965285394836805        12.832858317895967        12.285884120610879     
 H   4.4350188832645481        13.622230830036138        11.104944454973152     
 H   7.4295435967249324        14.037559098437704        12.892679355293799     
 H   7.3181306176267595        15.797439049586847        13.128578194840271     
 H   6.5495489669715896        19.585891378230347        11.722356730781833     
 C   8.2816703759126504        18.923674280472493        10.593527129405675     
 C   8.2376371676763398        16.583337992925362        10.071828906552598     
 C   1.7771396385655513        13.417806642921960        9.9157390586296490     
 C   2.8645716246967070        14.208359596458656        7.9113064835072517     
 H   3.8952697712398581        16.102137529360263        8.0770090150818188     
 H -0.42424609805038088        19.764974647510556        14.550199312510371     
 C -0.39888149077396062        17.726762362946484        15.283805165609532     
 H  -4.2805171055685848E-002   15.654707477748554        15.810358976798568     
 C   6.8011114605691247        13.542578046711860        15.332730208829652     
 C   5.6697187278125751        14.310024084380654        17.320465944888586     
 H   4.5535790232898057        16.147984673116568        17.126511479506618     
 H   8.7369312637505132        19.910744099169232        10.538604976663251     
 C   8.8915901068973451        17.814662788696836        10.006041837317619     
 H   8.6726951577230285        15.694838439267215        9.6160928518641917     
 H   1.1789676406883716        12.669186663244357        10.435393700962646     
 C   2.0914319180641261        13.244518681894046        8.5647884615781074     
 H   3.1195544839022489        14.098702106645792        6.8563634408472263     
 H  -1.3220502042175251        17.820541072969739        15.854421435908900     
 H   7.4403002395644009        12.818101431334775        14.826800594660863     
 C   6.4895400192056574        13.372185235892156        16.685201984901468     
 H   5.4105364009886898        14.202412900734704        18.374771851722301     
 H   9.8580239947150350        17.906589065412948        9.5115909901298785     
 H   1.7204335414418359        12.368207695910490        8.0425775295224735     
 H   6.8961294296003919        12.520414412847973        17.223172150651802     
 Dy   7.3557999947613306E-002   8.7725224777471222        4.1714871636211788     
 Br   6.3239978016131917E-002   5.8894062414954629        4.2501313040637632     
 O  0.87116298784554169        9.2214148544766701        2.2057513277084855     
 N   1.4460980461971253        10.903452612911465        4.6337442722701647     
 N   2.3376463448431815        8.3365835886618136        5.3267928261464741     
 O -0.71984587144065049        9.2004784910631869        6.1515271398627211     
 N  -1.3627617727039696        10.873309726962487        3.7413622586201365     
 N  -2.1511013606353475        8.2972050788940042        2.9183411110819302     
 C   1.2916817888544267        10.297065988142938        1.5336907075123767     
 C   2.0990963230204911        10.691854438155106        5.9489469480982757     
 C  0.59414719464496268        12.122620180243691        4.7150357455383398     
 C   2.5291532398554284        11.064907423220305        3.6055215552716402     
 C   3.0141684726995761        7.1664177849839188        5.3730299220550570     
 C   2.8449084731804435        9.3868524666138811        6.0230848094927634     
 C  -1.1929030893973487        10.247355799932226        6.8323080531063018     
 C  -2.0085701057281367        10.683413300468080        2.4171107667710503     
 C -0.54628744297532372        12.120443152577733        3.6988368526411453     
 C  -2.4581764512107029        10.980859279036522        4.7649075964970402     
 C  -2.7763540904807007        7.1025911176475871        2.8129314407002122     
 C  -2.7332412001008910        9.3684516360620353        2.3193800604620529     
 C   2.0796918892847431        11.284388839750186        2.1891160307645836     
 C  0.95676493100017046        10.494125734823694       0.17506305689956314     
 H   1.3084336572758062        10.683726776831815        6.7155371975690770     
 H   2.7902839708996621        11.518288904328029        6.1893927789408814     
 H   1.2099417198383200        13.026892938522764        4.5691701272730203     
 H  0.17911046886591636        12.171496453457468        5.7268398046807176     
 H   3.1757681589522635        11.903056285550532        3.9080231553927578     
 H   3.1261181832082894        10.143489464390427        3.6473177771566720     
 H   2.5630222538979632        6.3480731916300028        4.8153036881968516     
 C   4.1948538306582401        6.9954841634386105        6.0915488167239547     
 C   4.0021293506029565        9.2800277347962474        6.7967418103640425     
 C  -2.0270063960881157        11.202763725439549        6.1858587567212080     
 C -0.87144259571763250        10.450151642259149        8.1942997903854025     
 H  -1.2153279992336630        10.701085977093278        1.6530756405640157     
 H  -2.7090413705186442        11.506824577780341        2.1942811125453794     
 H  -1.1909459472161188        12.999121455361664        3.8762854728071794     
 H -0.13382627151339874        12.213700361512307        2.6887821526776285     
 H  -3.1339455344029852        11.798204409888498        4.4663171391353274     
 H  -3.0220380370485378        10.039193741338124        4.7070895318405785     
 H  -2.2635194671276562        6.2669871167408235        3.2871337690117737     
 C  -3.9882594603224995        6.9305736356444703        2.1474024922447281     
 C  -3.9388828249903027        9.2710916085242001        1.6251568313416613     
 C   2.5076040787053739        12.413669922003550        1.4828352261293243     
 C   1.4033012137756880        11.627856080527227      -0.51400049704554895     
 H  0.37162072418334924        9.7351619853221560      -0.34301659157164638     
 H   4.7018844877136230        6.0332765834747741        6.0898409629496122     
 C   4.7012034768398934        8.0728656081956505        6.8196727420610683     
 H   4.3636918167102889        10.147342250511254        7.3471521880858397     
 C  -2.5155722546429713        12.300152240492395        6.9034321569860220     
 C  -1.3770735069412321        11.551602330820282        8.8943084067228586     
 H -0.24501945913762560        9.7224628058885116        8.7082390162136853     
 H  -4.4442413827054557        5.9439096467295194        2.0896616583500731     
 C  -4.5930631430497701        8.0400755405264075        1.5556751190019884     
 H  -4.3701787057776524        10.159696980021703        1.1661558743713270     
 H   3.1106166485274547        13.160840512750422        1.9990209872415945     
 C   2.1819239188262656        12.590328374706825       0.13497040183332942     
 H   1.1402402900124513        11.739136844856020       -1.5667030459858295     
 H   5.6301121956160962        7.9744482209480978        7.3801258870125466     
 H  -3.1598269988097352        13.017738361177742        6.3939999228578754     
 C  -2.2056330140280549        12.478887556973774        8.2551919885709353     
 H  -1.1181218513233828        11.666250579527174        9.9479416426040004     
 H  -5.5564424354737598        7.9484209551488743        1.0554813066408750     
 H   2.5485246912246566        13.468136360389277      -0.38821468555568672     
 H  -2.6205842580818302        13.329171215311645        8.7889714821043885     
 Dy   9.5005986845517060E-002   8.4736402166569178        12.733209195012250     
 Br  0.10192904900302835        11.340726988719439        12.659865992722990     
 O -0.72295766493918145        8.0568104058394656        10.759574777136013     
 N  -1.3437470009056658        6.3625356216199807        13.167058172165651     
 N  -2.1299003779263663        8.9559426040770802        13.976966299053288     
 O  0.89837449202452602        8.0224785515816492        14.697567301833935     
 N   1.4503059932267244        6.3294913581593910        12.269045752724971     
 N   2.3616583679971064        8.8819247328797779        11.558878151226189     
 C  -1.1839302584905067        7.0048994811384198        10.078462818504434     
 C  -1.9864108522162585        6.5695533795650629        14.489861363323033     
 C -0.53430556961191200        5.1126239274844361        13.217548325546575     
 C  -2.4397372363552297        6.2556236229367999        12.144841018924716     
 C  -2.7591531005920813        10.148731229043387        14.076210603949983     
 C  -2.7123024545315020        7.8851141455964022        14.576491085276031     
 C   1.3191004733206186        6.9463081560989890        15.368942251253273     
 C   2.0984564006701856        6.5295789242803872        10.947982163193949     
 C  0.60273267264020935        5.1055842026806211        12.198206103565633     
 C   2.5409574561212738        6.1723242437486610        13.291633849530871     
 C   3.0435630014302126        10.047858712117195        11.503294784388276     
 C   2.8560007091469948        7.8269416403636951        10.861919854318794     
 C  -2.0078648917876376        6.0393571663603396        10.723336883986700     
 C -0.86115634018743192        6.8070867058114226        8.7158577049467088     
 H  -1.1917980734398841        6.5598226297751596        15.252581399212447     
 H  -2.6873737529409421        5.7497513961211046        14.724358099711257     
 H  -1.1809367827386150        4.2340556757692989        13.045803314797491     
 H -0.12000055624763657        5.0233105113023377        14.227251783863567     
 H  -3.1145693417749896        5.4366961533733678        12.441661939964449     
 H  -3.0047561227327440        7.1964630542761148        12.204321219687669     
 H  -2.2474050773719019        10.984378497567047        13.601392317067770     
 C  -3.9737630942096058        10.320654554541342        14.737059417015212     
 C  -3.9216790004552928        7.9822243679112361        15.264562659708318     
 C   2.1007840757013936        5.9558401498045148        14.710914293803031     
 C  0.99175936740615978        6.7524974307088979        16.729853227576669     
 H   1.3031885362537712        6.5393690934582160        10.185995860324972     
 H   2.7799321722846821        5.6945366634399814        10.710233785669756     
 H   1.2236425462793292        4.2054833485267675        12.347069390650640     
 H  0.18415291240271411        5.0501360645890241        11.188199996017961     
 H   3.1854181619855217        5.3337189568951846        12.986030778759408     
 H   3.1370509795803363        7.0938288536975289        13.243364200891087     
 H   2.6024093159695689        10.870308098959327        12.063045006921941     
 C   4.2189013808621061        10.209983873653199        10.774046634434960     
 C   4.0080445844839057        7.9231615386953225        10.078813381667004     
 C  -2.4845267532903037        4.9375751390552276        10.004298928447025     
 C  -1.3544532081238954        5.7009703806442493        8.0145187973810383     
 H -0.24302668456665216        7.5422510113709516        8.2025443052311200     
 H  -4.4315872286655313        11.306416602500676        14.791093777602940     
 C  -4.5785118862693537        9.2119428704758537        15.329557587278703     
 H  -4.3529472693382338        7.0939056109172594        15.723783296703662     
 C   2.5322618895670197        4.8277272337012613        15.416925903998299     
 C   1.4418665348851025        5.6202624062165372        17.418910208380581     
 H  0.41068819676048823        7.5130324136135158        17.250063561443948     
 H   4.7318640673248451        11.168978698358567        10.767379786012116     
 C   4.7128329185500233        9.1269724881341325        10.045992097601587     
 H   4.3608357894441729        7.0522924557881010        9.5283608823678723     
 H  -3.1223493300445613        4.2134854227074490        10.512626610320888     
 C  -2.1723002490240924        4.7633149043587828        8.6524942809367538     
 H  -1.0950443987719658        5.5905764804831382        6.9605787436348967     
 H  -5.5434438595497273        9.3030838517768508        15.826902991601616     
 H   3.1304752937276277        4.0781567101582530        14.898473962370801     
 C   2.2158999272683961        4.6556000265252306        16.767614511093896     
 H   1.1849868320492301        5.5115754414379730        18.473512315901459     
 H   5.6377625028460479        9.2190769134422403        9.4781246655470905     
 H  -2.5765934337410497        3.9087908458678169        8.1171061907433568     
 H   2.5854765837980906        3.7794690804682944        17.291344210907855     
         256

 Dy   4.2070374842454079       0.16760482053535683        4.2732965909611051     
 Br   4.2177118328286056       -2.7156247564204161        4.1909332044060879     
 O   5.0013830835203841       0.59146707889062977        2.2927617827399169     
 N   5.6435090158841206        2.2682680094002521        4.7005511041395600     
 N   6.4314820788249571      -0.30718690701416174        5.5255715642638688     
 O   3.4087287632947785       0.61842168434507949        6.2379850724148245     
 N   2.8347783992332811        2.2988344026685565        3.8080823221340849     
 N   1.9435081290000440      -0.26813204728187562        3.1159654788548070     
 C   5.4742009112167365        1.6370091634527431        1.6098273119700921     
 C   6.2901018408499292        2.0793695653055746        6.0245934873226865     
 C   4.8272533698917508        3.5154854223107797        4.7429384114090185     
 C   6.7382713664377176        2.3751400501574804        3.6761242229641775     
 C   7.0568535948826305       -1.5016642015536412        5.6307409924166958     
 C   7.0143340327680823       0.76425362327405477        6.1231358274377783     
 C   2.9893596334836277        1.6953356445368040        6.9086971392391670     
 C   2.1822937618778022        2.0867253700381960        2.4925899557937377     
 C   3.6869797934096402        3.5177762923073370        3.7265991956053410     
 C   1.7515199710859588        2.4609491328985214        4.8361202774788898     
 C   1.2675084024856920       -1.4385247393071197        3.0694915941847136     
 C   1.4367759282705381       0.78144496350854420        2.4185279558475958     
 C   6.3067000551628265        2.5947354167841223        2.2548770990126803     
 C   5.1544095905648000        1.8359437927041682       0.24684334171559436     
 H   5.4973705335895442        2.0982711767548592        6.7891323155236938     
 H   6.9910892021980207        2.9027012568255350        6.2460424170182467     
 H   5.4721100643225986        4.3940265098754532        4.5658017574243708     
 H   4.4147113643669833        3.6086819269138393        5.7529291523467139     
 H   7.4137222153265574        3.1931615251523700        3.9734239861187297     
 H   7.3026062317125380        1.4338095461676665        3.7348608102402991     
 H   6.5437224974561925       -2.3372344518164700        5.1571335900339523     
 C   8.2693817012439723       -1.6735120423535692        6.2950885224463633     
 C   8.2204463172292588       0.66698004363302665        6.8163256206024343     
 C   2.2011103307991489        2.6818248752009559        6.2523798326419833     
 C   3.3262567136750478        1.8944603060453225        8.2665142628336028     
 H   2.9732450952691716        2.0786244159145491        1.7262415874102026     
 H   1.4910609969229527        2.9129943050817948        2.2515882384219372     
 H   3.0714340195584464        4.4222539156080050        3.8723112765069980     
 H   4.1022570646643519        3.5663468564215708        2.7148641840275110     
 H   1.1047848064761510        3.2987518965668268        4.5329012970144946     
 H   1.1547098905456856        1.5394287743773960        4.7949509876456258     
 H   1.7181744286720988       -2.2562907636060032        3.6281865259544124     
 C   8.7820552155324222E-002  -1.6104365215061940        2.3496912818877584     
 C  0.28039967129128140       0.67363988780939887        1.6437790348644650     
 C   6.7940967518792190        3.6915264241620798        1.5355229528294223     
 C   5.6594368897162273        2.9363531523922650      -0.45521331848311741     
 H   4.5292182990782770        1.1064161798040695      -0.26596674084435518     
 H   8.7254844555365327       -2.6600404378546689        6.3527648048318701     
 C   8.8745700254112858      -0.56402564761824447        6.8858437988737293     
 H   8.6522040205699682        1.5556225059030038        7.2744705098577240     
 C   1.7741325207012211        3.8121209811278107        6.9576510957365922     
 C   2.8814390036727708        3.0296862872672667        8.9542654165975133     
 H   3.9115713911836525        1.1356998484006220        8.7847514987817164     
 H -0.41885114244976007       -2.5727486843307856        2.3512478552934253     
 C -0.41808608766577382      -0.53382344311748930        1.6206600317742281     
 H  -8.1039149869347071E-002   1.5403163674023055        1.0925662155273528     
 H   7.4362806506920718        4.4114875547236760        2.0441807169198607     
 C   6.4854785047185430        3.8666017348806130       0.18294855526392756     
 H   5.4016005207155109        3.0480141315485243       -1.5094688810738754     
 H   9.8383265325311040      -0.65553515311978494        7.3851922891652242     
 H   1.1701793193610475        4.5583271642982499        6.4412236757514965     
 C   2.1019197505834413        3.9910761462122020        8.3047532181762023     
 H   3.1463006641705618        3.1428967911309682        10.006347993417018     
 H  -1.3463277300987055      -0.63302735798206944        1.0593667755908871     
 H   6.8995726419185646        4.7163091443994531      -0.35241844783242332     
 H   1.7363192888987882        4.8698707518586941        8.8270473233006559     
 Dy   4.2205150081668155        17.062922926210572        12.596615607836521     
 Br   4.2121226194266397        19.935975084224328        12.677168987708276     
 O   3.4145898505942918        16.614709107401190        10.632399445795123     
 N   2.8638310556389510        14.925912645858531        13.064130044663885     
 N   1.9531896822742509        17.479805552416749        13.770315291533663     
 O   5.0366774020521881        16.653995462644232        14.571032390714093     
 N   5.6603627549067408        14.960348380555738        12.168182170238516     
 N   6.4442699896484070        17.554036019782554        11.356707056769737     
 C   2.9926919662944398        15.538182549186336        9.9627168703991433     
 C   2.2164072459636155        15.128413032753837        14.385476758549544     
 C   3.7128811628629288        13.703138080132328        13.136049889718571     
 C   1.7726481749994334        14.767598177841110        12.042293260580466     
 C   1.2713125804570504        18.645834680046647        13.823354943985661     
 C   1.4594355600913478        16.426482656063055        14.470171590676255     
 C   5.4986471730977904        15.605014684674240        15.255653245876688     
 C   6.3040354523754232        15.167358772411912        10.845522682633266     
 C   4.8501361795211873        13.710826568920705        12.116805485655600     
 C   6.7555917150088716        14.853581962926770        13.191560920149334     
 C   7.0722170615997122        18.747544075063832        11.258195917528067     
 C   7.0289506442195071        16.483519683006097        10.758820476362571     
 C   2.2113258194820093        14.548911162456852        10.622865070684472     
 C   3.3181458257847560        15.343186254851393        8.6015930640113663     
 H   3.0121146411712134        15.138834172779797        15.146949380683116     
 H   1.5347141502880510        14.293990958773442        14.624659726312615     
 H   3.0933183464183180        12.802109074223676        12.987649229487408     
 H   4.1314754631174839        13.648922922686866        14.146137834632137     
 H   1.1278822830427346        13.930077855085484        12.349712052291187     
 H   1.1772402142955771        15.689613662437797        12.089598778542648     
 H   1.7117777384676063        19.466740793961041        13.260743806193737     
 C   9.6746977420103603E-002   18.809915816603311        14.553474862565100     
 C  0.30848917856842395        16.524896240487916        15.254761526287998     
 C   6.3233170753227101        14.638657650130055        14.613210843852531     
 C   5.1761821086438742        15.411180611137112        16.618852388300805     
 H   5.5096696042377156        15.157178007823799        10.082553283138155     
 H   7.0054068476774614        14.347768665064697        10.611787957988822     
 H   5.4964952309140527        12.831959475049146        12.287279527063180     
 H   4.4356229718607505        13.623021408210484        11.107045207704143     
 H   7.4302787955587597        14.034545739670779        12.895368652264752     
 H   7.3206135304369502        15.794439453864092        13.131812852479079     
 H   6.5587074810909085        19.582552514263856        11.732370071706431     
 C   8.2876575323589652        18.920494490532935        10.599042720799460     
 C   8.2389062113306721        16.581744305535636        10.072108121102445     
 C   1.7771950572322837        13.421242533044197        9.9180128195396691     
 C   2.8656770485969005        14.211120858349323        7.9139370042891777     
 H   3.8988003318316311        16.103339577380250        8.0803084343711227     
 H -0.41656596685918201        19.768829704874641        14.557376666680348     
 C -0.39612864408725701        17.728952299820218        15.285322008820737     
 H  -4.3801119564174915E-002   15.655535294092758        15.807941385533946     
 C   6.8009513628121177        13.539310946787632        15.335128000092613     
 C   5.6707525871471294        14.307609460917085        17.323231000601023     
 H   4.5571714452492289        16.147202074627359        17.129919122388582     
 H   8.7445776093357761        19.906762691841632        10.545655364553648     
 C   8.8943142354033835        17.812290260979374        10.007446093734231     
 H   8.6716459171040263        15.693801661033849        9.6135821922839462     
 H   1.1778906774067026        12.673323118812336        10.437346339658960     
 C   2.0912754691074125        13.248022288488514        8.5669906314146900     
 H   3.1206771244550580        14.101502795801922        6.8589901398444484     
 H  -1.3204527835047295        17.822638684147993        15.853932852055436     
 H   7.4389493662429658        12.814070057844495        14.828888292721990     
 C   6.4892127434523834        13.368934166574970        16.687547087813147     
 H   5.4116310368658258        14.200030198167957        18.377551001403344     
 H   9.8596013985553252        17.904280952488659        9.5109649016281210     
 H   1.7192191060452573        12.372402536098109        8.0443731394387985     
 H   6.8946989743180156        12.516466460703976        17.225136615789932     
 Dy   6.9695627350694872E-002   8.7726328710384678        4.1745456447140503     
 Br   5.9670210497535923E-002   5.8894648349663186        4.2482005599835420     
 O  0.86740668494286277        9.2209982134839255        2.2085568581373982     
 N   1.4442711901325886        10.902653601951968        4.6359995926778019     
 N   2.3323102768818180        8.3347672146875880        5.3323564974025643     
 O -0.72356049564414160        9.2012447923006473        6.1542902981825609     
 N  -1.3646341918743243        10.874134742023516        3.7435942229189521     
 N  -2.1564296172509154        8.2989571840472980        2.9239898784476992     
 C   1.2893920343100489        10.295828605411002        1.5362358197175310     
 C   2.0969882629957564        10.691079284369511        5.9513570982160244     
 C  0.59329847165408256        12.122530975152886        4.7164672145419670     
 C   2.5276381644227564        11.062725657130875        3.6079409005144849     
 C   3.0073202558760714        7.1638602061083949        5.3802030891635830     
 C   2.8419430728580641        9.3856054759130654        6.0257808575931895     
 C  -1.1953124614504458        10.248865188006802        6.8348235510882844     
 C  -2.0106651604029522        10.684113931140546        2.4194735438080475     
 C -0.54711321609442232        12.120527822220220        3.7002337766034308     
 C  -2.4597942976100735        10.983187134663787        4.7672475381913317     
 C  -2.7831903498583066        7.1050841094153760        2.8202374172001994     
 C  -2.7361735528714268        9.3695982027289748        2.3220975642348733     
 C   2.0786846722150525        11.282277960835469        2.1914013227960787     
 C  0.95489264457074874        10.492988984904654       0.17749283608194177     
 H   1.3062733349419351        10.683614196300532        6.7178942115414841     
 H   2.7886657784585056        11.517150899714615        6.1916274627855357     
 H   1.2097917690595954        13.026195365156719        4.5698226135981361     
 H  0.17833686777380364        12.172495749418795        5.7282384497994991     
 H   3.1750571889962478        11.900304707588736        3.9103439751108309     
 H   3.1237244969548605        10.140758332014519        3.6501225597239269     
 H   2.5542828818039656        6.3450603595282384        4.8249403749440960     
 C   4.1889708974724611        6.9927705294951625        6.0970418617990161     
 C   4.0006923895439588        9.2789113672670567        6.7969021218602750     
 C  -2.0282149627182267        11.205065007213694        6.1880911607258424     
 C -0.87349262803424232        10.451572370620376        8.1967106096039082     
 H  -1.2174508201787417        10.701099480811321        1.6554101153602501     
 H  -2.7106565533587239        11.507853836140320        2.1963966242603572     
 H  -1.1910425508857589        12.999856885010978        3.8768442969244039     
 H -0.13451561316555175        12.212640028611583        2.6901603881612974     
 H  -3.1346854109381037        11.801127802283293        4.4684686351920728     
 H  -3.0245915040045062        10.042100881082941        4.7098159435558387     
 H  -2.2722833929907353        6.2699739056854815        3.2969778694051985     
 C  -3.9940879151976469        6.9331692852418545        2.1529838927950382     
 C  -3.9402678276026379        9.2720613435815995        1.6253419985862696     
 C   2.5083215260756462        12.410631417315106        1.4847652921864227     
 C   1.4031066674182946        11.625791974119744      -0.51190838472522260     
 H  0.36859326858432867        9.7348736277384997      -0.34044511004978484     
 H   4.6943942266422329        6.0297953298468467        6.0970133406761056     
 C   4.6983752601198994        8.0710160865664946        6.8211272910986525     
 H   4.3644229475567426        10.146815286887064        7.3445826024160850     
 C  -2.5152418643169145        12.303303763839901        6.9053200880397858     
 C  -1.3776168909270421        11.553882671566148        8.8963874928862197     
 H -0.24814952178835351        9.7230870882656593        8.7107921036599389     
 H  -4.4516555396639585        5.9472652371924886        2.0969336807706567     
 C  -4.5958207737586072        8.0417674536954422        1.5571752519489304     
 H  -4.3693908342907317        10.160044761514543        1.1635760098318371     
 H   3.1125108302493691        13.156973499876868        2.0007387376567949     
 C   2.1831175168247205        12.587302213588776       0.13677441687842770     
 H   1.1401809837117187        11.737129523917430       -1.5646467515337219     
 H   5.6283287600386789        7.9727306343276210        7.3797406911941614     
 H  -3.1583908030444565        13.021658651414345        6.3956715312838828     
 C  -2.2049100363675809        12.482031795275317        8.2569742920432336     
 H  -1.1185629058455369        11.668492197384399        9.9499930624743538     
 H  -5.5581300660164805        7.9499523799636460        1.0551138616619999     
 H   2.5510967110408531        13.464318622178144      -0.38672945387005808     
 H  -2.6186435666476049        13.333040598346255        8.7904356778806001     
 Dy   9.0633121866369001E-002   8.4735256165947472        12.729587057282117     
 Br   9.7508298779320796E-002   11.340663634953589        12.660773261168696     
 O -0.72705065533687674        8.0560654302900847        10.756086813498600     
 N  -1.3459059600406267        6.3616505216893930        13.164201382279437     
 N  -2.1355360970424626        8.9539980519019586        13.971148135920743     
 O  0.89428277194073036        8.0233086269768457        14.694187733261350     
 N   1.4481358038663290        6.3303677704323684        12.266212007923501     
 N   2.3559579242443354        8.8839383241986152        11.553053107071708     
 C  -1.1867455299910652        7.0034011400538070        10.075276221886526     
 C  -1.9887636810035374        6.5685738133671183        14.486924745068738     
 C -0.53542740084650542        5.1124526575441758        13.215357992508542     
 C  -2.4416896963049219        6.2533707788640465        12.141900010352673     
 C  -2.7662606637454883        10.146040802793776        14.069043041535277     
 C  -2.7155230645178841        7.8836471525907319        14.573434047048028     
 C   1.3162967319841117        6.9478776075696365        15.365834180997199     
 C   2.0960931846484101        6.5305837540344820        10.945066036547246     
 C  0.60161902479078533        5.1057263863758786        12.196023937561772     
 C   2.5389809746141401        6.1746077470575633        13.288744049593761     
 C   3.0363866496402006        10.050615846427949        11.496100345388966     
 C   2.8527487820912891        7.8284506172952426        10.858879011247099     
 C  -2.0094682369530705        6.0371072854450256        10.720490571111011     
 C -0.86366285364111250        6.8056280286460451        8.7127672100321956     
 H  -1.1941536355198910        6.5594394336060322        15.249645560205833     
 H  -2.6891972916502986        5.7483713612022163        14.721557216740006     
 H  -1.1813492318128140        4.2332755094828691        13.044325823221168     
 H -0.12100511223306970        5.0241587302610240        14.225077044330417     
 H  -3.1157089407117549        5.4339025062925810        12.438911243325363     
 H  -3.0075526348543473        7.1936863415363428        12.201036876706041     
 H  -2.2564341332264957        10.981290742468985        13.591836637693195     
 C  -3.9798284347384523        10.317722959121264        14.731713643520198     
 C  -3.9233302823343932        7.9807816346752816        15.264116504878416     
 C   2.0991471150836647        5.9581302259218969        14.708121751902851     
 C  0.98932350505873867        6.7540591707377864        16.726859619913338     
 H   1.3008170075211964        6.5397804479371446        10.183087086541150     
 H   2.7781031390620536        5.6959506760552765        10.707437209718595     
 H   1.2232512632746628        4.2062461096369574        12.345608351071190     
 H  0.18316995422020152        5.0492548440249641        11.186028109240434     
 H   3.1842782977687261        5.3365530666542913        12.983346897526502     
 H   3.1342075211697282        7.0966532313388502        13.240125883738669     
 H   2.5932871252419472        10.873478101938192        12.053447984738298     
 C   4.2127852896878650        10.212954813844188        10.768672909656432     
 C   4.0063727992495579        7.9246220220308921        10.078367801645415     
 C  -2.4846463440614626        4.9344854593519791        10.001843959073669     
 C  -1.3555218046754309        5.6986699102945879        8.0118042164350936     
 H -0.24661127829802554        7.5415420173844252        8.1992702738057606     
 H  -4.4392106111969705        11.302729671588871        14.784312991379238     
 C  -4.5815138320476274        9.2097741192302145        15.328070203327014     
 H  -4.3524209815889261        7.0929890102338913        15.725954573438742     
 C   2.5320915975513123        4.8308464309364814        15.414512582404281     
 C   1.4408570160153906        5.6226615573567411        17.416277965899372     
 H  0.40723008573928304        7.5138842923715439        17.246900699111951     
 H   4.7241861883763248        11.172706942278651        10.760560933252579     
 C   4.7098087325941398        9.1291585808556537        10.044485011025023     
 H   4.3613536732298099        7.0532091602417424        9.5305455115756441     
 H  -3.1213241876831161        4.2096412737423048        10.510438732396130     
 C  -2.1721068778050281        4.7602121135965012        8.6501285202522400     
 H  -1.0960562180736149        5.5882814685076596        6.9578811407210797     
 H  -5.5453554717173903        9.3009831999782122        15.827340054936814     
 H   3.1314103117260026        4.0820029700724731        14.896312703313694     
 C   2.2160817891467257        4.6587589957766875        16.765301012864846     
 H   1.1840814558816284        5.5139976599592684        18.470911502689610     
 H   5.6358430880903985        9.2211844486926964        9.4785428175031434     
 H  -2.5752446754327525        3.9049885438167689        8.1150961050584520     
 H   2.5867904772864381        3.7833161815760419        17.289374101730925     
         256

 Dy   4.2110239937675695       0.16770338314564703        4.2702011894322860     
 Br   4.2213907193143179       -2.7155715051003901        4.1928331687119575     
 O   5.0052221201816103       0.59219413800371534        2.2899526414936719     
 N   5.6454984113163631        2.2691080722377364        4.6982575993308373     
 N   6.4369760439483974      -0.30542089987577664        5.5197805302973766     
 O   3.4126690240013549       0.61803711275476203        6.2351585710763979     
 N   2.8367199044374511        2.2980209623080219        3.8057870356632044     
 N   1.9489531541187912      -0.26997243770800838        3.1103365355701316     
 C   5.4766886960781909        1.6384975121056964        1.6072591058407113     
 C   6.2923245424218086        2.0800816947614762        6.0221620769525179     
 C   4.8281815912985167        3.5155748157601057        4.7414977633397042     
 C   6.7399909045166106        2.3774924985851378        3.6737054417039166     
 C   7.0638702462399658       -1.4991555070815388        5.6232683876281522     
 C   7.0174062675825777       0.76541480661317640        6.1203250249604171     
 C   2.9917387894659013        1.6940943340782537        6.9061338810992190     
 C   2.1845202338041894        2.0859403676233090        2.4901389541128789     
 C   3.6879245140215375        3.5176883423131287        3.7251332036862572     
 C   1.7531420341930863        2.4587366198048639        4.8336532150927098     
 C   1.2744629749803362       -1.4411065236816747        3.0622298584231689     
 C   1.4398495261536295       0.78019587916426014        2.4157747527383711     
 C   6.3079805340839004        2.5970359565663648        2.2525696316056378     
 C   5.1564845395420003        1.8373466343351577       0.24439226048336971     
 H   5.4996255977714474        2.0982793155201804        6.7867361072472132     
 H   6.9928260418106438        2.9037470023926888        6.2438659463733561     
 H   5.4722976088586863        4.3947777887832373        4.5652052969603476     
 H   4.4155050902440465        3.6076088773379742        5.7515108340562948     
 H   7.4145526516873979        3.1961274830490969        3.9711715601238091     
 H   7.3052792175117549        1.4367524899384374        3.7320551857502804     
 H   6.5526740146714308       -2.3342377753716907        5.1471026816693302     
 C   8.2753878280912243       -1.6708905297752212        6.2893549856809656     
 C   8.2219594965399310       0.66796887366221258        6.8160791048272822     
 C   2.2021861613367020        2.6796833255946462        6.2500593749831088     
 C   3.3281127797016072        1.8932999479487398        8.2640949105877528     
 H   2.9755297068710980        2.0784973763136394        1.7238500596033148     
 H   1.4928063394090183        2.9118535519954327        2.2493123556643160     
 H   3.0716654152485434        4.4215455056512543        3.8716429559565606     
 H   4.1031153375978295        3.5673675946827226        2.7134269189882914     
 H   1.1055927644276415        3.2959612829001501        4.5305277432385882     
 H   1.1572218595615804        1.5366589919788087        4.7920894957177742     
 H   1.7270274188988428       -2.2593511436181282        3.6184415824010117     
 C   9.3802693864366460E-002  -1.6131495735870569        2.3441056612885238     
 C  0.28193891142932631       0.67255103300881147        1.6435481855479359     
 C   6.7937932924180178        3.6946867742019500        1.5335440826900835     
 C   5.6599431998714627        2.9386390626989987      -0.45734160851542260     
 H   4.5323768114858849        1.1070065786413152      -0.26854175691033300     
 H   8.7330934871592483       -2.6566551248575023        6.3453151198736286     
 C   8.8774785894793311      -0.56230452862960423        6.8842486131441216     
 H   8.6515186039718444        1.5559886159653160        7.2770351064978662     
 C   1.7733594607073948        3.8089970207510726        6.9556973400030548     
 C   2.8814791874869727        3.0275339451943126        8.9521977492789180     
 H   3.9145994184096740        1.1354220073818331        8.7822180524703590     
 H -0.41126123021540006       -2.5762343988538614        2.3439711171375861     
 C -0.41516617694291297      -0.53564233457264621        1.6191235241133388     
 H  -8.1665827483762873E-002   1.5398377033959114        1.0950706519693933     
 H   7.4348808150113177        4.4154217360284465        2.0423959636248696     
 C   6.4847240168423834        3.8697614530130751       0.18108901237243208     
 H   5.4019595431207916        3.0502709637204917       -1.5115568495755083     
 H   9.8401563883604091      -0.65397170302479846        7.3854913033173979     
 H   1.1682114223447320        4.5543474245296096        6.4394659137732777     
 C   2.1005512134344761        3.9879333205051890        8.3029580535276910     
 H   3.1461226291661517        3.1407728441665328        10.004339213972203     
 H  -1.3444654759612864      -0.63469218027069008        1.0596773572664566     
 H   6.8975563532924040        4.7202094023932375      -0.35397102144914688     
 H   1.7334624715676139        4.8658834987800264        8.8255824799693645     
 Dy   4.2246882750626398        17.062939853247411        12.600413585871738     
 Br   4.2165775515687249        19.935981371979057        12.676217219107759     
 O   3.4184863067821487        16.615848359882367        10.635905300714178     
 N   2.8657166851740166        14.926831310129874        13.066943645797393     
 N   1.9587433323946102        17.481844915871953        13.776344949012810     
 O   5.0405587112551764        16.653153637066467        14.574608349888212     
 N   5.6621634901063196        14.959336493889754        12.170991396711109     
 N   6.4497882753391318        17.551907595552393        11.362726393840379     
 C   2.9953629232260375        15.540086862662189        9.9658667726741967     
 C   2.2184495904471397        15.129387094425471        14.388361981477697     
 C   3.7136017290464958        13.703248333461559        13.138160167254910     
 C   1.7743654758494689        14.770087849544792        12.045108371550437     
 C   1.2784458093097348        18.648674304693731        13.830874318055308     
 C   1.4624058093981385        16.427972849877861        14.473243180658988     
 C   5.5012391392479287        15.603373227875851        15.258881205821895     
 C   6.3060354836707084        15.166262720061168        10.848425662812437     
 C   4.8508579987448632        13.710570490175661        12.118921643295876     
 C   6.7571782955645672        14.851139542437595        13.194447731877499     
 C   7.0793152617434805        18.744620332584841        11.265657320395063     
 C   7.0318805734370384        16.481903707011966        10.761871442483661     
 C   2.2127698296143836        14.551505847234548        10.625589721791693     
 C   3.3205928589419589        15.345102054135682        8.6046566185106563     
 H   3.0141451306042626        15.139157345812309        15.149850611009171     
 H   1.5361971215950478        14.295374574775101        14.627353354693076     
 H   3.0932343946296732        12.802899057240946        12.989020635388195     
 H   4.1320718320226408        13.647955354918938        14.148233697367628     
 H   1.1287066391588136        13.933122283105140        12.352215841204238     
 H   1.1798761578021035        15.692669895885434        12.092825879002483     
 H   1.7209864384196309        19.470038072888475        13.270833992106629     
 C  0.10276721037509713        18.812963312296855        14.559089243842282     
 C  0.30980160690164749        16.526313923244921        15.255124447963748     
 C   6.3245927970650406        14.636231654096926        14.616020614805498     
 C   5.1786058537286319        15.409612327628544        16.622021136694503     
 H   5.5116762643978587        15.156716890366061        10.085450185948270     
 H   7.0068514139913693        14.346254596841902        10.614531974258270     
 H   5.4964619223444240        12.831060632202323        12.288674933515480     
 H   4.4362270604569538        13.623811986384828        11.109145960435134     
 H   7.4310139943925870        14.031532380903856        12.898057949235705     
 H   7.3230964432471408        15.791439858141336        13.135047510117888     
 H   6.5678659952102265        19.579213650297365        11.742383412631028     
 C   8.2936446888052799        18.917314700593376        10.604558312193245     
 C   8.2401752549850062        16.580150618145908        10.072387335652293     
 C   1.7772504758990157        13.424678423166434        9.9202865804496891     
 C   2.8667824724970941        14.213882120239990        7.9165675250711045     
 H   3.9023308924234041        16.104541625400234        8.0836078536604283     
 H -0.40888583566798314        19.772684762238725        14.564554020850327     
 C -0.39337579740055345        17.731142236693955        15.286838852031941     
 H  -4.4797068072663988E-002   15.656363110436960        15.805523794269325     
 C   6.8007912650551106        13.536043846863405        15.337525791355574     
 C   5.6717864464816836        14.305194837453518        17.325996056313461     
 H   4.5607638672086521        16.146419476138146        17.133326765270546     
 H   8.7522239549210408        19.902781284514028        10.552705752444044     
 C   8.8970383639094219        17.809917733261912        10.008850350150841     
 H   8.6705966764850260        15.692764882800484        9.6110715327036988     
 H   1.1768137141250337        12.677459574380316        10.439298978355277     
 C   2.0911190201506993        13.251525895082983        8.5691928012512708     
 H   3.1217997650078666        14.104303484958052        6.8616168388416696     
 H  -1.3188553627919339        17.824736295326243        15.853444268201971     
 H   7.4375984929215306        12.810038684354213        14.830975990783115     
 C   6.4888854676991095        13.365683097257785        16.689892190724823     
 H   5.4127256727429618        14.197647495601208        18.380330151084383     
 H   9.8611788023956173        17.901972839564365        9.5103388131263635     
 H   1.7180046706486787        12.376597376285726        8.0461687493551235     
 H   6.8932685190356393        12.512518508559976        17.227101080928058     
 Dy   6.5833254753776452E-002   8.7727432643298133        4.1776041258069228     
 Br   5.6100442978939929E-002   5.8895234284371734        4.2462698159033208     
 O  0.86365038204018385        9.2205815724911808        2.2113623885663105     
 N   1.4424443340680517        10.901854590992471        4.6382549130854391     
 N   2.3269742089204541        8.3329508407133641        5.3379201686586537     
 O -0.72727511984763282        9.2020110935381059        6.1570534565024007     
 N  -1.3665066110446791        10.874959757084547        3.7458261872177676     
 N  -2.1617578738664833        8.3007092892005918        2.9296386458134678     
 C   1.2871022797656708        10.294591222679063        1.5387809319226853     
 C   2.0948802029710216        10.690304130583918        5.9537672483337722     
 C  0.59244974866320244        12.122441770062080        4.7178986835455943     
 C   2.5261230889900839        11.060543891041446        3.6103602457573296     
 C   3.0004720390525672        7.1613026272328701        5.3873762562721090     
 C   2.8389776725356852        9.3843584852122479        6.0284769056936147     
 C  -1.1977218335035431        10.250374576081375        6.8373390490702661     
 C  -2.0127602150777677        10.684814561813011        2.4218363208450446     
 C -0.54793898921352091        12.120612491862707        3.7016307005657163     
 C  -2.4614121440094441        10.985514990291049        4.7695874798856241     
 C  -2.7900266092359125        7.1075771011831650        2.8275433937001870     
 C  -2.7391059056419627        9.3707447693959143        2.3248150680076938     
 C   2.0776774551453618        11.280167081920752        2.1936866148275738     
 C  0.95302035814132691        10.491852234985613       0.17992261526432041     
 H   1.3041130126080642        10.683501615769249        6.7202512255138913     
 H   2.7870475860173491        11.516012895101202        6.1938621466301891     
 H   1.2096418182808706        13.025497791790674        4.5704750999232528     
 H  0.17756326668169092        12.173495045380120        5.7296370949182807     
 H   3.1743462190402325        11.897553129626941        3.9126647948289039     
 H   3.1213308107014317        10.138027199638612        3.6529273422911812     
 H   2.5455435097099679        6.3420475274264732        4.8345770616913395     
 C   4.1830879642866821        6.9900568955517155        6.1025349068740775     
 C   3.9992554284849615        9.2777949997378641        6.7970624333565084     
 C  -2.0294235293483376        11.207366288987837        6.1903235647304777     
 C -0.87554266035085226        10.452993098981603        8.1991214288224139     
 H  -1.2195736411238203        10.701112984529363        1.6577445901564842     
 H  -2.7122717361988036        11.508883094500300        2.1985121359753346     
 H  -1.1911391545553989        13.000592314660292        3.8774031210416289     
 H -0.13520495481770475        12.211579695710860        2.6915386236449663     
 H  -3.1354252874732222        11.804051194678086        4.4706201312488183     
 H  -3.0271449709604745        10.045008020827757        4.7125423552710988     
 H  -2.2810473188538141        6.2729606946301386        3.3068219697986239     
 C  -3.9999163700727940        6.9357649348392387        2.1585652933453483     
 C  -3.9416528302149731        9.2730310786390007        1.6255271658308776     
 C   2.5090389734459184        12.407592912626660        1.4866953582435214     
 C   1.4029121210609012        11.623727867712260      -0.50981627240489613     
 H  0.36556581298530810        9.7345852701548452      -0.33787362852792330     
 H   4.6869039655708438        6.0263140762189185        6.1041857184025989     
 C   4.6955470433999063        8.0691665649373387        6.8225818401362366     
 H   4.3651540784031955        10.146288323262871        7.3420130167463293     
 C  -2.5149114739908573        12.306455287187406        6.9072080190935488     
 C  -1.3781602749128519        11.556163012312014        8.8984665790495807     
 H -0.25127958443908144        9.7237113706428051        8.7133451911061925     
 H  -4.4590696966224614        5.9506208276554577        2.1042057031912407     
 C  -4.5985784044674443        8.0434593668644769        1.5586753848958721     
 H  -4.3686029628038110        10.160392543007385        1.1609961452923472     
 H   3.1144050119712836        13.153106487003313        2.0024564880719948     
 C   2.1843111148231755        12.584276052470727       0.13857843192352598     
 H   1.1401216774109864        11.735122202978841       -1.5625904570816143     
 H   5.6265453244612615        7.9710130477071450        7.3793554953757763     
 H  -3.1569546072791779        13.025578941650949        6.3973431397098901     
 C  -2.2041870587071068        12.485176033576860        8.2587565955155320     
 H  -1.1190039603676907        11.670733815241624        9.9520444823447072     
 H  -5.5598176965592003        7.9514838047784187        1.0547464166831249     
 H   2.5536687308570496        13.460500883967009      -0.38524422218442944     
 H  -2.6167028752133796        13.336909981380863        8.7918998736568135     
 Dy   8.6260256887220943E-002   8.4734110165325749        12.725964919551986     
 Br   9.3087548555613242E-002   11.340600281187740        12.661680529614403     
 O -0.73114364573457191        8.0553204547407056        10.752598849861187     
 N  -1.3480649191755876        6.3607654217588063        13.161344592393222     
 N  -2.1411718161585584        8.9520534997268371        13.965329972788195     
 O  0.89019105185693470        8.0241387023720421        14.690808164688766     
 N   1.4459656145059334        6.3312441827053449        12.263378263122034     
 N   2.3502574804915644        8.8859519155174507        11.547228062917226     
 C  -1.1895608014916235        7.0019027989691942        10.072089625268617     
 C  -1.9911165097908163        6.5675942471691737        14.483988126814442     
 C -0.53654923208109884        5.1122813876039146        13.213167659470507     
 C  -2.4436421562546142        6.2511179347912940        12.138959001780631     
 C  -2.7733682268988953        10.143350376544166        14.061875479120573     
 C  -2.7187436745042666        7.8821801595850607        14.570377008820028     
 C   1.3134929906476047        6.9494470590402839        15.362726110741123     
 C   2.0937299686266342        6.5315885837885768        10.942149909900543     
 C  0.60050537694136119        5.1058685700711361        12.193841771557912     
 C   2.5370044931070064        6.1768912503664666        13.285854249656651     
 C   3.0292102978501880        10.053372980738702        11.488905906389654     
 C   2.8494968550355835        7.8299595942267901        10.855838168175406     
 C  -2.0110715821185035        6.0348574045297116        10.717644258235323     
 C -0.86616936709479297        6.8041693514806667        8.7096767151176842     
 H  -1.1965091975998976        6.5590562374369048        15.246709721199219     
 H  -2.6910208303596548        5.7469913262833279        14.718756333768756     
 H  -1.1817616808870133        4.2324953431964403        13.042848331644844     
 H -0.12200966821850284        5.0250069492197103        14.222902304797266     
 H  -3.1168485396485202        5.4311088592117951        12.436160546686278     
 H  -3.0103491469759507        7.1909096287965717        12.197752533724413     
 H  -2.2654631890810899        10.978202987370924        13.582280958318620     
 C  -3.9858937752672992        10.314791363701184        14.726367870025186     
 C  -3.9249815642134935        7.9793389014393261        15.263670350048516     
 C   2.0975101544659354        5.9604203020392781        14.705329210002674     
 C  0.98688764271131746        6.7556209107666749        16.723866012250003     
 H   1.2984454787886217        6.5401918024160732        10.180178312757327     
 H   2.7762741058394256        5.6973646886705716        10.704640633767433     
 H   1.2228599802699964        4.2070088707471474        12.344147311491742     
 H  0.18218699603768893        5.0483736234609031        11.183856222462907     
 H   3.1831384335519308        5.3393871764133980        12.980663016293596     
 H   3.1313640627591202        7.0994776089801723        13.236887566586253     
 H   2.5841649345143254        10.876648104917054        12.043850962554654     
 C   4.2066691985136231        10.215925754035176        10.763299184877905     
 C   4.0047010140152102        7.9260825053664616        10.077922221623828     
 C  -2.4847659348326210        4.9313957796487307        9.9993889897003161     
 C  -1.3565904012269665        5.6963694399449256        8.0090896354891505     
 H -0.25019587202939897        7.5408330233978980        8.1959962423804011     
 H  -4.4468339937284105        11.299042740677066        14.777532205155536     
 C  -4.5845157778259011        9.2076053679845771        15.326582819375327     
 H  -4.3518946938396184        7.0920724095505232        15.728125850173820     
 C   2.5319213055356053        4.8339656281717005        15.412099260810265     
 C   1.4398474971456787        5.6250607084969451        17.413645723418160     
 H  0.40377197471807785        7.5147361711295728        17.243737836779953     
 H   4.7165083094278053        11.176435186198734        10.753742080493042     
 C   4.7067845466382563        9.1313446735771766        10.042977924448458     
 H   4.3618715570154469        7.0541258646953837        9.5327301407834160     
 H  -3.1202990453216715        4.2057971247771606        10.508250854471372     
 C  -2.1719135065859638        4.7571093228342205        8.6477627595677244     
 H  -1.0970680373752639        5.5859864565321811        6.9551835378072617     
 H  -5.5472670838850533        9.2988825481795736        15.827777118272014     
 H   3.1323453297243771        4.0858492299866942        14.894151444256588     
 C   2.2162636510250557        4.6619179650281444        16.762987514635793     
 H   1.1831760797140265        5.5164198784805647        18.468310689477757     
 H   5.6339236733347482        9.2232919839431524        9.4789609694591981     
 H  -2.5738959171244553        3.9011862417657208        8.1130860193735490     
 H   2.5881043707747859        3.7871632826837889        17.287403992553990     
         256

 Dy   4.2150105032897320       0.16780194575593721        4.2671057879034668     
 Br   4.2250696058000301       -2.7155182537803646        4.1947331330178272     
 O   5.0090611568428365       0.59292119711680102        2.2871435002474274     
 N   5.6474878067486056        2.2699481350752202        4.6959640945221155     
 N   6.4424700090718376      -0.30365489273739149        5.5139894963308853     
 O   3.4166092847079312       0.61765254116444457        6.2323320697379714     
 N   2.8386614096416212        2.2972075219474868        3.8034917491923244     
 N   1.9543981792375384      -0.27181282813414115        3.1047075922854561     
 C   5.4791764809396444        1.6399858607586499        1.6046908997113305     
 C   6.2945472439936880        2.0807938242173782        6.0197306665823502     
 C   4.8291098127052825        3.5156642092094321        4.7400571152703908     
 C   6.7417104425955028        2.3798449470127956        3.6712866604436556     
 C   7.0708868975973012       -1.4966468126094361        5.6157957828396086     
 C   7.0204785023970722       0.76657598995229803        6.1175142224830559     
 C   2.9941179454481746        1.6928530236197035        6.9035706229592710     
 C   2.1867467057305769        2.0851553652084216        2.4876879524320206     
 C   3.6888692346334349        3.5176003923189199        3.7236672117671734     
 C   1.7547640973002141        2.4565241067112060        4.8311861527065290     
 C   1.2814175474749805       -1.4436883080562297        3.0549681226616245     
 C   1.4429231240367208       0.77894679481997620        2.4130215496291463     
 C   6.3092610130049733        2.5993364963486072        2.2502621641985954     
 C   5.1585594885191997        1.8387494759661474       0.24194117925114506     
 H   5.5018806619533516        2.0982874542855017        6.7843398989707318     
 H   6.9945628814232679        2.9047927479598430        6.2416894757284664     
 H   5.4724851533947740        4.3955290676910215        4.5646088364963244     
 H   4.4162988161211096        3.6065358277621091        5.7500925157658749     
 H   7.4153830880482374        3.1990934409458238        3.9689191341288885     
 H   7.3079522033109710        1.4396954337092083        3.7292495612602616     
 H   6.5616255318866692       -2.3312410989269110        5.1370717733047089     
 C   8.2813939549384763       -1.6682690171968730        6.2836214489155680     
 C   8.2234726758506014       0.66895770369139840        6.8158325890521301     
 C   2.2032619918742555        2.6775417759883364        6.2477389173242353     
 C   3.3299688457281666        1.8921395898521571        8.2616755583419010     
 H   2.9778143184730248        2.0783703367127302        1.7214585317964273     
 H   1.4945516818950837        2.9107127989090706        2.2470364729066947     
 H   3.0718968109386404        4.4208370956945044        3.8709746354061232     
 H   4.1039736105313072        3.5683883329438744        2.7119896539490722     
 H   1.1064007223791319        3.2931706692334735        4.5281541894626827     
 H   1.1597338285774750        1.5338892095802217        4.7892280037899226     
 H   1.7358804091255866       -2.2624115236302527        3.6086966388476109     
 C   9.9784835573408698E-002  -1.6158626256679198        2.3385200406892888     
 C  0.28347815156737127       0.67146217820822407        1.6433173362314069     
 C   6.7934898329568165        3.6978471242418198        1.5315652125507446     
 C   5.6604495100266981        2.9409249730057319      -0.45946989854772774     
 H   4.5355353238934928        1.1075969774785608      -0.27111677297631076     
 H   8.7407025187819656       -2.6532698118603353        6.3378654349153862     
 C   8.8803871535473764      -0.56058340964096387        6.8826534274145130     
 H   8.6508331873737205        1.5563547260276283        7.2795997031380084     
 C   1.7725864007135685        3.8058730603743345        6.9537435842695183     
 C   2.8815193713011746        3.0253816031213585        8.9501300819603244     
 H   3.9176274456356959        1.1351441663630442        8.7796846061590017     
 H -0.40367131798104006       -2.5797201133769372        2.3366943789817474     
 C -0.41224626622005212      -0.53746122602780322        1.6175870164524495     
 H  -8.2292505098178675E-002   1.5393590393895173        1.0975750884114337     
 H   7.4334809793305627        4.4193559173332160        2.0406112103298781     
 C   6.4839695289662247        3.8729211711455367       0.17922946948093663     
 H   5.4023185655260724        3.0525277958924590       -1.5136448180771411     
 H   9.8419862441897159      -0.65240825292981186        7.3857903174695707     
 H   1.1662435253284165        4.5503676847609693        6.4377081517950590     
 C   2.0991826762855110        3.9847904947981765        8.3011628888791780     
 H   3.1459445941617417        3.1386488972020974        10.002330434527391     
 H  -1.3426032218238673      -0.63635700255931082        1.0599879389420261     
 H   6.8955400646662444        4.7241096603870218      -0.35552359506587039     
 H   1.7306056542364396        4.8618962457013577        8.8241176366380731     
 Dy   4.2288615419584632        17.062956780284249        12.604211563906956     
 Br   4.2210324837108102        19.935987659733787        12.675265450507242     
 O   3.4223827629700057        16.616987612363545        10.639411155633233     
 N   2.8676023147090821        14.927749974401214        13.069757246930900     
 N   1.9642969825149696        17.483884279327157        13.782374606491956     
 O   5.0444400204581648        16.652311811488705        14.578184309062332     
 N   5.6639642253058984        14.958324607223769        12.173800623183702     
 N   6.4553065610298566        17.549779171322236        11.368745730911021     
 C   2.9980338801576347        15.541991176138044        9.9690166749492501     
 C   2.2204919349306635        15.130361156097107        14.391247204405852     
 C   3.7143222952300627        13.703358586790788        13.140270444791248     
 C   1.7760827766995042        14.772577521248472        12.047923482520408     
 C   1.2855790381624190        18.651513929340815        13.838393692124953     
 C   1.4653760587049294        16.429463043692671        14.476314770641723     
 C   5.5038311053980671        15.601731771077461        15.262109165767102     
 C   6.3080355149659946        15.165166667710423        10.851328642991607     
 C   4.8515798179685392        13.710314411430616        12.121037800936151     
 C   6.7587648761202628        14.848697121948423        13.197334543605667     
 C   7.0864134618872479        18.741696590105853        11.273118723262058     
 C   7.0348105026545689        16.480287731017835        10.764922408604750     
 C   2.2142138397467579        14.554100532012246        10.628314372898913     
 C   3.3230398920991617        15.347017853419970        8.6077201730099464     
 H   3.0161756200373118        15.139480518844822        15.152751841335226     
 H   1.5376800929020444        14.296758190776762        14.630046983073539     
 H   3.0931504428410284        12.803689040258217        12.990392041288981     
 H   4.1326682009277986        13.646987787151009        14.150329560103120     
 H   1.1295309952748926        13.936166711124798        12.354719630117289     
 H   1.1825121013086299        15.695726129333073        12.096052979462316     
 H   1.7301951383716554        19.473335351815912        13.280924178019520     
 C  0.10878744333009066        18.816010807990398        14.564703625119463     
 C  0.31111403523487097        16.527731606001925        15.255487369639498     
 C   6.3258685188073711        14.633805658063798        14.618830385758466     
 C   5.1810295988133896        15.408044044119974        16.625189885088204     
 H   5.5136829245580010        15.156255772908324        10.088347088758386     
 H   7.0082959803052782        14.344740528619109        10.617275990527720     
 H   5.4964286137747962        12.830161789355502        12.290070339967782     
 H   4.4368311490531571        13.624602564559172        11.111246713166125     
 H   7.4317491932264144        14.028519022136932        12.900747246206658     
 H   7.3255793560573315        15.788440262418581        13.138282167756694     
 H   6.5770245093295445        19.575874786330871        11.752396753555626     
 C   8.2996318452515947        18.914134910653818        10.610073903587027     
 C   8.2414442986393386        16.578556930756182        10.072666550202140     
 C   1.7773058945657481        13.428114313288672        9.9225603413597110     
 C   2.8678878963972880        14.216643382130659        7.9191980458530304     
 H   3.9058614530151772        16.105743673420218        8.0869072729497322     
 H -0.40120570447678428        19.776539819602814        14.571731375020304     
 C -0.39062295071384989        17.733332173567693        15.288355695243144     
 H  -4.5793016581153055E-002   15.657190926781162        15.803106203004702     
 C   6.8006311672981035        13.532776746939179        15.339923582618537     
 C   5.6728203058162379        14.302780213989951        17.328761112025894     
 H   4.5643562891680762        16.145636877648936        17.136734408152510     
 H   8.7598703005063037        19.898799877186427        10.559756140334443     
 C   8.8997624924154604        17.807545205544454        10.010254606567452     
 H   8.6695474358660238        15.691728104567119        9.6085608731234533     
 H   1.1757367508433647        12.681596029948295        10.441251617051591     
 C   2.0909625711939861        13.255029501677450        8.5713949710878534     
 H   3.1229224055606757        14.107104174114182        6.8642435378388917     
 H  -1.3172579420791384        17.826833906504493        15.852955684348506     
 H   7.4362476196000955        12.806007310863933        14.833063688844241     
 C   6.4885581919458355        13.362432027940599        16.692237293636502     
 H   5.4138203086200969        14.195264793034461        18.383109300765426     
 H   9.8627562062359093        17.899664726640076        9.5097127246246060     
 H   1.7167902352521001        12.380792216473345        8.0479643592714485     
 H   6.8918380637532639        12.508570556415979        17.229065546066188     
 Dy   6.1970882156858018E-002   8.7728536576211589        4.1806626068997943     
 Br   5.2530675460343935E-002   5.8895820219080282        4.2443390718230987     
 O  0.85989407913750493        9.2201649314984362        2.2141679189952232     
 N   1.4406174780035150        10.901055580032972        4.6405102334930763     
 N   2.3216381409590907        8.3311344667391403        5.3434838399147440     
 O -0.73098974405112394        9.2027773947755662        6.1598166148222413     
 N  -1.3683790302150338        10.875784772145577        3.7480581515165832     
 N  -2.1670861304820512        8.3024613943538856        2.9352874131792368     
 C   1.2848125252212927        10.293353839947127        1.5413260441278396     
 C   2.0927721429462869        10.689528976798323        5.9561773984515209     
 C  0.59160102567232220        12.122352564971276        4.7193301525492215     
 C   2.5246080135574118        11.058362124952016        3.6127795910001743     
 C   2.9936238222290625        7.1587450483573454        5.3945494233806350     
 C   2.8360122722133063        9.3831114945114322        6.0311729537940408     
 C  -1.2001312055566402        10.251883964155951        6.8398545470522487     
 C  -2.0148552697525832        10.685515192485477        2.4241990978820414     
 C -0.54876476233261950        12.120697161505191        3.7030276245280018     
 C  -2.4630299904088147        10.987842845918312        4.7719274215799157     
 C  -2.7968628686135180        7.1100700929509539        2.8348493702001747     
 C  -2.7420382584124985        9.3718913360628520        2.3275325717805142     
 C   2.0766702380756707        11.278056203006035        2.1959719068590688     
 C  0.95114807171190507        10.490715485066572       0.18235239444669904     
 H   1.3019526902741934        10.683389035237965        6.7226082394862985     
 H   2.7854293935761927        11.514874890487789        6.1960968304748434     
 H   1.2094918675021460        13.024800218424629        4.5711275862483696     
 H  0.17678966558957820        12.174494341341445        5.7310357400370613     
 H   3.1736352490842168        11.894801551665145        3.9149856145469770     
 H   3.1189371244480029        10.135296067262704        3.6557321248584360     
 H   2.5368041376159698        6.3390346953247088        4.8442137484385839     
 C   4.1772050311009030        6.9873432616082676        6.1080279519491389     
 C   3.9978184674259638        9.2766786322086734        6.7972227448527409     
 C  -2.0306320959784485        11.209667570761981        6.1925559687351122     
 C -0.87759269266746209        10.454413827342828        8.2015322480409196     
 H  -1.2216964620688990        10.701126488247406        1.6600790649527186     
 H  -2.7138869190388832        11.509912352860280        2.2006276476903124     
 H  -1.1912357582250390        13.001327744309606        3.8779619451588534     
 H -0.13589429646985779        12.210519362810135        2.6929168591286352     
 H  -3.1361651640083408        11.806974587072881        4.4727716273055638     
 H  -3.0296984379164429        10.047915160572574        4.7152687669863589     
 H  -2.2898112447168932        6.2759474835747966        3.3166660701920487     
 C  -4.0057448249479410        6.9383605844366230        2.1641466938956584     
 C  -3.9430378328273084        9.2740008136964001        1.6257123330754859     
 C   2.5097564208161902        12.404554407938216        1.4886254243006201     
 C   1.4027175747035077        11.621663761304776      -0.50772416008456978     
 H  0.36253835738628759        9.7342969125711889      -0.33530214700606176     
 H   4.6794137044994546        6.0228328225909902        6.1113580961290923     
 C   4.6927188266799122        8.0673170433081829        6.8240363891738207     
 H   4.3658852092496492        10.145761359638680        7.3394434310765737     
 C  -2.5145810836648002        12.309606810534913        6.9090959501473126     
 C  -1.3787036588986616        11.558443353057880        8.9005456652129418     
 H -0.25440964708980934        9.7243356530199510        8.7158982785524461     
 H  -4.4664838535809643        5.9539764181184278        2.1114777256118247     
 C  -4.6013360351762813        8.0451512800335117        1.5601755178428141     
 H  -4.3678150913168903        10.160740324500226        1.1584162807528575     
 H   3.1162991936931981        13.149239474129759        2.0041742384871952     
 C   2.1855047128216305        12.581249891352678       0.14038244696862423     
 H   1.1400623711102540        11.733114882040251       -1.5605341626295068     
 H   5.6247618888838442        7.9692954610866691        7.3789702995573911     
 H  -3.1555184115138997        13.029499231887552        6.3990147481358983     
 C  -2.2034640810466333        12.488320271878402        8.2605388989878286     
 H  -1.1194450148898447        11.672975433098848        9.9540959022150588     
 H  -5.5615053271019201        7.9530152295931904        1.0543789717042500     
 H   2.5562407506732465        13.456683145755875      -0.38375899049880080     
 H  -2.6147621837791544        13.340779364415472        8.7933640694330251     
 Dy   8.1887391908072885E-002   8.4732964164704043        12.722342781821853     
 Br   8.8666798331905688E-002   11.340536927421891        12.662587798060111     
 O -0.73523663613226709        8.0545754791913247        10.749110886223775     
 N  -1.3502238783105482        6.3598803218282187        13.158487802507008     
 N  -2.1468075352746547        8.9501089475517137        13.959511809655650     
 O  0.88609933177313904        8.0249687777672403        14.687428596116181     
 N   1.4437954251455378        6.3321205949783224        12.260544518320565     
 N   2.3445570367387933        8.8879655068362879        11.541403018762745     
 C  -1.1923760729921820        7.0004044578845805        10.068903028650711     
 C  -1.9934693385780953        6.5666146809712282        14.481051508560146     
 C -0.53767106331569225        5.1121101176636534        13.210977326432474     
 C  -2.4455946162043070        6.2488650907185406        12.136017993208590     
 C  -2.7804757900523023        10.140659950294555        14.054707916705867     
 C  -2.7219642844906486        7.8807131665793904        14.567319970592026     
 C   1.3106892493110978        6.9510165105109323        15.359618040485049     
 C   2.0913667526048587        6.5325934135426724        10.939233783253842     
 C  0.59939172909193716        5.1060107537663937        12.191659605554051     
 C   2.5350280115998727        6.1791747536753689        13.282964449719541     
 C   3.0220339460601755        10.056130115049454        11.481711467390344     
 C   2.8462449279798778        7.8314685711583376        10.852797325103712     
 C  -2.0126749272839368        6.0326075236143977        10.714797945359635     
 C -0.86867588054847344        6.8027106743152892        8.7065862202031727     
 H  -1.1988647596799045        6.5586730412677783        15.243773882192604     
 H  -2.6928443690690114        5.7456112913644395        14.715955450797505     
 H  -1.1821741299612125        4.2317151769100105        13.041370840068522     
 H -0.12301422420393598        5.0258551681783956        14.220727565264115     
 H  -3.1179881385852855        5.4283152121310083        12.433409850047193     
 H  -3.0131456590975541        7.1881329160568006        12.194468190742787     
 H  -2.2744922449356837        10.975115232272863        13.572725278944045     
 C  -3.9919591157961460        10.311859768281106        14.721022096530174     
 C  -3.9266328460925939        7.9778961682033716        15.263224195218614     
 C   2.0958731938482065        5.9627103781566602        14.702536668102496     
 C  0.98445178036389636        6.7571826507955635        16.720872404586668     
 H   1.2960739500560470        6.5406031568950018        10.177269538973507     
 H   2.7744450726167971        5.6987787012858666        10.701844057816270     
 H   1.2224686972653300        4.2077716318573382        12.342686271912292     
 H  0.18120403785517633        5.0474924028968431        11.181684335685381     
 H   3.1819985693351356        5.3422212861725047        12.977979135060689     
 H   3.1285206043485125        7.1023019866214945        13.233649249433835     
 H   2.5750427437867036        10.879818107895918        12.034253940371011     
 C   4.2005531073393820        10.218896694226164        10.757925460099379     
 C   4.0030292287808633        7.9275429887020303        10.077476641602239     
 C  -2.4848855256037794        4.9283060999454822        9.9969340203269610     
 C  -1.3576589977785021        5.6940689695952642        8.0063750545432075     
 H -0.25378046576077234        7.5401240294113716        8.1927222109550399     
 H  -4.4544573762598496        11.295355809765262        14.770751418931832     
 C  -4.5875177236041740        9.2054366167389379        15.325095435423638     
 H  -4.3513684060903097        7.0911558088671551        15.730297126908898     
 C   2.5317510135198984        4.8370848254069205        15.409685939216248     
 C   1.4388379782759668        5.6274598596371481        17.411013480936948     
 H  0.40031386369687272        7.5155880498876009        17.240574974447959     
 H   4.7088304304792850        11.180163430118819        10.746923227733507     
 C   4.7037603606823728        9.1335307662986978        10.041470837871895     
 H   4.3623894408010839        7.0550425691490242        9.5349147699911896     
 H  -3.1192739029602268        4.2019529758120173        10.506062976546614     
 C  -2.1717201353668996        4.7540065320719389        8.6453969988832107     
 H  -1.0980798566769130        5.5836914445567025        6.9524859348934447     
 H  -5.5491786960527163        9.2967818963809368        15.828214181607214     
 H   3.1332803477227520        4.0896954899009144        14.891990185199482     
 C   2.2164455129033853        4.6650769342796012        16.760674016406739     
 H   1.1822707035464248        5.5188420970018601        18.465709876265908     
 H   5.6320042585790988        9.2253995191936102        9.4793791214152510     
 H  -2.5725471588161586        3.8973839397146728        8.1110759336886460     
 H   2.5894182642631334        3.7910103837915363        17.285433883377056     
         256

 Dy   4.2189970128118937       0.16790050836622741        4.2640103863746477     
 Br   4.2287484922857423       -2.7154650024603386        4.1966330973236969     
 O   5.0129001935040618       0.59364825622988671        2.2843343590011824     
 N   5.6494772021808481        2.2707881979127045        4.6936705897133928     
 N   6.4479639741952779      -0.30188888559900640        5.5081984623643931     
 O   3.4205495454145076       0.61726796957412711        6.2295055683995448     
 N   2.8406029148457907        2.2963940815869521        3.8011964627214438     
 N   1.9598432043562857      -0.27365321856027391        3.0990786490007807     
 C   5.4816642658010988        1.6414742094116035        1.6021226935819497     
 C   6.2967699455655675        2.0815059536732798        6.0172992562121825     
 C   4.8300380341120475        3.5157536026587581        4.7386164672010773     
 C   6.7434299806743949        2.3821973954404529        3.6688678791833942     
 C   7.0779035489546374       -1.4941381181373334        5.6083231780510650     
 C   7.0235507372115675       0.76773717329141955        6.1147034200056947     
 C   2.9964971014304478        1.6916117131611532        6.9010073648193231     
 C   2.1889731776569641        2.0843703627935346        2.4852369507511618     
 C   3.6898139552453326        3.5175124423247115        3.7222012198480896     
 C   1.7563861604073416        2.4543115936175486        4.8287190903203481     
 C   1.2883721199696248       -1.4462700924307847        3.0477063869000798     
 C   1.4459967219198122       0.77769771047569214        2.4102683465199215     
 C   6.3105414919260472        2.6016370361308496        2.2479546967915525     
 C   5.1606344374963999        1.8401523175971368       0.23949009801892041     
 H   5.5041357261352548        2.0982955930508229        6.7819436906942512     
 H   6.9962997210358919        2.9058384935269972        6.2395130050835759     
 H   5.4726726979308618        4.3962803465988065        4.5640123760323013     
 H   4.4170925419981737        3.6054627781862441        5.7486741974754549     
 H   7.4162135244090779        3.2020593988425508        3.9666667081339679     
 H   7.3106251891101870        1.4426383774799791        3.7264439367702429     
 H   6.5705770491019067       -2.3282444224821317        5.1270408649400867     
 C   8.2874000817857283       -1.6656475046185248        6.2778879121501703     
 C   8.2249858551612736       0.66994653372058421        6.8155860732769780     
 C   2.2043378224118086        2.6754002263820267        6.2454184596653617     
 C   3.3318249117547261        1.8909792317555745        8.2592562060960510     
 H   2.9800989300749516        2.0782432971118210        1.7190670039895397     
 H   1.4962970243811491        2.9095720458227086        2.2447605901490739     
 H   3.0721282066287374        4.4201286857377537        3.8703063148556858     
 H   4.1048318834647857        3.5694090712050266        2.7105523889098526     
 H   1.1072086803306225        3.2903800555667968        4.5257806356867762     
 H   1.1622457975933698        1.5311194271816344        4.7863665118620711     
 H   1.7447333993523304       -2.2654719036423776        3.5989516952942102     
 C  0.10576697728245094       -1.6185756777487827        2.3329344200900537     
 C  0.28501739170541618       0.67037332340763667        1.6430864869148778     
 C   6.7931863734956153        3.7010074742816896        1.5295863424114058     
 C   5.6609558201819343        2.9432108833124655      -0.46159818858003288     
 H   4.5386938363010998        1.1081873763158065      -0.27369178904228858     
 H   8.7483115504046811       -2.6498844988631687        6.3304157499571447     
 C   8.8832957176154217      -0.55886229065232362        6.8810582416849053     
 H   8.6501477707755985        1.5567208360899405        7.2821642997781506     
 C   1.7718133407197423        3.8027490999975964        6.9517898285359809     
 C   2.8815595551153765        3.0232292610484044        8.9480624146417291     
 H   3.9206554728617178        1.1348663253442555        8.7771511598476462     
 H -0.39608140574668005       -2.5832058279000134        2.3294176408259082     
 C -0.40932635549719121      -0.53928011748296012        1.6160505087915604     
 H  -8.2919182712594491E-002   1.5388803753831233        1.1000795248534740     
 H   7.4320811436498087        4.4232900986379864        2.0388264570348871     
 C   6.4832150410900660        3.8760808892779983       0.17736992658944115     
 H   5.4026775879313522        3.0547846280644264       -1.5157327865787737     
 H   9.8438161000190210      -0.65084480283482538        7.3860893316217444     
 H   1.1642756283121010        4.5463879449923290        6.4359503898168411     
 C   2.0978141391365459        3.9816476690911640        8.2993677242306649     
 H   3.1457665591573316        3.1365249502376620        10.000321655082576     
 H  -1.3407409676864483      -0.63802182484793146        1.0602985206175957     
 H   6.8935237760400838        4.7280099183808062      -0.35707616868259395     
 H   1.7277488369052654        4.8579089926226890        8.8226527933067818     
 Dy   4.2330348088542875        17.062973707321088        12.608009541942174     
 Br   4.2254874158528954        19.935993947488516        12.674313681906725     
 O   3.4262792191578622        16.618126864844719        10.642917010552289     
 N   2.8694879442441477        14.928668638672557        13.072570848064409     
 N   1.9698506326353289        17.485923642782360        13.788404263971101     
 O   5.0483213296611531        16.651469985910939        14.581760268236451     
 N   5.6657649605054763        14.957312720557786        12.176609849656295     
 N   6.4608248467205804        17.547650747092074        11.374765067981663     
 C   3.0007048370892324        15.543895489613897        9.9721665772243036     
 C   2.2225342794141878        15.131335217768742        14.394132427334005     
 C   3.7150428614136297        13.703468840120017        13.142380722327587     
 C   1.7778000775495397        14.775067192952154        12.050738593490379     
 C   1.2927122670151034        18.654353553987900        13.845913066194599     
 C   1.4683463080117201        16.430953237507481        14.479386360624456     
 C   5.5064230715482054        15.600090314279070        15.265337125712309     
 C   6.3100355462612807        15.164070615359678        10.854231623170779     
 C   4.8523016371922152        13.710058332685573        12.123153958576426     
 C   6.7603514566759584        14.846254701459250        13.200221355333833     
 C   7.0935116620310161        18.738772847626862        11.280580126129054     
 C   7.0377404318721002        16.478671755023704        10.767973374725839     
 C   2.2156578498791326        14.556695216789942        10.631039024006133     
 C   3.3254869252563641        15.348933652704257        8.6107837275092347     
 H   3.0182061094703609        15.139803691877335        15.155653071661282     
 H   1.5391630642090413        14.298141806778423        14.632740611454000     
 H   3.0930664910523831        12.804479023275487        12.991763447189768     
 H   4.1332645698329555        13.646020219383079        14.152425422838611     
 H   1.1303553513909719        13.939211139144456        12.357223419030339     
 H   1.1851480448151563        15.698782362780710        12.099280079922151     
 H   1.7394038383236801        19.476632630743346        13.291014363932412     
 C  0.11480767628508418        18.819058303683942        14.570318006396644     
 C  0.31242646356809445        16.529149288758930        15.255850291315250     
 C   6.3271442405497016        14.631379662030669        14.621640156711432     
 C   5.1834533438981483        15.406475760611404        16.628358633481906     
 H   5.5156895847181442        15.155794655450586        10.091243991568501     
 H   7.0097405466191871        14.343226460396316        10.620020006797168     
 H   5.4963953052051675        12.829262946508681        12.291465746420084     
 H   4.4374352376493595        13.625393142733518        11.113347465897117     
 H   7.4324843920602417        14.025505663370009        12.903436543177611     
 H   7.3280622688675221        15.785440666695825        13.141516825395502     
 H   6.5861830234488634        19.572535922364381        11.762410094480224     
 C   8.3056190016979095        18.910955120714259        10.615589494980812     
 C   8.2427133422936709        16.576963243366453        10.072945764751987     
 C   1.7773613132324801        13.431550203410909        9.9248341022697311     
 C   2.8689933202974816        14.219404644021326        7.9218285666349573     
 H   3.9093920136069502        16.106945721440205        8.0902066922390379     
 H -0.39352557328558535        19.780394876966898        14.578908729190283     
 C -0.38787010402714633        17.735522110441430        15.289872538454349     
 H  -4.6788965089642122E-002   15.658018743125366        15.800688611740082     
 C   6.8004710695410955        13.529509647014951        15.342321373881498     
 C   5.6738541651507930        14.300365590526383        17.331526167738332     
 H   4.5679487111274995        16.144854279159727        17.140142051034474     
 H   8.7675166460915683        19.894818469858826        10.566806528224840     
 C   8.9024866209214988        17.805172677826992        10.011658862984062     
 H   8.6684981952470217        15.690691326333752        9.6060502135432060     
 H   1.1746597875616958        12.685732485516274        10.443204255747906     
 C   2.0908061222372729        13.258533108271918        8.5735971409244343     
 H   3.1240450461134843        14.109904863270312        6.8668702368361139     
 H  -1.3156605213663428        17.828931517682744        15.852467100495042     
 H   7.4348967462786604        12.801975937373651        14.835151386905366     
 C   6.4882309161925615        13.359180958623412        16.694582396548181     
 H   5.4149149444972329        14.192882090467714        18.385888450446469     
 H   9.8643336100762014        17.897356613715782        9.5090866361228485     
 H   1.7155757998555214        12.384987056660963        8.0497599691877735     
 H   6.8904076084708876        12.504622604271979        17.231030011204318     
 Dy   5.8108509559939590E-002   8.7729640509125044        4.1837210879926658     
 Br   4.8960907941747935E-002   5.8896406153788838        4.2424083277428775     
 O  0.85613777623482601        9.2197482905056898        2.2169734494241360     
 N   1.4387906219389783        10.900256569073475        4.6427655539007144     
 N   2.3163020729977273        8.3293180927649164        5.3490475111708333     
 O -0.73470436825461505        9.2035436960130266        6.1625797731420811     
 N  -1.3702514493853886        10.876609787206608        3.7502901158153987     
 N  -2.1724143870976187        8.3042134995071795        2.9409361805450054     
 C   1.2825227706769147        10.292116457215188        1.5438711563329939     
 C   2.0906640829215521        10.688753823012728        5.9585875485692696     
 C  0.59075230268144208        12.122263359880471        4.7207616215528478     
 C   2.5230929381247393        11.056180358862587        3.6151989362430190     
 C   2.9867756054055583        7.1561874694818206        5.4017225904891610     
 C   2.8330468718909270        9.3818645038106148        6.0338690018944670     
 C  -1.2025405776097373        10.253393352230527        6.8423700450342313     
 C  -2.0169503244273987        10.686215823157942        2.4265618749190385     
 C -0.54959053545171821        12.120781831147678        3.7044245484902873     
 C  -2.4646478368081848        10.990170701545576        4.7742673632742072     
 C  -2.8036991279911239        7.1125630847187429        2.8421553467001623     
 C  -2.7449706111830343        9.3730379027297914        2.3302500755533346     
 C   2.0756630210059801        11.275945324091317        2.1982571988905639     
 C  0.94927578528248335        10.489578735147530       0.18478217362907770     
 H   1.2997923679403223        10.683276454706682        6.7249652534587057     
 H   2.7838112011350358        11.513736885874374        6.1983315143194977     
 H   1.2093419167234212        13.024102645058584        4.5717800725734863     
 H  0.17601606449746546        12.175493637302772        5.7324343851558428     
 H   3.1729242791282015        11.892049973703349        3.9173064342650501     
 H   3.1165434381945740        10.132564934886798        3.6585369074256904     
 H   2.5280647655219721        6.3360218632229435        4.8538504351858274     
 C   4.1713220979151249        6.9846296276648197        6.1135209970242004     
 C   3.9963815063669665        9.2755622646794826        6.7973830563489734     
 C  -2.0318406626085594        11.211968852536126        6.1947883727397475     
 C -0.87964272498407192        10.455834555704055        8.2039430672594253     
 H  -1.2238192830139776        10.701139991965448        1.6624135397489530     
 H  -2.7155021018789629        11.510941611220261        2.2027431594052902     
 H  -1.1913323618946792        13.002063173958920        3.8785207692760784     
 H -0.13658363812201080        12.209459029909413        2.6942950946123041     
 H  -3.1369050405434593        11.809897979467676        4.4749231233623092     
 H  -3.0322519048724113        10.050822300317389        4.7179951787016190     
 H  -2.2985751705799720        6.2789342725194537        3.3265101705854740     
 C  -4.0115732798230876        6.9409562340340063        2.1697280944459685     
 C  -3.9444228354396436        9.2749705487538012        1.6258975003200939     
 C   2.5104738681864625        12.401515903249772        1.4905554903577185     
 C   1.4025230283461143        11.619599654897291      -0.50563204776424331     
 H  0.35951090178726702        9.7340085549875326      -0.33273066548420016     
 H   4.6719234434280645        6.0193515689630628        6.1185304738555857     
 C   4.6898906099599191        8.0654675216790270        6.8254909382114057     
 H   4.3666163400961029        10.145234396014489        7.3368738454068190     
 C  -2.5142506933387430        12.312758333882419        6.9109838812010755     
 C  -1.3792470428844716        11.560723693803746        8.9026247513763028     
 H -0.25753970974053725        9.7249599353970986        8.7184513659986997     
 H  -4.4738980105394663        5.9573320085813970        2.1187497480324087     
 C  -4.6040936658851184        8.0468431932025482        1.5616756507897558     
 H  -4.3670272198299696        10.161088105993066        1.1558364162133676     
 H   3.1181933754151125        13.145372461256205        2.0058919889023956     
 C   2.1866983108200855        12.578223730234630       0.14218646201372251     
 H   1.1400030648095216        11.731107561101663       -1.5584778681773992     
 H   5.6229784533064269        7.9675778744661923        7.3785851037390060     
 H  -3.1540822157486210        13.033419522124156        6.4006863565619057     
 C  -2.2027411033861592        12.491464510179945        8.2623212024601269     
 H  -1.1198860694119985        11.675217050956075        9.9561473220854122     
 H  -5.5631929576446399        7.9545466544079622        1.0540115267253749     
 H   2.5588127704894430        13.452865407544742      -0.38227375881317216     
 H  -2.6128214923449291        13.344648747450082        8.7948282652092384     
 Dy   7.7514526928924812E-002   8.4731818164082320        12.718720644091722     
 Br   8.4246048108198149E-002   11.340473573656041        12.663495066505817     
 O -0.73932962652996237        8.0538305036419455        10.745622922586362     
 N  -1.3523828374455091        6.3589952218976320        13.155631012620793     
 N  -2.1524432543907510        8.9481643953765921        13.953693646523103     
 O  0.88200761168934338        8.0257988531624367        14.684049027543598     
 N   1.4416252357851422        6.3329970072512989        12.257710773519095     
 N   2.3388565929860223        8.8899790981551234        11.535577974608263     
 C  -1.1951913444927404        6.9989061167999678        10.065716432032803     
 C  -1.9958221673653742        6.5656351147732837        14.478114890305850     
 C -0.53879289455028567        5.1119388477233931        13.208786993394440     
 C  -2.4475470761539992        6.2466122466457881        12.133076984636547     
 C  -2.7875833532057093        10.137969524044944        14.047540354291163     
 C  -2.7251848944770307        7.8792461735737191        14.564262932364024     
 C   1.3078855079745908        6.9525859619815797        15.356509970228974     
 C   2.0890035365830828        6.5335982432967672        10.936317656607139     
 C  0.59827808124251303        5.1061529374616512        12.189477439550190     
 C   2.5330515300927385        6.1814582569842713        13.280074649782431     
 C   3.0148575942701630        10.058887249360208        11.474517028391034     
 C   2.8429930009241722        7.8329775480898842        10.849756482032019     
 C  -2.0142782724493697        6.0303576426990837        10.711951632483947     
 C -0.87118239400215391        6.8012519971499108        8.7034957252886596     
 H  -1.2012203217599113        6.5582898450986509        15.240838043185990     
 H  -2.6946679077783675        5.7442312564455511        14.713154567826255     
 H  -1.1825865790354115        4.2309350106235817        13.039893348492198     
 H -0.12401878018936913        5.0267033871370819        14.218552825730963     
 H  -3.1191277375220507        5.4255215650502224        12.430659153408108     
 H  -3.0159421712191574        7.1853562033170286        12.191183847761160     
 H  -2.2835213007902779        10.972027477174800        13.563169599569470     
 C  -3.9980244563249925        10.308928172861027        14.715676323035161     
 C  -3.9282841279716942        7.9764534349674161        15.262778040388714     
 C   2.0942362332304776        5.9650004542740414        14.699744126202317     
 C  0.98201591801647514        6.7587443908244520        16.717878796923337     
 H   1.2937024213234722        6.5410145113739295        10.174360765189684     
 H   2.7726160393941686        5.7001927139011626        10.699047481865108     
 H   1.2220774142606636        4.2085343929675281        12.341225232332842     
 H  0.18022107967266374        5.0466111823327831        11.179512448907852     
 H   3.1808587051183399        5.3450553959316123        12.975295253827783     
 H   3.1256771459379045        7.1051263642628157        13.230410932281419     
 H   2.5659205530590823        10.882988110874781        12.024656918187366     
 C   4.1944370161651401        10.221867634417153        10.752551735320852     
 C   4.0013574435465156        7.9290034720375999        10.077031061580650     
 C  -2.4850051163749383        4.9252164202422337        9.9944790509536077     
 C  -1.3587275943300376        5.6917684992456028        8.0036604735972645     
 H -0.25736505949214578        7.5394150354248453        8.1894481795296805     
 H  -4.4620807587912896        11.291668878853457        14.763970632708130     
 C  -4.5905196693824477        9.2032678654933004        15.323608051471949     
 H  -4.3508421183410020        7.0902392081837871        15.732468403643978     
 C   2.5315807215041914        4.8402040226421406        15.407272617622230     
 C   1.4378284594062549        5.6298590107773521        17.408381238455739     
 H  0.39685575267566753        7.5164399286456298        17.237412112115962     
 H   4.7011525515307646        11.183891674038904        10.740104374973971     
 C   4.7007361747264884        9.1357168590202189        10.039963751295330     
 H   4.3629073245867209        7.0559592736026655        9.5370993991989614     
 H  -3.1182487605987821        4.1981088268468731        10.503875098621856     
 C  -2.1715267641478353        4.7509037413096573        8.6430312381986951     
 H  -1.0990916759785621        5.5813964325812240        6.9497883319796268     
 H  -5.5510903082203793        9.2946812445822982        15.828651244942412     
 H   3.1342153657211269        4.0935417498151345        14.889828926142377     
 C   2.2166273747817149        4.6682359035310581        16.758360518177685     
 H   1.1813653273788229        5.5212643155231556        18.463109063054059     
 H   5.6300848438234485        9.2275070544440663        9.4797972733713056     
 H  -2.5711984005078614        3.8935816376636248        8.1090658480037430     
 H   2.5907321577514812        3.7948574848992838        17.283463774200126     
         256

 Dy   4.2229835223340562       0.16799907097651762        4.2609149848458285     
 Br   4.2324273787714537       -2.7154117511403126        4.1985330616295657     
 O   5.0167392301652880       0.59437531534297228        2.2815252177549379     
 N   5.6514665976130907        2.2716282607501888        4.6913770849046701     
 N   6.4534579393187181      -0.30012287846062130        5.5024074283979019     
 O   3.4244898061210840       0.61688339798380964        6.2266790670611183     
 N   2.8425444200499608        2.2955806412264175        3.7989011762505638     
 N   1.9652882294750329      -0.27549360898640668        3.0934497057161052     
 C   5.4841520506625523        1.6429625580645570        1.5995544874525689     
 C   6.2989926471374469        2.0822180831291814        6.0148678458420148     
 C   4.8309662555188133        3.5158429961080846        4.7371758191317639     
 C   6.7451495187532879        2.3845498438681103        3.6664490979231332     
 C   7.0849202003119727       -1.4916294236652310        5.6008505732625213     
 C   7.0266229720260620       0.76889835663054118        6.1118926175283335     
 C   2.9988762574127210        1.6903704027026030        6.8984441066793751     
 C   2.1911996495833517        2.0835853603786472        2.4827859490703030     
 C   3.6907586758572299        3.5174244923305031        3.7207352279290058     
 C   1.7580082235144692        2.4520990805238911        4.8262520279341681     
 C   1.2953266924642690       -1.4488518768053398        3.0404446511385350     
 C   1.4490703198029036       0.77644862613140819        2.4075151434106967     
 C   6.3118219708471202        2.6039375759130921        2.2456472293845100     
 C   5.1627093864736002        1.8415551592281263       0.23703901678669578     
 H   5.5063907903171581        2.0983037318161442        6.7795474824177706     
 H   6.9980365606485151        2.9068842390941514        6.2373365344386853     
 H   5.4728602424669495        4.3970316255065907        4.5634159155682781     
 H   4.4178862678752369        3.6043897286103794        5.7472558791850359     
 H   7.4170439607699183        3.2050253567392777        3.9644142821390473     
 H   7.3132981749094039        1.4455813212507500        3.7236383122802241     
 H   6.5795285663171450       -2.3252477460373524        5.1170099565754645     
 C   8.2934062086329803       -1.6630259920401769        6.2721543753847726     
 C   8.2264990344719440       0.67093536374977003        6.8153395575018259     
 C   2.2054136529493618        2.6732586767757169        6.2430980020064872     
 C   3.3336809777812855        1.8898188736589918        8.2568368538502011     
 H   2.9823835416768785        2.0781162575109118        1.7166754761826519     
 H   1.4980423668672145        2.9084312927363465        2.2424847073914527     
 H   3.0723596023188344        4.4194202757810039        3.8696379943052484     
 H   4.1056901563982633        3.5704298094661784        2.7091151238706330     
 H   1.1080166382821131        3.2875894419001201        4.5234070819108707     
 H   1.1647577666092643        1.5283496447830471        4.7835050199342195     
 H   1.7535863895790744       -2.2685322836545025        3.5892067517408091     
 C  0.11174911899149317       -1.6212887298296457        2.3273487994908191     
 C  0.28655663184346108       0.66928446860704927        1.6428556375983487     
 C   6.7928829140344140        3.7041678243215599        1.5276074722720669     
 C   5.6614621303371697        2.9454967936191991      -0.46372647861233807     
 H   4.5418523487087077        1.1087777751530521      -0.27626680510826640     
 H   8.7559205820273984       -2.6464991858660016        6.3229660649989023     
 C   8.8862042816834652      -0.55714117166368338        6.8794630559552976     
 H   8.6494623541774747        1.5570869461522527        7.2847288964182928     
 C   1.7710402807259158        3.7996251396208582        6.9498360728024444     
 C   2.8815997389295780        3.0210769189754503        8.9459947473231356     
 H   3.9236835000877393        1.1345884843254666        8.7746177135362888     
 H -0.38849149351232004       -2.5866915424230892        2.3221409026700690     
 C -0.40640644477433036      -0.54109900893811702        1.6145140011306711     
 H  -8.3545860327010293E-002   1.5384017113767292        1.1025839612955146     
 H   7.4306813079690537        4.4272242799427568        2.0370417037398956     
 C   6.4824605532139072        3.8792406074104600       0.17551038369794567     
 H   5.4030366103366330        3.0570414602363933       -1.5178207550804066     
 H   9.8456459558483278      -0.64928135273983878        7.3863883457739181     
 H   1.1623077312957857        4.5424082052236878        6.4341926278386223     
 C   2.0964456019875808        3.9785048433841510        8.2975725595821519     
 H   3.1455885241529216        3.1344010032732261        9.9983128756377635     
 H  -1.3388787135490292      -0.63968664713655210        1.0606091022931654     
 H   6.8915074874139242        4.7319101763745905      -0.35862874229931752     
 H   1.7248920195740911        4.8539217395440213        8.8211879499754922     
 Dy   4.2372080757501109        17.062990634357927        12.611807519977390     
 Br   4.2299423479949807        19.936000235243245        12.673361913306207     
 O   3.4301756753457191        16.619266117325896        10.646422865471344     
 N   2.8713735737792137        14.929587302943899        13.075384449197916     
 N   1.9754042827556884        17.487963006237564        13.794433921450247     
 O   5.0522026388641414        16.650628160333174        14.585336227410570     
 N   5.6675656957050551        14.956300833891802        12.179419076128887     
 N   6.4663431324113052        17.545522322861917        11.380784405052303     
 C   3.0033757940208301        15.545799803089752        9.9753164794993570     
 C   2.2245766238977120        15.132309279440378        14.397017650262159     
 C   3.7157634275971967        13.703579093449248        13.144490999863928     
 C   1.7795173783995750        14.777556864655834        12.053553704460349     
 C   1.2998454958677879        18.657193178634984        13.853432440264246     
 C   1.4713165573185107        16.432443431322291        14.482457950607191     
 C   5.5090150376983429        15.598448857480680        15.268565085657515     
 C   6.3120355775565669        15.162974563008934        10.857134603349950     
 C   4.8530234564158912        13.709802253940529        12.125270116216701     
 C   6.7619380372316540        14.843812280970077        13.203108167062000     
 C   7.1006098621747835        18.735849105147874        11.288041528996050     
 C   7.0406703610896306        16.477055779029573        10.771024340846928     
 C   2.2171018600115069        14.559289901567640        10.633763675113354     
 C   3.3279339584135670        15.350849451988546        8.6138472820085248     
 H   3.0202365989034101        15.140126864909849        15.158554301987337     
 H   1.5406460355160381        14.299525422780082        14.635434239834462     
 H   3.0929825392637382        12.805269006292756        12.993134853090556     
 H   4.1338609387381124        13.645052651615149        14.154521285574104     
 H   1.1311797075070509        13.942255567164112        12.359727207943390     
 H   1.1877839883216830        15.701838596228349        12.102507180381986     
 H   1.7486125382757045        19.479929909670780        13.301104549845302     
 C  0.12082790924007770        18.822105799377486        14.575932387673825     
 C  0.31373889190131798        16.530566971515935        15.256213212991000     
 C   6.3284199622920330        14.628953665997541        14.624449927664399     
 C   5.1858770889829060        15.404907477102835        16.631527381875603     
 H   5.5176962448782874        15.155333537992849        10.094140894378617     
 H   7.0111851129330960        14.341712392173523        10.622764023066617     
 H   5.4963619966355397        12.828364103661860        12.292861152872385     
 H   4.4380393262455629        13.626183720907862        11.115448218628108     
 H   7.4332195908940690        14.022492304603084        12.906125840148563     
 H   7.3305451816777127        15.782441070973070        13.144751483034311     
 H   6.5953415375681814        19.569197058397890        11.772423435404823     
 C   8.3116061581442242        18.907775330774701        10.621105086374595     
 C   8.2439823859480033        16.575369555976728        10.073224979301834     
 C   1.7774167318992125        13.434986093533148        9.9271078631797511     
 C   2.8700987441976751        14.222165905911993        7.9244590874168832     
 H   3.9129225741987232        16.108147769460189        8.0935061115283418     
 H -0.38584544209438654        19.784249934330983        14.586086083360261     
 C -0.38511725734044278        17.737712047315163        15.291389381665553     
 H  -4.7784913598131196E-002   15.658846559469568        15.798271020475459     
 C   6.8003109717840884        13.526242547090725        15.344719165144459     
 C   5.6748880244853472        14.297950967062816        17.334291223450769     
 H   4.5715411330869227        16.144071680670518        17.143549693916437     
 H   8.7751629916768330        19.890837062531226        10.573856916115236     
 C   8.9052107494275372        17.802800150109530        10.013063119400673     
 H   8.6674489546280196        15.689654548100387        9.6035395539629604     
 H   1.1735828242800268        12.689868941084253        10.445156894444221     
 C   2.0906496732805597        13.262036714866387        8.5757993107610169     
 H   3.1251676866662930        14.112705552426442        6.8694969358333360     
 H  -1.3140631006535470        17.831029128860994        15.851978516641577     
 H   7.4335458729572244        12.797944563883371        14.837239084966493     
 C   6.4879036404392876        13.355929889306227        16.696927499459861     
 H   5.4160095803743689        14.190499387900967        18.388667600127508     
 H   9.8659110139164934        17.895048500791493        9.5084605476210911     
 H   1.7143613644589428        12.389181896848582        8.0515555791040985     
 H   6.8889771531885113        12.500674652127982        17.232994476342448     
 Dy   5.4246136963021156E-002   8.7730744442038500        4.1867795690855383     
 Br   4.5391140423151941E-002   5.8896992088497386        4.2404775836626563     
 O  0.85238147333214709        9.2193316495129451        2.2197789798530483     
 N   1.4369637658744414        10.899457558113976        4.6450208743083516     
 N   2.3109660050363634        8.3275017187906908        5.3546111824269236     
 O -0.73841899245810627        9.2043099972504852        6.1653429314619208     
 N  -1.3721238685557433        10.877434802267638        3.7525220801142143     
 N  -2.1777426437131866        8.3059656046604733        2.9465849479107744     
 C   1.2802330161325366        10.290879074483252        1.5464162685381482     
 C   2.0885560228968174        10.687978669227133        5.9609976986870183     
 C  0.58990357969056195        12.122174154789665        4.7221930905564751     
 C   2.5215778626920673        11.053998592773157        3.6176182814858637     
 C   2.9799273885820536        7.1536298906062958        5.4088957575976870     
 C   2.8300814715685481        9.3806175131097991        6.0365650499948922     
 C  -1.2049499496628344        10.254902740305100        6.8448855430162130     
 C  -2.0190453791022143        10.686916453830410        2.4289246519560357     
 C -0.55041630857081680        12.120866500790164        3.7058214724525729     
 C  -2.4662656832075553        10.992498557172839        4.7766073049684996     
 C  -2.8105353873687298        7.1150560764865327        2.8494613232001496     
 C  -2.7479029639535706        9.3741844693967309        2.3329675793261551     
 C   2.0746558039362895        11.273834445176600        2.2005424909220590     
 C  0.94740349885306152        10.488441985228491       0.18721195281145633     
 H   1.2976320456064514        10.683163874175399        6.7273222674311128     
 H   2.7821930086938793        11.512598881260962        6.2005661981641511     
 H   1.2091919659446966        13.023405071692538        4.5724325588986021     
 H  0.17524246340535274        12.176492933264097        5.7338330302746243     
 H   3.1722133091721858        11.889298395741552        3.9196272539831232     
 H   3.1141497519411452        10.129833802510891        3.6613416899929452     
 H   2.5193253934279745        6.3330090311211791        4.8634871219330718     
 C   4.1654391647293458        6.9819159937213726        6.1190140420992618     
 C   3.9949445453079688        9.2744458971502919        6.7975433678452069     
 C  -2.0330492292386704        11.214270134310270        6.1970207767443819     
 C -0.88169275730068175        10.457255284065281        8.2063538864779311     
 H  -1.2259421039590563        10.701153495683490        1.6647480145451874     
 H  -2.7171172847190426        11.511970869580241        2.2048586711202676     
 H  -1.1914289655643191        13.002798603608234        3.8790795933933029     
 H -0.13727297977416381        12.208398697008688        2.6956733300959734     
 H  -3.1376449170785778        11.812821371862471        4.4770746194190547     
 H  -3.0348053718283796        10.053729440062206        4.7207215904168791     
 H  -2.3073390964430511        6.2819210614641117        3.3363542709788994     
 C  -4.0174017346982351        6.9435518836313905        2.1753094949962786     
 C  -3.9458078380519783        9.2759402838112006        1.6260826675647022     
 C   2.5111913155567347        12.398477398561328        1.4924855564148172     
 C   1.4023284819887210        11.617535548489807      -0.50353993544391695     
 H  0.35648344618824646        9.7337201974038763      -0.33015918396233862     
 H   4.6644331823566754        6.0158703153351345        6.1257028515820791     
 C   4.6870623932399251        8.0636180000498712        6.8269454872489899     
 H   4.3673474709425566        10.144707432390298        7.3343042597370633     
 C  -2.5139203030126858        12.315909857229926        6.9128718122548394     
 C  -1.3797904268702814        11.563004034549612        8.9047038375396657     
 H -0.26066977239126515        9.7255842177742444        8.7210044534449533     
 H  -4.4813121674979692        5.9606875990443662        2.1260217704529927     
 C  -4.6068512965939554        8.0485351063715829        1.5631757837366977     
 H  -4.3662393483430488        10.161435887485908        1.1532565516738778     
 H   3.1200875571370270        13.141505448382651        2.0076097393175960     
 C   2.1878919088185400        12.575197569116582       0.14399047705882079     
 H   1.1399437585087893        11.729100240163072       -1.5564215737252916     
 H   5.6211950177290086        7.9658602878457163        7.3781999079206209     
 H  -3.1526460199833424        13.037339812360759        6.4023579649879130     
 C  -2.2020181257256852        12.494608748481488        8.2641035059324253     
 H  -1.1203271239341526        11.677458668813300        9.9581987419557656     
 H  -5.5648805881873598        7.9560780792227348        1.0536440817465000     
 H   2.5613847903056399        13.449047669333607      -0.38078852712754357     
 H  -2.6108808009107034        13.348518130484690        8.7962924609854500     
 Dy   7.3141661949776754E-002   8.4730672163460596        12.715098506361588     
 Br   7.9825297884490595E-002   11.340410219890192        12.664402334951523     
 O -0.74342261692765754        8.0530855280925646        10.742134958948951     
 N  -1.3545417965804700        6.3581101219670444        13.152774222734578     
 N  -2.1580789735068469        8.9462198432014706        13.947875483390556     
 O  0.87791589160554773        8.0266289285576349        14.680669458971012     
 N   1.4394550464247469        6.3338734195242763        12.254877028717628     
 N   2.3331561492332513        8.8919926894739607        11.529752930453780     
 C  -1.1980066159932989        6.9974077757153550        10.062529835414894     
 C  -1.9981749961526531        6.5646555485753391        14.475178272051552     
 C -0.53991472578487909        5.1117675777831320        13.206596660356407     
 C  -2.4494995361036915        6.2443594025730347        12.130135976064505     
 C  -2.7946909163591163        10.135279097795333        14.040372791876457     
 C  -2.7284055044634132        7.8777791805680488        14.561205894136021     
 C   1.3050817666380838        6.9541554134522272        15.353401899972900     
 C   2.0866403205613073        6.5346030730508620        10.933401529960436     
 C  0.59716443339308889        5.1062951211569088        12.187295273546329     
 C   2.5310750485856048        6.1837417602931737        13.277184849845321     
 C   3.0076812424801505        10.061644383670961        11.467322589391724     
 C   2.8397410738684670        7.8344865250214317        10.846715638960324     
 C  -2.0158816176148027        6.0281077617837697        10.709105319608259     
 C -0.87368890745583438        6.7997933199845333        8.7004052303741481     
 H  -1.2035758838399182        6.5579066489295244        15.237902204179376     
 H  -2.6964914464877241        5.7428512215266618        14.710353684855004     
 H  -1.1829990281096108        4.2301548443371519        13.038415856915876     
 H -0.12502333617480227        5.0275516060957681        14.216378086197812     
 H  -3.1202673364588160        5.4227279179694365        12.427908456769023     
 H  -3.0187386833407608        7.1825794905772575        12.187899504779532     
 H  -2.2925503566448717        10.968939722076739        13.553613920194897     
 C  -4.0040897968538394        10.305996577440949        14.710330549540149     
 C  -3.9299354098507946        7.9750107017314615        15.262331885558812     
 C   2.0925992726127483        5.9672905303914234        14.696951584302139     
 C  0.97958005566905404        6.7603061308533405        16.714885189260002     
 H   1.2913308925908975        6.5414258658528581        10.171451991405862     
 H   2.7707870061715401        5.7016067265164576        10.696250905913946     
 H   1.2216861312559972        4.2092971540777180        12.339764192753393     
 H  0.17923812149015114        5.0457299617687230        11.177340562130325     
 H   3.1797188409015447        5.3478895056907190        12.972611372594876     
 H   3.1228336875272964        7.1079507419041379        13.227172615129001     
 H   2.5567983623314605        10.886158113853643        12.015059896003724     
 C   4.1883209249908990        10.224838574608141        10.747178010542324     
 C   3.9996856583121687        7.9304639553731695        10.076585481559063     
 C  -2.4851247071460967        4.9221267405389844        9.9920240815802526     
 C  -1.3597961908815732        5.6894680288959414        8.0009458926513197     
 H -0.26094965322351915        7.5387060414383189        8.1861741481043211     
 H  -4.4697041413227288        11.287981947941653        14.757189846484428     
 C  -4.5935216151607214        9.2010991142476612        15.322120667520261     
 H  -4.3503158305916942        7.0893226075004190        15.734639680379056     
 C   2.5314104294884845        4.8433232198773606        15.404859296028212     
 C   1.4368189405365430        5.6322581619175560        17.405748995974527     
 H  0.39339764165446234        7.5172918074036579        17.234249249783964     
 H   4.6934746725822443        11.187619917958989        10.733285522214434     
 C   4.6977119887706049        9.1379029517417401        10.038456664718767     
 H   4.3634252083723570        7.0568759780563068        9.5392840284067333     
 H  -3.1172236182373370        4.1942646778817290        10.501687220697098     
 C  -2.1713333929287710        4.7478009505473757        8.6406654775141796     
 H  -1.1001034952802111        5.5791014206057445        6.9470907290658097     
 H  -5.5530019203880423        9.2925805927836596        15.829088308277612     
 H   3.1351503837195018        4.0973880097293547        14.887667667085271     
 C   2.2168092366600445        4.6713948727825159        16.756047019948632     
 H   1.1804599512112213        5.5236865340444510        18.460508249842206     
 H   5.6281654290677992        9.2296145896945223        9.4802154253273585     
 H  -2.5698496421995647        3.8897793356125767        8.1070557623188400     
 H   2.5920460512398287        3.7987045860070312        17.281493665023191     
         256

 Dy   4.2269700318562178       0.16809763358680782        4.2578195833170094     
 Br   4.2361062652571659       -2.7153584998202867        4.2004330259354354     
 O   5.0205782668265142       0.59510237445605796        2.2787160765086929     
 N   5.6534559930453341        2.2724683235876730        4.6890835800959474     
 N   6.4589519044421584      -0.29835687132223621        5.4966163944314097     
 O   3.4284300668276604       0.61649882639349218        6.2238525657226917     
 N   2.8444859252541308        2.2947672008658824        3.7966058897796833     
 N   1.9707332545937801      -0.27733399941253944        3.0878207624314298     
 C   5.4866398355240067        1.6444509067175106        1.5969862813231883     
 C   6.3012153487093263        2.0829302125850830        6.0124364354718463     
 C   4.8318944769255792        3.5159323895574111        4.7357351710624505     
 C   6.7468690568321801        2.3869022922957677        3.6640303166628723     
 C   7.0919368516693080       -1.4891207291931283        5.5933779684739777     
 C   7.0296952068405574       0.77005953996966270        6.1090818150509723     
 C   3.0012554133949947        1.6891290922440527        6.8958808485394272     
 C   2.1934261215097388        2.0828003579637597        2.4803349473894447     
 C   3.6917033964691277        3.5173365423362943        3.7192692360099220     
 C   1.7596302866215969        2.4498865674302337        4.8237849655479872     
 C   1.3022812649589133       -1.4514336611798950        3.0331829153769907     
 C   1.4521439176859949       0.77519954178712414        2.4047619403014719     
 C   6.3131024497681931        2.6062381156953345        2.2433397619774675     
 C   5.1647843354508005        1.8429580008591158       0.23458793555447113     
 H   5.5086458544990613        2.0983118705814654        6.7771512741412892     
 H   6.9997734002611391        2.9079299846613051        6.2351600637937947     
 H   5.4730477870030363        4.3977829044143748        4.5628194551042549     
 H   4.4186799937523000        3.6033166790345144        5.7458375608946159     
 H   7.4178743971307579        3.2079913146360046        3.9621618561441267     
 H   7.3159711607086200        1.4485242650215209        3.7208326877902058     
 H   6.5884800835323825       -2.3222510695925731        5.1069790482108424     
 C   8.2994123354802323       -1.6604044794618287        6.2664208386193749     
 C   8.2280122137826162       0.67192419377895596        6.8150930417266737     
 C   2.2064894834869149        2.6711171271694072        6.2407775443476137     
 C   3.3355370438078449        1.8886585155624092        8.2544175016043511     
 H   2.9846681532788053        2.0779892179100026        1.7142839483757644     
 H   1.4997877093532799        2.9072905396499844        2.2402088246338319     
 H   3.0725909980089319        4.4187118658242532        3.8689696737548109     
 H   4.1065484293317409        3.5714505477273302        2.7076778588314139     
 H   1.1088245962336036        3.2847988282334435        4.5210335281349652     
 H   1.1672697356251591        1.5255798623844599        4.7806435280063670     
 H   1.7624393798058182       -2.2715926636666275        3.5794618081874083     
 C  0.11773126070053540       -1.6240017819105086        2.3217631788915840     
 C  0.28809587198150599       0.66819561380646186        1.6426247882818197     
 C   6.7925794545732137        3.7073281743614297        1.5256286021327281     
 C   5.6619684404924060        2.9477827039259323      -0.46585476864464320     
 H   4.5450108611163156        1.1093681739902979      -0.27884182117424422     
 H   8.7635296136501157       -2.6431138728688346        6.3155163800406608     
 C   8.8891128457515105      -0.55542005267504302        6.8778678702256890     
 H   8.6487769375793508        1.5574530562145652        7.2872934930584350     
 C   1.7702672207320895        3.7965011792441197        6.9478823170689070     
 C   2.8816399227437799        3.0189245769024962        8.9439270800045403     
 H   3.9267115273137612        1.1343106433066776        8.7720842672249315     
 H -0.38090158127796009       -2.5901772569461650        2.3148641645142303     
 C -0.40348653405146950      -0.54291790039327392        1.6129774934697818     
 H  -8.4172537941426095E-002   1.5379230473703351        1.1050883977375550     
 H   7.4292814722882996        4.4311584612475263        2.0352569504449045     
 C   6.4817060653377485        3.8824003255429216       0.17365084080645021     
 H   5.4033956327419137        3.0592982924083607       -1.5199087235820394     
 H   9.8474758116776329      -0.64771790264485218        7.3866873599260918     
 H   1.1603398342794702        4.5384284654550475        6.4324348658604036     
 C   2.0950770648386157        3.9753620176771385        8.2957773949336406     
 H   3.1454104891485115        3.1322770563087907        9.9963040961929490     
 H  -1.3370164594116101      -0.64135146942517274        1.0609196839687349     
 H   6.8894911987877636        4.7358104343683749      -0.36018131591604102     
 H   1.7220352022429168        4.8499344864653526        8.8197231066442008     
 Dy   4.2413813426459352        17.063007561394766        12.615605498012608     
 Br   4.2343972801370660        19.936006522997975        12.672410144705690     
 O   3.4340721315335756        16.620405369807070        10.649928720390399     
 N   2.8732592033142792        14.930505967215241        13.078198050331423     
 N   1.9809579328760476        17.490002369692764        13.800463578929394     
 O   5.0560839480671298        16.649786334755412        14.588912186584690     
 N   5.6693664309046339        14.955288947225819        12.182228302601480     
 N   6.4718614181020300        17.543393898631759        11.386803742122945     
 C   3.0060467509524278        15.547704116565606        9.9784663817744104     
 C   2.2266189683812359        15.133283341112012        14.399902873190312     
 C   3.7164839937807637        13.703689346778477        13.146601277400267     
 C   1.7812346792496105        14.780046536359515        12.056368815430320     
 C   1.3069787247204721        18.660032803282068        13.860951814333893     
 C   1.4742868066253016        16.433933625137101        14.485529540589924     
 C   5.5116070038484812        15.596807400682289        15.271793045602724     
 C   6.3140356088518521        15.161878510658189        10.860037583529120     
 C   4.8537452756395671        13.709546175195484        12.127386273856976     
 C   6.7635246177873487        14.841369860480903        13.205994978790166     
 C   7.1077080623185518        18.732925362668883        11.295502931863046     
 C   7.0436002903071611        16.475439803035442        10.774075306968017     
 C   2.2185458701438812        14.561884586345336        10.636488326220576     
 C   3.3303809915707698        15.352765251272833        8.6169108365078149     
 H   3.0222670883364593        15.140450037942362        15.161455532313392     
 H   1.5421290068230349        14.300909038781743        14.638127868214923     
 H   3.0928985874750934        12.806058989310026        12.994506258991343     
 H   4.1344573076432702        13.644085083847221        14.156617148309595     
 H   1.1320040636231301        13.945299995183770        12.362230996856441     
 H   1.1904199318282094        15.704894829675986        12.105734280841821     
 H   1.7578212382277292        19.483227188598217        13.311194735758194     
 C  0.12684814219507123        18.825153295071029        14.581546768951007     
 C  0.31505132023454147        16.531984654272939        15.256576134666750     
 C   6.3296956840343634        14.626527669964412        14.627259698617365     
 C   5.1883008340676637        15.403339193594265        16.634696130269305     
 H   5.5197029050384296        15.154872420535112        10.097037797188731     
 H   7.0126296792470049        14.340198323950728        10.625508039336065     
 H   5.4963286880659110        12.827465260815037        12.294256559324685     
 H   4.4386434148417653        13.626974299082207        11.117548971359099     
 H   7.4339547897278964        14.019478945836161        12.908815137119516     
 H   7.3330280944879025        15.779441475250314        13.147986140673117     
 H   6.6045000516874994        19.565858194431399        11.782436776329421     
 C   8.3175933145905372        18.904595540835142        10.626620677768379     
 C   8.2452514296023374        16.573775868586999        10.073504193851681     
 C   1.7774721505659448        13.438421983655385        9.9293816240897712     
 C   2.8712041680978690        14.224927167802660        7.9270896081988100     
 H   3.9164531347904963        16.109349817480172        8.0968055308176474     
 H -0.37816531090318761        19.788104991695068        14.593263437530240     
 C -0.38236441065373922        17.739901984188901        15.292906224876756     
 H  -4.8780862106620262E-002   15.659674375813770        15.795853429210839     
 C   6.8001508740270813        13.522975447166496        15.347116956407422     
 C   5.6759218838199015        14.295536343599247        17.337056279163203     
 H   4.5751335550463459        16.143289082181308        17.146957336798401     
 H   8.7828093372620959        19.886855655203622        10.580907304005633     
 C   8.9079348779335756        17.800427622392071        10.014467375817283     
 H   8.6663997140090174        15.688617769867022        9.6010288943827131     
 H   1.1725058609983579        12.694005396652232        10.447109533140535     
 C   2.0904932243238461        13.265540321460854        8.5780014805975995     
 H   3.1262903272191020        14.115506241582572        6.8721236348305581     
 H  -1.3124656799407515        17.833126740039244        15.851489932788112     
 H   7.4321949996357892        12.793913190393091        14.839326783027618     
 C   6.4875763646860136        13.352678819989041        16.699272602371536     
 H   5.4171042162515048        14.188116685334220        18.391446749808551     
 H   9.8674884177567854        17.892740387867203        9.5078344591193336     
 H   1.7131469290623642        12.393376737036199        8.0533511890204235     
 H   6.8875466979061359        12.496726699983983        17.234958941480578     
 Dy   5.0383764366102729E-002   8.7731848374951973        4.1898380501784098     
 Br   4.1821372904555947E-002   5.8897578023205934        4.2385468395824351     
 O  0.84862517042946817        9.2189150085202005        2.2225845102819610     
 N   1.4351369098099047        10.898658547154479        4.6472761947159889     
 N   2.3056299370750000        8.3256853448164669        5.3601748536830138     
 O -0.74213361666159738        9.2050762984879455        6.1681060897817606     
 N  -1.3739962877260981        10.878259817328669        3.7547540444130298     
 N  -2.1830709003287545        8.3077177098137671        2.9522337152765430     
 C   1.2779432615881585        10.289641691751314        1.5489613807433025     
 C   2.0864479628720827        10.687203515441539        5.9634078488047670     
 C  0.58905485669968172        12.122084949698859        4.7236245595601023     
 C   2.5200627872593948        11.051816826683728        3.6200376267287084     
 C   2.9730791717585490        7.1510723117307711        5.4160689247062130     
 C   2.8271160712461687        9.3793705224089816        6.0392610980953183     
 C  -1.2073593217159315        10.256412128379676        6.8474010409981956     
 C  -2.0211404337770293        10.687617084502875        2.4312874289930324     
 C -0.55124208168991540        12.120951170432651        3.7072183964148588     
 C  -2.4678835296069259        10.994826412800101        4.7789472466627911     
 C  -2.8173716467463357        7.1175490682543217        2.8567672997001372     
 C  -2.7508353167241064        9.3753310360636704        2.3356850830989755     
 C   2.0736485868665984        11.271723566261883        2.2028277829535541     
 C  0.94553121242363969        10.487305235309449       0.18964173199383497     
 H   1.2954717232725805        10.683051293644116        6.7296792814035200     
 H   2.7805748162527228        11.511460876647549        6.2028008820088054     
 H   1.2090420151659720        13.022707498326493        4.5730850452237188     
 H  0.17446886231324002        12.177492229225422        5.7352316753934058     
 H   3.1715023392161705        11.886546817779756        3.9219480737011962     
 H   3.1117560656877163        10.127102670134983        3.6641464725601995     
 H   2.5105860213339763        6.3299961990194147        4.8731238086803161     
 C   4.1595562315435668        6.9792023597779247        6.1245070871743232     
 C   3.9935075842489716        9.2733295296211011        6.7977036793414394     
 C  -2.0342577958687813        11.216571416084415        6.1992531807490172     
 C -0.88374278961729158        10.458676012426508        8.2087647056964368     
 H  -1.2280649249041351        10.701166999401533        1.6670824893414218     
 H  -2.7187324675591222        11.513000127940220        2.2069741828352454     
 H  -1.1915255692339592        13.003534033257548        3.8796384175105278     
 H -0.13796232142631681        12.207338364107965        2.6970515655796423     
 H  -3.1383847936136964        11.815744764257264        4.4792261154758002     
 H  -3.0373588387843480        10.056636579807021        4.7234480021321392     
 H  -2.3161030223061303        6.2849078504087688        3.3461983713723242     
 C  -4.0232301895733817        6.9461475332287748        2.1808908955465887     
 C  -3.9471928406643135        9.2769100188686018        1.6262678348093103     
 C   2.5119087629270065        12.395438893872884        1.4944156224719156     
 C   1.4021339356313276        11.615471442082322      -0.50144782312359049     
 H  0.35345599058922594        9.7334318398202200      -0.32758770244047708     
 H   4.6569429212852862        6.0123890617072071        6.1328752293085724     
 C   4.6842341765199320        8.0617684784207153        6.8284000362865740     
 H   4.3680786017890103        10.144180468766107        7.3317346740673086     
 C  -2.5135899126866290        12.319061380577430        6.9147597433086023     
 C  -1.3803338108560914        11.565284375295478        8.9067829237030267     
 H -0.26379983504199306        9.7262085001513920        8.7235575408912069     
 H  -4.4887263244564721        5.9640431895073363        2.1332937928735767     
 C  -4.6096089273027925        8.0502270195406176        1.5646759166836395     
 H  -4.3654514768561281        10.161783668978750        1.1506766871343881     
 H   3.1219817388589415        13.137638435509096        2.0093274897327964     
 C   2.1890855068169950        12.572171407998534       0.14579449210391904     
 H   1.1398844522080569        11.727092919224484       -1.5543652792731839     
 H   5.6194115821515913        7.9641427012252395        7.3778147121022357     
 H  -3.1512098242180637        13.041260102597363        6.4040295734139203     
 C  -2.2012951480652116        12.497752986783031        8.2658858094047236     
 H  -1.1207681784563064        11.679700286670524        9.9602501618261172     
 H  -5.5665682187300796        7.9576095040375066        1.0532766367676250     
 H   2.5639568101218364        13.445229931122475      -0.37930329544191493     
 H  -2.6089401094764781        13.352387513519300        8.7977566567616634     
 Dy   6.8768796970628696E-002   8.4729526162838891        12.711476368631455     
 Br   7.5404547660783042E-002   11.340346866124342        12.665309603397230     
 O -0.74751560732535283        8.0523405525431837        10.738646995311537     
 N  -1.3567007557154309        6.3572250220364577        13.149917432848364     
 N  -2.1637146926229431        8.9442752910263472        13.942057320258010     
 O  0.87382417152175218        8.0274590039528313        14.677289890398429     
 N   1.4372848570643513        6.3347498317972528        12.252043283916159     
 N   2.3274557054804803        8.8940062807927962        11.523927886299299     
 C  -1.2008218874938572        6.9959094346307422        10.059343238796986     
 C  -2.0005278249399319        6.5636759823773945        14.472241653797257     
 C -0.54103655701947251        5.1115963078428708        13.204406327318372     
 C  -2.4514519960533843        6.2421065585002822        12.127194967492462     
 C  -2.8017984795125233        10.132588671545722        14.033205229461753     
 C  -2.7316261144497953        7.8763121875623776        14.558148855908021     
 C   1.3022780253015767        6.9557248649228747        15.350293829716824     
 C   2.0842771045395314        6.5356079028049567        10.930485403313734     
 C  0.59605078554366486        5.1064373048521663        12.185113107542469     
 C   2.5290985670784711        6.1860252636020761        13.274295049908211     
 C   3.0005048906901379        10.064401517981715        11.460128150392414     
 C   2.8364891468127613        7.8359955019529792        10.843674795888631     
 C  -2.0174849627802356        6.0258578808684558        10.706259006732571     
 C -0.87619542090951485        6.7983346428191549        8.6973147354596350     
 H  -1.2059314459199248        6.5575234527603969        15.234966365172760     
 H  -2.6983149851970802        5.7414711866077734        14.707552801883754     
 H  -1.1834114771838100        4.2293746780507231        13.036938365339553     
 H -0.12602789216023541        5.0283998250544535        14.214203346664661     
 H  -3.1214069353955813        5.4199342708886498        12.425157760129938     
 H  -3.0215351954623642        7.1798027778374856        12.184615161797904     
 H  -2.3015794124994660        10.965851966978677        13.544058240820322     
 C  -4.0101551373826858        10.303064982020869        14.704984776045137     
 C  -3.9315866917298949        7.9735679684955061        15.261885730728912     
 C   2.0909623119950194        5.9695806065088046        14.694159042401960     
 C  0.97714419332163283        6.7618678708822291        16.711891581596667     
 H   1.2889593638583228        6.5418372203317867        10.168543217622041     
 H   2.7689579729489120        5.7030207391317527        10.693454329962783     
 H   1.2212948482513308        4.2100599151879079        12.338303153173944     
 H  0.17825516330763855        5.0448487412046621        11.175168675352799     
 H   3.1785789766847494        5.3507236154498257        12.969927491361970     
 H   3.1199902291166883        7.1107751195454600        13.223934297976585     
 H   2.5476761716038387        10.889328116832507        12.005462873820079     
 C   4.1822048338166571        10.227809514799128        10.741804285763797     
 C   3.9980138730778214        7.9319244387087382        10.076139901537474     
 C  -2.4852442979172555        4.9190370608357359        9.9895691122068992     
 C  -1.3608647874331088        5.6871675585462791        7.9982313117053776     
 H -0.26453424695489258        7.5379970474517917        8.1829001166789617     
 H  -4.4773275238541688        11.284295017029848        14.750409060260726     
 C  -4.5965235609389943        9.1989303630020238        15.320633283568572     
 H  -4.3497895428423865        7.0884060068170509        15.736810957114134     
 C   2.5312401374727775        4.8464424171125806        15.402445974434194     
 C   1.4358094216668311        5.6346573130577591        17.403116753493318     
 H  0.38993953063325715        7.5181436861616868        17.231086387451967     
 H   4.6857967936337239        11.191348161879073        10.726466669454899     
 C   4.6946878028147214        9.1400890444632630        10.036949578142202     
 H   4.3639430921579940        7.0577926825099482        9.5414686576145069     
 H  -3.1161984758758923        4.1904205289165848        10.499499342772340     
 C  -2.1711400217097068        4.7446981597850950        8.6382997168296658     
 H  -1.1011153145818602        5.5768064086302660        6.9443931261519918     
 H  -5.5549135325557053        9.2904799409850209        15.829525371612810     
 H   3.1360854017178768        4.1012342696435757        14.885506408028165     
 C   2.2169910985383745        4.6745538420339727        16.753733521719582     
 H   1.1795545750436194        5.5261087525657473        18.457907436630357     
 H   5.6262460143121489        9.2317221249449783        9.4806335772834114     
 H  -2.5685008838912675        3.8859770335615287        8.1050456766339369     
 H   2.5933599447281761        3.8025516871147786        17.279523555846261     
         256

 Dy   4.2309565413783794       0.16819619619709802        4.2547241817881902     
 Br   4.2397851517428782       -2.7153052485002607        4.2023329902413051     
 O   5.0244173034877404       0.59582943356914364        2.2759069352624484     
 N   5.6554453884775766        2.2733083864251573        4.6867900752872256     
 N   6.4644458695655986      -0.29659086418385106        5.4908253604649175     
 O   3.4323703275342368       0.61611425480317472        6.2210260643842652     
 N   2.8464274304583008        2.2939537605053477        3.7943106033088032     
 N   1.9761782797125274      -0.27917438983867221        3.0821918191467543     
 C   5.4891276203854602        1.6459392553704641        1.5944180751938075     
 C   6.3034380502812057        2.0836423420409846        6.0100050251016786     
 C   4.8328226983323441        3.5160217830067371        4.7342945229931361     
 C   6.7485885949110731        2.3892547407234255        3.6616115354026113     
 C   7.0989535030266442       -1.4866120347210259        5.5859053636854350     
 C   7.0327674416550519       0.77122072330878433        6.1062710125736110     
 C   3.0036345693772679        1.6878877817855025        6.8933175903994792     
 C   2.1956525934361264        2.0820153555488727        2.4778839457085859     
 C   3.6926481170810250        3.5172485923420860        3.7178032440908382     
 C   1.7612523497287245        2.4476740543365763        4.8213179031618063     
 C   1.3092358374535573       -1.4540154455544501        3.0259211796154459     
 C   1.4552175155690863       0.77395045744284019        2.4020087371922476     
 C   6.3143829286892670        2.6085386554775769        2.2410322945704251     
 C   5.1668592844280008        1.8443608424901052       0.23213685432224648     
 H   5.5109009186809654        2.0983200093467871        6.7747550658648086     
 H   7.0015102398737632        2.9089757302284593        6.2329835931489042     
 H   5.4732353315391240        4.3985341833221590        4.5622229946402317     
 H   4.4194737196293641        3.6022436294586493        5.7444192426041960     
 H   7.4187048334915984        3.2109572725327316        3.9599094301492062     
 H   7.3186441465078360        1.4514672087922917        3.7180270633001871     
 H   6.5974316007476208       -2.3192543931477938        5.0969481398462202     
 C   8.3054184623274825       -1.6577829668834807        6.2606873018539764     
 C   8.2295253930932866       0.67291302380814177        6.8148465259515216     
 C   2.2075653140244680        2.6689755775630974        6.2384570866887392     
 C   3.3373931098344043        1.8874981574658267        8.2519981493585011     
 H   2.9869527648807321        2.0778621783090929        1.7118924205688766     
 H   1.5015330518393453        2.9061497865636223        2.2379329418762106     
 H   3.0728223936990289        4.4180034558675034        3.8683013532043735     
 H   4.1074067022652194        3.5724712859884820        2.7062405937921943     
 H   1.1096325541850942        3.2820082145667668        4.5186599743590588     
 H   1.1697817046410537        1.5228100799858726        4.7777820360785155     
 H   1.7712923700325622       -2.2746530436787524        3.5697168646340076     
 C  0.12371340240957764       -1.6267148339913713        2.3161775582923489     
 C  0.28963511211955095       0.66710675900587435        1.6423939389652906     
 C   6.7922759951120124        3.7104885244012999        1.5236497319933893     
 C   5.6624747506476414        2.9500686142326660      -0.46798305867694839     
 H   4.5481693735239235        1.1099585728275434      -0.28141683724022198     
 H   8.7711386452728313       -2.6397285598716680        6.3080666950824185     
 C   8.8920214098195558      -0.55369893368640277        6.8762726844960813     
 H   8.6480915209812288        1.5578191662768774        7.2898580896985772     
 C   1.7694941607382633        3.7933772188673816        6.9459285613353705     
 C   2.8816801065579818        3.0167722348295416        8.9418594126859468     
 H   3.9297395545397826        1.1340328022878889        8.7695508209135742     
 H -0.37331166904360008       -2.5936629714692407        2.3075874263583911     
 C -0.40056662332860865      -0.54473679184843082        1.6114409858088925     
 H  -8.4799215555841911E-002   1.5374443833639411        1.1075928341795955     
 H   7.4278816366075446        4.4350926425522967        2.0334721971499130     
 C   6.4809515774615889        3.8855600436753832       0.17179129791495473     
 H   5.4037546551471936        3.0615551245803281       -1.5219966920836723     
 H   9.8493056675069397      -0.64615445254986570        7.3869863740782646     
 H   1.1583719372631547        4.5344487256864072        6.4306771038821848     
 C   2.0937085276896505        3.9722191919701260        8.2939822302851276     
 H   3.1452324541441015        3.1301531093443553        9.9942953167481363     
 H  -1.3351542052741909      -0.64301629171379338        1.0612302656443044     
 H   6.8874749101616040        4.7397106923621593      -0.36173388953276459     
 H   1.7191783849117426        4.8459472333866840        8.8182582633129094     
 Dy   4.2455546095417596        17.063024488431608        12.619403476047825     
 Br   4.2388522122791503        19.936012810752704        12.671458376105171     
 O   3.4379685877214325        16.621544622288248        10.653434575309454     
 N   2.8751448328493447        14.931424631486582        13.081011651464930     
 N   1.9865115829964068        17.492041733147968        13.806493236408540     
 O   5.0599652572701181        16.648944509177646        14.592488145758809     
 N   5.6711671661042127        14.954277060559836        12.185037529074073     
 N   6.4773797037927547        17.541265474401598        11.392823079193587     
 C   3.0087177078840250        15.549608430041459        9.9816162840494638     
 C   2.2286613128647601        15.134257402783648        14.402788096118465     
 C   3.7172045599643306        13.703799600107706        13.148711554936606     
 C   1.7829519800996458        14.782536208063195        12.059183926400291     
 C   1.3141119535731565        18.662872427929152        13.868471188403539     
 C   1.4772570559320923        16.435423818951911        14.488601130572659     
 C   5.5141989699986196        15.595165943883901        15.275021005547931     
 C   6.3160356401471383        15.160782458307445        10.862940563708291     
 C   4.8544670948632431        13.709290096450440        12.129502431497251     
 C   6.7651111983430443        14.838927439991730        13.208881790518333     
 C   7.1148062624623201        18.730001620189896        11.302964334730042     
 C   7.0465302195246924        16.473823827041311        10.777126273089108     
 C   2.2199898802762559        14.564479271123032        10.639212977327796     
 C   3.3328280247279727        15.354681050557122        8.6199743910071049     
 H   3.0242975777695085        15.140773210974874        15.164356762639448     
 H   1.5436119781300317        14.302292654783402        14.640821496595384     
 H   3.0928146356864485        12.806848972327296        12.995877664892131     
 H   4.1350536765484271        13.643117516079291        14.158713011045087     
 H   1.1328284197392091        13.948344423203428        12.364734785769492     
 H   1.1930558753347358        15.707951063123625        12.108961381301654     
 H   1.7670299381797538        19.486524467525651        13.321284921671086     
 C  0.13286837515006475        18.828200790764573        14.587161150228187     
 C  0.31636374856776495        16.533402337029944        15.256939056342500     
 C   6.3309714057766939        14.624101673931284        14.630069469570332     
 C   5.1907245791524215        15.401770910085695        16.637864878663002     
 H   5.5217095651985728        15.154411303077376        10.099934699998848     
 H   7.0140742455609129        14.338684255727935        10.628252055605515     
 H   5.4962953794962832        12.826566417968216        12.295651965776987     
 H   4.4392475034379686        13.627764877256553        11.119649724090090     
 H   7.4346899885617237        14.016465587069236        12.911504434090469     
 H   7.3355110072980931        15.776441879527558        13.151220798311925     
 H   6.6136585658068174        19.562519330464909        11.792450117254019     
 C   8.3235804710368519        18.901415750895584        10.632136269162162     
 C   8.2465204732566697        16.572182181197270        10.073783408401528     
 C   1.7775275692326769        13.441857873777623        9.9316553849997931     
 C   2.8723095919980626        14.227688429693327        7.9297201289807360     
 H   3.9199836953822689        16.110551865500160        8.1001049501069531     
 H -0.37048517971198874        19.791960049059153        14.600440791700217     
 C -0.37961156396703566        17.742091921062638        15.294423068087960     
 H  -4.9776810615109329E-002   15.660502192157974        15.793435837946216     
 C   6.7999907762700742        13.519708347242270        15.349514747670383     
 C   5.6769557431544557        14.293121720135680        17.339821334875641     
 H   4.5787259770057700        16.142506483692099        17.150364979680365     
 H   8.7904556828473606        19.882874247876021        10.587957691896030     
 C   8.9106590064396141        17.798055094674609        10.015871632233894     
 H   8.6653504733900171        15.687580991633656        9.5985182348024658     
 H   1.1714288977166889        12.698141852220211        10.449062171836850     
 C   2.0903367753671329        13.269043928055323        8.5802036504341803     
 H   3.1274129677719107        14.118306930738701        6.8747503338277802     
 H  -1.3108682592279559        17.835224351217494        15.851001348934648     
 H   7.4308441263143541        12.789881816902810        14.841414481088743     
 C   6.4872490889327397        13.349427750671856        16.701617705283216     
 H   5.4181988521286408        14.185733982767472        18.394225899489591     
 H   9.8690658215970775        17.890432274942910        9.5072083706175761     
 H   1.7119324936657856        12.397571577223818        8.0551467989367485     
 H   6.8861162426237597        12.492778747839985        17.236923406618708     
 Dy   4.6521391769184302E-002   8.7732952307865428        4.1928965312712814     
 Br   3.8251605385959953E-002   5.8898163957914491        4.2366160955022139     
 O  0.84486886752678925        9.2184983675274559        2.2253900407108738     
 N   1.4333100537453678        10.897859536194982        4.6495315151236261     
 N   2.3002938691136361        8.3238689708422431        5.3657385249391032     
 O -0.74584824086508861        9.2058425997254041        6.1708692481016003     
 N  -1.3758687068964528        10.879084832389699        3.7569860087118450     
 N  -2.1883991569443224        8.3094698149670609        2.9578824826423120     
 C   1.2756535070437804        10.288404309019377        1.5515064929484568     
 C   2.0843399028473479        10.686428361655945        5.9658179989225149     
 C  0.58820613370880159        12.121995744608054        4.7250560285637295     
 C   2.5185477118267228        11.049635060594298        3.6224569719715531     
 C   2.9662309549350447        7.1485147328552463        5.4232420918147390     
 C   2.8241506709237898        9.3781235317081659        6.0419571461957435     
 C  -1.2097686937690286        10.257921516454251        6.8499165389801773     
 C  -2.0232354884518449        10.688317715175341        2.4336502060300296     
 C -0.55206785480901399        12.121035840075137        3.7086153203771444     
 C  -2.4695013760062965        10.997154268427366        4.7812871883570836     
 C  -2.8242079061239416        7.1200420600221106        2.8640732762001249     
 C  -2.7537676694946422        9.3764776027306098        2.3384025868717959     
 C   2.0726413697969077        11.269612687347168        2.2051130749850492     
 C  0.94365892599421797        10.486168485390408       0.19207151117621363     
 H   1.2933114009387094        10.682938713112833        6.7320362953759272     
 H   2.7789566238115664        11.510322872034134        6.2050355658534597     
 H   1.2088920643872472        13.022009924960448        4.5737375315488356     
 H  0.17369526122112727        12.178491525186748        5.7366303205121865     
 H   3.1707913692601548        11.883795239817960        3.9242688934192693     
 H   3.1093623794342875        10.124371537759076        3.6669512551274543     
 H   2.5018466492399787        6.3269833669176494        4.8827604954275596     
 C   4.1536732983577878        6.9764887258344768        6.1300001322493847     
 C   3.9920706231899739        9.2722131620919104        6.7978639908376719     
 C  -2.0354663624988922        11.218872697858560        6.2014855847536516     
 C -0.88579282193390152        10.460096740787735        8.2111755249149425     
 H  -1.2301877458492136        10.701180503119575        1.6694169641376562     
 H  -2.7203476503992019        11.514029386300200        2.2090896945502232     
 H  -1.1916221729035992        13.004269462906862        3.8801972416277524     
 H -0.13865166307846985        12.206278031207241        2.6984298010633112     
 H  -3.1391246701488145        11.818668156652059        4.4813776115325457     
 H  -3.0399123057403163        10.059543719551838        4.7261744138473993     
 H  -2.3248669481692090        6.2878946393534267        3.3560424717657495     
 C  -4.0290586444485292        6.9487431828261590        2.1864722960968987     
 C  -3.9485778432766487        9.2778797539260012        1.6264530020539185     
 C   2.5126262102972787        12.392400389184440        1.4963456885290143     
 C   1.4019393892739342        11.613407335674838      -0.49935571080326413     
 H  0.35042853499020538        9.7331434822365637      -0.32501622091861554     
 H   4.6494526602138961        6.0089078080792788        6.1400476070350658     
 C   4.6814059597999389        8.0599189567915595        6.8298545853241581     
 H   4.3688097326354631        10.143653505141916        7.3291650883975530     
 C  -2.5132595223605718        12.322212903924937        6.9166476743623662     
 C  -1.3808771948419012        11.567564716041344        8.9088620098663878     
 H -0.26692989769272096        9.7268327825285379        8.7261106283374623     
 H  -4.4961404814149750        5.9673987799703054        2.1405658152941607     
 C  -4.6123665580116286        8.0519189327096523        1.5661760496305814     
 H  -4.3646636053692074        10.162131450471589        1.1480968225948982     
 H   3.1238759205808559        13.133771422635542        2.0110452401479968     
 C   2.1902791048154500        12.569145246880485       0.14759850714901732     
 H   1.1398251459073245        11.725085598285894       -1.5523089848210763     
 H   5.6176281465741740        7.9624251146047635        7.3774295162838506     
 H  -3.1497736284527855        13.045180392833966        6.4057011818399276     
 C  -2.2005721704047376        12.500897225084573        8.2676681128770202     
 H  -1.1212092329784602        11.681941904527749        9.9623015816964706     
 H  -5.5682558492727994        7.9591409288522792        1.0529091917887501     
 H   2.5665288299380333        13.441412192911340      -0.37781806375628629     
 H  -2.6069994180422529        13.356256896553909        8.7992208525378750     
 Dy   6.4395931991480623E-002   8.4728380162217167        12.707854230901324     
 Br   7.0983797437075502E-002   11.340283512358493        12.666216871842936     
 O -0.75160859772304800        8.0515955769938046        10.735159031674126     
 N  -1.3588597148503916        6.3563399221058701        13.147060642962147     
 N  -2.1693504117390390        8.9423307388512256        13.936239157125463     
 O  0.86973245143795652        8.0282890793480277        14.673910321825844     
 N   1.4351146677039557        6.3356262440702302        12.249209539114691     
 N   2.3217552617277093        8.8960198721116335        11.518102842144817     
 C  -1.2036371589944157        6.9944110935461294        10.056156642179079     
 C  -2.0028806537272108        6.5626964161794499        14.469305035542961     
 C -0.54215838825406593        5.1114250379026105        13.202215994280339     
 C  -2.4534044560030766        6.2398537144275288        12.124253958920422     
 C  -2.8089060426659302        10.129898245296111        14.026037667047047     
 C  -2.7348467244361774        7.8748451945567073        14.555091817680019     
 C   1.2994742839650697        6.9572943163935230        15.347185759460748     
 C   2.0819138885177559        6.5366127325590515        10.927569276667031     
 C  0.59493713769424073        5.1065794885474238        12.182930941538608     
 C   2.5271220855713374        6.1883087669109784        13.271405249971101     
 C   2.9933285389001254        10.067158652292468        11.452933711393104     
 C   2.8332372197570557        7.8375044788845267        10.840633952816937     
 C  -2.0190883079456690        6.0236079999531409        10.703412693856881     
 C -0.87870193436319532        6.7968759656537774        8.6942242405451235     
 H  -1.2082870079999317        6.5571402565912704        15.232030526166145     
 H  -2.7001385239064364        5.7400911516888851        14.704751918912503     
 H  -1.1838239262580090        4.2285945117642934        13.035460873763229     
 H -0.12703244814566855        5.0292480440131397        14.212028607131511     
 H  -3.1225465343323466        5.4171406238078639        12.422407063490853     
 H  -3.0243317075839675        7.1770260650977145        12.181330818816276     
 H  -2.3106084683540598        10.962764211880616        13.534502561445747     
 C  -4.0162204779115331        10.300133386600791        14.699639002550125     
 C  -3.9332379736089957        7.9721252352595515        15.261439575899010     
 C   2.0893253513772905        5.9718706826261858        14.691366500501783     
 C  0.97470833097421172        6.7634296109111176        16.708897973933336     
 H   1.2865878351257480        6.5422485748107153        10.165634443838218     
 H   2.7671289397262835        5.7044347517470477        10.690657754011621     
 H   1.2209035652466644        4.2108226762980987        12.336842113594495     
 H  0.17727220512512595        5.0439675206406021        11.172996788575272     
 H   3.1774391124679537        5.3535577252089324        12.967243610129064     
 H   3.1171467707060803        7.1135994971867813        13.220695980824168     
 H   2.5385539808762170        10.892498119811370        11.995865851636436     
 C   4.1760887426424151        10.230780454990118        10.736430560985271     
 C   3.9963420878434741        7.9333849220443078        10.075694321515886     
 C  -2.4853638886884140        4.9159473811324874        9.9871141428335442     
 C  -1.3619333839846444        5.6848670881966177        7.9955167307594337     
 H -0.26811884068626596        7.5372880534652653        8.1796260852536005     
 H  -4.4849509063856079        11.280608086118045        14.743628274037023     
 C  -4.5995255067172680        9.1967616117563846        15.319145899616885     
 H  -4.3492632550930788        7.0874894061336828        15.738982233849214     
 C   2.5310698454570701        4.8495616143478006        15.400032652840176     
 C   1.4347999027971192        5.6370564641979630        17.400484511012106     
 H  0.38648141961205196        7.5189955649197149        17.227923525119969     
 H   4.6781189146852036        11.195076405799158        10.719647816695362     
 C   4.6916636168588379        9.1422751371847841        10.035442491565640     
 H   4.3644609759436310        7.0587093869635886        9.5436532868222788     
 H  -3.1151733335144476        4.1865763799514406        10.497311464847581     
 C  -2.1709466504906425        4.7415953690228134        8.6359339561451502     
 H  -1.1021271338835090        5.5745113966547875        6.9416955232381747     
 H  -5.5568251447233683        9.2883792891863823        15.829962434948010     
 H   3.1370204197162517        4.1050805295577959        14.883345148971060     
 C   2.2171729604167041        4.6777128112854296        16.751420023490528     
 H   1.1786491988760177        5.5285309710870427        18.455306623418505     
 H   5.6243265995564995        9.2338296601954362        9.4810517292394660     
 H  -2.5671521255829708        3.8821747315104806        8.1030355909490339     
 H   2.5946738382165240        3.8063987882225261        17.277553446669327     
         256

 Dy   4.2349430509005419       0.16829475880738823        4.2516287802593711     
 Br   4.2434640382285895       -2.7152519971802347        4.2042329545471748     
 O   5.0282563401489657       0.59655649268222921        2.2730977940162034     
 N   5.6574347839098191        2.2741484492626416        4.6844965704785029     
 N   6.4699398346890389      -0.29482485704546596        5.4850343264984263     
 O   3.4363105882408131       0.61572968321285726        6.2181995630458387     
 N   2.8483689356624708        2.2931403201448131        3.7920153168379227     
 N   1.9816233048312744      -0.28101478026480498        3.0765628758620789     
 C   5.4916154052469146        1.6474276040234177        1.5918498690644267     
 C   6.3056607518530852        2.0843544714968862        6.0075736147315109     
 C   4.8337509197391100        3.5161111764560635        4.7328538749238227     
 C   6.7503081329899652        2.3916071891510828        3.6591927541423503     
 C   7.1059701543839795       -1.4841033402489232        5.5784327588968914     
 C   7.0358396764695472       0.77238190664790596        6.1034602100962498     
 C   3.0060137253595411        1.6866464713269522        6.8907543322595313     
 C   2.1978790653625135        2.0812303531339853        2.4754329440277272     
 C   3.6935928376929223        3.5171606423478776        3.7163372521717544     
 C   1.7628744128358520        2.4454615412429188        4.8188508407756254     
 C   1.3161904099482016       -1.4565972299290051        3.0186594438539016     
 C   1.4582911134521777       0.77270137309855613        2.3992555340830228     
 C   6.3156634076103400        2.6108391952598193        2.2387248271633826     
 C   5.1689342334052011        1.8457636841210947       0.22968577309002183     
 H   5.5131559828628687        2.0983281481121083        6.7723588575883280     
 H   7.0032470794863864        2.9100214757956135        6.2308071225040136     
 H   5.4734228760752117        4.3992854622299431        4.5616265341762086     
 H   4.4202674455064273        3.6011705798827842        5.7430009243137770     
 H   7.4195352698524388        3.2139232304294585        3.9576570041542856     
 H   7.3213171323070529        1.4544101525630626        3.7152214388101683     
 H   6.6063831179628592       -2.3162577167030145        5.0869172314815980     
 C   8.3114245891747345       -1.6551614543051325        6.2549537650885787     
 C   8.2310385724039588       0.67390185383732759        6.8146000101763686     
 C   2.2086411445620211        2.6668340279567877        6.2361366290298657     
 C   3.3392491758609641        1.8863377993692441        8.2495787971126511     
 H   2.9892373764826590        2.0777351387081837        1.7095008927619890     
 H   1.5032783943254109        2.9050090334772598        2.2356570591185894     
 H   3.0730537893891259        4.4172950459107527        3.8676330326539361     
 H   4.1082649751986970        3.5734920242496337        2.7048033287529751     
 H   1.1104405121365848        3.2792176009000902        4.5162864205831532     
 H   1.1722936736569485        1.5200402975872853        4.7749205441506639     
 H   1.7801453602593060       -2.2777134236908774        3.5599719210806069     
 C  0.12969554411861989       -1.6294278860722342        2.3105919376931143     
 C  0.29117435225759586       0.66601790420528695        1.6421630896487616     
 C   6.7919725356508112        3.7136488744411698        1.5216708618540502     
 C   5.6629810608028777        2.9523545245393992      -0.47011134870925353     
 H   4.5513278859315314        1.1105489716647892      -0.28399185330619980     
 H   8.7787476768955486       -2.6363432468745009        6.3006170101241770     
 C   8.8949299738875993      -0.55197781469776253        6.8746774987664727     
 H   8.6474061043831050        1.5581852763391897        7.2924226863387194     
 C   1.7687211007444370        3.7902532584906434        6.9439748056018331     
 C   2.8817202903721837        3.0146198927565875        8.9397917453673514     
 H   3.9327675817658045        1.1337549612691000        8.7670173746022169     
 H -0.36572175680924007       -2.5971486859923170        2.3003106882025524     
 C -0.39764671260574780      -0.54655568330358772        1.6099044781480034     
 H  -8.5425893170257713E-002   1.5369657193575468        1.1100972706216359     
 H   7.4264818009267897        4.4390268238570671        2.0316874438549219     
 C   6.4801970895854302        3.8887197618078448       0.16993175502345925     
 H   5.4041136775524743        3.0638119567522955       -1.5240846605853049     
 H   9.8511355233362448      -0.64459100245487910        7.3872853882304383     
 H   1.1564040402468394        4.5304689859177669        6.4289193419039670     
 C   2.0923399905406859        3.9690763662631130        8.2921870656366146     
 H   3.1450544191396914        3.1280291623799199        9.9922865373033218     
 H  -1.3332919511367718      -0.64468111400241401        1.0615408473198740     
 H   6.8854586215354434        4.7436109503559436      -0.36328646314948809     
 H   1.7163215675805683        4.8419599803080153        8.8167934199816180     
 Dy   4.2497278764375830        17.063041415468447        12.623201454083043     
 Br   4.2433071444212356        19.936019098507433        12.670506607504654     
 O   3.4418650439092895        16.622683874769425        10.656940430228509     
 N   2.8770304623844103        14.932343295757924        13.083825252598437     
 N   1.9920652331167663        17.494081096603171        13.812522893887685     
 O   5.0638465664731056        16.648102683599880        14.596064104932928     
 N   5.6729679013037915        14.953265173893852        12.187846755546666     
 N   6.4828979894834786        17.539137050171441        11.398842416264229     
 C   3.0113886648156227        15.551512743517314        9.9847661863245172     
 C   2.2307036573482839        15.135231464455282        14.405673319046619     
 C   3.7179251261478976        13.703909853436937        13.150821832472946     
 C   1.7846692809496814        14.785025879766877        12.061999037370262     
 C   1.3212451824258409        18.665712052576236        13.875990562473186     
 C   1.4802273052388832        16.436914012766717        14.491672720555393     
 C   5.5167909361487579        15.593524487085510        15.278248965493137     
 C   6.3180356714424244        15.159686405956700        10.865843543887463     
 C   4.8551889140869191        13.709034017705397        12.131618589137526     
 C   6.7666977788987399        14.836485019502557        13.211768602246499     
 C   7.1219044626060874        18.727077877710904        11.310425737597038     
 C   7.0494601487422228        16.472207851047180        10.780177239210197     
 C   2.2214338904086302        14.567073955900730        10.641937628435016     
 C   3.3352750578851751        15.356596849841411        8.6230379455063932     
 H   3.0263280672025576        15.141096384007387        15.167257992965503     
 H   1.5450949494370285        14.303676270785063        14.643515124975846     
 H   3.0927306838978033        12.807638955344567        12.997249070792918     
 H   4.1356500454535841        13.642149948311362        14.160808873780578     
 H   1.1336527758552881        13.951388851223085        12.367238574682542     
 H   1.1956918188412622        15.711007296571262        12.112188481761489     
 H   1.7762386381317783        19.489821746453085        13.331375107583977     
 C  0.13888860810505826        18.831248286458116        14.592775531505369     
 C  0.31767617690098848        16.534820019786952        15.257301978018249     
 C   6.3322471275190253        14.621675677898155        14.632879240523298     
 C   5.1931483242371801        15.400202626577126        16.641033627056704     
 H   5.5237162253587151        15.153950185619639        10.102831602808962     
 H   7.0155188118748217        14.337170187505142        10.630996071874964     
 H   5.4962620709266545        12.825667575121395        12.297047372229288     
 H   4.4398515920341719        13.628555455430897        11.121750476821081     
 H   7.4354251873955510        14.013452228302313        12.914193731061422     
 H   7.3379939201082838        15.773442283804803        13.154455455950732     
 H   6.6228170799261363        19.559180466498418        11.802463458178616     
 C   8.3295676274831667        18.898235960956026        10.637651860555946     
 C   8.2477895169110020        16.570588493807545        10.074062622951375     
 C   1.7775829878994092        13.445293763899860        9.9339291459098131     
 C   2.8734150158982561        14.230449691583994        7.9323506497626628     
 H   3.9235142559740419        16.111753913520143        8.1034043693962570     
 H -0.36280504852078987        19.795815106423237        14.607618145870196     
 C -0.37685871728033205        17.744281857936372        15.295939911299165     
 H  -5.0772759123598396E-002   15.661330008502176        15.791018246681595     
 C   6.7998306785130671        13.516441247318044        15.351912538933345     
 C   5.6779896024890100        14.290707096672113        17.342586390588075     
 H   4.5823183989651932        16.141723885202889        17.153772622562329     
 H   8.7981020284326235        19.878892840548421        10.595008079786426     
 C   8.9133831349456525        17.795682566957147        10.017275888650504     
 H   8.6643012327710149        15.686544213400291        9.5960075752222203     
 H   1.1703519344350199        12.702278307788189        10.451014810533167     
 C   2.0901803264104197        13.272547534649791        8.5824058202707629     
 H   3.1285356083247198        14.121107619894831        6.8773770328250015     
 H  -1.3092708385151604        17.837321962395745        15.850512765081183     
 H   7.4294932529929190        12.785850443412530        14.843502179149869     
 C   6.4869218131794657        13.346176681354670        16.703962808194895     
 H   5.4192934880057768        14.183351280200725        18.397005049170634     
 H   9.8706432254373695        17.888124162018620        9.5065822821158186     
 H   1.7107180582692072        12.401766417411435        8.0569424088530734     
 H   6.8846857873413843        12.488830795695986        17.238887871756834     
 Dy   4.2659019172265868E-002   8.7734056240778884        4.1959550123641538     
 Br   3.4681837867363959E-002   5.8898749892623039        4.2346853514219926     
 O  0.84111256462411033        9.2180817265347095        2.2281955711397865     
 N   1.4314831976808311        10.897060525235483        4.6517868355312633     
 N   2.2949578011522727        8.3220525968680175        5.3713021961951934     
 O -0.74956286506857972        9.2066089009628644        6.1736324064214401     
 N  -1.3777411260668075        10.879909847450728        3.7592179730106605     
 N  -2.1937274135598899        8.3112219201203548        2.9635312500080806     
 C   1.2733637524994024        10.287166926287439        1.5540516051536111     
 C   2.0822318428226128        10.685653207870351        5.9682281490402636     
 C  0.58735741071792147        12.121906539517248        4.7264874975673568     
 C   2.5170326363940503        11.047453294504869        3.6248763172143978     
 C   2.9593827381115401        7.1459571539797215        5.4304152589232650     
 C   2.8211852706014109        9.3768765410073485        6.0446531942961697     
 C  -1.2121780658221259        10.259430904528825        6.8524320369621599     
 C  -2.0253305431266604        10.689018345847806        2.4360129830670267     
 C -0.55289362792811270        12.121120509717624        3.7100122443394299     
 C  -2.4711192224056666        10.999482124054628        4.7836271300513751     
 C  -2.8310441655015475        7.1225350517898995        2.8713792527001125     
 C  -2.7567000222651781        9.3776241693975493        2.3411200906446163     
 C   2.0716341527272171        11.267501808432451        2.2073983670165442     
 C  0.94178663956479614        10.485031735471368       0.19450129035859226     
 H   1.2911510786048386        10.682826132581550        6.7343933093483344     
 H   2.7773384313704095        11.509184867420721        6.2072702496981140     
 H   1.2087421136085226        13.021312351594403        4.5743900178739523     
 H  0.17292166012901455        12.179490821148073        5.7380289656309680     
 H   3.1700803993041395        11.881043661856165        3.9265897131373424     
 H   3.1069686931808587        10.121640405383170        3.6697560376947087     
 H   2.4931072771459810        6.3239705348158850        4.8923971821748040     
 C   4.1477903651720096        6.9737750918910288        6.1354931773244470     
 C   3.9906336621309766        9.2710967945627178        6.7980243023339044     
 C  -2.0366749291290032        11.221173979632704        6.2037179887582869     
 C -0.88784285425051135        10.461517469148962        8.2135863441334482     
 H  -1.2323105667942924        10.701194006837618        1.6717514389338906     
 H  -2.7219628332392816        11.515058644660181        2.2112052062652010     
 H  -1.1917187765732393        13.005004892556176        3.8807560657449773     
 H -0.13934100473062286        12.205217698306518        2.6998080365469801     
 H  -3.1398645466839330        11.821591549046854        4.4835291075892911     
 H  -3.0424657726962847        10.062450859296654        4.7289008255626594     
 H  -2.3336308740322882        6.2908814282980838        3.3658865721591744     
 C  -4.0348870993236758        6.9513388324235432        2.1920536966472088     
 C  -3.9499628458889839        9.2788494889834023        1.6266381692985266     
 C   2.5133436576675510        12.389361884495996        1.4982757545861130     
 C   1.4017448429165409        11.611343229267355      -0.49726359848293772     
 H  0.34740107939118486        9.7328551246529091      -0.32244473939675400     
 H   4.6419623991425070        6.0054265544513514        6.1472199847615592     
 C   4.6785777430799449        8.0580694351624036        6.8313091343617423     
 H   4.3695408634819168        10.143126541517724        7.3265955027277974     
 C  -2.5129291320345146        12.325364427272444        6.9185356054161291     
 C  -1.3814205788277112        11.569845056787210        8.9109410960297488     
 H -0.27005996034344887        9.7274570649056837        8.7286637157837159     
 H  -4.5035546383734779        5.9707543704332746        2.1478378377147447     
 C  -4.6151241887204657        8.0536108458786870        1.5676761825775232     
 H  -4.3638757338822867        10.162479231964431        1.1455169580554083     
 H   3.1257701023027704        13.129904409761988        2.0127629905631967     
 C   2.1914727028139049        12.566119085762436       0.14940252219411557     
 H   1.1397658396065919        11.723078277347305       -1.5502526903689686     
 H   5.6158447109967566        7.9607075279842867        7.3770443204654654     
 H  -3.1483374326875069        13.049100683070570        6.4073727902659350     
 C  -2.1998491927442640        12.504041463386116        8.2694504163493185     
 H  -1.1216502875006142        11.684183522384975        9.9643530015668240     
 H  -5.5699434798155192        7.9606723536670509        1.0525417468098750     
 H   2.5691008497542298        13.437594454700205      -0.37633283207065765     
 H  -2.6050587266080276        13.360126279588517        8.8006850483140884     
 Dy   6.0023067012332565E-002   8.4727234161595462        12.704232093171191     
 Br   6.6563047213367948E-002   11.340220158592645        12.667124140288642     
 O -0.75570158812074317        8.0508506014444237        10.731671068036713     
 N  -1.3610186739853525        6.3554548221752833        13.144203853075933     
 N  -2.1749861308551353        8.9403861866761023        13.930420993992918     
 O  0.86564073135416086        8.0291191547432259        14.670530753253260     
 N   1.4329444783435603        6.3365026563432068        12.246375794313222     
 N   2.3160548179749383        8.8980334634304690        11.512277797990336     
 C  -1.2064524304949742        6.9929127524615167        10.052970045561171     
 C  -2.0052334825144897        6.5617168499815053        14.466368417288665     
 C -0.54328021948865934        5.1112537679623493        13.200025661242305     
 C  -2.4553569159527693        6.2376008703547763        12.121312950348379     
 C  -2.8160136058193372        10.127207819046500        14.018870104632343     
 C  -2.7380673344225599        7.8733782015510361        14.552034779452017     
 C   1.2966705426285627        6.9588637678641705        15.344077689204674     
 C   2.0795506724959800        6.5376175623131463        10.924653150020328     
 C  0.59382348984481670        5.1067216722426814        12.180748775534747     
 C   2.5251456040642037        6.1905922702198808        13.268515450033991     
 C   2.9861521871101129        10.069915786603222        11.445739272393793     
 C   2.8299852927013500        7.8390134558160742        10.837593109745244     
 C  -2.0206916531111019        6.0213581190378269        10.700566380981194     
 C -0.88120844781687591        6.7954172884883990        8.6911337456306104     
 H  -1.2106425700799386        6.5567570604221430        15.229094687159531     
 H  -2.7019620626157930        5.7387111167699967        14.701951035941253     
 H  -1.1842363753322083        4.2278143454778645        13.033983382186907     
 H -0.12803700413110169        5.0300962629718260        14.209853867598360     
 H  -3.1236861332691119        5.4143469767270780        12.419656366851767     
 H  -3.0271282197055709        7.1742493523579434        12.178046475834648     
 H  -2.3196375242086540        10.959676456782555        13.524946882071172     
 C  -4.0222858184403796        10.297201791180711        14.694293229055111     
 C  -3.9348892554880961        7.9706825020235961        15.260993421069109     
 C   2.0876883907595611        5.9741607587435679        14.688573958601605     
 C  0.97227246862679051        6.7649913509400061        16.705904366270001     
 H   1.2842163063931733        6.5426599292896439        10.162725670054398     
 H   2.7652999065036550        5.7058487643623428        10.687861178060459     
 H   1.2205122822419980        4.2115854374082886        12.335381074015045     
 H  0.17628924694261336        5.0430863000765420        11.170824901797744     
 H   3.1762992482511585        5.3563918349680399        12.964559728896157     
 H   3.1143033122954722        7.1164238748281035        13.217457663671752     
 H   2.5294317901485952        10.895668122790234        11.986268829452792     
 C   4.1699726514681741        10.233751395181105        10.731056836206744     
 C   3.9946703026091268        7.9348454053798774        10.075248741494297     
 C  -2.4854834794595724        4.9128577014292389        9.9846591734601891     
 C  -1.3630019805361799        5.6825666178469563        7.9928021498134907     
 H -0.27170343441763939        7.5365790594787390        8.1763520538282410     
 H  -4.4925742889170470        11.276921155206240        14.736847487813321     
 C  -4.6025274524955417        9.1945928605107454        15.317658515665196     
 H  -4.3487369673437710        7.0865728054503148        15.741153510584292     
 C   2.5308995534413632        4.8526808115830207        15.397619331246158     
 C   1.4337903839274073        5.6394556153381670        17.397852268530894     
 H  0.38302330859084677        7.5198474436777438        17.224760662787972     
 H   4.6704410357366832        11.198804649719241        10.712828963935827     
 C   4.6886394309029535        9.1444612299063053        10.033935404989075     
 H   4.3649788597292680        7.0596260914172300        9.5458379160300524     
 H  -3.1141481911530029        4.1827322309862964        10.495123586922823     
 C  -2.1707532792715782        4.7384925782605318        8.6335681954606365     
 H  -1.1031389531851581        5.5722163846793089        6.9389979203243568     
 H  -5.5587367568910313        9.2862786373877437        15.830399498283210     
 H   3.1379554377146262        4.1089267894720161        14.881183889913952     
 C   2.2173548222950337        4.6808717805368865        16.749106525261475     
 H   1.1777438227084158        5.5309531896083381        18.452705810206655     
 H   5.6224071848008501        9.2359371954458922        9.4814698811955189     
 H  -2.5658033672746736        3.8783724294594326        8.1010255052641291     
 H   2.5959877317048714        3.8102458893302735        17.275583337492392     
         256

 Dy   4.2389295604227035       0.16839332141767840        4.2485333787305519     
 Br   4.2471429247143018       -2.7151987458602087        4.2061329188530445     
 O   5.0320953768101919       0.59728355179531489        2.2702886527699588     
 N   5.6594241793420617        2.2749885121001259        4.6822030656697802     
 N   6.4754337998124791      -0.29305884990708087        5.4792432925319341     
 O   3.4402508489473895       0.61534511162253980        6.2153730617074121     
 N   2.8503104408666409        2.2923268797842784        3.7897200303670422     
 N   1.9870683299500216      -0.28285517069093774        3.0709339325774034     
 C   5.4941031901083681        1.6489159526763713        1.5892816629350459     
 C   6.3078834534249646        2.0850666009527878        6.0051422043613432     
 C   4.8346791411458758        3.5162005699053895        4.7314132268545093     
 C   6.7520276710688583        2.3939596375787402        3.6567739728820889     
 C   7.1129868057413148       -1.4815946457768208        5.5709601541083478     
 C   7.0389119112840417       0.77354308998702748        6.1006494076188886     
 C   3.0083928813418144        1.6854051608684020        6.8881910741195833     
 C   2.2001055372889007        2.0804453507190983        2.4729819423468689     
 C   3.6945375583048201        3.5170726923536693        3.7148712602526706     
 C   1.7644964759429798        2.4432490281492609        4.8163837783894454     
 C   1.3231449824428458       -1.4591790143035601        3.0113977080923569     
 C   1.4613647113352690       0.77145228875427219        2.3965023309737981     
 C   6.3169438865314138        2.6131397350420618        2.2364173597563402     
 C   5.1710091823824005        1.8471665257520842       0.22723469185779721     
 H   5.5154110470447719        2.0983362868774296        6.7699626493118465     
 H   7.0049839190990104        2.9110672213627673        6.2286306518591239     
 H   5.4736104206112994        4.4000367411377281        4.5610300737121854     
 H   4.4210611713834904        3.6000975303069196        5.7415826060233570     
 H   7.4203657062132784        3.2168891883261854        3.9554045781593645     
 H   7.3239901181062690        1.4573530963338335        3.7124158143201496     
 H   6.6153346351780966       -2.3132610402582348        5.0768863231169767     
 C   8.3174307160219865       -1.6525399417267845        6.2492202283231810     
 C   8.2325517517146292       0.67489068386651341        6.8143534944012165     
 C   2.2097169750995747        2.6646924783504780        6.2338161713709912     
 C   3.3411052418875236        1.8851774412726614        8.2471594448668011     
 H   2.9915219880845858        2.0776080991072745        1.7071093649551012     
 H   1.5050237368114763        2.9038682803908977        2.2333811763609686     
 H   3.0732851850792229        4.4165866359540029        3.8669647121034987     
 H   4.1091232481321747        3.5745127625107855        2.7033660637137555     
 H   1.1112484700880754        3.2764269872334135        4.5139128668072468     
 H   1.1748056426728430        1.5172705151886980        4.7720590522228123     
 H   1.7889983504860498       -2.2807738037030019        3.5502269775272062     
 C  0.13567768582766210       -1.6321409381530971        2.3050063170938793     
 C  0.29271359239564076       0.66492904940469955        1.6419322403322325     
 C   6.7916690761896099        3.7168092244810400        1.5196919917147114     
 C   5.6634873709581131        2.9546404348461328      -0.47223963874155872     
 H   4.5544863983391393        1.1111393705020347      -0.28656686937217762     
 H   8.7863567085182641       -2.6329579338773343        6.2931673251659346     
 C   8.8978385379556446      -0.55025669570912217        6.8730823130368650     
 H   8.6467206877849812        1.5585513864015019        7.2949872829788616     
 C   1.7679480407506107        3.7871292981139053        6.9420210498682957     
 C   2.8817604741863856        3.0124675506836334        8.9377240780487561     
 H   3.9357956089918260        1.1334771202503111        8.7644839282908595     
 H -0.35813184457488006       -2.6006344005153927        2.2930339500467132     
 C -0.39472680188288689      -0.54837457475874463        1.6083679704871141     
 H  -8.6052570784673516E-002   1.5364870553511527        1.1126017070636764     
 H   7.4250819652460356        4.4429610051618367        2.0299026905599304     
 C   6.4794426017092714        3.8918794799403065       0.16807221213196377     
 H   5.4044726999577550        3.0660687889242628       -1.5261726290869377     
 H   9.8529653791655498      -0.64302755235989262        7.3875844023826120     
 H   1.1544361432305239        4.5264892461491257        6.4271615799257482     
 C   2.0909714533917207        3.9659335405561005        8.2903919009881015     
 H   3.1448763841352809        3.1259052154154845        9.9902777578585091     
 H  -1.3314296969993529      -0.64634593629103476        1.0618514289954435     
 H   6.8834423329092829        4.7475112083497271      -0.36483903676621166     
 H   1.7134647502493940        4.8379727272293476        8.8153285766503267     
 Dy   4.2539011433334073        17.063058342505286        12.626999432118261     
 Br   4.2477620765633208        19.936025386262163        12.669554838904137     
 O   3.4457615000971460        16.623823127250599        10.660446285147565     
 N   2.8789160919194758        14.933261960029267        13.086638853731944     
 N   1.9976188832371256        17.496120460058375        13.818552551366832     
 O   5.0677278756760940        16.647260858022118        14.599640064107046     
 N   5.6747686365033703        14.952253287227869        12.190655982019258     
 N   6.4884162751742034        17.537008625941279        11.404861753334870     
 C   3.0140596217472204        15.553417056993167        9.9879160885995706     
 C   2.2327460018318082        15.136205526126918        14.408558541974772     
 C   3.7186456923314646        13.704020106766166        13.152932110009285     
 C   1.7863865817997167        14.787515551470557        12.064814148340233     
 C   1.3283784112785253        18.668551677223320        13.883509936542833     
 C   1.4831975545456739        16.438404206581527        14.494744310538128     
 C   5.5193829022988963        15.591883030287120        15.281476925438344     
 C   6.3200357027377105        15.158590353605955        10.868746524066633     
 C   4.8559107333105951        13.708777938960353        12.133734746777801     
 C   6.7682843594544355        14.834042599013385        13.214655413974667     
 C   7.1290026627498557        18.724154135231917        11.317887140464034     
 C   7.0523900779597541        16.470591875053049        10.783228205331286     
 C   2.2228779005410044        14.569668640678426        10.644662279542237     
 C   3.3377220910423779        15.358512649125698        8.6261015000056833     
 H   3.0283585566356068        15.141419557039900        15.170159223291558     
 H   1.5465779207440253        14.305059886786722        14.646208753356309     
 H   3.0926467321091584        12.808428938361837        12.998620476693706     
 H   4.1362464143587419        13.641182380543434        14.162904736516071     
 H   1.1344771319713673        13.954433279242743        12.369742363595593     
 H   1.1983277623477886        15.714063530018899        12.115415582221324     
 H   1.7854473380838030        19.493119025380523        13.341465293496869     
 C  0.14490884106005181        18.834295782151660        14.598389912782551     
 C  0.31898860523421196        16.536237702543957        15.257664899694001     
 C   6.3335228492613558        14.619249681865027        14.635689011476266     
 C   5.1955720693219378        15.398634343068556        16.644202375450401     
 H   5.5257228855188583        15.153489068161901        10.105728505619076     
 H   7.0169633781887306        14.335656119282348        10.633740088144412     
 H   5.4962287623570258        12.824768732274572        12.298442778681590     
 H   4.4404556806303743        13.629346033605241        11.123851229552072     
 H   7.4361603862293784        14.010438869535388        12.916883028032375     
 H   7.3404768329184744        15.770442688082047        13.157690113589540     
 H   6.6319755940454543        19.555841602531927        11.812476799103214     
 C   8.3355547839294815        18.895056171016467        10.643167451949729     
 C   8.2490585605653344        16.568994806417816        10.074341837501223     
 C   1.7776384065661412        13.448729654022099        9.9362029068198332     
 C   2.8745204397984496        14.233210953474661        7.9349811705445887     
 H   3.9270448165658149        16.112955961540127        8.1067037886855626     
 H -0.35512491732959101        19.799670163787322        14.614795500040174     
 C -0.37410587059362849        17.746471794810109        15.297456754510367     
 H  -5.1768707632087470E-002   15.662157824846378        15.788600655416973     
 C   6.7996705807560591        13.513174147393816        15.354310330196306     
 C   5.6790234618235651        14.288292473208545        17.345351446300512     
 H   4.5859108209246164        16.140941286713680        17.157180265444289     
 H   8.8057483740178881        19.874911433220820        10.602058467676825     
 C   8.9161072634516927        17.793310039239685        10.018680145067115     
 H   8.6632519921520128        15.685507435166926        9.5934969156419729     
 H   1.1692749711533510        12.706414763356168        10.452967449229481     
 C   2.0900238774537065        13.276051141244260        8.5846079901073438     
 H   3.1296582488775284        14.123908309050961        6.8800037318222236     
 H  -1.3076734178023648        17.839419573573995        15.850024181227719     
 H   7.4281423796714838        12.781819069922248        14.845589877210994     
 C   6.4865945374261917        13.342925612037485        16.706307911106574     
 H   5.4203881238829119        14.180968577633978        18.399784198851673     
 H   9.8722206292776615        17.885816049094327        9.5059561936140611     
 H   1.7095036228726286        12.405961257599055        8.0587380187693984     
 H   6.8832553320590080        12.484882843551988        17.240852336894964     
 Dy   3.8796646575347440E-002   8.7735160173692339        4.1990134934570253     
 Br   3.1112070348767958E-002   5.8899335827331587        4.2327546073417706     
 O  0.83735626172143141        9.2176650855419648        2.2310011015686988     
 N   1.4296563416162942        10.896261514275986        4.6540421559389014     
 N   2.2896217331909088        8.3202362228937936        5.3768658674512828     
 O -0.75327748927207094        9.2073752022003230        6.1763955647412807     
 N  -1.3796135452371623        10.880734862511758        3.7614499373094761     
 N  -2.1990556701754578        8.3129740252736486        2.9691800173738496     
 C   1.2710739979550243        10.285929543555502        1.5565967173587656     
 C   2.0801237827978780        10.684878054084756        5.9706382991580123     
 C  0.58650868772704123        12.121817334426444        4.7279189665709831     
 C   2.5155175609613782        11.045271528415439        3.6272956624572426     
 C   2.9525345212880358        7.1433995751041968        5.4375884260317910     
 C   2.8182198702790315        9.3756295503065328        6.0473492423965949     
 C  -1.2145874378752231        10.260940292603401        6.8549475349441416     
 C  -2.0274255978014759        10.689718976520272        2.4383757601040235     
 C -0.55371940104721129        12.121205179360109        3.7114091683017154     
 C  -2.4727370688050372        11.001809979681891        4.7859670717456666     
 C  -2.8378804248791534        7.1250280435576885        2.8786852292000997     
 C  -2.7596323750357139        9.3787707360644887        2.3438375944174368     
 C   2.0706269356575264        11.265390929517734        2.2096836590480393     
 C  0.93991435313537430        10.483894985552327       0.19693106954097089     
 H   1.2889907562709677        10.682713552050267        6.7367503233207415     
 H   2.7757202389292530        11.508046862807308        6.2095049335427674     
 H   1.2085921628297980        13.020614778228358        4.5750425041990681     
 H  0.17214805903690183        12.180490117109398        5.7394276107497495     
 H   3.1693694293481238        11.878292083894369        3.9289105328554155     
 H   3.1045750069274298        10.118909273007262        3.6725608202619635     
 H   2.4843679050519829        6.3209577027141197        4.9020338689220475     
 C   4.1419074319862306        6.9710614579475818        6.1409862223995084     
 C   3.9891967010719789        9.2699804270335271        6.7981846138301378     
 C  -2.0378834957591141        11.223475261406849        6.2059503927629214     
 C -0.88989288656712118        10.462938197510187        8.2159971633519540     
 H  -1.2344333877393709        10.701207510555660        1.6740859137301249     
 H  -2.7235780160793612        11.516087903020161        2.2133207179801784     
 H  -1.1918153802428795        13.005740322205488        3.8813148898622019     
 H -0.14003034638277587        12.204157365405793        2.7011862720306490     
 H  -3.1406044232190515        11.824514941441649        4.4856806036460366     
 H  -3.0450192396522531        10.065357999041471        4.7316272372779196     
 H  -2.3423947998953669        6.2938682172427418        3.3757306725525997     
 C  -4.0407155541988233        6.9539344820209275        2.1976350971975194     
 C  -3.9513478485013191        9.2798192240408017        1.6268233365431348     
 C   2.5140611050378228        12.386323379807552        1.5002058206432114     
 C   1.4015502965591473        11.609279122859871      -0.49517148616261131     
 H  0.34437362379216430        9.7325667670692528      -0.31987325787489246     
 H   4.6344721380711178        6.0019453008234231        6.1543923624880525     
 C   4.6757495263599518        8.0562199135332477        6.8327636833993264     
 H   4.3702719943283705        10.142599577893533        7.3240259170580426     
 C  -2.5125987417084574        12.328515950619950        6.9204235364698929     
 C  -1.3819639628135210        11.572125397533076        8.9130201821931099     
 H -0.27319002299417677        9.7280813472828314        8.7312168032299695     
 H  -4.5109687953319799        5.9741099608962447        2.1551098601353287     
 C  -4.6178818194293028        8.0553027590477218        1.5691763155244651     
 H  -4.3630878623953659        10.162827013457273        1.1429370935159187     
 H   3.1276642840246849        13.126037396888433        2.0144807409783971     
 C   2.1926663008123599        12.563092924644387       0.15120653723921385     
 H   1.1397065333058596        11.721070956408715       -1.5481963959168610     
 H   5.6140612754193393        7.9589899413638108        7.3766591246470812     
 H  -3.1469012369222282        13.053020973307174        6.4090443986919423     
 C  -2.1991262150837900        12.507185701687659        8.2712327198216169     
 H  -1.1220913420227681        11.686425140242200        9.9664044214371756     
 H  -5.5716311103582390        7.9622037784818236        1.0521743018309999     
 H   2.5716728695704263        13.433776716489072      -0.37484760038502901     
 H  -2.6031180351738024        13.363995662623127        8.8021492440903000     
 Dy   5.5650202033184507E-002   8.4726088160973738        12.700609955441060     
 Br   6.2142296989660395E-002   11.340156804826796        12.668031408734349     
 O -0.75979457851843846        8.0501056258950427        10.728183104399301     
 N  -1.3631776331203134        6.3545697222446957        13.141347063189718     
 N  -2.1806218499712311        8.9384416345009807        13.924602830860371     
 O  0.86154901127036521        8.0299492301384223        14.667151184680675     
 N   1.4307742889831647        6.3373790686161842        12.243542049511753     
 N   2.3103543742221673        8.9000470547493062        11.506452753835854     
 C  -1.2092677019955325        6.9914144113769030        10.049783448943263     
 C  -2.0075863113017687        6.5607372837835598        14.463431799034369     
 C -0.54440205072325276        5.1110824980220881        13.197835328204270     
 C  -2.4573093759024616        6.2353480262820238        12.118371941776337     
 C  -2.8231211689727442        10.124517392796889        14.011702542217639     
 C  -2.7412879444089420        7.8719112085453657        14.548977741224014     
 C   1.2938668012920558        6.9604332193348180        15.340969618948598     
 C   2.0771874564742046        6.5386223920672411        10.921737023373625     
 C  0.59270984199539256        5.1068638559379389        12.178566609530886     
 C   2.5231691225570700        6.1928757735287832        13.265625650096881     
 C   2.9789758353201004        10.072672920913973        11.438544833394483     
 C   2.8267333656456444        7.8405224327476208        10.834552266673549     
 C  -2.0222949982765348        6.0191082381225129        10.697720068105506     
 C -0.88371496127055638        6.7939586113230215        8.6880432507160990     
 H  -1.2129981321599455        6.5563738642530165        15.226158848152917     
 H  -2.7037856013251491        5.7373310818511083        14.699150152970002     
 H  -1.1846488244064075        4.2270341791914348        13.032505890610583     
 H -0.12904156011653484        5.0309444819305114        14.207679128065209     
 H  -3.1248257322058772        5.4115533296462912        12.416905670212682     
 H  -3.0299247318271738        7.1714726396181714        12.174762132853022     
 H  -2.3286665800632478        10.956588701684492        13.515391202696597     
 C  -4.0283511589692260        10.294270195760634        14.688947455560099     
 C  -3.9365405373671964        7.9692397687876415        15.260547266239209     
 C   2.0860514301418323        5.9764508348609491        14.685781416701426     
 C  0.96983660627936930        6.7665530909688947        16.702910758606667     
 H   1.2818447776605986        6.5430712837685725        10.159816896270575     
 H   2.7634708732810269        5.7072627769776378        10.685064602109296     
 H   1.2201209992373316        4.2123481985184785        12.333920034435595     
 H  0.17530628876010076        5.0422050795124820        11.168653015020217     
 H   3.1751593840343633        5.3592259447271466        12.961875847663251     
 H   3.1114598538848641        7.1192482524694256        13.214219346519334     
 H   2.5203095994209739        10.898838125769096        11.976671807269149     
 C   4.1638565602939321        10.236722335372093        10.725683111428216     
 C   3.9929985173747795        7.9363058887154461        10.074803161472710     
 C  -2.4856030702307312        4.9097680217259905        9.9822042040868357     
 C  -1.3640705770877155        5.6802661474972949        7.9900875688675468     
 H -0.27528802814901276        7.5358700654922126        8.1730780224028816     
 H  -4.5001976714484870        11.273234224294436        14.730066701589619     
 C  -4.6055293982738146        9.1924241092651080        15.316171131713508     
 H  -4.3482106795944624        7.0856562047669467        15.743324787319370     
 C   2.5307292614256562        4.8558000088182407        15.395206009652140     
 C   1.4327808650576954        5.6418547664783709        17.395220026049685     
 H  0.37956519756964158        7.5206993224357719        17.221597800455978     
 H   4.6627631567881638        11.202532893639326        10.706010111176290     
 C   4.6856152449470700        9.1466473226278264        10.032428318412510     
 H   4.3654967435149050        7.0605427958708713        9.5480225452378242     
 H  -3.1131230487915582        4.1788880820211523        10.492935708998065     
 C  -2.1705599080525140        4.7353897874982511        8.6312024347761209     
 H  -1.1041507724868072        5.5699213727038304        6.9363003174105398     
 H  -5.5606483690586943        9.2841779855891069        15.830836561618408     
 H   3.1388904557130011        4.1127730493862371        14.879022630856847     
 C   2.2175366841733632        4.6840307497883433        16.746793027032421     
 H   1.1768384465408142        5.5333754081296345        18.450104996994803     
 H   5.6204877700451998        9.2380447306963482        9.4818880331515718     
 H  -2.5644546089663764        3.8745701274083846        8.0990154195792261     
 H   2.5973016251932193        3.8140929904380210        17.273613228315462     
         256

 Dy   4.2429160699448660       0.16849188402796861        4.2454379772017328     
 Br   4.2508218112000140       -2.7151454945401827        4.2080328831589133     
 O   5.0359344134714181       0.59801061090840046        2.2674795115237139     
 N   5.6614135747743042        2.2758285749376101        4.6799095608610575     
 N   6.4809277649359194      -0.29129284276869577        5.4734522585654428     
 O   3.4441911096539664       0.61496054003222234        6.2125465603689856     
 N   2.8522519460708105        2.2915134394237433        3.7874247438961621     
 N   1.9925133550687688      -0.28469556111707051        3.0653049892927280     
 C   5.4965909749698225        1.6504043013293248        1.5867134568056653     
 C   6.3101061549968440        2.0857787304086894        6.0027107939911755     
 C   4.8356073625526408        3.5162899633547160        4.7299725787851958     
 C   6.7537472091477504        2.3963120860063976        3.6543551916218280     
 C   7.1200034570986510       -1.4790859513047181        5.5634875493198042     
 C   7.0419841460985371       0.77470427332614911        6.0978386051415274     
 C   3.0107720373240876        1.6841638504098517        6.8856278159796354     
 C   2.2023320092152883        2.0796603483042109        2.4705309406660101     
 C   3.6954822789167174        3.5169847423594605        3.7134052683335868     
 C   1.7661185390501073        2.4410365150556035        4.8139167160032645     
 C   1.3300995549374901       -1.4617607986781151        3.0041359723308125     
 C   1.4644383092183604       0.77020320440998813        2.3937491278645733     
 C   6.3182243654524868        2.6154402748243042        2.2341098923492977     
 C   5.1730841313596008        1.8485693673830736       0.22478361062557256     
 H   5.5176661112266752        2.0983444256427508        6.7675664410353660     
 H   7.0067207587116345        2.9121129669299215        6.2264541812142333     
 H   5.4737979651473871        4.4007880200455123        4.5604336132481622     
 H   4.4218548972605545        3.5990244807310545        5.7401642877329371     
 H   7.4211961425741189        3.2198551462229124        3.9531521521644439     
 H   7.3266631039054859        1.4602960401046043        3.7096101898301308     
 H   6.6242861523933350       -2.3102643638134555        5.0668554147523546     
 C   8.3234368428692385       -1.6499184291484363        6.2434866915577834     
 C   8.2340649310253013       0.67587951389569922        6.8141069786260644     
 C   2.2107928056371278        2.6625509287441682        6.2314957137121176     
 C   3.3429613079140830        1.8840170831760787        8.2447400926209511     
 H   2.9938065996865126        2.0774810595063653        1.7047178371482137     
 H   1.5067690792975417        2.9027275273045356        2.2311052936033473     
 H   3.0735165807693199        4.4158782259972522        3.8662963915530613     
 H   4.1099815210656532        3.5755335007719373        2.7019287986745359     
 H   1.1120564280395659        3.2736363735667369        4.5115393130313413     
 H   1.1773176116887378        1.5145007327901108        4.7691975602949608     
 H   1.7978513407127938       -2.2838341837151268        3.5404820339738055     
 C  0.14165982753670436       -1.6348539902339601        2.2994206964946442     
 C  0.29425283253368567       0.66384019460411214        1.6417013910157034     
 C   6.7913656167284095        3.7199695745209098        1.5177131215753725     
 C   5.6639936811133493        2.9569263451528660      -0.47436792877386386     
 H   4.5576449107467463        1.1117297693392805      -0.28914188543815544     
 H   8.7939657401409814       -2.6295726208801673        6.2857176402076931     
 C   8.9007471020236899      -0.54853557672048192        6.8714871273072564     
 H   8.6460352711868591        1.5589174964638142        7.2975518796190038     
 C   1.7671749807567845        3.7840053377371672        6.9400672941347592     
 C   2.8818006580005870        3.0103152086106792        8.9356564107301626     
 H   3.9388236362178479        1.1331992792315224        8.7619504819795022     
 H -0.35054193234052006       -2.6041201150384685        2.2857572118908740     
 C -0.39180689116002604      -0.55019346621390153        1.6068314628262248     
 H  -8.6679248399089331E-002   1.5360083913447586        1.1151061435057168     
 H   7.4236821295652806        4.4468951864666071        2.0281179372649394     
 C   6.4786881138331127        3.8950391980727681       0.16621266924046832     
 H   5.4048317223630349        3.0683256210962297       -1.5282605975885706     
 H   9.8547952349948567      -0.64146410226490602        7.3878834165347858     
 H   1.1524682462142084        4.5225095063804854        6.4254038179475295     
 C   2.0896029162427556        3.9627907148490875        8.2885967363395885     
 H   3.1446983491308709        3.1237812684510491        9.9882689784136947     
 H  -1.3295674428619337      -0.64801075857965540        1.0621620106710132     
 H   6.8814260442831232        4.7514114663435114      -0.36639161038293522     
 H   1.7106079329182198        4.8339854741506789        8.8138637333190371     
 Dy   4.2580744102292307        17.063075269542125        12.630797410153477     
 Br   4.2522170087054061        19.936031674016895        12.668603070303620     
 O   3.4496579562850029        16.624962379731777        10.663952140066618     
 N   2.8808017214545418        14.934180624300607        13.089452454865452     
 N   2.0031725333574850        17.498159823513578        13.824582208845978     
 O   5.0716091848790823        16.646419032444353        14.603216023281165     
 N   5.6765693717029491        14.951241400561885        12.193465208491851     
 N   6.4939345608649282        17.534880201711122        11.410881090405510     
 C   3.0167305786788181        15.555321370469022        9.9910659908746258     
 C   2.2347883463153324        15.137179587798553        14.411443764902925     
 C   3.7193662585150316        13.704130360095396        13.155042387545624     
 C   1.7881038826497522        14.790005223174239        12.067629259310204     
 C   1.3355116401312095        18.671391301870404        13.891029310612479     
 C   1.4861678038524646        16.439894400396337        14.497815900520861     
 C   5.5219748684490346        15.590241573488729        15.284704885383551     
 C   6.3220357340329967        15.157494301255211        10.871649504245804     
 C   4.8566325525342711        13.708521860215308        12.135850904418076     
 C   6.7698709400101311        14.831600178524212        13.217542225702832     
 C   7.1361008628936231        18.721230392752926        11.325348543331030     
 C   7.0553200071772846        16.468975899058918        10.786279171452374     
 C   2.2243219106733791        14.572263325456122        10.647386930649457     
 C   3.3401691241995808        15.360428448409987        8.6291650545049734     
 H   3.0303890460686560        15.141742730072412        15.173060453617614     
 H   1.5480608920510222        14.306443502788383        14.648902381736770     
 H   3.0925627803205136        12.809218921379108        12.999991882594493     
 H   4.1368427832638988        13.640214812775504        14.165000599251561     
 H   1.1353014880874464        13.957477707262401        12.372246152508644     
 H   1.2009637058543150        15.717119763466538        12.118642682681159     
 H   1.7946560380358276        19.496416304307957        13.351555479409761     
 C  0.15092907401504535        18.837343277845203        14.604004294059731     
 C  0.32030103356743544        16.537655385300962        15.258027821369751     
 C   6.3347985710036863        14.616823685831898        14.638498782429233     
 C   5.1979958144066956        15.397066059559986        16.647371123844103     
 H   5.5277295456790005        15.153027950704164        10.108625408429193     
 H   7.0184079445026395        14.334142051059555        10.636484104413862     
 H   5.4961954537873980        12.823869889427751        12.299838185133892     
 H   4.4410597692265776        13.630136611779587        11.125951982283063     
 H   7.4368955850632066        14.007425510768465        12.919572325003328     
 H   7.3429597457286651        15.767443092359292        13.160924771228348     
 H   6.6411341081647723        19.552502738565437        11.822490140027814     
 C   8.3415419403757962        18.891876381076909        10.648683043343514     
 C   8.2503276042196667        16.567401119028091        10.074621052051070     
 C   1.7776938252328736        13.452165544144336        9.9384766677298551     
 C   2.8756258636986436        14.235972215365328        7.9376116913265156     
 H   3.9305753771575880        16.114158009560114        8.1100032079748665     
 H -0.34744478613839214        19.803525221151407        14.621972854210153     
 C -0.37135302390692493        17.748661731683846        15.298973597721572     
 H  -5.2764656140576537E-002   15.662985641190582        15.786183064152352     
 C   6.7995104829990520        13.509907047469589        15.356708121459269     
 C   5.6800573211581193        14.285877849744978        17.348116502012950     
 H   4.5895032428840397        16.140158688224471        17.160587908326253     
 H   8.8133947196031528        19.870930025893220        10.609108855567221     
 C   8.9188313919577311        17.790937511522227        10.020084401483725     
 H   8.6622027515330107        15.684470656933559        9.5909862560617274     
 H   1.1681980078716823        12.710551218924147        10.454920087925796     
 C   2.0898674284969934        13.279554747838727        8.5868101599439264     
 H   3.1307808894303375        14.126708998207091        6.8826304308194457     
 H  -1.3060759970895690        17.841517184752245        15.849535597374254     
 H   7.4267915063500487        12.777787696431968        14.847677575272121     
 C   6.4862672616729178        13.339674542720299        16.708653014018253     
 H   5.4214827597600479        14.178585875067231        18.402563348532716     
 H   9.8737980331179536        17.883507936170037        9.5053301051123036     
 H   1.7082891874760500        12.410156097786672        8.0605336286857234     
 H   6.8818248767766317        12.480934891407989        17.242816802033094     
 Dy   3.4934273978429006E-002   8.7736264106605795        4.2020719745498969     
 Br   2.7542302830171964E-002   5.8899921762040144        4.2308238632615494     
 O  0.83359995881875248        9.2172484445492202        2.2338066319976115     
 N   1.4278294855517575        10.895462503316489        4.6562974763465386     
 N   2.2842856652295453        8.3184198489195698        5.3824295387073731     
 O -0.75699211347556206        9.2081415034377834        6.1791587230611205     
 N  -1.3814859644075168        10.881559877572789        3.7636819016082916     
 N  -2.2043839267910257        8.3147261304269424        2.9748287847396182     
 C   1.2687842434106462        10.284692160823564        1.5591418295639199     
 C   2.0780157227731433        10.684102900299161        5.9730484492757610     
 C  0.58565996473616111        12.121728129335638        4.7293504355746103     
 C   2.5140024855287058        11.043089762326010        3.6297150077000873     
 C   2.9456863044645312        7.1408419962286720        5.4447615931403170     
 C   2.8152544699566526        9.3743825596057153        6.0500452904970210     
 C  -1.2169968099283202        10.262449680677976        6.8574630329261241     
 C  -2.0295206524762914        10.690419607192739        2.4407385371410206     
 C -0.55454517416630988        12.121289849002595        3.7128060922640009     
 C  -2.4743549152044078        11.004137835309155        4.7883070134399590     
 C  -2.8447166842567593        7.1275210353254783        2.8859912057000874     
 C  -2.7625647278062497        9.3799173027314282        2.3465550981902572     
 C   2.0696197185878353        11.263280050603017        2.2119689510795344     
 C  0.93804206670595258        10.482758235633286       0.19936084872334953     
 H   1.2868304339370966        10.682600971518983        6.7391073372931487     
 H   2.7741020464880966        11.506908858193894        6.2117396173874218     
 H   1.2084422120510732        13.019917204862313        4.5756949905241848     
 H  0.17137445794478909        12.181489413070725        5.7408262558685310     
 H   3.1686584593921086        11.875540505932571        3.9312313525734885     
 H   3.1021813206740010        10.116178140631355        3.6753656028292179     
 H   2.4756285329579852        6.3179448706123553        4.9116705556692919     
 C   4.1360244988004515        6.9683478240041339        6.1464792674745699     
 C   3.9877597400129816        9.2688640595043363        6.7983449253263704     
 C  -2.0390920623892250        11.225776543180993        6.2081827967675567     
 C -0.89194291888373101        10.464358925871414        8.2184079825704597     
 H  -1.2365562086844497        10.701221014273703        1.6764203885263593     
 H  -2.7251931989194413        11.517117161380140        2.2154362296951562     
 H  -1.1919119839125194        13.006475751854802        3.8818737139794268     
 H -0.14071968803492887        12.203097032505070        2.7025645075143179     
 H  -3.1413442997541701        11.827438333836444        4.4878320997027821     
 H  -3.0475727066082214        10.068265138786286        4.7343536489931797     
 H  -2.3511587257584461        6.2968550061873989        3.3855747729460250     
 C  -4.0465440090739699        6.9565301316183117        2.2032164977478295     
 C  -3.9527328511136539        9.2807889590982029        1.6270085037877429     
 C   2.5147785524080950        12.383284875119108        1.5021358867003101     
 C   1.4013557502017540        11.607215016452386      -0.49307937384228490     
 H  0.34134616819314373        9.7322784094855965      -0.31730177635303086     
 H   4.6269818769997277        5.9984640471954958        6.1615647402145468     
 C   4.6729213096399578        8.0543703919040937        6.8342182324369105     
 H   4.3710031251748243        10.142072614269342        7.3214563313882870     
 C  -2.5122683513824007        12.331667473967457        6.9223114675236559     
 C  -1.3825073467993310        11.574405738278942        8.9150992683564709     
 H -0.27632008564490468        9.7287056296599772        8.7337698906762231     
 H  -4.5183829522904828        5.9774655513592139        2.1623818825559127     
 C  -4.6206394501381398        8.0569946722167565        1.5706764484714069     
 H  -4.3622999909084452        10.163174794950113        1.1403572289764288     
 H   3.1295584657465989        13.122170384014879        2.0161984913935975     
 C   2.1938598988108149        12.560066763526340       0.15301055228431212     
 H   1.1396472270051272        11.719063635470127       -1.5461401014647533     
 H   5.6122778398419220        7.9572723547433339        7.3762739288286960     
 H  -3.1454650411569496        13.056941263543777        6.4107160071179496     
 C  -2.1984032374233160        12.510329939989202        8.2730150232939152     
 H  -1.1225323965449221        11.688666758099425        9.9684558413075290     
 H  -5.5733187409009588        7.9637352032965953        1.0518068568521250     
 H   2.5742448893866232        13.429958978277938      -0.37336236869940043     
 H  -2.6011773437395771        13.367865045657735        8.8036134398665133     
 Dy   5.1277337054036441E-002   8.4724942160352015        12.696987817710927     
 Br   5.7721546765952841E-002   11.340093451060946        12.668938677180055     
 O -0.76388756891613363        8.0493606503456636        10.724695140761888     
 N  -1.3653365922552743        6.3536846223141090        13.138490273303503     
 N  -2.1862575690873274        8.9364970823258592        13.918784667727824     
 O  0.85745729118656955        8.0307793055336187        14.663771616108091     
 N   1.4286040996227691        6.3382554808891607        12.240708304710285     
 N   2.3046539304693963        8.9020606460681417        11.500627709681373     
 C  -1.2120829734960910        6.9899160702922902        10.046596852325354     
 C  -2.0099391400890476        6.5597577175856152        14.460495180780072     
 C -0.54552388195784629        5.1109112280818279        13.195644995166237     
 C  -2.4592618358521539        6.2330951822092704        12.115430933204296     
 C  -2.8302287321261512        10.121826966547278        14.004534979802933     
 C  -2.7445085543953245        7.8704442155396945        14.545920702996012     
 C   1.2910630599555488        6.9620026708054663        15.337861548692524     
 C   2.0748242404524286        6.5396272218213358        10.918820896726922     
 C  0.59159619414596842        5.1070060396331973        12.176384443527025     
 C   2.5211926410499363        6.1951592768376855        13.262735850159769     
 C   2.9717994835300878        10.075430055224727        11.431350394395173     
 C   2.8234814385899392        7.8420314096791683        10.831511423601857     
 C  -2.0238983434419677        6.0168583572071990        10.694873755229818     
 C -0.88622147472423685        6.7924999341576431        8.6849527558015858     
 H  -1.2153536942399523        6.5559906680838891        15.223223009146302     
 H  -2.7056091400345057        5.7359510469322199        14.696349269998752     
 H  -1.1850612734806065        4.2262540129050059        13.031028399034261     
 H -0.13004611610196798        5.0317927008891976        14.205504388532058     
 H  -3.1259653311426425        5.4087596825655053        12.414154973573597     
 H  -3.0327212439487772        7.1686959268784003        12.171477789871394     
 H  -2.3376956359178420        10.953500946586431        13.505835523322023     
 C  -4.0344164994980733        10.291338600340554        14.683601682065087     
 C  -3.9381918192462968        7.9677970355516861        15.260101111409307     
 C   2.0844144695241029        5.9787409109783312        14.682988874801248     
 C  0.96740074393194819        6.7681148309977832        16.699917150943335     
 H   1.2794732489280238        6.5434826382475011        10.156908122486753     
 H   2.7616418400583984        5.7086767895929338        10.682268026158134     
 H   1.2197297162326652        4.2131109596286684        12.332458994856145     
 H  0.17432333057758817        5.0413238589484219        11.166481128242690     
 H   3.1740195198175676        5.3620600544862533        12.959191966430344     
 H   3.1086163954742561        7.1220726301107469        13.210981029366918     
 H   2.5111874086933521        10.902008128747958        11.967074785085504     
 C   4.1577404691196911        10.239693275563083        10.720309386649689     
 C   3.9913267321404318        7.9377663720510157        10.074357581451121     
 C  -2.4857226610018897        4.9066783420227420        9.9797492347134806     
 C  -1.3651391736392511        5.6779656771476334        7.9873729879216038     
 H -0.27887262188038620        7.5351610715056863        8.1698039909775204     
 H  -4.5078210539799262        11.269547293382631        14.723285915365917     
 C  -4.6085313440520883        9.1902553580194688        15.314683747761819     
 H  -4.3476843918451547        7.0847396040835786        15.745496064054450     
 C   2.5305589694099493        4.8589192060534607        15.392792688058123     
 C   1.4317713461879835        5.6442539176185740        17.392587783568473     
 H  0.37610708654843639        7.5215512011938008        17.218434938123981     
 H   4.6550852778396434        11.206261137559411        10.699191258416754     
 C   4.6825910589911866        9.1488334153493476        10.030921231835947     
 H   4.3660146273005420        7.0614595003245126        9.5502071744455961     
 H  -3.1120979064301131        4.1750439330560081        10.490747831073307     
 C  -2.1703665368334497        4.7322869967359695        8.6288366740916072     
 H  -1.1051625917884562        5.5676263607283509        6.9336027144967218     
 H  -5.5625599812263573        9.2820773337904683        15.831273624953608     
 H   3.1398254737113760        4.1166193093004573        14.876861371799741     
 C   2.2177185460516928        4.6871897190398011        16.744479528803371     
 H   1.1759330703732123        5.5357976266509299        18.447504183782954     
 H   5.6185683552895505        9.2401522659468043        9.4823061851076265     
 H  -2.5631058506580797        3.8707678253573370        8.0970053338943231     
 H   2.5986155186815667        3.8179400915457684        17.271643119138528     
         256

 Dy   4.2469025794670276       0.16859044663825881        4.2423425756729145     
 Br   4.2545006976857263       -2.7150922432201567        4.2099328474647830     
 O   5.0397734501326443       0.59873767002148615        2.2646703702774693     
 N   5.6634029702065467        2.2766686377750944        4.6776160560523357     
 N   6.4864217300593587      -0.28952683563031062        5.4676612245989507     
 O   3.4481313703605427       0.61457596844190476        6.2097200590305590     
 N   2.8541934512749805        2.2906999990632086        3.7851294574252816     
 N   1.9979583801875160      -0.28653595154320327        3.0596760460080525     
 C   5.4990787598312760        1.6518926499822784        1.5841452506762845     
 C   6.3123288565687234        2.0864908598645910        6.0002793836210069     
 C   4.8365355839594066        3.5163793568040425        4.7285319307158815     
 C   6.7554667472266425        2.3986645344340554        3.6519364103615670     
 C   7.1270201084559863       -1.4765772568326154        5.5560149445312605     
 C   7.0450563809130315       0.77586545666527063        6.0950278026641671     
 C   3.0131511933063613        1.6829225399513015        6.8830645578396874     
 C   2.2045584811416754        2.0788753458893239        2.4680799389851518     
 C   3.6964269995286152        3.5168967923652521        3.7119392764145029     
 C   1.7677406021572348        2.4388240019619460        4.8114496536170837     
 C   1.3370541274321344       -1.4643425830526702        2.9968742365692678     
 C   1.4675119071014517       0.76895412006570418        2.3909959247553485     
 C   6.3195048443735597        2.6177408146065462        2.2318024249422552     
 C   5.1751590803368011        1.8499722090140631       0.22233252939334791     
 H   5.5199211754085793        2.0983525644080721        6.7651702327588854     
 H   7.0084575983242576        2.9131587124970757        6.2242777105693428     
 H   5.4739855096834749        4.4015392989532964        4.5598371527841390     
 H   4.4226486231376176        3.5979514311551895        5.7387459694425180     
 H   7.4220265789349593        3.2228211041196393        3.9508997261695233     
 H   7.3293360897047020        1.4632389838753752        3.7068045653401120     
 H   6.6332376696085724       -2.3072676873686762        5.0568245063877324     
 C   8.3294429697164905       -1.6472969165700881        6.2377531547923857     
 C   8.2355781103359718       0.67686834392488515        6.8138604628509123     
 C   2.2118686361746809        2.6604093791378585        6.2291752560532441     
 C   3.3448173739406424        1.8828567250794961        8.2423207403751011     
 H   2.9960912112884395        2.0773540199054557        1.7023263093413261     
 H   1.5085144217836071        2.9015867742181736        2.2288294108457265     
 H   3.0737479764594173        4.4151698160405024        3.8656280710026238     
 H   4.1108397939991308        3.5765542390330891        2.7004915336353168     
 H   1.1128643859910565        3.2708457599000602        4.5091657592554357     
 H   1.1798295807046324        1.5117309503915235        4.7663360683671092     
 H   1.8067043309395376       -2.2868945637272518        3.5307370904204047     
 C  0.14764196924574657       -1.6375670423148230        2.2938350758954096     
 C  0.29579207267173063       0.66275133980352474        1.6414705416991744     
 C   6.7910621572672083        3.7231299245607796        1.5157342514360337     
 C   5.6644999912685847        2.9592122554595996      -0.47649621880616899     
 H   4.5608034231543542        1.1123201681765260      -0.29171690150413321     
 H   8.8015747717636970       -2.6261873078830007        6.2782679552494516     
 C   8.9036556660917352      -0.54681445773184167        6.8698919415776487     
 H   8.6453498545887353        1.5592836065261264        7.3001164762591459     
 C   1.7664019207629582        3.7808813773604291        6.9381135384012218     
 C   2.8818408418147889        3.0081628665377251        8.9335887434115673     
 H   3.9418516634438698        1.1329214382127335        8.7594170356681449     
 H -0.34295202010616005       -2.6076058295615443        2.2784804737350353     
 C -0.38888698043716519      -0.55201235766905843        1.6052949551653355     
 H  -8.7305926013505133E-002   1.5355297273383646        1.1176105799477571     
 H   7.4222822938845265        4.4508293677713775        2.0263331839699479     
 C   6.4779336259569531        3.8981989162052297       0.16435312634897284     
 H   5.4051907447683156        3.0705824532681971       -1.5303485660902034     
 H   9.8566250908241617      -0.63990065216991954        7.3881824306869586     
 H   1.1505003491978929        4.5185297666118451        6.4236460559693107     
 C   2.0882343790937905        3.9596478891420750        8.2868015716910772     
 H   3.1445203141264608        3.1216573214866137        9.9862601989688820     
 H  -1.3277051887245146      -0.64967558086827604        1.0624725923465828     
 H   6.8794097556569627        4.7553117243372958      -0.36794418399965872     
 H   1.7077511155870455        4.8299982210720103        8.8123988899877457     
 Dy   4.2622476771250550        17.063092196578964        12.634595388188695     
 Br   4.2566719408474913        19.936037961771625        12.667651301703103     
 O   3.4535544124728594        16.626101632212951        10.667457994985673     
 N   2.8826873509896074        14.935099288571950        13.092266055998959     
 N   2.0087261834778443        17.500199186968782        13.830611866325125     
 O   5.0754904940820706        16.645577206866587        14.606791982455285     
 N   5.6783701069025279        14.950229513895902        12.196274434964444     
 N   6.4994528465556529        17.532751777480961        11.416900427476152     
 C   3.0194015356104154        15.557225683944875        9.9942158931496792     
 C   2.2368306907988562        15.138153649470189        14.414328987831079     
 C   3.7200868246985985        13.704240613424625        13.157152665081963     
 C   1.7898211834997875        14.792494894877919        12.070444370280175     
 C   1.3426448689838939        18.674230926517488        13.898548684682126     
 C   1.4891380531592555        16.441384594211147        14.500887490503596     
 C   5.5245668345991730        15.588600116690341        15.287932845328758     
 C   6.3240357653282819        15.156398248904466        10.874552484424974     
 C   4.8573543717579470        13.708265781470264        12.137967062058351     
 C   6.7714575205658267        14.829157758035038        13.220429037431000     
 C   7.1431990630373914        18.718306650273938        11.332809946198026     
 C   7.0582499363948159        16.467359923064787        10.789330137573465     
 C   2.2257659208057534        14.574858010233820        10.650111581756677     
 C   3.3426161573567836        15.362344247694274        8.6322286090042635     
 H   3.0324195355017047        15.142065903104925        15.175961683943669     
 H   1.5495438633580190        14.307827118790044        14.651596010117231     
 H   3.0924788285318687        12.810008904396378        13.001363288495281     
 H   4.1374391521690566        13.639247245007574        14.167096461987054     
 H   1.1361258442035256        13.960522135282057        12.374749941421696     
 H   1.2035996493608414        15.720175996914175        12.121869783140992     
 H   1.8038647379878521        19.499713583235391        13.361645665322651     
 C  0.15694930697003887        18.840390773538747        14.609618675336913     
 C  0.32161346190065898        16.539073068057967        15.258390743045501     
 C   6.3360742927460167        14.614397689798771        14.641308553382199     
 C   5.2004195594914533        15.395497776051418        16.650539872237804     
 H   5.5297362058391437        15.152566833246427        10.111522311239307     
 H   7.0198525108165475        14.332627982836762        10.639228120683310     
 H   5.4961621452177694        12.822971046580930        12.301233591586191     
 H   4.4416638578227801        13.630927189953931        11.128052735014053     
 H   7.4376307838970339        14.004412152001541        12.922261621974283     
 H   7.3454426585388557        15.764443496636536        13.164159428867155     
 H   6.6502926222840903        19.549163874598946        11.832503480952411     
 C   8.3475290968221110        18.888696591137350        10.654198634737298     
 C   8.2515966478740008        16.565807431638362        10.074900266600917     
 C   1.7777492438996059        13.455601434266573        9.9407504286398751     
 C   2.8767312875988371        14.238733477255995        7.9402422121084415     
 H   3.9341059377493610        16.115360057580098        8.1133026272641722     
 H -0.33976465494719327        19.807380278515492        14.629150208380130     
 C -0.36860017722022137        17.750851668557583        15.300490440932776     
 H  -5.3760604649065603E-002   15.663813457534784        15.783765472887730     
 C   6.7993503852420449        13.506639947545361        15.359105912722230     
 C   5.6810911804926736        14.283463226281409        17.350881557725383     
 H   4.5930956648434638        16.139376089735261        17.163995551208217     
 H   8.8210410651884157        19.866948618565615        10.616159243457618     
 C   8.9215555204637695        17.788564983804765        10.021488657900337     
 H   8.6611535109140103        15.683433878700194        9.5884755964814801     
 H   1.1671210445900133        12.714687674492126        10.456872726622111     
 C   2.0897109795402797        13.283058354433194        8.5890123297805072     
 H   3.1319035299831461        14.129509687363221        6.8852571298166678     
 H  -1.3044785763767734        17.843614795930495        15.849047013520789     
 H   7.4254406330286136        12.773756322941688        14.849765273333245     
 C   6.4859399859196438        13.336423473403114        16.710998116929929     
 H   5.4225773956371839        14.176203172500482        18.405342498213759     
 H   9.8753754369582456        17.881199823245748        9.5047040166105443     
 H   1.7070747520794713        12.414350937974291        8.0623292386020502     
 H   6.8803944214942563        12.476986939263991        17.244781267171224     
 Dy   3.1071901381510579E-002   8.7737368039519250        4.2051304556427693     
 Br   2.3972535311575966E-002   5.8900507696748692        4.2288931191813282     
 O  0.82984365591607356        9.2168318035564756        2.2366121624265243     
 N   1.4260026294872208        10.894663492356990        4.6585527967541758     
 N   2.2789495972681819        8.3166034749453459        5.3879932099634624     
 O -0.76070673767905317        9.2089078046752437        6.1819218813809602     
 N  -1.3833583835778716        10.882384892633819        3.7659138659071072     
 N  -2.2097121834065936        8.3164782355802362        2.9804775521053872     
 C   1.2664944888662681        10.283454778091627        1.5616869417690742     
 C   2.0759076627484085        10.683327746513568        5.9754585993935088     
 C  0.58481124174528099        12.121638924244833        4.7307819045782376     
 C   2.5124874100960337        11.040907996236580        3.6321343529429320     
 C   2.9388380876410269        7.1382844173531472        5.4519347602488439     
 C   2.8122890696342733        9.3731355689048996        6.0527413385974471     
 C  -1.2194061819814173        10.263959068752550        6.8599785309081067     
 C  -2.0316157071511070        10.691120237865205        2.4431013141780178     
 C -0.55537094728540848        12.121374518645082        3.7142030162262865     
 C  -2.4759727616037783        11.006465690936418        4.7906469551342505     
 C  -2.8515529436343652        7.1300140270932673        2.8932971822000750     
 C  -2.7654970805767856        9.3810638693983677        2.3492726019630776     
 C   2.0686125015181447        11.261169171688300        2.2142542431110295     
 C  0.93616978027653075        10.481621485714244       0.20179062790572816     
 H   1.2846701116032258        10.682488390987700        6.7414643512655568     
 H   2.7724838540469401        11.505770853580481        6.2139743012320761     
 H   1.2082922612723486        13.019219631496270        4.5763474768493015     
 H  0.17060085685267637        12.182488709032050        5.7422249009873116     
 H   3.1679474894360928        11.872788927970776        3.9335521722915616     
 H   3.0997876344205721        10.113447008255447        3.6781703853964727     
 H   2.4668891608639876        6.3149320385105909        4.9213072424165354     
 C   4.1301415656146725        6.9656341900606860        6.1519723125496313     
 C   3.9863227789539839        9.2677476919751456        6.7985052368226029     
 C  -2.0403006290193355        11.228077824955138        6.2104152007721911     
 C -0.89399295120034095        10.465779654232641        8.2208188017889654     
 H  -1.2386790296295285        10.701234517991745        1.6787548633225937     
 H  -2.7268083817595210        11.518146419740120        2.2175517414101340     
 H  -1.1920085875821596        13.007211181504116        3.8824325380966513     
 H -0.14140902968708191        12.202036699604346        2.7039427429979868     
 H  -3.1420841762892886        11.830361726231237        4.4899835957595275     
 H  -3.0501261735641898        10.071172278531103        4.7370800607084398     
 H  -2.3599226516215253        6.2998417951320569        3.3954188733394499     
 C  -4.0523724639491174        6.9591257812156959        2.2087978982981396     
 C  -3.9541178537259891        9.2817586941556023        1.6271936710323511     
 C   2.5154959997783672        12.380246370430664        1.5040659527574085     
 C   1.4011612038443606        11.605150910044902      -0.49098726152195848     
 H  0.33831871259412322        9.7319900519019402      -0.31473029483116932     
 H   4.6194916159283386        5.9949827935675675        6.1687371179410402     
 C   4.6700930929199647        8.0525208702749378        6.8356727814744946     
 H   4.3717342560212771        10.141545650645151        7.3188867457185323     
 C  -2.5119379610563435        12.334818997314962        6.9241993985774197     
 C  -1.3830507307851407        11.576686079024809        8.9171783545198320     
 H -0.27945014829563258        9.7293299120371248        8.7363229781224767     
 H  -4.5257971092489857        5.9808211418221831        2.1696539049764967     
 C  -4.6233970808469769        8.0586865853857912        1.5721765814183488     
 H  -4.3615121194215245        10.163522576442954        1.1377773644369389     
 H   3.1314526474685134        13.118303371141327        2.0179162418087979     
 C   2.1950534968092699        12.557040602408291       0.15481456732941037     
 H   1.1395879207043949        11.717056314531536       -1.5440838070126457     
 H   5.6104944042645046        7.9555547681228580        7.3758887330103109     
 H  -3.1440288453916714        13.060861553780379        6.4123876155439570     
 C  -2.1976802597628424        12.513474178290746        8.2747973267662118     
 H  -1.1229734510670759        11.690908375956649        9.9705072611778824     
 H  -5.5750063714436786        7.9652666281113671        1.0514394118732500     
 H   2.5768169092028197        13.426141240066805      -0.37187713701377179     
 H  -2.5992366523053518        13.371734428692346        8.8050776356427249     
 Dy   4.6904472074888376E-002   8.4723796159730309        12.693365679980793     
 Br   5.3300796542245295E-002   11.340030097295097        12.669845945625761     
 O -0.76798055931382891        8.0486156747962827        10.721207177124475     
 N  -1.3674955513902349        6.3527995223835214        13.135633483417289     
 N  -2.1918932882034237        8.9345525301507358        13.912966504595278     
 O  0.85336557110277389        8.0316093809288169        14.660392047535506     
 N   1.4264339102623735        6.3391318931621381        12.237874559908816     
 N   2.2989534867166248        8.9040742373869790        11.494802665526890     
 C  -1.2148982449966494        6.9884177292076775        10.043410255707448     
 C  -2.0122919688763266        6.5587781513876706        14.457558562525776     
 C -0.54664571319243971        5.1107399581415667        13.193454662128204     
 C  -2.4612142958018466        6.2308423381365179        12.112489924632253     
 C  -2.8373362952795582        10.119136540297667        13.997367417388229     
 C  -2.7477291643817066        7.8689772225340242        14.542863664768012     
 C   1.2882593186190419        6.9635721222761138        15.334753478436449     
 C   2.0724610244306532        6.5406320515754306        10.915904770080219     
 C  0.59048254629654440        5.1071482233284549        12.174202277523165     
 C   2.5192161595428026        6.1974427801465879        13.259846050222659     
 C   2.9646231317400753        10.078187189535480        11.424155955395863     
 C   2.8202295115342335        7.8435403866107158        10.828470580530162     
 C  -2.0255016886074011        6.0146084762918850        10.692027442354130     
 C -0.88872798817791732        6.7910412569922656        8.6818622608870744     
 H  -1.2177092563199590        6.5556074719147617        15.220287170139688     
 H  -2.7074326787438618        5.7345710120133315        14.693548387027503     
 H  -1.1854737225548058        4.2254738466185762        13.029550907457939     
 H -0.13105067208740109        5.0326409198478839        14.203329648998906     
 H  -3.1271049300794083        5.4059660354847185        12.411404276934512     
 H  -3.0355177560703805        7.1659192141386283        12.168193446889767     
 H  -2.3467246917724358        10.950413191488369        13.496279843947448     
 C  -4.0404818400269198        10.288407004920476        14.678255908570074     
 C  -3.9398431011253972        7.9663543023157315        15.259654956579407     
 C   2.0827775089063740        5.9810309870957123        14.680196332901069     
 C  0.96496488158452698        6.7696765710266709        16.696923543280001     
 H   1.2771017201954489        6.5438939927264297        10.153999348702932     
 H   2.7598128068357699        5.7100908022082288        10.679471450206972     
 H   1.2193384332279988        4.2138737207388592        12.330997955276697     
 H  0.17334037239507558        5.0404426383843610        11.164309241465164     
 H   3.1728796556007723        5.3648941642453600        12.956508085197438     
 H   3.1057729370636480        7.1248970077520690        13.207742712214500     
 H   2.5020652179657303        10.905178131726823        11.957477762901862     
 C   4.1516243779454491        10.242664215754070        10.714935661871163     
 C   3.9896549469060845        7.9392268553865852        10.073912001429532     
 C  -2.4858422517730485        4.9035886623194935        9.9772942653401273     
 C  -1.3662077701907867        5.6756652067979712        7.9846584069756599     
 H -0.28245721561175957        7.5344520775191590        8.1665299595521610     
 H  -4.5154444365113662        11.265860362470827        14.716505129142215     
 C  -4.6115332898303620        9.1880866067738314        15.313196363810130     
 H  -4.3471581040958469        7.0838230034002105        15.747667340789528     
 C   2.5303886773942423        4.8620384032886808        15.390379366464105     
 C   1.4307618273182714        5.6466530687587779        17.389955541087264     
 H  0.37264897552723120        7.5224030799518289        17.215272075791983     
 H   4.6474073988911231        11.209989381479495        10.692372405657219     
 C   4.6795668730353031        9.1510195080708705        10.029414145259382     
 H   4.3665325110861790        7.0623762047781531        9.5523918036533697     
 H  -3.1110727640686684        4.1711997840908639        10.488559953148549     
 C  -2.1701731656143854        4.7291842059736879        8.6264709134070916     
 H  -1.1061744110901053        5.5653313487528724        6.9309051115829048     
 H  -5.5644715933940203        9.2799766819918297        15.831710688288807     
 H   3.1407604917097509        4.1204655692146774        14.874700112742635     
 C   2.2179004079300229        4.6903486882912580        16.742166030574317     
 H   1.1750276942056106        5.5382198451722253        18.444903370571105     
 H   5.6166489405339002        9.2422598011972621        9.4827243370636793     
 H  -2.5617570923497825        3.8669655233062890        8.0949952482094201     
 H   2.5999294121699141        3.8217871926535159        17.269673009961597     
         256

 Dy   4.2508890889891902       0.16868900924854902        4.2392471741440954     
 Br   4.2581795841714376       -2.7150389919001308        4.2118328117706527     
 O   5.0436124867938696       0.59946472913457183        2.2618612290312243     
 N   5.6653923656387892        2.2775087006125787        4.6753225512436130     
 N   6.4919156951827990      -0.28776082849192552        5.4618701906324594     
 O   3.4520716310671191       0.61419139685158730        6.2068935576921325     
 N   2.8561349564791505        2.2898865587026740        3.7828341709544016     
 N   2.0034034053062633      -0.28837634196933604        3.0540471027233771     
 C   5.5015665446927304        1.6533809986352319        1.5815770445469037     
 C   6.3145515581406029        2.0872029893204926        5.9978479732508392     
 C   4.8374638053661725        3.5164687502533685        4.7270912826465681     
 C   6.7571862853055356        2.4010169828617127        3.6495176291013061     
 C   7.1340367598133216       -1.4740685623605130        5.5485423397427169     
 C   7.0481286157275269       0.77702664000439226        6.0922170001868059     
 C   3.0155303492886345        1.6816812294927512        6.8805012996997394     
 C   2.2067849530680630        2.0780903434744364        2.4656289373042930     
 C   3.6973717201405125        3.5168088423710437        3.7104732844954191     
 C   1.7693626652643624        2.4366114888682886        4.8089825912309037     
 C   1.3440086999267786       -1.4669243674272252        2.9896125008077234     
 C   1.4705855049845431       0.76770503572142013        2.3882427216461237     
 C   6.3207853232946336        2.6200413543887886        2.2294949575352128     
 C   5.1772340293140013        1.8513750506450526       0.21988144816112326     
 H   5.5221762395904825        2.0983607031733933        6.7627740244824048     
 H   7.0101944379368817        2.9142044580642295        6.2221012399244522     
 H   5.4741730542195626        4.4022905778610806        4.5592406923201159     
 H   4.4234423490146808        3.5968783815793248        5.7373276511520981     
 H   7.4228570152957998        3.2257870620163662        3.9486473001746027     
 H   7.3320090755039180        1.4661819276461461        3.7039989408500933     
 H   6.6421891868238108       -2.3042710109238969        5.0467935980231102     
 C   8.3354490965637424       -1.6446754039917402        6.2320196180269880     
 C   8.2370912896466439       0.67785717395407097        6.8136139470757602     
 C   2.2129444667122340        2.6582678295315487        6.2268547983943696     
 C   3.3466734399672018        1.8816963669829134        8.2399013881292511     
 H   2.9983758228903659        2.0772269803045464        1.6999347815344383     
 H   1.5102597642696725        2.9004460211318115        2.2265535280881052     
 H   3.0739793721495143        4.4144614060837517        3.8649597504521869     
 H   4.1116980669326084        3.5775749772942409        2.6990542685960972     
 H   1.1136723439425471        3.2680551462333831        4.5067922054795293     
 H   1.1823415497205272        1.5089611679929362        4.7634745764392576     
 H   1.8155573211662814       -2.2899549437393767        3.5209921468670040     
 C  0.15362411095478881       -1.6402800943956859        2.2882494552961745     
 C  0.29733131280977554       0.66166248500293734        1.6412396923826453     
 C   6.7907586978060070        3.7262902746006499        1.5137553812966948     
 C   5.6650063014238210        2.9614981657663328      -0.47862450883847418     
 H   4.5639619355619621        1.1129105670137718      -0.29429191757011103     
 H   8.8091838033864143       -2.6228019948858337        6.2708182702912092     
 C   8.9065642301597787      -0.54509333874320143        6.8682967558480401     
 H   8.6446644379906115        1.5596497165884387        7.3026810728992890     
 C   1.7656288607691319        3.7777574169836909        6.9361597826676853     
 C   2.8818810256289908        3.0060105244647710        8.9315210760929737     
 H   3.9448796906698913        1.1326435971939446        8.7568835893567876     
 H -0.33536210787180004       -2.6110915440846205        2.2712037355791961     
 C -0.38596706971430433      -0.55383124912421544        1.6037584475044464     
 H  -8.7932603627920936E-002   1.5350510633319705        1.1201150163897977     
 H   7.4208824582037716        4.4547635490761479        2.0245484306749568     
 C   6.4771791380807944        3.9013586343376918       0.16249358345747736     
 H   5.4055497671735964        3.0728392854401645       -1.5324365345918360     
 H   9.8584549466534686      -0.63833720207493294        7.3884814448391323     
 H   1.1485324521815776        4.5145500268432039        6.4218882939910928     
 C   2.0868658419448254        3.9565050634350625        8.2850064070425642     
 H   3.1443422791220508        3.1195333745221783        9.9842514195240675     
 H  -1.3258429345870955      -0.65134040315689667        1.0627831740221523     
 H   6.8773934670308030        4.7592119823310801      -0.36949675761638229     
 H   1.7048942982558712        4.8260109679933425        8.8109340466564543     
 Dy   4.2664209440208785        17.063109123615803        12.638393366223912     
 Br   4.2611268729895766        19.936044249526354        12.666699533102586     
 O   3.4574508686607164        16.627240884694128        10.670963849904728     
 N   2.8845729805246729        14.936017952843292        13.095079657132466     
 N   2.0142798335982035        17.502238550423986        13.836641523804269     
 O   5.0793718032850590        16.644735381288822        14.610367941629404     
 N   5.6801708421021067        14.949217627229919        12.199083661437037     
 N   6.5049711322463768        17.530623353250803        11.422919764546794     
 C   3.0220724925420130        15.559129997420730        9.9973657954247326     
 C   2.2388730352823805        15.139127711141823        14.417214210759232     
 C   3.7208073908821659        13.704350866753854        13.159262942618303     
 C   1.7915384843498230        14.794984566581601        12.073259481250146     
 C   1.3497780978365783        18.677070551164572        13.906068058751773     
 C   1.4921083024660462        16.442874788025957        14.503959080486329     
 C   5.5271588007493113        15.586958659891950        15.291160805273964     
 C   6.3260357966235681        15.155302196553723        10.877455464604147     
 C   4.8580761909816221        13.708009702725221        12.140083219698624     
 C   6.7730441011215223        14.826715337545865        13.223315849159166     
 C   7.1502972631811588        18.715382907794947        11.340271349065020     
 C   7.0611798656123463        16.465743947070656        10.792381103694554     
 C   2.2272099309381277        14.577452695011516        10.652836232863898     
 C   3.3450631905139860        15.364260046978563        8.6352921635035518     
 H   3.0344500249347539        15.142389076137437        15.178862914269724     
 H   1.5510268346650158        14.309210734791703        14.654289638497692     
 H   3.0923948767432234        12.810798887413648        13.002734694396068     
 H   4.1380355210742135        13.638279677239646        14.169192324722545     
 H   1.1369502003196046        13.963566563301715        12.377253730334745     
 H   1.2062355928673678        15.723232230361814        12.125096883600827     
 H   1.8130734379398767        19.503010862162824        13.371735851235544     
 C  0.16296953992503238        18.843438269232291        14.615233056614095     
 C  0.32292589023388246        16.540490750814971        15.258753664721251     
 C   6.3373500144883481        14.611971693765643        14.644118324335166     
 C   5.2028433045762119        15.393929492542847        16.653708620631502     
 H   5.5317428659992860        15.152105715788689        10.114419214049423     
 H   7.0212970771304564        14.331113914613967        10.641972136952759     
 H   5.4961288366481416        12.822072203734107        12.302628998038493     
 H   4.4422679464189834        13.631717768128276        11.130153487745044     
 H   7.4383659827308612        14.001398793234618        12.924950918945235     
 H   7.3479255713490463        15.761443900913781        13.167394086505963     
 H   6.6594511364034092        19.545825010632456        11.842516821877009     
 C   8.3535162532684257        18.885516801197792        10.659714226131081     
 C   8.2528656915283332        16.564213744248637        10.075179481150764     
 C   1.7778046625663380        13.459037324388811        9.9430241895498952     
 C   2.8778367114990306        14.241494739146662        7.9428727328903683     
 H   3.9376364983411341        16.116562105600082        8.1166020465534761     
 H -0.33208452375599440        19.811235335879577        14.636327562550109     
 C -0.36584733053351781        17.753041605431317        15.302007284143981     
 H  -5.4756553157554677E-002   15.664641273878987        15.781347881623109     
 C   6.7991902874850378        13.503372847621135        15.361503703985191     
 C   5.6821250398272278        14.281048602817842        17.353646613437821     
 H   4.5966880868028870        16.138593491246048        17.167403194090181     
 H   8.8286874107736804        19.862967211238015        10.623209631348015     
 C   8.9242796489698080        17.786192456087303        10.022892914316946     
 H   8.6601042702950082        15.682397100466829        9.5859649369012345     
 H   1.1660440813083444        12.718824130060106        10.458825365318425     
 C   2.0895545305835665        13.286561961027664        8.5912144996170898     
 H   3.1330261705359552        14.132310376519351        6.8878838288138899     
 H  -1.3028811556639779        17.845712407108749        15.848558429667325     
 H   7.4240897597071784        12.769724949451406        14.851852971394372     
 C   6.4856127101663699        13.333172404085929        16.713343219841608     
 H   5.4236720315143199        14.173820469933736        18.408121647894799     
 H   9.8769528407985359        17.878891710321454        9.5040779281087868     
 H   1.7058603166828927        12.418545778161908        8.0641248485183752     
 H   6.8789639662118800        12.473038987119992        17.246745732309353     
 Dy   2.7209528784592152E-002   8.7738471972432706        4.2081889367356409     
 Br   2.0402767792979972E-002   5.8901093631457240        4.2269623751011070     
 O  0.82608735301339464        9.2164151625637292        2.2394176928554366     
 N   1.4241757734226839        10.893864481397493        4.6608081171618130     
 N   2.2736135293068180        8.3147871009711203        5.3935568812195527     
 O -0.76442136188254439        9.2096741059127023        6.1846850397008000     
 N  -1.3852308027482263        10.883209907694850        3.7681458302059228     
 N  -2.2150404400221611        8.3182303407335301        2.9861263194711558     
 C   1.2642047343218901        10.282217395359689        1.5642320539742285     
 C   2.0737996027236738        10.682552592727973        5.9778687495112575     
 C  0.58396251875440086        12.121549719154027        4.7322133735818648     
 C   2.5109723346633612        11.038726230147152        3.6345536981857767     
 C   2.9319898708175223        7.1357268384776225        5.4591079273573699     
 C   2.8093236693118944        9.3718885782040822        6.0554373866978723     
 C  -1.2218155540345144        10.265468456827126        6.8624940288900884     
 C  -2.0337107618259225        10.691820868537670        2.4454640912150150     
 C -0.55619672040450718        12.121459188287568        3.7155999401885720     
 C  -2.4775906080031485        11.008793546563680        4.7929868968285421     
 C  -2.8583892030119711        7.1325070188610562        2.9006031587000622     
 C  -2.7684294333473214        9.3822104360653071        2.3519901057358981     
 C   2.0676052844484540        11.259058292773583        2.2165395351425246     
 C  0.93429749384710892        10.480484735795205       0.20422040708810682     
 H   1.2825097892693549        10.682375810456415        6.7438213652379639     
 H   2.7708656616057832        11.504632848967068        6.2162089850767295     
 H   1.2081423104936240        13.018522058130225        4.5769999631744174     
 H  0.16982725576056365        12.183488004993375        5.7436235461060932     
 H   3.1672365194800776        11.870037350008980        3.9358729920096347     
 H   3.0973939481671433        10.110715875879540        3.6809751679637270     
 H   2.4581497887699899        6.3119192064088256        4.9309439291637798     
 C   4.1242586324288943        6.9629205561172389        6.1574653576246927     
 C   3.9848858178949866        9.2666313244459548        6.7986655483188363     
 C  -2.0415091956494464        11.230379106729281        6.2126476047768264     
 C -0.89604298351695078        10.467200382593868        8.2232296210074711     
 H  -1.2408018505746070        10.701248021709787        1.6810893381188281     
 H  -2.7284235645996007        11.519175678100101        2.2196672531251114     
 H  -1.1921051912517997        13.007946611153431        3.8829913622138763     
 H -0.14209837133923492        12.200976366703623        2.7053209784816556     
 H  -3.1428240528244071        11.833285118626032        4.4921350918162730     
 H  -3.0526796405201582        10.074079418275918        4.7398064724236999     
 H  -2.3686865774846040        6.3028285840767140        3.4052629737328752     
 C  -4.0582009188242640        6.9617214308130801        2.2143792988484496     
 C  -3.9555028563383243        9.2827284292130035        1.6273788382769592     
 C   2.5162134471486395        12.377207865742218        1.5059960188145072     
 C   1.4009666574869672        11.603086803637417      -0.48889514920163207     
 H  0.33529125699510265        9.7317016943182839      -0.31215881330930778     
 H   4.6120013548569494        5.9915015399396401        6.1759094956675336     
 C   4.6672648761999707        8.0506713486457819        6.8371273305120788     
 H   4.3724653868677308        10.141018687020960        7.3163171600487766     
 C  -2.5116075707302863        12.337970520662468        6.9260873296311827     
 C  -1.3835941147709507        11.578966419770673        8.9192574406831930     
 H -0.28258021094636049        9.7299541944142707        8.7388760655687303     
 H  -4.5332112662074886        5.9841767322851522        2.1769259273970802     
 C  -4.6261547115558139        8.0603784985548259        1.5736767143652906     
 H  -4.3607242479346038        10.163870357935796        1.1351974998974490     
 H   3.1333468291904278        13.114436358267772        2.0196339922239983     
 C   2.1962470948077248        12.554014441290242       0.15661858237450865     
 H   1.1395286144036625        11.715048993592948       -1.5420275125605380     
 H   5.6087109686870873        7.9538371815023812        7.3755035371919258     
 H  -3.1425926496263927        13.064781844016983        6.4140592239699643     
 C  -2.1969572821023684        12.516618416592289        8.2765796302385102     
 H  -1.1234145055892300        11.693149993813876        9.9725586810482358     
 H  -5.5766940019863993        7.9667980529261397        1.0510719668943751     
 H   2.5793889290190166        13.422323501855670      -0.37039190532814315     
 H  -2.5972959608711266        13.375603811726954        8.8065418314189383     
 Dy   4.2531607095740318E-002   8.4722650159108586        12.689743542250662     
 Br   4.8880046318537748E-002   11.339966743529247        12.670753214071468     
 O -0.77207354971152409        8.0478706992469018        10.717719213487063     
 N  -1.3696545105251958        6.3519144224529347        13.132776693531074     
 N  -2.1975290073195195        8.9326079779756142        13.907148341462731     
 O  0.84927385101897823        8.0324394563240133        14.657012478962923     
 N   1.4242637209019782        6.3400083054351146        12.235040815107347     
 N   2.2932530429638538        8.9060878287058145        11.488977621372410     
 C  -1.2177135164972077        6.9869193881230647        10.040223659089540     
 C  -2.0146447976636055        6.5577985851897260        14.454621944271480     
 C -0.54776754442703313        5.1105686882013055        13.191264329090169     
 C  -2.4631667557515389        6.2285894940637645        12.109548916060211     
 C  -2.8444438584329652        10.116446114048058        13.990199854973524     
 C  -2.7509497743680886        7.8675102295283530        14.539806626540010     
 C   1.2854555772825349        6.9651415737467612        15.331645408180375     
 C   2.0700978084088772        6.5416368813295254        10.912988643433517     
 C  0.58936889844712026        5.1072904070237124        12.172020111519304     
 C   2.5172396780356689        6.1997262834554903        13.256956250285549     
 C   2.9574467799500628        10.080944323846234        11.416961516396553     
 C   2.8169775844785279        7.8450493635422633        10.825429737458469     
 C  -2.0271050337728340        6.0123585953765710        10.689181129478442     
 C -0.89123450163159779        6.7895825798268872        8.6787717659725612     
 H  -1.2200648183999658        6.5552242757456352        15.217351331133074     
 H  -2.7092562174532184        5.7331909770944431        14.690747504056253     
 H  -1.1858861716290050        4.2246936803321473        13.028073415881614     
 H -0.13205522807283424        5.0334891388065701        14.201154909465755     
 H  -3.1282445290161736        5.4031723884039327        12.408653580295427     
 H  -3.0383142681919839        7.1631425013988572        12.164909103908139     
 H  -2.3557537476270300        10.947325436390308        13.486724164572873     
 C  -4.0465471805557662        10.285475409500396        14.672910135075062     
 C  -3.9414943830044975        7.9649115690797760        15.259208801749505     
 C   2.0811405482886451        5.9833210632130944        14.677403791000891     
 C  0.96252901923710588        6.7712383110555594        16.693929935616666     
 H   1.2747301914628741        6.5443053472053583        10.151090574919110     
 H   2.7579837736131418        5.7115048148235239        10.676674874255811     
 H   1.2189471502233324        4.2146364818490492        12.329536915697247     
 H  0.17235741421256298        5.0395614178203010        11.162137354687635     
 H   3.1717397913839771        5.3677282740044676        12.953824203964531     
 H   3.1029294786530399        7.1277213853933912        13.204504395062084     
 H   2.4929430272381086        10.908348134705685        11.947880740718217     
 C   4.1455082867712081        10.245635155945058        10.709561937092635     
 C   3.9879831616717372        7.9406873387221548        10.073466421407945     
 C  -2.4859618425442069        4.9004989826162451        9.9748392959667722     
 C  -1.3672763667423222        5.6733647364483097        7.9819438260297169     
 H -0.28604180934313300        7.5337430835326327        8.1632559281268016     
 H  -4.5230678190428053        11.262173431559022        14.709724342918513     
 C  -4.6145352356086358        9.1859178555281922        15.311708979858443     
 H  -4.3466318163465392        7.0829064027168425        15.749838617524606     
 C   2.5302183853785354        4.8651576005238999        15.387966044870089     
 C   1.4297523084485595        5.6490522198989819        17.387323298606052     
 H  0.36919086450602601        7.5232549587098578        17.212109213459986     
 H   4.6397295199426027        11.213717625399580        10.685553552897682     
 C   4.6765426870794187        9.1532056007923916        10.027907058682819     
 H   4.3670503948718160        7.0632929092317944        9.5545764328611416     
 H  -3.1100476217072237        4.1673556351257197        10.486372075223791     
 C  -2.1699797943953212        4.7260814152114072        8.6241051527225778     
 H  -1.1071862303917543        5.5630363367773938        6.9282075086690869     
 H  -5.5663832055616833        9.2778760301931911        15.832147751624007     
 H   3.1416955097081258        4.1243118291288976        14.872538853685530     
 C   2.2180822698083524        4.6935076575427148        16.739852532345264     
 H   1.1741223180380087        5.5406420636935216        18.442302557359252     
 H   5.6147295257782508        9.2443673364477181        9.4831424890197322     
 H  -2.5604083340414858        3.8631632212552409        8.0929851625245171     
 H   2.6012433056582620        3.8256342937612628        17.267702900784663     
         256

 Dy   4.2548755985113518       0.16878757185883922        4.2361517726152762     
 Br   4.2618584706571498       -2.7149857405801048        4.2137327760765224     
 O   5.0474515234550958       0.60019178824765740        2.2590520877849798     
 N   5.6673817610710318        2.2783487634500630        4.6730290464348903     
 N   6.4974096603062392      -0.28599482135354043        5.4560791566659672     
 O   3.4560118917736955       0.61380682526126984        6.2040670563537059     
 N   2.8580764616833205        2.2890731183421389        3.7805388844835210     
 N   2.0088484304250103      -0.29021673239546880        3.0484181594387016     
 C   5.5040543295541839        1.6548693472881855        1.5790088384175229     
 C   6.3167742597124823        2.0879151187763947        5.9954165628806715     
 C   4.8383920267729374        3.5165581437026949        4.7256506345772546     
 C   6.7589058233844277        2.4033694312893701        3.6470988478410451     
 C   7.1410534111706578       -1.4715598678884103        5.5410697349541733     
 C   7.0512008505420214       0.77818782334351388        6.0894061977094447     
 C   3.0179095052709077        1.6804399190342010        6.8779380415597915     
 C   2.2090114249944501        2.0773053410595490        2.4631779356234342     
 C   3.6983164407524098        3.5167208923768349        3.7090072925763353     
 C   1.7709847283714901        2.4343989757746312        4.8065155288447228     
 C   1.3509632724214229       -1.4695061518017802        2.9823507650461787     
 C   1.4736591028676345       0.76645595137713618        2.3854895185368989     
 C   6.3220658022157066        2.6223418941710310        2.2271874901281699     
 C   5.1793089782912016        1.8527778922760421       0.21743036692889861     
 H   5.5244313037723858        2.0983688419387145        6.7603778162059234     
 H   7.0119312775495048        2.9152502036313837        6.2199247692795616     
 H   5.4743605987556503        4.4030418567688647        4.5586442318560927     
 H   4.4242360748917449        3.5958053320034598        5.7359093328616790     
 H   7.4236874516566393        3.2287530199130932        3.9463948741796822     
 H   7.3346820613031349        1.4691248714169169        3.7011933163600745     
 H   6.6511407040390491       -2.3012743344791176        5.0367626896584881     
 C   8.3414552234109944       -1.6420538914133920        6.2262860812615903     
 C   8.2386044689573144       0.67884600398325678        6.8133674313006081     
 C   2.2140202972497871        2.6561262799252390        6.2245343407354961     
 C   3.3485295059937612        1.8805360088863308        8.2374820358833993     
 H   3.0006604344922927        2.0770999407036372        1.6975432537275508     
 H   1.5120051067557378        2.8993052680454494        2.2242776453304840     
 H   3.0742107678396113        4.4137529961270019        3.8642914299017495     
 H   4.1125563398660869        3.5785957155553927        2.6976170035568776     
 H   1.1144803018940377        3.2652645325667065        4.5044186517036238     
 H   1.1848535187364218        1.5061913855943492        4.7606130845114061     
 H   1.8244103113930255       -2.2930153237515016        3.5112472033136028     
 C  0.15960625266383105       -1.6429931464765488        2.2826638346969399     
 C  0.29887055294782044       0.66057363020234994        1.6410088430661163     
 C   6.7904552383448058        3.7294506246405197        1.5117765111573560     
 C   5.6655126115790564        2.9637840760730665      -0.48075279887077932     
 H   4.5671204479695700        1.1135009658510173      -0.29686693363608885     
 H   8.8167928350091316       -2.6194166818886666        6.2633685853329677     
 C   8.9094727942278240      -0.54337221975456107        6.8667015701184324     
 H   8.6439790213924894        1.5600158266507509        7.3052456695394312     
 C   1.7648558007753055        3.7746334566069528        6.9342060269341479     
 C   2.8819212094431927        3.0038581823918169        8.9294534087743784     
 H   3.9479077178959132        1.1323657561751559        8.7543501430454320     
 H -0.32777219563744003       -2.6145772586076963        2.2639269974233569     
 C -0.38304715899144348      -0.55565014057937234        1.6022219398435571     
 H  -8.8559281242336751E-002   1.5345723993255764        1.1226194528318381     
 H   7.4194826225230166        4.4586977303809174        2.0227636773799653     
 C   6.4764246502046356        3.9045183524701534       0.16063404056598191     
 H   5.4059087895788762        3.0750961176121319       -1.5345245030934689     
 H   9.8602848024827736      -0.63677375197994635        7.3887804589913060     
 H   1.1465645551652621        4.5105702870745636        6.4201305320128741     
 C   2.0854973047958603        3.9533622377280495        8.2832112423940512     
 H   3.1441642441176407        3.1174094275577424        9.9822426400792548     
 H  -1.3239806804496763      -0.65300522544551731        1.0630937556977218     
 H   6.8753771784046425        4.7631122403248645      -0.37104933123310585     
 H   1.7020374809246970        4.8220237149146739        8.8094692033251629     
 Dy   4.2705942109167028        17.063126050652642        12.642191344259130     
 Br   4.2655818051316619        19.936050537281083        12.665747764502068     
 O   3.4613473248485733        16.628380137175306        10.674469704823784     
 N   2.8864586100597385        14.936936617114632        13.097893258265975     
 N   2.0198334837185627        17.504277913879189        13.842671181283416     
 O   5.0832531124880473        16.643893555711060        14.613943900803523     
 N   5.6819715773016846        14.948205740563933        12.201892887909629     
 N   6.5104894179371016        17.528494929020646        11.428939101617436     
 C   3.0247434494736107        15.561034310896584        10.000515697699786     
 C   2.2409153797659047        15.140101772813459        14.420099433687387     
 C   3.7215279570657329        13.704461120083085        13.161373220154642     
 C   1.7932557851998583        14.797474238285281        12.076074592220117     
 C   1.3569113266892625        18.679910175811656        13.913587432821418     
 C   1.4950785517728369        16.444364981840767        14.507030670469064     
 C   5.5297507668994488        15.585317203093560        15.294388765219171     
 C   6.3280358279188542        15.154206144202979        10.880358444783317     
 C   4.8587980102052981        13.707753623980176        12.142199377338899     
 C   6.7746306816772179        14.824272917056692        13.226202660887333     
 C   7.1573954633249270        18.712459165315959        11.347732751932016     
 C   7.0641097948298768        16.464127971076525        10.795432069815643     
 C   2.2286539410705024        14.580047379789214        10.655560883971118     
 C   3.3475102236711889        15.366175846262852        8.6383557180028419     
 H   3.0364805143678031        15.142712249169950        15.181764144595780     
 H   1.5525098059720124        14.310594350793364        14.656983266878154     
 H   3.0923109249545786        12.811588870430919        13.004106100296854     
 H   4.1386318899793704        13.637312109471717        14.171288187458037     
 H   1.1377745564356836        13.966610991321371        12.379757519247796     
 H   1.2088715363738944        15.726288463809452        12.128323984060662     
 H   1.8222821378919014        19.506308141090262        13.381826037148434     
 C  0.16898977288002592        18.846485764925834        14.620847437891275     
 C  0.32423831856710600        16.541908433571976        15.259116586397001     
 C   6.3386257362306786        14.609545697732514        14.646928095288132     
 C   5.2052670496609696        15.392361209034279        16.656877369025203     
 H   5.5337495261594292        15.151644598330952        10.117316116859538     
 H   7.0227416434443652        14.329599846391174        10.644716153222209     
 H   5.4960955280785129        12.821173360887286        12.304024404490795     
 H   4.4428720350151867        13.632508346302622        11.132254240476037     
 H   7.4391011815646886        13.998385434467693        12.927640215916188     
 H   7.3504084841592370        15.758444305191025        13.170628744144771     
 H   6.6686096505227273        19.542486146665965        11.852530162801607     
 C   8.3595034097147405        18.882337011258233        10.665229817524866     
 C   8.2541347351826655        16.562620056858908        10.075458695700611     
 C   1.7778600812330703        13.462473214511048        9.9452979504599170     
 C   2.8789421353992246        14.244256001037330        7.9455032536722943     
 H   3.9411670589329071        16.117764153620069        8.1199014658427817     
 H -0.32440439256479547        19.815090393243665        14.643504916720087     
 C -0.36309448384681425        17.755231542305054        15.303524127355184     
 H  -5.5752501666043744E-002   15.665469090223191        15.778930290358486     
 C   6.7990301897280307        13.500105747696908        15.363901495248154     
 C   5.6831588991617821        14.278633979354275        17.356411669150258     
 H   4.6002805087623102        16.137810892756839        17.170810836972144     
 H   8.8363337563589450        19.858985803910414        10.630260019238412     
 C   8.9270037774758464        17.783819928369844        10.024297170733558     
 H   8.6590550296760060        15.681360322233463        9.5834542773209872     
 H   1.1649671180266754        12.722960585628085        10.460778004014740     
 C   2.0893980816268534        13.290065567622131        8.5934166694536724     
 H   3.1341488110887639        14.135111065675481        6.8905105278111121     
 H  -1.3012837349511823        17.847810018286999        15.848069845813859     
 H   7.4227388863857424        12.765693575961127        14.853940669455497     
 C   6.4852854344130959        13.329921334768741        16.715688322753287     
 H   5.4247666673914559        14.171437767366989        18.410900797575842     
 H   9.8785302446388279        17.876583597397165        9.5034518396070293     
 H   1.7046458812863141        12.422740618349527        8.0659204584347002     
 H   6.8775335109295037        12.469091034975994        17.248710197447483     
 Dy   2.3347156187673718E-002   8.7739575905346161        4.2112474178285133     
 Br   1.6833000274383978E-002   5.8901679566165797        4.2250316310208857     
 O  0.82233105011071572        9.2159985215709845        2.2422232232843493     
 N   1.4223489173581472        10.893065470437994        4.6630634375694502     
 N   2.2682774613454546        8.3129707269968964        5.3991205524756429     
 O -0.76813598608603550        9.2104404071501627        6.1874481980206397     
 N  -1.3871032219185810        10.884034922755880        3.7703777945047383     
 N  -2.2203686966377290        8.3199824458868239        2.9917750868369248     
 C   1.2619149797775120        10.280980012627753        1.5667771661793828     
 C   2.0716915426989391        10.681777438942378        5.9802788996290062     
 C  0.58311379576352063        12.121460514063221        4.7336448425854920     
 C   2.5094572592306892        11.036544464057721        3.6369730434286214     
 C   2.9251416539940176        7.1331692596020977        5.4662810944658959     
 C   2.8063582689895155        9.3706415875032665        6.0581334347982985     
 C  -1.2242249260876115        10.266977844901700        6.8650095268720710     
 C  -2.0358058165007380        10.692521499210136        2.4478268682520117     
 C -0.55702249352360578        12.121543857930055        3.7169968641508575     
 C  -2.4792084544025190        11.011121402190945        4.7953268385228345     
 C  -2.8652254623895765        7.1350000106288451        2.9079091352000499     
 C  -2.7713617861178577        9.3833570027322448        2.3547076095087185     
 C   2.0665980673787629        11.256947413858866        2.2188248271740196     
 C  0.93242520741768720        10.479347985876164       0.20665018627048545     
 H   1.2803494669354838        10.682263229925132        6.7461783792103711     
 H   2.7692474691646267        11.503494844353654        6.2184436689213838     
 H   1.2079923597148992        13.017824484764180        4.5776524494995341     
 H  0.16905365466845090        12.184487300954702        5.7450221912248747     
 H   3.1665255495240618        11.867285772047184        3.9381938117277078     
 H   3.0950002619137145        10.107984743503634        3.6837799505309818     
 H   2.4494104166759918        6.3089063743070612        4.9405806159110242     
 C   4.1183756992431153        6.9602069221737910        6.1629584026997541     
 C   3.9834488568359889        9.2655149569167641        6.7988258598150688     
 C  -2.0427177622795574        11.232680388503425        6.2148800087814609     
 C -0.89809301583356060        10.468621110955095        8.2256404402259768     
 H  -1.2429246715196858        10.701261525427830        1.6834238129150625     
 H  -2.7300387474396803        11.520204936460081        2.2217827648400892     
 H  -1.1922017949214396        13.008682040802745        3.8835501863311008     
 H -0.14278771299138793        12.199916033802898        2.7066992139653245     
 H  -3.1435639293595257        11.836208511020827        4.4942865878730185     
 H  -3.0552331074761265        10.076986558020735        4.7425328841389600     
 H  -2.3774505033476832        6.3058153730213720        3.4151070741263005     
 C  -4.0640293736994115        6.9643170804104635        2.2199606993987597     
 C  -3.9568878589506595        9.2836981642704028        1.6275640055215674     
 C   2.5169308945189113        12.374169361053774        1.5079260848716058     
 C   1.4007721111295739        11.601022697229933      -0.48680303688130566     
 H  0.33226380139608208        9.7314133367346276      -0.30958733178744624     
 H   4.6045110937855593        5.9880202863117118        6.1830818733940269     
 C   4.6644366594799775        8.0488218270166261        6.8385818795496638     
 H   4.3731965177141845        10.140491723396769        7.3137475743790210     
 C  -2.5112771804042291        12.341122044009975        6.9279752606849465     
 C  -1.3841374987567605        11.581246760516539        8.9213365268465559     
 H -0.28571027359708839        9.7305784767914165        8.7414291530149839     
 H  -4.5406254231659915        5.9875323227481223        2.1841979498176642     
 C  -4.6289123422646510        8.0620704117238606        1.5751768473122325     
 H  -4.3599363764476831        10.164218139428636        1.1326176353579593     
 H   3.1352410109123423        13.110569345394218        2.0213517426391987     
 C   2.1974406928061798        12.550988280172193       0.15842259741960690     
 H   1.1394693081029301        11.713041672654358       -1.5399712181084306     
 H   5.6069275331096691        7.9521195948819052        7.3751183413735406     
 H  -3.1411564538611141        13.068702134253586        6.4157308323959725     
 C  -2.1962343044418944        12.519762654893832        8.2783619337108085     
 H  -1.1238555601113838        11.695391611671100        9.9746101009185875     
 H  -5.5783816325291191        7.9683294777409115        1.0507045219155000     
 H   2.5819609488352131        13.418505763644536      -0.36890667364251450     
 H  -2.5953552694369009        13.379473194761562        8.8080060271951499     
 Dy   3.8158742116592252E-002   8.4721504158486862        12.686121404520529     
 Br   4.4459296094830195E-002   11.339903389763398        12.671660482517174     
 O -0.77616654010921926        8.0471257236975227        10.714231249849650     
 N  -1.3718134696601567        6.3510293225223471        13.129919903644860     
 N  -2.2031647264356158        8.9306634258004927        13.901330178330184     
 O  0.84518213093518257        8.0332695317192115        14.653632910390337     
 N   1.4220935315415826        6.3408847177080920        12.232207070305879     
 N   2.2875525992110828        8.9081014200246518        11.483152577217927     
 C  -1.2205287879977662        6.9854210470384519        10.037037062471631     
 C  -2.0169976264508844        6.5568190189917814        14.451685326017184     
 C -0.54888937566162654        5.1103974182610452        13.189073996052135     
 C  -2.4651192157012312        6.2263366499910120        12.106607907488170     
 C  -2.8515514215863722        10.113755687798447        13.983032292558820     
 C  -2.7541703843544711        7.8660432365226827        14.536749588312007     
 C   1.2826518359460279        6.9667110252174096        15.328537337924299     
 C   2.0677345923871018        6.5426417110836210        10.910072516786814     
 C  0.58825525059769612        5.1074325907189699        12.169837945515443     
 C   2.5152631965285348        6.2020097867643926        13.254066450348439     
 C   2.9502704281600503        10.083701458156987        11.409767077397243     
 C   2.8137256574228222        7.8465583404738108        10.822388894386775     
 C  -2.0287083789382669        6.0101087144612571        10.686334816602754     
 C -0.89374101508527826        6.7881239026615097        8.6756812710580498     
 H  -1.2224203804799727        6.5548410795765077        15.214415492126459     
 H  -2.7110797561625746        5.7318109421755539        14.687946621085002     
 H  -1.1862986207032040        4.2239135140457176        13.026595924305292     
 H -0.13305978405826738        5.0343373577652555        14.198980169932604     
 H  -3.1293841279529389        5.4003787413231468        12.405902883656342     
 H  -3.0411107803135873        7.1603657886590861        12.161624760926511     
 H  -2.3647828034816238        10.944237681292247        13.477168485198298     
 C  -4.0526125210846136        10.282543814080318        14.667564361580050     
 C  -3.9431456648835979        7.9634688358438215        15.258762646919605     
 C   2.0795035876709158        5.9856111393304756        14.674611249100714     
 C  0.96009315688968466        6.7728000510844479        16.690936327953334     
 H   1.2723586627302994        6.5447167016842860        10.148181801135287     
 H   2.7561547403905133        5.7129188274388190        10.673878298304649     
 H   1.2185558672186660        4.2153992429592391        12.328075876117797     
 H  0.17137445603005039        5.0386801972562409        11.159965467910109     
 H   3.1705999271671814        5.3705623837635743        12.951140322731625     
 H   3.1000860202424323        7.1305457630347124        13.201266077909667     
 H   2.4838208365104868        10.911518137684547        11.938283718534574     
 C   4.1393921955969661        10.248606096136047        10.704188212314108     
 C   3.9863113764373899        7.9421478220577235        10.073020841386356     
 C  -2.4860814333153654        4.8974093029129957        9.9723843265934171     
 C  -1.3683449632938578        5.6710642660986483        7.9792292450837738     
 H -0.28962640307450638        7.5330340895461063        8.1599818967014404     
 H  -4.5306912015742444        11.258486500647217        14.702943556694809     
 C  -4.6175371813869086        9.1837491042825530        15.310221595906754     
 H  -4.3461055285972314        7.0819898020334744        15.752009894259686     
 C   2.5300480933628284        4.8682767977591199        15.385552723276071     
 C   1.4287427895788476        5.6514513710391849        17.384691056124840     
 H  0.36573275348482082        7.5241068374678859        17.208946351127988     
 H   4.6320516409940824        11.217445869319665        10.678734700138145     
 C   4.6735185011235352        9.1553916935139128        10.026399972106255     
 H   4.3675682786574521        7.0642096136854358        9.5567610620689134     
 H  -3.1090224793457790        4.1635114861605764        10.484184197299033     
 C  -2.1697864231762569        4.7229786244491256        8.6217393920380623     
 H  -1.1081980496934034        5.5607413248019153        6.9255099057552698     
 H  -5.5682948177293463        9.2757753783945525        15.832584814959207     
 H   3.1426305277065008        4.1281580890431187        14.870377594628424     
 C   2.2182641316866820        4.6966666267941717        16.737539034116210     
 H   1.1732169418704070        5.5430642822148171        18.439701744147403     
 H   5.6128101110226014        9.2464748716981742        9.4835606409757869     
 H  -2.5590595757331887        3.8593609192041929        8.0909750768396140     
 H   2.6025571991466094        3.8294813948690103        17.265732791607729     
         256

 Dy   4.2588621080335143       0.16888613446912942        4.2330563710864570     
 Br   4.2655373571428621       -2.7149324892600788        4.2156327403823921     
 O   5.0512905601163220       0.60091884736074308        2.2562429465387348     
 N   5.6693711565032743        2.2791888262875473        4.6707355416261676     
 N   6.5029036254296795      -0.28422881421515533        5.4502881226994759     
 O   3.4599521524802719       0.61342225367095238        6.2012405550152794     
 N   2.8600179668874905        2.2882596779816042        3.7782435980126410     
 N   2.0142934555437577      -0.29205712282160157        3.0427892161540262     
 C   5.5065421144156383        1.6563576959411390        1.5764406322881421     
 C   6.3189969612843617        2.0886272482322963        5.9929851525105038     
 C   4.8393202481797033        3.5166475371520209        4.7242099865079412     
 C   6.7606253614633207        2.4057218797170274        3.6446800665807841     
 C   7.1480700625279932       -1.4690511734163079        5.5335971301656306     
 C   7.0542730853565168       0.77934900668263540        6.0865953952320835     
 C   3.0202886612531810        1.6791986085756507        6.8753747834198435     
 C   2.2112378969208377        2.0765203386446620        2.4607269339425759     
 C   3.6992611613643076        3.5166329423826266        3.7075413006572515     
 C   1.7726067914786177        2.4321864626809737        4.8040484664585419     
 C   1.3579178449160672       -1.4720879361763353        2.9750890292846344     
 C   1.4767327007507258       0.76520686703285212        2.3827363154276746     
 C   6.3233462811367804        2.6246424339532735        2.2248800227211274     
 C   5.1813839272684019        1.8541807339070315       0.21497928569667396     
 H   5.5266863679542890        2.0983769807040362        6.7579816079294428     
 H   7.0136681171621289        2.9162959491985379        6.2177482986346710     
 H   5.4745481432917371        4.4037931356766489        4.5580477713920695     
 H   4.4250298007688080        3.5947322824275947        5.7344910145712591     
 H   7.4245178880174798        3.2317189778098201        3.9441424481847616     
 H   7.3373550471023510        1.4720678151876878        3.6983876918700562     
 H   6.6600922212542866       -2.2982776580343383        5.0267317812938659     
 C   8.3474613502582447       -1.6394323788350440        6.2205525444961927     
 C   8.2401176482679865       0.67983483401244260        6.8131209155254560     
 C   2.2150961277873402        2.6539847303189292        6.2222138830766216     
 C   3.3503855720203211        1.8793756507897483        8.2350626836375493     
 H   3.0029450460942195        2.0769729011027280        1.6951517259206630     
 H   1.5137504492418035        2.8981645149590873        2.2220017625728632     
 H   3.0744421635297083        4.4130445861702512        3.8636231093513120     
 H   4.1134146127995646        3.5796164538165445        2.6961797385176585     
 H   1.1152882598455283        3.2624739189000298        4.5020450979277173     
 H   1.1873654877523165        1.5034216031957619        4.7577515925835545     
 H   1.8332633016197692       -2.2960757037636266        3.5015022597602021     
 C  0.16558839437287329       -1.6457061985574117        2.2770782140977048     
 C  0.30040979308586535       0.65948477540176242        1.6407779937495872     
 C   6.7901517788836045        3.7326109746803899        1.5097976410180169     
 C   5.6660189217342927        2.9660699863797997      -0.48288108890308451     
 H   4.5702789603771778        1.1140913646882631      -0.29944194970206667     
 H   8.8244018666318471       -2.6160313688915000        6.2559189003747253     
 C   8.9123813582958693      -0.54165110076592082        6.8651063843888238     
 H   8.6432936047943656        1.5603819367130634        7.3078102661795734     
 C   1.7640827407814792        3.7715094962302143        6.9322522712006114     
 C   2.8819613932573946        3.0017058403188623        8.9273857414557849     
 H   3.9509357451219347        1.1320879151563670        8.7518166967340747     
 H -0.32018228340308003       -2.6180629731307721        2.2566502592675182     
 C -0.38012724826858263      -0.55746903203452924        1.6006854321826678     
 H  -8.9185958856752554E-002   1.5340937353191821        1.1251238892738786     
 H   7.4180827868422625        4.4626319116856878        2.0209789240849743     
 C   6.4756701623284769        3.9076780706026151       0.15877449767448643     
 H   5.4062678119841570        3.0773529497840992       -1.5366124715951017     
 H   9.8621146583120805      -0.63521030188495986        7.3890794731434797     
 H   1.1445966581489466        4.5065905473059233        6.4183727700346553     
 C   2.0841287676468951        3.9502194120210370        8.2814160777455381     
 H   3.1439862091132307        3.1152854805933070        9.9802338606344403     
 H  -1.3221184263122572      -0.65467004773413806        1.0634043373732913     
 H   6.8733608897784828        4.7670124983186488      -0.37260190484982936     
 H   1.6991806635935227        4.8180364618360052        8.8080043599938715     
 Dy   4.2747674778125262        17.063142977689484        12.645989322294348     
 Br   4.2700367372737462        19.936056825035813        12.664795995901551     
 O   3.4652437810364298        16.629519389656480        10.677975559742839     
 N   2.8883442395948040        14.937855281385975        13.100706859399482     
 N   2.0253871338389220        17.506317277334389        13.848700838762563     
 O   5.0871344216910348        16.643051730133294        14.617519859977643     
 N   5.6837723125012634        14.947193853897950        12.204702114382222     
 N   6.5160077036278263        17.526366504790484        11.434958438688078     
 C   3.0274144064052084        15.562938624372437        10.003665599974839     
 C   2.2429577242494285        15.141075834485093        14.422984656615540     
 C   3.7222485232492999        13.704571373412314        13.163483497690981     
 C   1.7949730860498938        14.799963909988962        12.078889703190088     
 C   1.3640445555419469        18.682749800458740        13.921106806891064     
 C   1.4980488010796278        16.445855175655574        14.510102260451797     
 C   5.5323427330495871        15.583675746295169        15.297616725164380     
 C   6.3300358592141404        15.153110091852234        10.883261424962487     
 C   4.8595198294289741        13.707497545235132        12.144315534979174     
 C   6.7762172622329135        14.821830496567520        13.229089472615499     
 C   7.1644936634686944        18.709535422836968        11.355194154799012     
 C   7.0670397240474081        16.462511995082394        10.798483035936732     
 C   2.2300979512028767        14.582642064566910        10.658285535078338     
 C   3.3499572568283917        15.368091645547139        8.6414192725021319     
 H   3.0385110038008523        15.143035422202463        15.184665374921835     
 H   1.5539927772790092        14.311977966795023        14.659676895258615     
 H   3.0922269731659338        12.812378853448189        13.005477506197641     
 H   4.1392282588845282        13.636344541703787        14.173384050193528     
 H   1.1385989125517628        13.969655419341029        12.382261308160848     
 H   1.2115074798804208        15.729344697257091        12.131551084520497     
 H   1.8314908378439259        19.509605420017696        13.391916223061326     
 C  0.17501000583501944        18.849533260619378        14.626461819168457     
 C  0.32555074690032948        16.543326116328984        15.259479508072751     
 C   6.3399014579730091        14.607119701699386        14.649737866241098     
 C   5.2076907947457274        15.390792925525709        16.660046117418901     
 H   5.5357561863195714        15.151183480873216        10.120213019669654     
 H   7.0241862097582741        14.328085778168381        10.647460169491657     
 H   5.4960622195088851        12.820274518040465        12.305419810943096     
 H   4.4434761236113891        13.633298924476966        11.134354993207028     
 H   7.4398363803985159        13.995372075700770        12.930329512887141     
 H   7.3528913969694267        15.755444709468270        13.173863401783578     
 H   6.6777681646420453        19.539147282699474        11.862543503726204     
 C   8.3654905661610552        18.879157221318675        10.670745408918648     
 C   8.2554037788369978        16.561026369469182        10.075737910250458     
 C   1.7779154998998024        13.465909104633287        9.9475717113699371     
 C   2.8800475592994181        14.247017262927997        7.9481337744542211     
 H   3.9446976195246801        16.118966201640053        8.1232008851320856     
 H -0.31672426137359661        19.818945450607750        14.650682270890066     
 C -0.36034163716011064        17.757421479178792        15.305040970566388     
 H  -5.6748450174532811E-002   15.666296906567393        15.776512699093866     
 C   6.7988700919710237        13.496838647772680        15.366299286511115     
 C   5.6841927584963363        14.276219355890706        17.359176724862692     
 H   4.6038729307217334        16.137028294267630        17.174218479854108     
 H   8.8439801019442079        19.855004396582814        10.637310407128808     
 C   8.9297279059818848        17.781447400652382        10.025701427150167     
 H   8.6580057890570039        15.680323544000098        9.5809436177407417     
 H   1.1638901547450065        12.727097041196064        10.462730642711056     
 C   2.0892416326701402        13.293569174216600        8.5956188392902533     
 H   3.1352714516415729        14.137911754831610        6.8931372268083333     
 H  -1.2996863142383868        17.849907629465250        15.847581261960395     
 H   7.4213880130643073        12.761662202470845        14.856028367516624     
 C   6.4849581586598219        13.326670265451556        16.718033425664967     
 H   5.4258613032685918        14.169055064800242        18.413679947256881     
 H   9.8801076484791199        17.874275484472872        9.5028257511052718     
 H   1.7034314458897355        12.426935458537145        8.0677160683510252     
 H   6.8761030556471283        12.465143082831995        17.250674662585610     
 Dy   1.9484783590755290E-002   8.7740679838259634        4.2143058989213849     
 Br   1.3263232755787981E-002   5.8902265500874345        4.2231008869406645     
 O  0.81857474720803680        9.2155818805782399        2.2450287537132620     
 N   1.4205220612936102        10.892266459478497        4.6653187579770874     
 N   2.2629413933840907        8.3111543530226726        5.4046842237317323     
 O -0.77185061028952673        9.2112067083876212        6.1902113563404795     
 N  -1.3889756410889358        10.884859937816909        3.7726097588035534     
 N  -2.2256969532532969        8.3217345510401177        2.9974238542026934     
 C   1.2596252252331339        10.279742629895814        1.5693222783845371     
 C   2.0695834826742043        10.681002285156783        5.9826890497467549     
 C  0.58226507277264050        12.121371308972416        4.7350763115891192     
 C   2.5079421837980167        11.034362697968293        3.6393923886714661     
 C   2.9182934371705134        7.1306116807265729        5.4734542615744219     
 C   2.8033928686671361        9.3693945968024490        6.0608294828987237     
 C  -1.2266342981407088        10.268487232976275        6.8675250248540527     
 C  -2.0379008711755535        10.693222129882601        2.4501896452890088     
 C -0.55784826664270437        12.121628527572542        3.7183937881131435     
 C  -2.4808263008018896        11.013449257818207        4.7976667802171260     
 C  -2.8720617217671824        7.1374930023966341        2.9152151117000376     
 C  -2.7742941388883935        9.3845035693991843        2.3574251132815389     
 C   2.0655908503090723        11.254836534944150        2.2211101192055147     
 C  0.93055292098826536        10.478211235957122       0.20907996545286409     
 H   1.2781891446016129        10.682150649393849        6.7485353931827783     
 H   2.7676292767234703        11.502356839740241        6.2206783527660381     
 H   1.2078424089361746        13.017126911398135        4.5783049358246508     
 H  0.16828005357633818        12.185486596916027        5.7464208363436562     
 H   3.1658145795680466        11.864534194085389        3.9405146314457808     
 H   3.0926065756602856        10.105253611127726        3.6865847330982362     
 H   2.4406710445819941        6.3058935422052960        4.9502173026582676     
 C   4.1124927660573363        6.9574932882303431        6.1684514477748156     
 C   3.9820118957769917        9.2643985893875715        6.7989861713113013     
 C  -2.0439263289096683        11.234981670277570        6.2171124127860962     
 C -0.90014304815017043        10.470041839316321        8.2280512594444826     
 H  -1.2450474924647643        10.701275029145872        1.6857582877112969     
 H  -2.7316539302797600        11.521234194820060        2.2238982765550670     
 H  -1.1922983985910798        13.009417470452059        3.8841090104483258     
 H -0.14347705464354094        12.198855700902175        2.7080774494489934     
 H  -3.1443038058946442        11.839131903415621        4.4964380839297640     
 H  -3.0577865744320949        10.079893697765550        4.7452592958542201     
 H  -2.3862144292107619        6.3088021619660291        3.4249511745197254     
 C  -4.0698578285745581        6.9669127300078477        2.2255420999490698     
 C  -3.9582728615629947        9.2846678993278040        1.6277491727661755     
 C   2.5176483418891835        12.371130856365330        1.5098561509287043     
 C   1.4005775647721805        11.598958590822450      -0.48471092456097925     
 H  0.32923634579706157        9.7311249791509731      -0.30701585026558470     
 H   4.5970208327141702        5.9845390326837844        6.1902542511205203     
 C   4.6616084427599835        8.0469723053874702        6.8400364285872479     
 H   4.3739276485606382        10.139964759772576        7.3111779887092663     
 C  -2.5109467900781719        12.344273567357481        6.9298631917387095     
 C  -1.3846808827425705        11.583527101262405        8.9234156130099169     
 H -0.28884033624781630        9.7312027591685641        8.7439822404612393     
 H  -4.5480395801244944        5.9908879132110915        2.1914699722382482     
 C  -4.6316699729734871        8.0637623248928954        1.5766769802591742     
 H  -4.3591485049607623        10.164565920921477        1.1300377708184695     
 H   3.1371351926342568        13.106702332520664        2.0230694930543986     
 C   2.1986342908046344        12.547962119054144       0.16022661246470518     
 H   1.1394100018021975        11.711034351715769       -1.5379149236563230     
 H   5.6051440975322517        7.9504020082614284        7.3747331455551555     
 H  -3.1397202580958354        13.072622424490190        6.4174024408219799     
 C  -2.1955113267814208        12.522906893195374        8.2801442371831069     
 H  -1.1242966146335378        11.697633229528325        9.9766615207889409     
 H  -5.5800692630718389        7.9698609025556841        1.0503370769366251     
 H   2.5845329686514100        13.414688025433403      -0.36742144195688586     
 H  -2.5934145780026756        13.383342577796173        8.8094702229713633     
 Dy   3.3785877137444187E-002   8.4720358157865157        12.682499266790398     
 Br   4.0038545871122641E-002   11.339840035997549        12.672567750962880     
 O -0.78025953050691454        8.0463807481481417        10.710743286212239     
 N  -1.3739724287951176        6.3501442225917604        13.127063113758643     
 N  -2.2088004455517116        8.9287188736253693        13.895512015197639     
 O  0.84109041085138703        8.0340996071144080        14.650253341817754     
 N   1.4199233421811870        6.3417611299810686        12.229373325504410     
 N   2.2818521554583118        8.9101150113434873        11.477327533063447     
 C  -1.2233440594983247        6.9839227059538391        10.033850465853723     
 C  -2.0193504552381634        6.5558394527938368        14.448748707762888     
 C -0.55001120689621996        5.1102261483207840        13.186883663014102     
 C  -2.4670716756509239        6.2240838059182586        12.103666898916128     
 C  -2.8586589847397792        10.111065261548836        13.975864730144114     
 C  -2.7573909943408532        7.8645762435170115        14.533692550084005     
 C   1.2798480946095210        6.9682804766880571        15.325429267668225     
 C   2.0653713763653259        6.5436465408377158        10.907156390140111     
 C  0.58714160274827210        5.1075747744142275        12.167655779511582     
 C   2.5132867150214011        6.2042932900732950        13.251176650411329     
 C   2.9430940763700377        10.086458592467741        11.402572638397931     
 C   2.8104737303671166        7.8480673174053583        10.819348051315082     
 C  -2.0303117241036999        6.0078588335459422        10.683488503727064     
 C -0.89624752853895884        6.7866652254961313        8.6725907761435366     
 H  -1.2247759425599796        6.5544578834073812        15.211479653119843     
 H  -2.7129032948719312        5.7304309072566655        14.685145738113752     
 H  -1.1867110697774033        4.2231333477592887        13.025118432728968     
 H -0.13406434004370052        5.0351855767239417        14.196805430399454     
 H  -3.1305237268897042        5.3975850942423600        12.403152187017255     
 H  -3.0439072924351906        7.1575890759193141        12.158340417944883     
 H  -2.3738118593362181        10.941149926194186        13.467612805823723     
 C  -4.0586778616134600        10.279612218660239        14.662218588085036     
 C  -3.9447969467626987        7.9620261026078660        15.258316492089703     
 C   2.0778666270531869        5.9879012154478577        14.671818707200535     
 C  0.95765729454226356        6.7743617911133365        16.687942720290000     
 H   1.2699871339977247        6.5451280561632146        10.145273027351466     
 H   2.7543257071678848        5.7143328400541140        10.671081722353486     
 H   1.2181645842139996        4.2161620040694290        12.326614836538347     
 H  0.17039149784753779        5.0377989766921809        11.157793581132582     
 H   3.1694600629503862        5.3733964935226810        12.948456441498719     
 H   3.0972425618318242        7.1333701406760346        13.198027760757251     
 H   2.4746986457828650        10.914688140663412        11.928686696350930     
 C   4.1332761044227251        10.251577036327035        10.698814487535580     
 C   3.9846395912030426        7.9436083053932931        10.072575261364769     
 C  -2.4862010240865242        4.8943196232097472        9.9699293572200638     
 C  -1.3694135598453934        5.6687637957489869        7.9765146641378299     
 H -0.29321099680587981        7.5323250955595800        8.1567078652760809     
 H  -4.5383145841056844        11.254799569735415        14.696162770471107     
 C  -4.6205391271651823        9.1815803530369156        15.308734211955066     
 H  -4.3455792408479237        7.0810732013501063        15.754181170994764     
 C   2.5298778013471210        4.8713959949943400        15.383139401682053     
 C   1.4277332707091357        5.6538505221793889        17.382058813643631     
 H  0.36227464246361563        7.5249587162259148        17.205783488795991     
 H   4.6243737620455629        11.221174113239748        10.671915847378610     
 C   4.6704943151676517        9.1575777862354339        10.024892885529692     
 H   4.3680861624430891        7.0651263181390771        9.5589456912766870     
 H  -3.1079973369843343        4.1596673371954322        10.481996319374273     
 C  -2.1695930519571927        4.7198758336868440        8.6193736313535485     
 H  -1.1092098689950525        5.5584463128264368        6.9228123028414519     
 H  -5.5702064298970093        9.2736747265959139        15.833021878294405     
 H   3.1435655457048752        4.1320043489573388        14.868216335571317     
 C   2.2184459935650116        4.6998255960456286        16.735225535887157     
 H   1.1723115657028051        5.5454865007361125        18.437100930935550     
 H   5.6108906962669511        9.2485824069486302        9.4839787929318398     
 H  -2.5577108174248919        3.8555586171531449        8.0889649911547092     
 H   2.6038710926349573        3.8333284959767577        17.263762682430798     
         256

 Dy   4.2628486175556759       0.16898469707941960        4.2299609695576379     
 Br   4.2692162436285743       -2.7148792379400528        4.2175327046882609     
 O   5.0551295967775483       0.60164590647382876        2.2534338052924903     
 N   5.6713605519355168        2.2800288891250315        4.6684420368174457     
 N   6.5083975905531197      -0.28246280707677018        5.4444970887329838     
 O   3.4638924131868483       0.61303768208063492        6.1984140536768528     
 N   2.8619594720916601        2.2874462376210696        3.7759483115417605     
 N   2.0197384806625047      -0.29389751324773433        3.0371602728693508     
 C   5.5090298992770919        1.6578460445940926        1.5738724261587616     
 C   6.3212196628562412        2.0893393776881979        5.9905537421403352     
 C   4.8402484695864691        3.5167369306013474        4.7227693384386269     
 C   6.7623448995422129        2.4080743281446852        3.6422612853205227     
 C   7.1550867138853285       -1.4665424789442052        5.5261245253770870     
 C   7.0573453201710112       0.78051019002175703        6.0837845927547223     
 C   3.0226678172354546        1.6779572981171005        6.8728115252798956     
 C   2.2134643688472249        2.0757353362297746        2.4582759322617171     
 C   3.7002058819762049        3.5165449923884182        3.7060753087381677     
 C   1.7742288545857452        2.4299739495873158        4.8015814040723610     
 C   1.3648724174107114       -1.4746697205508903        2.9678272935230896     
 C   1.4798062986338172       0.76395778268856818        2.3799831123184498     
 C   6.3246267600578534        2.6269429737355159        2.2225725553140849     
 C   5.1834588762456013        1.8555835755380210       0.21252820446444934     
 H   5.5289414321361932        2.0983851194693575        6.7555853996529622     
 H   7.0154049567747530        2.9173416947656921        6.2155718279897814     
 H   5.4747356878278248        4.4045444145844339        4.5574513109280463     
 H   4.4258235266458712        3.5936592328517296        5.7330726962808392     
 H   7.4253483243783203        3.2346849357065470        3.9418900221898410     
 H   7.3400280329015670        1.4750107589584587        3.6955820673800375     
 H   6.6690437384695249       -2.2952809815895585        5.0167008729292446     
 C   8.3534674771054966       -1.6368108662566958        6.2148190077307950     
 C   8.2416308275786569       0.68082366404162853        6.8128743997503038     
 C   2.2161719583248938        2.6518431807126195        6.2198934254177480     
 C   3.3522416380468805        1.8782152926931657        8.2326433313916993     
 H   3.0052296576961464        2.0768458615018184        1.6927601981137754     
 H   1.5154957917278689        2.8970237618727253        2.2197258798152419     
 H   3.0746735592198058        4.4123361762135014        3.8629547888008746     
 H   4.1142728857330422        3.5806371920776963        2.6947424734784389     
 H   1.1160962177970188        3.2596833052333531        4.4996715441518118     
 H   1.1898774567682111        1.5006518207971746        4.7548901006557029     
 H   1.8421162918465130       -2.2991360837757511        3.4917573162068014     
 C  0.17157053608191553       -1.6484192506382747        2.2714925934984698     
 C  0.30194903322391031       0.65839592060117502        1.6405471444330582     
 C   6.7898483194224042        3.7357713247202597        1.5078187708786781     
 C   5.6665252318895281        2.9683558966865333      -0.48500937893538965     
 H   4.5734374727847849        1.1146817635255086      -0.30201696576804443     
 H   8.8320108982545644       -2.6126460558943330        6.2484692154164838     
 C   8.9152899223639146      -0.53992998177728058        6.8635111986592161     
 H   8.6426081881962418        1.5607480467753756        7.3103748628197156     
 C   1.7633096807876529        3.7683855358534761        6.9302985154670740     
 C   2.8820015770715961        2.9995534982459082        8.9253180741371896     
 H   3.9539637723479566        1.1318100741375781        8.7492832504227174     
 H -0.31259237116872002       -2.6215486876538479        2.2493735211116790     
 C -0.37720733754572172      -0.55928792348968615        1.5991489245217785     
 H  -8.9812636471168356E-002   1.5336150713127881        1.1276283257159190     
 H   7.4166829511615076        4.4665660929904583        2.0191941707899828     
 C   6.4749156744523173        3.9108377887350767       0.15691495478299095     
 H   5.4066268343894377        3.0796097819560662       -1.5387004400967346     
 H   9.8639445141413855      -0.63364685178997326        7.3893784872956525     
 H   1.1426287611326311        4.5026108075372830        6.4166150080564366     
 C   2.0827602304979300        3.9470765863140245        8.2796209130970269     
 H   3.1438081741088206        3.1131615336288716        9.9782250811896276     
 H  -1.3202561721748383      -0.65633487002275870        1.0637149190488611     
 H   6.8713446011523223        4.7709127563124332      -0.37415447846655292     
 H   1.6963238462623484        4.8140492087573366        8.8065395166625819     
 Dy   4.2789407447083505        17.063159904726323        12.649787300329564     
 Br   4.2744916694158315        19.936063112790542        12.663844227301034     
 O   3.4691402372242868        16.630658642137657        10.681481414661894     
 N   2.8902298691298700        14.938773945657317        13.103520460532989     
 N   2.0309407839592817        17.508356640789593        13.854730496241709     
 O   5.0910157308940232        16.642209904555529        14.621095819151762     
 N   5.6855730477008422        14.946181967231967        12.207511340854815     
 N   6.5215259893185511        17.524238080560327        11.440977775758718     
 C   3.0300853633368057        15.564842937848292        10.006815502249893     
 C   2.2450000687329528        15.142049896156729        14.425869879543693     
 C   3.7229690894328669        13.704681626741543        13.165593775227320     
 C   1.7966903868999291        14.802453581692642        12.081704814160059     
 C   1.3711777843946313        18.685589425105825        13.928626180960711     
 C   1.5010190503864185        16.447345369470384        14.513173850434532     
 C   5.5349346991997255        15.582034289496780        15.300844685109587     
 C   6.3320358905094256        15.152014039501490        10.886164405141658     
 C   4.8602416486526501        13.707241466490087        12.146431692619450     
 C   6.7778038427886091        14.819388076078345        13.231976284343666     
 C   7.1715918636124627        18.706611680357980        11.362655557666008     
 C   7.0699696532649385        16.460896019088263        10.801534002057823     
 C   2.2315419613352510        14.585236749344606        10.661010186185559     
 C   3.3524042899855946        15.370007444831428        8.6444828270014220     
 H   3.0405414932339014        15.143358595234975        15.187566605247889     
 H   1.5554757485860060        14.313361582796684        14.662370523639078     
 H   3.0921430213772889        12.813168836465460        13.006848912098429     
 H   4.1398246277896851        13.635376973935857        14.175479912929021     
 H   1.1394232686678418        13.972699847360687        12.384765097073899     
 H   1.2141434233869473        15.732400930704728        12.134778184980330     
 H   1.8406995377959505        19.512902698945130        13.402006408974218     
 C  0.18103023879001295        18.852580756312921        14.632076200445638     
 C  0.32686317523355296        16.544743799085989        15.259842429748502     
 C   6.3411771797153396        14.604693705666257        14.652547637194067     
 C   5.2101145398304851        15.389224642017139        16.663214865812602     
 H   5.5377628464797146        15.150722363415479        10.123109922479768     
 H   7.0256307760721821        14.326571709945588        10.650204185761107     
 H   5.4960289109392564        12.819375675193644        12.306815217395396     
 H   4.4440802122075924        13.634089502651310        11.136455745938019     
 H   7.4405715792323432        13.992358716933845        12.933018809858094     
 H   7.3553743097796174        15.752445113745514        13.177098059422386     
 H   6.6869266787613633        19.535808418732984        11.872556844650804     
 C   8.3714777226073700        18.875977431379116        10.676261000312433     
 C   8.2566728224913319        16.559432682079454        10.076017124800305     
 C   1.7779709185665347        13.469344994755524        9.9498454722799572     
 C   2.8811529831996117        14.249778524818664        7.9507642952361470     
 H   3.9482281801164532        16.120168249660036        8.1265003044213913     
 H -0.30904413018239774        19.822800507971834        14.657859625060043     
 C -0.35758879047340708        17.759611416052529        15.306557813777593     
 H  -5.7744398683021878E-002   15.667124722911595        15.774095107829243     
 C   6.7987099942140157        13.493571547848454        15.368697077774076     
 C   5.6852266178308914        14.273804732427140        17.361941780575130     
 H   4.6074653526811575        16.136245695778420        17.177626122736072     
 H   8.8516264475294726        19.851022989255210        10.644360795019207     
 C   8.9324520344879232        17.779074872934920        10.027105683566779     
 H   8.6569565484380036        15.679286765766733        9.5784329581604943     
 H   1.1628131914633375        12.731233496764043        10.464683281407371     
 C   2.0890851837134266        13.297072780811067        8.5978210091268359     
 H   3.1363940921943816        14.140712443987740        6.8957639258055554     
 H  -1.2980888935255910        17.852005240643500        15.847092678106931     
 H   7.4200371397428722        12.757630828980565        14.858116065577748     
 C   6.4846308829065480        13.323419196134370        16.720378528576642     
 H   5.4269559391457269        14.166672362233493        18.416459096937924     
 H   9.8816850523194120        17.871967371548582        9.5021996626035143     
 H   1.7022170104931569        12.431130298724764        8.0695116782673502     
 H   6.8746726003647520        12.461195130687997        17.252639127723739     
 Dy   1.5622410993836860E-002   8.7741783771173090        4.2173643800142564     
 Br   9.6934652371919866E-003   5.8902851435582892        4.2211701428604425     
 O  0.81481844430535788        9.2151652395854953        2.2478342841421748     
 N   1.4186952052290736        10.891467448519000        4.6675740783847255     
 N   2.2576053254227273        8.3093379790484487        5.4102478949878225     
 O -0.77556523449301784        9.2119730096250816        6.1929745146603201     
 N  -1.3908480602592905        10.885684952877940        3.7748417231023690     
 N  -2.2310252098688648        8.3234866561934115        3.0030726215684624     
 C   1.2573354706887558        10.278505247163878        1.5718673905896914     
 C   2.0674754226494696        10.680227131371190        5.9850991998645027     
 C  0.58141634978176038        12.121282103881612        4.7365077805927456     
 C   2.5064271083653447        11.032180931878862        3.6418117339143108     
 C   2.9114452203470087        7.1280541018510482        5.4806274286829479     
 C   2.8004274683447572        9.3681476061016333        6.0635255309991498     
 C  -1.2290436701938059        10.269996621050851        6.8700405228360353     
 C  -2.0399959258503690        10.693922760555068        2.4525524223260060     
 C -0.55867403976180297        12.121713197215026        3.7197907120754290     
 C  -2.4824441472012602        11.015777113445470        4.8000067219114175     
 C  -2.8788979811447883        7.1399859941644239        2.9225210882000252     
 C  -2.7772264916589293        9.3856501360661237        2.3601426170543593     
 C   2.0645836332393817        11.252725656029433        2.2233954112370098     
 C  0.92868063455884353        10.477074486038081       0.21150974463524275     
 H   1.2760288222677421        10.682038068862566        6.7508924071551855     
 H   2.7660110842823138        11.501218835126828        6.2229130366106924     
 H   1.2076924581574500        13.016429338032090        4.5789574221497675     
 H  0.16750645248422547        12.186485892877352        5.7478194814624368     
 H   3.1651036096120309        11.861782616123591        3.9428354511638539     
 H   3.0902128894068568        10.102522478751819        3.6893895156654910     
 H   2.4319316724879965        6.3028807101035316        4.9598539894055120     
 C   4.1066098328715572        6.9547796542868952        6.1739444928498770     
 C   3.9805749347179940        9.2632822218583808        6.7991464828075339     
 C  -2.0451348955397792        11.237282952051714        6.2193448167907306     
 C -0.90219308046678037        10.471462567677547        8.2304620786629883     
 H  -1.2471703134098431        10.701288532863915        1.6880927625075313     
 H  -2.7332691131198397        11.522263453180040        2.2260137882700448     
 H  -1.1923950022607199        13.010152900101373        3.8846678345655503     
 H -0.14416639629569397        12.197795368001451        2.7094556849326623     
 H  -3.1450436824297627        11.842055295810415        4.4985895799865094     
 H  -3.0603400413880633        10.082800837510367        4.7479857075694802     
 H  -2.3949783550738410        6.3117889509106870        3.4347952749131507     
 C  -4.0756862834497056        6.9695083796052320        2.2311235004993799     
 C  -3.9596578641753295        9.2856376343852034        1.6279343400107837     
 C   2.5183657892594558        12.368092351676886        1.5117862169858030     
 C   1.4003830184147870        11.596894484414966      -0.48261881224065284     
 H  0.32620889019804100        9.7308366215673168      -0.30444436874372310     
 H   4.5895305716427810        5.9810577790558561        6.1974266288470137     
 C   4.6587802260399904        8.0451227837583144        6.8414909776248320     
 H   4.3746587794070910        10.139437796148385        7.3086084030395106     
 C  -2.5106163997521151        12.347425090704986        6.9317511227924733     
 C  -1.3852242667283803        11.585807442008271        8.9254946991732780     
 H -0.29197039889854420        9.7318270415457100        8.7465353279074929     
 H  -4.5554537370829964        5.9942435036740607        2.1987419946588322     
 C  -4.6344276036823242        8.0654542380619301        1.5781771132061162     
 H  -4.3583606334738416        10.164913702414319        1.1274579062789796     
 H   3.1390293743561712        13.102835319647109        2.0247872434695990     
 C   2.1998278888030893        12.544935957936097       0.16203062750980346     
 H   1.1393506955014652        11.709027030777179       -1.5358586292042153     
 H   5.6033606619548344        7.9486844216409525        7.3743479497367703     
 H  -3.1382840623305572        13.076542714726793        6.4190740492479872     
 C  -2.1947883491209468        12.526051131496917        8.2819265406554035     
 H  -1.1247376691556916        11.699874847385550        9.9787129406592943     
 H  -5.5817568936145587        7.9713923273704559        1.0499696319577501     
 H   2.5871049884676065        13.410870287222268      -0.36593621027125728     
 H  -2.5914738865684503        13.387211960830781        8.8109344187475749     
 Dy   2.9413012158296128E-002   8.4719212157243433        12.678877129060265     
 Br   3.5617795647415094E-002   11.339776682231699        12.673475019408587     
 O -0.78435252090460972        8.0456357725987608        10.707255322574825     
 N  -1.3761313879300783        6.3492591226611728        13.124206323872428     
 N  -2.2144361646678079        8.9267743214502477        13.889693852065092     
 O  0.83699869076759137        8.0349296825096044        14.646873773245169     
 N   1.4177531528207914        6.3426375422540460        12.226539580702941     
 N   2.2761517117055408        8.9121286026623245        11.471502488908964     
 C  -1.2261593309988832        6.9824243648692255        10.030663869235816     
 C  -2.0217032840254423        6.5548598865958914        14.445812089508591     
 C -0.55113303813081338        5.1100548783805229        13.184693329976069     
 C  -2.4690241356006162        6.2218309618455061        12.100725890344085     
 C  -2.8657665478931862        10.108374835299225        13.968697167729410     
 C  -2.7606116043272353        7.8631092505113411        14.530635511856005     
 C   1.2770443532730140        6.9698499281587045        15.322321197412149     
 C   2.0630081603435504        6.5446513705918106        10.904240263493408     
 C  0.58602795489884796        5.1077169581094850        12.165473613507721     
 C   2.5113102335142674        6.2065767933821974        13.248286850474219     
 C   2.9359177245800252        10.089215726778493        11.395378199398621     
 C   2.8072218033114114        7.8495762943369050        10.816307208243387     
 C  -2.0319150692691332        6.0056089526306282        10.680642190851376     
 C -0.89875404199263931        6.7852065483307538        8.6695002812290252     
 H  -1.2271315046399862        6.5540746872382538        15.208543814113229     
 H  -2.7147268335812873        5.7290508723377771        14.682344855142501     
 H  -1.1871235188516025        4.2223531814728590        13.023640941152646     
 H -0.13506889602913366        5.0360337956826280        14.194630690866303     
 H  -3.1316633258264694        5.3947914471615741        12.400401490378171     
 H  -3.0467038045567940        7.1548123631795431        12.155056074963257     
 H  -2.3828409151908119        10.938062171096123        13.458057126449150     
 C  -4.0647432021423064        10.276680623240161        14.656872814590024     
 C  -3.9464482286417990        7.9605833693719115        15.257870337259803     
 C   2.0762296664354580        5.9901912915652389        14.669026165300357     
 C  0.95522143219484235        6.7759235311422250        16.684949112626665     
 H   1.2676156052651499        6.5455394106421432        10.142364253567644     
 H   2.7524966739452563        5.7157468526694100        10.668285146402324     
 H   1.2177733012093332        4.2169247651796198        12.325153796958899     
 H  0.16940853966502520        5.0369177561281200        11.155621694355055     
 H   3.1683201987335909        5.3762306032817877        12.945772560265812     
 H   3.0943991034212162        7.1361945183173567        13.194789443604833     
 H   2.4655764550552437        10.917858143642274        11.919089674167287     
 C   4.1271600132484831        10.254547976518023        10.693440762757055     
 C   3.9829678059686953        7.9450687887288627        10.072129681343180     
 C  -2.4863206148576826        4.8912299435064988        9.9674743878467087     
 C  -1.3704821563969289        5.6664633253993246        7.9738000831918869     
 H -0.29679559053725318        7.5316161015730527        8.1534338338507215     
 H  -4.5459379666371236        11.251112638823610        14.689381984247404     
 C  -4.6235410729434561        9.1794116017912764        15.307246828003377     
 H  -4.3450529530986151        7.0801566006667382        15.756352447729842     
 C   2.5297075093314141        4.8745151922295600        15.380726080088035     
 C   1.4267237518394238        5.6562496733195928        17.379426571162419     
 H  0.35881653144241044        7.5258105949839429        17.202620626463997     
 H   4.6166958830970426        11.224902357159833        10.665096994619073     
 C   4.6674701292117682        9.1597638789569569        10.023385798953127     
 H   4.3686040462287261        7.0660430225927175        9.5611303204844589     
 H  -3.1069721946228892        4.1558231882302881        10.479808441449515     
 C  -2.1693996807381284        4.7167730429245625        8.6170078706690330     
 H  -1.1102216882967015        5.5561513008509573        6.9201146999276348     
 H  -5.5721180420646723        9.2715740747972770        15.833458941629605     
 H   3.1445005637032502        4.1358506088715590        14.866055076514211     
 C   2.2186278554433416        4.7029845652970863        16.732912037658107     
 H   1.1714061895352035        5.5479087192574079        18.434500117723701     
 H   5.6089712815113018        9.2506899421990880        9.4843969448878926     
 H  -2.5563620591165948        3.8517563151020968        8.0869549054698062     
 H   2.6051849861233047        3.8371755970845052        17.261792573253864     
         256

 Dy   4.2668351270778384       0.16908325968970980        4.2268655680288187     
 Br   4.2728951301142857       -2.7148259866200268        4.2194326689941306     
 O   5.0589686334387736       0.60237296558691433        2.2506246640462453     
 N   5.6733499473677593        2.2808689519625158        4.6661485320087230     
 N   6.5138915556765600      -0.28069679993838509        5.4387060547664925     
 O   3.4678326738934246       0.61265311049031745        6.1955875523384263     
 N   2.8639009772958302        2.2866327972605345        3.7736530250708804     
 N   2.0251835057812522      -0.29573790367386710        3.0315313295846753     
 C   5.5115176841385463        1.6593343932470461        1.5713042200293807     
 C   6.3234423644281206        2.0900515071440995        5.9881223317701675     
 C   4.8411766909932341        3.5168263240506734        4.7213286903693135     
 C   6.7640644376211059        2.4104267765723426        3.6398425040602618     
 C   7.1621033652426647       -1.4640337844721028        5.5186519205885434     
 C   7.0604175549855066       0.78167137336087855        6.0809737902773611     
 C   3.0250469732177279        1.6767159876585502        6.8702482671399476     
 C   2.2156908407736124        2.0749503338148876        2.4558249305808588     
 C   3.7011506025881027        3.5164570423942094        3.7046093168190839     
 C   1.7758509176928730        2.4277614364936584        4.7991143416861810     
 C   1.3718269899053557       -1.4772515049254453        2.9605655577615453     
 C   1.4828798965169085       0.76270869834428412        2.3772299092092251     
 C   6.3259072389789273        2.6292435135177583        2.2202650879070425     
 C   5.1855338252228016        1.8569864171690105       0.21007712323222469     
 H   5.5311964963180964        2.0983932582346787        6.7531891913764808     
 H   7.0171417963873761        2.9183874403328458        6.2133953573448908     
 H   5.4749232323639125        4.4052956934922181        4.5568548504640232     
 H   4.4266172525229353        3.5925861832758650        5.7316543779904201     
 H   7.4261787607391598        3.2376508936032740        3.9396375961949204     
 H   7.3427010187007840        1.4779537027292295        3.6927764428900187     
 H   6.6779952556847624       -2.2922843051447792        5.0066699645646224     
 C   8.3594736039527486       -1.6341893536783478        6.2090854709653973     
 C   8.2431440068893291       0.68181249407081435        6.8126278839751517     
 C   2.2172477888624469        2.6497016311063097        6.2175729677588736     
 C   3.3540977040734399        1.8770549345965830        8.2302239791458494     
 H   3.0075142692980732        2.0767188219009092        1.6903686703068876     
 H   1.5172411342139343        2.8958830087863632        2.2174499970576211     
 H   3.0749049549099028        4.4116277662567507        3.8622864682504372     
 H   4.1151311586665207        3.5816579303388481        2.6933052084392197     
 H   1.1169041757485094        3.2568926915666765        4.4972979903759054     
 H   1.1923894257841059        1.4978820383985874        4.7520286087278514     
 H   1.8509692820732571       -2.3021964637878760        3.4820123726534007     
 C  0.17755267779095776       -1.6511323027191376        2.2659069728992352     
 C  0.30348827336195522       0.65730706580058762        1.6403162951165291     
 C   6.7895448599612029        3.7389316747601300        1.5058399007393393     
 C   5.6670315420447643        2.9706418069932665      -0.48713766896769484     
 H   4.5765959851923927        1.1152721623627544      -0.30459198183402225     
 H   8.8396199298772800       -2.6092607428971664        6.2410195304582414     
 C   8.9181984864319581      -0.53820886278864022        6.8619160129296075     
 H   8.6419227715981197        1.5611141568376878        7.3129394594598578     
 C   1.7625366207938267        3.7652615754767380        6.9283447597335375     
 C   2.8820417608857980        2.9974011561729541        8.9232504068185960     
 H   3.9569917995739781        1.1315322331187894        8.7467498041113600     
 H -0.30500245893436001       -2.6250344021769241        2.2420967829558403     
 C -0.37428742682286087      -0.56110681494484305        1.5976124168608894     
 H  -9.0439314085584172E-002   1.5331364073063940        1.1301327621579595     
 H   7.4152831154807535        4.4705002742952278        2.0174094174949917     
 C   6.4741611865761586        3.9139975068675383       0.15505541189149549     
 H   5.4069858567947175        3.0818666141280335       -1.5407884085983672     
 H   9.8657743699706923      -0.63208340169498678        7.3896775014478262     
 H   1.1406608641163158        4.4986310677686419        6.4148572460782187     
 C   2.0813916933489649        3.9439337606070115        8.2778257484485138     
 H   3.1436301391044106        3.1110375866644362        9.9762163017448131     
 H  -1.3183939180374191      -0.65799969231137934        1.0640255007244306     
 H   6.8693283125261626        4.7748130143062175      -0.37570705208327643     
 H   1.6934670289311742        4.8100619556786688        8.8050746733312906     
 Dy   4.2831140116041739        17.063176831763162        12.653585278364782     
 Br   4.2789466015579167        19.936069400545271        12.662892458700517     
 O   3.4730366934121433        16.631797894618831        10.684987269580949     
 N   2.8921154986649356        14.939692609928658        13.106334061666496
[truncated: 1,281,471 more chars]
