# Supplementary material for: Unraveling the Contributions to Spin–Lattice Relaxation in Kramers Single-Molecule Magnets
Source: J Am Chem Soc. 2022 Dec 9;144(50):22965–75. doi: 10.1021/jacs.2c08876 (PMC9782788; doi:10.1021/jacs.2c08876)
Supplement: Supplementary file 2 — ja2c08876_si_002.zip [file ja2c08876_si_002.zip › phonon_Dy/mol-8/mode-1-10/9/Cart_disp.xyz]

         256

 Dy   4.2794037202953543       0.27030659334746066        4.2305142749579669     
 Br   4.2821555012882593       -2.6075080498139855        4.2279101469029436     
 O   5.0912916614772570       0.68476678468205265        2.2600826864999846     
 N   5.6812399161867821        2.3778670814372056        4.6746440492160621     
 N   6.5215915873167143      -0.18256452404270457        5.4422443476203473     
 O   3.4602755815005990       0.70287410829851427        6.1935451434996001     
 N   2.8813512969325719        2.3834377050206328        3.7649065438039506     
 N   2.0427357946709219      -0.19910878241941032        3.0363939547224685     
 C   5.5586678608849960        1.7315536279311803        1.5759625389853729     
 C   6.3202111772835039        2.1820707309659495        6.0013305188291080     
 C   4.8473613762194976        3.6122270600757056        4.7275985223598749     
 C   6.7787814808136648        2.5110701831776772        3.6569952766368443     
 C   7.1738221546231298       -1.3638143586259588        5.5136948204995235     
 C   7.0635866317303577       0.87767040816639841        6.0915436521912527     
 C   2.9943381447955733        1.7558735439737292        6.8694640811587622     
 C   2.2453200896329730        2.1635690268630672        2.4424493147847262     
 C   3.7198416143815174        3.6119003271679597        3.6977702275896505     
 C   1.7846096139439658        2.5302283558349155        4.7790229558734634     
 C   1.3839811498796797       -1.3780069176351730        2.9789778600678822     
 C   1.5054974266191907       0.85519434091732049        2.3712276913744548     
 C   6.3577893502325207        2.7120346939352036        2.2288051536523250     
 C   5.2692263569782671        1.9013792843035522       0.20187044423075626     
 H   5.5187682856628868        2.1772332760675273        6.7569200827257685     
 H   7.0063301983619644        3.0126050444153867        6.2402185267650019     
 H   5.4816975156664673        4.5025006330406656        4.5749699024330956     
 H   4.4198477062961432        3.6817697331371182        5.7333819397404593     
 H   7.4307159807789676        3.3463741856400340        3.9569543173005055     
 H   7.3662008616077497        1.5845369316666944        3.7215352050533834     
 H   6.6918436911451611       -2.1908358306637128        4.9977446714729954     
 C   8.3728914875637468       -1.5324169029946568        6.2008811973212818     
 C   8.2455802579448836       0.77851095096908174        6.8245586410595944     
 C   2.2033927147666876        2.7370647005599298        6.2071018111246525     
 C   3.2734495436271756        1.9287284735816168        8.2455862818561840     
 H   3.0462602820687348        2.1507515111206512        1.6865313212315893     
 H   1.5544235686379377        2.9860122642432687        2.1883210554270178     
 H   3.0929169719951131        4.5084560141041541        3.8452623750583736     
 H   4.1457873106187924        3.6721137945610298        2.6908001981042693     
 H   1.1363804962169479        3.3667381908563918        4.4734718563771256     
 H   1.1920742879742046        1.6063643895673347        4.7208594341902890     
 H   1.8602567769653191       -2.1999882270016538        3.5077999962673911     
 C  0.18734366025573471       -1.5520058418863973        2.2891305839441398     
 C  0.32594536035130950       0.74868406822753963        1.6347364288634272     
 C   6.8440215141340657        3.8053098373529157        1.5041276646451922     
 C   5.7754776497564704        2.9981188053169197      -0.50546700707800496     
 H   4.6710710515654004        1.1488284202536330      -0.31128291354288251     
 H   8.8587681556749462       -2.5047715578264031        6.2252528946427947     
 C   8.9262568649222089      -0.43891552249948973        6.8617021010684729     
 H   8.6382417464165950        1.6545536064745050        7.3354148001173325     
 C   1.7149061004444768        3.8337612343580605        6.9251317160530901     
 C   2.7645692316457460        3.0289937471315636        8.9459985485510138     
 H   3.8646864486116494        1.1748239712438073        8.7650734237781602     
 H -0.30184126143529100       -2.5228339525616685        2.2773418266343661     
 C -0.35875406538542598      -0.46664787056329421        1.6090958163751443     
 H  -6.1977100473886826E-002   1.6198251528311398        1.1117395943640815     
 H   7.4596864949437212        4.5454548332007754        2.0158639386809538     
 C   6.5688883874921506        3.9506823921673155       0.14049251811355393     
 H   5.5428266023782147        3.0890199074279781       -1.5683296000843552     
 H   9.8742665096172129      -0.53392467642324237        7.3875372681340998     
 H   1.1030237902352515        4.5726319153222290        6.4070010960937021     
 C   1.9794079095203958        3.9821256474605593        8.2908945188671588     
 H   2.9888929256643730        3.1219128240614160        10.010652658873113     
 H  -1.3042705379285509      -0.56569049264600302        1.0792419176129491     
 H   6.9886035184943669        4.7956564375591801      -0.39608657243992562     
 H   1.5567573824293759        4.8292156184697310        8.8220372613215972     
 Dy   4.2742625328457615        16.962486431007914        12.660953315872174     
 Br   4.2676778134021145        19.830151640695515        12.646098771260647     
 O   3.4445355958104256        16.544105727741975        10.701070231424312     
 N   2.8843363809454328        14.845383346872495        13.123336437314965     
 N   2.0363832088510203        17.418989830158242        13.874294229277176     
 O   5.1015633089684052        16.555635100696634        14.631661522710292     
 N   5.6700456998887123        14.847373704292833        12.211119935974880     
 N   6.5170851740410427        17.420237287818889        11.462458573726535     
 C   2.9856249153918246        15.489639507566496        10.022776066619102     
 C   2.2513205940858683        15.056662179346734        14.450392743760926     
 C   3.7156880829555874        13.610759347659455        13.183273770078328     
 C   1.7827785330257948        14.707551564920506        12.111383078312201     
 C   1.3775829571467302        18.596690191960761        13.943358912896278     
 C   1.5038157275547150        16.359602383129424        14.533183921817761     
 C   5.5649331481267348        15.505049588840853        15.312896025382939     
 C   6.3064995018617109        15.057949559898463        10.885557314090613     
 C   4.8409289601253711        13.611463215670208        12.151590621226656     
 C   6.7689514297208140        14.713873734629630        13.226513228100664     
 C   7.1766740132397446        18.597887794645754        11.400396013882775     
 C   7.0535201439776349        16.361610030024597        10.805531765327919     
 C   2.1983061951371847        14.504098412235150        10.682249568007229     
 C   3.2681531341838341        15.320155668677005        8.6473188217093284     
 H   3.0561697707804463        15.070927898002410        15.202189988158619     
 H   1.5680349839416492        14.227557708721584        14.702092130356922     
 H   3.0823387656964072        12.719097235192988        13.034756912012444     
 H   4.1444308077221521        13.545643067645260        14.188878870844285     
 H   1.1327873767578689        13.872732667503593        12.416635300989242     
 H   1.1948085686842025        15.633763845241901        12.174877953819857     
 H   1.8505202247406529        19.423167261398866        13.418390845314269     
 C  0.18335067844328368        18.764063374638894        14.639224103792756     
 C  0.32601625000651174        16.457338567655704        15.273811315114184     
 C   6.3523856574451019        14.516939305789387        14.656313183809445     
 C   5.2874414544081647        15.340409913415492        16.690694652004971     
 H   5.5040797736766987        15.070451780465934        10.131134320997404     
 H   6.9916586917353882        14.229475534195002        10.636819602686364     
 H   5.4755579893605857        12.720823363564355        12.300995536230046     
 H   4.4127477127238821        13.544859602425037        11.145894368238766     
 H   7.4195884649975365        13.877582737097809        12.925999427214965     
 H   7.3576009990080395        15.639536248205969        13.160158378318782     
 H   6.7001644369640978        19.423618060783930        11.923356479134110     
 C   8.3759001876828698        18.765969277737291        10.713433505067547     
 C   8.2354087417115611        16.460713995986556        10.071948799743687     
 C   1.7151785090861937        13.406482374805043        9.9621557687309448     
 C   2.7653942658832440        14.218578021117535        7.9448968792457419     
 H   3.8567783726707043        16.077598105920451        8.1300060075163216     
 H -0.30701763643622032        19.734171431150109        14.661637514432455     
 C -0.35934179988071457        17.672107440763909        15.311275793965295     
 H  -5.9172851235736797E-002   15.581979973293194        15.791589061348581     
 C   6.8396634453729472        13.423548904029280        15.380622498518607     
 C   5.7957899880044987        14.244209777225583        17.397763423630021     
 H   4.6982961288893401        16.097762332755028        17.207139786393615     
 H   8.8673484737073416        19.735695214869406        10.696937719834631     
 C   8.9219511213200029        17.675234164371076        10.042079163507839     
 H   8.6232168700415759        15.586411409343805        9.5542796943398702     
 H   1.1062746305647482        12.663909601158895        10.478293956260503     
 C   1.9829441544962985        13.261217462626989        8.5971191855287916     
 H   2.9916706723268915        14.127605282664680        6.8807298036811364     
 H  -1.3030520674377202        17.766221436469745        15.844991996424904     
 H   7.4489715296996692        12.679726626114821        14.866521153096086     
 C   6.5779852913929009        13.285041269843072        16.747881289098540     
 H   5.5738142311888739        14.158931539878081        18.463613998777149     
 H   9.8693889254306804        17.770051875013298        9.5151949762686794     
 H   1.5659253473749910        12.412808199933334        8.0638832449409517     
 H   6.9999316017989370        12.440937780997732        17.284435448435353     
 Dy  -9.7416191785396067E-005   8.8753281313673202        4.2187341290603957     
 Br   7.6342313911487657E-004   5.9973467830694744        4.2072304851528139     
 O  0.81952991132126152        9.3038998563750201        2.2547225713476871     
 N   1.3994577741415324        10.987863256647543        4.6792625345359804     
 N   2.2345872776020808        8.4047096545371520        5.4145450199490970     
 O -0.81221930814318366        9.2957886577208129        6.1872553729877238     
 N  -1.4005050493444662        10.982738795567821        3.7685046267797335     
 N  -2.2443100312749587        8.4223725392438045        3.0093791298015828     
 C   1.2865817297604376        10.354840248092092        1.5765056036119041     
 C   2.0354315983848887        10.769353321752822        6.0018749222542942     
 C  0.56145345347987075        12.216792493335625        4.7445425091326356     
 C   2.4964877925708202        11.132616990746287        3.6652634953503038     
 C   2.8921220994970493        7.2252734298454628        5.4748309315400201     
 C   2.7746269526949989        9.4608008984772027        6.0746208514591462     
 C  -1.2793317761272394        10.344868910656260        6.8681194548062523     
 C  -2.0383665178320185        10.784480746109594        2.4416735416043309     
 C -0.56582130947951459        12.216538466628297        3.7143174003662787     
 C  -2.4989859836777568        11.118602632969829        4.7846575331867207     
 C  -2.8982457733218219        7.2418804005635424        2.9415313612032890     
 C  -2.7831495349228530        9.4806653594574719        2.3542973822817870     
 C   2.0781657637922004        11.336929254433919        2.2367845295095039     
 C   1.0081368000874089        10.525012961904874       0.19984148265443652     
 H   1.2345412838856225        10.757635087400852        6.7578135753606805     
 H   2.7267357984690053        11.591728675214007        6.2549749614576227     
 H   1.1888068521095401        13.112906572927157        4.5962951504570260     
 H  0.13525828153618158        12.278462572378730        5.7513040678077827     
 H   3.1448262762583385        11.969513933375412        3.9695813016052757     
 H   3.0888348703893791        10.208686524763317        3.7251865908986503     
 H   2.4136786278958304        6.4019366119116672        4.9500508424536722     
 C   4.0903951054152223        7.0525437692693336        6.1622153727891833     
 C   3.9563116894942105        9.3558915504417186        6.8076445501721095     
 C  -2.0787392220481862        11.323147272345800        6.2124414085129844     
 C -0.98895540244842028        10.519302205560935        8.2413518829755237     
 H  -1.2362280732736701        10.776785001573952        1.6868502923681576     
 H  -2.7233076096601430        11.615178692587186        2.1999008315492707     
 H  -1.1996264986540099        13.107384840472514        3.8659815937451456     
 H -0.13801543524523657        12.284782242032911        2.7085566590640031     
 H  -3.1504370676898215        11.953351678860903        4.4821910382649177     
 H  -3.0865705879858254        10.192100547620107        4.7220070683966053     
 H  -2.4187201180809326        6.4163252245147442        3.4620346702012417     
 C  -4.0957041092731998        7.0720606280395621        2.2518226007190449     
 C  -3.9633122216816417        9.3801051997761196        1.6183726776174261     
 C   2.5674550120062483        12.431926674054072        1.5167437020649437     
 C   1.5182800737441910        11.623276065446740      -0.50280809678108740     
 H  0.41607890637398459        9.7709353300587107      -0.31838049052569328     
 H   4.5781205190165517        6.0810089598579928        6.1769487031743511     
 C   4.6399141420871679        8.1400513871154718        6.8359538223273759     
 H   4.3464727302946118        10.228596041548562        7.3262383436878569     
 C  -2.5654261453864651        12.418198227228569        6.9339534126363001     
 C  -1.4952792333120366        11.618137874103521        8.9453481698475485     
 H -0.39077234991512833        9.7682837376063585        8.7567032304910484     
 H  -4.5832623925801101        6.1004953413840495        2.2307455834404304     
 C  -4.6454458140690438        8.1633634667115587        1.5843421881327795     
 H  -4.3534339854073254        10.254656781112109        1.1029780741579334     
 H   3.1791863928983144        13.171844151567377        2.0336071087103273     
 C   2.3037516375280416        12.577379855310653       0.15049070773331799     
 H   1.2943804398589804        11.714081892164421       -1.5677454020509820     
 H   5.5868447783288886        8.0422579593602705        7.3635176967179410     
 H  -3.1818876917838854        13.156265733045345        6.4202576094715678     
 C  -2.2896916958326479        12.568042184616099        8.2968965103278745     
 H  -1.2623330996453670        11.712460277196053        10.007800534248588     
 H  -5.5920460548478799        8.0671782082539014        1.0561643289584908     
 H   2.7271670792695248        13.423051599679942      -0.38228422185410199     
 H  -2.7097944899986137        13.414451861864562        8.8307826480153242     
 Dy   3.2159002966323853E-002   8.3716390360120307        12.666442869446151     
 Br   3.6486139902868114E-002   11.234026816490736        12.687649555410768     
 O -0.79586974262795840        7.9590221141395485        10.696052453874385     
 N  -1.3604065969866370        6.2488554236429215        13.118120750552691     
 N  -2.2109739185342967        8.8201236173277593        13.869639429827467     
 O  0.86041292400420655        7.9488314878678565        14.626491990128525     
 N   1.4240399996227926        6.2512289124514506        12.205510545285868     
 N   2.2689827904716333        8.8262959368624685        11.451855003963356     
 C  -1.2562674848045654        6.9056086267041108        10.016904522840154     
 C  -1.9955983343255226        6.4574501107548414        14.444465357411175     
 C -0.53052563771622241        5.0133091336890825        13.176013598380457     
 C  -2.4600790597189746        6.1145903118394811        12.104029858393622     
 C  -2.8725400950507942        9.9965320091266960        13.933905512704998     
 C  -2.7439837019455919        7.7601361828328681        14.527210819051755     
 C   1.3205234384548756        6.8951621620704264        15.305556543279437     
 C   2.0577627351171688        6.4627315688354203        10.879068561350328     
 C  0.59497945550959408        5.0150434462510143        12.144789633017329     
 C   2.5250870838991282        6.1137034497521769        13.217970104043902     
 C   2.9266536822911795        10.004508043042879        11.380934998844939     
 C   2.8047608455509137        7.7657621749319974        10.797317699823360     
 C  -2.0429352742227338        5.9173335246577077        10.674481407329015     
 C -0.97564782019867535        6.7376098845311976        8.6401556562563329     
 H  -1.1925537652503009        6.4696444188380688        15.198239116059909     
 H  -2.6797579283802300        5.6280500773780675        14.693078524085848     
 H  -1.1644858860405731        4.1224578357039778        13.024658605428773     
 H -0.10275545341423102        4.9449640689312329        14.181738803065546     
 H  -3.1099574715077303        5.2775583882335413        12.404698341114662     
 H  -3.0495271694472477        7.0397299627789618        12.170586868498599     
 H  -2.3988559111348073        10.823505110134766        13.410435301002069     
 C  -4.0704647928932092        10.162143400533603        14.623611743017740     
 C  -3.9242222103596771        7.8569133759718071        15.264006861146134     
 C   2.1086286796036413        5.9098416965577139        14.646691543816793     
 C   1.0383957632983729        6.7259454108301435        16.681118664009830     
 H   1.2535056711267545        6.4769179081653530        10.126620326893050     
 H   2.7415443157074595        5.6339642109127963        10.627516995388232     
 H   1.2301448041651870        4.1245804209991430        12.293502351764518     
 H  0.16696700195607964        4.9492683986446373        11.138951079703082     
 H   3.1755592050303556        5.2789650874854166        12.913086336707817     
 H   3.1129437551415893        7.0400358165210406        13.154986868999844     
 H   2.4511248675345696        10.832094015021610        11.901703116107182     
 C   4.1228600639159829        10.171164428372759        10.688301401152781     
 C   3.9852603005554923        7.8624325271089939        10.061157226076572     
 C  -2.5264720370751355        4.8209616186867867        9.9521533932952746     
 C  -1.4799126718302433        5.6382250930873559        7.9350960114728348     
 H -0.38738619184655765        7.4949881256213207        8.1227532455077416     
 H  -4.5637756969897838        11.130847849098757        14.641640624673379     
 C  -4.6128195773238030        9.0701598605113478        15.295936751466243     
 H  -4.3093837264100978        6.9817408303237238        15.782264946828628     
 C   2.5909064905720669        4.8116288008703396        15.366532865836831     
 C   1.5410084535751905        5.6243432067381676        17.383658232811516     
 H  0.44921724876181834        7.4828197168367900        17.198554960263870     
 H   4.6115095637830787        11.141973749513353        10.663292197754489     
 C   4.6695634173325491        9.0776445878870575        10.022185021571042     
 H   4.3730391820854937        6.9858087007348280        9.5475809769299040     
 H  -3.1349618899216458        4.0770606043233188        10.467288853946194     
 C  -2.2614377597689153        4.6791148201412227        8.5858561583469832     
 H  -1.2555475928440329        5.5503654652656360        6.8699509594563004     
 H  -5.5592026012454445        9.1632241114324469        15.824997729733608     
 H   3.1991672839768142        4.0685840533363553        14.850118457107422     
 C   2.3227035723625260        4.6662586687171972        16.731494965109693     
 H   1.3145898280222563        5.5336566611393643        18.447799191441622     
 H   5.6149185414221279        9.1709686611692955        9.4912750669060451     
 H  -2.6797351082697265        3.8322915943918967        8.0507506100857835     
 H   2.7386036903079223        3.8172977568492072        17.264848949723202     
         256

 Dy   4.2789746161105864       0.26525035479508763        4.2301770695350687     
 Br   4.2818764270538461       -2.6128712840882864        4.2275812712227960     
 O   5.0898674619083941       0.68068344668295000        2.2594693283149856     
 N   5.6809448875174429        2.3730591781053452        4.6741045981152594     
 N   6.5214812839908785      -0.18738283748056933        5.4417778812793305     
 O   3.4608504491555689       0.69834382982858856        6.1935059388746199     
 N   2.8805758562109434        2.3785567876146012        3.7652291035437528     
 N   2.0421304314823758      -0.20403225800343977        3.0358693763013451     
 C   5.5564347412907455        1.7280170836296211        1.5756012127311041     
 C   6.3204838717193290        2.1775053762476517        6.0005485389576529     
 C   4.8470985530285224        3.6074614929469204        4.7272129983568814     
 C   6.7781316055579817        2.5061556352687933        3.6560166989450020     
 C   7.1735870477219734       -1.3686998951946610        5.5135690452645472     
 C   7.0635817896338402       0.87292851559307849        6.0908746189716894     
 C   2.9959925440157948        1.7518536006350427        6.8693751275508239     
 C   2.2439499507863245        2.1590988420899135        2.4429955454904899     
 C   3.7189542998224416        3.6071237654295620        3.6980388824551680     
 C   1.7842527822867675        2.5249943842131697        4.7799041720447901     
 C   1.3837211705056958       -1.3830982362184145        2.9776941581644882     
 C   1.5045202300082310       0.85050760457145447        2.3713901421107324     
 C   6.3562592686158945        2.7080101619034433        2.2282627769947090     
 C   5.2651454778393543        1.8992297830283746       0.20215822411921844     
 H   5.5195024494047420        2.1732916821141512        6.7566137277444795     
 H   7.0069576202438659        3.0079464514896173        6.2387685447617525     
 H   5.4813681787281441        4.4976779500086321        4.5740343268114403     
 H   4.4202258699013361        3.6772569031652624        5.7332246457384359     
 H   7.4305306415950190        3.3410863189330322        3.9559758599454806     
 H   7.3651595187523622        1.5793549174083596        3.7199569857207146     
 H   6.6915988452329032       -2.1957584205655274        4.9976893907093460     
 C   8.3725208997255596       -1.5373744498999240        6.2010047341652177     
 C   8.2455341043576400       0.77372546962562772        6.8239497774166145     
 C   2.2041392599983531        2.7325894696069333        6.2075093460734196     
 C   3.2775747549508170        1.9260867787275360        8.2446971991083746     
 H   3.0444372120102980        2.1470435246796185        1.6866036122950099     
 H   1.5526517140410410        2.9814487638161054        2.1896637083706669     
 H   3.0920279409253575        4.5035791812139463        3.8460801636904547     
 H   4.1442974166678521        3.6676420382629784        2.6908535853690561     
 H   1.1354470780911003        3.3611063852085721        4.4745444853882690     
 H   1.1922156433154945        1.6008017828889680        4.7222748183207743     
 H   1.8602350517320532       -2.2052516578415711        3.5060233679090214     
 C  0.18715321821794798       -1.5570978175320775        2.2876901223619330     
 C  0.32489946800874403       0.74406077536616266        1.6350038797102560     
 C   6.8412825084523625        3.8021489467252700        1.5041143329429325     
 C   5.7700806598786469        2.9968592509160734      -0.50465695467410476     
 H   4.6665052238671301        1.1471801273009514      -0.31107711776073843     
 H   8.8581911959661976       -2.5098267514300829        6.2256687421856549     
 C   8.9259993742010977      -0.44379413356451525        6.8616330373750491     
 H   8.6383915268457656        1.6498999394957798        7.3344192629164660     
 C   1.7172489734622529        3.8301800533951575        6.9251946804504358     
 C   2.7704448672984583        3.0273065004799853        8.9447577580984632     
 H   3.8694531175210667        1.1726454922866170        8.7640305704792514     
 H -0.30161982569852647       -2.5281182607685850        2.2752157375426481     
 C -0.35938473792115466      -0.47146176235512949        1.6084448210163871     
 H  -6.3431545035192494E-002   1.6154667823545827        1.1127844745758775     
 H   7.4573963341865355        4.5419038143207366        2.0158519749569059     
 C   6.5641143030525431        3.9490061338089495       0.14112768565787623     
 H   5.5360525162193044        3.0887750843715791       -1.5670569389351374     
 H   9.8739333954263522      -0.53875444018208030        7.3876592305073947     
 H   1.1048072490784890        4.5687328859561180        6.4073060154940169     
 C   1.9844386718543761        3.9800589118325309        8.2901513221138021     
 H   2.9966208845861546        3.1212628648433451        10.008830402044458     
 H  -1.3048835942271233      -0.57038919374370289        1.0784966258523017     
 H   6.9825389437646486        4.7948092792962216      -0.39514522510292938     
 H   1.5634500238879072        4.8280585726762446        8.8211158897555162     
 Dy   4.2749137701284736        16.967521797397517        12.660774812898566     
 Br   4.2684639994170093        19.835447843075737        12.646890867202615     
 O   3.4461554734999043        16.548547298709874        10.700441376078098     
 N   2.8848196183081614        14.850144743238872        13.122626998589217     
 N   2.0366664526184692        17.423662107035330        13.873919008373317     
 O   5.1014240609849848        16.559879658331802        14.631490833449778     
 N   5.6710021407992768        14.852212928773191        12.211220428866135     
 N   6.5178590433739911        17.425224485032945        11.461986467535207     
 C   2.9881150334822335        15.493590110428173        10.022293028628146     
 C   2.2512088022665750        15.061028971354398        14.449455122842879     
 C   3.7161241898978079        13.615466486946483        13.182600798089410     
 C   1.7836458558045050        14.712545632929480        12.110180676201590     
 C   1.3779760213943937        18.601419116082720        13.943374213706463     
 C   1.5039729186269792        16.364138551827953        14.532490577246874     
 C   5.5636924222953983        15.508734678193811        15.312616254363791     
 C   6.3079763244236258        15.062543178643539        10.885877966661083     
 C   4.8419667764741021        13.616226520336697        12.151544290560324     
 C   6.7695527084297735        14.718905209653148        13.227075062085630     
 C   7.1771297257727573        18.603031614683466        11.399255131358636     
 C   7.0546356123637528        16.366412731878366        10.805636973776522     
 C   2.2001123844603256        14.508414797568392        10.681460064026869     
 C   3.2726103952896426        15.322839837413154        8.6474833774238622     
 H   3.0555914058464237        15.074581750167289        15.201748942045688     
 H   1.5675553193045668        14.231986264025505        14.700375412859076     
 H   3.0828205833015865        12.723879813558339        13.033498652606822     
 H   4.1442601356160438        13.550033006182996        14.188418509222071     
 H   1.1332016069649755        13.878035469298414        12.415292169684779     
 H   1.1960389057699925        15.639001322859805        12.173195675423864     
 H   1.8509500603886202        19.427983761168925        13.418580642088555     
 C  0.18383667975611950        18.768793993291951        14.639428146753119     
 C  0.32618983910118615        16.461850597502920        15.273149163013475     
 C   6.3519528057328474        14.521084426179918        14.656405883573973     
 C   5.2838174831877565        15.342693821494718        16.689637537534722     
 H   5.5059645933328643        15.074419197867638        10.131022791352533     
 H   6.9935017525836187        14.234178936160252        10.637763233467046     
 H   5.4765782045825562        12.725661094861138        12.301426060933544     
 H   4.4143747465576881        13.549400155253783        11.145632512396828     
 H   7.4207111405926600        13.883020200212918        12.926619326044216     
 H   7.3577379558276368        15.644881731910671        13.161328828137844     
 H   6.7004184004658933        19.428893692284735        11.921817831502404     
 C   8.3762777800737265        18.771151706425428        10.712126438969170     
 C   8.2365988501159819        16.465490561552230        10.072180137451502     
 C   1.7183236714268839        13.409969094814791        9.9617676299993985     
 C   2.7712927441390818        14.220414172491660        7.9454533021234548     
 H   3.8617039191021689        16.079846817909431        8.1301606642905053     
 H -0.30635094800440932        19.738988390727606        14.662166355380833     
 C -0.35897886474167884        17.676701633215714        15.311191579277031     
 H  -5.9201023458949960E-002   15.586319992408535        15.790472604546151     
 C   6.8375997630392993        13.426723326227815        15.380266006607677     
 C   5.7903652054292740        14.245448062639303        17.396248847048518     
 H   4.6941138322748737        16.099608241057275        17.206004867498933     
 H   8.8673270069569732        19.741063462855937        10.695013912382899     
 C   8.9227485798290029        17.680188947027524        10.041470915152448     
 H   8.6247989298994963        15.590951499341616        9.5552362915728768     
 H   1.1089938622815108        12.667689441495952        10.477808686387476     
 C   1.9882355610614835        13.263360589195640        8.5973744936923513     
 H   2.9990191073755468        14.128540709646446        6.8817441796870797     
 H  -1.3026441666708342        17.770720387796260        15.845048172123658     
 H   7.4473897228696861        12.683218698909080        14.866309668526283     
 C   6.5732848433932558        13.286635059225919        16.746740661363610     
 H   5.5665807801744300        14.159080310739178        18.461534168653291     
 H   9.8701614721591469        17.774916838547632        9.5144826017352457     
 H   1.5726184869912414        12.414143788891668        8.0643442275989035     
 H   6.9935256061989906        12.441555853267845        17.283042078913585     
 Dy   3.0233790780387348E-004   8.8702816829839541        4.2189714897173758     
 Br   8.5294849215913253E-004   5.9919995604410001        4.2077343936301732     
 O  0.81891870768019848        9.2994214614362694        2.2546587100303026     
 N   1.4002369600894558        10.982963565145166        4.6789036437691811     
 N   2.2352045731969765        8.3997594333652952        5.4148865308266423     
 O -0.81075806688102448        9.2916745054397722        6.1878176459033378     
 N  -1.4002094418072428        10.977968604939429        3.7690446780257467     
 N  -2.2441786158662107        8.4176034556066135        3.0096286811265038     
 C   1.2848904413524156        10.350899759772489        1.5765282041813089     
 C   2.0368229835956444        10.764819496855182        6.0012771511465797     
 C  0.56236672599587723        12.212008053353843        4.7442839196060040     
 C   2.4968332508172790        11.127377011193973        3.6643328418027887     
 C   2.8924034338571967        7.2201567055581890        5.4758380731080187     
 C   2.7756204384452490        9.4560435347883427        6.0743356902461887     
 C  -1.2770583080358775        10.341276234983447        6.8684670580059395     
 C  -2.0386574937004176        10.780022909899115        2.4424537633441146     
 C -0.56554652330553890        12.211805670121882        3.7147307583479647     
 C  -2.4983206764938690        11.113694142556337        4.7856589867923853     
 C  -2.8979620096507310        7.2370349794203657        2.9413114452031248     
 C  -2.7831466180367102        9.4760292549545984        2.3548613943976977     
 C   2.0773859355575905        11.332507986622224        2.2363436027990287     
 C   1.0039767631680385        10.522502363119631       0.20066787367171468     
 H   1.2363996285713414        10.753843978420809        6.7577032183476469     
 H   2.7285377435155547        11.587089382748307        6.2535953335997414     
 H   1.1897361373340631        13.108012953845799        4.5954935126741745     
 H  0.13679332997437252        12.273963667999794        5.7512697030023938     
 H   3.1457690459304217        11.963852209716642        3.9684760910550119     
 H   3.0886644027149104        10.203105209225152        3.7236772153937179     
 H   2.4137173429160388        6.3966825336110844        4.9515046684759891     
 C   4.0906175484694609        7.0473842001258671        6.1633511332997246     
 C   3.9573811556494998        9.3511494472596333        6.8072356779535044     
 C  -2.0771798623857771        11.319084184508510        6.2130098193273353     
 C -0.98482228958099927        10.517052296502889        8.2410484746817474     
 H  -1.2369874673749865        10.773011528510255        1.6871458633547498     
 H  -2.7239672031171356        11.610635856452827        2.2014180305568072     
 H  -1.1992745842013095        13.102596786418889        3.8669717881978882     
 H -0.13839191746297475        12.280326865041266        2.7087394339058029     
 H  -3.1502413860803302        11.948079198947857        4.4832261149566719     
 H  -3.0855144073515341        10.186926276089102        4.7235786415267746     
 H  -2.4184094225168860        6.4113970897290073        3.4616571104761795     
 C  -4.0952860634695396        7.0671925805775837        2.2513457857630930     
 C  -3.9632680040675594        9.3754787950123131        1.6188692774615547     
 C   2.5650722956059360        12.428431107466368        1.5166888344166964     
 C   1.5123657663419816        11.621750575754403      -0.50158942132203310     
 H  0.41128266000528535        9.7689015588757755      -0.31742653628440864     
 H   4.5779419955407237        6.0756632754550930        6.1786898372306336     
 C   4.6405746246128095        8.1351200047846977        6.8363761349960077     
 H   4.3479551458348809        10.224085432916134        7.3250998880884639     
 C  -2.5626526190721419        12.414974722737139        6.9340320912494855     
 C  -1.4898308233814348        11.616749386573344        8.9445634049301717     
 H -0.38614525862937188        9.7665233310410411        8.7564501441064948     
 H  -4.5826133755011051        6.0955183085448477        2.2298726062434091     
 C  -4.6451706666205910        8.1586371965959792        1.5841839476811406     
 H  -4.3536015306619591        10.250204405326503        1.1039440793100366     
 H   3.1773679601433988        13.168007008684009        2.0333378904898112     
 C   2.2986748098916396        12.575455044330122       0.15124810522665208     
 H   1.2866230220110315        11.713628417001200       -1.5659454339634329     
 H   5.5874922289524438        8.0374075238122558        7.3640206897870435     
 H  -3.1795638907346913        13.152671611153078        6.4203655923029901     
 C  -2.2848742307310155        12.566257055790294        8.2963262421914798     
 H  -1.2554974335730986        11.712055167491251        10.006551296556159     
 H  -5.5917003598404866        8.0625420566912052        1.0558178496105664     
 H   2.7204211767110484        13.422060760235944      -0.38131829810639689     
 H  -2.7036843906836827        13.413476805116334        8.8299366561295578     
 Dy   3.1584416928007661E-002   8.3766416849914282        12.666702368653842     
 Br   3.6000647667724706E-002   11.239307974401200        12.687031555455231     
 O -0.79570318058156053        7.9632782995075715        10.696263800945667     
 N  -1.3614087324473052        6.2537870986007746        13.118139350230056     
 N  -2.2117106027525817        8.8252616973163729        13.870060334626093     
 O  0.85883304033399621        7.9532194051394640        14.627173122427099     
 N   1.4235086383466531        6.2558869851688783        12.206278622576574     
 N   2.2687711921580518        8.8307889292843438        11.452254873795187     
 C  -1.2550436042643371        6.9092995795039052        10.017273830498146     
 C  -1.9971388646892465        6.4622226429270997        14.444239032190618     
 C -0.53166819086041128        5.0181292939296283        13.176228551656434     
 C  -2.4607215595080261        6.1197270599325071        12.103570559133940     
 C  -2.8729121740082544        10.001855107810362        13.934928339214748     
 C  -2.7451371580633124        7.7651381369162245        14.527076349869168     
 C   1.3180691100621318        6.8990534955219056        15.306083968960465     
 C   2.0577886847763103        6.4669280418986492        10.880035533792812     
 C  0.59442051569411436        5.0196913402134635        12.145605615441461     
 C   2.5242005932291716        6.1185754672645682        13.219196961371706     
 C   2.9263992492266206        10.009019140660735        11.380937714972692     
 C   2.8045587007333679        7.7701037785953968        10.797963090937193     
 C  -2.0425445984915971        5.9215223079648229        10.674504815217565     
 C -0.97205378263374165        6.7398438500046378        8.6413138380135166     
 H  -1.1945182084277859        6.4738276126411654        15.198460767061913     
 H  -2.6816887275112187        5.6329621136341643        14.692261752341556     
 H  -1.1656590125885444        4.1273745863637794        13.024459973057334     
 H -0.10447158114351947        4.9496023771646716        14.182165923502268     
 H  -3.1111567241173437        5.2831406764718647        12.404208428913929     
 H  -3.0496656524148853        7.0452064115250144        12.169481894523669     
 H  -2.3989580669230670        10.828924187673028        13.411860824336966     
 C  -4.0707852474085486        10.167577102126923        14.624740219246853     
 C  -3.9254986394616931        7.8619526023182171        15.263655419468828     
 C   2.1068450328834594        5.9140881839198283        14.647529020700954     
 C   1.0339934605084542        6.7286004908486365        16.681010825674338     
 H   1.2539740149604168        6.4803901187370849        10.127116645848398     
 H   2.7419090302970868        5.6381947442621563        10.629275745343820     
 H   1.2294871007169277        4.1292739143191861        12.294938820066292     
 H  0.16699078302327566        4.9535627444624053        11.139567421757928     
 H   3.1750832682938377        5.2841117742511461        12.914452259762426     
 H   3.1117321767145101        7.0451261893749884        13.156653166014852     
 H   2.4509352278378409        10.836699221750530        11.901612741791823     
 C   4.1224634522651833        10.175630699799122        10.688020996755142     
 C   3.9849784973027180        7.8667103885235443        10.061661290837744     
 C  -2.5244764250413789        4.8241660669574475        9.9526739460855094     
 C  -1.4745480057137312        5.6394069576679886        7.9367597569641930     
 H -0.38321512115422979        7.4967486250202544        8.1239598717823540     
 H  -4.5636461487252946        11.136492395493818        14.643349614029709     
 C  -4.6136558466826125        9.0754055724507801        15.296353516897931     
 H  -4.3111145589695923        6.9865699587725381        15.781186449547198     
 C   2.5878295123084634        4.8150850401618221        15.367001194389989     
 C   1.5351932666014307        5.6261784451812584        17.383183425480940     
 H  0.44435140179372745        7.4850544486199508        17.198441957340677     
 H   4.6110010918539253        11.146493004287684        10.662700552321764     
 C   4.6691563343309213        9.0819691617127045        10.022094351782490     
 H   4.3728692136712191        6.9899120872730869        9.5484769070284088     
 H  -3.1334598909205638        4.0806143186221533        10.467696045528884     
 C  -2.2568165186954694        4.6806874522041619        8.5871771678946338     
 H  -1.2483824795468312        5.5504252558473546        6.8721893861884853     
 H  -5.5600395345031721        9.1684315444208249        15.825464496661930     
 H   3.1965274497629736        4.0723320071045377        14.850699162172051     
 C   2.3175179727043997        4.6684108604713375        16.731334468914209     
 H   1.3073401084811436        5.5346114858973960        18.446874156434539     
 H   5.6144292369510218        9.1751654787458321        9.4909729760007444     
 H  -2.6734315799812403        3.8328846002223020        8.0523598162864953     
 H   2.7320641444475262        3.8186763589717470        17.264499119982041     
         256

 Dy   4.2785455119258184       0.26019411624271460        4.2298398641121704     
 Br   4.2815973528194338       -2.6182345183625872        4.2272523955426493     
 O   5.0884432623395313       0.67660010868384735        2.2588559701299862     
 N   5.6806498588481036        2.3682512747734847        4.6735651470144566     
 N   6.5213709806650426      -0.19220115091843412        5.4413114149383128     
 O   3.4614253168105393       0.69381355135866285        6.1934667342496397     
 N   2.8798004154893149        2.3736758702085692        3.7655516632835555     
 N   2.0415250682938297      -0.20895573358746927        3.0353447978802217     
 C   5.5542016216964960        1.7244805393280622        1.5752398864768355     
 C   6.3207565661551532        2.1729400215293544        5.9997665590861970     
 C   4.8468357298375473        3.6026959258181352        4.7268274743538878     
 C   6.7774817303022985        2.5012410873599094        3.6550381212531597     
 C   7.1733519408208171       -1.3735854317633629        5.5134432700295708     
 C   7.0635769475373218       0.86818662301975857        6.0902055857521269     
 C   2.9976469432360160        1.7478336572963562        6.8692861739428865     
 C   2.2425798119396756        2.1546286573167603        2.4435417761962537     
 C   3.7180669852633654        3.6023472036911639        3.6983075373206855     
 C   1.7838959506295693        2.5197604125914239        4.7807853882161169     
 C   1.3834611911317118       -1.3881895548016558        2.9764104562610942     
 C   1.5035430333972715       0.84582086822558844        2.3715525928470096     
 C   6.3547291869992684        2.7039856298716831        2.2277204003370925     
 C   5.2610645987004405        1.8970802817531969       0.20244600400768062     
 H   5.5202366131465981        2.1693500881607748        6.7563073727631915     
 H   7.0075850421257675        3.0032878585638478        6.2373185627585022     
 H   5.4810388417898208        4.4928552669765995        4.5730987511897858     
 H   4.4206040335065291        3.6727440731934067        5.7330673517364135     
 H   7.4303453024110704        3.3357984522260304        3.9549974025904553     
 H   7.3641181758969747        1.5741729031500251        3.7183787663880454     
 H   6.6913539993206443       -2.2006810104673415        4.9976341099456958     
 C   8.3721503118873724       -1.5423319968051912        6.2011282710091535     
 C   8.2454879507703964       0.76893998828217358        6.8233409137736354     
 C   2.2048858052300186        2.7281142386539368        6.2079168810221868     
 C   3.2816999662744579        1.9234450838734551        8.2438081163605652     
 H   3.0426141419518613        2.1433355382385861        1.6866759033584304     
 H   1.5508798594441440        2.9768852633889420        2.1910063613143160     
 H   3.0911389098556019        4.4987023483237385        3.8468979523225362     
 H   4.1428075227169128        3.6631702819649270        2.6909069726338424     
 H   1.1345136599652530        3.3554745795607523        4.4756171143994123     
 H   1.1923569986567841        1.5952391762106013        4.7236902024512597     
 H   1.8602133264987872       -2.2105150886814884        3.5042467395506520     
 C  0.18696277618016124       -1.5621897931777577        2.2862496607797258     
 C  0.32385357566617856       0.73943748250478569        1.6352713305570845     
 C   6.8385435027706594        3.7989880560976244        1.5041010012406730     
 C   5.7646836700008226        2.9955996965152276      -0.50384690227020446     
 H   4.6619393961688607        1.1455318343482697      -0.31087132197859429     
 H   8.8576142362574508       -2.5148819450337627        6.2260845897285151     
 C   8.9257418834799882      -0.44867274462954077        6.8615639736816254     
 H   8.6385413072749362        1.6452462725170545        7.3334237257155994     
 C   1.7195918464800293        3.8265988724322546        6.9252576448477816     
 C   2.7763205029511711        3.0256192538284070        8.9435169676459125     
 H   3.8742197864304844        1.1704670133294266        8.7629877171803443     
 H -0.30139838996176188       -2.5334025689755015        2.2730896484509295     
 C -0.36001541045688340      -0.47627565414696482        1.6077938256576298     
 H  -6.4885989596498148E-002   1.6111084118780257        1.1138293547876734     
 H   7.4551061734293489        4.5383527954406979        2.0158400112328585     
 C   6.5593402186129355        3.9473298754505839       0.14176285320219853     
 H   5.5292784300603932        3.0885302613151802       -1.5657842777859197     
 H   9.8736002812354915      -0.54358420394091822        7.3877811928806896     
 H   1.1065907079217265        4.5648338565900071        6.4076109348943318     
 C   1.9894694341883561        3.9779921762045030        8.2894081253604437     
 H   3.0043488435079357        3.1206129056252747        10.007008145215801     
 H  -1.3054966505256957      -0.57508789484140266        1.0777513340916542     
 H   6.9764743690349302        4.7939621210332630      -0.39420387776593308     
 H   1.5701426653464383        4.8269015268827582        8.8201945181894370     
 Dy   4.2755650074111848        16.972557163787123        12.660596309924957     
 Br   4.2692501854319032        19.840744045455963        12.647682963144582     
 O   3.4477753511893829        16.552988869677776        10.699812520731882     
 N   2.8853028556708895        14.854906139605246        13.121917559863469     
 N   2.0369496963859182        17.428334383912418        13.873543787469458     
 O   5.1012848130015644        16.564124215966970        14.631320144189264     
 N   5.6719585817098412        14.857052153253550        12.211320921757391     
 N   6.5186329127069387        17.430211682247002        11.461514361343880     
 C   2.9906051515726420        15.497540713289848        10.021809990637191     
 C   2.2510970104472818        15.065395763362060        14.448517501924833     
 C   3.7165602968400289        13.620173626233511        13.181927826100495     
 C   1.7845131785832153        14.717539700938456        12.108978274090980     
 C   1.3783690856420572        18.606148040204683        13.943389514516650     
 C   1.5041301096992434        16.368674720526482        14.531797232675986     
 C   5.5624516964640618        15.512419767546769        15.312336483344644     
 C   6.3094531469855397        15.067136797388615        10.886198619231552     
 C   4.8430045928228340        13.620989825003187        12.151497959893991     
 C   6.7701539871387331        14.723936684676667        13.227636896070598     
 C   7.1775854383057700        18.608175434721179        11.398114248834498     
 C   7.0557510807498716        16.371215433732136        10.805742182225126     
 C   2.2019185737834666        14.512731182901634        10.680670560046506     
 C   3.2770676563954511        15.325524006149305        8.6476479331383960     
 H   3.0550130409124017        15.078235602332168        15.201307895932757     
 H   1.5670756546674842        14.236414819329426        14.698658695361230     
 H   3.0833024009067662        12.728662391923690        13.032240393201199     
 H   4.1440894635099363        13.554422944720734        14.187958147599858     
 H   1.1336158371720819        13.883338271093233        12.413949038380316     
 H   1.1972692428557823        15.644238800477710        12.171513397027871     
 H   1.8513798960365875        19.432800260938979        13.418770438862841     
 C  0.18432268106895530        18.773524611945007        14.639632189713481     
 C  0.32636342819586056        16.466362627350133        15.272487010912766     
 C   6.3515199540205920        14.525229546570449        14.656498583338500     
 C   5.2801935119673482        15.344977729573943        16.688580423064472     
 H   5.5078494129890290        15.078386615269341        10.130911261707665     
 H   6.9953448134318492        14.238882338125501        10.638706864247727     
 H   5.4775984198045267        12.730498826157920        12.301856585637042     
 H   4.4160017803914933        13.553940708082532        11.145370656554890     
 H   7.4218338161877826        13.888457663328028        12.927239224873469     
 H   7.3578749126472349        15.650227215615372        13.162499277956904     
 H   6.7006723639676880        19.434169323785536        11.920279183870699     
 C   8.3766553724645831        18.776334135113562        10.710819372870793     
 C   8.2377889585204045        16.470267127117900        10.072411475159319     
 C   1.7214688337675743        13.413455814824539        9.9613794912678504     
 C   2.7771912223949196        14.222250323865783        7.9460097250011676     
 H   3.8666294655336335        16.082095529898407        8.1303153210646890     
 H -0.30568425957259832        19.743805350305099        14.662695196329210     
 C -0.35861592960264316        17.681295825667519        15.311107364588766     
 H  -5.9229195682163116E-002   15.590660011523875        15.789356147743723     
 C   6.8355360807056522        13.429897748426352        15.379909514696747     
 C   5.7849404228540484        14.246686348053025        17.394734270467019     
 H   4.6899315356604063        16.101454149359526        17.204869948604252     
 H   8.8673055402066066        19.746431710842465        10.693090104931169     
 C   8.9235460383380030        17.685143729683968        10.040862666797056     
 H   8.6263809897574184        15.595491589339424        9.5561928888058834     
 H   1.1117130939982733        12.671469281833007        10.477323416514452     
 C   1.9935269676266685        13.265503715764291        8.5976298018559127     
 H   3.0063675424242020        14.129476136628211        6.8827585556930231     
 H  -1.3022362659039481        17.775219339122771        15.845104347822414     
 H   7.4458079160397022        12.686710771703339        14.866098183956478     
 C   6.5685843953936107        13.288228848608766        16.745600033628683     
 H   5.5593473291599862        14.159229081600273        18.459454338529433     
 H   9.8709340188876116        17.779781802081967        9.5137702272018121     
 H   1.5793116266074918        12.415479377850000        8.0648052102568553     
 H   6.9871196105990432        12.442173925537958        17.281648709391817     
 Dy   7.0209200739314304E-004   8.8652352346005880        4.2192088503743559     
 Br   9.4247384520338849E-004   5.9866523378125267        4.2082383021075325     
 O  0.81830750403913544        9.2949430664975186        2.2545948487129182     
 N   1.4010161460373791        10.978063873642789        4.6785447530023827     
 N   2.2358218687918727        8.3948092121934366        5.4152280417041876     
 O -0.80929682561886529        9.2875603531587316        6.1883799188189519     
 N  -1.3999138342700195        10.973198414311039        3.7695847292717599     
 N  -2.2440472004574628        8.4128343719694225        3.0098782324514248     
 C   1.2831991529443938        10.346959271452883        1.5765508047507137     
 C   2.0382143688064001        10.760285671957540        6.0006793800388643     
 C  0.56327999851188371        12.207223613372062        4.7440253300793724     
 C   2.4971787090637383        11.122137031641659        3.6634021882552732     
 C   2.8926847682173444        7.2150399812709161        5.4768452146760183     
 C   2.7766139241954990        9.4512861710994827        6.0740505290332321     
 C  -1.2747848399445154        10.337683559310634        6.8688146612056276     
 C  -2.0389484695688167        10.775565073688636        2.4432339850838978     
 C -0.56527173713156320        12.207072873615466        3.7151441163296508     
 C  -2.4976553693099812        11.108785652142846        4.7866604403980491     
 C  -2.8976782459796397        7.2321895582771889        2.9410915292029602     
 C  -2.7831437011505678        9.4713931504517248        2.3554254065136084     
 C   2.0766061073229802        11.328086718810527        2.2359026760885534     
 C  0.99981672624866813        10.519991764334387       0.20149426468899287     
 H   1.2382579732570602        10.750052869440767        6.7575928613346123     
 H   2.7303396885621045        11.582450090282606        6.2522157057418601     
 H   1.1906654225585862        13.103119334764441        4.5946918748913230     
 H  0.13832837841256343        12.269464763620858        5.7512353381970041     
 H   3.1467118156025045        11.958190486057871        3.9673708805047481     
 H   3.0884939350404412        10.197523893686986        3.7221678398887854     
 H   2.4137560579362471        6.3914284553105007        4.9529584944983052     
 C   4.0908399915237004        7.0422246309824006        6.1644868938102650     
 C   3.9584506218047895        9.3464073440775479        6.8068268057348984     
 C  -2.0756205027233676        11.315021096671220        6.2135782301416862     
 C -0.98068917671357825        10.514802387444842        8.2407450663879711     
 H  -1.2377468614763030        10.769238055446557        1.6874414343413420     
 H  -2.7246267965741287        11.606093020318468        2.2029352295643436     
 H  -1.1989226697486088        13.097808732365262        3.8679619826506308     
 H -0.13876839968071292        12.275871488049621        2.7089222087476030     
 H  -3.1500457044708390        11.942806719034813        4.4842611916484261     
 H  -3.0844582267172429        10.181752004558096        4.7251502146569448     
 H  -2.4180987269528389        6.4064689549432696        3.4612795507511174     
 C  -4.0948680176658803        7.0623245331156062        2.2508689708071405     
 C  -3.9632237864534772        9.3708523902485084        1.6193658773056834     
 C   2.5626895792056232        12.424935540878664        1.5166339667684494     
 C   1.5064514589397722        11.620225086062066      -0.50037074586297869     
 H  0.40648641363658611        9.7668677876928403      -0.31647258204312395     
 H   4.5777634720648965        6.0703175910521940        6.1804309712869161     
 C   4.6412351071384510        8.1301886224539235        6.8367984476646386     
 H   4.3494375613751499        10.219574824283706        7.3239614324890709     
 C  -2.5598790927578188        12.411751218245710        6.9341107698626701     
 C  -1.4843824134508330        11.615360899043170        8.9437786400127930     
 H -0.38151816734361549        9.7647629244757219        8.7561970577219430     
 H  -4.5819643584220993        6.0905412757056450        2.2289996290463874     
 C  -4.6448955191721391        8.1539109264804015        1.5840257072295016     
 H  -4.3537690759165928        10.245752029540897        1.1049100844621400     
 H   3.1755495273884828        13.164169865800641        2.0330686722692946     
 C   2.2935979822552373        12.573530233349588       0.15200550271998620     
 H   1.2788656041630824        11.713174941837979       -1.5641454658758838     
 H   5.5881396795759999        8.0325570882642428        7.3645236828561469     
 H  -3.1772400896854966        13.149077489260812        6.4204735751344115     
 C  -2.2800567656293831        12.564471926964488        8.2957559740550870     
 H  -1.2486617675008302        11.711650057786448        10.005302058863730     
 H  -5.5913546648330925        8.0579059051285107        1.0554713702626417     
 H   2.7136752741525720        13.421069920791947      -0.38035237435869179     
 H  -2.6975742913687522        13.412501748368106        8.8290906642437914     
 Dy   3.1009830889691468E-002   8.3816443339708275        12.666961867861536     
 Br   3.5515155432581297E-002   11.244589132311663        12.686413555499692     
 O -0.79553661853516267        7.9675344848755945        10.696475148016948     
 N  -1.3624108679079734        6.2587187735586287        13.118157949907422     
 N  -2.2124472869708671        8.8303997773049847        13.870481239424720     
 O  0.85725315666378588        7.9576073224110706        14.627854254725673     
 N   1.4229772770705136        6.2605450578863060        12.207046699867282     
 N   2.2685595938444698        8.8352819217062208        11.452654743627020     
 C  -1.2538197237241089        6.9129905323037004        10.017643138156139     
 C  -1.9986793950529702        6.4669951750993580        14.444012706970058     
 C -0.53281074400460016        5.0229494541701740        13.176443504932411     
 C  -2.4613640592970771        6.1248638080255331        12.103111259874259     
 C  -2.8732842529657145        10.007178206494027        13.935951165724497     
 C  -2.7462906141810328        7.7701400909995808        14.526941880686580     
 C   1.3156147816693879        6.9029448289733839        15.306611394641493     
 C   2.0578146344354518        6.4711245149618781        10.881002506235296     
 C  0.59386157587863464        5.0243392341759128        12.146421597865595     
 C   2.5233141025592154        6.1234474847769595        13.220423818699510     
 C   2.9261448161620613        10.013530238278591        11.380940431100447     
 C   2.8043565559158221        7.7744453822587971        10.798608482051025     
 C  -2.0421539227604599        5.9257110912719373        10.674528223106114     
 C -0.96845974506880783        6.7420778154780781        8.6424720197707003     
 H  -1.1964826516052709        6.4780108064442619        15.198682418063918     
 H  -2.6836195266422069        5.6378741498902611        14.691444980597264     
 H  -1.1668321391365157        4.1322913370235801        13.024261340685896     
 H -0.10618770887280791        4.9542406853981094        14.182593043938990     
 H  -3.1123559767269571        5.2887229647101872        12.403718516713194     
 H  -3.0498041353825229        7.0506828602710661        12.168376920548740     
 H  -2.3990602227113267        10.834343265211290        13.413286347671862     
 C  -4.0711057019238881        10.173010803720244        14.625868695475965     
 C  -3.9267750685637091        7.8669918286646263        15.263303977791519     
 C   2.1050613861632774        5.9183346712819427        14.648366497585114     
 C   1.0295911577185357        6.7312555708671296        16.680902987338847     
 H   1.2544423587940792        6.4838623293088178        10.127612964803745     
 H   2.7422737448867136        5.6424252776115162        10.631034495299408     
 H   1.2288293972686684        4.1339674076392292        12.296375288368067     
 H  0.16701456409047169        4.9578570902801733        11.140183763812773     
 H   3.1746073315573198        5.2892584610168747        12.915818182817034     
 H   3.1105205982874304        7.0502165622289361        13.158319463029859     
 H   2.4507455881411127        10.841304428479450        11.901522367476463     
 C   4.1220668406143846        10.180096971225483        10.687740592357503     
 C   3.9846966940499433        7.8709882499380948        10.062165355598914     
 C  -2.5224808130076219        4.8273705152281083        9.9531944988757459     
 C  -1.4691833395972189        5.6405888222486205        7.9384235024555512     
 H -0.37904405046190187        7.4985091244191882        8.1251664980569664     
 H  -4.5635166004608054        11.142136941888880        14.645058603386040     
 C  -4.6144921160414230        9.0806512843902141        15.296770282329620     
 H  -4.3128453915290876        6.9913990872213523        15.780107952265766     
 C   2.5847525340448603        4.8185412794533056        15.367469522943146     
 C   1.5293780796276712        5.6280136836243502        17.382708618150364     
 H  0.43948555482563650        7.4872891804031108        17.198328954417484     
 H   4.6104926199247718        11.151012259062018        10.662108906889040     
 C   4.6687492513292943        9.0862937355383515        10.022003681993938     
 H   4.3726992452569444        6.9940154738113449        9.5493728371269135     
 H  -3.1319578919194813        4.0841680329209868        10.468103237111574     
 C  -2.2521952776220235        4.6822600842671012        8.5884981774422844     
 H  -1.2412173662496295        5.5504850464290723        6.8744278129206702     
 H  -5.5608764677608997        9.1736389774092029        15.825931263590249     
 H   3.1938876155491327        4.0760799608727201        14.851279867236679     
 C   2.3123323730462735        4.6705630522254769        16.731173972718725     
 H   1.3000903889400306        5.5355663106554278        18.445949121427461     
 H   5.6139399324799157        9.1793622963223669        9.4906708850954420     
 H  -2.6671280516927540        3.8334776060527069        8.0539690224872054     
 H   2.7255245985871301        3.8200549610942867        17.264149290240880     
         256

 Dy   4.2781164077410514       0.25513787769034157        4.2295026586892721     
 Br   4.2813182785850206       -2.6235977526368881        4.2269235198625017     
 O   5.0870190627706684       0.67251677068474480        2.2582426119449872     
 N   5.6803548301787643        2.3634433714416248        4.6730256959136529     
 N   6.5212606773392068      -0.19701946435629888        5.4408449485972952     
 O   3.4620001844655093       0.68928327288873714        6.1934275296246595     
 N   2.8790249747676859        2.3687949528025376        3.7658742230233577     
 N   2.0409197051052836      -0.21387920917149875        3.0348202194590983     
 C   5.5519685021022465        1.7209439950265031        1.5748785602225668     
 C   6.3210292605909784        2.1683746668110571        5.9989845792147420     
 C   4.8465729066465730        3.5979303586893496        4.7264419503508934     
 C   6.7768318550466153        2.4963265394510255        3.6540595435613179     
 C   7.1731168339196607       -1.3784709683320651        5.5133174947945944     
 C   7.0635721054408043       0.86344473044643866        6.0895365525325644     
 C   2.9993013424562376        1.7438137139576697        6.8691972203349483     
 C   2.2412096730930271        2.1501584725436071        2.4440880069020174     
 C   3.7171796707042897        3.5975706419527662        3.6985761921862026     
 C   1.7835391189723711        2.5145264409696781        4.7816666043874436     
 C   1.3832012117577277       -1.3932808733848971        2.9751267543576998     
 C   1.5025658367863119       0.84113413187972241        2.3717150435832868     
 C   6.3531991053826422        2.6999610978399229        2.2271780236794765     
 C   5.2569837195615277        1.8949307804780193       0.20273378389614283     
 H   5.5209707768884533        2.1654084942073983        6.7560010177819034     
 H   7.0082124640076700        2.9986292656380784        6.2358685807552519     
 H   5.4807095048514975        4.4880325839445661        4.5721631755681313     
 H   4.4209821971117220        3.6682312432215505        5.7329100577343901     
 H   7.4301599632271218        3.3305105855190287        3.9540189452354300     
 H   7.3630768330415872        1.5689908888916904        3.7168005470553762     
 H   6.6911091534083864       -2.2056036003691561        4.9975788291820464     
 C   8.3717797240491851       -1.5472895437104583        6.2012518078530903     
 C   8.2454417971831511       0.76415450693871956        6.8227320501306554     
 C   2.2056323504616846        2.7236390077009403        6.2083244159709547     
 C   3.2858251775980993        1.9208033890193743        8.2429190336127558     
 H   3.0407910718934246        2.1396275517975534        1.6867481944218510     
 H   1.5491080048472470        2.9723217629617786        2.1923490142579651     
 H   3.0902498787858463        4.4938255154335307        3.8477157409546177     
 H   4.1413176287659734        3.6586985256668751        2.6909603598986291     
 H   1.1335802418394056        3.3498427739129331        4.4766897434105566     
 H   1.1924983539980740        1.5896765695322346        4.7251055865817451     
 H   1.8601916012655213       -2.2157785195214057        3.5024701111922822     
 C  0.18677233414237451       -1.5672817688234379        2.2848091991975190     
 C  0.32280768332361309       0.73481418964340872        1.6355387814039131     
 C   6.8358044970889562        3.7958271654699787        1.5040876695384133     
 C   5.7592866801229992        2.9943401421143818      -0.50303684986630426     
 H   4.6573735684705904        1.1438835413955881      -0.31066552619645016     
 H   8.8570372765487040       -2.5199371386374425        6.2265004372713753     
 C   8.9254843927588770      -0.45355135569456628        6.8614949099882017     
 H   8.6386910877041050        1.6405926055383293        7.3324281885147329     
 C   1.7219347194978054        3.8230176914693517        6.9253206092451265     
 C   2.7821961386038838        3.0239320071768292        8.9422761771933619     
 H   3.8789864553399021        1.1682885343722362        8.7619448638814355     
 H -0.30117695422499735       -2.5386868771824180        2.2709635593592115     
 C -0.36064608299261208      -0.48108954593880005        1.6071428302988726     
 H  -6.6340434157803801E-002   1.6067500414014688        1.1148742349994694     
 H   7.4528160126721632        4.5348017765606583        2.0158280475088106     
 C   6.5545661341733279        3.9456536170922183       0.14239802074652083     
 H   5.5225043439014820        3.0882854382587817       -1.5645116166367019     
 H   9.8732671670446308      -0.54841396769975603        7.3879031552539844     
 H   1.1083741667649638        4.5609348272238952        6.4079158542946466     
 C   1.9945001965223363        3.9759254405764750        8.2886649286070853     
 H   3.0120768024297173        3.1199629464072038        10.005185888387146     
 H  -1.3061097068242682      -0.57978659593910253        1.0770060423310068     
 H   6.9704097943052119        4.7931149627703036      -0.39326253042893677     
 H   1.5768353068049696        4.8257444810892718        8.8192731466233578     
 Dy   4.2762162446938969        16.977592530176725        12.660417806951349     
 Br   4.2700363714467979        19.846040247836189        12.648475059086550     
 O   3.4493952288788616        16.557430440645678        10.699183665385666     
 N   2.8857860930336181        14.859667535971621        13.121208121137721     
 N   2.0372329401533675        17.433006660789506        13.873168566565599     
 O   5.1011455650181441        16.568368773602138        14.631149454928750     
 N   5.6729150226204057        14.861891377733908        12.211421414648647     
 N   6.5194067820398862        17.435198879461058        11.461042255152554     
 C   2.9930952696630508        15.501491316151522        10.021326952646236     
 C   2.2509852186279882        15.069762555369724        14.447579881006787     
 C   3.7169964037822494        13.624880765520537        13.181254854111579     
 C   1.7853805013619255        14.722533768947430        12.107775871980371     
 C   1.3787621498897207        18.610876964326643        13.943404815326836     
 C   1.5042873007715079        16.373210889225010        14.531103888105097     
 C   5.5612109706327244        15.516104856899725        15.312056712325498     
 C   6.3109299695474537        15.071730416133693        10.886519271802021     
 C   4.8440424091715659        13.625753129669677        12.151451629227658     
 C   6.7707552658476917        14.728968159700186        13.228198730055563     
 C   7.1780411508387827        18.613319254758888        11.396973366310359     
 C   7.0568665491359894        16.376018135585909        10.805847390673730     
 C   2.2037247631066070        14.517047568234878        10.679881056066145     
 C   3.2815249175012591        15.328208174885456        8.6478124888529297     
 H   3.0544346759783791        15.081889454497048        15.200866849819826     
 H   1.5665959900304018        14.240843374633346        14.696941977863384     
 H   3.0837842185119460        12.733444970289041        13.030982133795577     
 H   4.1439187914038289        13.558812883258470        14.187497785977643     
 H   1.1340300673791885        13.888641072888054        12.412605907075855     
 H   1.1984995799415723        15.649476278095616        12.169831118631880     
 H   1.8518097316845550        19.437616760709037        13.418960235637128     
 C  0.18480868238179113        18.778255230598063        14.639836232673842     
 C  0.32653701729053497        16.470874657197349        15.271824858812057     
 C   6.3510871023083375        14.529374666960980        14.656591283103028     
 C   5.2765695407469400        15.347261637653169        16.687523308594226     
 H   5.5097342326451946        15.082354032671045        10.130799732062794     
 H   6.9971878742800797        14.243585740090751        10.639650495028409     
 H   5.4786186350264972        12.735336557454701        12.302287110340538     
 H   4.4176288142252993        13.558481260911281        11.145108800712951     
 H   7.4229564917829061        13.893895126443137        12.927859123702721     
 H   7.3580118694668331        15.655572699320073        13.163669727775964     
 H   6.7009263274694835        19.439444955286341        11.918740536238994     
 C   8.3770329648554380        18.781516563801699        10.709512306772416     
 C   8.2389790669248253        16.475043692683574        10.072642812867134     
 C   1.7246139961082645        13.416942534834286        9.9609913525363023     
 C   2.7830897006507569        14.224086475239906        7.9465661478788805     
 H   3.8715550119650985        16.084344241887386        8.1304699778388727     
 H -0.30501757114078726        19.748622309882595        14.663224037277587     
 C -0.35825299446360742        17.685890018119323        15.311023149900501     
 H  -5.9257367905376279E-002   15.595000030639216        15.788239690941294     
 C   6.8334723983720052        13.433072170624888        15.379553022785815     
 C   5.7795156402788237        14.247924633466745        17.393219693885516     
 H   4.6857492390459399        16.103300057661773        17.203735029709573     
 H   8.8672840734562399        19.751799958828997        10.691166297479437     
 C   8.9243434968470030        17.690098512340416        10.040254418441664     
 H   8.6279630496153388        15.600031679337235        9.5571494860388899     
 H   1.1144323257150359        12.675249122170062        10.476838146641427     
 C   1.9988183741918537        13.267646842332942        8.5978851100194724     
 H   3.0137159774728577        14.130411563609977        6.8837729316989655     
 H  -1.3018283651370621        17.779718290449285        15.845160523521168     
 H   7.4442261092097191        12.690202844497598        14.865886699386673     
 C   6.5638839473939656        13.289822637991612        16.744459405893757     
 H   5.5521138781455424        14.159377852461368        18.457374508405579     
 H   9.8717065656160781        17.784646765616301        9.5130578526683784     
 H   1.5860047662237424        12.416814966808333        8.0652661929148088     
 H   6.9807136149990967        12.442791997808072        17.280255339870049     
 Dy   1.1018461069824135E-003   8.8601887862172219        4.2194462110313360     
 Br   1.0319991982476445E-003   5.9813051151840533        4.2087422105848917     
 O  0.81769630039807228        9.2904646715587678        2.2545309873955337     
 N   1.4017953319853025        10.973164182140412        4.6781858622355834     
 N   2.2364391643867685        8.3898589910215797        5.4155695525817329     
 O -0.80783558435670610        9.2834462008776910        6.1889421917345651     
 N  -1.3996182267327963        10.968428223682647        3.7701247805177736     
 N  -2.2439157850487148        8.4080652883322333        3.0101277837763454     
 C   1.2815078645363718        10.343018783133278        1.5765734053201184     
 C   2.0396057540171553        10.755751847059900        6.0000816089311497     
 C  0.56419327102789019        12.202439173390280        4.7437667405527408     
 C   2.4975241673101971        11.116897052089346        3.6624715347077581     
 C   2.8929661025774918        7.2099232569836431        5.4778523562440169     
 C   2.7776074099457491        9.4465288074106226        6.0737653678202745     
 C  -1.2725113718531536        10.334090883637820        6.8691622644053147     
 C  -2.0392394454372158        10.771107237478155        2.4440142068236814     
 C -0.56499695095758740        12.202340077109053        3.7155574743113369     
 C  -2.4969900621260934        11.103877161729354        4.7876618940037128     
 C  -2.8973944823085485        7.2273441371340112        2.9408716132027957     
 C  -2.7831407842644249        9.4667570459488513        2.3559894186295192     
 C   2.0758262790883704        11.323665450998831        2.2354617493780782     
 C  0.99565668932929763        10.517481165549142       0.20232065570627103     
 H   1.2401163179427792        10.746261760460724        6.7574825043215787     
 H   2.7321416336086544        11.577810797816907        6.2508360778839789     
 H   1.1915947077831093        13.098225715683084        4.5938902371084716     
 H  0.13986342685075434        12.264965859241922        5.7512009733916152     
 H   3.1476545852745876        11.952528762399099        3.9662656699544843     
 H   3.0883234673659721        10.191942578148820        3.7206584643838529     
 H   2.4137947729564559        6.3861743770099171        4.9544123205206212     
 C   4.0910624345779389        7.0370650618389332        6.1656226543208064     
 C   3.9595200879600787        9.3416652408954608        6.8064179335162933     
 C  -2.0740611430609586        11.310958008833930        6.2141466409560371     
 C -0.97655606384615723        10.512552478386795        8.2404416580941948     
 H  -1.2385062555776196        10.765464582382860        1.6877370053279341     
 H  -2.7252863900311213        11.601550184184109        2.2044524285718801     
 H  -1.1985707552959084        13.093020678311637        3.8689521771033735     
 H -0.13914488189845109        12.271416111057976        2.7091049835894028     
 H  -3.1498500228613482        11.937534239121767        4.4852962683401802     
 H  -3.0834020460829517        10.176577733027091        4.7267217877871142     
 H  -2.4177880313887923        6.4015408201575328        3.4609019910260557     
 C  -4.0944499718622200        7.0574564856536277        2.2503921558511886     
 C  -3.9631795688393954        9.3662259854847019        1.6198624771498120     
 C   2.5603068628053109        12.421439974290960        1.5165790991202022     
 C   1.5005371515375625        11.618699596369728      -0.49915207040392429     
 H  0.40169016726788687        9.7648340165099050      -0.31551862780183931     
 H   4.5775849485890694        6.0649719066492942        6.1821721053431986     
 C   4.6418955896640925        8.1252572401231511        6.8372207603332695     
 H   4.3509199769154199        10.215064215651278        7.3228229768896780     
 C  -2.5571055664434956        12.408527713754282        6.9341894484758555     
 C  -1.4789340035202312        11.613972411512993        8.9429938750954161     
 H -0.37689107605785910        9.7630025179104045        8.7559439713373912     
 H  -4.5813153413430943        6.0855642428664423        2.2281266518493661     
 C  -4.6446203717236871        8.1491846563648238        1.5838674667778625     
 H  -4.3539366211712265        10.241299653755291        1.1058760896142432     
 H   3.1737310946335673        13.160332722917271        2.0327994540487784     
 C   2.2885211546188353        12.571605422369055       0.15276290021332029     
 H   1.2711081863151334        11.712721466674758       -1.5623454977883346     
 H   5.5887871301995551        8.0277066527162297        7.3650266759252494     
 H  -3.1749162886363025        13.145483367368543        6.4205815579658330     
 C  -2.2752393005277507        12.562686798138685        8.2951857059186924     
 H  -1.2418261014285619        11.711244948081646        10.004052821171300     
 H  -5.5910089698256984        8.0532697535658162        1.0551248909147173     
 H   2.7069293715940961        13.420079081347950      -0.37938645061098669     
 H  -2.6914641920538216        13.411526691619876        8.8282446723580250     
 Dy   3.0435244851375276E-002   8.3866469829502250        12.667221367069228     
 Br   3.5029663197437895E-002   11.249870290222127        12.685795555544154     
 O -0.79537005648876469        7.9717906702436165        10.696686495088228     
 N  -1.3634130033686416        6.2636504485164828        13.118176549584787     
 N  -2.2131839711891521        8.8355378572935965        13.870902144223347     
 O  0.85567327299357565        7.9619952396826781        14.628535387024245     
 N   1.4224459157943738        6.2652031306037337        12.207814777157989     
 N   2.2683479955308883        8.8397749141280979        11.453054613458852     
 C  -1.2525958431838806        6.9166814851034948        10.018012445814131     
 C  -2.0002199254166944        6.4717677072716153        14.443786381749499     
 C -0.53395329714878903        5.0277696144107198        13.176658458208388     
 C  -2.4620065590861286        6.1300005561185591        12.102651960614580     
 C  -2.8736563319231752        10.012501305177693        13.936973992234247     
 C  -2.7474440702987533        7.7751420450829372        14.526807411503992     
 C   1.3131604532766443        6.9068361624248622        15.307138820322521     
 C   2.0578405840945933        6.4753209880251070        10.881969478677780     
 C  0.59330263606315492        5.0289871281383620        12.147237580289730     
 C   2.5224276118892588        6.1283195022893509        13.221650676027316     
 C   2.9258903830975025        10.018041335896447        11.380943147228200     
 C   2.8041544110982768        7.7787869859221974        10.799253873164856     
 C  -2.0417632470293232        5.9298998745790517        10.674551630994664     
 C -0.96486570750387413        6.7443117809515183        8.6436302015278841     
 H  -1.1984470947827559        6.4821940002473584        15.198904069065923     
 H  -2.6855503257731956        5.6427861861463571        14.690628208852972     
 H  -1.1680052656844873        4.1372080876833817        13.024062708314457     
 H -0.10790383660209636        4.9588789936315480        14.183020164375714     
 H  -3.1135552293365705        5.2943052529485106        12.403228604512462     
 H  -3.0499426183501606        7.0561593090171177        12.167271946573809     
 H  -2.3991623784995864        10.839762342749550        13.414711871006759     
 C  -4.0714261564392276        10.178444505313564        14.626997171705078     
 C  -3.9280514976657255        7.8720310550110364        15.262952536114213     
 C   2.1032777394430950        5.9225811586440571        14.649203974469275     
 C   1.0251888549286170        6.7339106508856226        16.680795149003355     
 H   1.2549107026277413        6.4873345398805498        10.128109283759093     
 H   2.7426384594763404        5.6466558109608762        10.632793245254998     
 H   1.2281716938204090        4.1386609009592714        12.297811756669839     
 H  0.16703834515766769        4.9621514360979422        11.140800105867619     
 H   3.1741313948208023        5.2944051477826042        12.917184105871645     
 H   3.1093090198603508        7.0553069350828839        13.159985760044867     
 H   2.4505559484443840        10.845909635208368        11.901431993161106     
 C   4.1216702289635849        10.184563242651846        10.687460187959864     
 C   3.9844148907971686        7.8752661113526452        10.062669420360086     
 C  -2.5204852009738654        4.8305749634987691        9.9537150516659825     
 C  -1.4638186734807068        5.6417706868292532        7.9400872479469093     
 H -0.37487297976957401        7.5002696238181228        8.1263731243315807     
 H  -4.5633870521963162        11.147781488283943        14.646767592742371     
 C  -4.6153283854002325        9.0858969963296463        15.297187047761307     
 H  -4.3145762240885830        6.9962282156701656        15.779029454984334     
 C   2.5816755557812567        4.8219975187447881        15.367937851496306     
 C   1.5235628926539118        5.6298489220674419        17.382233810819788     
 H  0.43461970785754561        7.4895239121862716        17.198215951494291     
 H   4.6099841479956174        11.155531513836349        10.661517261456316     
 C   4.6683421683276665        9.0906183093639985        10.021913012205385     
 H   4.3725292768426698        6.9981188603496038        9.5502687672254183     
 H  -3.1304558929183988        4.0877217472198213        10.468510428694264     
 C  -2.2475740365485777        4.6838327163300395        8.5898191869899350     
 H  -1.2340522529524278        5.5505448370107908        6.8766662396528551     
 H  -5.5617134010186273        9.1788464103975791        15.826398030518568     
 H   3.1912477813352922        4.0798279146409024        14.851860572301309     
 C   2.3071467733881472        4.6727152439796171        16.731013476523241     
 H   1.2928406693989178        5.5365211354134596        18.445024086420378     
 H   5.6134506280088088        9.1835591138989017        9.4903687941901396     
 H  -2.6608245234042678        3.8340706118831123        8.0555782286879172     
 H   2.7189850527267336        3.8214335632168264        17.263799460499722     
         256

 Dy   4.2776873035562835       0.25008163913796855        4.2291654532663738     
 Br   4.2810392043506074       -2.6289609869111885        4.2265946441823550     
 O   5.0855948632018055       0.66843343268564215        2.2576292537599878     
 N   5.6800598015094259        2.3586354681097643        4.6724862448128501     
 N   6.5211503740133709      -0.20183777779416368        5.4403784822562784     
 O   3.4625750521204792       0.68475299441881143        6.1933883249996802     
 N   2.8782495340460574        2.3639140353965060        3.7661967827631604     
 N   2.0403143419167376      -0.21880268475552822        3.0342956410379749     
 C   5.5497353825079960        1.7174074507249442        1.5745172339682982     
 C   6.3213019550268035        2.1638093120927597        5.9982025993432861     
 C   4.8463100834555979        3.5931647915605645        4.7260564263478999     
 C   6.7761819797909313        2.4914119915421415        3.6530809658694756     
 C   7.1728817270185043       -1.3833565049007670        5.5131917195596190     
 C   7.0635672633442868       0.85870283787311874        6.0888675193130020     
 C   3.0009557416764587        1.7397937706189832        6.8691082667270100     
 C   2.2398395342463786        2.1456882877704535        2.4446342376077812     
 C   3.7162923561452139        3.5927940802143681        3.6988448470517201     
 C   1.7831822873151728        2.5092924693479324        4.7825478205587704     
 C   1.3829412323837438       -1.3983721919681384        2.9738430524543058     
 C   1.5015886401753524       0.83644739553385639        2.3718774943195640     
 C   6.3516690237660169        2.6959365658081631        2.2266356470218600     
 C   5.2529028404226139        1.8927812792028418       0.20302156378460501     
 H   5.5217049406303094        2.1614669002540219        6.7556946628006145     
 H   7.0088398858895715        2.9939706727123094        6.2344185987520016     
 H   5.4803801679131743        4.4832099009125326        4.5712275999464760     
 H   4.4213603607169141        3.6637184132496947        5.7327527637323668     
 H   7.4299746240431741        3.3252227188120274        3.9530404878804046     
 H   7.3620354901861997        1.5638088746333556        3.7152223277227070     
 H   6.6908643074961285       -2.2105261902709703        4.9975235484183962     
 C   8.3714091362109979       -1.5522470906157255        6.2013753446970261     
 C   8.2453956435959075       0.75936902559526542        6.8221231864876755     
 C   2.2063788956933501        2.7191637767479437        6.2087319509197219     
 C   3.2899503889217403        1.9181616941652935        8.2420299508649482     
 H   3.0389680018349878        2.1359195653565211        1.6868204854852715     
 H   1.5473361502503502        2.9677582625346153        2.1936916672016142     
 H   3.0893608477160908        4.4889486825433229        3.8485335295866987     
 H   4.1398277348150332        3.6542267693688237        2.6910137471634155     
 H   1.1326468237135583        3.3442109682651133        4.4777623724216999     
 H   1.1926397093393639        1.5841139628538679        4.7265209707122304     
 H   1.8601698760322554       -2.2210419503613230        3.5006934828339129     
 C  0.18658189210458778       -1.5723737444691179        2.2833687376153118     
 C  0.32176179098104762       0.73019089678203175        1.6358062322507418     
 C   6.8330654914072531        3.7926662748423325        1.5040743378361539     
 C   5.7538896902451757        2.9930805877135356      -0.50222679746240395     
 H   4.6528077407723201        1.1422352484429064      -0.31045973041430602     
 H   8.8564603168399554       -2.5249923322411223        6.2269162848142354     
 C   8.9252269020377675      -0.45842996675959180        6.8614258462947779     
 H   8.6388408681332756        1.6359389385596039        7.3314326513138663     
 C   1.7242775925155815        3.8194365105064483        6.9253835736424723     
 C   2.7880717742565966        3.0222447605252509        8.9410353867408112     
 H   3.8837531242493193        1.1661100554150459        8.7609020105825284     
 H -0.30095551848823282       -2.5439711853893345        2.2688374702674929     
 C -0.36127675552834077      -0.48590343773063538        1.6064918349401154     
 H  -6.7794878719109455E-002   1.6023916709249117        1.1159191152112653     
 H   7.4505258519149766        4.5312507576806196        2.0158160837847632     
 C   6.5497920497337203        3.9439773587338522       0.14303318829084313     
 H   5.5157302577425718        3.0880406152023827       -1.5632389554874841     
 H   9.8729340528537683      -0.55324373145859396        7.3880251176272793     
 H   1.1101576256082013        4.5570357978577842        6.4082207736949615     
 C   1.9995309588563166        3.9738587049484471        8.2879217318537268     
 H   3.0198047613514989        3.1193129871891330        10.003363631558491     
 H  -1.3067227631228406      -0.58448529703680241        1.0762607505703592     
 H   6.9643452195754936        4.7922678045073450      -0.39232118309194053     
 H   1.5835279482635007        4.8245874352957845        8.8183517750572769     
 Dy   4.2768674819766090        16.982627896566331        12.660239303977740     
 Br   4.2708225574616918        19.851336450216412        12.649267155028518     
 O   3.4510151065683403        16.561872011613580        10.698554810039452     
 N   2.8862693303963463        14.864428932337997        13.120498682411974     
 N   2.0375161839208165        17.437678937666593        13.872793345661741     
 O   5.1010063170347237        16.572613331237307        14.630978765668235     
 N   5.6738714635309702        14.866730602214266        12.211521907539904     
 N   6.5201806513728346        17.440186076675115        11.460570148961228     
 C   2.9955853877534597        15.505441919013197        10.020843914655281     
 C   2.2508734268086950        15.074129347377387        14.446642260088741     
 C   3.7174325107244699        13.629587904807565        13.180581882122661     
 C   1.7862478241406359        14.727527836956405        12.106573469869760     
 C   1.3791552141373842        18.615605888448606        13.943420116137023     
 C   1.5044444918437720        16.377747057923543        14.530410543534209     
 C   5.5599702448013879        15.519789946252683        15.311776941306350     
 C   6.3124067921093685        15.076324034878770        10.886839924372492     
 C   4.8450802255202969        13.630516434336167        12.151405298561325     
 C   6.7713565445566513        14.733999634723704        13.228760564040531     
 C   7.1784968633717954        18.618463074796601        11.395832483786220     
 C   7.0579820175221073        16.380820837439678        10.805952599122335     
 C   2.2055309524297479        14.521363953568120        10.679091552085783     
 C   3.2859821786070675        15.330892343621604        8.6479770445674635     
 H   3.0538563110443571        15.085543306661927        15.200425803706896     
 H   1.5661163253933192        14.245271929937267        14.695225260365538     
 H   3.0842660361171252        12.738227548654391        13.029723874389955     
 H   4.1437481192977215        13.563202821796208        14.187037424355429     
 H   1.1344442975862952        13.893943874682874        12.411262775771393     
 H   1.1997299170273621        15.654713755713521        12.168148840235887     
 H   1.8522395673325223        19.442433260479095        13.419150032411414     
 C  0.18529468369462695        18.782985849251119        14.640040275634204     
 C  0.32671060638520938        16.475386687044562        15.271162706711348     
 C   6.3506542505960821        14.533519787351510        14.656683982867555     
 C   5.2729455695265317        15.349545545732393        16.686466194123977     
 H   5.5116190523013593        15.086321450072749        10.130688202417923     
 H   6.9990309351283102        14.248289142056001        10.640594125809091     
 H   5.4796388502484685        12.740174288751485        12.302717635044036     
 H   4.4192558480591053        13.563021813740029        11.144846944871013     
 H   7.4240791673780286        13.899332589558247        12.928479022531972     
 H   7.3581488262864312        15.660918183024776        13.164840177595027     
 H   6.7011802909712781        19.444720586787145        11.917201888607288     
 C   8.3774105572462947        18.786698992489832        10.708205240674038     
 C   8.2401691753292479        16.479820258249244        10.072874150574950     
 C   1.7277591584489549        13.420429254844034        9.9606032138047560     
 C   2.7889881789065947        14.225922626614029        7.9471225707565933     
 H   3.8764805583965631        16.086592953876362        8.1306246346130582     
 H -0.30435088270897626        19.753439269460088        14.663752878225964     
 C -0.35789005932457169        17.690484210571128        15.310938935212237     
 H  -5.9285540128589442E-002   15.599340049754556        15.787123234138864     
 C   6.8314087160383581        13.436246592823425        15.379196530874886     
 C   5.7740908577035990        14.249162918880467        17.391705117304017     
 H   4.6815669424314725        16.105145965964024        17.202600110814892     
 H   8.8672626067058733        19.757168206815525        10.689242490027706     
 C   8.9251409553560030        17.695053294996860        10.039646170086272     
 H   8.6295451094732609        15.604571769335045        9.5581060832718965     
 H   1.1171515574317985        12.679028962507116        10.476352876768402     
 C   2.0041097807570387        13.269789968901593        8.5981404181830339     
 H   3.0210644125215129        14.131346990591744        6.8847873077049089     
 H  -1.3014204643701761        17.784217241775796        15.845216699219923     
 H   7.4426443023797360        12.693694917291857        14.865675214816870     
 C   6.5591834993943205        13.291416427374457        16.743318778158830     
 H   5.5448804271310985        14.159526623322465        18.455294678281721     
 H   9.8724791123445428        17.789511729150636        9.5123454781349430     
 H   1.5926979058399928        12.418150555766667        8.0657271755727606     
 H   6.9743076193991502        12.443410070078185        17.278861970348281     
 Dy   1.5016002065716830E-003   8.8551423378338558        4.2196835716883161     
 Br   1.1215245512919004E-003   5.9759578925555790        4.2092461190622510     
 O  0.81708509675700924        9.2859862766200170        2.2544671260781493     
 N   1.4025745179332259        10.968264490638036        4.6778269714687841     
 N   2.2370564599816647        8.3849087698497211        5.4159110634592782     
 O -0.80637434309454692        9.2793320485966504        6.1895044646501791     
 N  -1.3993226191955730        10.963658033054257        3.7706648317637868     
 N  -2.2437843696399669        8.4032962046950423        3.0103773351012664     
 C   1.2798165761283500        10.339078294813675        1.5765960058895232     
 C   2.0409971392279109        10.751218022162258        5.9994838378234352     
 C  0.56510654354389656        12.197654733408500        4.7435081510261083     
 C   2.4978696255566559        11.111657072537032        3.6615408811602430     
 C   2.8932474369376395        7.2048065326963702        5.4788594978120155     
 C   2.7786008956959991        9.4417714437217626        6.0734802066073170     
 C  -1.2702379037617915        10.330498207965007        6.8695098676050019     
 C  -2.0395304213056149        10.766649401267676        2.4447944285634651     
 C -0.56472216478361170        12.197607280602638        3.7159708322930229     
 C  -2.4963247549422056        11.098968671315863        4.7886633476093774     
 C  -2.8971107186374576        7.2224987159908345        2.9406516972026315     
 C  -2.7831378673782825        9.4621209414459777        2.3565534307454299     
 C   2.0750464508537605        11.319244183187134        2.2350208226676029     
 C  0.99149665240992724        10.514970566763900       0.20314704672354922     
 H   1.2419746626284980        10.742470651480682        6.7573721473085442     
 H   2.7339435786552042        11.573171505351207        6.2494564500260985     
 H   1.1925239930076321        13.093332096601726        4.5930885993256201     
 H  0.14139847528894528        12.260466954862986        5.7511666085862263     
 H   3.1485973549466708        11.946867038740329        3.9651604594042205     
 H   3.0881529996915034        10.186361262610655        3.7191490888789205     
 H   2.4138334879766643        6.3809202987093343        4.9558661465429381     
 C   4.0912848776321775        7.0319054926954667        6.1667584148313468     
 C   3.9605895541153684        9.3369231377133755        6.8060090612976873     
 C  -2.0725017833985491        11.306894920996641        6.2147150517703871     
 C -0.97242295097873621        10.510302569328749        8.2401382498004185     
 H  -1.2392656496789360        10.761691109319161        1.6880325763145261     
 H  -2.7259459834881143        11.597007348049749        2.2059696275794165     
 H  -1.1982188408432080        13.088232624258012        3.8699423715561165     
 H -0.13952136411618926        12.266960734066330        2.7092877584312025     
 H  -3.1496543412518569        11.932261759208723        4.4863313450319344     
 H  -3.0823458654486604        10.171403461496086        4.7282933609172844     
 H  -2.4174773358247457        6.3966126853717959        3.4605244313009935     
 C  -4.0940319260585598        7.0525884381916493        2.2499153408952361     
 C  -3.9631353512253131        9.3615995807208954        1.6203590769939409     
 C   2.5579241464049987        12.417944407703258        1.5165242314719549     
 C   1.4946228441353531        11.617174106677391      -0.49793339494486993     
 H  0.39689392089918762        9.7628002453269698      -0.31456467356055462     
 H   4.5774064251132414        6.0596262222463944        6.1839132393994802     
 C   4.6425560721897350        8.1203258577923769        6.8376430730019013     
 H   4.3524023924556889        10.210553607018850        7.3216845212902859     
 C  -2.5543320401291725        12.405304209262853        6.9342681270890401     
 C  -1.4734855935896294        11.612583923982818        8.9422091101780392     
 H -0.37226398477210265        9.7612421113450871        8.7556908849528376     
 H  -4.5806663242640884        6.0805872100272396        2.2272536746523444     
 C  -4.6443452242752343        8.1444583862492461        1.5837092263262236     
 H  -4.3541041664258602        10.236847277969687        1.1068420947663467     
 H   3.1719126618786517        13.156495580033903        2.0325302358282622     
 C   2.2834443269824329        12.569680611388522       0.15352029770665437     
 H   1.2633507684671845        11.712267991511537       -1.5605455297007855     
 H   5.5894345808231112        8.0228562171682167        7.3655296689943528     
 H  -3.1725924875871083        13.141889245476277        6.4206895407972544     
 C  -2.2704218354261183        12.560901669312880        8.2946154377822996     
 H  -1.2349904353562935        11.710839838376844        10.002803583478871     
 H  -5.5906632748183043        8.0486336020031199        1.0547784115667926     
 H   2.7001834690356197        13.419088241903953      -0.37842052686328159     
 H  -2.6853540927388910        13.410551634871648        8.8273986804722586     
 Dy   2.9860658813059084E-002   8.3916496319296243        12.667480866276920     
 Br   3.4544170962294486E-002   11.255151448132590        12.685177555588615     
 O -0.79520349444236682        7.9760468556116395        10.696897842159508     
 N  -1.3644151388293095        6.2685821234743369        13.118195149262153     
 N  -2.2139206554074375        8.8406759372822084        13.871323049021973     
 O  0.85409338932336532        7.9663831569542856        14.629216519322819     
 N   1.4219145545182343        6.2698612033211605        12.208582854448697     
 N   2.2681363972173063        8.8442679065499732        11.453454483290685     
 C  -1.2513719626436524        6.9203724379032892        10.018381753472124     
 C  -2.0017604557804183        6.4765402394438736        14.443560056528941     
 C -0.53509585029297790        5.0325897746512664        13.176873411484365     
 C  -2.4626490588751802        6.1351373042115851        12.102192661354898     
 C  -2.8740284108806353        10.017824403861358        13.937996818743997     
 C  -2.7485975264164737        7.7801439991662944        14.526672942321404     
 C   1.3107061248839005        6.9107274958763414        15.307666246003549     
 C   2.0578665337537347        6.4795174610883359        10.882936451120264     
 C  0.59274369624767520        5.0336350221008113        12.148053562713862     
 C   2.5215411212193026        6.1331915198017422        13.222877533355121     
 C   2.9256359500329436        10.022552433514303        11.380945863355953     
 C   2.8039522662807310        7.7831285895855977        10.799899264278688     
 C  -2.0413725712981865        5.9340886578861660        10.674575038883212     
 C -0.96127166993894031        6.7465457464249576        8.6447883832850678     
 H  -1.2004115379602407        6.4863771940504549        15.199125720067928     
 H  -2.6874811249041843        5.6476982224024539        14.689811437108679     
 H  -1.1691783922324586        4.1421248383431823        13.023864075943019     
 H -0.10961996433138481        4.9635173018649867        14.183447284812436     
 H  -3.1147544819461843        5.2998875411868331        12.402738692311729     
 H  -3.0500811013177982        7.0616357577631694        12.166166972598880     
 H  -2.3992645342878460        10.845181420287812        13.416137394341655     
 C  -4.0717466109545670        10.183878206906885        14.628125647934191     
 C  -3.9293279267677415        7.8770702813574465        15.262601094436906     
 C   2.1014940927229131        5.9268276460061715        14.650041451353434     
 C   1.0207865521386983        6.7365657309041156        16.680687310667864     
 H   1.2553790464614036        6.4908067504522826        10.128605602714440     
 H   2.7430031740659677        5.6508863443102371        10.634551995210586     
 H   1.2275139903721497        4.1433543942793145        12.299248224971613     
 H  0.16706212622486372        4.9664457819157102        11.141416447922465     
 H   3.1736554580842844        5.2995518345483337        12.918550028926253     
 H   3.1080974414332716        7.0603973079368325        13.161652057059875     
 H   2.4503663087476557        10.850514841937288        11.901341618845747     
 C   4.1212736173127862        10.189029514078207        10.687179783562225     
 C   3.9841330875443939        7.8795439727671948        10.063173485121258     
 C  -2.5184895889401084        4.8337794117694299        9.9542356044562190     
 C  -1.4584540073641947        5.6429525514098851        7.9417509934382675     
 H -0.37070190907724609        7.5020301232170565        8.1275797506061931     
 H  -4.5632575039318271        11.153426034679006        14.648476582098702     
 C  -4.6161646547590429        9.0911427082690786        15.297603813192994     
 H  -4.3163070566480775        7.0010573441189798        15.777950957702902     
 C   2.5785985775176536        4.8254537580362715        15.368406180049464     
 C   1.5177477056801523        5.6316841605105337        17.381759003489211     
 H  0.42975386088945466        7.4917586439694324        17.198102948571094     
 H   4.6094756760664639        11.160050768610683        10.660925616023590     
 C   4.6679350853260395        9.0949428831896455        10.021822342416833     
 H   4.3723593084283952        7.0022222468878628        9.5511646973239230     
 H  -3.1289538939173167        4.0912754615186548        10.468917620276954     
 C  -2.2429527954751318        4.6854053483929787        8.5911401965375873     
 H  -1.2268871396552261        5.5506046275925094        6.8789046663850399     
 H  -5.5625503342763549        9.1840538433859571        15.826864797446888     
 H   3.1886079471214512        4.0835758684090839        14.852441277365937     
 C   2.3019611737300210        4.6748674357337574        16.730852980327754     
 H   1.2855909498578051        5.5374759601714914        18.444099051413296     
 H   5.6129613235377027        9.1877559314754365        9.4900667032848371     
 H  -2.6545209951157815        3.8346636177135176        8.0571874348886272     
 H   2.7124455068663376        3.8228121653393661        17.263449630758561     
         256

 Dy   4.2772581993715155       0.24502540058559549        4.2288282478434747     
 Br   4.2807601301161942       -2.6343242211854894        4.2262657685022074     
 O   5.0841706636329427       0.66435009468653949        2.2570158955749888     
 N   5.6797647728400866        2.3538275647779039        4.6719467937120465     
 N   6.5210400706875360      -0.20665609123202844        5.4399120159152607     
 O   3.4631499197754496       0.68022271594888573        6.1933491203747000     
 N   2.8774740933244289        2.3590331179904744        3.7665193425029631     
 N   2.0397089787281915      -0.22372616033955769        3.0337710626168510     
 C   5.5475022629137465        1.7138709064233850        1.5741559077140295     
 C   6.3215746494626277        2.1592439573744624        5.9974206194718311     
 C   4.8460472602646227        3.5883992244317793        4.7256709023449064     
 C   6.7755321045352481        2.4864974436332576        3.6521023881776333     
 C   7.1726466201173471       -1.3882420414694692        5.5130659443246426     
 C   7.0635624212477683       0.85396094529979882        6.0881984860934395     
 C   3.0026101408966803        1.7357738272802967        6.8690193131190718     
 C   2.2384693953997297        2.1412181029973003        2.4451804683135450     
 C   3.7154050415861382        3.5880175184759699        3.6991135019172376     
 C   1.7828254556579746        2.5040584977261866        4.7834290367300971     
 C   1.3826812530097599       -1.4034635105513800        2.9725593505509118     
 C   1.5006114435643929       0.83176065918799047        2.3720399450558411     
 C   6.3501389421493908        2.6919120337764029        2.2260932703642440     
 C   5.2488219612837010        1.8906317779276640       0.20330934367306719     
 H   5.5224391043721646        2.1575253063006454        6.7553883078193264     
 H   7.0094673077714731        2.9893120797865400        6.2329686167487521     
 H   5.4800508309748501        4.4783872178805000        4.5702920243248215     
 H   4.4217385243221070        3.6592055832778385        5.7325954697303443     
 H   7.4297892848592255        3.3199348521050256        3.9520620305253793     
 H   7.3609941473308123        1.5586268603750209        3.7136441083900378     
 H   6.6906194615838706       -2.2154487801727849        4.9974682676547468     
 C   8.3710385483728107       -1.5572046375209925        6.2014988815409620     
 C   8.2453494900086639       0.75458354425181140        6.8215143228446955     
 C   2.2071254409250156        2.7146885457949472        6.2091394858684890     
 C   3.2940756002453817        1.9155199993112126        8.2411408681171388     
 H   3.0371449317765511        2.1322115789154883        1.6868927765486921     
 H   1.5455642956534532        2.9631947621074519        2.1950343201452633     
 H   3.0884718166463347        4.4840718496531151        3.8493513182187802     
 H   4.1383378408640938        3.6497550130707723        2.6910671344282022     
 H   1.1317134055877109        3.3385791626172936        4.4788350014328442     
 H   1.1927810646806536        1.5785513561755011        4.7279363548427167     
 H   1.8601481507989894       -2.2263053812012403        3.4989168544755431     
 C  0.18639145006680102       -1.5774657201147981        2.2819282760331050     
 C  0.32071589863848216       0.72556760392065478        1.6360736830975704     
 C   6.8303264857255499        3.7895053842146869        1.5040610061338942     
 C   5.7484927003673523        2.9918210333126898      -0.50141674505850375     
 H   4.6482419130740507        1.1405869554902248      -0.31025393463216194     
 H   8.8558833571312086       -2.5300475258448021        6.2273321323570956     
 C   8.9249694113166580      -0.46330857782461732        6.8613567826013551     
 H   8.6389906485624461        1.6312852715808788        7.3304371141129998     
 C   1.7266204655333577        3.8158553295435453        6.9254465380398180     
 C   2.7939474099093093        3.0205575138736727        8.9397945962882606     
 H   3.8885197931587370        1.1639315764578555        8.7598591572836213     
 H -0.30073408275146823       -2.5492554935962510        2.2667113811757749     
 C -0.36190742806406950      -0.49071732952247066        1.6058408395813581     
 H  -6.9249323280415109E-002   1.5980333004483547        1.1169639954230610     
 H   7.4482356911577909        4.5276997388005809        2.0158041200607153     
 C   6.5450179652941127        3.9423011003754866       0.14366835583516543     
 H   5.5089561715836606        3.0877957921459838       -1.5619662943382664     
 H   9.8726009386629077      -0.55807349521743188        7.3881470800005751     
 H   1.1119410844514388        4.5531367684916724        6.4085256930952763     
 C   2.0045617211902966        3.9717919693204191        8.2871785351003702     
 H   3.0275327202732800        3.1186630279710621        10.001541374729834     
 H  -1.3073358194214131      -0.58918399813450217        1.0755154588097118     
 H   6.9582806448457752        4.7914206462443856      -0.39137983575494423     
 H   1.5902205897220318        4.8234303895022981        8.8174304034911977     
 Dy   4.2775187192593203        16.987663262955934        12.660060801004130     
 Br   4.2716087434765866        19.856632652596637        12.650059250970486     
 O   3.4526349842578190        16.566313582581483        10.697925954693236     
 N   2.8867525677590749        14.869190328704372        13.119789243686224     
 N   2.0377994276882654        17.442351214543681        13.872418124757882     
 O   5.1008670690513034        16.576857888872475        14.630808076407719     
 N   5.6748279044415346        14.871569826694625        12.211622400431159     
 N   6.5209545207057822        17.445173273889168        11.460098042769900     
 C   2.9980755058438686        15.509392521874872        10.020360876664325     
 C   2.2507616349894013        15.078496139385051        14.445704639170694     
 C   3.7178686176666909        13.634295044094593        13.179908910133745     
 C   1.7871151469193460        14.732521904965379        12.105371067759151     
 C   1.3795482783850477        18.620334812570569        13.943435416947208     
 C   1.5046016829160362        16.382283226622071        14.529717198963322     
 C   5.5587295189700514        15.523475035605641        15.311497170287204     
 C   6.3138836146712825        15.080917653623846        10.887160576942961     
 C   4.8461180418690288        13.635279739002657        12.151358967894993     
 C   6.7719578232656108        14.739031109747222        13.229322398025499     
 C   7.1789525759048081        18.623606894834314        11.394691601262080     
 C   7.0590974859082261        16.385623539293448        10.806057807570939     
 C   2.2073371417528889        14.525680338901362        10.678302048105422     
 C   3.2904394397128756        15.333576512357755        8.6481416002819955     
 H   3.0532779461103345        15.089197158826806        15.199984757593965     
 H   1.5656366607562369        14.249700485241188        14.693508542867692     
 H   3.0847478537223050        12.743010127019742        13.028465614984334     
 H   4.1435774471916140        13.567592760333945        14.186577062733216     
 H   1.1348585277934018        13.899246676477695        12.409919644466932     
 H   1.2009602541131519        15.659951233331427        12.166466561839894     
 H   1.8526694029804895        19.447249760249150        13.419339829185702     
 C  0.18578068500746275        18.787716467904172        14.640244318594567     
 C  0.32688419547988379        16.479898716891778        15.270500554610638     
 C   6.3502213988838268        14.537664907742041        14.656776682632083     
 C   5.2693215983061235        15.351829453811620        16.685409079653727     
 H   5.5135038719575240        15.090288867474451        10.130576672773053     
 H   7.0008739959765407        14.252992544021250        10.641537756589774     
 H   5.4806590654704390        12.745012020048266        12.303148159747535     
 H   4.4208828818929113        13.567562366568778        11.144585089029075     
 H   7.4252018429731521        13.904770052673356        12.929098921361224     
 H   7.3582857831060293        15.666263666729478        13.166010627414087     
 H   6.7014342544730736        19.449996218287946        11.915663240975583     
 C   8.3777881496371513        18.791881421177969        10.706898174575661     
 C   8.2413592837336687        16.484596823814918        10.073105488282765     
 C   1.7309043207896451        13.423915974853783        9.9602150750732079     
 C   2.7948866571624325        14.227758777988152        7.9476789936343062     
 H   3.8814061048280277        16.088841665865342        8.1307792913872419     
 H -0.30368419427716525        19.758256229037585        14.664281719174342     
 C -0.35752712418553595        17.695078403022933        15.310854720523972     
 H  -5.9313712351802599E-002   15.603680068869895        15.786006777336436     
 C   6.8293450337047101        13.439421015021960        15.378840038963956     
 C   5.7686660751283743        14.250401204294187        17.390190540722514     
 H   4.6773846458170061        16.106991874266271        17.201465191920210     
 H   8.8672411399555049        19.762536454802056        10.687318682575974     
 C   8.9259384138650013        17.700008077653308        10.039037921730880     
 H   8.6311271693311813        15.609111859332854        9.5590626805049030     
 H   1.1198707891485611        12.682808802844173        10.475867606895376     
 C   2.0094011873222239        13.271933095470244        8.5983957263465935     
 H   3.0284128475701682        14.132282417573510        6.8858016837108522     
 H  -1.3010125636032901        17.788716193102310        15.845272874918678     
 H   7.4410624955497520        12.697186990086117        14.865463730247065     
 C   6.5544830513946755        13.293010216757304        16.742178150423904     
 H   5.5376469761166547        14.159675394183560        18.453214848157863     
 H   9.8732516590730093        17.794376692684974        9.5116331036015094     
 H   1.5993910454562432        12.419486144725001        8.0661881582307142     
 H   6.9679016237992029        12.444028142348298        17.277468600826516     
 Dy   1.9013543061609526E-003   8.8500958894504898        4.2199209323452971     
 Br   1.2110499043361564E-003   5.9706106699271055        4.2097500275396103     
 O  0.81647389311594620        9.2815078816812662        2.2544032647607652     
 N   1.4033537038811492        10.963364799135659        4.6774680807019857     
 N   2.2376737555765605        8.3799585486778643        5.4162525743368235     
 O -0.80491310183238773        9.2752178963156098        6.1900667375657932     
 N  -1.3990270116583496        10.958887842425865        3.7712048830097999     
 N  -2.2436529542312189        8.3985271210578532        3.0106268864261874     
 C   1.2781252877203282        10.335137806494069        1.5766186064589280     
 C   2.0423885244386666        10.746684197264617        5.9988860667157207     
 C  0.56601981605990304        12.192870293426719        4.7432495614994767     
 C   2.4982150838031152        11.106417092984717        3.6606102276127279     
 C   2.8935287712977869        7.1996898084090963        5.4798666393800151     
 C   2.7795943814462492        9.4370140800329025        6.0731950453943604     
 C  -1.2679644356704296        10.326905532292194        6.8698574708046891     
 C  -2.0398213971740140        10.762191565057195        2.4455746503032483     
 C -0.56444737860963601        12.192874484096222        3.7163841902747090     
 C  -2.4956594477583178        11.094060180902371        4.7896648012150411     
 C  -2.8968269549663663        7.2176532948476577        2.9404317812024670     
 C  -2.7831349504921397        9.4574848369431042        2.3571174428613406     
 C   2.0742666226191502        11.314822915375439        2.2345798959571277     
 C  0.98733661549055673        10.512459967978655       0.20397343774082738     
 H   1.2438330073142170        10.738679542500639        6.7572617902955106     
 H   2.7357455237017541        11.568532212885506        6.2480768221682172     
 H   1.1934532782321552        13.088438477520368        4.5922869615427695     
 H  0.14293352372713619        12.255968050484050        5.7511322437808374     
 H   3.1495401246187540        11.941205315081559        3.9640552488539567     
 H   3.0879825320170342        10.180779947072489        3.7176397133739880     
 H   2.4138722029968727        6.3756662204087506        4.9573199725652541     
 C   4.0915073206864170        7.0267459235520002        6.1678941753418872     
 C   3.9616590202706576        9.3321810345312901        6.8056001890790823     
 C  -2.0709424237361400        11.302831833159351        6.2152834625847380     
 C -0.96828983811131519        10.508052660270701        8.2398348415066422     
 H  -1.2400250437802527        10.757917636255463        1.6883281473011182     
 H  -2.7266055769451070        11.592464511915390        2.2074868265869529     
 H  -1.1978669263905075        13.083444570204387        3.8709325660088592     
 H -0.13989784633392743        12.262505357074685        2.7094705332730022     
 H  -3.1494586596423662        11.926989279295677        4.4873664217236886     
 H  -3.0812896848143692        10.166229189965080        4.7298649340474537     
 H  -2.4171666402606991        6.3916845505860582        3.4601468715759314     
 C  -4.0936138802548996        7.0477203907296717        2.2494385259392837     
 C  -3.9630911336112313        9.3569731759570907        1.6208556768380695     
 C   2.5555414300046859        12.414448841115554        1.5164693638237079     
 C   1.4887085367331434        11.615648616985053      -0.49671471948581558     
 H  0.39209767453048838        9.7607664741440345      -0.31361071931926998     
 H   4.5772279016374142        6.0542805378434945        6.1856543734557627     
 C   4.6432165547153765        8.1153944754616045        6.8380653856705322     
 H   4.3538848079959580        10.206042998386422        7.3205460656908929     
 C  -2.5515585138148493        12.402080704771425        6.9343468057022255     
 C  -1.4680371836590276        11.611195436452642        8.9414243452606623     
 H -0.36763689348634621        9.7594817047797697        8.7554377985682859     
 H  -4.5800173071850834        6.0756101771880378        2.2263806974553231     
 C  -4.6440700768267824        8.1397321161336684        1.5835509858745846     
 H  -4.3542717116804939        10.232394902184081        1.1078080999184499     
 H   3.1700942291237357        13.152658437150533        2.0322610176077456     
 C   2.2783674993460310        12.567755800407991       0.15427769519998849     
 H   1.2555933506192354        11.711814516348316       -1.5587455616132364     
 H   5.5900820314466664        8.0180057816202019        7.3660326620634553     
 H  -3.1702686865379142        13.138295123584010        6.4207975236286767     
 C  -2.2656043703244859        12.559116540487075        8.2940451696459050     
 H  -1.2281547692840251        11.710434728672039        10.001554345786442     
 H  -5.5903175798109102        8.0439974504404255        1.0544319322188682     
 H   2.6934375664771433        13.418097402459956      -0.37745460311557649     
 H  -2.6792439934239600        13.409576578123421        8.8265526885864922     
 Dy   2.9286072774742891E-002   8.3966522809090218        12.667740365484613     
 Br   3.4058678727151084E-002   11.260432606043052        12.684559555633077     
 O -0.79503693239596884        7.9803030409796616        10.697109189230789     
 N  -1.3654172742899777        6.2735137984321900        13.118213748939517     
 N  -2.2146573396257225        8.8458140172708202        13.871743953820600     
 O  0.85251350565315498        7.9707710742258921        14.629897651621393     
 N   1.4213831932420946        6.2745192760385882        12.209350931739403     
 N   2.2679247989037248        8.8487608989718503        11.453854353122516     
 C  -1.2501480821034241        6.9240633907030835        10.018751061130116     
 C  -2.0033009861441418        6.4813127716161318        14.443333731308382     
 C -0.53623840343716678        5.0374099348918122        13.177088364760342     
 C  -2.4632915586642312        6.1402740523046111        12.101733362095217     
 C  -2.8744004898380955        10.023147502545024        13.939019645253747     
 C  -2.7497509825341941        7.7851459532496508        14.526538473138817     
 C   1.3082517964911566        6.9146188293278197        15.308193671684577     
 C   2.0578924834128762        6.4837139341515648        10.883903423562748     
 C  0.59218475643219548        5.0382829160632605        12.148869545137996     
 C   2.5206546305493460        6.1380635373141335        13.224104390682925     
 C   2.9253815169683848        10.027063531132159        11.380948579483706     
 C   2.8037501214631853        7.7874701932489980        10.800544655392519     
 C  -2.0409818955670498        5.9382774411932813        10.674598446771762     
 C -0.95767763237400660        6.7487797118983979        8.6459465650422498     
 H  -1.2023759811377257        6.4905603878535514        15.199347371069932     
 H  -2.6894119240351726        5.6526102586585507        14.688994665364387     
 H  -1.1703515187804301        4.1470415890029839        13.023665443571579     
 H -0.11133609206067326        4.9681556100984245        14.183874405249158     
 H  -3.1159537345557977        5.3054698294251565        12.402248780110996     
 H  -3.0502195842854358        7.0671122065092220        12.165061998623949     
 H  -2.3993666900761057        10.850600497826074        13.417562917676552     
 C  -4.0720670654699065        10.189311908500203        14.629254124163305     
 C  -3.9306043558697574        7.8821095077038557        15.262249652759600     
 C   2.0997104460027312        5.9310741333682859        14.650878928237596     
 C   1.0163842493487798        6.7392208109226086        16.680579472332372     
 H   1.2558473902950660        6.4942789610240146        10.129101921669788     
 H   2.7433678886555946        5.6551168776595970        10.636310745166174     
 H   1.2268562869238904        4.1480478875993576        12.300684693273388     
 H  0.16708590729205974        4.9707401277334782        11.142032789977312     
 H   3.1731795213477665        5.3046985213140632        12.919915951980862     
 H   3.1068858630061920        7.0654876807907803        13.163318354074882     
 H   2.4501766690509270        10.855120048666208        11.901251244530387     
 C   4.1208770056619866        10.193495785504570        10.686899379164586     
 C   3.9838512842916196        7.8838218341817452        10.063677549882430     
 C  -2.5164939769063519        4.8369838600400907        9.9547561572464556     
 C  -1.4530893412476824        5.6441344159905178        7.9434147389296257     
 H -0.36653083838491823        7.5037906226159903        8.1287863768808055     
 H  -4.5631279556673379        11.159070581074067        14.650185571455033     
 C  -4.6170009241178525        9.0963884202085108        15.298020578624682     
 H  -4.3180378892075728        7.0058864725677941        15.776872460421471     
 C   2.5755215992540501        4.8289099973277541        15.368874508602623     
 C   1.5119325187063928        5.6335193989536254        17.381284196158635     
 H  0.42488801392136377        7.4939933757525923        17.197989945647901     
 H   4.6089672041373095        11.164570023385014        10.660333970590866     
 C   4.6675280023244117        9.0992674570152925        10.021731672628281     
 H   4.3721893400141205        7.0063256334261208        9.5520606274224278     
 H  -3.1274518949162342        4.0948291758174893        10.469324811859645     
 C  -2.2383315544016864        4.6869779804559171        8.5924612060852379     
 H  -1.2197220263580246        5.5506644181742271        6.8811430931172248     
 H  -5.5633872675340825        9.1892612763743351        15.827331564375207     
 H   3.1859681129076107        4.0873238221772663        14.853021982430565     
 C   2.2967755740718947        4.6770196274878977        16.730692484132270     
 H   1.2783412303166921        5.5384307849295231        18.443174016406214     
 H   5.6124720190665967        9.1919527490519730        9.4897646123795347     
 H  -2.6482174668272953        3.8352566235439225        8.0587966410893372     
 H   2.7059059610059415        3.8241907674619058        17.263099801017400     
         256

 Dy   4.2768290951867476       0.23996916203322244        4.2284910424205764     
 Br   4.2804810558817810       -2.6396874554597902        4.2259368928220606     
 O   5.0827464640640798       0.66026675668743684        2.2564025373899894     
 N   5.6794697441707473        2.3490196614460439        4.6714073426112437     
 N   6.5209297673617002      -0.21147440466989320        5.4394455495742431     
 O   3.4637247874304196       0.67569243747896002        6.1933099157497198     
 N   2.8766986526028004        2.3541522005844429        3.7668419022427653     
 N   2.0391036155396454      -0.22864963592358717        3.0332464841957276     
 C   5.5452691433194969        1.7103343621218261        1.5737945814597609     
 C   6.3218473438984528        2.1546786026561651        5.9966386396003752     
 C   4.8457844370736485        3.5836336573029941        4.7252853783419129     
 C   6.7748822292795650        2.4815828957243742        3.6511238104857910     
 C   7.1724115132161907       -1.3931275780381711        5.5129401690896662     
 C   7.0635575791512508       0.84921905272647891        6.0875294528738761     
 C   3.0042645401169015        1.7317538839416105        6.8689303595111335     
 C   2.2370992565530812        2.1367479182241471        2.4457266990193083     
 C   3.7145177270270620        3.5832409567375723        3.6993821567827552     
 C   1.7824686240007763        2.4988245261044413        4.7843102529014239     
 C   1.3824212736357757       -1.4085548291346213        2.9712756486475178     
 C   1.4996342469534334       0.82707392284212444        2.3722023957921188     
 C   6.3486088605327646        2.6878875017446426        2.2255508937066275     
 C   5.2447410821447873        1.8884822766524865       0.20359712356152937     
 H   5.5231732681140207        2.1535837123472694        6.7550819528380375     
 H   7.0100947296533747        2.9846534868607706        6.2315186347455018     
 H   5.4797214940365269        4.4735645348484665        4.5693564487031670     
 H   4.4221166879272999        3.6546927533059828        5.7324381757283209     
 H   7.4296039456752769        3.3146469853980238        3.9510835731703540     
 H   7.3599528044754248        1.5534448461166863        3.7120658890573686     
 H   6.6903746156716126       -2.2203713700745991        4.9974129868910966     
 C   8.3706679605346235       -1.5621621844262596        6.2016224183848978     
 C   8.2453033364214185       0.74979806290835727        6.8209054592017164     
 C   2.2078719861566811        2.7102133148419507        6.2095470208172570     
 C   3.2982008115690227        1.9128783044571318        8.2402517853693293     
 H   3.0353218617181144        2.1285035924744555        1.6869650676121126     
 H   1.5437924410565562        2.9586312616802886        2.1963769730889124     
 H   3.0875827855765792        4.4791950167629082        3.8501691068508612     
 H   4.1368479469131536        3.6452832567727209        2.6911205216929885     
 H   1.1307799874618636        3.3329473569694743        4.4799076304439875     
 H   1.1929224200219435        1.5729887494971344        4.7293517389732020     
 H   1.8601264255657237       -2.2315688120411576        3.4971402261171738     
 C  0.18620100802901429       -1.5825576957604783        2.2804878144508978     
 C  0.31967000629591669       0.72094431105927781        1.6363411339443992     
 C   6.8275874800438467        3.7863444935870412        1.5040476744316347     
 C   5.7430957104895288        2.9905614789118435      -0.50060669265460345     
 H   4.6436760853757804        1.1389386625375431      -0.31004813885001781     
 H   8.8553063974224617       -2.5351027194484819        6.2277479798999558     
 C   8.9247119205955467      -0.46818718888964284        6.8612877189079313     
 H   8.6391404289916167        1.6266316046021534        7.3294415769121333     
 C   1.7289633385511338        3.8122741485806424        6.9255095024371629     
 C   2.7998230455620221        3.0188702672220944        8.9385538058357099     
 H   3.8932864620681547        1.1617530975006654        8.7588163039847124     
 H -0.30051264701470370       -2.5545398018031680        2.2645852920840568     
 C -0.36253810059979819      -0.49553122131430594        1.6051898442226011     
 H  -7.0703767841720777E-002   1.5936749299717978        1.1180088756348570     
 H   7.4459455304006044        4.5241487199205421        2.0157921563366674     
 C   6.5402438808545060        3.9406248420171206       0.14430352337948776     
 H   5.5021820854247503        3.0875509690895848       -1.5606936331890486     
 H   9.8722678244720470      -0.56290325897626969        7.3882690423738699     
 H   1.1137245432946763        4.5492377391255614        6.4088306124955912     
 C   2.0095924835242771        3.9697252336923912        8.2864353383470117     
 H   3.0352606791950616        3.1180130687529917        9.9997191179011793     
 H  -1.3079488757199855      -0.59388269923220205        1.0747701670490644     
 H   6.9522160701160578        4.7905734879814270      -0.39043848841794793     
 H   1.5969132311805632        4.8222733437088117        8.8165090319251167     
 Dy   4.2781699565420324        16.992698629345540        12.659882298030523     
 Br   4.2723949294914805        19.861928854976860        12.650851346912454     
 O   3.4542548619472981        16.570755153549385        10.697297099347020     
 N   2.8872358051218034        14.873951725070746        13.119079804960476     
 N   2.0380826714557143        17.447023491420769        13.872042903854023     
 O   5.1007278210678830        16.581102446507643        14.630637387147205     
 N   5.6757843453520991        14.876409051174983        12.211722893322415     
 N   6.5217283900387297        17.450160471103224        11.459625936578574     
 C   3.0005656239342775        15.513343124736547        10.019877838673370     
 C   2.2506498431701081        15.082862931392715        14.444767018252648     
 C   3.7183047246089114        13.639002183381619        13.179235938144830     
 C   1.7879824696980564        14.737515972974355        12.104168665648540     
 C   1.3799413426327112        18.625063736692528        13.943450717757395     
 C   1.5047588739883004        16.386819395320600        14.529023854392433     
 C   5.5574887931387149        15.527160124958598        15.311217399268058     
 C   6.3153604372331973        15.085511272368924        10.887481229513430     
 C   4.8471558582177607        13.640043043669145        12.151312637228660     
 C   6.7725591019745703        14.744062584770742        13.229884232010464     
 C   7.1794082884378208        18.628750714872027        11.393550718737941     
 C   7.0602129542943439        16.390426241147217        10.806163016019543     
 C   2.2091433310760293        14.529996724234605        10.677512544125060     
 C   3.2948967008186840        15.336260681093904        8.6483061559965293     
 H   3.0526995811763120        15.092851010991687        15.199543711481034     
 H   1.5651569961191545        14.254129040545109        14.691791825369846     
 H   3.0852296713274847        12.747792705385091        13.027207355578712     
 H   4.1434067750855066        13.571982698871683        14.186116701111001     
 H   1.1352727580005082        13.904549478272516        12.408576513162469     
 H   1.2021905911989419        15.665188710949332        12.164784283443900     
 H   1.8530992386284568        19.452066260019208        13.419529625959989     
 C  0.18626668632029858        18.792447086557228        14.640448361554929     
 C  0.32705778457455820        16.484410746738991        15.269838402509929     
 C   6.3497885471715723        14.541810028132570        14.656869382396611     
 C   5.2656976270857161        15.354113361890844        16.684351965183481     
 H   5.5153886916136896        15.094256284876154        10.130465143128182     
 H   7.0027170568247712        14.257695945986502        10.642481387370456     
 H   5.4816792806924095        12.749849751345049        12.303578684451033     
 H   4.4225099157267165        13.572102919397526        11.144323233187137     
 H   7.4263245185682747        13.910207515788464        12.929718820190475     
 H   7.3584227399256275        15.671609150434179        13.167181077233147     
 H   6.7016882179748691        19.455271849788751        11.914124593343876     
 C   8.3781657420280080        18.797063849866106        10.705591108477282     
 C   8.2425493921380912        16.489373389380589        10.073336825990580     
 C   1.7340494831303352        13.427402694863529        9.9598269363416616     
 C   2.8007851354182702        14.229594929362275        7.9482354165120190     
 H   3.8863316512594928        16.091090377854318        8.1309339481614256     
 H -0.30301750584535425        19.763073188615078        14.664810560122719     
 C -0.35716418904650021        17.699672595474738        15.310770505835707     
 H  -5.9341884575015762E-002   15.608020087985237        15.784890320534007     
 C   6.8272813513710631        13.442595437220495        15.378483547053024     
 C   5.7632412925531487        14.251639489707909        17.388675964141015     
 H   4.6732023492025396        16.108837782568521        17.200330273025529     
 H   8.8672196732051383        19.767904702788588        10.685394875124242     
 C   8.9267358723740013        17.704962860309752        10.038429673375488     
 H   8.6327092291891034        15.613651949330665        9.5600192777379096     
 H   1.1225900208653237        12.686588643181228        10.475382337022351     
 C   2.0146925938874087        13.274076222038895        8.5986510345101532     
 H   3.0357612826188238        14.133217844555276        6.8868160597167956     
 H  -1.3006046628364041        17.793215144428821        15.845329050617433     
 H   7.4394806887197689        12.700679062880376        14.865252245677260     
 C   6.5497826033950304        13.294604006140151        16.741037522688977     
 H   5.5304135251022108        14.159824165044657        18.451135018034005     
 H   9.8740242058014758        17.799241656219309        9.5109207290680757     
 H   1.6060841850724936        12.420821733683333        8.0666491408886660     
 H   6.9614956281992564        12.444646214618412        17.276075231304748     
 Dy   2.3011084057502230E-003   8.8450494410671237        4.2201582930022772     
 Br   1.3005752573804123E-003   5.9652634472986321        4.2102539360169695     
 O  0.81586268947488305        9.2770294867425154        2.2543394034433808     
 N   1.4041328898290726        10.958465107633282        4.6771091899351864     
 N   2.2382910511714567        8.3750083275060057        5.4165940852143688     
 O -0.80345186057022866        9.2711037440345692        6.1906290104814063     
 N  -1.3987314041211263        10.954117651797475        3.7717449342558136     
 N  -2.2435215388224710        8.3937580374206622        3.0108764377511079     
 C   1.2764339993123062        10.331197318174466        1.5766412070283329     
 C   2.0437799096494222        10.742150372366975        5.9982882956080061     
 C  0.56693308857590952        12.188085853444937        4.7429909719728451     
 C   2.4985605420495740        11.101177113432403        3.6596795740652128     
 C   2.8938101056579346        7.1945730841218234        5.4808737809480137     
 C   2.7805878671964992        9.4322567163440425        6.0729098841814029     
 C  -1.2656909675790675        10.323312856619383        6.8702050740043763     
 C  -2.0401123730424131        10.757733728846716        2.4463548720430319     
 C -0.56417259243566031        12.188141687589807        3.7167975482563951     
 C  -2.4949941405744300        11.089151690488880        4.7906662548207049     
 C  -2.8965431912952755        7.2128078737044801        2.9402118652023024     
 C  -2.7831320336059973        9.4528487324402306        2.3576814549772509     
 C   2.0734867943845403        11.310401647563744        2.2341389692466525     
 C  0.98317657857118634        10.509949369193412       0.20479982875810557     
 H   1.2456913519999357        10.734888433520597        6.7571514332824760     
 H   2.7375474687483039        11.563892920419805        6.2466971943103360     
 H   1.1943825634566783        13.083544858439010        4.5914853237599180     
 H  0.14446857216532710        12.251469146105112        5.7510978789754477     
 H   3.1504828942908367        11.935543591422789        3.9629500383036933     
 H   3.0878120643425651        10.175198631534323        3.7161303378690556     
 H   2.4139109180170815        6.3704121421081679        4.9587737985875711     
 C   4.0917297637406556        7.0215863544085337        6.1690299358524285     
 C   3.9627284864259469        9.3274389313492030        6.8051913168604772     
 C  -2.0693830640737305        11.298768745322061        6.2158518733990888     
 C -0.96415672524389417        10.505802751212656        8.2395314332128660     
 H  -1.2407844378815691        10.754144163191766        1.6886237182877104     
 H  -2.7272651704020996        11.587921675781031        2.2090040255944894     
 H  -1.1975150119378069        13.078656516150760        3.8719227604616018     
 H -0.14027432855166561        12.258049980083038        2.7096533081148024     
 H  -3.1492629780328749        11.921716799382633        4.4884014984154428     
 H  -3.0802335041800775        10.161054918434074        4.7314365071776239     
 H  -2.4168559446966524        6.3867564158003214        3.4597693118508692     
 C  -4.0931958344512402        7.0428523432676933        2.2489617109833318     
 C  -3.9630469159971491        9.3523467711932842        1.6213522766821982     
 C   2.5531587136043736        12.410953274527850        1.5164144961754606     
 C   1.4827942293309340        11.614123127292716      -0.49549604402676117     
 H  0.38730142816178914        9.7587327029610993      -0.31265676507798534     
 H   4.5770493781615871        6.0489348534405956        6.1873955075120453     
 C   4.6438770372410181        8.1104630931308304        6.8384876983391631     
 H   4.3553672235362280        10.201532389753995        7.3194076100915000     
 C  -2.5487849875005257        12.398857200279997        6.9344254843154101     
 C  -1.4625887737284256        11.609806948922465        8.9406395803432837     
 H -0.36300980220058982        9.7577212982144523        8.7551847121837341     
 H  -4.5793682901060775        6.0706331443488351        2.2255077202583013     
 C  -4.6437949293783296        8.1350058460180907        1.5833927454229457     
 H  -4.3544392569351276        10.227942526398476        1.1087741050705533     
 H   3.1682757963688202        13.148821294267165        2.0319917993872294     
 C   2.2732906717096291        12.565830989427457       0.15503509269332258     
 H   1.2478359327712865        11.711361041185095       -1.5569455935256873     
 H   5.5907294820702216        8.0131553460721889        7.3665356551325587     
 H  -3.1679448854887196        13.134701001691742        6.4209055064600982     
 C  -2.2607869052228535        12.557331411661270        8.2934749015095122     
 H  -1.2213191032117567        11.710029618967237        10.000305108094011     
 H  -5.5899718848035160        8.0393612988777310        1.0540854528709436     
 H   2.6866916639186673        13.417106563015960      -0.37648867936787139     
 H  -2.6731338941090295        13.408601521375193        8.8257066967007258     
 Dy   2.8711486736426699E-002   8.4016549298884211        12.667999864692305     
 Br   3.3573186492007676E-002   11.265713763953515        12.683941555677539     
 O -0.79487037034957098        7.9845592263476846        10.697320536302071     
 N  -1.3664194097506459        6.2784454733900441        13.118232348616884     
 N  -2.2153940238440075        8.8509520972594320        13.872164858619227     
 O  0.85093362198294464        7.9751589914974996        14.630578783919967     
 N   1.4208518319659551        6.2791773487560159        12.210119009030109     
 N   2.2677132005901428        8.8532538913937273        11.454254222954349     
 C  -1.2489242015631958        6.9277543435028779        10.019120368788109     
 C  -2.0048415165078657        6.4860853037883901        14.443107406087822     
 C -0.53738095658135576        5.0422300951323580        13.177303318036319     
 C  -2.4639340584532827        6.1454108003976371        12.101274062835536     
 C  -2.8747725687955561        10.028470601228689        13.940042471763498     
 C  -2.7509044386519146        7.7901479073330071        14.526404003956229     
 C   1.3057974680984130        6.9185101627792989        15.308721097365606     
 C   2.0579184330720177        6.4879104072147937        10.884870396005232     
 C  0.59162581661671576        5.0429308100257098        12.149685527562129     
 C   2.5197681398793899        6.1429355548265248        13.225331248010731     
 C   2.9251270839038255        10.031574628750015        11.380951295611458     
 C   2.8035479766456395        7.7918117969123983        10.801190046506353     
 C  -2.0405912198359131        5.9424662245003956        10.674621854660311     
 C -0.95408359480907279        6.7510136773718381        8.6471047467994335     
 H  -1.2043404243152107        6.4947435816566479        15.199569022071936     
 H  -2.6913427231661613        5.6575222949146475        14.688177893620095     
 H  -1.1715246453284014        4.1519583396627846        13.023466811200141     
 H -0.11305221978996170        4.9727939183318632        14.184301525685882     
 H  -3.1171529871654111        5.3110521176634791        12.401758867910264     
 H  -3.0503580672530735        7.0725886552552737        12.163957024649021     
 H  -2.3994688458643654        10.856019575364336        13.418988441011448     
 C  -4.0723875199852460        10.194745610093523        14.630382600392418     
 C  -3.9318807849717738        7.8871487340502657        15.261898211082293     
 C   2.0979267992825488        5.9353206207304003        14.651716405121755     
 C   1.0119819465588611        6.7418758909411016        16.680471633996881     
 H   1.2563157341287283        6.4977511715957474        10.129598240625135     
 H   2.7437326032452218        5.6593474110089570        10.638069495121762     
 H   1.2261985834756310        4.1527413809193998        12.302121161575162     
 H  0.16710968835925574        4.9750344735512462        11.142649132032158     
 H   3.1727035846112490        5.3098452080797918        12.921281875035472     
 H   3.1056742845791128        7.0705780536447280        13.164984651089890     
 H   2.4499870293541988        10.859725255395128        11.901160870215028     
 C   4.1204803940111878        10.197962056930931        10.686618974766947     
 C   3.9835694810388449        7.8880996955962956        10.064181614643601     
 C  -2.5144983648725949        4.8401883083107515        9.9552767100366921     
 C  -1.4477246751311703        5.6453162805711496        7.9450784844209839     
 H -0.36235976769259037        7.5055511220149240        8.1299930031554197     
 H  -4.5629984074028496        11.164715127469130        14.651894560811364     
 C  -4.6178371934766629        9.1016341321479430        15.298437344056371     
 H  -4.3197687217670682        7.0107156010166074        15.775793963140039     
 C   2.5724446209904470        4.8323662366192375        15.369342837155781     
 C   1.5061173317326333        5.6353546373967172        17.380809388828059     
 H  0.42002216695327288        7.4962281075357531        17.197876942724708     
 H   4.6084587322081561        11.169089278159348        10.659742325158142     
 C   4.6671209193227847        9.1035920308409395        10.021641002839729     
 H   4.3720193715998459        7.0104290199643797        9.5529565575209343     
 H  -3.1259498959151522        4.0983828901163237        10.469732003442335     
 C  -2.2337103133282405        4.6885506125188563        8.5937822156328885     
 H  -1.2125569130608229        5.5507242087559456        6.8833815198494097     
 H  -5.5642242007918101        9.1944687093627131        15.827798331303528     
 H   3.1833282786937698        4.0910717759454487        14.853602687495195     
 C   2.2915899744137684        4.6791718192420380        16.730531987936786     
 H   1.2710915107755794        5.5393856096875549        18.442248981399135     
 H   5.6119827145954906        9.1961495666285078        9.4894625214742323     
 H  -2.6419139385388091        3.8358496293743278        8.0604058472900491     
 H   2.6993664151455454        3.8255693695844450        17.262749971276239     
         256

 Dy   4.2763999910019805       0.23491292348084941        4.2281538369976781     
 Br   4.2802019816473678       -2.6450506897340911        4.2256080171419130     
 O   5.0813222644952170       0.65618341868833419        2.2557891792049904     
 N   5.6791747155014090        2.3442117581141835        4.6708678915104409     
 N   6.5208194640358643      -0.21629271810775796        5.4389790832332263     
 O   3.4642996550853895       0.67116215900903431        6.1932707111247396     
 N   2.8759232118811719        2.3492712831784113        3.7671644619825679     
 N   2.0384982523510993      -0.23357311150761667        3.0327219057746042     
 C   5.5430360237252474        1.7067978178202670        1.5734332552054924     
 C   6.3221200383342779        2.1501132479378673        5.9958566597289202     
 C   4.8455216138826733        3.5788680901742085        4.7248998543389185     
 C   6.7742323540238818        2.4766683478154903        3.6501452327939492     
 C   7.1721764063150344       -1.3980131146068733        5.5128143938546899     
 C   7.0635527370547333       0.84447716015315899        6.0868604196543137     
 C   3.0059189393371231        1.7277339406029240        6.8688414059031953     
 C   2.2357291177064322        2.1322777334509935        2.4462729297250720     
 C   3.7136304124679862        3.5784643949991741        3.6996508116482727     
 C   1.7821117923435781        2.4935905544826955        4.7851914690727506     
 C   1.3821612942617918       -1.4136461477178626        2.9699919467441238     
 C   1.4986570503424739       0.82238718649625842        2.3723648465283960     
 C   6.3470787789161385        2.6838629697128824        2.2250085170490115     
 C   5.2406602030058744        1.8863327753773089       0.20388490344999158     
 H   5.5239074318558758        2.1496421183938930        6.7547755978567494     
 H   7.0107221515352771        2.9799948939350012        6.2300686527422515     
 H   5.4793921570982036        4.4687418518164330        4.5684208730815117     
 H   4.4224948515324929        3.6501799233341270        5.7322808817262985     
 H   7.4294186064913292        3.3093591186910225        3.9501051158153286     
 H   7.3589114616200373        1.5482628318583516        3.7104876697246993     
 H   6.6901297697593547       -2.2252939599764132        4.9973577061274472     
 C   8.3702973726964363       -1.5671197313315268        6.2017459552288337     
 C   8.2452571828341750       0.74501258156490324        6.8202965955587365     
 C   2.2086185313883471        2.7057380838889542        6.2099545557660241     
 C   3.3023260228926641        1.9102366096030510        8.2393627026215199     
 H   3.0334987916596776        2.1247956060334232        1.6870373586755332     
 H   1.5420205864596594        2.9540677612531252        2.1977196260325615     
 H   3.0866937545068236        4.4743181838727004        3.8509868954829427     
 H   4.1353580529622143        3.6408115004746695        2.6911739089577753     
 H   1.1298465693360160        3.3273155513216546        4.4809802594551318     
 H   1.1930637753632332        1.5674261428187677        4.7307671231036874     
 H   1.8601047003324578       -2.2368322428810754        3.4953635977588040     
 C  0.18601056599122756       -1.5876496714061585        2.2790473528686910     
 C  0.31862411395335122       0.71632101819790084        1.6366085847912277     
 C   6.8248484743621436        3.7831836029593955        1.5040343427293750     
 C   5.7376987206117054        2.9893019245109977      -0.49979664025070325     
 H   4.6391102576775101        1.1372903695848615      -0.30984234306787367     
 H   8.8547294377137131       -2.5401579130521617        6.2281638274428159     
 C   8.9244544298744373      -0.47306579995466835        6.8612186552145076     
 H   8.6392902094207855        1.6219779376234282        7.3284460397112667     
 C   1.7313062115689100        3.8086929676177395        6.9255724668345087     
 C   2.8056986812147349        3.0171830205705161        8.9373130153831593     
 H   3.8980531309775719        1.1595746185434750        8.7577734506858054     
 H -0.30029121127793917       -2.5598241100100845        2.2624592029923383     
 C -0.36316877313552687      -0.50034511310614127        1.6045388488638439     
 H  -7.2158212403026431E-002   1.5893165594952408        1.1190537558466529     
 H   7.4436553696434187        4.5205977010405034        2.0157801926126200     
 C   6.5354697964148984        3.9389485836587550       0.14493869092381007     
 H   5.4954079992658391        3.0873061460331859       -1.5594209720398309     
 H   9.8719347102811863      -0.56773302273510762        7.3883910047471648     
 H   1.1155080021379136        4.5453387097594495        6.4091355318959069     
 C   2.0146232458582571        3.9676584980643632        8.2856921415936533     
 H   3.0429886381168427        3.1173631095349208        9.9978968610725243     
 H  -1.3085619320185580      -0.59858140032990192        1.0740248752884169     
 H   6.9461514953863395        4.7897263297184676      -0.38949714108095168     
 H   1.6036058726390943        4.8211162979153253        8.8155876603590375     
 Dy   4.2788211938247445        16.997733995735143        12.659703795056913     
 Br   4.2731811155063752        19.867225057357086        12.651643442854422     
 O   3.4558747396367768        16.575196724517287        10.696668244000804     
 N   2.8877190424845316        14.878713121437123        13.118370366234728     
 N   2.0383659152231632        17.451695768297856        13.871667682950164     
 O   5.1005885730844627        16.585347004142811        14.630466697886691     
 N   5.6767407862626627        14.881248275655341        12.211823386213672     
 N   6.5225022593716782        17.455147668317281        11.459153830387248     
 C   3.0030557420246864        15.517293727598222        10.019394800682417     
 C   2.2505380513508149        15.087229723400377        14.443829397334602     
 C   3.7187408315511319        13.643709322668647        13.178562966155912     
 C   1.7888497924767666        14.742510040983330        12.102966263537931     
 C   1.3803344068803747        18.629792660814491        13.943466018567582     
 C   1.5049160650605649        16.391355564019129        14.528330509821545     
 C   5.5562480673073784        15.530845214311555        15.310937628248910     
 C   6.3168372597951112        15.090104891114001        10.887801882083899     
 C   4.8481936745664918        13.644806348335635        12.151266306562327     
 C   6.7731603806835290        14.749094059794260        13.230446065995432     
 C   7.1798640009708334        18.633894534909739        11.392409836213803     
 C   7.0613284226804627        16.395228943000987        10.806268224468146     
 C   2.2109495203991703        14.534313109567847        10.676723040144699     
 C   3.2993539619244925        15.338944849830055        8.6484707117110631     
 H   3.0521212162422899        15.096504863156566        15.199102665368102     
 H   1.5646773314820719        14.258557595849030        14.690075107872000     
 H   3.0857114889326640        12.752575283750442        13.025949096173090     
 H   4.1432361029793983        13.576372637409419        14.185656339488787     
 H   1.1356869882076148        13.909852280067335        12.407233381858006     
 H   1.2034209282847317        15.670426188567237        12.163102005047907     
 H   1.8535290742764243        19.456882759789263        13.419719422734275     
 C  0.18675268763313441        18.797177705210284        14.640652404515292     
 C  0.32723137366923261        16.488922776586207        15.269176250409220     
 C   6.3493556954593169        14.545955148523101        14.656962082161138     
 C   5.2620736558653078        15.356397269970071        16.683294850713231     
 H   5.5172735112698543        15.098223702277858        10.130353613483313     
 H   7.0045601176730026        14.262399347951751        10.643425018151138     
 H   5.4826994959143800        12.754687482641831        12.304009209154529     
 H   4.4241369495605225        13.576643472226273        11.144061377345198     
 H   7.4274471941633982        13.915644978903574        12.930338719019728     
 H   7.3585596967452247        15.676954634138880        13.168351527052209     
 H   6.7019421814766638        19.460547481289556        11.912585945712172     
 C   8.3785433344188647        18.802246278554239        10.704284042378905     
 C   8.2437395005425138        16.494149954946263        10.073568163698397     
 C   1.7371946454710256        13.430889414873278        9.9594387976101135     
 C   2.8066836136741080        14.231431080736398        7.9487918393897319     
 H   3.8912571976909573        16.093339089843298        8.1310886049356093     
 H -0.30235081741354319        19.767890148192574        14.665339401071096     
 C -0.35680125390746448        17.704266787926542        15.310686291147443     
 H  -5.9370056798228925E-002   15.612360107100576        15.783773863731577     
 C   6.8252176690374160        13.445769859419032        15.378127055142095     
 C   5.7578165099779239        14.252877775121631        17.387161387559512     
 H   4.6690200525880723        16.110683690870768        17.199195354130850     
 H   8.8671982064547716        19.773272950775116        10.683471067672510     
 C   8.9275333308830014        17.709917642966200        10.037821425020097     
 H   8.6342912890470238        15.618192039328473        9.5609758749709162     
 H   1.1253092525820863        12.690368483518283        10.474897067149326     
 C   2.0199840004525940        13.276219348607546        8.5989063426737147     
 H   3.0431097176674791        14.134153271537041        6.8878304357227389     
 H  -1.3001967620695181        17.797714095755335        15.845385226316187     
 H   7.4378988818897858        12.704171135674635        14.865040761107457     
 C   6.5450821553953853        13.296197795522996        16.739896894954050     
 H   5.5231800740877679        14.159972935905753        18.449055187910147     
 H   9.8747967525299405        17.804106619753643        9.5102083545346421     
 H   1.6127773246887440        12.422157322641667        8.0671101235466178     
 H   6.9550896325993090        12.445264286888525        17.274681861782980     
 Dy   2.7008625053394925E-003   8.8400029926837576        4.2203956536592573     
 Br   1.3901006104246683E-003   5.9599162246701578        4.2107578444943288     
 O  0.81525148583382001        9.2725510918037646        2.2542755421259963     
 N   1.4049120757769959        10.953565416130905        4.6767502991683871     
 N   2.2389083467663524        8.3700581063341488        5.4169355960919141     
 O -0.80199061930806947        9.2669895917535285        6.1911912833970204     
 N  -1.3984357965839029        10.949347461169083        3.7722849855018268     
 N  -2.2433901234137230        8.3889889537834730        3.0111259890760289     
 C   1.2747427109042844        10.327256829854861        1.5766638075977377     
 C   2.0451712948601779        10.737616547469335        5.9976905245002907     
 C  0.56784636109191600        12.183301413463155        4.7427323824462135     
 C   2.4989060002960333        11.095937133880089        3.6587489205176977     
 C   2.8940914400180819        7.1894563598345504        5.4818809225160132     
 C   2.7815813529467488        9.4274993526551825        6.0726247229684454     
 C  -1.2634174994877057        10.319720180946570        6.8705526772040644     
 C  -2.0404033489108122        10.753275892636236        2.4471350937828151     
 C -0.56389780626168462        12.183408891083392        3.7172109062380811     
 C  -2.4943288333905422        11.084243200075388        4.7916677084263695     
 C  -2.8962594276241842        7.2079624525613033        2.9399919492021378     
 C  -2.7831291167198549        9.4482126279373571        2.3582454670931616     
 C   2.0727069661499304        11.305980379752047        2.2336980425361772     
 C  0.97901654165181584        10.507438770408168       0.20562621977538373     
 H   1.2475496966856547        10.731097324540553        6.7570410762694424     
 H   2.7393494137948533        11.559253627954105        6.2453175664524547     
 H   1.1953118486812013        13.078651239357653        4.5906836859770666     
 H  0.14600362060351804        12.246970241726176        5.7510635141700588     
 H   3.1514256639629199        11.929881867764017        3.9618448277534295     
 H   3.0876415966680963        10.169617315996158        3.7146209623641231     
 H   2.4139496330372898        6.3651580638075842        4.9602276246098871     
 C   4.0919522067948950        7.0164267852650672        6.1701656963629690     
 C   3.9637979525812366        9.3226968281671176        6.8047824446418712     
 C  -2.0678237044113215        11.294705657484771        6.2164202842134397     
 C -0.96002361237647316        10.503552842154608        8.2392280249190897     
 H  -1.2415438319828858        10.750370690128069        1.6889192892743026     
 H  -2.7279247638590927        11.583378839646672        2.2105212246020263     
 H  -1.1971630974851064        13.073868462097135        3.8729129549143444     
 H -0.14065081076940378        12.253594603091393        2.7098360829566022     
 H  -3.1490672964233837        11.916444319469589        4.4894365751071970     
 H  -3.0791773235457862        10.155880646903070        4.7330080803077932     
 H  -2.4165452491326058        6.3818282810145845        3.4593917521258075     
 C  -4.0927777886475800        7.0379842958057157        2.2484848960273793     
 C  -3.9630026983830668        9.3477203664294795        1.6218488765263270     
 C   2.5507759972040613        12.407457707940146        1.5163596285272134     
 C   1.4768799219287243        11.612597637600379      -0.49427736856770682     
 H  0.38250518179308995        9.7566989317781641      -0.31170281083670065     
 H   4.5768708546857590        6.0435891690376957        6.1891366415683278     
 C   4.6445375197666605        8.1055317108000580        6.8389100110077949     
 H   4.3568496390764970        10.197021781121565        7.3182691544921070     
 C  -2.5460114611862026        12.395633695788568        6.9345041629285955     
 C  -1.4571403637978237        11.608418461392290        8.9398548154259068     
 H -0.35838271091483342        9.7559608916491332        8.7549316257991805     
 H  -4.5787192730270725        6.0656561115096324        2.2246347430612801     
 C  -4.6435197819298777        8.1302795759025130        1.5832345049713066     
 H  -4.3546068021897613        10.223490150612870        1.1097401102226567     
 H   3.1664573636139046        13.144984151383795        2.0317225811667128     
 C   2.2682138440732267        12.563906178446924       0.15579249018665670     
 H   1.2400785149233375        11.710907566021874       -1.5551456254381384     
 H   5.5913769326937777        8.0083049105241759        7.3670386482016612     
 H  -3.1656210844395254        13.131106879799475        6.4210134892915196     
 C  -2.2559694401212207        12.555546282835465        8.2929046333731176     
 H  -1.2144834371394884        11.709624509262435        9.9990558704015822     
 H  -5.5896261897961219        8.0347251473150365        1.0537389735230192     
 H   2.6799457613601909        13.416115723571963      -0.37552275562016629     
 H  -2.6670237947940989        13.407626464626965        8.8248607048149594     
 Dy   2.8136900698110506E-002   8.4066575788678204        12.668259363899997     
 Br   3.3087694256864274E-002   11.270994921863979        12.683323555722000     
 O -0.79470380830317311        7.9888154117157075        10.697531883373351     
 N  -1.3674215452113141        6.2833771483478982        13.118250948294248     
 N  -2.2161307080622930        8.8560901772480456        13.872585763417852     
 O  0.84935373831273431        7.9795469087691062        14.631259916218541     
 N   1.4203204706898154        6.2838354214734435        12.210887086320817     
 N   2.2675016022765613        8.8577468838156026        11.454654092786182     
 C  -1.2477003210229676        6.9314452963026723        10.019489676446101     
 C  -2.0063820468715896        6.4908578359606475        14.442881080867265     
 C -0.53852350972554464        5.0470502553729037        13.177518271312296     
 C  -2.4645765582423338        6.1505475484906631        12.100814763575855     
 C  -2.8751446477530163        10.033793699912353        13.941065298273248     
 C  -2.7520578947696346        7.7951498614163643        14.526269534773641     
 C   1.3033431397056692        6.9224014962307772        15.309248523046634     
 C   2.0579443827311592        6.4921068802780226        10.885837368447715     
 C  0.59106687680123604        5.0475787039881590        12.150501509986263     
 C   2.5188816492094332        6.1478075723389161        13.226558105338535     
 C   2.9248726508392666        10.036085726367871        11.380954011739211     
 C   2.8033458318280937        7.7961534005757978        10.801835437620184     
 C  -2.0402005441047764        5.9466550078075100        10.674645262548861     
 C -0.95048955724413908        6.7532476428452783        8.6482629285566173     
 H  -1.2063048674926957        6.4989267754597444        15.199790673073942     
 H  -2.6932735222971496        5.6624343311707444        14.687361121875803     
 H  -1.1726977718763727        4.1568750903225862        13.023268178828703     
 H -0.11476834751925014        4.9774322265653010        14.184728646122604     
 H  -3.1183522397750245        5.3166344059018025        12.401268955709529     
 H  -3.0504965502207111        7.0780651040013254        12.162852050674090     
 H  -2.3995710016526250        10.861438652902597        13.420413964346345     
 C  -4.0727079745005854        10.200179311686844        14.631511076621530     
 C  -3.9331572140737898        7.8921879603966749        15.261546769404987     
 C   2.0961431525623668        5.9395671080925148        14.652553882005916     
 C   1.0075796437689424        6.7445309709595938        16.680363795661389     
 H   1.2567840779623907        6.5012233821674794        10.130094559580483     
 H   2.7440973178348487        5.6635779443583170        10.639828245077350     
 H   1.2255408800273717        4.1574348742394429        12.303557629876936     
 H  0.16713346942645177        4.9793288193690142        11.143265474087004     
 H   3.1722276478747311        5.3149918948455213        12.922647798090081     
 H   3.1044627061520331        7.0756684264986767        13.166650948104898     
 H   2.4497973896574701        10.864330462124046        11.901070495899669     
 C   4.1200837823603891        10.202428328357293        10.686338570369308     
 C   3.9832876777860702        7.8923775570108461        10.064685679404773     
 C  -2.5125027528388379        4.8433927565814123        9.9557972628269287     
 C  -1.4423600090146582        5.6464981451517824        7.9467422299123420     
 H -0.35818869700026246        7.5073116214138587        8.1311996294300322     
 H  -4.5628688591383604        11.170359673864192        14.653603550167695     
 C  -4.6186734628354724        9.1068798440873771        15.298854109488058     
 H  -4.3214995543265635        7.0155447294654216        15.774715465858609     
 C   2.5693676427268435        4.8358224759107209        15.369811165708938     
 C   1.5003021447588738        5.6371898758398089        17.380334581497483     
 H  0.41515631998518193        7.4984628393189139        17.197763939801515     
 H   4.6079502602790017        11.173608532933679        10.659150679725418     
 C   4.6667138363211569        9.1079166046665865        10.021550333051177     
 H   4.3718494031855712        7.0145324065026387        9.5538524876194391     
 H  -3.1244478969140697        4.1019366044151573        10.470139195025025     
 C  -2.2290890722547947        4.6901232445817946        8.5951032251805390     
 H  -1.2053917997636212        5.5507839993376633        6.8856199465815946     
 H  -5.5650611340495377        9.1996761423510911        15.828265098231848     
 H   3.1806884444799293        4.0948197297136311        14.854183392559824     
 C   2.2864043747556422        4.6813240109961782        16.730371491741302     
 H   1.2638417912344666        5.5403404344455867        18.441323946392053     
 H   5.6114934101243836        9.2003463842050426        9.4891604305689299     
 H  -2.6356104102503228        3.8364426352047332        8.0620150534907591     
 H   2.6928268692851494        3.8269479717069848        17.262400141535082     
         256

 Dy   4.2759708868172126       0.22985668492847638        4.2278166315747798     
 Br   4.2799229074129546       -2.6504139240083919        4.2252791414617663     
 O   5.0798980649263541       0.65210008068923164        2.2551758210199910     
 N   5.6788796868320697        2.3394038547823235        4.6703284404096372     
 N   6.5207091607100285      -0.22111103154562273        5.4385126168922087     
 O   3.4648745227403599       0.66663188053910860        6.1932315064997594     
 N   2.8751477711595430        2.3443903657723797        3.7674870217223702     
 N   2.0378928891625527      -0.23849658709164612        3.0321973273534808     
 C   5.5408029041309970        1.7032612735187080        1.5730719289512236     
 C   6.3223927327701022        2.1455478932195700        5.9950746798574652     
 C   4.8452587906916982        3.5741025230454233        4.7245143303359249     
 C   6.7735824787681977        2.4717537999066064        3.6491666551021069     
 C   7.1719412994138780       -1.4028986511755752        5.5126886186197135     
 C   7.0635478949582149       0.83973526757983907        6.0861913864347512     
 C   3.0075733385573447        1.7237139972642375        6.8687524522952570     
 C   2.2343589788597837        2.1278075486778403        2.4468191604308358     
 C   3.7127430979089104        3.5736878332607764        3.6999194665137902     
 C   1.7817549606863796        2.4883565828609497        4.7860726852440783     
 C   1.3819013148878079       -1.4187374663011041        2.9687082448407294     
 C   1.4976798537315144       0.81770045015039239        2.3725272972646732     
 C   6.3455486972995123        2.6798384376811222        2.2244661403913950     
 C   5.2365793238669607        1.8841832741021312       0.20417268333845376     
 H   5.5246415955977319        2.1457005244405165        6.7544692428754614     
 H   7.0113495734171787        2.9753363010092317        6.2286186707390012     
 H   5.4790628201598803        4.4639191687844004        4.5674852974598572     
 H   4.4228730151376858        3.6456670933622708        5.7321235877242751     
 H   7.4292332673073807        3.3040712519840207        3.9491266584603033     
 H   7.3578701187646498        1.5430808176000168        3.7089094503920301     
 H   6.6898849238470968       -2.2302165498782278        4.9973024253637970     
 C   8.3699267848582490       -1.5720772782367940        6.2018694920727695     
 C   8.2452110292469296       0.74022710022144911        6.8196877319157565     
 C   2.2093650766200126        2.7012628529359577        6.2103620907147912     
 C   3.3064512342163050        1.9075949147489701        8.2384736198737105     
 H   3.0316757216012409        2.1210876195923904        1.6871096497389537     
 H   1.5402487318627625        2.9495042608259618        2.1990622789762106     
 H   3.0858047234370680        4.4694413509824926        3.8518046841150242     
 H   4.1338681590112749        3.6363397441766176        2.6912272962225616     
 H   1.1289131512101687        3.3216837456738348        4.4820528884662751     
 H   1.1932051307045231        1.5618635361404010        4.7321825072341728     
 H   1.8600829750991918       -2.2420956737209927        3.4935869694004347     
 C  0.18582012395344083       -1.5927416470518387        2.2776068912864837     
 C  0.31757822161078575       0.71169772533652387        1.6368760356380563     
 C   6.8221094686804404        3.7800227123317494        1.5040210110271155     
 C   5.7323017307338819        2.9880423701101519      -0.49898658784680300     
 H   4.6345444299792407        1.1356420766321798      -0.30963654728572954     
 H   8.8541524780049663       -2.5452131066558414        6.2285796749856770     
 C   8.9241969391533260      -0.47794441101969387        6.8611495915210838     
 H   8.6394399898499561        1.6173242706447031        7.3274505025103993     
 C   1.7336490845866863        3.8051117866548365        6.9256354312318544     
 C   2.8115743168674476        3.0154957739189383        8.9360722249306086     
 H   3.9028197998869896        1.1573961395862846        8.7567305973868965     
 H -0.30006977554117459       -2.5651084182170010        2.2603331139006202     
 C -0.36379944567125561      -0.50515900489797649        1.6038878535050867     
 H  -7.3612656964332085E-002   1.5849581890186839        1.1200986360584488     
 H   7.4413652088862321        4.5170466821604647        2.0157682288885721     
 C   6.5306957119752909        3.9372723253003894       0.14557385846813237     
 H   5.4886339131069279        3.0870613229767874       -1.5581483108906131     
 H   9.8716015960903256      -0.57256278649394554        7.3885129671204597     
 H   1.1172914609811511        4.5414396803933386        6.4094404512962218     
 C   2.0196540081922372        3.9655917624363353        8.2849489448402966     
 H   3.0507165970386243        3.1167131503168499        9.9960746042438675     
 H  -1.3091749883171304      -0.60328010142760180        1.0732795835277695     
 H   6.9400869206566211        4.7888791714555090      -0.38855579374395538     
 H   1.6102985140976256        4.8199592521218388        8.8146662887929583     
 Dy   4.2794724311074557        17.002769362124749        12.659525292083304     
 Br   4.2739673015212691        19.872521259737308        12.652435538796388     
 O   3.4574946173262555        16.579638295485189        10.696039388654590     
 N   2.8882022798472602        14.883474517803498        13.117660927508981     
 N   2.0386491589906122        17.456368045174948        13.871292462046306     
 O   5.1004493251010432        16.589591561777979        14.630296008626177     
 N   5.6776972271732271        14.886087500135700        12.211923879104928     
 N   6.5232761287046257        17.460134865531337        11.458681724195921     
 C   3.0055458601150953        15.521244330459897        10.018911762691461     
 C   2.2504262595315212        15.091596515408041        14.442891776416555     
 C   3.7191769384933528        13.648416461955675        13.177889994166996     
 C   1.7897171152554769        14.747504108992304        12.101763861427321     
 C   1.3807274711280382        18.634521584936454        13.943481319377767     
 C   1.5050732561328291        16.395891732717658        14.527637165250656     
 C   5.5550073414760419        15.534530303664512        15.310657857229764     
 C   6.3183140823570261        15.094698509859077        10.888122534654368     
 C   4.8492314909152237        13.649569653002125        12.151219975895994     
 C   6.7737616593924885        14.754125534817778        13.231007899980398     
 C   7.1803197135038461        18.639038354947452        11.391268953689664     
 C   7.0624438910665805        16.400031644854760        10.806373432916750     
 C   2.2127557097223107        14.538629494901089        10.675933536164338     
 C   3.3038112230303005        15.341629018566204        8.6486352674255969     
 H   3.0515428513082674        15.100158715321445        15.198661619255171     
 H   1.5641976668449895        14.262986151152951        14.688358390374153     
 H   3.0861933065378437        12.757357862115793        13.024690836767467     
 H   4.1430654308732908        13.580762575947155        14.185195977866572     
 H   1.1361012184147214        13.915155081862157        12.405890250553545     
 H   1.2046512653705215        15.675663666185143        12.161419726651914     
 H   1.8539589099243916        19.461699259559321        13.419909219508561     
 C  0.18723868894597021        18.801908323863341        14.640856447475654     
 C  0.32740496276390701        16.493434806433420        15.268514098308511     
 C   6.3489228437470615        14.550100268913631        14.657054781925666     
 C   5.2584496846448996        15.358681178049295        16.682237736242982     
 H   5.5191583309260190        15.102191119679562        10.130242083838443     
 H   7.0064031785212331        14.267102749917001        10.644368648931820     
 H   5.4837197111363514        12.759525213938613        12.304439733858027     
 H   4.4257639833943285        13.581184025055022        11.143799521503260     
 H   7.4285698697585207        13.921082442018683        12.930958617848979     
 H   7.3586966535648228        15.682300117843582        13.169521976871270     
 H   6.7021961449784593        19.465823112790360        11.911047298080465     
 C   8.3789209268097213        18.807428707242376        10.702976976280528     
 C   8.2449296089469346        16.498926520511933        10.073799501406212     
 C   1.7403398078117158        13.434376134883026        9.9590506588785672     
 C   2.8125820919299458        14.233267232110521        7.9493482622674447     
 H   3.8961827441224224        16.095587801832274        8.1312432617097929     
 H -0.30168412898173219        19.772707107770067        14.665868242019473     
 C -0.35643831876842874        17.708860980378347        15.310602076459178     
 H  -5.9398229021442088E-002   15.616700126215918        15.782657406929149     
 C   6.8231539867037689        13.448944281617567        15.377770563231165     
 C   5.7523917274026992        14.254116060535351        17.385646810978013     
 H   4.6648377559736058        16.112529599173019        17.198060435236169     
 H   8.8671767397044050        19.778641198761648        10.681547260220778     
 C   8.9283307893920014        17.714872425622648        10.037213176664704     
 H   8.6358733489049460        15.622732129326284        9.5619324722039227     
 H   1.1280284842988488        12.694148323855337        10.474411797276302     
 C   2.0252754070177792        13.278362475176195        8.5991616508372744     
 H   3.0504581527161347        14.135088698518807        6.8888448117286813     
 H  -1.2997888613026320        17.802213047081850        15.845441402014941     
 H   7.4363170750598027        12.707663208468894        14.864829276537652     
 C   6.5403817073957402        13.297791584905843        16.738756267219124     
 H   5.5159466230733241        14.160121706766848        18.446975357786293     
 H   9.8755692992584070        17.808971583287978        9.5094959800012084     
 H   1.6194704643049944        12.423492911600000        8.0675711062045714     
 H   6.9486836369993625        12.445882359158640        17.273288492261212     
 Dy   3.1006166049287621E-003   8.8349565443003915        4.2206330143162374     
 Br   1.4796259634689243E-003   5.9545690020416844        4.2112617529716880     
 O  0.81464028219275697        9.2680726968650138        2.2542116808086119     
 N   1.4056912617249193        10.948665724628528        4.6763914084015887     
 N   2.2395256423612486        8.3651078851622902        5.4172771069694585     
 O -0.80052937804591029        9.2628754394724879        6.1917535563126345     
 N  -1.3981401890466798        10.944577270540693        3.7728250367478400     
 N  -2.2432587080049755        8.3842198701462820        3.0113755404009499     
 C   1.2730514224962624        10.323316341535257        1.5766864081671423     
 C   2.0465626800709331        10.733082722571693        5.9970927533925762     
 C  0.56875963360792248        12.178516973481376        4.7424737929195819     
 C   2.4992514585424921        11.090697154327774        3.6578182669701822     
 C   2.8943727743782293        7.1843396355472766        5.4828880640840119     
 C   2.7825748386969988        9.4227419889663224        6.0723395617554878     
 C  -1.2611440313963436        10.316127505273757        6.8709002804037516     
 C  -2.0406943247792113        10.748818056425756        2.4479153155225988     
 C -0.56362302008770881        12.178676094576979        3.7176242642197672     
 C  -2.4936635262066544        11.079334709661897        4.7926691620320332     
 C  -2.8959756639530934        7.2031170314181265        2.9397720332019737     
 C  -2.7831261998337120        9.4435765234344835        2.3588094792090724     
 C   2.0719271379153201        11.301559111940351        2.2332571158257024     
 C  0.97485650473244534        10.504928171622925       0.20645261079266192     
 H   1.2494080413713735        10.727306215560510        6.7569307192564079     
 H   2.7411513588414032        11.554614335488404        6.2439379385945735     
 H   1.1962411339057242        13.073757620276295        4.5898820481942151     
 H  0.14753866904170895        12.242471337347240        5.7510291493646699     
 H   3.1523684336350031        11.924220144105247        3.9607396172031657     
 H   3.0874711289936272        10.164036000457992        3.7131115868591902     
 H   2.4139883480574986        6.3599039855070014        4.9616814506322031     
 C   4.0921746498491336        7.0112672161215999        6.1713014568735103     
 C   3.9648674187365258        9.3179547249850305        6.8043735724232661     
 C  -2.0662643447489120        11.290642569647481        6.2169886950277906     
 C -0.95589049950905214        10.501302933096561        8.2389246166253134     
 H  -1.2423032260842022        10.746597217064371        1.6892148602608947     
 H  -2.7285843573160853        11.578836003512313        2.2120384236095627     
 H  -1.1968111830324060        13.069080408043510        3.8739031493670870     
 H -0.14102729298714195        12.249139226099748        2.7100188577984019     
 H  -3.1488716148138929        11.911171839556543        4.4904716517989511     
 H  -3.0781211429114950        10.150706375372064        4.7345796534379634     
 H  -2.4162345535685592        6.3769001462288477        3.4590141924007454     
 C  -4.0923597428439198        7.0331162483437373        2.2480080810714269     
 C  -3.9629584807689850        9.3430939616656730        1.6223454763704557     
 C   2.5483932808037486        12.403962141352443        1.5163047608789662     
 C   1.4709656145265149        11.611072147908043      -0.49305869310865247     
 H  0.37770893542439071        9.7546651605952288      -0.31074885659541601     
 H   4.5766923312099319        6.0382434846347959        6.1908777756246103     
 C   4.6451980022923021        8.1006003284692838        6.8393323236764259     
 H   4.3583320546167661        10.192511172489137        7.3171306988927141     
 C  -2.5432379348718794        12.392410191297140        6.9345828415417801     
 C  -1.4516919538672219        11.607029973862113        8.9390700505085299     
 H -0.35375561962907698        9.7542004850838158        8.7546785394146287     
 H  -4.5780702559480666        6.0606790786704297        2.2237617658642583     
 C  -4.6432446344814258        8.1255533057869354        1.5830762645196677     
 H  -4.3547743474443950        10.219037774827266        1.1107061153747599     
 H   3.1646389308589886        13.141147008500427        2.0314533629461966     
 C   2.2631370164368247        12.561981367466393       0.15654988767999078     
 H   1.2323210970753884        11.710454090858653       -1.5533456573505893     
 H   5.5920243833173329        8.0034544749761611        7.3675416412707646     
 H  -3.1632972833903312        13.127512757907207        6.4211214721229419     
 C  -2.2511519750195883        12.553761154009660        8.2923343652367247     
 H  -1.2076477710672200        11.709219399557632        9.9978066327091533     
 H  -5.5892804947887278        8.0300889957523403        1.0533924941750945     
 H   2.6731998588017145        13.415124884127966      -0.37455683187246119     
 H  -2.6609136954791679        13.406651407878737        8.8240147129291948     
 Dy   2.7562314659794314E-002   8.4116602278472179        12.668518863107691     
 Br   3.2602202021720865E-002   11.276276079774442        12.682705555766461     
 O -0.79453724625677513        7.9930715970837296        10.697743230444631     
 N  -1.3684236806719823        6.2883088233057522        13.118269547971614     
 N  -2.2168673922805779        8.8612282572366574        13.873006668216480     
 O  0.84777385464252397        7.9839348260407137        14.631941048517115     
 N   1.4197891094136759        6.2884934941908703        12.211655163611523     
 N   2.2672900039629797        8.8622398762374797        11.455053962618013     
 C  -1.2464764404827393        6.9351362491024666        10.019858984104092     
 C  -2.0079225772353135        6.4956303681329057        14.442654755646705     
 C -0.53966606286973351        5.0518704156134504        13.177733224588275     
 C  -2.4652190580313853        6.1556842965836891        12.100355464316173     
 C  -2.8755167267104764        10.039116798596019        13.942088124782998     
 C  -2.7532113508873550        7.8001518154997207        14.526135065591053     
 C   1.3008888113129253        6.9262928296822563        15.309775948727662     
 C   2.0579703323903011        6.4963033533412524        10.886804340890198     
 C  0.59050793698575632        5.0522265979506082        12.151317492410397     
 C   2.5179951585394771        6.1526795898513074        13.227784962666341     
 C   2.9246182177747078        10.040596823985727        11.380956727866964     
 C   2.8031436870105484        7.8004950042391981        10.802480828734016     
 C  -2.0398098683736396        5.9508437911146252        10.674668670437409     
 C -0.94689551967920527        6.7554816083187177        8.6494211103138010     
 H  -1.2082693106701805        6.5031099692628409        15.200012324075946     
 H  -2.6952043214281383        5.6673463674268403        14.686544350131509     
 H  -1.1738708984243442        4.1617918409823869        13.023069546457263     
 H -0.11648447524853858        4.9820705347987397        14.185155766559328     
 H  -3.1195514923846379        5.3222166941401250        12.400779043508797     
 H  -3.0506350331883487        7.0835415527473771        12.161747076699159     
 H  -2.3996731574408843        10.866857730440859        13.421839487681241     
 C  -4.0730284290159258        10.205613013280164        14.632639552850643     
 C  -3.9344336431758062        7.8972271867430850        15.261195327727680     
 C   2.0943595058421849        5.9438135954546292        14.653391358890076     
 C   1.0031773409790237        6.7471860509780868        16.680255957325897     
 H   1.2572524217960528        6.5046955927392114        10.130590878535831     
 H   2.7444620324244755        5.6678084777076778        10.641586995032940     
 H   1.2248831765791124        4.1621283675594860        12.304994098178710     
 H  0.16715725049364780        4.9836231651867822        11.143881816141850     
 H   3.1717517111382132        5.3201385816112507        12.924013721144689     
 H   3.1032511277249535        7.0807587993526244        13.168317245119907     
 H   2.4496077499607418        10.868935668852966        11.900980121584309     
 C   4.1196871707095895        10.206894599783656        10.686058165971669     
 C   3.9830058745332959        7.8966554184253965        10.065189744165945     
 C  -2.5105071408050814        4.8465972048520731        9.9563178156171652     
 C  -1.4369953428981461        5.6476800097324142        7.9484059754037011     
 H -0.35401762630793460        7.5090721208127924        8.1324062557046446     
 H  -4.5627393108738712        11.176004220259253        14.655312539524028     
 C  -4.6195097321942828        9.1121255560268093        15.299270874919745     
 H  -4.3232303868860580        7.0203738579142350        15.773636968577177     
 C   2.5662906644632404        4.8392787152022034        15.370279494262098     
 C   1.4944869577851143        5.6390251142829007        17.379859774166910     
 H  0.41029047301709104        7.5006975711020738        17.197650936878322     
 H   4.6074417883498482        11.178127787708013        10.658559034292693     
 C   4.6663067533195299        9.1122411784922335        10.021459663262625     
 H   4.3716794347712966        7.0186357930408967        9.5547484177179438     
 H  -3.1229458979129876        4.1054903187139917        10.470546386607715     
 C  -2.2244678311813488        4.6916958766447339        8.5964242347281914     
 H  -1.1982266864664195        5.5508437899193819        6.8878583733137804     
 H  -5.5658980673072662        9.2048835753394673        15.828731865160167     
 H   3.1780486102660888        4.0985676834818134        14.854764097624454     
 C   2.2812187750975159        4.6834762027503185        16.730210995545818     
 H   1.2565920716933539        5.5412952592036184        18.440398911384971     
 H   5.6110041056532776        9.2045432017815774        9.4888583396636275     
 H  -2.6293068819618362        3.8370356410351385        8.0636242596914709     
 H   2.6862873234247533        3.8283265738295245        17.262050311793921     
         256

 Dy   4.2755417826324447       0.22480044637610336        4.2274794261518815     
 Br   4.2796438331785422       -2.6557771582826923        4.2249502657816187     
 O   5.0784738653574912       0.64801674269012899        2.2545624628349921     
 N   5.6785846581627304        2.3345959514504631        4.6697889893088345     
 N   6.5205988573841926      -0.22592934498348752        5.4380461505511910     
 O   3.4654493903953298       0.66210160206918289        6.1931923018747801     
 N   2.8743723304379145        2.3395094483663477        3.7678095814621728     
 N   2.0372875259740066      -0.24342006267567562        3.0316727489323574     
 C   5.5385697845367474        1.6997247292171489        1.5727106026969551     
 C   6.3226654272059273        2.1409825385012726        5.9942926999860093     
 C   4.8449959675007239        3.5693369559166381        4.7241288063329314     
 C   6.7729326035125146        2.4668392519977225        3.6481880774102646     
 C   7.1717061925127217       -1.4077841877442774        5.5125628433847380     
 C   7.0635430528616974       0.83499337500651916        6.0855223532151888     
 C   3.0092277377775658        1.7196940539255510        6.8686634986873196     
 C   2.2329888400131352        2.1233373639046871        2.4473653911365996     
 C   3.7118557833498347        3.5689112715223783        3.7001881213793077     
 C   1.7813981290291814        2.4831226112392040        4.7869539014154050     
 C   1.3816413355138237       -1.4238287848843454        2.9674245429373354     
 C   1.4967026571205548       0.81301371380452636        2.3726897480009503     
 C   6.3440186156828862        2.6758139056493624        2.2239237637337790     
 C   5.2324984447280478        1.8820337728269536       0.20446046322691594     
 H   5.5253757593395871        2.1417589304871401        6.7541628878941724     
 H   7.0119769952990803        2.9706777080834628        6.2271686887357509     
 H   5.4787334832215571        4.4590964857523669        4.5665497218382027     
 H   4.4232511787428779        3.6411542633904150        5.7319662937222526     
 H   7.4290479281234321        3.2987833852770190        3.9481482011052780     
 H   7.3568287759092623        1.5378988033416821        3.7073312310593609     
 H   6.6896400779348388       -2.2351391397800420        4.9972471446001476     
 C   8.3695561970200618       -1.5770348251420612        6.2019930289167053     
 C   8.2451648756596860       0.73544161887799508        6.8190788682727765     
 C   2.2101116218516781        2.6967876219829616        6.2107696256635592     
 C   3.3105764455399465        1.9049532198948893        8.2375845371259011     
 H   3.0298526515428041        2.1173796331513581        1.6871819408023743     
 H   1.5384768772658657        2.9449407603987985        2.2004049319198598     
 H   3.0849156923673120        4.4645645180922848        3.8526224727471052     
 H   4.1323782650603347        3.6318679878785662        2.6912806834873484     
 H   1.1279797330843213        3.3160519400260156        4.4831255174774185     
 H   1.1933464860458127        1.5563009294620342        4.7335978913646590     
 H   1.8600612498659259       -2.2473591045609100        3.4918103410420649     
 C  0.18562968191565410       -1.5978336226975187        2.2761664297042770     
 C  0.31653232926822028       0.70707443247514690        1.6371434864848851     
 C   6.8193704629987373        3.7768618217041037        1.5040076793248558     
 C   5.7269047408560585        2.9867828157093057      -0.49817653544290275     
 H   4.6299786022809704        1.1339937836794982      -0.30943075150358545     
 H   8.8535755182962195       -2.5502683002595212        6.2289955225285372     
 C   8.9239394484322165      -0.48282302208471933        6.8610805278276601     
 H   8.6395897702791267        1.6126706036659777        7.3264549653095328     
 C   1.7359919576044625        3.8015306056919331        6.9256983956292002     
 C   2.8174499525201600        3.0138085272673600        8.9348314344780579     
 H   3.9075864687964073        1.1552176606290943        8.7556877440879894     
 H -0.29984833980441006       -2.5703927264239175        2.2582070248089017     
 C -0.36443011820698429      -0.50997289668981183        1.6032368581463294     
 H  -7.5067101525637753E-002   1.5805998185421268        1.1211435162702448     
 H   7.4390750481290464        4.5134956632804260        2.0157562651645247     
 C   6.5259216275356833        3.9355960669420234       0.14620902601245467     
 H   5.4818598269480177        3.0868164999203884       -1.5568756497413954     
 H   9.8712684818994649      -0.57739255025278335        7.3886349294937546     
 H   1.1190749198243886        4.5375406510272267        6.4097453706965366     
 C   2.0246847705262176        3.9635250268083069        8.2842057480869382     
 H   3.0584445559604054        3.1160631910987791        9.9942523474152125     
 H  -1.3097880446157029      -0.60797880252530168        1.0725342917671221     
 H   6.9340223459269028        4.7880320131925505      -0.38761444640695908     
 H   1.6169911555561567        4.8188022063283524        8.8137449172268774     
 Dy   4.2801236683901678        17.007804728514351        12.659346789109696     
 Br   4.2747534875361639        19.877817462117534        12.653227634738355     
 O   3.4591144950157342        16.584079866453088        10.695410533308374     
 N   2.8886855172099883        14.888235914169872        13.116951488783233     
 N   2.0389324027580611        17.461040322052035        13.870917241142447     
 O   5.1003100771176229        16.593836119413147        14.630125319365661     
 N   5.6786536680837916        14.890926724616058        12.212024371996183     
 N   6.5240499980375732        17.465122062745394        11.458209618004593     
 C   3.0080359782055042        15.525194933321574        10.018428724700506     
 C   2.2503144677122280        15.095963307415703        14.441954155498509     
 C   3.7196130454355734        13.653123601242703        13.177217022178080     
 C   1.7905844380341871        14.752498177001280        12.100561459316710     
 C   1.3811205353757015        18.639250509058414        13.943496620187954     
 C   1.5052304472050932        16.400427901416187        14.526943820679769     
 C   5.5537666156447054        15.538215393017470        15.310378086210616     
 C   6.3197909049189400        15.099292128604155        10.888443187224837     
 C   4.8502693072639547        13.654332957668615        12.151173645229662     
 C   6.7743629381014481        14.759157009841296        13.231569733965365     
 C   7.1807754260368588        18.644182174985165        11.390128071165526     
 C   7.0635593594526993        16.404834346708530        10.806478641365356     
 C   2.2145618990454516        14.542945880234331        10.675144032183976     
 C   3.3082684841361090        15.344313187302355        8.6487998231401306     
 H   3.0509644863742453        15.103812567486326        15.198220573142240     
 H   1.5637180022079069        14.267414706456872        14.686641672876307     
 H   3.0866751241430235        12.762140440481144        13.023432577361845     
 H   4.1428947587671834        13.585152514484893        14.184735616244359     
 H   1.1365154486218279        13.920457883656976        12.404547119249083     
 H   1.2058816024563115        15.680901143803046        12.159737448255921     
 H   1.8543887455723589        19.466515759329379        13.420099016282848     
 C  0.18772469025880603        18.806638942516397        14.641060490436017     
 C  0.32757855185858142        16.497946836280637        15.267851946207802     
 C   6.3484899920348070        14.554245389304162        14.657147481690194     
 C   5.2548257134244913        15.360965086128521        16.681180621772736     
 H   5.5210431505821846        15.106158537081265        10.130130554193572     
 H   7.0082462393694636        14.271806151882251        10.645312279712501     
 H   5.4847399263583219        12.764362945235396        12.304870258561525     
 H   4.4273910172281346        13.585724577883770        11.143537665661322     
 H   7.4296925453536442        13.926519905133793        12.931578516678231     
 H   7.3588336103844210        15.687645601548285        13.170692426690330     
 H   6.7024501084802539        19.471098744291162        11.909508650448760     
 C   8.3792985192005780        18.812611135930510        10.701669910182151     
 C   8.2461197173513572        16.503703086077607        10.074030839114029     
 C   1.7434849701524062        13.437862854892773        9.9586625201470191     
 C   2.8184805701857836        14.235103383484644        7.9499046851451576     
 H   3.9011082905538870        16.097836513821253        8.1313979184839766     
 H -0.30101744054992119        19.777524067347564        14.666397082967851     
 C -0.35607538362939301        17.713455172830152        15.310517861770913     
 H  -5.9426401244655244E-002   15.621040145331257        15.781540950126720     
 C   6.8210903043701219        13.452118703816105        15.377414071320233     
 C   5.7469669448274745        14.255354345949073        17.384132234396510     
 H   4.6606554593591385        16.114375507475266        17.196925516341487     
 H   8.8671552729540384        19.784009446748176        10.679623452769047     
 C   8.9291282479010015        17.719827208279092        10.036604928309313     
 H   8.6374554087628663        15.627272219324093        9.5628890694369293     
 H   1.1307477160156114        12.697928164192392        10.473926527403277     
 C   2.0305668135829640        13.280505601744846        8.5994169590008358     
 H   3.0578065877647900        14.136024125500574        6.8898591877346247     
 H  -1.2993809605357460        17.806711998408360        15.845497577713697     
 H   7.4347352682298187        12.711155281263153        14.864617791967847     
 C   6.5356812593960951        13.299385374288690        16.737615639484197     
 H   5.5087131720588802        14.160270477627945        18.444895527662435     
 H   9.8763418459868717        17.813836546822312        9.5087836054677730     
 H   1.6261636039212448        12.424828500558334        8.0680320888625232     
 H   6.9422776413994152        12.446500431428753        17.271895122739444     
 Dy   3.5003707045180325E-003   8.8299100959170254        4.2208703749732175     
 Br   1.5691513165131802E-003   5.9492217794132110        4.2117656614490473     
 O  0.81402907855169393        9.2635943019262630        2.2541478194912279     
 N   1.4064704476728427        10.943766033126151        4.6760325176347894     
 N   2.2401429379561444        8.3601576639904334        5.4176186178470038     
 O -0.79906813678375110        9.2587612871914473        6.1923158292282476     
 N  -1.3978445815094565        10.939807079912301        3.7733650879938536     
 N  -2.2431272925962276        8.3794507865090910        3.0116250917258705     
 C   1.2713601340882406        10.319375853215652        1.5767090087365472     
 C   2.0479540652816888        10.728548897674052        5.9964949822848617     
 C  0.56967290612392896        12.173732533499594        4.7422152033929494     
 C   2.4995969167889509        11.085457174775460        3.6568876134226671     
 C   2.8946541087383770        7.1792229112600037        5.4838952056520105     
 C   2.7835683244472489        9.4179846252774624        6.0720544005425312     
 C  -1.2588705633049817        10.312534829600944        6.8712478836034387     
 C  -2.0409853006476104        10.744360220215277        2.4486955372623820     
 C -0.56334823391373312        12.173943298070563        3.7180376222014533     
 C  -2.4929982190227666        11.074426219248405        4.7936706156376969     
 C  -2.8956919002820021        7.1982716102749489        2.9395521172018091     
 C  -2.7831232829475696        9.4389404189316100        2.3593734913249831     
 C   2.0711473096807103        11.297137844128654        2.2328161891152272     
 C  0.97069646781307495        10.502417572837681       0.20727900180994008     
 H   1.2512663860570925        10.723515106580468        6.7568203622433742     
 H   2.7429533038879530        11.549975043022704        6.2425583107366922     
 H   1.1971704191302472        13.068864001194935        4.5890804104113645     
 H  0.14907371747989986        12.237972432968304        5.7509947845592801     
 H   3.1533112033070863        11.918558420446477        3.9596344066529019     
 H   3.0873006613191580        10.158454684919827        3.7116022113542577     
 H   2.4140270630777070        6.3546499072064178        4.9631352766545200     
 C   4.0923970929033722        7.0061076469781334        6.1724372173840507     
 C   3.9659368848918155        9.3132126218029452        6.8039647002046602     
 C  -2.0647049850865029        11.286579481810191        6.2175571058421415     
 C -0.95175738664163112        10.499053024038515        8.2386212083315371     
 H  -1.2430626201855186        10.742823744000674        1.6895104312474867     
 H  -2.7292439507730784        11.574293167377952        2.2135556226170992     
 H  -1.1964592685797055        13.064292353989883        3.8748933438198301     
 H -0.14140377520488012        12.244683849108103        2.7102016326402016     
 H  -3.1486759332044016        11.905899359643499        4.4915067284907053     
 H  -3.0770649622772037        10.145532103841058        4.7361512265681327     
 H  -2.4159238580045126        6.3719720114431100        3.4586366326756832     
 C  -4.0919416970402596        7.0282482008817597        2.2475312661154749     
 C  -3.9629142631549028        9.3384675569018682        1.6228420762145843     
 C   2.5460105644034363        12.400466574764739        1.5162498932307191     
 C   1.4650513071243052        11.609546658215706      -0.49184001764959812     
 H  0.37291268905569147        9.7526313894122936      -0.30979490235413132     
 H   4.5765138077341039        6.0328978002318960        6.1926189096808928     
 C   4.6458584848179436        8.0956689461385096        6.8397546363450568     
 H   4.3598144701570360        10.188000563856709        7.3159922432933211     
 C  -2.5404644085575563        12.389186686805711        6.9346615201549655     
 C  -1.4462435439366201        11.605641486331939        8.9382852855911512     
 H -0.34912852834332059        9.7524400785184984        8.7544254530300769     
 H  -4.5774212388690616        6.0557020458312278        2.2228887886672370     
 C  -4.6429694870329730        8.1208270356713559        1.5829180240680287     
 H  -4.3549418926990286        10.214585399041660        1.1116721205268634     
 H   3.1628204981040731        13.137309865617059        2.0311841447256800     
 C   2.2580601888004224        12.560056556485860       0.15730728517332487     
 H   1.2245636792274395        11.710000615695431       -1.5515456892630402     
 H   5.5926718339408890        7.9986040394281481        7.3680446343398671     
 H  -3.1609734823411371        13.123918636014940        6.4212294549543634     
 C  -2.2463345099179559        12.551976025183855        8.2917640971003301     
 H  -1.2008121049949516        11.708814289852830        9.9965573950167226     
 H  -5.5889347997813337        8.0254528441896458        1.0530460148271701     
 H   2.6664539562432386        13.414134044683967      -0.37359090812475609     
 H  -2.6548035961642373        13.405676351130509        8.8231687210434284     
 Dy   2.6987728621478121E-002   8.4166628768266172        12.668778362315383     
 Br   3.2116709786577463E-002   11.281557237684906        12.682087555810922     
 O -0.79437068421037726        7.9973277824517526        10.697954577515912     
 N  -1.3694258161326505        6.2932404982636054        13.118288147648979     
 N  -2.2176040764988634        8.8663663372252692        13.873427573015107     
 O  0.84619397097231364        7.9883227433123212        14.632622180815689     
 N   1.4192577481375361        6.2931515669082980        12.212423240902229     
 N   2.2670784056493978        8.8667328686593567        11.455453832449846     
 C  -1.2452525599425111        6.9388272019022610        10.020228291762084     
 C  -2.0094631075990375        6.5004029003051640        14.442428430426146     
 C -0.54080861601392238        5.0566905758539962        13.177948177864252     
 C  -2.4658615578204368        6.1608210446767151        12.099896165056492     
 C  -2.8758888056679366        10.044439897279684        13.943110951292748     
 C  -2.7543648070050755        7.8051537695830771        14.526000596408466     
 C   1.2984344829201815        6.9301841631337346        15.310303374408690     
 C   2.0579962820494426        6.5004998264044813        10.887771313332681     
 C  0.58994899717027660        5.0568744919130575        12.152133474834530     
 C   2.5171086678695205        6.1575516073636987        13.229011819994145     
 C   2.9243637847101489        10.045107921603583        11.380959443994717     
 C   2.8029415421930026        7.8048366079025984        10.803126219847847     
 C  -2.0394191926425029        5.9550325744217396        10.674692078325959     
 C -0.94330148211427156        6.7577155737921579        8.6505792920709830     
 H  -1.2102337538476655        6.5072931630659374        15.200233975077950     
 H  -2.6971351205591265        5.6722584036829371        14.685727578387217     
 H  -1.1750440249723155        4.1667085916421884        13.022870914085825     
 H -0.11820060297782703        4.9867088430321784        14.185582886996050     
 H  -3.1207507449942518        5.3277989823784484        12.400289131308064     
 H  -3.0507735161559864        7.0890180014934288        12.160642102724230     
 H  -2.3997753132291439        10.872276807979121        13.423265011016138     
 C  -4.0733488835312652        10.211046714873483        14.633768029079757     
 C  -3.9357100722778222        7.9022664130894951        15.260843886050374     
 C   2.0925758591220029        5.9480600828167436        14.654228835774237     
 C  0.99877503818910518        6.7498411309965798        16.680148118990406     
 H   1.2577207656297151        6.5081678033109442        10.131087197491178     
 H   2.7448267470141028        5.6720390110570378        10.643345744988528     
 H   1.2242254731308531        4.1668218608795282        12.306430566480485     
 H  0.16718103156084382        4.9879175110045502        11.144498158196695     
 H   3.1712757744016957        5.3252852683769802        12.925379644199300     
 H   3.1020395492978743        7.0858491722065722        13.169983542134913     
 H   2.4494181102640131        10.873540875581886        11.900889747268950     
 C   4.1192905590587907        10.211360871210017        10.685777761574029     
 C   3.9827240712805212        7.9009332798399470        10.065693808927115     
 C  -2.5085115287713244        4.8498016531227339        9.9568383684074000     
 C  -1.4316306767816338        5.6488618743130470        7.9500697208950593     
 H -0.34984655561560674        7.5108326202117262        8.1336128819792588     
 H  -4.5626097626093820        11.181648766654316        14.657021528880358     
 C  -4.6203460015530924        9.1173712679662415        15.299687640351435     
 H  -4.3249612194455533        7.0252029863630492        15.772558471295746     
 C   2.5632136861996369        4.8427349544936868        15.370747822815256     
 C   1.4886717708113546        5.6408603527259915        17.379384966836334     
 H  0.40542462604900009        7.5029323028852346        17.197537933955129     
 H   4.6069333164206947        11.182647042482344        10.657967388859969     
 C   4.6658996703179021        9.1165657523178822        10.021368993474074     
 H   4.3715094663570220        7.0227391795791556        9.5556443478164486     
 H  -3.1214438989119051        4.1090440330128253        10.470953578190406     
 C  -2.2198465901079034        4.6932685087076731        8.5977452442758420     
 H  -1.1910615731692178        5.5509035805011004        6.8900968000459653     
 H  -5.5667350005649938        9.2100910083278453        15.829198632088486     
 H   3.1754087760522478        4.1023156372499958        14.855344802689082     
 C   2.2760331754393897        4.6856283945044579        16.730050499350330     
 H   1.2493423521522409        5.5422500839616502        18.439473876377892     
 H   5.6105148011821715        9.2087400193581121        9.4885562487583250     
 H  -2.6230033536733499        3.8376286468655434        8.0652334658921809     
 H   2.6797477775643572        3.8297051759520642        17.261700482052760     
         256

 Dy   4.2751126784476767       0.21974420782373033        4.2271422207289833     
 Br   4.2793647589441290       -2.6611403925569932        4.2246213901014720     
 O   5.0770496657886284       0.64393340469102633        2.2539491046499927     
 N   5.6782896294933920        2.3297880481186026        4.6692495382080317     
 N   6.5204885540583568      -0.23074765842135228        5.4375796842101742     
 O   3.4660242580502998       0.65757132359925718        6.1931530972497999     
 N   2.8735968897162860        2.3346285309603161        3.7681321412019750     
 N   2.0366821627854605      -0.24834353825970509        3.0311481705112340     
 C   5.5363366649424979        1.6961881849155900        1.5723492764426863     
 C   6.3229381216417524        2.1364171837829753        5.9935107201145543     
 C   4.8447331443097488        3.5645713887878530        4.7237432823299379     
 C   6.7722827282568314        2.4619247040888386        3.6472094997184223     
 C   7.1714710856115653       -1.4126697243129795        5.5124370681497616     
 C   7.0635382107651798       0.83025148243319924        6.0848533199956263     
 C   3.0108821369977874        1.7156741105868645        6.8685745450793814     
 C   2.2316187011664863        2.1188671791315334        2.4479116218423633     
 C   3.7109684687907585        3.5641347097839806        3.7004567762448253     
 C   1.7810412973719831        2.4778886396174582        4.7878351175867317     
 C   1.3813813561398398       -1.4289201034675867        2.9661408410339414     
 C   1.4957254605095953       0.80832697745866033        2.3728521987372275     
 C   6.3424885340662600        2.6717893736176022        2.2233813870761625     
 C   5.2284175655891350        1.8798842715517761       0.20474824311537815     
 H   5.5261099230814432        2.1378173365337636        6.7538565329128843     
 H   7.0126044171809818        2.9660191151576933        6.2257187067325015     
 H   5.4784041462832338        4.4542738027203335        4.5656141462165474     
 H   4.4236293423480708        3.6366414334185593        5.7318089997202293     
 H   7.4288625889394835        3.2934955185700172        3.9471697437502526     
 H   7.3557874330538748        1.5327167890833475        3.7057530117266917     
 H   6.6893952320225809       -2.2400617296818566        4.9971918638364974     
 C   8.3691856091818746       -1.5819923720473283        6.2021165657606412     
 C   8.2451187220724425       0.73065613753454095        6.8184700046297975     
 C   2.2108581670833436        2.6923123910299651        6.2111771606123263     
 C   3.3147016568635874        1.9023115250408085        8.2366954543780917     
 H   3.0280295814843674        2.1136716467103254        1.6872542318657948     
 H   1.5367050226689687        2.9403772599716351        2.2017475848635089     
 H   3.0840266612975564        4.4596876852020770        3.8534402613791867     
 H   4.1308883711093953        3.6273962315805148        2.6913340707521347     
 H   1.1270463149584740        3.3104201343781958        4.4841981464885627     
 H   1.1934878413871026        1.5507383227836673        4.7350132754951444     
 H   1.8600395246326600       -2.2526225354008274        3.4900337126836956     
 C  0.18543923987786737       -1.6029255983431989        2.2747259681220702     
 C  0.31548643692565481       0.70245113961376993        1.6374109373317136     
 C   6.8166314573170341        3.7737009310764580        1.5039943476225963     
 C   5.7215077509782351        2.9855232613084599      -0.49736648303900249     
 H   4.6254127745827001        1.1323454907268165      -0.30922495572144132     
 H   8.8529985585874709       -2.5553234938632010        6.2294113700713973     
 C   8.9236819577111053      -0.48770163314974485        6.8610114641342363     
 H   8.6397395507082955        1.6080169366872525        7.3254594281086662     
 C   1.7383348306222386        3.7979494247290302        6.9257613600265451     
 C   2.8233255881728727        3.0121212806157818        8.9335906440255073     
 H   3.9123531377058245        1.1530391816719039        8.7546448907890806     
 H -0.29962690406764553       -2.5756770346308340        2.2560809357171836     
 C -0.36506079074271303      -0.51478678848164705        1.6025858627875722     
 H  -7.6521546086943407E-002   1.5762414480655698        1.1221883964820407     
 H   7.4367848873718598        4.5099446444003863        2.0157443014404768     
 C   6.5211475430960757        3.9339198085836578       0.14684419355677697     
 H   5.4750857407891065        3.0865716768639895       -1.5556029885921776     
 H   9.8709353677086042      -0.58222231401162128        7.3887568918670494     
 H   1.1208583786676261        4.5336416216611157        6.4100502900968515     
 C   2.0297155328601977        3.9614582911802789        8.2834625513335798     
 H   3.0661725148821870        3.1154132318807086        9.9924300905865557     
 H  -1.3104011009142755      -0.61267750362300144        1.0717890000064745     
 H   6.9279577711971845        4.7871848549295910      -0.38667309906996283     
 H   1.6236837970146880        4.8176451605348651        8.8128235456607982     
 Dy   4.2807749056728799        17.012840094903957        12.659168286136087     
 Br   4.2755396735510587        19.883113664497756        12.654019730680323     
 O   3.4607343727052129        16.588521437420990        10.694781677962158     
 N   2.8891687545727169        14.892997310536249        13.116242050057485     
 N   2.0392156465255105        17.465712598929123        13.870542020238588     
 O   5.1001708291342025        16.598080677048316        14.629954630105146     
 N   5.6796101089943560        14.895765949096416        12.212124864887439     
 N   6.5248238673705217        17.470109259959450        11.457737511813267     
 C   3.0105260962959126        15.529145536183249        10.017945686709551     
 C   2.2502026758929348        15.100330099423367        14.441016534580463     
 C   3.7200491523777943        13.657830740529729        13.176544050189163     
 C   1.7914517608128975        14.757492245010255        12.099359057206101     
 C   1.3815135996233650        18.643979433180377        13.943511920998141     
 C   1.5053876382773574        16.404964070114715        14.526250476108881     
 C   5.5525258898133680        15.541900482370426        15.310098315191469     
 C   6.3212677274808549        15.103885747349231        10.888763839795306     
 C   4.8513071236126866        13.659096262335105        12.151127314563327     
 C   6.7749642168104076        14.764188484864816        13.232131567950331     
 C   7.1812311385698715        18.649325995022878        11.388987188641387     
 C   7.0646748278388172        16.409637048562299        10.806583849813959     
 C   2.2163680883685926        14.547262265567575        10.674354528203615     
 C   3.3127257452419170        15.346997356038504        8.6489643788546644     
 H   3.0503861214402228        15.107466419651205        15.197779527029310     
 H   1.5632383375708245        14.271843261760793        14.684924955378461     
 H   3.0871569417482028        12.766923018846494        13.022174317956223     
 H   4.1427240866610759        13.589542453022629        14.184275254622145     
 H   1.1369296788289345        13.925760685451797        12.403203987944620     
 H   1.2071119395421013        15.686138621420952        12.158055169859930     
 H   1.8548185812203262        19.471332259099434        13.420288813057134     
 C  0.18821069157164183        18.811369561169453        14.641264533396377     
 C  0.32775214095325583        16.502458866127853        15.267189794107093     
 C   6.3480571403225516        14.558390509694693        14.657240181454721     
 C   5.2512017422040831        15.363248994207746        16.680123507302486     
 H   5.5229279702383494        15.110125954482969        10.130019024548702     
 H   7.0100893002176941        14.276509553847500        10.646255910493183     
 H   5.4857601415802923        12.769200676532177        12.305300783265023     
 H   4.4290180510619397        13.590265130712519        11.143275809819384     
 H   7.4308152209487677        13.931957368248902        12.932198415507482     
 H   7.3589705672040191        15.692991085252986        13.171862876509392     
 H   6.7027040719820494        19.476374375791966        11.907970002817054     
 C   8.3796761115914347        18.817793564618647        10.700362844083774     
 C   8.2473098257557780        16.508479651643277        10.074262176821843     
 C   1.7466301324930964        13.441349574902521        9.9582743814154728     
 C   2.8243790484416214        14.236939534858767        7.9504611080228713     
 H   3.9060338369853516        16.100085225810229        8.1315525752581621     
 H -0.30035075211811019        19.782341026925057        14.666925923916228     
 C -0.35571244849035727        17.718049365281956        15.310433647082649     
 H  -5.9454573467868407E-002   15.625380164446598        15.780424493324290     
 C   6.8190266220364739        13.455293126014640        15.377057579409303     
 C   5.7415421622522489        14.256592631362793        17.382617657815011     
 H   4.6564731627446720        16.116221415777513        17.195790597446805     
 H   8.8671338062036700        19.789377694734707        10.677699645317317     
 C   8.9299257064100015        17.724781990935540        10.035996679953920     
 H   8.6390374686207885        15.631812309321903        9.5638456666699359     
 H   1.1334669477323738        12.701708004529449        10.473441257530251     
 C   2.0358582201481492        13.282648728313497        8.5996722671643955     
 H   3.0651550228134452        14.136959552482340        6.8908735637405680     
 H  -1.2989730597688600        17.811210949734875        15.845553753412451     
 H   7.4331534613998356        12.714647354057412        14.864406307398044     
 C   6.5309808113964500        13.300979163671537        16.736475011749270     
 H   5.5014797210444364        14.160419248489040        18.442815697538578     
 H   9.8771143927153382        17.818701510356647        9.5080712309343394     
 H   1.6328567435374954        12.426164089516666        8.0684930715204750     
 H   6.9358716457994687        12.447118503698865        17.270501753217676     
 Dy   3.9001248041073020E-003   8.8248636475336593        4.2211077356301976     
 Br   1.6586766695574364E-003   5.9438745567847366        4.2122695699264074     
 O  0.81341787491063078        9.2591159069875122        2.2540839581738434     
 N   1.4072496336207660        10.938866341623774        4.6756736268679902     
 N   2.2407602335510401        8.3552074428185765        5.4179601287245491     
 O -0.79760689552159192        9.2546471349104067        6.1928781021438617     
 N  -1.3975489739722331        10.935036889283911        3.7739051392398668     
 N  -2.2429958771874796        8.3746817028719018        3.0118746430507914     
 C   1.2696688456802185        10.315435364896048        1.5767316093059520     
 C   2.0493454504924444        10.724015072776412        5.9958972111771471     
 C  0.57058617863993533        12.168948093517812        4.7419566138663178     
 C   2.4999423750354102        11.080217195223145        3.6559569598751520     
 C   2.8949354430985244        7.1741061869727307        5.4849023472200100     
 C   2.7845618101974989        9.4132272615886006        6.0717692393295737     
 C  -1.2565970952136198        10.308942153928131        6.8715954868031259     
 C  -2.0412762765160095        10.739902384004797        2.4494757590021656     
 C -0.56307344773975743        12.169210501564148        3.7184509801831394     
 C  -2.4923329118388788        11.069517728834914        4.7946720692433615     
 C  -2.8954081366109112        7.1934261891317721        2.9393322012016445     
 C  -2.7831203660614268        9.4343043144287364        2.3599375034408938     
 C   2.0703674814460999        11.292716576316959        2.2323752624047519     
 C  0.96653643089370445        10.499906974052438       0.20810539282721827     
 H   1.2531247307428113        10.719723997600425        6.7567100052303406     
 H   2.7447552489345028        11.545335750557005        6.2411786828788109     
 H   1.1980997043547703        13.063970382113578        4.5882787726285130     
 H  0.15060876591809080        12.233473528589368        5.7509604197538913     
 H   3.1542539729791690        11.912896696787707        3.9585291961026381     
 H   3.0871301936446893        10.152873369381661        3.7100928358493253     
 H   2.4140657780979153        6.3493958289058350        4.9645891026768361     
 C   4.0926195359576116        7.0009480778346669        6.1735729778945920     
 C   3.9670063510471048        9.3084705186208598        6.8035558279860551     
 C  -2.0631456254240934        11.282516393972902        6.2181255166564924     
 C -0.94762427377421021        10.496803114980468        8.2383178000377608     
 H  -1.2438220142868353        10.739050270936977        1.6898060022340788     
 H  -2.7299035442300710        11.569750331243593        2.2150728216246356     
 H  -1.1961073541270049        13.059504299936258        3.8758835382725727     
 H -0.14178025742261829        12.240228472116458        2.7103844074820018     
 H  -3.1484802515949104        11.900626879730453        4.4925418051824595     
 H  -3.0760087816429125        10.140357832310054        4.7377227996983029     
 H  -2.4156131624404655        6.3670438766573731        3.4582590729506211     
 C  -4.0915236512366002        7.0233801534197813        2.2470544511595225     
 C  -3.9628700455408206        9.3338411521380618        1.6233386760587130     
 C   2.5436278480031240        12.396971008177035        1.5161950255824719     
 C   1.4591369997220958        11.608021168523369      -0.49062134219054371     
 H  0.36811644268699223        9.7505976182293583      -0.30884094811284668     
 H   4.5763352842582767        6.0275521158289971        6.1943600437371753     
 C   4.6465189673435852        8.0907375638077372        6.8401769490136886     
 H   4.3612968856973051        10.183489955224282        7.3148537876939281     
 C  -2.5376908822432331        12.385963182314283        6.9347401987681501     
 C  -1.4407951340060183        11.604252998801762        8.9375005206737743     
 H -0.34450143705756414        9.7506796719531810        8.7541723666455233     
 H  -4.5767722217900566        6.0507250129920251        2.2220158114702153     
 C  -4.6426943395845210        8.1161007655557782        1.5827597836163898     
 H  -4.3551094379536623        10.210133023256054        1.1126381256789666     
 H   3.1610020653491575        13.133472722733689        2.0309149265051638     
 C   2.2529833611640204        12.558131745505326       0.15806468266665899     
 H   1.2168062613794906        11.709547140532210       -1.5497457211754910     
 H   5.5933192845644442        7.9937536038801351        7.3685476274089705     
 H  -3.1586496812919425        13.120324514122673        6.4213374377857848     
 C  -2.2415170448163235        12.550190896358052        8.2911938289639373     
 H  -1.1939764389226832        11.708409180148028        9.9953081573242937     
 H  -5.5885891047739396        8.0208166926269513        1.0526995354792454     
 H   2.6597080536847622        13.413143205239971      -0.37262498437705099     
 H  -2.6486934968493068        13.404701294382280        8.8223227291576620     
 Dy   2.6413142583161929E-002   8.4216655258060147        12.669037861523076     
 Br   3.1631217551434054E-002   11.286838395595369        12.681469555855385     
 O -0.79420412216397929        8.0015839678197747        10.698165924587194     
 N  -1.3704279515933186        6.2981721732214595        13.118306747326345     
 N  -2.2183407607171484        8.8715044172138811        13.873848477813732     
 O  0.84461408730210330        7.9927106605839278        14.633303313114261     
 N   1.4187263868613966        6.2978096396257257        12.213191318192937     
 N   2.2668668073358162        8.8712258610812320        11.455853702281678     
 C  -1.2440286794022828        6.9425181547020554        10.020597599420077     
 C  -2.0110036379627614        6.5051754324774222        14.442202105205588     
 C -0.54195116915811126        5.0615107360945419        13.178163131140229     
 C  -2.4665040576094879        6.1659577927697411        12.099436865796813     
 C  -2.8762608846253972        10.049762995963350        13.944133777802499     
 C  -2.7555182631227959        7.8101557236664334        14.525866127225878     
 C   1.2959801545274379        6.9340754965852138        15.310830800089718     
 C   2.0580222317085841        6.5046962994677102        10.888738285775165     
 C  0.58939005735479688        5.0615223858755067        12.152949457258664     
 C   2.5162221771995639        6.1624236248760900        13.230238677321950     
 C   2.9241093516455896        10.049619019221439        11.380962160122470     
 C   2.8027393973754569        7.8091782115659987        10.803771610961681     
 C  -2.0390285169113662        5.9592213577288540        10.674715486214508     
 C -0.93970744454933786        6.7599495392655982        8.6517374738281667     
 H  -1.2121981970251505        6.5114763568690339        15.200455626079954     
 H  -2.6990659196901152        5.6771704399390339        14.684910806642925     
 H  -1.1762171515202868        4.1716253423019891        13.022672281714387     
 H -0.11991673070711548        4.9913471512656162        14.186010007432772     
 H  -3.1219499976038652        5.3333812706167718        12.399799219107331     
 H  -3.0509119991236240        7.0944944502394813        12.159537128749299     
 H  -2.3998774690174036        10.877695885517383        13.424690534351035     
 C  -4.0736693380466047        10.216480416466803        14.634896505308870     
 C  -3.9369865013798382        7.9073056394359043        15.260492444373067     
 C   2.0907922124018206        5.9523065701788580        14.655066312658397     
 C  0.99437273539918647        6.7524962110150728        16.680040280654914     
 H   1.2581891094633775        6.5116400138826762        10.131583516446526     
 H   2.7451914616037296        5.6762695444063977        10.645104494944116     
 H   1.2235677696825937        4.1715153541995713        12.307867034782259     
 H  0.16720481262803982        4.9922118568223190        11.145114500251541     
 H   3.1707998376651778        5.3304319551427088        12.926745567253908     
 H   3.1008279708707946        7.0909395450605199        13.171649839149921     
 H   2.4492284705672849        10.878146082310806        11.900799372953591     
 C   4.1188939474079911        10.215827142636380        10.685497357176390     
 C   3.9824422680277465        7.9052111412544974        10.066197873688287     
 C  -2.5065159167375679        4.8530061013933947        9.9573589211976365     
 C  -1.4262660106651217        5.6500437388936788        7.9517334663864174     
 H -0.34567548492327882        7.5125931196106599        8.1348195082538712     
 H  -4.5624802143448928        11.187293313049379        14.658730518236689     
 C  -4.6211822709119028        9.1226169799056738        15.300104405783122     
 H  -4.3266920520050487        7.0300321148118634        15.771479974014314     
 C   2.5601367079360333        4.8461911937851694        15.371216151368415     
 C   1.4828565838375951        5.6426955911690833        17.378910159505757     
 H  0.40055877908090920        7.5051670346683954        17.197424931031936     
 H   4.6064248444915403        11.187166297256677        10.657375743427245     
 C   4.6654925873162743        9.1208903261435292        10.021278323685520     
 H   4.3713394979427473        7.0268425661174145        9.5565402779149533     
 H  -3.1199418999108230        4.1125977473116597        10.471360769773096     
 C  -2.2152253490344576        4.6948411407706114        8.5990662538234925     
 H  -1.1838964598720163        5.5509633710828181        6.8923352267781501     
 H  -5.5675719338227214        9.2152984413162233        15.829665399016806     
 H   3.1727689418384073        4.1060635910181782        14.855925507753710     
 C   2.2708475757812634        4.6877805862585982        16.729890003154846     
 H   1.2420926326111281        5.5432049087196820        18.438548841370810     
 H   5.6100254967110654        9.2129368369346487        9.4882541578530226     
 H  -2.6166998253848637        3.8382216526959487        8.0668426720928927     
 H   2.6732082317039612        3.8310837780746039        17.261350652311599     
         256

 Dy   4.2746835742629097       0.21468796927135730        4.2268050153060850     
 Br   4.2790856847097158       -2.6665036268312940        4.2242925144213244     
 O   5.0756254662197655       0.63985006669192368        2.2533357464649937     
 N   5.6779946008240527        2.3249801447867426        4.6687100871072280     
 N   6.5203782507325219      -0.23556597185921707        5.4371132178691566     
 O   3.4665991257052702       0.65304104512933148        6.1931138926248197     
 N   2.8728214489946575        2.3297476135542845        3.7684547009417777     
 N   2.0360767995969145      -0.25326701384373457        3.0306235920901106     
 C   5.5341035453482483        1.6926516406140308        1.5719879501884177     
 C   6.3232108160775766        2.1318518290646780        5.9927287402430984     
 C   4.8444703211187736        3.5598058216590673        4.7233577583269435     
 C   6.7716328530011483        2.4570101561799547        3.6462309220265805     
 C   7.1712359787104081       -1.4175552608816815        5.5123112929147853     
 C   7.0635333686686614       0.82550958985987932        6.0841842867760638     
 C   3.0125365362180085        1.7116541672481780        6.8684855914714431     
 C   2.2302485623198378        2.1143969943583802        2.4484578525481271     
 C   3.7100811542316827        3.5593581480455825        3.7007254311103428     
 C   1.7806844657147849        2.4726546679957124        4.7887163337580585     
 C   1.3811213767658559       -1.4340114220508280        2.9648571391305474     
 C   1.4947482638986358       0.80364024111279431        2.3730146494735047     
 C   6.3409584524496347        2.6677648415858419        2.2228390104185465     
 C   5.2243366864502212        1.8777347702765985       0.20503602300384033     
 H   5.5268440868232984        2.1338757425803871        6.7535501779315954     
 H   7.0132318390628843        2.9613605222319239        6.2242687247292512     
 H   5.4780748093449105        4.4494511196883009        4.5646785705948929     
 H   4.4240075059532638        3.6321286034467031        5.7316517057182068     
 H   7.4286772497555358        3.2882076518630159        3.9461912863952273     
 H   7.3547460901984874        1.5275347748250128        3.7041747923940225     
 H   6.6891503861103230       -2.2449843195836707        4.9971365830728480     
 C   8.3688150213436856       -1.5869499189525953        6.2022401026045770     
 C   8.2450725684851971       0.72587065619108693        6.8178611409868175     
 C   2.2116047123150095        2.6878371600769686        6.2115846955610934     
 C   3.3188268681872288        1.8996698301867276        8.2358063716302823     
 H   3.0262065114259307        2.1099636602692931        1.6873265229292154     
 H   1.5349331680720717        2.9358137595444713        2.2030902378071580     
 H   3.0831376302278009        4.4548108523118692        3.8542580500112678     
 H   4.1293984771584551        3.6229244752824634        2.6913874580169215     
 H   1.1261128968326266        3.3047883287303761        4.4852707754997061     
 H   1.1936291967283923        1.5451757161053006        4.7364286596256298     
 H   1.8600177993993940       -2.2578859662407447        3.4882570843253258     
 C  0.18524879784008061       -1.6080175739888791        2.2732855065398629     
 C  0.31444054458308934       0.69782784675239296        1.6376783881785424     
 C   6.8138924516353310        3.7705400404488119        1.5039810159203366     
 C   5.7161107611004116        2.9842637069076141      -0.49655643063510224     
 H   4.6208469468844307        1.1306971977741349      -0.30901915993929718     
 H   8.8524215988787240       -2.5603786874668808        6.2298272176142575     
 C   8.9234244669899958      -0.49258024421477037        6.8609424004408126     
 H   8.6398893311374660        1.6033632697085274        7.3244638909077997     
 C   1.7406777036400147        3.7943682437661272        6.9258243244238908     
 C   2.8292012238255855        3.0104340339642035        8.9323498535729566     
 H   3.9171198066152422        1.1508607027147135        8.7536020374901735     
 H -0.29940546833088094       -2.5809613428377505        2.2539548466254655     
 C -0.36569146327844171      -0.51960068027348238        1.6019348674288150     
 H  -7.7975990648249061E-002   1.5718830775890129        1.1232332766938367     
 H   7.4344947266146741        4.5063936255203476        2.0157323377164293     
 C   6.5163734586564681        3.9322435502252917       0.14747936110109927     
 H   5.4683116546301962        3.0863268538075905       -1.5543303274429598     
 H   9.8706022535177436      -0.58705207777045920        7.3888788542403452     
 H   1.1226418375108633        4.5297425922950039        6.4103552094971663     
 C   2.0347462951941782        3.9593915555522510        8.2827193545802213     
 H   3.0739004738039681        3.1147632726626377        9.9906078337579007     
 H  -1.3110141572128480      -0.61737620472070132        1.0710437082458271     
 H   6.9218931964674661        4.7863376966666324      -0.38573175173296653     
 H   1.6303764384732191        4.8164881147413787        8.8119021740947172     
 Dy   4.2814261429555920        17.017875461293560        12.658989783162479     
 Br   4.2763258595659526        19.888409866877982        12.654811826622291     
 O   3.4623542503946916        16.592963008388892        10.694152822615944     
 N   2.8896519919354455        14.897758706902623        13.115532611331735     
 N   2.0394988902929594        17.470384875806211        13.870166799334729     
 O   5.1000315811507821        16.602325234683484        14.629783940844632     
 N   5.6805665499049205        14.900605173576775        12.212225357778696     
 N   6.5255977367034692        17.475096457173503        11.457265405621941     
 C   3.0130162143863215        15.533096139044924        10.017462648718595     
 C   2.2500908840736411        15.104696891431031        14.440078913662417     
 C   3.7204852593200148        13.662537879816757        13.175871078200247     
 C   1.7923190835916076        14.762486313019229        12.098156655095490     
 C   1.3819066638710285        18.648708357302336        13.943527221808328     
 C   1.5055448293496219        16.409500238813244        14.525557131537992     
 C   5.5512851639820315        15.545585571723384        15.309818544172323     
 C   6.3227445500427688        15.108479366094308        10.889084492365777     
 C   4.8523449399614185        13.663859567001595        12.151080983896994     
 C   6.7755654955193663        14.769219959888334        13.232693401935299     
 C   7.1816868511028842        18.654469815060590        11.387846306117249     
 C   7.0657902962249359        16.414439750416069        10.806689058262563     
 C   2.2181742776917330        14.551578650900817        10.673565024223253     
 C   3.3171830063477254        15.349681524774654        8.6491289345691982     
 H   3.0498077565062007        15.111120271816084        15.197338480916379     
 H   1.5627586729337419        14.276271817064714        14.683208237880615     
 H   3.0876387593533825        12.771705597211845        13.020916058550602     
 H   4.1425534145549685        13.593932391560367        14.183814892999930     
 H   1.1373439090360411        13.931063487246618        12.401860856640159     
 H   1.2083422766278913        15.691376099038857        12.156372891463937     
 H   1.8552484168682937        19.476148758869492        13.420478609831422     
 C  0.18869669288447766        18.816100179822506        14.641468576356740     
 C  0.32792573004793030        16.506970895975066        15.266527642006384     
 C   6.3476242886102971        14.562535630085224        14.657332881219249     
 C   5.2475777709836748        15.365532902286972        16.679066392832237     
 H   5.5248127898945150        15.114093371884673        10.129907494903831     
 H   7.0119323610659245        14.281212955812750        10.647199541273865     
 H   5.4867803568022637        12.774038407828959        12.305731307968520     
 H   4.4306450848957457        13.594805683541267        11.143013953977444     
 H   7.4319378965438903        13.937394831364012        12.932818314336734     
 H   7.3591075240236172        15.698336568957687        13.173033326328452     
 H   6.7029580354838441        19.481650007292771        11.906431355185349     
 C   8.3800537039822913        18.822975993306780        10.699055777985397     
 C   8.2484999341602006        16.513256217208951        10.074493514529658     
 C   1.7497752948337866        13.444836294912269        9.9578862426839247     
 C   2.8302775266974591        14.238775686232890        7.9510175309005842     
 H   3.9109593834168166        16.102333937799209        8.1317072320323458     
 H -0.29968406368629913        19.787157986502553        14.667454764864605     
 C -0.35534951335132153        17.722643557733761        15.310349432394382     
 H  -5.9482745691081571E-002   15.629720183561938        15.779308036521861     
 C   6.8169629397028269        13.458467548213175        15.376701087498374     
 C   5.7361173796770242        14.257830916776514        17.381103081233508     
 H   4.6522908661302056        16.118067324079764        17.194655678552127     
 H   8.8671123394533033        19.794745942721239        10.675775837865585     
 C   8.9307231649190015        17.729736773591984        10.035388431598529     
 H   8.6406195284787088        15.636352399319714        9.5648022639029424     
 H   1.1361861794491364        12.705487844866504        10.472955987657226     
 C   2.0411496267133344        13.284791854882148        8.5999275753279552     
 H   3.0725034578621009        14.137894979464106        6.8918879397465114     
 H  -1.2985651590019740        17.815709901061386        15.845609929111207     
 H   7.4315716545698525        12.718139426851671        14.864194822828239     
 C   6.5262803633968050        13.302572953054382        16.735334384014344     
 H   5.4942462700299926        14.160568019350135        18.440735867414720     
 H   9.8778869394438047        17.823566473890985        9.5073588564009057     
 H   1.6395498831537458        12.427499678475000        8.0689540541784286     
 H   6.9294656501995222        12.447736575968980        17.269108383695908     
 Dy   4.2998789036965716E-003   8.8198171991502932        4.2213450962871786     
 Br   1.7482020226016921E-003   5.9385273341562632        4.2127734784037667     
 O  0.81280667126956774        9.2546375120487614        2.2540200968564590     
 N   1.4080288195686894        10.933966650121397        4.6753147361011909     
 N   2.2413775291459364        8.3502572216467179        5.4183016396020944     
 O -0.79614565425943273        9.2505329826293661        6.1934403750594758     
 N  -1.3972533664350097        10.930266698655519        3.7744451904858800     
 N  -2.2428644617787317        8.3699126192347109        3.0121241943757124     
 C   1.2679775572721967        10.311494876576443        1.5767542098753569     
 C   2.0507368357032001        10.719481247878770        5.9952994400694326     
 C  0.57149945115594181        12.164163653536031        4.7416980243396862     
 C   2.5002878332818690        11.074977215670831        3.6550263063276369     
 C   2.8952167774586721        7.1689894626854578        5.4859094887880087     
 C   2.7855552959477490        9.4084698978997405        6.0714840781166162     
 C  -1.2543236271222578        10.305349478255318        6.8719430900028131     
 C  -2.0415672523844082        10.735444547794318        2.4502559807419488     
 C -0.56279866156578173        12.164477705057733        3.7188643381648254     
 C  -2.4916676046549910        11.064609238421422        4.7956735228490253     
 C  -2.8951243729398199        7.1885807679885954        2.9391122852014799     
 C  -2.7831174491752844        9.4296682099258629        2.3605015155568045     
 C   2.0695876532114901        11.288295308505264        2.2319343356942767     
 C  0.96237639397433405        10.497396375267193       0.20893178384449643     
 H   1.2549830754285303        10.715932888620383        6.7565996482173061     
 H   2.7465571939810527        11.540696458091304        6.2397990550209306     
 H   1.1990289895792934        13.059076763032220        4.5874771348456616     
 H  0.15214381435628171        12.228974624210432        5.7509260549485024     
 H   3.1551967426512522        11.907234973128935        3.9574239855523743     
 H   3.0869597259702202        10.147292053843495        3.7085834603443928     
 H   2.4141044931181241        6.3441417506052513        4.9660429286991530     
 C   4.0928419790118502        6.9957885086912004        6.1747087384051325     
 C   3.9680758172023940        9.3037284154387727        6.8031469557674491     
 C  -2.0615862657616844        11.278453306135612        6.2186939274708433     
 C -0.94349116090678919        10.494553205922422        8.2380143917439863     
 H  -1.2445814083881517        10.735276797873277        1.6901015732206710     
 H  -2.7305631376870636        11.565207495109235        2.2165900206321720     
 H  -1.1957554396743044        13.054716245882632        3.8768737327253153     
 H -0.14215673964035647        12.235773095124813        2.7105671823238016     
 H  -3.1482845699854196        11.895354399817409        4.4935768818742137     
 H  -3.0749526010086212        10.135183560779048        4.7392943728284722     
 H  -2.4153024668764189        6.3621157418716363        3.4578815132255594     
 C  -4.0911056054329400        7.0185121059578028        2.2465776362035705     
 C  -3.9628258279267388        9.3292147473742553        1.6238352759028418     
 C   2.5412451316028117        12.393475441589331        1.5161401579342246     
 C   1.4532226923198861        11.606495678831031      -0.48940266673148936     
 H  0.36332019631829304        9.7485638470464231      -0.30788699387156199     
 H   4.5761567607824496        6.0222064314260972        6.1961011777934578     
 C   4.6471794498692276        8.0858061814769631        6.8405992616823195     
 H   4.3627793012375742        10.178979346591854        7.3137153320945361     
 C  -2.5349173559289100        12.382739677822855        6.9348188773813355     
 C  -1.4353467240754165        11.602864511271585        8.9367157557563974     
 H -0.33987434577180775        9.7489192653878636        8.7539192802609715     
 H  -4.5761232047110507        6.0457479801528224        2.2211428342731940     
 C  -4.6424191921360682        8.1113744954402005        1.5826015431647507     
 H  -4.3552769832082969        10.205680647470450        1.1136041308310700     
 H   3.1591836325942415        13.129635579850321        2.0306457082846472     
 C   2.2479065335276185        12.556206934524793       0.15882208015999308     
 H   1.2090488435315414        11.709093665368989       -1.5479457530879419     
 H   5.5939667351879994        7.9889031683321212        7.3690506204780730     
 H  -3.1563258802427483        13.116730392230405        6.4214454206172062     
 C  -2.2366995797146911        12.548405767532246        8.2906235608275427     
 H  -1.1871407728504149        11.708004070443224        9.9940589196318648     
 H  -5.5882434097665454        8.0161805410642550        1.0523530561313210     
 H   2.6529621511262862        13.412152365795974      -0.37165906062934589     
 H  -2.6425833975343762        13.403726237634052        8.8214767372718956     
 Dy   2.5838556544845737E-002   8.4266681747854140        12.669297360730768     
 Br   3.1145725316290646E-002   11.292119553505831        12.680851555899846     
 O -0.79403756011758142        8.0058401531877976        10.698377271658474     
 N  -1.3714300870539866        6.3031038481793136        13.118325347003710     
 N  -2.2190774449354334        8.8766424972024929        13.874269382612360     
 O  0.84303420363189296        7.9970985778555352        14.633984445412835     
 N   1.4181950255852569        6.3024677123431525        12.213959395483643     
 N   2.2666552090222343        8.8757188535031091        11.456253572113511     
 C  -1.2428047988620545        6.9462091075018497        10.020966907078069     
 C  -2.0125441683264853        6.5099479646496796        14.441975779985029     
 C -0.54309372230230013        5.0663308963350877        13.178378084416206     
 C  -2.4671465573985394        6.1710945408627671        12.098977566537132     
 C  -2.8766329635828574        10.055086094647015        13.945156604312249     
 C  -2.7566717192405163        7.8151576777497906        14.525731658043290     
 C   1.2935258261346940        6.9379668300366921        15.311358225770746     
 C   2.0580481813677256        6.5088927725309391        10.889705258217649     
 C  0.58883111753931716        5.0661702798379560        12.153765439682799     
 C   2.5153356865296077        6.1672956423884813        13.231465534649756     
 C   2.9238549185810307        10.054130116839294        11.380964876250223     
 C   2.8025372525579111        7.8135198152293990        10.804417002075512     
 C  -2.0386378411802295        5.9634101410359683        10.674738894103058     
 C -0.93611340698440404        6.7621835047390375        8.6528956555853505     
 H  -1.2141626402026353        6.5156595506721304        15.200677277081960     
 H  -2.7009967188211035        5.6820824761951307        14.684094034898632     
 H  -1.1773902780682584        4.1765420929617907        13.022473649342947     
 H -0.12163285843640392        4.9959854594990549        14.186437127869496     
 H  -3.1231492502134786        5.3389635588550943        12.399309306906598     
 H  -3.0510504820912616        7.0999708989855330        12.158432154774371     
 H  -2.3999796248056633        10.883114963055645        13.426116057685931     
 C  -4.0739897925619442        10.221914118060123        14.636024981537982     
 C  -3.9382629304818546        7.9123448657823143        15.260141002695761     
 C   2.0890085656816386        5.9565530575409724        14.655903789542558     
 C  0.98997043260926787        6.7551512910335658        16.679932442319423     
 H   1.2586574532970398        6.5151122244544091        10.132079835401873     
 H   2.7455561761933569        5.6805000777557586        10.646863244899704     
 H   1.2229100662343344        4.1762088475196144        12.309303503084033     
 H  0.16722859369523585        4.9965062026400870        11.145730842306387     
 H   3.1703239009286599        5.3355786419084383        12.928111490308517     
 H   3.0996163924437150        7.0960299179144686        13.173316136164930     
 H   2.4490388308705562        10.882751289039724        11.900708998638232     
 C   4.1184973357571923        10.220293414062741        10.685216952778751     
 C   3.9821604647749718        7.9094890026690479        10.066701938449459     
 C  -2.5045203047038109        4.8562105496640546        9.9578794739878731     
 C  -1.4209013445486096        5.6512256034743116        7.9533972118777756     
 H -0.34150441423095096        7.5143536190095945        8.1360261345284837     
 H  -4.5623506660804036        11.192937859444442        14.660439507593020     
 C  -4.6220185402707124        9.1278626918451060        15.300521171214809     
 H  -4.3284228845645440        7.0348612432606767        15.770401476732882     
 C   2.5570597296724302        4.8496474330766528        15.371684479921573     
 C   1.4770413968638356        5.6445308296121750        17.378435352175181     
 H  0.39569293211281831        7.5074017664515553        17.197311928108743     
 H   4.6059163725623868        11.191685552031009        10.656784097994521     
 C   4.6650855043146473        9.1252148999691762        10.021187653896968     
 H   4.3711695295284727        7.0309459526556726        9.5574362080134581     
 H  -3.1184399009097405        4.1161514616104933        10.471767961355786     
 C  -2.2106041079610117        4.6964137728335507        8.6003872633711449     
 H  -1.1767313465748146        5.5510231616645367        6.8945736535103350     
 H  -5.5684088670804490        9.2205058743046013        15.830132165945125     
 H   3.1701291076245663        4.1098115447863597        14.856506212818340     
 C   2.2656619761231371        4.6899327780127384        16.729729506959362     
 H   1.2348429130700154        5.5441597334777137        18.437623806363728     
 H   5.6095361922399585        9.2171336545111835        9.4879520669477202     
 H  -2.6103962970963774        3.8388146585263541        8.0684518782936028     
 H   2.6666686858435651        3.8324623801971436        17.261000822570441     
         256

 Dy   4.2742544700781417       0.20963173071898428        4.2264678098831867     
 Br   4.2788066104753026       -2.6718668611055949        4.2239636387411776     
 O   5.0742012666509027       0.63576672869282103        2.2527223882799943     
 N   5.6776995721547134        2.3201722414548822        4.6681706360064252     
 N   6.5202679474066860      -0.24038428529708183        5.4366467515281389     
 O   3.4671739933602401       0.64851076665940577        6.1930746879998395     
 N   2.8720460082730290        2.3248666961482529        3.7687772606815804     
 N   2.0354714364083684      -0.25819048942776401        3.0300990136689872     
 C   5.5318704257539979        1.6891150963124719        1.5716266239341490     
 C   6.3234835105134017        2.1272864743463802        5.9919467603716434     
 C   4.8442074979277985        3.5550402545302822        4.7229722343239500     
 C   6.7709829777454651        2.4520956082710708        3.6452523443347382     
 C   7.1710008718092517       -1.4224407974503837        5.5121855176798089     
 C   7.0635285265721439       0.82076769728655941        6.0835152535565005     
 C   3.0141909354382301        1.7076342239094917        6.8683966378635048     
 C   2.2288784234731889        2.1099268095852270        2.4490040832538904     
 C   3.7091938396726070        3.5545815863071848        3.7009940859758603     
 C   1.7803276340575866        2.4674206963739667        4.7895975499293852     
 C   1.3808613973918717       -1.4391027406340695        2.9635734372271534     
 C   1.4937710672876763       0.79895350476692828        2.3731771002097823     
 C   6.3394283708330086        2.6637403095540817        2.2222966337609300     
 C   5.2202558073113083        1.8755852690014208       0.20532380289230251     
 H   5.5275782505651545        2.1299341486270111        6.7532438229503073     
 H   7.0138592609447858        2.9567019293061545        6.2228187427260009     
 H   5.4777454724065873        4.4446284366562674        4.5637429949732384     
 H   4.4243856695584567        3.6276157734748473        5.7314944117161835     
 H   7.4284919105715872        3.2829197851560141        3.9452128290402020     
 H   7.3537047473430999        1.5223527605666780        3.7025965730613533     
 H   6.6889055401980650       -2.2499069094854853        4.9970813023091987     
 C   8.3684444335054984       -1.5919074658578625        6.2023636394485129     
 C   8.2450264148979535       0.72108517484763279        6.8172522773438375     
 C   2.2123512575466751        2.6833619291239721        6.2119922305098605     
 C   3.3229520795108698        1.8970281353326470        8.2349172888824729     
 H   3.0243834413674939        2.1062556738282603        1.6873988139926359     
 H   1.5331613134751749        2.9312502591173080        2.2044328907508071     
 H   3.0822485991580453        4.4499340194216623        3.8550758386433492     
 H   4.1279085832075157        3.6184527189844120        2.6914408452817078     
 H   1.1251794787067790        3.2991565230825568        4.4863434045108503     
 H   1.1937705520696822        1.5396131094269339        4.7378440437561151     
 H   1.8599960741661281       -2.2631493970806620        3.4864804559669564     
 C  0.18505835580229388       -1.6131095496345593        2.2718450449576562     
 C  0.31339465224052387       0.69320455389101598        1.6379458390253709     
 C   6.8111534459536269        3.7673791498211662        1.5039676842180771     
 C   5.7107137712225882        2.9830041525067679      -0.49574637823120199     
 H   4.6162811191861604        1.1290489048214531      -0.30881336415715305     
 H   8.8518446391699772       -2.5654338810705606        6.2302430651571177     
 C   8.9231669762688846      -0.49745885527979589        6.8608733367473889     
 H   8.6400391115666366        1.5987096027298020        7.3234683537069332     
 C   1.7430205766577909        3.7907870628032243        6.9258872888212366     
 C   2.8350768594782982        3.0087467873126252        8.9311090631204060     
 H   3.9218864755246599        1.1486822237575232        8.7525591841912647     
 H -0.29918403259411641       -2.5862456510446674        2.2518287575337470     
 C -0.36632213581417039      -0.52441457206531761        1.6012838720700577     
 H  -7.9430435209554714E-002   1.5675247071124558        1.1242781569056326     
 H   7.4322045658574876        4.5028426066403089        2.0157203739923815     
 C   6.5115993742168605        3.9305672918669261       0.14811452864542157     
 H   5.4615375684712850        3.0860820307511916       -1.5530576662937421     
 H   9.8702691393268829      -0.59188184152929701        7.3890008166136401     
 H   1.1244252963541008        4.5258435629288929        6.4106601288974812     
 C   2.0397770575281582        3.9573248199242230        8.2819761578268647     
 H   3.0816284327257497        3.1141133134445669        9.9887855769292457     
 H  -1.3116272135114204      -0.62207490581840119        1.0702984164851796     
 H   6.9158286217377478        4.7854905384036730      -0.38479040439597023     
 H   1.6370690799317504        4.8153310689478923        8.8109808025286380     
 Dy   4.2820773802383032        17.022910827683166        12.658811280188869     
 Br   4.2771120455808473        19.893706069258208        12.655603922564259     
 O   3.4639741280841703        16.597404579356795        10.693523967269728     
 N   2.8901352292981737        14.902520103268998        13.114823172605988     
 N   2.0397821340604083        17.475057152683299        13.869791578430871     
 O   5.0998923331673618        16.606569792318655        14.629613251584118     
 N   5.6815229908154850        14.905444398057133        12.212325850669952     
 N   6.5263716060364168        17.480083654387560        11.456793299430615     
 C   3.0155063324767304        15.537046741906599        10.016979610727640     
 C   2.2499790922543479        15.109063683438693        14.439141292744370     
 C   3.7209213662622354        13.667245019103785        13.175198106211331     
 C   1.7931864063703178        14.767480381028205        12.096954252984881     
 C   1.3822997281186920        18.653437281424299        13.943542522618513     
 C   1.5057020204218861        16.414036407511773        14.524863786967105     
 C   5.5500444381506950        15.549270661076342        15.309538773153175     
 C   6.3242213726046828        15.113072984839386        10.889405144936246     
 C   4.8533827563101495        13.668622871668083        12.151034653230662     
 C   6.7761667742283258        14.774251434911852        13.233255235920266     
 C   7.1821425636358969        18.659613635098303        11.386705423593110     
 C   7.0669057646110538        16.419242452269838        10.806794266711167     
 C   2.2199804670148739        14.555895036234059        10.672775520242892     
 C   3.3216402674535335        15.352365693510805        8.6492934902837320     
 H   3.0492293915721782        15.114774123980963        15.196897434803448     
 H   1.5622790082966596        14.280700372368635        14.681491520382769     
 H   3.0881205769585622        12.776488175577196        13.019657799144980     
 H   4.1423827424488602        13.598322330098103        14.183354531377717     
 H   1.1377581392431475        13.936366289041437        12.400517725335696     
 H   1.2095726137136811        15.696613576656762        12.154690613067944     
 H   1.8556782525162610        19.480965258639547        13.420668406605708     
 C  0.18918269419731348        18.820830798475562        14.641672619317102     
 C  0.32809931914260471        16.511482925822282        15.265865489905675     
 C   6.3471914368980418        14.566680750475754        14.657425580983778     
 C   5.2439537997632666        15.367816810366197        16.678009278361987     
 H   5.5266976095506797        15.118060789286377        10.129795965258960     
 H   7.0137754219141550        14.285916357778001        10.648143172054548     
 H   5.4878005720242342        12.778876139125742        12.306161832672018     
 H   4.4322721187295517        13.599346236370014        11.142752098135507     
 H   7.4330605721390137        13.942832294479121        12.933438213165985     
 H   7.3592444808432145        15.703682052662389        13.174203776147513     
 H   6.7032119989856396        19.486925638793572        11.904892707553644     
 C   8.3804312963731480        18.828158421994917        10.697748711887019     
 C   8.2496900425646214        16.518032782774622        10.074724852237475     
 C   1.7529204571744770        13.448323014922018        9.9574981039523767     
 C   2.8361760049532969        14.240611837607013        7.9515739537782970     
 H   3.9158849298482812        16.104582649788185        8.1318618888065295     
 H -0.29901737525448813        19.791974946080046        14.667983605812982     
 C -0.35498657821228580        17.727237750185562        15.310265217706117     
 H  -5.9510917914294727E-002   15.634060202677279        15.778191579719433     
 C   6.8148992573691798        13.461641970411712        15.376344595587442     
 C   5.7306925971017995        14.259069202190235        17.379588504652009     
 H   4.6481085695157383        16.119913232382011        17.193520759657446     
 H   8.8670908727029367        19.800114190707767        10.673852030413853     
 C   8.9315206234280016        17.734691556248432        10.034780183243136     
 H   8.6422015883366292        15.640892489317523        9.5657588611359490     
 H   1.1389054111658989        12.709267685203558        10.472470717784201     
 C   2.0464410332785197        13.286934981450798        8.6001828834915166     
 H   3.0798518929107561        14.138830406445871        6.8929023157524547     
 H  -1.2981572582350880        17.820208852387900        15.845666104809961     
 H   7.4299898477398685        12.721631499645930        14.863983338258434     
 C   6.5215799153971599        13.304166742437229        16.734193756279417     
 H   5.4870128190155487        14.160716790211232        18.438656037290862     
 H   9.8786594861722694        17.828431437425319        9.5066464818674721     
 H   1.6462430227699962        12.428835267433334        8.0694150368363804     
 H   6.9230596545995748        12.448354648239093        17.267715014174140     
 Dy   4.6996330032858420E-003   8.8147707507669271        4.2215824569441587     
 Br   1.8377273756459483E-003   5.9331801115277898        4.2132773868811260     
 O  0.81219546762850470        9.2501591171100106        2.2539562355390745     
 N   1.4088080055166128        10.929066958619019        4.6749558453343925     
 N   2.2419948247408321        8.3453070004748611        5.4186431504796397     
 O -0.79468441299727355        9.2464188303483255        6.1940026479750889     
 N  -1.3969577588977864        10.925496508027129        3.7749852417318936     
 N  -2.2427330463699837        8.3651435355975217        3.0123737457006334     
 C   1.2662862688641747        10.307554388256838        1.5767768104447617     
 C   2.0521282209139557        10.714947422981130        5.9947016689617181     
 C  0.57241272367194829        12.159379213554249        4.7414394348130546     
 C   2.5006332915283283        11.069737236118517        3.6540956527801218     
 C   2.8954981118188194        7.1638727383981839        5.4869166303560082     
 C   2.7865487816979990        9.4037125342108805        6.0711989169036595     
 C  -1.2520501590308959        10.301756802582505        6.8722906932025003     
 C  -2.0418582282528073        10.730986711583837        2.4510362024817325     
 C -0.56252387539180604        12.159744908551318        3.7192776961465115     
 C  -2.4910022974711032        11.059700748007931        4.7966749764546890     
 C  -2.8948406092687287        7.1837353468454186        2.9388923692013158     
 C  -2.7831145322891415        9.4250321054229893        2.3610655276727148     
 C   2.0688078249768802        11.283874040693567        2.2314934089838014     
 C  0.95821635705496355        10.494885776481949       0.20975817486177462     
 H   1.2568414201142490        10.712141779640341        6.7564892912042724     
 H   2.7483591390276021        11.536057165625603        6.2384194271630493     
 H   1.1999582748038164        13.054183143950862        4.5866754970628101     
 H  0.15367886279447263        12.224475719831494        5.7508916901431126     
 H   3.1561395123233353        11.901573249470164        3.9563187750021105     
 H   3.0867892582957510        10.141710738305330        3.7070740848394603     
 H   2.4141432081383325        6.3388876723046677        4.9674967547214690     
 C   4.0930644220660888        6.9906289395477339        6.1758444989156729     
 C   3.9691452833576837        9.2989863122566874        6.8027380835488440     
 C  -2.0600269060992753        11.274390218298322        6.2192623382851941     
 C -0.93935804803936818        10.492303296864375        8.2377109834502100     
 H  -1.2453408024894683        10.731503324809580        1.6903971442072632     
 H  -2.7312227311440567        11.560664658974876        2.2181072196397085     
 H  -1.1954035252216040        13.049928191829006        3.8778639271780579     
 H -0.14253322185809464        12.231317718133166        2.7107499571656013     
 H  -3.1480888883759284        11.890081919904363        4.4946119585659678     
 H  -3.0738964203743300        10.130009289248042        4.7408659459586424     
 H  -2.4149917713123723        6.3571876070858986        3.4575039535004972     
 C  -4.0906875596292798        7.0136440584958253        2.2461008212476181     
 C  -3.9627816103126565        9.3245883426104506        1.6243318757469705     
 C   2.5388624152024990        12.389979875001627        1.5160852902859776     
 C   1.4473083849176767        11.604970189138694      -0.48818399127243500     
 H  0.35852394994959380        9.7465300758634879      -0.30693303963027735     
 H   4.5759782373066216        6.0168607470231974        6.1978423118497403     
 C   4.6478399323948691        8.0808747991461907        6.8410215743509504     
 H   4.3642617167778441        10.174468737959426        7.3125768764951431     
 C  -2.5321438296145864        12.379516173331426        6.9348975559945201     
 C  -1.4298983141448147        11.601476023741411        8.9359309908390188     
 H -0.33524725448605130        9.7471588588225444        8.7536661938764198     
 H  -4.5754741876320457        6.0407709473136197        2.2202698570761723     
 C  -4.6421440446876163        8.1066482253246228        1.5824433027131117     
 H  -4.3554445284629306        10.201228271684844        1.1145701359831732     
 H   3.1573651998393260        13.125798436966951        2.0303764900641310     
 C   2.2428297058912161        12.554282123544262       0.15957947765332720     
 H   1.2012914256835925        11.708640190205768       -1.5461457850003928     
 H   5.5946141858115555        7.9840527327841082        7.3695536135471764     
 H  -3.1540020791935541        13.113136270338138        6.4215534034486286     
 C  -2.2318821146130587        12.546620638706441        8.2900532926911499     
 H  -1.1803051067781465        11.707598960738421        9.9928096819394341     
 H  -5.5878977147591513        8.0115443895015606        1.0520065767833964     
 H   2.6462162485678098        13.411161526351977      -0.37069313688164079     
 H  -2.6364732982194452        13.402751180885824        8.8206307453861292     
 Dy   2.5263970506529544E-002   8.4316708237648115        12.669556859938460     
 Br   3.0660233081147240E-002   11.297400711416294        12.680233555944307     
 O -0.79387099807118344        8.0100963385558206        10.698588618729755     
 N  -1.3724322225146548        6.3080355231371676        13.118343946681076     
 N  -2.2198141291537188        8.8817805771911065        13.874690287410987     
 O  0.84145431996168263        8.0014864951271427        14.634665577711409     
 N   1.4176636643091174        6.3071257850605802        12.214727472774349     
 N   2.2664436107086527        8.8802118459249861        11.456653441945342     
 C  -1.2415809183218263        6.9499000603016441        10.021336214736062     
 C  -2.0140846986902092        6.5147204968219379        14.441749454764469     
 C -0.54423627544648912        5.0711510565756335        13.178593037692183     
 C  -2.4677890571875905        6.1762312889557922        12.098518267277450     
 C  -2.8770050425403175        10.060409193330681        13.946179430821999     
 C  -2.7578251753582368        7.8201596318331470        14.525597188860703     
 C   1.2910714977419502        6.9418581634881704        15.311885651451774     
 C   2.0580741310268671        6.5130892455941680        10.890672230660133     
 C  0.58827217772383755        5.0708181738004061        12.154581422106931     
 C   2.5144491958596511        6.1721676599008726        13.232692391977560     
 C   2.9236004855164719        10.058641214457152        11.380967592377976     
 C   2.8023351077403653        7.8178614188927984        10.805062393189344     
 C  -2.0382471654490928        5.9675989243430836        10.674762301991606     
 C -0.93251936941947033        6.7644174702124777        8.6540538373425342     
 H  -1.2161270833801203        6.5198427444752269        15.200898928083964     
 H  -2.7029275179520922        5.6869945124512276        14.683277263154340     
 H  -1.1785634046162297        4.1814588436215914        13.022275016971509     
 H -0.12334898616569237        5.0006237677324927        14.186864248306218     
 H  -3.1243485028230920        5.3445458470934177        12.398819394705866     
 H  -3.0511889650588992        7.1054473477315847        12.157327180799440     
 H  -2.4000817805939230        10.888534040593907        13.427541581020828     
 C  -4.0743102470772836        10.227347819653444        14.637153457767095     
 C  -3.9395393595838706        7.9173840921287235        15.259789561018454     
 C   2.0872249189614567        5.9607995449030868        14.656741266426717     
 C  0.98556812981934916        6.7578063710520588        16.679824603983931     
 H   1.2591257971307022        6.5185844350261410        10.132576154357221     
 H   2.7459208907829837        5.6847306111051186        10.648621994855292     
 H   1.2222523627860751        4.1809023408396575        12.310739971385807     
 H  0.16725237476243188        5.0008005484578550        11.146347184361233     
 H   3.1698479641921420        5.3407253286741678        12.929477413363125     
 H   3.0984048140166358        7.1011202907684163        13.174982433179936     
 H   2.4488491911738279        10.887356495768644        11.900618624322872     
 C   4.1181007241063927        10.224759685489104        10.684936548381112     
 C   3.9818786615221975        7.9137668640835983        10.067206003210631     
 C  -2.5025246926700544        4.8594149979347154        9.9584000267781096     
 C  -1.4155366784320973        5.6524074680549434        7.9550609573691338     
 H -0.33733334353862304        7.5161141184085283        8.1372327608030961     
 H  -4.5622211178159153        11.198582405839502        14.662148496949351     
 C  -4.6228548096295228        9.1331084037845400        15.300937936646498     
 H  -4.3301537171240385        7.0396903717094910        15.769322979451452     
 C   2.5539827514088267        4.8531036723681353        15.372152808474732     
 C   1.4712262098900761        5.6463660680552668        17.377960544844605     
 H  0.39082708514472736        7.5096364982347161        17.197198925185550     
 H   4.6054079006332325        11.196204806805342        10.656192452561797     
 C   4.6646784213130195        9.1295394737948232        10.021096984108416     
 H   4.3709995611141981        7.0350493391939315        9.5583321381119646     
 H  -3.1169379019086580        4.1197051759093277        10.472175152938476     
 C  -2.2059828668875658        4.6979864048964890        8.6017082729187955     
 H  -1.1695662332776129        5.5510829522462544        6.8968120802425199     
 H  -5.5692458003381766        9.2257133072929793        15.830598932873446     
 H   3.1674892734107258        4.1135594985545421        14.857086917882969     
 C   2.2604763764650109        4.6920849697668787        16.729569010763878     
 H   1.2275931935289024        5.5451145582357455        18.436698771356649     
 H   5.6090468877688524        9.2213304720877183        9.4876499760424178     
 H  -2.6040927688078912        3.8394076643567590        8.0700610844943128     
 H   2.6601291399831690        3.8338409823196828        17.260650992829280     
         256

 Dy   4.2738253658933738       0.20457549216661122        4.2261306044602884     
 Br   4.2785275362408894       -2.6772300953798953        4.2236347630610300     
 O   5.0727770670820398       0.63168339069371848        2.2521090300949953     
 N   5.6774045434853750        2.3153643381230218        4.6676311849056225     
 N   6.5201576440808502      -0.24520259873494660        5.4361802851871222     
 O   3.4677488610152101       0.64398048818947995        6.1930354833748602     
 N   2.8712705675514001        2.3199857787422213        3.7690998204213826     
 N   2.0348660732198223      -0.26311396501179352        3.0295744352478637     
 C   5.5296373061597484        1.6855785520109128        1.5712652976798804     
 C   6.3237562049492260        2.1227211196280829        5.9911647805001875     
 C   4.8439446747368242        3.5502746874014970        4.7225867103209564     
 C   6.7703331024897810        2.4471810603621869        3.6442737666428959     
 C   7.1707657649080954       -1.4273263340190856        5.5120597424448334     
 C   7.0635236844756255       0.81602580471323960        6.0828462203369380     
 C   3.0158453346584513        1.7036142805708052        6.8683076842555666     
 C   2.2275082846265404        2.1054566248120734        2.4495503139596542     
 C   3.7083065251135312        3.5498050245687867        3.7012627408413779     
 C   1.7799708024003884        2.4621867247522209        4.7904787661007120     
 C   1.3806014180178878       -1.4441940592173108        2.9622897353237589     
 C   1.4927938706767168       0.79426676842106225        2.3733395509460595     
 C   6.3378982892163824        2.6597157775223215        2.2217542571033140     
 C   5.2161749281723946        1.8734357677262432       0.20561158278076472     
 H   5.5283124143070097        2.1259925546736347        6.7529374679690193     
 H   7.0144866828266874        2.9520433363803851        6.2213687607227506     
 H   5.4774161354682640        4.4398057536242348        4.5628074193515831     
 H   4.4247638331636487        3.6231029435029916        5.7313371177141610     
 H   7.4283065713876386        3.2776319184490124        3.9442343716851767     
 H   7.3526634044877124        1.5171707463083433        3.7010183537286840     
 H   6.6886606942858071       -2.2548294993872995        4.9970260215455484     
 C   8.3680738456673112       -1.5968650127631296        6.2024871762924487     
 C   8.2449802613107099       0.71629969350417877        6.8166434137008576     
 C   2.2130978027783406        2.6788866981709756        6.2123997654586285     
 C   3.3270772908345112        1.8943864404785662        8.2340282061346635     
 H   3.0225603713090572        2.1025476873872280        1.6874711050560562     
 H   1.5313894588782779        2.9266867586901446        2.2057755436944562     
 H   3.0813595680882897        4.4450571865314545        3.8558936272754307     
 H   4.1264186892565764        3.6139809626863602        2.6914942325464946     
 H   1.1242460605809317        3.2935247174347371        4.4874160335219937     
 H   1.1939119074109719        1.5340505027485671        4.7392594278866005     
 H   1.8599743489328622       -2.2684128279205793        3.4847038276085867     
 C  0.18486791376450715       -1.6182015252802393        2.2704045833754489     
 C  0.31234875989795841       0.68858126102963901        1.6382132898721995     
 C   6.8084144402719238        3.7642182591935205        1.5039543525158174     
 C   5.7053167813447647        2.9817445981059221      -0.49493632582730174     
 H   4.6117152914878909        1.1274006118687716      -0.30860756837500891     
 H   8.8512676794612286       -2.5704890746742408        6.2306589126999778     
 C   8.9229094855477751      -0.50233746634482135        6.8608042730539651     
 H   8.6401888919958054        1.5940559357510768        7.3224728165060666     
 C   1.7453634496755672        3.7872058818403214        6.9259502532185815     
 C   2.8409524951310110        3.0070595406610474        8.9298682726678553     
 H   3.9266531444340771        1.1465037448003328        8.7515163308923576     
 H -0.29896259685735183       -2.5915299592515839        2.2497026684420289     
 C -0.36695280834989913      -0.52922846385715294        1.6006328767113005     
 H  -8.0884879770860368E-002   1.5631663366358988        1.1253230371174285     
 H   7.4299144051003019        4.4992915877602702        2.0157084102683340     
 C   6.5068252897772529        3.9288910335085605       0.14874969618974387     
 H   5.4547634823123738        3.0858372076947931       -1.5517850051445243     
 H   9.8699360251360222      -0.59671160528813494        7.3891227789869349     
 H   1.1262087551973383        4.5219445335627810        6.4109650482977960     
 C   2.0448078198621382        3.9552580842961951        8.2812329610735063     
 H   3.0893563916475308        3.1134633542264960        9.9869633201005890     
 H  -1.3122402698099929      -0.62677360691610107        1.0695531247245322     
 H   6.9097640470080295        4.7846433801407144      -0.38384905705897399     
 H   1.6437617213902815        4.8141740231544059        8.8100594309625588     
 Dy   4.2827286175210153        17.027946194072769        12.658632777215260     
 Br   4.2778982315957412        19.899002271638430        12.656396018506227     
 O   3.4655940057736490        16.601846150324697        10.692895111923512     
 N   2.8906184666609023        14.907281499635374        13.114113733880240     
 N   2.0400653778278572        17.479729429560386        13.869416357527012     
 O   5.0997530851839414        16.610814349953824        14.629442562323604     
 N   5.6824794317260494        14.910283622537492        12.212426343561209     
 N   6.5271454753693652        17.485070851601616        11.456321193239289     
 C   3.0179964505671393        15.540997344768273        10.016496572736685     
 C   2.2498673004350547        15.113430475446357        14.438203671826324     
 C   3.7213574732044563        13.671952158390811        13.174525134222414     
 C   1.7940537291490282        14.772474449037180        12.095751850874271     
 C   1.3826927923663554        18.658166205546262        13.943557823428700     
 C   1.5058592114941503        16.418572576210302        14.524170442396217     
 C   5.5488037123193585        15.552955750429298        15.309259002134029     
 C   6.3256981951665976        15.117666603584462        10.889725797506715     
 C   4.8544205726588814        13.673386176334573        12.150988322564329     
 C   6.7767680529372853        14.779282909935370        13.233817069905232     
 C   7.1825982761689096        18.664757455136016        11.385564541068971     
 C   7.0680212329971726        16.424045154123611        10.806899475159771     
 C   2.2217866563380149        14.560211421567303        10.671986016262530     
 C   3.3260975285593419        15.355049862246954        8.6494580459982657     
 H   3.0486510266381561        15.118427976145844        15.196456388690518     
 H   1.5617993436595770        14.285128927672558        14.679774802884923     
 H   3.0886023945637415        12.781270753942547        13.018399539739358     
 H   4.1422120703427527        13.602712268635841        14.182894169755503     
 H   1.1381723694502541        13.941669090836259        12.399174594031233     
 H   1.2108029507994709        15.701851054274668        12.153008334671950     
 H   1.8561080881642282        19.485781758409605        13.420858203379995     
 C  0.18966869551014928        18.825561417128618        14.641876662277465     
 C  0.32827290823727912        16.515994955669495        15.265203337804966     
 C   6.3467585851857864        14.570825870866285        14.657518280748306     
 C   5.2403298285428583        15.370100718445423        16.676952163891741     
 H   5.5285824292068444        15.122028206688080        10.129684435614092     
 H   7.0156184827623855        14.290619759743251        10.649086802835230     
 H   5.4888207872462047        12.783713870422524        12.306592357375516     
 H   4.4338991525633578        13.603886789198762        11.142490242293569     
 H   7.4341832477341363        13.948269757594231        12.934058111995238     
 H   7.3593814376628126        15.709027536367090        13.175374225966575     
 H   6.7034659624874342        19.492201270294377        11.903354059921938     
 C   8.3808088887640046        18.833340850683051        10.696441645788642     
 C   8.2508801509690439        16.522809348340296        10.074956189945290     
 C   1.7560656195151672        13.451809734931764        9.9571099652208304     
 C   2.8420744832091347        14.242447988981136        7.9521303766560099     
 H   3.9208104762797458        16.106831361777164        8.1320165455807132     
 H -0.29835068682267712        19.796791905657543        14.668512446761358     
 C -0.35462364307325006        17.731831942637367        15.310181003017853     
 H  -5.9539090137507890E-002   15.638400221792619        15.777075122917003     
 C   6.8128355750355327        13.464816392610247        15.375988103676512     
 C   5.7252678145265747        14.260307487603956        17.378073928070506     
 H   4.6439262729012718        16.121759140684262        17.192385840762764     
 H   8.8670694059525701        19.805482438694298        10.671928222962121     
 C   8.9323180819370016        17.739646338904876        10.034171934887745     
 H   8.6437836481945514        15.645432579315333        9.5667154583689555     
 H   1.1416246428826615        12.713047525540613        10.471985447911177     
 C   2.0517324398437045        13.289078108019449        8.6004381916550763     
 H   3.0872003279594114        14.139765833427637        6.8939166917583972     
 H  -1.2977493574682020        17.824707803714411        15.845722280508717     
 H   7.4284080409098854        12.725123572440189        14.863771853688631     
 C   6.5168794673975157        13.305760531820075        16.733053128544491     
 H   5.4797793680011049        14.160865561072328        18.436576207167008     
 H   9.8794320329007359        17.833296400959654        9.5059341073340367     
 H   1.6529361623862466        12.430170856391667        8.0698760194943322     
 H   6.9166536589996284        12.448972720509206        17.266321644652372     
 Dy   5.0993871028751116E-003   8.8097243023835610        4.2218198176011388     
 Br   1.9272527286902041E-003   5.9278328888993155        4.2137812953584852     
 O  0.81158426398744155        9.2456807221712598        2.2538923742216901     
 N   1.4095871914645364        10.924167267116642        4.6745969545675932     
 N   2.2426121203357283        8.3403567793030025        5.4189846613571850     
 O -0.79322317173511436        9.2423046780672848        6.1945649208907030     
 N  -1.3966621513605633        10.920726317398737        3.7755252929779068     
 N  -2.2426016309612358        8.3603744519603307        3.0126232970255540     
 C   1.2645949804561529        10.303613899937234        1.5767994110141663     
 C   2.0535196061247110        10.710413598083488        5.9941038978540027     
 C  0.57332599618795477        12.154594773572470        4.7411808452864221     
 C   2.5009787497747871        11.064497256566202        3.6531649992326063     
 C   2.8957794461789672        7.1587560141109110        5.4879237719240068     
 C   2.7875422674482491        9.3989551705220205        6.0709137556907020     
 C  -1.2497766909395338        10.298164126909692        6.8726382964021884     
 C  -2.0421492041212064        10.726528875373358        2.4518164242215157     
 C -0.56224908921783023        12.155012112044904        3.7196910541281976     
 C  -2.4903369902872154        11.054792257594437        4.7976764300603536     
 C  -2.8945568455976378        7.1788899257022409        2.9386724532011512     
 C  -2.7831116154029991        9.4203960009201175        2.3616295397886256     
 C   2.0680279967422699        11.279452772881871        2.2310524822733262     
 C  0.95405632013559316        10.492375177696706       0.21058456587905278     
 H   1.2586997647999680        10.708350670660298        6.7563789341912379     
 H   2.7501610840741519        11.531417873159903        6.2370397993051681     
 H   1.2008875600283393        13.049289524869504        4.5858738592799586     
 H  0.15521391123266357        12.219976815452558        5.7508573253377238     
 H   3.1570822819954185        11.895911525811394        3.9552135644518467     
 H   3.0866187906212823        10.136129422767164        3.7055647093345279     
 H   2.4141819231585409        6.3336335940040849        4.9689505807437850     
 C   4.0932868651203282        6.9854693704042665        6.1769802594262142     
 C   3.9702147495129729        9.2942442090746020        6.8023292113302380     
 C  -2.0584675464368658        11.270327130461032        6.2198307490995450     
 C -0.93522493517194716        10.490053387806327        8.2374075751564337     
 H  -1.2461001965907847        10.727729851745883        1.6906927151938551     
 H  -2.7318823246010493        11.556121822840517        2.2196244186472449     
 H  -1.1950516107689035        13.045140137775380        3.8788541216308006     
 H -0.14290970407583281        12.226862341141521        2.7109327320074010     
 H  -3.1478932067664371        11.884809439991319        4.4956470352577211     
 H  -3.0728402397400387        10.124835017717038        4.7424375190888117     
 H  -2.4146810757483257        6.3522594723001617        3.4571263937754351     
 C  -4.0902695138256195        7.0087760110338468        2.2456240062916657     
 C  -3.9627373926985743        9.3199619378466441        1.6248284755910991     
 C   2.5364796988021867        12.386484308413923        1.5160304226377304     
 C   1.4413940775154670        11.603444699446356      -0.48696531581338059     
 H  0.35372770358089456        9.7444963046805508      -0.30597908538899266     
 H   4.5757997138307944        6.0115150626202976        6.1995834459060228     
 C   4.6485004149205107        8.0759434168154165        6.8414438870195822     
 H   4.3657441323181132        10.169958129326998        7.3114384208957501     
 C  -2.5293703033002632        12.376292668839998        6.9349762346077055     
 C  -1.4244499042142129        11.600087536211234        8.9351462259216419     
 H -0.33062016320029491        9.7453984522572270        8.7534131074918662     
 H  -4.5748251705530398        6.0357939144744170        2.2193968798791510     
 C  -4.6418688972391644        8.1019219552090451        1.5822850622614728     
 H  -4.3556120737175643        10.196775895899238        1.1155361411352767     
 H   3.1555467670844100        13.121961294083583        2.0301072718436144     
 C   2.2377528782548142        12.552357312563728       0.16033687514666128     
 H   1.1935340078356436        11.708186715042547       -1.5443458169128437     
 H   5.5952616364351107        7.9792022972360943        7.3700566066162789     
 H  -3.1516782781443600        13.109542148445872        6.4216613862800500     
 C  -2.2270646495114264        12.544835509880636        8.2894830245547553     
 H  -1.1734694407058781        11.707193851033619        9.9915604442470052     
 H  -5.5875520197517572        8.0069082379388661        1.0516600974354720     
 H   2.6394703460093334        13.410170686907980      -0.36972721313393569     
 H  -2.6303631989045146        13.401776124137596        8.8197847535003628     
 Dy   2.4689384468213352E-002   8.4366734727442108        12.669816359146154     
 Br   3.0174740846003835E-002   11.302681869326758        12.679615555988768     
 O -0.79370443602478558        8.0143525239238418        10.698799965801035     
 N  -1.3734343579753230        6.3129671980950217        13.118362546358441     
 N  -2.2205508133720038        8.8869186571797183        13.875111192209612     
 O  0.83987443629147229        8.0058744123987484        14.635346710009983     
 N   1.4171323030329777        6.3117838577780079        12.215495550065057     
 N   2.2662320123950708        8.8847048383468614        11.457053311777175     
 C  -1.2403570377815978        6.9535910131014385        10.021705522394054     
 C  -2.0156252290539332        6.5194930289941961        14.441523129543912     
 C -0.54537882859067799        5.0759712168161801        13.178807990968160     
 C  -2.4684315569766420        6.1813680370488182        12.098058968017769     
 C  -2.8773771214977781        10.065732292014346        13.947202257331750     
 C  -2.7589786314759572        7.8251615859165033        14.525462719678115     
 C   1.2886171693492066        6.9457494969396496        15.312413077132803     
 C   2.0581000806860086        6.5172857186573969        10.891639203102617     
 C  0.58771323790835783        5.0754660677628554        12.155397404531065     
 C   2.5135627051896949        6.1770396774132630        13.233919249305364     
 C   2.9233460524519130        10.063152312075008        11.380970308505729     
 C   2.8021329629228200        7.8222030225561987        10.805707784303175     
 C  -2.0378564897179561        5.9717877076501980        10.674785709880156     
 C -0.92892533185453652        6.7666514356859180        8.6552120190997179     
 H  -1.2180915265576053        6.5240259382783243        15.201120579085968     
 H  -2.7048583170830804        5.6919065487073235        14.682460491410048     
 H  -1.1797365311642010        4.1863755942813929        13.022076384600071     
 H -0.12506511389498082        5.0052620759659314        14.187291368742940     
 H  -3.1255477554327058        5.3501281353317403        12.398329482505131     
 H  -3.0513274480265369        7.1109237964776364        12.156222206824511     
 H  -2.4001839363821826        10.893953118132169        13.428967104355724     
 C  -4.0746307015926231        10.232781521246764        14.638281933996208     
 C  -3.9408157886858866        7.9224233184751336        15.259438119341148     
 C   2.0854412722412743        5.9650460322652012        14.657578743310879     
 C  0.98116582702943056        6.7604614510705519        16.679716765648440     
 H   1.2595941409643643        6.5220566455978739        10.133072473312568     
 H   2.7462856053726106        5.6889611444544785        10.650380744810882     
 H   1.2215946593378157        4.1855958341596997        12.312176439687581     
 H  0.16727615582962788        5.0050948942756230        11.146963526416078     
 H   3.1693720274556245        5.3458720154398973        12.930843336417736     
 H   3.0971932355895562        7.1062106636223641        13.176648730194945     
 H   2.4486595514770992        10.891961702497564        11.900528250007513     
 C   4.1177041124555940        10.229225956915466        10.684656143983473     
 C   3.9815968582694228        7.9180447254981488        10.067710067971802     
 C  -2.5005290806362974        4.8626194462053762        9.9589205795683462     
 C  -1.4101720123155852        5.6535893326355762        7.9567247028604919     
 H -0.33316227284629518        7.5178746178074620        8.1384393870777103     
 H  -4.5620915695514261        11.204226952234565        14.663857486305682     
 C  -4.6236910789883323        9.1383541157239723        15.301354702078186     
 H  -4.3318845496835339        7.0445195001583052        15.768244482170021     
 C   2.5509057731452236        4.8565599116596188        15.372621137027890     
 C   1.4654110229163166        5.6482013064983585        17.377485737514029     
 H  0.38596123817663647        7.5118712300178760        17.197085922262357     
 H   4.6048994287040790        11.200724061579674        10.655600807129073     
 C   4.6642713383113925        9.1338640476204702        10.021006314319864     
 H   4.3708295926999234        7.0391527257321895        9.5592280682104693     
 H  -3.1154359029075760        4.1232588902081613        10.472582344521168     
 C  -2.2013616258141200        4.6995590369594282        8.6030292824664460     
 H  -1.1624011199804112        5.5511427428279729        6.8990505069747048     
 H  -5.5700827335959042        9.2309207402813556        15.831065699801766     
 H   3.1648494391968849        4.1173074523227244        14.857667622947597     
 C   2.2552907768068846        4.6942371615210190        16.729408514568394     
 H   1.2203434739877896        5.5460693829937773        18.435773736349567     
 H   5.6085575832977463        9.2255272896642531        9.4873478851371154     
 H  -2.5977892405194050        3.8400006701871643        8.0716702906950246     
 H   2.6535895941227730        3.8352195844422226        17.260301163088119     
         256

 Dy   4.2733962617086059       0.19951925361423820        4.2257933990373902     
 Br   4.2782484620064762       -2.6825933296541962        4.2233058873808833     
 O   5.0713528675131769       0.62760005269461583        2.2514956719099959     
 N   5.6771095148160358        2.3105564347911618        4.6670917338048188     
 N   6.5200473407550144      -0.25002091217281136        5.4357138188461045     
 O   3.4683237286701805       0.63945020971955424        6.1929962787498800     
 N   2.8704951268297716        2.3151048613361898        3.7694223801611852     
 N   2.0342607100312762      -0.26803744059582302        3.0290498568267403     
 C   5.5274041865654988        1.6820420077093539        1.5709039714256119     
 C   6.3240288993850511        2.1181557649097855        5.9903828006287325     
 C   4.8436818515458491        3.5455091202727118        4.7222011863179629     
 C   6.7696832272340979        2.4422665124533030        3.6432951889510536     
 C   7.1705306580069390       -1.4322118705877878        5.5119339672098571     
 C   7.0635188423791080       0.81128391213991968        6.0821771871173755     
 C   3.0174997338786729        1.6995943372321187        6.8682187306476283     
 C   2.2261381457798914        2.1009864400389202        2.4500965446654179     
 C   3.7074192105544550        3.5450284628303885        3.7015313957068954     
 C   1.7796139707431902        2.4569527531304751        4.7913599822720387     
 C   1.3803414386439039       -1.4492853778005521        2.9610060334203649     
 C   1.4918166740657570       0.78958003207519623        2.3735020016823367     
 C   6.3363682075997563        2.6556912454905617        2.2212118804456975     
 C   5.2120940490334817        1.8712862664510657       0.20589936266922690     
 H   5.5290465780488658        2.1220509607202582        6.7526311129877303     
 H   7.0151141047085890        2.9473847434546161        6.2199187787195012     
 H   5.4770867985299407        4.4349830705922013        4.5618718437299286     
 H   4.4251419967688417        3.6185901135311354        5.7311798237121376     
 H   7.4281212322036900        3.2723440517420106        3.9432559143301518     
 H   7.3516220616323249        1.5119887320500087        3.6994401343960153     
 H   6.6884158483735483       -2.2597520892891136        4.9969707407818991     
 C   8.3677032578291239       -1.6018225596683968        6.2026107131363846     
 C   8.2449341077234646       0.71151421216072464        6.8160345500578785     
 C   2.2138443480100061        2.6744114672179791        6.2128073004073956     
 C   3.3312025021581522        1.8917447456244854        8.2331391233868541     
 H   3.0207373012506205        2.0988397009461952        1.6875433961194768     
 H   1.5296176042813812        2.9221232582629812        2.2071181966381053     
 H   3.0804705370185337        4.4401803536412467        3.8567114159075118     
 H   4.1249287953056362        3.6095092063883087        2.6915476198112809     
 H   1.1233126424550843        3.2878929117869173        4.4884886625331371     
 H   1.1940532627522618        1.5284878960702004        4.7406748120170867     
 H   1.8599526236995962       -2.2736762587604966        3.4829271992502173     
 C  0.18467747172672042       -1.6232935009259195        2.2689641217932421     
 C  0.31130286755539294       0.68395796816826204        1.6384807407190283     
 C   6.8056754345902206        3.7610573685658748        1.5039410208135580     
 C   5.6999197914669404        2.9804850437050758      -0.49412627342340149     
 H   4.6071494637896206        1.1257523189160898      -0.30840177259286483     
 H   8.8506907197524818       -2.5755442682779206        6.2310747602428380     
 C   8.9226519948266656      -0.50721607740984687        6.8607352093605414     
 H   8.6403386724249760        1.5894022687723515        7.3214772793052001     
 C   1.7477063226933434        3.7836247008774180        6.9260132176159273     
 C   2.8468281307837238        3.0053722940094691        8.9286274822153047     
 H   3.9314198133434948        1.1443252658431424        8.7504734775934505     
 H -0.29874116112058730       -2.5968142674585004        2.2475765793503104     
 C -0.36758348088562781      -0.53404235564898828        1.5999818813525433     
 H  -8.2339324332166036E-002   1.5588079661593419        1.1263679173292245     
 H   7.4276242443431153        4.4957405688802314        2.0156964465442861     
 C   6.5020512053376454        3.9272147751501945       0.14938486373406618     
 H   5.4479893961534636        3.0855923846383941       -1.5505123439953066     
 H   9.8696029109451615      -0.60154136904697286        7.3892447413602298     
 H   1.1279922140405758        4.5180455041966701        6.4112699676981109     
 C   2.0498385821961187        3.9531913486681671        8.2804897643201478     
 H   3.0970843505693124        3.1128133950084256        9.9851410632719340     
 H  -1.3128533261085653      -0.63147230801380083        1.0688078329638848     
 H   6.9036994722783112        4.7837962218777559      -0.38290770972197768     
 H   1.6504543628488126        4.8130169773609195        8.8091380593964779     
 Dy   4.2833798548037274        17.032981560462375        12.658454274241652     
 Br   4.2786844176106360        19.904298474018656        12.657188114448195     
 O   3.4672138834631276        16.606287721292599        10.692266256577296     
 N   2.8911017040236304        14.912042896001749        13.113404295154492     
 N   2.0403486215953062        17.484401706437474        13.869041136623153     
 O   5.0996138372005211        16.615058907588992        14.629271873063088     
 N   5.6834358726366139        14.915122847017850        12.212526836452463     
 N   6.5279193447023127        17.490058048815673        11.455849087047961     
 C   3.0204865686575482        15.544947947629948        10.016013534745730     
 C   2.2497555086157610        15.117797267454019        14.437266050908278     
 C   3.7217935801466768        13.676659297677839        13.173852162233498     
 C   1.7949210519277383        14.777468517046154        12.094549448763660     
 C   1.3830858566140189        18.662895129668222        13.943573124238887     
 C   1.5060164025664144        16.423108744908831        14.523477097825328     
 C   5.5475629864880220        15.556640839782256        15.308979231114881     
 C   6.3271750177285115        15.122260222329539        10.890046450077184     
 C   4.8554583890076124        13.678149481001062        12.150941991897996     
 C   6.7773693316462449        14.784314384958890        13.234378903890200     
 C   7.1830539887019222        18.669901275173729        11.384423658544833     
 C   7.0691367013832904        16.428847855977381        10.807004683608376     
 C   2.2235928456611553        14.564527806900545        10.671196512282169     
 C   3.3305547896651504        15.357734030983105        8.6496226017127995     
 H   3.0480726617041336        15.122081828310723        15.196015342577587     
 H   1.5613196790224946        14.289557482976479        14.678058085387077     
 H   3.0890842121689213        12.786053332307898        13.017141280333735     
 H   4.1420413982366453        13.607102207173577        14.182433808133288     
 H   1.1385865996573608        13.946971892631078        12.397831462726773     
 H   1.2120332878852609        15.707088531892573        12.151326056275957     
 H   1.8565379238121955        19.490598258179659        13.421048000154281     
 C  0.19015469682298511        18.830292035781675        14.642080705237827     
 C  0.32844649733195352        16.520506985516711        15.264541185704257     
 C   6.3463257334735319        14.574970991256816        14.657610980512834     
 C   5.2367058573224501        15.372384626524648        16.675895049421491     
 H   5.5304672488630100        15.125995624089784        10.129572905969221     
 H   7.0174615436106160        14.295323161708501        10.650030433615912     
 H   5.4898410024681752        12.788551601719307        12.307022882079014     
 H   4.4355261863971629        13.608427342027511        11.142228386451631     
 H   7.4353059233292598        13.953707220709340        12.934678010824490     
 H   7.3595183944824107        15.714373020071793        13.176544675785635     
 H   6.7037199259892297        19.497476901795181        11.901815412290233     
 C   8.3811864811548613        18.838523279371188        10.695134579690265     
 C   8.2520702593734665        16.527585913905966        10.075187527653107     
 C   1.7592107818558576        13.455296454941513        9.9567218264892823     
 C   2.8479729614649725        14.244284140355260        7.9526867995337227     
 H   3.9257360227112108        16.109080073766140        8.1321712023548969     
 H -0.29768399839086612        19.801608865235035        14.669041287709737     
 C -0.35426070793421438        17.736426135089172        15.310096788329588     
 H  -5.9567262360721053E-002   15.642740240907958        15.775958666114574     
 C   6.8107718927018848        13.467990814808784        15.375631611765582     
 C   5.7198430319513491        14.261545773017678        17.376559351489007     
 H   4.6397439762868045        16.123605048986509        17.191250921868082     
 H   8.8670479392022017        19.810850686680826        10.670004415510389     
 C   8.9331155404460016        17.744601121561324        10.033563686532352     
 H   8.6453657080524717        15.649972669313142        9.5676720556019621     
 H   1.1443438745994241        12.716827365877670        10.471500178038150     
 C   2.0570238464088897        13.291221234588100        8.6006934998186377     
 H   3.0945487630080670        14.140701260409404        6.8949310677643405     
 H  -1.2973414567013160        17.829206755040925        15.845778456207471     
 H   7.4268262340799023        12.728615645234449        14.863560369118826     
 C   6.5121790193978706        13.307354321202922        16.731912500809560     
 H   5.4725459169866610        14.161014331933425        18.434496377043150     
 H   9.8802045796292006        17.838161364493988        9.5052217328006030     
 H   1.6596293020024970        12.431506445349999        8.0703370021522858     
 H   6.9102476633996810        12.449590792779320        17.264928275130604     
 Dy   5.4991412024643811E-003   8.8046778540001966        4.2220571782581189     
 Br   2.0167780817344602E-003   5.9224856662708421        4.2142852038358445     
 O  0.81097306034637850        9.2412023272325090        2.2538285129043061     
 N   1.4103663774124597        10.919267575614265        4.6742380638007939     
 N   2.2432294159306241        8.3354065581311456        5.4193261722347303     
 O -0.79176193047295518        9.2381905257862442        6.1951271938063170     
 N  -1.3963665438233399        10.915956126770347        3.7760653442239200     
 N  -2.2424702155524878        8.3556053683231397        3.0128728483504750     
 C   1.2629036920481311        10.299673411617629        1.5768220115835712     
 C   2.0549109913354666        10.705879773185847        5.9935061267462881     
 C  0.57423926870396125        12.149810333590688        4.7409222557597905     
 C   2.5013242080212463        11.059257277013888        3.6522343456850912     
 C   2.8960607805391145        7.1536392898236381        5.4889309134920063     
 C   2.7885357531984991        9.3941978068331604        6.0706285944777445     
 C  -1.2475032228481719        10.294571451236878        6.8729858996018756     
 C  -2.0424401799896055        10.722071039162879        2.4525966459612993     
 C -0.56197430304385454        12.150279315538489        3.7201044121098836     
 C  -2.4896716831033276        11.049883767180946        4.7986778836660173     
 C  -2.8942730819265465        7.1740445045590642        2.9384525372009866     
 C  -2.7831086985168567        9.4157598964172440        2.3621935519045363     
 C   2.0672481685076600        11.275031505070174        2.2306115555628510     
 C  0.94989628321622266        10.489864578911462       0.21141095689633096     
 H   1.2605581094856868        10.704559561680256        6.7562685771782043     
 H   2.7519630291207018        11.526778580694202        6.2356601714472868     
 H   1.2018168452528624        13.044395905788146        4.5850722214971080     
 H  0.15674895967085448        12.215477911073622        5.7508229605323349     
 H   3.1580250516675012        11.890249802152624        3.9541083539015829     
 H   3.0864483229468131        10.130548107228998        3.7040553338295954     
 H   2.4142206381787497        6.3283795157035012        4.9704044067661020     
 C   4.0935093081745668        6.9803098012608000        6.1781160199367546     
 C   3.9712842156682626        9.2895021058925149        6.8019203391116330     
 C  -2.0569081867744567        11.266264042623742        6.2203991599138959     
 C -0.93109182230452614        10.487803478748281        8.2371041668626575     
 H  -1.2468595906921012        10.723956378682185        1.6909882861804473     
 H  -2.7325419180580424        11.551578986706156        2.2211416176547814     
 H  -1.1946996963162029        13.040352083721755        3.8798443160835436     
 H -0.14328618629357096        12.222406964149876        2.7111155068492012     
 H  -3.1476975251569463        11.879536960078275        4.4966821119494753     
 H  -3.0717840591057475        10.119660746186032        4.7440090922189819     
 H  -2.4143703801842791        6.3473313375144249        3.4567488340503729     
 C  -4.0898514680219602        7.0039079635718693        2.2451471913357137     
 C  -3.9626931750844925        9.3153355330828393        1.6253250754352278     
 C   2.5340969824018744        12.382988741826219        1.5159755549894831     
 C   1.4354797701132576        11.601919209754019      -0.48574664035432624     
 H  0.34893145721219532        9.7424625334976156      -0.30502513114770802     
 H   4.5756211903549664        6.0061693782173986        6.2013245799623054     
 C   4.6491608974461522        8.0710120344846423        6.8418661996882131     
 H   4.3672265478583823        10.165447520694570        7.3102999652963572     
 C  -2.5265967769859401        12.373069164348570        6.9350549132208901     
 C  -1.4190014942836111        11.598699048681059        8.9343614610042650     
 H -0.32599307191453852        9.7436380456919096        8.7531600211073144     
 H  -4.5741761534740348        6.0308168816352152        2.2185239026821293     
 C  -4.6415937497907116        8.0971956850934674        1.5821268218098339     
 H  -4.3557796189721980        10.192323520113632        1.1165021462873801     
 H   3.1537283343294944        13.118124151200215        2.0298380536230982     
 C   2.2326760506184118        12.550432501583195       0.16109427263999540     
 H   1.1857765899876944        11.707733239879326       -1.5425458488252946     
 H   5.5959090870586667        7.9743518616880804        7.3705595996853823     
 H  -3.1493544770951654        13.105948026553603        6.4217693691114714     
 C  -2.2222471844097940        12.543050381054831        8.2889127564183624     
 H  -1.1666337746336097        11.706788741328817        9.9903112065545763     
 H  -5.5872063247443631        8.0022720863761698        1.0513136180875473     
 H   2.6327244434508574        13.409179847463983      -0.36876128938623060     
 H  -2.6242530995895841        13.400801067389368        8.8189387616145964     
 Dy   2.4114798429897156E-002   8.4416761217236100        12.670075858353846     
 Br   2.9689248610860430E-002   11.307963027237221        12.678997556033231     
 O -0.79353787397838771        8.0186087092918648        10.699011312872317     
 N  -1.3744364934359912        6.3178988730528749        13.118381146035807     
 N  -2.2212874975902892        8.8920567371683301        13.875532097008239     
 O  0.83829455262126196        8.0102623296703559        14.636027842308557     
 N   1.4166009417568382        6.3164419304954356        12.216263627355763     
 N   2.2660204140814892        8.8891978307687385        11.457453181609008     
 C  -1.2391331572413695        6.9572819659012337        10.022074830052047     
 C  -2.0171657594176571        6.5242655611664544        14.441296804323352     
 C -0.54652138173486686        5.0807913770567259        13.179022944244137     
 C  -2.4690740567656930        6.1865047851418442        12.097599668758088     
 C  -2.8777492004552383        10.071055390698010        13.948225083841498     
 C  -2.7601320875936777        7.8301635399998597        14.525328250495527     
 C   1.2861628409564627        6.9496408303911279        15.312940502813831     
 C   2.0581260303451501        6.5214821917206258        10.892606175545101     
 C  0.58715429809287811        5.0801139617253046        12.156213386955198     
 C   2.5126762145197383        6.1819116949256543        13.235146106633170     
 C   2.9230916193873537        10.067663409692864        11.380973024633484     
 C   2.8019308181052742        7.8265446262195990        10.806353175417009     
 C  -2.0374658139868194        5.9759764909573123        10.674809117768705     
 C -0.92533129428960281        6.7688854011593582        8.6563702008568999     
 H  -1.2200559697350903        6.5282091320814208        15.201342230087972     
 H  -2.7067891162140691        5.6968185849634203        14.681643719665756     
 H  -1.1809096577121725        4.1912923449411936        13.021877752228631     
 H -0.12678124162426926        5.0099003841993692        14.187718489179664     
 H  -3.1267470080423192        5.3557104235700637        12.397839570304399     
 H  -3.0514659309941750        7.1164002452236890        12.155117232849580     
 H  -2.4002860921704423        10.899372195670431        13.430392627690621     
 C  -4.0749511561079625        10.238215222840083        14.639410410225322     
 C  -3.9420922177879030        7.9274625448215428        15.259086677663840     
 C   2.0836576255210923        5.9692925196273157        14.658416220195038     
 C  0.97676352423951185        6.7631165310890449        16.679608927312948     
 H   1.2600624847980266        6.5255288561696059        10.133568792267916     
 H   2.7466503199622379        5.6931916778038385        10.652139494766470     
 H   1.2209369558895564        4.1902893274797428        12.313612907989356     
 H  0.16729993689682390        5.0093892400933910        11.147579868470924     
 H   3.1688960907191066        5.3510187022056259        12.932209259472344     
 H   3.0959816571624770        7.1113010364763118        13.178315027209953     
 H   2.4484699117803710        10.896566909226484        11.900437875692154     
 C   4.1173075008047952        10.233692228341827        10.684375739585834     
 C   3.9813150550166481        7.9223225869126992        10.068214132732974     
 C  -2.4985334686025404        4.8658238944760370        9.9594411323585827     
 C  -1.4048073461990731        5.6547711972162080        7.9583884483518501     
 H -0.32899120215396727        7.5196351172063958        8.1396460133523227     
 H  -4.5619620212869370        11.209871498629628        14.665566475662013     
 C  -4.6245273483471427        9.1435998276634045        15.301771467509873     
 H  -4.3336153822430292        7.0493486286071185        15.767165984888589     
 C   2.5478287948816201        4.8600161509511022        15.373089465581048     
 C   1.4595958359425572        5.6500365449414502        17.377010930183452     
 H  0.38109539120854552        7.5141059618010368        17.196972919339164     
 H   4.6043909567749255        11.205243316354007        10.655009161696348     
 C   4.6638642553097647        9.1381886214461172        10.020915644531312     
 H   4.3706596242856479        7.0432561122704485        9.5601239983089741     
 H  -3.1139339039064935        4.1268126045069957        10.472989536103858     
 C  -2.1967403847406746        4.7011316690223675        8.6043502920140966     
 H  -1.1552360066832097        5.5512025334096906        6.9012889337068897     
 H  -5.5709196668536318        9.2361281732697336        15.831532466730085     
 H   3.1622096049830444        4.1210554060909068        14.858248328012227     
 C   2.2501051771487584        4.6963893532751593        16.729248018372907     
 H   1.2130937544466769        5.5470242077518090        18.434848701342485     
 H   5.6080682788266403        9.2297241072407896        9.4870457942318147     
 H  -2.5914857122309187        3.8405936760175696        8.0732794968957347     
 H   2.6470500482623769        3.8365981865647623        17.259951333346958     
         256

 Dy   4.2729671575238388       0.19446301506186517        4.2254561936144910     
 Br   4.2779693877720630       -2.6879565639284970        4.2229770117007357     
 O   5.0699286679443141       0.62351671469551317        2.2508823137249969     
 N   5.6768144861466965        2.3057485314593014        4.6665522827040160     
 N   6.5199370374291785      -0.25483922561067612        5.4352473525050868     
 O   3.4688985963251504       0.63491993124962853        6.1929570741248998     
 N   2.8697196861081431        2.3102239439301582        3.7697449399009875     
 N   2.0336553468427301      -0.27296091617985246        3.0285252784056169     
 C   5.5251710669712484        1.6785054634077947        1.5705426451713431     
 C   6.3243015938208762        2.1135904101914882        5.9896008207572766     
 C   4.8434190283548739        3.5407435531439262        4.7218156623149685     
 C   6.7690333519784147        2.4373519645444190        3.6423166112592118     
 C   7.1702955511057826       -1.4370974071564897        5.5118081919748807     
 C   7.0635140002825905       0.80654201956659977        6.0815081538978131     
 C   3.0191541330988940        1.6955743938934322        6.8681297770396901     
 C   2.2247680069332429        2.0965162552657670        2.4506427753711817     
 C   3.7065318959953792        3.5402519010919908        3.7018000505724125     
 C   1.7792571390859919        2.4517187815087294        4.7922411984433655     
 C   1.3800814592699200       -1.4543766963837936        2.9597223315169710     
 C   1.4908394774547975       0.78489329572933020        2.3736644524186139     
 C   6.3348381259831301        2.6516667134588014        2.2206695037880815     
 C   5.2080131698945680        1.8691367651758879       0.20618714255768908     
 H   5.5297807417907210        2.1181093667668818        6.7523247580064423     
 H   7.0157415265904914        2.9427261505288467        6.2184687967162509     
 H   5.4767574615916166        4.4301603875601678        4.5609362681082741     
 H   4.4255201603740346        3.6140772835592796        5.7310225297101152     
 H   7.4279358930197423        3.2670561850350093        3.9422774569751264     
 H   7.3505807187769374        1.5068067177916740        3.6978619150633460     
 H   6.6881710024612904       -2.2646746791909282        4.9969154600182488     
 C   8.3673326699909367       -1.6067801065736640        6.2027342499803204     
 C   8.2448879541362210       0.70672873081727061        6.8154256864148985     
 C   2.2145908932416720        2.6699362362649826        6.2132148353561627     
 C   3.3353277134817936        1.8891030507704045        8.2322500406390464     
 H   3.0189142311921837        2.0951317145051629        1.6876156871828973     
 H   1.5278457496844842        2.9175597578358179        2.2084608495817544     
 H   3.0795815059487781        4.4353035207510390        3.8575292045395932     
 H   4.1234389013546968        3.6050374500902573        2.6916010070760676     
 H   1.1223792243292370        3.2822611061390976        4.4895612915442813     
 H   1.1941946180935514        1.5229252893918337        4.7420901961475721     
 H   1.8599308984663303       -2.2789396896004139        3.4811505708918475     
 C  0.18448702968893368       -1.6283854765715997        2.2675236602110349     
 C  0.31025697521282747       0.67933467530688507        1.6387481915658568     
 C   6.8029364289085175        3.7578964779382287        1.5039276891112983     
 C   5.6945228015891169        2.9792254893042300      -0.49331622101950123     
 H   4.6025836360913503        1.1241040259634083      -0.30819597681072070     
 H   8.8501137600437350       -2.5805994618816004        6.2314906077856982     
 C   8.9223945041055543      -0.51209468847487238        6.8606661456671185     
 H   8.6404884528541466        1.5847486017936263        7.3204817421043336     
 C   1.7500491957111195        3.7800435199145150        6.9260761820132730     
 C   2.8527037664364365        3.0036850473578909        8.9273866917627540     
 H   3.9361864822529125        1.1421467868859521        8.7494306242945417     
 H -0.29851972538382276       -2.6020985756654169        2.2454504902585923     
 C -0.36821415342135649      -0.53885624744082350        1.5993308859937860     
 H  -8.3793768893471690E-002   1.5544495956827848        1.1274127975410202     
 H   7.4253340835859296        4.4921895500001927        2.0156844828202387     
 C   6.4972771208980378        3.9255385167918289       0.15002003127838848     
 H   5.4412153099945524        3.0853475615819952       -1.5492396828460888     
 H   9.8692697967543008      -0.60637113280581079        7.3893667037335247     
 H   1.1297756728838131        4.5141464748305582        6.4115748870984257     
 C   2.0548693445300987        3.9511246130401392        8.2797465675667912     
 H   3.1048123094910935        3.1121634357903547        9.9833188064432790     
 H  -1.3134663824071378      -0.63617100911150071        1.0680625412032374     
 H   6.8976348975485928        4.7829490636147964      -0.38196636238498138     
 H   1.6571470043073440        4.8118599315674331        8.8082166878303987     
 Dy   4.2840310920864386        17.038016926851977        12.658275771268043     
 Br   4.2794706036255299        19.909594676398878        12.657980210390162     
 O   3.4688337611526063        16.610729292260501        10.691637401231082     
 N   2.8915849413863590        14.916804292368123        13.112694856428744     
 N   2.0406318653627551        17.489073983314562        13.868665915719294     
 O   5.0994745892171007        16.619303465224160        14.629101183802574     
 N   5.6843923135471783        14.919962071498208        12.212627329343720     
 N   6.5286932140352603        17.495045246029729        11.455376980856634     
 C   3.0229766867479571        15.548898550491623        10.015530496754774     
 C   2.2496437167964678        15.122164059461683        14.436328429990231     
 C   3.7222296870888973        13.681366436964867        13.173179190244582     
 C   1.7957883747064487        14.782462585055129        12.093347046653051     
 C   1.3834789208616824        18.667624053790185        13.943588425049072     
 C   1.5061735936386789        16.427644913607359        14.522783753254441     
 C   5.5463222606566855        15.560325929135214        15.308699460095735     
 C   6.3286518402904264        15.126853841074615        10.890367102647653     
 C   4.8564962053563443        13.682912785667552        12.150895661231663     
 C   6.7779706103552035        14.789345859982408        13.234940737875165     
 C   7.1835097012349349        18.675045095211438        11.383282776020692     
 C   7.0702521697694092        16.433650557831150        10.807109892056980     
 C   2.2253990349842963        14.568844192233787        10.670407008301806     
 C   3.3350120507709584        15.360418199719254        8.6497871574273315     
 H   3.0474942967701115        15.125735680475602        15.195574296464656     
 H   1.5608400143854120        14.293986038280400        14.676341367889231     
 H   3.0895660297741010        12.790835910673248        13.015883020928113     
 H   4.1418707261305379        13.611492145711315        14.181973446511074     
 H   1.1390008298644674        13.952274694425899        12.396488331422310     
 H   1.2132636249710507        15.712326009510479        12.149643777879964     
 H   1.8569677594601630        19.495414757949717        13.421237796928567     
 C  0.19064069813582094        18.835022654434731        14.642284748198190     
 C  0.32862008642662793        16.525019015363924        15.263879033603548     
 C   6.3458928817612765        14.579116111647346        14.657703680277361     
 C   5.2330818861020418        15.374668534603874        16.674837934951242     
 H   5.5323520685191747        15.129963041491486        10.129461376324350     
 H   7.0193046044588465        14.300026563673750        10.650974064396594     
 H   5.4908612176901466        12.793389333016089        12.307453406782511     
 H   4.4371532202309689        13.612967894856260        11.141966530609691     
 H   7.4364285989243823        13.959144683824450        12.935297909653741     
 H   7.3596553513020089        15.719718503776495        13.177715125604696     
 H   6.7039738894910244        19.502752533295983        11.900276764658527     
 C   8.3815640735457162        18.843705708059321        10.693827513591888     
 C   8.2532603677778873        16.532362479471640        10.075418865360922     
 C   1.7623559441965477        13.458783174951261        9.9563336877577360     
 C   2.8538714397208103        14.246120291729383        7.9532432224114356     
 H   3.9306615691426754        16.111328785755120        8.1323258591290806     
 H -0.29701730995905506        19.806425824812532        14.669570128658114     
 C -0.35389777279517864        17.741020327540976        15.310012573641323     
 H  -5.9595434583934209E-002   15.647080260023300        15.774842209312146     
 C   6.8087082103682377        13.471165237007320        15.375275119854653     
 C   5.7144182493761244        14.262784058431398        17.375044774907504     
 H   4.6355616796723380        16.125450957288759        17.190116002973404     
 H   8.8670264724518351        19.816218934667358        10.668080608058657     
 C   8.9339129989549999        17.749555904217768        10.032955438176961     
 H   8.6469477679103939        15.654512759310952        9.5686286528349687     
 H   1.1470631063161867        12.720607206214725        10.471014908165126     
 C   2.0623152529740749        13.293364361156751        8.6009488079821974     
 H   3.1018971980567223        14.141636687391170        6.8959454437702838     
 H  -1.2969335559344299        17.833705706367436        15.845834631906227     
 H   7.4252444272499183        12.732107718028708        14.863348884549021     
 C   6.5074785713982255        13.308948110585767        16.730771873074634     
 H   5.4653124659722172        14.161163102794520        18.432416546919292     
 H   9.8809771263576671        17.843026328028323        9.5045093582671694     
 H   1.6663224416187474        12.432842034308333        8.0707979848102376     
 H   6.9038416677997345        12.450208865049433        17.263534905608839     
 Dy   5.8988953020536507E-003   8.7996314056168305        4.2222945389150990     
 Br   2.1063034347787160E-003   5.9171384436423686        4.2147891123132037     
 O  0.81036185670531546        9.2367239322937582        2.2537646515869216     
 N   1.4111455633603831        10.914367884111890        4.6738791730339955     
 N   2.2438467115255203        8.3304563369592870        5.4196676831122756     
 O -0.79030068921079599        9.2340763735052036        6.1956894667219311     
 N  -1.3960709362861166        10.911185936141955        3.7766053954699332     
 N  -2.2423388001437399        8.3508362846859505        3.0131223996753960     
 C   1.2612124036401091        10.295732923298026        1.5768446121529760     
 C   2.0563023765462223        10.701345948288205        5.9929083556385736     
 C  0.57515254121996773        12.145025893608906        4.7406636662331589     
 C   2.5016696662677051        11.054017297461575        3.6513036921375761     
 C   2.8963421148992623        7.1485225655363642        5.4899380550600050     
 C   2.7895292389487492        9.3894404431443004        6.0703434332647879     
 C  -1.2452297547568099        10.290978775564065        6.8733335028015627     
 C  -2.0427311558580046        10.717613202952398        2.4533768677010825     
 C -0.56169951686987885        12.145546519032074        3.7205177700915697     
 C  -2.4890063759194399        11.044975276767454        4.7996793372716811     
 C  -2.8939893182554557        7.1691990834158874        2.9382326212008225     
 C  -2.7831057816307139        9.4111237919143704        2.3627575640204470     
 C   2.0664683402730502        11.270610237258479        2.2301706288523757     
 C  0.94573624629685227        10.487353980126219       0.21223734791360913     
 H   1.2624164541714058        10.700768452700213        6.7561582201651698     
 H   2.7537649741672516        11.522139288228502        6.2342805435894055     
 H   1.2027461304773854        13.039502286706789        4.5842705837142566     
 H  0.15828400810904539        12.210979006694686        5.7507885957269460     
 H   3.1589678213395844        11.884588078493852        3.9530031433513191     
 H   3.0862778552723440        10.124966791690833        3.7025459583246629     
 H   2.4142593531989580        6.3231254374029184        4.9718582327884180     
 C   4.0937317512288054        6.9751502321173335        6.1792517804472959     
 C   3.9723536818235519        9.2847600027104296        6.8015114668930270     
 C  -2.0553488271120472        11.262200954786453        6.2209675707282459     
 C -0.92695870943710512        10.485553569690234        8.2368007585688812     
 H  -1.2476189847934178        10.720182905618488        1.6912838571670394     
 H  -2.7332015115150350        11.547036150571797        2.2226588166623178     
 H  -1.1943477818635024        13.035564029668130        3.8808345105362863     
 H -0.14366266851130913        12.217951587158231        2.7112982816910010     
 H  -3.1475018435474551        11.874264480165229        4.4977171886412295     
 H  -3.0707278784714562        10.114486474655026        4.7455806653491512     
 H  -2.4140596846202325        6.3424032027286872        3.4563712743253112     
 C  -4.0894334222183000        6.9990399161098908        2.2446703763797613     
 C  -3.9626489574704102        9.3107091283190329        1.6258216752793566     
 C   2.5317142660015617        12.379493175238517        1.5159206873412361     
 C   1.4295654627110479        11.600393720061682      -0.48452796489527189     
 H  0.34413521084349608        9.7404287623146804      -0.30407117690642332     
 H   4.5754426668791393        6.0008236938144988        6.2030657140185879     
 C   4.6498213799717947        8.0660806521538699        6.8422885123568440     
 H   4.3687089633986513        10.160936912062143        7.3091615096969642     
 C  -2.5238232506716169        12.369845659857141        6.9351335918340755     
 C  -1.4135530843530093        11.597310561150882        8.9335766960868881     
 H -0.32136598062878208        9.7418776391265922        8.7529069347227626     
 H  -4.5735271363950289        6.0258398487960125        2.2176509254851080     
 C  -4.6413186023422597        8.0924694149778897        1.5819685813581947     
 H  -4.3559471642268317        10.187871144328028        1.1174681514394833     
 H   3.1519099015745788        13.114287008316845        2.0295688354025816     
 C   2.2275992229820099        12.548507690602664       0.16185167013332949     
 H   1.1780191721397455        11.707279764716105       -1.5407458807377454     
 H   5.5965565376822219        7.9695014261400674        7.3710625927544848     
 H  -3.1470306760459712        13.102353904661337        6.4218773519428938     
 C  -2.2174297193081616        12.541265252229026        8.2883424882819678     
 H  -1.1597981085613414        11.706383631624014        9.9890619688621474     
 H  -5.5868606297369690        7.9976359348134753        1.0509671387396229     
 H   2.6259785408923810        13.408189008019987      -0.36779536563852550     
 H  -2.6181430002746531        13.399826010641140        8.8180927697288300     
 Dy   2.3540212391580963E-002   8.4466787707030075        12.670335357561537     
 Br   2.9203756375717024E-002   11.313244185147685        12.678379556077692     
 O -0.79337131193198973        8.0228648946598877        10.699222659943597     
 N  -1.3754386288966594        6.3228305480107290        13.118399745713171     
 N  -2.2220241818085742        8.8971948171569419        13.875953001806867     
 O  0.83671466895105173        8.0146502469419634        14.636708974607131     
 N   1.4160695804806984        6.3211000032128624        12.217031704646470     
 N   2.2658088157679073        8.8936908231906155        11.457853051440839     
 C  -1.2379092767011413        6.9609729187010281        10.022444137710039     
 C  -2.0187062897813806        6.5290380933387118        14.441070479102793     
 C -0.54766393487905574        5.0856115372972717        13.179237897520114     
 C  -2.4697165565547445        6.1916415332348702        12.097140369498407     
 C  -2.8781212794126985        10.076378489381677        13.949247910351248     
 C  -2.7612855437113981        7.8351654940832169        14.525193781312939     
 C   1.2837085125637189        6.9535321638426071        15.313467928494859     
 C   2.0581519800042916        6.5256786647838547        10.893573147987585     
 C  0.58659535827739839        5.0847618556877539        12.157029369379332     
 C   2.5117897238497822        6.1867837124380456        13.236372963960974     
 C   2.9228371863227949        10.072174507310720        11.380975740761237     
 C   2.8017286732877285        7.8308862298829993        10.806998566530840     
 C  -2.0370751382556826        5.9801652742644276        10.674832525657255     
 C -0.92173725672466900        6.7711193666327976        8.6575283826140836     
 H  -1.2220204129125751        6.5323923258845173        15.201563881089978     
 H  -2.7087199153450574        5.7017306212195171        14.680826947921462     
 H  -1.1820827842601438        4.1962090956009952        13.021679119857193     
 H -0.12849736935355771        5.0145386924328079        14.188145609616386     
 H  -3.1279462606519326        5.3612927118083862        12.397349658103666     
 H  -3.0516044139618126        7.1218766939697407        12.154012258874651     
 H  -2.4003882479587020        10.904791273208691        13.431818151025517     
 C  -4.0752716106233020        10.243648924433403        14.640538886454435     
 C  -3.9433686468899189        7.9325017711679529        15.258735235986533     
 C   2.0818739788009104        5.9735390069894301        14.659253697079199     
 C  0.97236122144959325        6.7657716111075379        16.679501088977457     
 H   1.2605308286316890        6.5290010667413387        10.134065111223263     
 H   2.7470150345518647        5.6974222111531994        10.653898244722058     
 H   1.2202792524412971        4.1949828207997859        12.315049376291128     
 H  0.16732371796401993        5.0136835859111590        11.148196210525771     
 H   3.1684201539825887        5.3561653889713554        12.933575182526953     
 H   3.0947700787353973        7.1163914093302605        13.179981324224959     
 H   2.4482802720836423        10.901172115955402        11.900347501376796     
 C   4.1169108891539956        10.238158499768190        10.684095335188195     
 C   3.9810332517638738        7.9266004483272487        10.068718197494146     
 C  -2.4965378565687839        4.8690283427466978        9.9599616851488193     
 C  -1.3994426800825610        5.6559530617968408        7.9600521938432083     
 H -0.32482013146163941        7.5213956166053304        8.1408526396269352     
 H  -4.5618324730224478        11.215516045024689        14.667275465018344     
 C  -4.6253636177059523        9.1488455396028368        15.302188232941560     
 H  -4.3353462148025237        7.0541777570559328        15.766087487607157     
 C   2.5447518166180170        4.8634723902425847        15.373557794134207     
 C   1.4537806489687977        5.6518717833845420        17.376536122852876     
 H  0.37622954424045463        7.5163406935841977        17.196859916415967     
 H   4.6038824848457711        11.209762571128339        10.654417516263623     
 C   4.6634571723081377        9.1425131952717642        10.020824974742760     
 H   4.3704896558713733        7.0473594988087074        9.5610199284074788     
 H  -3.1124319049054114        4.1303663188058293        10.473396727686549     
 C  -2.1921191436672287        4.7027043010853058        8.6056713015617490     
 H  -1.1480708933860080        5.5512623239914092        6.9035273604390746     
 H  -5.5717566001113594        9.2413356062581116        15.831999233658404     
 H   3.1595697707692034        4.1248033598590892        14.858829033076855     
 C   2.2449195774906321        4.6985415450292995        16.729087522177423     
 H   1.2058440349055639        5.5479790325098408        18.433923666335403     
 H   5.6075789743555333        9.2339209248173244        9.4867437033265123     
 H  -2.5851821839424325        3.8411866818479745        8.0748887030964465     
 H   2.6405105024019804        3.8379767886873020        17.259601503605801     
         256

 Dy   4.2725380533390709       0.18940677650949214        4.2251189881915927     
 Br   4.2776903135376498       -2.6933197982027979        4.2226481360205890     
 O   5.0685044683754512       0.61943337669641052        2.2502689555399975     
 N   5.6765194574773581        2.3009406281274414        4.6660128316032123     
 N   6.5198267341033427      -0.25965753904854089        5.4347808861640701     
 O   3.4694734639801208       0.63038965277970282        6.1929178694999196     
 N   2.8689442453865146        2.3053430265241266        3.7700674996407901     
 N   2.0330499836541835      -0.27788439176388197        3.0280006999844935     
 C   5.5229379473769988        1.6749689191062358        1.5701813189170746     
 C   6.3245742882567004        2.1090250554731909        5.9888188408858216     
 C   4.8431562051638997        3.5359779860151410        4.7214301383119750     
 C   6.7683834767227316        2.4324374166355356        3.6413380335673695     
 C   7.1700604442046263       -1.4419829437251919        5.5116824167399043     
 C   7.0635091581860721       0.80180012699327985        6.0808391206782506     
 C   3.0208085323191156        1.6915544505547457        6.8680408234317518     
 C   2.2233978680865945        2.0920460704926134        2.4511890060769455     
 C   3.7056445814363035        3.5354753393535927        3.7020687054379300     
 C   1.7789003074287935        2.4464848098869840        4.7931224146146931     
 C   1.3798214798959358       -1.4594680149670349        2.9584386296135770     
 C   1.4898622808438380       0.78020655938346428        2.3738269031548911     
 C   6.3333080443665040        2.6476421814270412        2.2201271271304650     
 C   5.2039322907556551        1.8669872639007103       0.20647492244615129     
 H   5.5305149055325771        2.1141677728135053        6.7520184030251542     
 H   7.0163689484723930        2.9380675576030773        6.2170188147130006     
 H   5.4764281246532933        4.4253377045281352        4.5600006924866188     
 H   4.4258983239792276        3.6095644535874234        5.7308652357080918     
 H   7.4277505538357937        3.2617683183280075        3.9412989996201011     
 H   7.3495393759215499        1.5016247035333392        3.6962836957306768     
 H   6.6879261565490324       -2.2695972690927424        4.9968601792545995     
 C   8.3669620821527495       -1.6117376534789312        6.2028577868242563     
 C   8.2448418005489756       0.70194324947381648        6.8148168227719186     
 C   2.2153374384733375        2.6654610053119860        6.2136223703049307     
 C   3.3394529248054345        1.8864613559163237        8.2313609578912370     
 H   3.0170911611337470        2.0914237280641301        1.6876879782463179     
 H   1.5260738950875872        2.9129962574086545        2.2098035025254035     
 H   3.0786924748790225        4.4304266878608312        3.8583469931716747     
 H   4.1219490074037575        3.6005656937922059        2.6916543943408540     
 H   1.1214458062033896        3.2766293004912783        4.4906339205554247     
 H   1.1943359734348413        1.5173626827134670        4.7435055802780575     
 H   1.8599091732330646       -2.2842031204403317        3.4793739425334782     
 C  0.18429658765114695       -1.6334774522172799        2.2660831986288281     
 C  0.30921108287026200       0.67471138244550810        1.6390156424126854     
 C   6.8001974232268143        3.7547355873105830        1.5039143574090388     
 C   5.6891258117112935        2.9779659349033842      -0.49250616861560098     
 H   4.5980178083930809        1.1224557330107265      -0.30799018102857656     
 H   8.8495368003349864       -2.5856546554852802        6.2319064553285592     
 C   8.9221370133844449      -0.51697329953989790        6.8605970819736948     
 H   8.6406382332833154        1.5800949348149012        7.3194862049034661     
 C   1.7523920687288956        3.7764623389516121        6.9261391464106179     
 C   2.8585794020891493        3.0019978007063126        8.9261459013102034     
 H   3.9409531511623297        1.1399683079287619        8.7483877709956346     
 H -0.29829828964705818       -2.6073828838723334        2.2433244011668743     
 C -0.36884482595708523      -0.54367013923265883        1.5986798906350290     
 H  -8.5248213454777344E-002   1.5500912252062280        1.1284576777528161     
 H   7.4230439228287430        4.4886385311201540        2.0156725190961908     
 C   6.4925030364584302        3.9238622584334633       0.15065519882271081     
 H   5.4344412238356412        3.0851027385255962       -1.5479670216968711     
 H   9.8689366825634401      -0.61120089656464860        7.3894886661068195     
 H   1.1315591317270506        4.5102474454644472        6.4118798064987406     
 C   2.0599001068640788        3.9490578774121112        8.2790033708134327     
 H   3.1125402684128751        3.1115134765722838        9.9814965496146222     
 H  -1.3140794387057102      -0.64086971020920058        1.0673172494425900     
 H   6.8915703228188754        4.7821019053518379      -0.38102501504798514     
 H   1.6638396457658751        4.8107028857739467        8.8072953162643195     
 Dy   4.2846823293691507        17.043052293241583        12.658097268294433     
 Br   4.2802567896404247        19.914890878779104        12.658772306332128     
 O   3.4704536388420855        16.615170863228403        10.691008545884866     
 N   2.8920681787490876        14.921565688734500        13.111985417702996     
 N   2.0409151091302040        17.493746260191649        13.868290694815435     
 O   5.0993353412336813        16.623548022859328        14.628930494542059     
 N   5.6853487544577419        14.924801295978567        12.212727822234976     
 N   6.5294670833682087        17.500032443243786        11.454904874665308     
 C   3.0254668048383659        15.552849153353298        10.015047458763821     
 C   2.2495319249771741        15.126530851469347        14.435390809072185     
 C   3.7226657940311183        13.686073576251893        13.172506218255664     
 C   1.7966556974851589        14.787456653064105        12.092144644542440     
 C   1.3838719851093459        18.672352977912148        13.943603725859258     
 C   1.5063307847109431        16.432181082305888        14.522090408683551     
 C   5.5450815348253490        15.564011018488170        15.308419689076588     
 C   6.3301286628523403        15.131447459819693        10.890687755218122     
 C   4.8575340217050762        13.687676090334042        12.150849330565331     
 C   6.7785718890641631        14.794377335005926        13.235502571860133     
 C   7.1839654137679476        18.680188915249150        11.382141893496554     
 C   7.0713676381555270        16.438453259684920        10.807215100505584     
 C   2.2272052243074367        14.573160577567030        10.669617504321446     
 C   3.3394693118767669        15.363102368455404        8.6499517131418653     
 H   3.0469159318360890        15.129389532640483        15.195133250351724     
 H   1.5603603497483296        14.298414593584321        14.674624650391385     
 H   3.0900478473792803        12.795618489038597        13.014624761522491     
 H   4.1417000540244304        13.615882084249051        14.181513084888859     
 H   1.1394150600715738        13.957577496220720        12.395145200117849     
 H   1.2144939620568405        15.717563487128384        12.147961499483971     
 H   1.8573975951081303        19.500231257719776        13.421427593702854     
 C  0.19112669944865673        18.839753273087787        14.642488791158552     
 C  0.32879367552130234        16.529531045211140        15.263216881502839     
 C   6.3454600300490211        14.583261232037877        14.657796380041889     
 C   5.2294579148816345        15.376952442683098        16.673780820480996     
 H   5.5342368881753394        15.133930458893190        10.129349846679480     
 H   7.0211476653070779        14.304729965639000        10.651917695177277     
 H   5.4918814329121171        12.798227064312870        12.307883931486009     
 H   4.4387802540647749        13.617508447685008        11.141704674767754     
 H   7.4375512745195058        13.964582146939559        12.935917808482992     
 H   7.3597923081216070        15.725063987481196        13.178885575423758     
 H   6.7042278529928199        19.508028164796787        11.898738117026822     
 C   8.3819416659365729        18.848888136747458        10.692520447493509     
 C   8.2544504761823099        16.537139045037311        10.075650203068736     
 C   1.7655011065372379        13.462269894961008        9.9559455490261879     
 C   2.8597699179766480        14.247956443103506        7.9537996452891484     
 H   3.9355871155741404        16.113577497744096        8.1324805159032643     
 H -0.29635062152724406        19.811242784390025        14.670098969606491     
 C -0.35353483765614291        17.745614519992781        15.309928358953059     
 H  -5.9623606807147372E-002   15.651420279138639        15.773725752509716     
 C   6.8066445280345906        13.474339659205855        15.374918627943721     
 C   5.7089934668008997        14.264022343845120        17.373530198326005     
 H   4.6313793830578716        16.127296865591006        17.188981084078723     
 H   8.8670050057014684        19.821587182653889        10.666156800606926     
 C   8.9347104574639999        17.754510686874216        10.032347189821568     
 H   8.6485298277683142        15.659052849308763        9.5695852500679752     
 H   1.1497823380329493        12.724387046551779        10.470529638292101     
 C   2.0676066595392597        13.295507487725400        8.6012041161457571     
 H   3.1092456331053779        14.142572114372935        6.8969598197762272     
 H  -1.2965256551675439        17.838204657693950        15.845890807604981     
 H   7.4236626204199352        12.735599790822967        14.863137399979218     
 C   6.5027781233985804        13.310541899968614        16.729631245339707     
 H   5.4580790149577743        14.161311873655615        18.430336716795434     
 H   9.8817496730861336        17.847891291562657        9.5037969837337357     
 H   1.6730155812349978        12.434177623266667        8.0712589674681912     
 H   6.8974356721997880        12.450826937319547        17.262141536087071     
 Dy   6.2986494016429211E-003   8.7945849572334645        4.2225318995720791     
 Br   2.1958287878229722E-003   5.9117912210138943        4.2152930207905630     
 O  0.80975065306425231        9.2322455373550074        2.2537007902695372     
 N   1.4119247493083065        10.909468192609513        4.6735202822671962     
 N   2.2444640071204160        8.3255061157874302        5.4200091939898210     
 O -0.78883944794863692        9.2299622212241630        6.1962517396375443     
 N  -1.3957753287488932        10.906415745513565        3.7771454467159469     
 N  -2.2422073847349919        8.3460672010487595        3.0133719510003165     
 C   1.2595211152320873        10.291792434978420        1.5768672127223808     
 C   2.0576937617569779        10.696812123390565        5.9923105845308591     
 C  0.57606581373597421        12.140241453627125        4.7404050767065273     
 C   2.5020151245141640        11.048777317909261        3.6503730385900610     
 C   2.8966234492594096        7.1434058412490913        5.4909451966280036     
 C   2.7905227246989988        9.3846830794554403        6.0700582720518304     
 C  -1.2429562866654480        10.287386099891252        6.8736811060012499     
 C  -2.0430221317264037        10.713155366741919        2.4541570894408662     
 C -0.56142473069590315        12.140813722525658        3.7209311280732558     
 C  -2.4883410687355521        11.040066786353963        4.8006807908773457     
 C  -2.8937055545843644        7.1643536622727098        2.9380127052006579     
 C  -2.7831028647445715        9.4064876874114969        2.3633215761363577     
 C   2.0656885120384398        11.266188969446784        2.2297297021419009     
 C  0.94157620937748177        10.484843381340974       0.21306373893088731     
 H   1.2642747988571246        10.696977343720169        6.7560478631521361     
 H   2.7555669192138015        11.517499995762801        6.2329009157315243     
 H   1.2036754157019085        13.034608667625431        4.5834689459314051     
 H  0.15981905654723633        12.206480102315750        5.7507542309215562     
 H   3.1599105910116676        11.878926354835082        3.9518979328010553     
 H   3.0861073875978753        10.119385476152667        3.7010365828197300     
 H   2.4142980682191668        6.3178713591023348        4.9733120588107340     
 C   4.0939541942830449        6.9699906629738670        6.1803875409578364     
 C   3.9734231479788411        9.2800178995283424        6.8011025946744219     
 C  -2.0537894674496382        11.258137866949163        6.2215359815425968     
 C -0.92282559656968410        10.483303660632187        8.2364973502751049     
 H  -1.2483783788947342        10.716409432554791        1.6915794281536316     
 H  -2.7338611049720276        11.542493314437438        2.2241760156698542     
 H  -1.1939958674108020        13.030775975614503        3.8818247049890289     
 H -0.14403915072904730        12.213496210166586        2.7114810565328007     
 H  -3.1473061619379643        11.868992000252184        4.4987522653329837     
 H  -3.0696716978371650        10.109312203124022        4.7471522384793214     
 H  -2.4137489890561858        6.3374750679429503        3.4559937146002491     
 C  -4.0890153764146397        6.9941718686479124        2.2441935614238089     
 C  -3.9626047398563284        9.3060827235552264        1.6263182751234853     
 C   2.5293315496012494        12.375997608650813        1.5158658196929888     
 C   1.4236511553088385        11.598868230369346      -0.48330928943621748     
 H  0.33933896447479683        9.7383949911317451      -0.30311722266513869     
 H   4.5752641434033121        5.9954780094115989        6.2048068480748704     
 C   4.6504818624974362        8.0611492698230958        6.8427108250254758     
 H   4.3701913789389213        10.156426303429715        7.3080230540975712     
 C  -2.5210497243572938        12.366622155365713        6.9352122704472601     
 C  -1.4081046744224073        11.595922073620706        8.9327919311695094     
 H -0.31673888934302569        9.7401172325612748        8.7526538483382090     
 H  -4.5728781193160239        6.0208628159568098        2.2167779482880863     
 C  -4.6410434548938078        8.0877431448623121        1.5818103409065558     
 H  -4.3561147094814654        10.183418768542422        1.1184341565915867     
 H   3.1500914688196628        13.110449865433477        2.0292996171820654     
 C   2.2225223953456079        12.546582879622131       0.16260906762666358     
 H   1.1702617542917964        11.706826289552884       -1.5389459126501965     
 H   5.5972039883057771        7.9646509905920535        7.3715655858235882     
 H  -3.1447068749967770        13.098759782769068        6.4219853347743152     
 C  -2.2126122542065287        12.539480123403221        8.2877722201455750     
 H  -1.1529624424890730        11.705978521919212        9.9878127311697167     
 H  -5.5865149347295748        7.9929997832507800        1.0506206593916982     
 H   2.6192326383339051        13.407198168575990      -0.36682944189082040     
 H  -2.6120329009597225        13.398850953892913        8.8172467778430654     
 Dy   2.2965626353264771E-002   8.4516814196824068        12.670594856769231     
 Br   2.8718264140573619E-002   11.318525343058148        12.677761556122153     
 O -0.79320474988559186        8.0271210800279107        10.699434007014878     
 N  -1.3764407643573275        6.3277622229685830        13.118418345390538     
 N  -2.2227608660268592        8.9023328971455538        13.876373906605492     
 O  0.83513478528084140        8.0190381642135709        14.637390106905706     
 N   1.4155382192045589        6.3257580759302900        12.217799781937178     
 N   2.2655972174543257        8.8981838156124908        11.458252921272672     
 C  -1.2366853961609130        6.9646638715008224        10.022813445368030     
 C  -2.0202468201451045        6.5338106255109700        14.440844153882235     
 C -0.54880648802324461        5.0904316975378174        13.179452850796093     
 C  -2.4703590563437960        6.1967782813278962        12.096681070238725     
 C  -2.8784933583701591        10.081701588065341        13.950270736860999     
 C  -2.7624389998291181        7.8401674481665733        14.525059312130351     
 C   1.2812541841709753        6.9574234972940854        15.313995354175887     
 C   2.0581779296634330        6.5298751378470845        10.894540120430067     
 C  0.58603641846191867        5.0894097496502031        12.157845351803466     
 C   2.5109032331798256        6.1916557299504369        13.237599821288780     
 C   2.9225827532582360        10.076685604928576        11.380978456888990     
 C   2.8015265284701827        7.8352278335463996        10.807643957644672     
 C  -2.0366844625245459        5.9843540575715419        10.674855933545803     
 C -0.91814321915973529        6.7733533321062378        8.6586865643712674     
 H  -1.2239848560900601        6.5365755196876139        15.201785532091982     
 H  -2.7106507144760461        5.7066426574756139        14.680010176177170     
 H  -1.1832559108081153        4.2011258462607959        13.021480487485753     
 H -0.13021349708284616        5.0191770006662466        14.188572730053110     
 H  -3.1291455132615460        5.3668750000467096        12.396859745902933     
 H  -3.0517428969294502        7.1273531427157923        12.152907284899721     
 H  -2.4004904037469612        10.910210350746953        13.433243674360414     
 C  -4.0755920651386424        10.249082626026723        14.641667362683547     
 C  -3.9446450759919354        7.9375409975143629        15.258383794309227     
 C   2.0800903320807280        5.9777854943515445        14.660091173963359     
 C  0.96795891865967465        6.7684266911260300        16.679393250641965     
 H   1.2609991724653513        6.5324732773130707        10.134561430178611     
 H   2.7473797491414915        5.7016527445025593        10.655656994677646     
 H   1.2196215489930378        4.1996763141198281        12.316485844592902     
 H  0.16734749903121593        5.0179779317289270        11.148812552580617     
 H   3.1679442172460712        5.3613120757370849        12.934941105581563     
 H   3.0935585003083177        7.1214817821842082        13.181647621239968     
 H   2.4480906323869140        10.905777322684322        11.900257127061437     
 C   4.1165142775031969        10.242624771194551        10.683814930790556     
 C   3.9807514485110991        7.9308783097417992        10.069222262255318     
 C  -2.4945422445350269        4.8722327910173586        9.9604822379390558     
 C  -1.3940780139660487        5.6571349263774726        7.9617159393345673     
 H -0.32064906076931154        7.5231561160042641        8.1420592659015494     
 H  -4.5617029247579586        11.221160591419752        14.668984454374677     
 C  -4.6261998870647627        9.1540912515422690        15.302604998373250     
 H  -4.3370770473620190        7.0590068855047461        15.765008990325725     
 C   2.5416748383544134        4.8669286295340681        15.374026122687365     
 C   1.4479654619950382        5.6537070218276337        17.376061315522303     
 H  0.37136369727236374        7.5185754253673576        17.196746913492774     
 H   4.6033740129166176        11.214281825902672        10.653825870830898     
 C   4.6630500893065099        9.1468377690974112        10.020734304954209     
 H   4.3703196874570986        7.0514628853469654        9.5619158585059836     
 H  -3.1109299059043289        4.1339200331046637        10.473803919269239     
 C  -2.1874979025937829        4.7042769331482450        8.6069923111093996     
 H  -1.1409057800888063        5.5513221145731277        6.9057657871712603     
 H  -5.5725935333690879        9.2465430392464896        15.832466000586724     
 H   3.1569299365553629        4.1285513136272716        14.859409738141485     
 C   2.2397339778325058        4.7006937367834398        16.728927025981939     
 H   1.1985943153644512        5.5489338572678726        18.432998631328324     
 H   5.6070896698844273        9.2381177423938592        9.4864416124212099     
 H  -2.5788786556539458        3.8417796876783799        8.0764979092971565     
 H   2.6339709565415843        3.8393553908098417        17.259251673864640     
         256

 Dy   4.2721089491543029       0.18435053795711911        4.2247817827686944     
 Br   4.2774112393032375       -2.6986830324770987        4.2223192603404414     
 O   5.0670802688065884       0.61535003869730787        2.2496555973549985     
 N   5.6762244288080188        2.2961327247955809        4.6654733805024096     
 N   6.5197164307775077      -0.26447585248640570        5.4343144198230524     
 O   3.4700483316350907       0.62585937430977712        6.1928786648749394     
 N   2.8681688046648861        2.3004621091180946        3.7703900593805924     
 N   2.0324446204656375      -0.28280786734791141        3.0274761215633701     
 C   5.5207048277827493        1.6714323748046767        1.5698199926628058     
 C   6.3248469826925255        2.1044597007548935        5.9880368610143657     
 C   4.8428933819729245        3.5312124188863558        4.7210446143089815     
 C   6.7677336014670484        2.4275228687266517        3.6403594558755272     
 C   7.1698253373034690       -1.4468684802938938        5.5115566415049280     
 C   7.0635043160895545       0.79705823441995993        6.0801700874586881     
 C   3.0224629315393368        1.6875345072160592        6.8679518698238144     
 C   2.2220277292399455        2.0875758857194602        2.4517352367827092     
 C   3.7047572668772277        3.5306987776151950        3.7023373603034475     
 C   1.7785434757715952        2.4412508382652383        4.7940036307860199     
 C   1.3795615005219519       -1.4645593335502762        2.9571549277101830     
 C   1.4888850842328785       0.77551982303759825        2.3739893538911683     
 C   6.3317779627498787        2.6436176493952810        2.2195847504728490     
 C   5.1998514116167414        1.8648377626255328       0.20676270233461347     
 H   5.5312490692744323        2.1102261788601289        6.7517120480438653     
 H   7.0169963703542946        2.9334089646773078        6.2155688327097502     
 H   5.4760987877149701        4.4205150214961018        4.5590651168649643     
 H   4.4262764875844205        3.6050516236155676        5.7307079417060693     
 H   7.4275652146518452        3.2564804516210057        3.9403205422650758     
 H   7.3484980330661624        1.4964426892750045        3.6947054763980076     
 H   6.6876813106367745       -2.2745198589945570        4.9968048984909492     
 C   8.3665914943145623       -1.6166952003841981        6.2029813236681921     
 C   8.2447956469617321       0.69715776813036245        6.8142079591289386     
 C   2.2160839837050030        2.6609857743589895        6.2140299052536978     
 C   3.3435781361290760        1.8838196610622429        8.2304718751434276     
 H   3.0152680910753102        2.0877157416230978        1.6877602693097384     
 H   1.5243020404906904        2.9084327569814912        2.2111461554690526     
 H   3.0778034438092670        4.4255498549706234        3.8591647818037558     
 H   4.1204591134528172        3.5960939374941545        2.6917077816056407     
 H   1.1205123880775423        3.2709974948434586        4.4917065495665689     
 H   1.1944773287761310        1.5118000760351002        4.7449209644085428     
 H   1.8598874479997987       -2.2894665512802490        3.4775973141751084     
 C  0.18410614561336019       -1.6385694278629601        2.2646427370466209     
 C  0.30816519052769653       0.67008808958413113        1.6392830932595142     
 C   6.7974584175451112        3.7515746966829373        1.5039010257067791     
 C   5.6837288218334701        2.9767063805025380      -0.49169611621170073     
 H   4.5934519806948106        1.1208074400580450      -0.30778438524643242     
 H   8.8489598406262395       -2.5907098490889600        6.2323223028714194     
 C   8.9218795226633336      -0.52185191060492342        6.8605280182802710     
 H   8.6407880137124859        1.5754412678361758        7.3184906677025996     
 C   1.7547349417466718        3.7728811579887092        6.9262021108079637     
 C   2.8644550377418616        3.0003105540547343        8.9249051108576527     
 H   3.9457198200717474        1.1377898289715715        8.7473449176967257     
 H -0.29807685391029365       -2.6126671920792499        2.2411983120751557     
 C -0.36947549849281391      -0.54848403102449406        1.5980288952762718     
 H  -8.6702658016082998E-002   1.5457328547296709        1.1295025579646121     
 H   7.4207537620715573        4.4850875122401144        2.0156605553721434     
 C   6.4877289520188226        3.9221860000750972       0.15129036636703311     
 H   5.4276671376767309        3.0848579154691973       -1.5466943605476533     
 H   9.8686035683725795      -0.61603066032348652        7.3896106284801153     
 H   1.1333425905702881        4.5063484160983354        6.4121847258990554     
 C   2.0649308691980592        3.9469911417840828        8.2782601740600743     
 H   3.1202682273346563        3.1108635173542130        9.9796742927859672     
 H  -1.3146924950042826      -0.64556841130690046        1.0665719576819424     
 H   6.8855057480891571        4.7812547470888784      -0.38008366771098884     
 H   1.6705322872244064        4.8095458399804594        8.8063739446982385     
 Dy   4.2853335666518628        17.048087659631186        12.657918765320826     
 Br   4.2810429756553185        19.920187081159327        12.659564402274096     
 O   3.4720735165315642        16.619612434196302        10.690379690538650     
 N   2.8925514161118158        14.926327085100874        13.111275978977247     
 N   2.0411983528976534        17.498418537068737        13.867915473911577     
 O   5.0991960932502609        16.627792580494496        14.628759805281545     
 N   5.6863051953683064        14.929640520458925        12.212828315126233     
 N   6.5302409527011562        17.505019640457839        11.454432768473982     
 C   3.0279569229287744        15.556799756214975        10.014564420772865     
 C   2.2494201331578809        15.130897643477009        14.434453188154139     
 C   3.7231019009733388        13.690780715538921        13.171833246266749     
 C   1.7975230202638692        14.792450721073079        12.090942242431831     
 C   1.3842650493570094        18.677081902034107        13.943619026669445     
 C   1.5064879757832073        16.436717251004417        14.521397064112664     
 C   5.5438408089940117        15.567696107841128        15.308139918057440     
 C   6.3316054854142552        15.136041078564769        10.891008407788593     
 C   4.8585718380538072        13.692439395000532        12.150802999898998     
 C   6.7791731677731226        14.799408810029444        13.236064405845099     
 C   7.1844211263009603        18.685332735286863        11.381001010972415     
 C   7.0724831065416458        16.443255961538689        10.807320308954187     
 C   2.2290114136305776        14.577476962900272        10.668828000341083     
 C   3.3439265729825749        15.365786537191553        8.6501162688563991     
 H   3.0463375669020669        15.133043384805362        15.194692204238793     
 H   1.5598806851112470        14.302843148888241        14.672907932893539     
 H   3.0905296649844600        12.800401067403948        13.013366502116870     
 H   4.1415293819183230        13.620272022786789        14.181052723266646     
 H   1.1398292902786804        13.962880298015540        12.393802068813386     
 H   1.2157242991426305        15.722800964746288        12.146279221087980     
 H   1.8578274307560976        19.505047757489830        13.421617390477142     
 C  0.19161270076149256        18.844483891740840        14.642692834118913     
 C  0.32896726461597675        16.534043075058353        15.262554729402130     
 C   6.3450271783367667        14.587406352428408        14.657889079806417     
 C   5.2258339436612262        15.379236350762325        16.672723706010746     
 H   5.5361217078315050        15.137897876294893        10.129238317034609     
 H   7.0229907261553084        14.309433367604250        10.652861325957957     
 H   5.4929016481340875        12.803064795609654        12.308314456189507     
 H   4.4404072878985810        13.622049000513757        11.141442818925816     
 H   7.4386739501146284        13.970019610054669        12.936537707312244     
 H   7.3599292649412051        15.730409471185897        13.180056025242818     
 H   6.7044818164946145        19.513303796297592        11.897199469395115     
 C   8.3823192583274295        18.854070565435592        10.691213381395132     
 C   8.2556405845867307        16.541915610602985        10.075881540776553     
 C   1.7686462688779283        13.465756614970756        9.9555574102946416     
 C   2.8656683962324858        14.249792594477629        7.9543560681668612     
 H   3.9405126620056050        16.115826209733076        8.1326351726774497     
 H -0.29568393309543306        19.816059743967521        14.670627810554867     
 C -0.35317190251710717        17.750208712444586        15.309844144264794     
 H  -5.9651779030360536E-002   15.655760298253981        15.772609295707287     
 C   6.8045808457009436        13.477514081404392        15.374562136032791     
 C   5.7035686842256750        14.265260629258840        17.372015621744502     
 H   4.6271970864434042        16.129142773893257        17.187846165184041     
 H   8.8669835389511018        19.826955430640417        10.664232993155196     
 C   8.9355079159730000        17.759465469530660        10.031738941466177     
 H   8.6501118876262364        15.663592939306572        9.5705418473009818     
 H   1.1525015697497119        12.728166886888834        10.470044368419076     
 C   2.0728980661044449        13.297650614294051        8.6014594243093185     
 H   3.1165940681540332        14.143507541354701        6.8979741957821705     
 H  -1.2961177544006579        17.842703609020461        15.845946983303737     
 H   7.4220808135899521        12.739091863617226        14.862925915409413     
 C   6.4980776753989353        13.312135689351461        16.728490617604781     
 H   5.4508455639433304        14.161460644516712        18.428256886671576     
 H   9.8825222198145983        17.852756255096995        9.5030846092003021     
 H   1.6797087208512484        12.435513212225001        8.0717199501261430     
 H   6.8910296765998407        12.451445009589660        17.260748166565303     
 Dy   6.6984035012321906E-003   8.7895385088500984        4.2227692602290601     
 Br   2.2853541408672279E-003   5.9064439983854209        4.2157969292679223     
 O  0.80913944942318927        9.2277671424162566        2.2536369289521527     
 N   1.4127039352562298        10.904568501107136        4.6731613915003969     
 N   2.2450813027153123        8.3205558946155715        5.4203507048673663     
 O -0.78737820668647773        9.2258480689431224        6.1968140125531583     
 N  -1.3954797212116699        10.901645554885173        3.7776854979619601     
 N  -2.2420759693262440        8.3412981174115703        3.0136215023252375     
 C   1.2578298268240653        10.287851946658817        1.5768898132917857     
 C   2.0590851469677336        10.692278298492923        5.9917128134231445     
 C  0.57697908625198058        12.135457013645343        4.7401464871798957     
 C   2.5023605827606232        11.043537338356947        3.6494423850425459     
 C   2.8969047836195574        7.1382891169618183        5.4919523381960031     
 C   2.7915162104492488        9.3799257157665803        6.0697731108388728     
 C  -1.2406828185740859        10.283793424218439        6.8740287092009371     
 C  -2.0433131075948028        10.708697530531438        2.4549373111806494     
 C -0.56114994452192746        12.136080926019243        3.7213444860549418     
 C  -2.4876757615516643        11.035158295940471        4.8016822444830094     
 C  -2.8934217909132736        7.1595082411295330        2.9377927892004934     
 C  -2.7830999478584286        9.4018515829086233        2.3638855882522685     
 C   2.0649086838038300        11.261767701635087        2.2292887754314257     
 C  0.93741617245811137        10.482332782555732       0.21389012994816547     
 H   1.2661331435428436        10.693186234740127        6.7559375061391016     
 H   2.7573688642603513        11.512860703297102        6.2315212878736439     
 H   1.2046047009264316        13.029715048544073        4.5826673081485536     
 H  0.16135410498542724        12.201981197936814        5.7507198661161674     
 H   3.1608533606837508        11.873264631176312        3.9507927222507915     
 H   3.0859369199234061        10.113804160614501        3.6995272073147976     
 H   2.4143367832393752        6.3126172808017520        4.9747658848330509     
 C   4.0941766373372834        6.9648310938304006        6.1815233014683777     
 C   3.9744926141341308        9.2752757963462571        6.8006937224558159     
 C  -2.0522301077872287        11.254074779111873        6.2221043923569477     
 C -0.91869248370226309        10.481053751574141        8.2361939419813286     
 H  -1.2491377729960509        10.712635959491092        1.6918749991402238     
 H  -2.7345206984290207        11.537950478303079        2.2256932146773907     
 H  -1.1936439529581016        13.025987921560878        3.8828148994417715     
 H -0.14441563294678547        12.209040833174940        2.7116638313746004     
 H  -3.1471104803284731        11.863719520339139        4.4997873420247378     
 H  -3.0686155172028737        10.104137931593016        4.7487238116094908     
 H  -2.4134382934921388        6.3325469331572135        3.4556161548751869     
 C  -4.0885973306109795        6.9893038211859349        2.2437167464678569     
 C  -3.9625605222422462        9.3014563187914217        1.6268148749676139     
 C   2.5269488332009371        12.372502042063109        1.5158109520447416     
 C   1.4177368479066288        11.597342740677009      -0.48209061397716313     
 H  0.33454271810609759        9.7363612199488099      -0.30216326842385399     
 H   4.5750856199274841        5.9901323250086991        6.2065479821311529     
 C   4.6511423450230778        8.0562178874923234        6.8431331376941067     
 H   4.3716737944791904        10.151915694797287        7.3068845984981792     
 C  -2.5182761980429706        12.363398650874284        6.9352909490604455     
 C  -1.4026562644918055        11.594533586090531        8.9320071662521325     
 H -0.31211179805726924        9.7383568259959574        8.7524007619536572     
 H  -4.5722291022370181        6.0158857831176071        2.2159049710910650     
 C  -4.6407683074453550        8.0830168747467326        1.5816521004549169     
 H  -4.3562822547360991        10.178966392756816        1.1194001617436899     
 H   3.1482730360647473        13.106612722550107        2.0290303989615488     
 C   2.2174455677092055        12.544658068641597       0.16336646511999769     
 H   1.1625043364438474        11.706372814389663       -1.5371459445626474     
 H   5.5978514389293332        7.9598005550440405        7.3720685788926907     
 H  -3.1423830739475829        13.095165660876802        6.4220933176057367     
 C  -2.2077947891048963        12.537694994577418        8.2872019520091804     
 H  -1.1461267764168046        11.705573412214408        9.9865634934772878     
 H  -5.5861692397221807        7.9883636316880855        1.0502741800437738     
 H   2.6124867357754287        13.406207329131991      -0.36586351814311530     
 H  -2.6059228016447920        13.397875897144683        8.8164007859572990     
 Dy   2.2391040314948579E-002   8.4566840686618043        12.670854355976923     
 Br   2.8232771905430214E-002   11.323806500968610        12.677143556166614     
 O -0.79303818783919389        8.0313772653959337        10.699645354086158     
 N  -1.3774428998179955        6.3326938979264371        13.118436945067902     
 N  -2.2234975502451446        8.9074709771341656        13.876794811404119     
 O  0.83355490161063106        8.0234260814851783        14.638071239204278     
 N   1.4150068579284192        6.3304161486477177        12.218567859227884     
 N   2.2653856191407438        8.9026768080343679        11.458652791104504     
 C  -1.2354615156206847        6.9683548243006168        10.023182753026022     
 C  -2.0217873505088284        6.5385831576832283        14.440617828661676     
 C -0.54994904116743348        5.0952518577783632        13.179667804072070     
 C  -2.4710015561328471        6.2019150294209222        12.096221770979046     
 C  -2.8788654373276192        10.087024686749007        13.951293563370749     
 C  -2.7635924559468386        7.8451694022499296        14.524924842947764     
 C   1.2787998557782314        6.9613148307455646        15.314522779856915     
 C   2.0582038793225745        6.5340716109103134        10.895507092872551     
 C  0.58547747864643895        5.0940576436126523        12.158661334227599     
 C   2.5100167425098694        6.1965277474628282        13.238826678616585     
 C   2.9223283201936772        10.081196702546432        11.380981173016743     
 C   2.8013243836526369        7.8395694372097999        10.808289348758503     
 C  -2.0362937867934092        5.9885428408786563        10.674879341434353     
 C -0.91454918159480147        6.7755872975796780        8.6598447461284511     
 H  -1.2259492992675451        6.5407587134907104        15.202007183093986     
 H  -2.7125815136070344        5.7115546937317108        14.679193404432878     
 H  -1.1844290373560866        4.2060425969205975        13.021281855114315     
 H -0.13192962481213460        5.0238153088996844        14.188999850489832     
 H  -3.1303447658711594        5.3724572882850321        12.396369833702201     
 H  -3.0518813798970879        7.1328295914618440        12.151802310924792     
 H  -2.4005925595352209        10.915629428285214        13.434669197695310     
 C  -4.0759125196539818        10.254516327620044        14.642795838912660     
 C  -3.9459215050939513        7.9425802238607721        15.258032352631920     
 C   2.0783066853605461        5.9820319817136589        14.660928650847520     
 C  0.96355661586975594        6.7710817711445230        16.679285412306474     
 H   1.2614675162990137        6.5359454878848036        10.135057749133958     
 H   2.7477444637311188        5.7058832778519193        10.657415744633234     
 H   1.2189638455447784        4.2043698074398712        12.317922312894677     
 H  0.16737128009841196        5.0222722775466959        11.149428894635463     
 H   3.1674682805095533        5.3664587625028144        12.936307028636172     
 H   3.0923469218812385        7.1265721550381560        13.183313918254976     
 H   2.4479009926901854        10.910382529413242        11.900166752746077     
 C   4.1161176658523972        10.247091042620914        10.683534526392917     
 C   3.9804696452583244        7.9351561711563496        10.069726327016488     
 C  -2.4925466325012704        4.8754372392880194        9.9610027907292906     
 C  -1.3887133478495366        5.6583167909581054        7.9633796848259255     
 H -0.31647799007698363        7.5249166154031979        8.1432658921761618     
 H  -4.5615733764934694        11.226805137814814        14.670693443731007     
 C  -4.6270361564235722        9.1593369634817012        15.303021763804937     
 H  -4.3388078799215144        7.0638360139535603        15.763930493044294     
 C   2.5385978600908103        4.8703848688255507        15.374494451240524     
 C   1.4421502750212785        5.6555422602707246        17.375586508191727     
 H  0.36649785030427279        7.5208101571505184        17.196633910569581     
 H   4.6028655409874633        11.218801080677004        10.653234225398174     
 C   4.6626430063048829        9.1511623429230582        10.020643635165655     
 H   4.3701497190428240        7.0555662718852243        9.5628117886044883     
 H  -3.1094279069032469        4.1374737474034973        10.474211110851929     
 C  -2.1828766615203370        4.7058495652111834        8.6083133206570501     
 H  -1.1337406667916046        5.5513819051548454        6.9080042139034452     
 H  -5.5734304666268155        9.2517504722348676        15.832932767515043     
 H   3.1542901023415220        4.1322992673954531        14.859990443206113     
 C   2.2345483781743796        4.7028459285375792        16.728766529786455     
 H   1.1913445958233384        5.5498886820259044        18.432073596321242     
 H   5.6066003654133212        9.2423145599703940        9.4861395215159074     
 H  -2.5725751273654596        3.8423726935087852        8.0781071154978683     
 H   2.6274314106811882        3.8407339929323814        17.258901844123478     
         256

 Dy   4.2716798449695350       0.17929429940474606        4.2244445773457961     
 Br   4.2771321650688243       -2.7040462667513991        4.2219903846602946     
 O   5.0656560692377255       0.61126670069820532        2.2490422391699991     
 N   5.6759294001386795        2.2913248214637205        4.6649339294016068     
 N   6.5196061274516719      -0.26929416592427047        5.4338479534820348     
 O   3.4706231992900607       0.62132909583985141        6.1928394602499601     
 N   2.8673933639432572        2.2955811917120630        3.7707126191203950     
 N   2.0318392572770914      -0.28773134293194091        3.0269515431422467     
 C   5.5184717081884997        1.6678958305031177        1.5694586664085373     
 C   6.3251196771283507        2.0998943460365957        5.9872548811429107     
 C   4.8426305587819494        3.5264468517575707        4.7206590903059880     
 C   6.7670837262113643        2.4226083208177678        3.6393808781836849     
 C   7.1695902304023127       -1.4517540168625960        5.5114308662699525     
 C   7.0634994739930370       0.79231634184664002        6.0795010542391248     
 C   3.0241173307595584        1.6835145638773730        6.8678629162158762     
 C   2.2206575903932970        2.0831057009463070        2.4522814674884725     
 C   3.7038699523181515        3.5259222158767969        3.7026060151689650     
 C   1.7781866441143970        2.4360168666434925        4.7948848469573466     
 C   1.3793015211479680       -1.4696506521335175        2.9558712258067885     
 C   1.4879078876219189       0.77083308669173223        2.3741518046274459     
 C   6.3302478811332525        2.6395931173635212        2.2190423738152325     
 C   5.1957705324778285        1.8626882613503553       0.20705048222307565     
 H   5.5319832330162884        2.1062845849067529        6.7514056930625772     
 H   7.0176237922361961        2.9287503717515389        6.2141188507065008     
 H   5.4757694507766468        4.4156923384640683        4.5581295412433098     
 H   4.4266546511896125        3.6005387936437119        5.7305506477040460     
 H   7.4273798754678966        3.2511925849140040        3.9393420849100504     
 H   7.3474566902107750        1.4912606750166699        3.6931272570653384     
 H   6.6874364647245166       -2.2794424488963712        4.9967496177272999     
 C   8.3662209064763751       -1.6216527472894653        6.2031048605121279     
 C   8.2447494933744885       0.69237228678690832        6.8135990954859595     
 C   2.2168305289366685        2.6565105434059930        6.2144374402024649     
 C   3.3477033474527169        1.8811779662081620        8.2295827923956182     
 H   3.0134450210168735        2.0840077551820650        1.6878325603731590     
 H   1.5225301858937934        2.9038692565543278        2.2124888084127017     
 H   3.0769144127395109        4.4206730220804165        3.8599825704358373     
 H   4.1189692195018779        3.5916221811961027        2.6917611688704270     
 H   1.1195789699516947        3.2653656891956389        4.4927791785777123     
 H   1.1946186841174209        1.5062374693567335        4.7463363485390291     
 H   1.8598657227665327       -2.2947299821201663        3.4758206858167391     
 C  0.18391570357557346       -1.6436614035086401        2.2632022754644141     
 C  0.30711929818513106       0.66546479672275416        1.6395505441063427     
 C   6.7947194118634080        3.7484138060552916        1.5038876940045196     
 C   5.6783318319556466        2.9754468261016922      -0.49088606380780048     
 H   4.5888861529965403        1.1191591471053632      -0.30757858946428834     
 H   8.8483828809174927       -2.5957650426926397        6.2327381504142796     
 C   8.9216220319422241      -0.52673052166994894        6.8604589545868473     
 H   8.6409377941416565        1.5707876008574506        7.3174951305017331     
 C   1.7570778147644481        3.7692999770258058        6.9262650752053094     
 C   2.8703306733945744        2.9986233074031565        8.9236643204051020     
 H   3.9504864889811651        1.1356113500143812        8.7463020643978187     
 H -0.29785541817352912       -2.6179515002861669        2.2390722229834377     
 C -0.37010617102854260      -0.55329792281632939        1.5973778999175146     
 H  -8.8157102577388666E-002   1.5413744842531139        1.1305474381764080     
 H   7.4184636013143708        4.4815364933600756        2.0156485916480955     
 C   6.4829548675792150        3.9205097417167316       0.15192553391135541     
 H   5.4208930515178197        3.0846130924127988       -1.5454216993984355     
 H   9.8682704541817188      -0.62086042408232445        7.3897325908534102     
 H   1.1351260494135256        4.5024493867322244        6.4124896452993703     
 C   2.0699616315320393        3.9449244061560549        8.2775169773067159     
 H   3.1279961862564378        3.1102135581361425        9.9778520359573122     
 H  -1.3153055513028551      -0.65026711240460022        1.0658266659212949     
 H   6.8794411733594387        4.7804075888259199      -0.37914232037399254     
 H   1.6772249286829375        4.8083887941869730        8.8054525731321593     
 Dy   4.2859848039345749        17.053123026020792        12.657740262347216     
 Br   4.2818291616702133        19.925483283539553        12.660356498216064     
 O   3.4736933942210428        16.624054005164204        10.689750835192434     
 N   2.8930346534745444        14.931088481467249        13.110566540251499     
 N   2.0414815966651023        17.503090813945825        13.867540253007718     
 O   5.0990568452668406        16.632037138129665        14.628589116021029     
 N   5.6872616362788708        14.934479744939283        12.212928808017487     
 N   6.5310148220341038        17.510006837671895        11.453960662282654     
 C   3.0304470410191833        15.560750359076650        10.014081382781910     
 C   2.2493083413385877        15.135264435484673        14.433515567236093     
 C   3.7235380079155593        13.695487854825949        13.171160274277833     
 C   1.7983903430425794        14.797444789082054        12.089739840321220     
 C   1.3846581136046729        18.681810826156070        13.943634327479632     
 C   1.5066451668554715        16.441253419702946        14.520703719541777     
 C   5.5426000831626752        15.571381197194086        15.307860147038294     
 C   6.3330823079761691        15.140634697309846        10.891329060359062     
 C   4.8596096544025391        13.697202699667020        12.150756669232665     
 C   6.7797744464820822        14.804440285052964        13.236626239830066     
 C   7.1848768388339730        18.690476555324576        11.379860128448277     
 C   7.0735985749277637        16.448058663392462        10.807425517402793     
 C   2.2308176029537186        14.581793348233514        10.668038496360722     
 C   3.3483838340883834        15.368470705927704        8.6502808245709328     
 H   3.0457592019680444        15.136697236970241        15.194251158125862     
 H   1.5594010204741646        14.307271704192162        14.671191215395693     
 H   3.0910114825896398        12.805183645769299        13.012108242711248     
 H   4.1413587098122147        13.624661961324525        14.180592361644432     
 H   1.1402435204857870        13.968183099810361        12.392458937508923     
 H   1.2169546362284203        15.728038442364193        12.144596942691987     
 H   1.8582572664040649        19.509864257259888        13.421807187251428     
 C  0.19209870207432839        18.849214510393896        14.642896877079275     
 C  0.32914085371065116        16.538555104905569        15.261892577301420     
 C   6.3445943266245113        14.591551472818939        14.657981779570944     
 C   5.2222099724408180        15.381520258841549        16.671666591540497     
 H   5.5380065274876698        15.141865293696597        10.129126787389740     
 H   7.0248337870035389        14.314136769569501        10.653804956738639     
 H   5.4939218633560580        12.807902526906435        12.308744980893005     
 H   4.4420343217323861        13.626589553342503        11.141180963083878     
 H   7.4397966257097519        13.975457073169778        12.937157606141497     
 H   7.3600662217608024        15.735754954890600        13.181226475061878     
 H   6.7047357799964100        19.518579427798397        11.895660821763411     
 C   8.3826968507182862        18.859252994123729        10.689906315296755     
 C   8.2568306929911532        16.546692176168655        10.076112878484368     
 C   1.7717914312186185        13.469243334980504        9.9551692715630935     
 C   2.8715668744883236        14.251628745851752        7.9549124910445741     
 H   3.9454382084370696        16.118074921722052        8.1327898294516334     
 H -0.29501724466362206        19.820876703545014        14.671156651503246     
 C -0.35280896737807144        17.754802904896390        15.309759929576529     
 H  -5.9679951253573699E-002   15.660100317369320        15.771492838904859     
 C   6.8025171633672956        13.480688503602927        15.374205644121862     
 C   5.6981439016504494        14.266498914672562        17.370501045163003     
 H   4.6230147898289378        16.130988682195504        17.186711246289359     
 H   8.8669620722007334        19.832323678626949        10.662309185703464     
 C   8.9363053744820000        17.764420252187108        10.031130693110784     
 H   8.6516939474841568        15.668133029304382        9.5714984445339883     
 H   1.1552208014664744        12.731946727225891        10.469559098546050     
 C   2.0781894726696302        13.299793740862702        8.6017147324728782     
 H   3.1239425032026884        14.144442968336469        6.8989885717881130     
 H  -1.2957098536337719        17.847202560346975        15.846003159002491     
 H   7.4204990067599690        12.742583936411485        14.862714430839608     
 C   6.4933772273992902        13.313729478734308        16.727349989869854     
 H   5.4436121129288866        14.161609415377807        18.426177056547722     
 H   9.8832947665430648        17.857621218631330        9.5023722346668666     
 H   1.6864018604674988        12.436848801183332        8.0721809327840948     
 H   6.8846236809998942        12.452063081859773        17.259354797043535     
 Dy   7.0981576008214602E-003   8.7844920604667323        4.2230066208860402     
 Br   2.3748794939114841E-003   5.9010967757569475        4.2163008377452815     
 O  0.80852824578212623        9.2232887474775058        2.2535730676347687     
 N   1.4134831212041532        10.899668809604758        4.6728025007335976     
 N   2.2456985983102080        8.3156056734437147        5.4206922157449116     
 O -0.78591696542431855        9.2217339166620818        6.1973762854687724     
 N  -1.3951841136744467        10.896875364256783        3.7782255492079733     
 N  -2.2419445539174960        8.3365290337743794        3.0138710536501585     
 C   1.2561385384160435        10.283911458339212        1.5769124138611903     
 C   2.0604765321784888        10.687744473595282        5.9911150423154291     
 C  0.57789235876798706        12.130672573663563        4.7398878976532632     
 C   2.5027060410070820        11.038297358804632        3.6485117314950304     
 C   2.8971861179797047        7.1331723926745454        5.4929594797640018     
 C   2.7925096961994988        9.3751683520777203        6.0694879496259153     
 C  -1.2384093504827240        10.280200748545626        6.8743763124006252     
 C  -2.0436040834632019        10.704239694320959        2.4557175329204330     
 C -0.56087515834795165        12.131348129512830        3.7217578440366279     
 C  -2.4870104543677765        11.030249805526980        4.8026836980886731     
 C  -2.8931380272421823        7.1546628199863562        2.9375728732003288     
 C  -2.7830970309722862        9.3972154784057498        2.3644496003681787     
 C   2.0641288555692201        11.257346433823392        2.2288478487209504     
 C  0.93325613553874087        10.479822183770487       0.21471652096544366     
 H   1.2679914882285623        10.689395125760084        6.7558271491260680     
 H   2.7591708093069007        11.508221410831402        6.2301416600157626     
 H   1.2055339861509544        13.024821429462715        4.5818656703657030     
 H  0.16288915342361815        12.197482293557876        5.7506855013107785     
 H   3.1617961303558335        11.867602907517542        3.9496875117005277     
 H   3.0857664522489370        10.108222845076336        3.6980178318098651     
 H   2.4143754982595835        6.3073632025011683        4.9762197108553670     
 C   4.0943990803915220        6.9596715246869332        6.1826590619789181     
 C   3.9755620802894200        9.2705336931641718        6.8002848502372109     
 C  -2.0506707481248196        11.250011691274583        6.2226728031712986     
 C -0.91455937083484207        10.478803842516093        8.2358905336875523     
 H  -1.2498971670973673        10.708862486427394        1.6921705701268157     
 H  -2.7351802918860133        11.533407642168719        2.2272104136849271     
 H  -1.1932920385054009        13.021199867507253        3.8838050938945146     
 H -0.14479211516452364        12.204585456183294        2.7118466062164006     
 H  -3.1469147987189818        11.858447040426094        4.5008224187164920     
 H  -3.0675593365685825        10.098963660062010        4.7502953847396610     
 H  -2.4131275979280922        6.3276187983714767        3.4552385951501248     
 C  -4.0881792848073202        6.9844357737239564        2.2432399315119045     
 C  -3.9625163046281640        9.2968299140276152        1.6273114748117425     
 C   2.5245661168006248        12.369006475475405        1.5157560843964943     
 C   1.4118225405044194        11.595817250984672      -0.48087193851810878     
 H  0.32974647173739841        9.7343274487658746      -0.30120931418256935     
 H   4.5749070964516569        5.9847866406058001        6.2082891161874354     
 C   4.6518028275487193        8.0512865051615492        6.8435554503627376     
 H   4.3731562100194594        10.147405086164859        7.3057461428987862     
 C  -2.5155026717286471        12.360175146382856        6.9353696276736301     
 C  -1.3972078545612037        11.593145098560354        8.9312224013347556     
 H -0.30748470677151285        9.7365964194306382        8.7521476755691054     
 H  -4.5715800851580131        6.0109087502784053        2.2150319938940433     
 C  -4.6404931599969030        8.0782906046311549        1.5814938600032780     
 H  -4.3564497999907328        10.174514016971210        1.1203661668957934     
 H   3.1464546033098317        13.102775579666739        2.0287611807410326     
 C   2.2123687400728036        12.542733257661064       0.16412386261333178     
 H   1.1547469185958985        11.705919339226442       -1.5353459764750983     
 H   5.5984988895528884        7.9549501194960266        7.3725715719617941     
 H  -3.1400592728983883        13.091571538984535        6.4222013004371581     
 C  -2.2029773240032640        12.535909865751613        8.2866316838727876     
 H  -1.1392911103445362        11.705168302509605        9.9853142557848589     
 H  -5.5858235447147866        7.9837274801253901        1.0499277006958492     
 H   2.6057408332169523        13.405216489687994      -0.36489759439541020     
 H  -2.5998127023298614        13.396900840396455        8.8155547940715326     
 Dy   2.1816454276632386E-002   8.4616867176412036        12.671113855184615     
 Br   2.7747279670286805E-002   11.329087658879073        12.676525556211077     
 O -0.79287162579279602        8.0356334507639549        10.699856701157440     
 N  -1.3784450352786637        6.3376255728842903        13.118455544745268     
 N  -2.2242342344634296        8.9126090571227792        13.877215716202747     
 O  0.83197501794042072        8.0278139987567840        14.638752371502852     
 N   1.4144754966522797        6.3350742213651454        12.219335936518590     
 N   2.2651740208271622        8.9071698004562450        11.459052660936337     
 C  -1.2342376350804565        6.9720457771004112        10.023552060684015     
 C  -2.0233278808725523        6.5433556898554865        14.440391503441116     
 C -0.55109159431162247        5.1000720180189099        13.179882757348047     
 C  -2.4716440559218986        6.2070517775139482        12.095762471719365     
 C  -2.8792375162850794        10.092347785432672        13.952316389880499     
 C  -2.7647459120645590        7.8501713563332860        14.524790373765176     
 C   1.2763455273854876        6.9652061641970429        15.315050205537943     
 C   2.0582298289817160        6.5382680839735423        10.896474065315035     
 C  0.58491853883095923        5.0987055375751016        12.159477316651733     
 C   2.5091302518399128        6.2013997649752195        13.240053535944389     
 C   2.9220738871291179        10.085707800164288        11.380983889144495     
 C   2.8011222388350916        7.8439110408731993        10.808934739872337     
 C  -2.0359031110622725        5.9927316241857707        10.674902749322902     
 C -0.91095514402986777        6.7778212630531183        8.6610029278856331     
 H  -1.2279137424450302        6.5449419072938069        15.202228834095990     
 H  -2.7145123127380231        5.7164667299878067        14.678376632688586     
 H  -1.1856021639040579        4.2109593475803981        13.021083222742877     
 H -0.13364575254142305        5.0284536171331231        14.189426970926554     
 H  -3.1315440184807732        5.3780395765233555        12.395879921501466     
 H  -3.0520198628647255        7.1383060402078966        12.150697336949861     
 H  -2.4006947153234806        10.921048505823476        13.436094721030207     
 C  -4.0762329741693213        10.259950029213362        14.643924315141774     
 C  -3.9471979341959673        7.9476194502071822        15.257680910954614     
 C   2.0765230386403641        5.9862784690757733        14.661766127731680     
 C  0.95915431307983734        6.7737368511630160        16.679177573970982     
 H   1.2619358601326758        6.5394176984565355        10.135554068089306     
 H   2.7481091783207456        5.7101138112012793        10.659174494588823     
 H   1.2183061420965191        4.2090633007599143        12.319358781196451     
 H  0.16739506116560798        5.0265666233644639        11.150045236690309     
 H   3.1669923437730354        5.3716054492685430        12.937672951690780     
 H   3.0911353434541589        7.1316625278921038        13.184980215269984     
 H   2.4477113529934571        10.914987736142162        11.900076378430718     
 C   4.1157210542015985        10.251557314047275        10.683254121995278     
 C   3.9801878420055496        7.9394340325709001        10.070230391777660     
 C  -2.4905510204675134        4.8786416875586802        9.9615233435195272     
 C  -1.3833486817330245        5.6594986555387372        7.9650434303172837     
 H -0.31230691938465577        7.5266771148021316        8.1444725184507742     
 H  -4.5614438282289811        11.232449684209877        14.672402433087338     
 C  -4.6278724257823827        9.1645826754211352        15.303438529236624     
 H  -4.3405387124810098        7.0686651424023745        15.762851995762864     
 C   2.5355208818272068        4.8738411081170341        15.374962779793682     
 C   1.4363350880475190        5.6573774987138163        17.375111700861151     
 H  0.36163200333618190        7.5230448889336792        17.196520907646388     
 H   4.6023570690583098        11.223320335451337        10.652642579965450     
 C   4.6622359233032551        9.1554869167487052        10.020552965377103     
 H   4.3699797506285494        7.0596696584234833        9.5637077187029949     
 H  -3.1079259079021644        4.1410274617023317        10.474618302434619     
 C  -2.1782554204468916        4.7074221972741226        8.6096343302047007     
 H  -1.1265755534944031        5.5514416957365640        6.9102426406356301     
 H  -5.5742673998845431        9.2569579052232438        15.833399534443364     
 H   3.1516502681276815        4.1360472211636354        14.860571148270742     
 C   2.2293627785162533        4.7049981202917195        16.728606033590967     
 H   1.1840948762822257        5.5508435067839361        18.431148561314160     
 H   5.6061110609422151        9.2465113775469305        9.4858374306106050     
 H  -2.5662715990769733        3.8429656993391905        8.0797163216985783     
 H   2.6208918648207922        3.8421125950549206        17.258552014382317     
         256

 Dy   4.2712507407847680       0.17423806085237303        4.2241073719228979     
 Br   4.2768530908344111       -2.7094095010257000        4.2216615089801470     
 O   5.0642318696688626       0.60718336269910267        2.2484288809850002     
 N   5.6756343714693411        2.2865169181318605        4.6643944783008031     
 N   6.5194958241258361      -0.27411247936213523        5.4333814871410180     
 O   3.4711980669450311       0.61679881736992570        6.1928002556249799     
 N   2.8666179232216287        2.2907002743060314        3.7710351788601972     
 N   2.0312338940885453      -0.29265481851597036        3.0264269647211233     
 C   5.5162385885942493        1.6643592862015586        1.5690973401542685     
 C   6.3253923715641749        2.0953289913182984        5.9864729012714548     
 C   4.8423677355909751        3.5216812846287850        4.7202735663029936     
 C   6.7664338509556812        2.4176937729088839        3.6384023004918431     
 C   7.1693551235011563       -1.4566395534312979        5.5113050910349761     
 C   7.0634946318965186       0.78757444927332010        6.0788320210195623     
 C   3.0257717299797795        1.6794946205386865        6.8677739626079379     
 C   2.2192874515466481        2.0786355161731533        2.4528276981942363     
 C   3.7029826377590758        3.5211456541383992        3.7028746700344826     
 C   1.7778298124571987        2.4307828950217467        4.7957660631286734     
 C   1.3790415417739839       -1.4747419707167591        2.9545875239033945     
 C   1.4869306910109594       0.76614635034586620        2.3743142553637231     
 C   6.3287177995166264        2.6355685853317610        2.2184999971576165     
 C   5.1916896533389147        1.8605387600751775       0.20733826211153786     
 H   5.5327173967581436        2.1023429909533764        6.7510993380812883     
 H   7.0182512141180986        2.9240917788257694        6.2126688687032505     
 H   5.4754401138383235        4.4108696554320357        4.5571939656216545     
 H   4.4270328147948055        3.5960259636718557        5.7303933537020235     
 H   7.4271945362839489        3.2459047182070027        3.9383636275550251     
 H   7.3464153473553875        1.4860786607583352        3.6915490377326692     
 H   6.6871916188122587       -2.2843650387981858        4.9966943369636496     
 C   8.3658503186381878       -1.6266102941947325        6.2032283973560638     
 C   8.2447033397872431       0.68758680544345430        6.8129902318429796     
 C   2.2175770741683345        2.6520353124529965        6.2148449751512329     
 C   3.3518285587763583        1.8785362713540812        8.2286937096478088     
 H   3.0116219509584368        2.0802997687410327        1.6879048514365795     
 H   1.5207583312968966        2.8993057561271645        2.2138314613563508     
 H   3.0760253816697554        4.4157961891902087        3.8608003590679183     
 H   4.1174793255509377        3.5871504248980512        2.6918145561352138     
 H   1.1186455518258474        3.2597338835478196        4.4938518075888565     
 H   1.1947600394587106        1.5006748626783668        4.7477517326695144     
 H   1.8598439975332668       -2.2999934129600836        3.4740440574583693     
 C  0.18372526153778673       -1.6487533791543203        2.2617618138822069     
 C  0.30607340584256559       0.66084150386137719        1.6398179949531715     
 C   6.7919804061817048        3.7452529154276455        1.5038743623022599     
 C   5.6729348420778232        2.9741872717008460      -0.49007601140390022     
 H   4.5843203252982709        1.1175108541526817      -0.30737279368214421     
 H   8.8478059212087441       -2.6008202362963195        6.2331539979571398     
 C   8.9213645412211129      -0.53160913273497445        6.8603898908934235     
 H   8.6410875745708253        1.5661339338787252        7.3164995933008665     
 C   1.7594206877822243        3.7657187960629028        6.9263280396026543     
 C   2.8762063090472871        2.9969360607515783        8.9224235299525514     
 H   3.9552531578905823        1.1334328710571908        8.7452592110989098     
 H -0.29763398243676453       -2.6232358084930834        2.2369461338917191     
 C -0.37073684356427133      -0.55811181460816461        1.5967269045587573     
 H  -8.9611547138694320E-002   1.5370161137765570        1.1315923183882040     
 H   7.4161734405571851        4.4779854744800369        2.0156366279240481     
 C   6.4781807831396074        3.9188334833583656       0.15256070145567771     
 H   5.4141189653589095        3.0843682693563998       -1.5441490382492178     
 H   9.8679373399908581      -0.62569018784116226        7.3898545532267050     
 H   1.1369095082567628        4.4985503573661125        6.4127945646996851     
 C   2.0749923938660197        3.9428576705280269        8.2767737805533592     
 H   3.1357241451782190        3.1095635989180717        9.9760297791286554     
 H  -1.3159186076014275      -0.65496581350230010        1.0650813741606475     
 H   6.8733765986297204        4.7795604305629604      -0.37820097303699629     
 H   1.6839175701414688        4.8072317483934865        8.8045312015660784     
 Dy   4.2866360412172861        17.058158392410395        12.657561759373609     
 Br   4.2826153476851072        19.930779485919775        12.661148594158032     
 O   3.4753132719105215        16.628495576132106        10.689121979846220     
 N   2.8935178908372725        14.935849877833625        13.109857101525751
[truncated: 1,281,471 more chars]
