# Supplementary material for: Unraveling the Contributions to Spin–Lattice Relaxation in Kramers Single-Molecule Magnets
Source: J Am Chem Soc. 2022 Dec 9;144(50):22965–75. doi: 10.1021/jacs.2c08876 (PMC9782788; doi:10.1021/jacs.2c08876)
Supplement: Supplementary file 2 — ja2c08876_si_002.zip [file ja2c08876_si_002.zip › phonon_Dy/mol-9/mode-1-10/10/Cart_disp.xyz]

         256

 Dy   4.2259209152314465       0.10123006647515755        4.2760903990900658     
 Cl   4.2177626679432887       -2.5780497382024699        4.2951059563402083     
 O   5.0399133933913633       0.48517047860240964        2.2839635486299641     
 N   5.6820979812712720        2.2251097965495417        4.6361921613022545     
 N   6.4271892972669216      -0.34944197189471327        5.5514215310025854     
 O   3.4189896760483562       0.65602934247195055        6.2234549354840061     
 N   2.8747826386446031        2.2539648996718884        3.7368036741387254     
 N   1.9739727843181991      -0.32815422246487258        3.1200472151346377     
 C   5.4993464377522354        1.5245051142017063        1.5836631512464843     
 C   6.3133291303347212        2.0542447949510176        5.9680123292963696     
 C   4.8724724340281673        3.4749956731313079        4.6477663529198265     
 C   6.7857343328635604        2.3006988422631967        3.6209043744640312     
 C   7.0350809767184588       -1.5487563241521685        5.6964823170460805     
 C   7.0350972128873597       0.74063502071661802        6.0925073510136913     
 C   2.9853143053303719        1.7496681147550510        6.8557764654290558     
 C   2.2258603093630960        2.0063015807242643        2.4255032462216639     
 C   3.7401507389924373        3.4607892659728248        3.6231255609921509     
 C   1.7800366824823786        2.4687395229242339        4.7433918610356791     
 C   1.3055987564624287       -1.5030896077418527        3.0964143925224450     
 C   1.4711821432803729       0.70477938423493536        2.3926801524769523     
 C   6.3526153809274817        2.4868903352400324        2.1970449351072383     
 C   5.1396148107879869        1.7202436402875305       0.22915131101339731     
 H   7.0108733784988670        2.8804719627510349        6.1892890520559485     
 H   5.5101074403538464        2.0775303123023980        6.7209056997595216     
 H   5.5193608216014507        4.3511700446812283        4.4625681756188804     
 H   4.4491242209880646        3.5839974803446624        5.6525824537060849     
 H   7.3457521755966448        1.3579994590389508        3.7062436498849798     
 H   7.4639452227503638        3.1248061346052123        3.8999032609709179     
 H   6.4953932560662588       -2.3975348132013776        5.2732569333838386     
 C   8.2628206630832519       -1.7044702334006465        6.3382880824487158     
 C   8.2595801018645183       0.66212362088772159        6.7551152545228437     
 C   2.2064972976078638        2.7195457493859236        6.1610745879684030     
 C   3.2908843566732355        1.9838655781827206        8.2167347033169182     
 H   1.5402256106179975        2.8295429010109090        2.1587439105474560     
 H   3.0162145854847773        1.9701265540620825        1.6588023722585357     
 H   3.1344284271136598        4.3767695186728872        3.7373674018313281     
 H   4.1630066684065312        3.4747984189273771        2.6130622794773064     
 H   1.1624856992197483        1.5592514197354792        4.7171732628422030     
 H   1.1559996179032497        3.3130225060925191        4.4058884641587142     
 H   1.7596616403748775       -2.3065590346132860        3.6773854566167006     
 C  0.13229197521487884       -1.6933039528884524        2.3690127853219098     
 C  0.31509165515339060       0.58181800746695611        1.6214089505210627     
 C   6.8345648116269082        3.5700441974331532        1.4542980887574530     
 C   5.6345812453084267        2.8099747569384936      -0.49703674504862788     
 H   4.4954196444877059       0.99151669733661885      -0.26106774412223954     
 H   8.7047798767077147       -2.6947148578582723        6.4365741842201283     
 C   8.9017439807516912      -0.57343945167499677        6.8570038087995924     
 H   8.7114455658919763        1.5655210295498676        7.1676404899443771     
 C   1.7501263306121042        3.8582959790363569        6.8332565228094975     
 C   2.8165954851659234        3.1274605420530355        8.8708598464642598     
 H   3.8707638490389695        1.2432503185034660        8.7671675414578267     
 H -0.36690521039341023       -2.6593073182412192        2.3786027143533999     
 C -0.37713074401356389      -0.62960433211358002        1.6181851069995681     
 H  -4.7557439070660235E-002   1.4384832824220237        1.0532375129786116     
 H   7.4962787574369081        4.2891480814112839        1.9405031691708026     
 C   6.4922957560507504        3.7354460265420095       0.10836087574922086     
 H   5.3520619670504894        2.9131960656889628       -1.5462181835805497     
 H   9.8796154438556627      -0.65137392026496688        7.3320324449000402     
 H   1.1478081282617310        4.5858356525220492        6.2872212096994513     
 C   2.0412516802336405        4.0668717071690912        8.1846413760796484     
 H   3.0570014779076620        3.2620548548563009        9.9269623808643370     
 H  -1.3009356962582441      -0.74255199192095744        1.0511675936974010     
 H   6.9004951522897100        4.5764860944323287      -0.44480990906961632     
 H   1.6476113887820971        4.9491254130846469        8.6787522801224863     
 Dy   4.3288004535632325        16.905390486152481        12.638432899686556     
 Cl   4.3248538503983118        19.579527436805677        12.684079492212033     
 O   3.4831013505912303        16.500497607901313        10.667236433927624     
 N   2.9130356756429574        14.758960952732455        13.037255504706698     
 N   2.1312812576545173        17.322670381780384        13.925684207685466     
 O   5.1764931240344705        16.370087627015703        14.573126610425151     
 N   5.7091917055800057        14.748474917121678        12.104975600763400     
 N   6.5541841312533808        17.341086273585120        11.428130205187605     
 C   3.0455638444857493        15.442938901710887        9.9799592209211880     
 C   2.2945732967056323        14.930503714903901        14.375054286199255     
 C   3.7360086318395789        13.517549904588350        13.051449185098999     
 C   1.7995724228149332        14.656840789632447        12.035285217242551     
 C   1.5006262231851486        18.510680802986911        14.057720485673702     
 C   1.5559116628990326        16.234073482175937        14.499165152060604     
 C   5.6186062084511939        15.284250946842279        15.212969822168422     
 C   6.3409783998543956        14.991839016104253        10.784817735932352     
 C   4.8584589197347743        13.530905713569627        12.015805664090683     
 C   6.8156852615287820        14.557853076492483        13.101883247573962     
 C   7.2086196460379028        18.522401327444804        11.387073210498110     
 C   7.0879579995290580        16.297092131496097        10.743467369281447     
 C   2.2240589702053422        14.465039121279743        10.609981302635299     
 C   3.3991214241647061        15.244913204810240        8.6248438914449537     
 H   1.6102621444861067        14.096734736438490        14.608568663023263     
 H   3.1064559692651801        14.920413205462374        15.118876514809457     
 H   3.0953319282733829        12.634380157626328        12.881761421438215     
 H   4.1693489628794724        13.420949821270819        14.052659875711310     
 H   1.2252002482482125        15.590759530489910        12.117624983463212     
 H   1.1389079284482126        13.824156123059034        12.328609775854320     
 H   2.0148139789381152        19.359657573508944        13.609137262302983     
 C  0.28346963209011922        18.655960967665226        14.720395431021270     
 C  0.34741703334028873        16.304436017864354        15.190984299691243     
 C   6.4013477009576407        14.313849213991753        14.523962367234548     
 C   5.3185914602862594        15.056106889518841        16.576772911415343     
 H   7.0283546758963960        14.171453998620191        10.513046909351935     
 H   5.5416183824119631        15.021375356495696        10.027206194020286     
 H   5.4760898505128441        12.624239393461712        12.140629586417420     
 H   4.4277140394922130        13.495934501038439        11.009982804477604     
 H   7.4212974319426293        15.474689408077449        13.063987894620880     
 H   7.4482631732479021        13.719149523180885        12.766133903380958     
 H   6.7314973604490698        19.334107124408664        11.933346121950061     
 C   8.3990248389371800        18.708831359310377        10.687614658159051     
 C   8.2687134681480412        16.412478693039791        10.012379165120795     
 C   1.7699796449189094        13.358835638430717        9.8845075197727432     
 C   2.9320864893917591        14.132386014942346        7.9154270839069643     
 H   4.0144503975843975        15.989458341751137        8.1220707863336585     
 H -0.18017829049057266        19.635957804720210        14.804926552662621     
 C -0.31701299763359447        17.528275280222331        15.281299279749286     
 H  -7.5401440280164267E-002   15.403162195098538        15.632309543923823     
 C   6.8643071620906948        13.180759820431549        15.201524488073362     
 C   5.7980508334508292        13.917864269114126        17.236479940921235     
 H   4.7335459016773704        15.793223241768057        17.125667443374997     
 H   8.8820729512188628        19.682032783798057        10.675929393827229     
 C   8.9469231462407581        17.631305515238498        9.9931926514449767     
 H   8.6597544588259758        15.545325740558940        9.4847938681272908     
 H   1.1366111199488393        12.624809663668973        10.385107896343628     
 C   2.1091047435040187        13.188162734479851        8.5383466428046333     
 H   3.2095158075703392        14.025585200040378        6.8653028098484432     
 H  -1.2841913541916787        17.601517528729818        15.777019568078838     
 H   7.4689630455955562        12.453170093270332        14.657817532253507     
 C   6.5767838408337429        12.977715789397209        16.555156657827357     
 H   5.5567246832892856        13.785934862836228        18.292811737245117     
 H   9.8872609438039909        17.739162211819590        9.4548009810075619     
 H   1.7253208531090349        12.328236192717737        7.9975935331476560     
 H   6.9726793701961833        12.099416560797200        17.055606410997221     
 Dy   6.5633304223782205E-002   8.5741857402242232        4.1373768447029891     
 Cl   5.7929173263453912E-002   5.8893656500160594        4.1222587138679421     
 O  0.88535802168162814        9.1233618647668955        2.1947536151708991     
 N   1.4188687891200271        10.724785281985799        4.6764530759668617     
 N   2.3068545553564745        8.1494170849798273        5.3150218069116191     
 O -0.75122585728858882        8.9670534163691951        6.1236848637777870     
 N  -1.3938635174718841        10.694633708509503        3.7624593054527415     
 N  -2.1203060124173336        8.1147965983057375        2.8395310015201720     
 C   1.3249003231732992        10.211352646092710        1.5573972862612446     
 C   2.0628514017042083        10.487302258154889        5.9928909441431681     
 C  0.54867484268009048        11.929474637409346        4.7813641231320227     
 C   2.5172855787526580        10.940771491224440        3.6733993187712546     
 C   2.9725707518236320        6.9730288921324792        5.3394177519650281     
 C   2.8148838490557107        9.1846515948930261        6.0355707522416040     
 C  -1.2155245706270401        10.006733405390616        6.8198118568600288     
 C  -2.0164081045872377        10.520809990827074        2.4270510583229314     
 C -0.57934622798744995        11.940924734142603        3.7516329600005509     
 C  -2.4989433679910280        10.774305355883863        4.7756520949684900     
 C  -2.7304322660290552        6.9160428717944455        2.6989493322805114     
 C  -2.7333608958454407        9.2043637221401120        2.3020022762156382     
 C   2.0980147070792463        11.185985728873018        2.2523385136365075     
 C   1.0336115879521957        10.433493661967958       0.19093708276123075     
 H   2.7485194798497421        11.312072060971547        6.2549560364543089     
 H   1.2694074117147227        10.458283158112682        6.7565748770419898     
 H   1.1536081261216189        12.845953936982838        4.6666601918190169     
 H  0.12148555549451390        11.946520031533039        5.7894835940907825     
 H   3.1378787680130169        10.033248004132627        3.7046878664911747     
 H   3.1370242671035342        11.787995426649953        4.0119319235032771     
 H   2.5138557114309030        6.1680426204494561        4.7637760772507161     
 C   4.1500683655922792        6.7843651447771407        6.0604607488535027     
 C   3.9734378839492877        9.0623972862481281        6.8036856461196953     
 C  -2.0675615757881576        10.966263432981263        6.2003477474269379     
 C -0.85843893249456460        10.205842615917030        8.1744348255772952     
 H  -2.7153655310861504        11.344425013636712        2.1995356711594405     
 H  -1.2081709781079386        10.545951683337622        1.6793794298568703     
 H  -1.2240994166701469        12.819690737645276        3.9317625532022236     
 H -0.15127237457863357        12.046034598921732        2.7484367810999291     
 H  -3.0591244172819940        9.8311192254433450        4.6931617685730407     
 H  -3.1768590026465096        11.597470222206052        4.4934061602677939     
 H  -2.1886745031160761        6.0680933388528864        3.1202056727032841     
 C  -3.9619653642268795        6.7595239760243491        2.0646466540642221     
 C  -3.9608658183660115        9.1239421254774111        1.6446876693783392     
 C   2.5605565506306522        12.319962701593315        1.5761264807938740     
 C   1.5138469448015039        11.572307705269983      -0.46714772505698987     
 H  0.45938339475053519        9.6878965265965018      -0.35953012270253543     
 H   4.6488417817873602        5.8180119974610331        6.0506359039480389     
 C   4.6643705124352213        7.8499354777950110        6.8059997551595437     
 H   4.3401600612051920        9.9200319379522703        7.3682152186276699     
 C  -2.5477552545212565        12.053781736979170        6.9381092284881385     
 C  -1.3493557765623125        11.301547996264762        8.8943577139108179     
 H -0.21767004850243243        9.4754122505974134        8.6674424204123479     
 H  -4.4041353172892626        5.7693761623059086        1.9704429201351537     
 C  -4.6035981811886044        7.8885821186697376        1.5465950373911257     
 H  -4.4150225282894278        10.026644561159651        1.2337975112159172     
 H   3.1575656681181248        13.051854394591832        2.1228369741836235     
 C   2.2824467941910411        12.517600738965010       0.21980376705023597     
 H   1.2815629880199653        11.699946775588463       -1.5262361765873729     
 H   5.5918822519905946        7.7375273877559998        7.3670996893226723     
 H  -3.2072355716994982        12.772211708000395        6.4479926339501734     
 C  -2.2045543180862990        12.225750178138771        8.2832992190774739     
 H  -1.0645492206363034        11.410600193010835        9.9424587264692494     
 H  -5.5836006507599398        7.8092768851991741        1.0759228592540555     
 H   2.6808918174490817        13.395492117914491      -0.27830379569678232     
 H  -2.6104418955792537        13.070818530945266        8.8323547517580963     
 Dy   3.0816706969260720E-002   8.3544831782357818        12.577495484746317     
 Cl   1.9547337216389103E-002   11.040232404336795        12.515387297785839     
 O -0.76591813602185554        7.8198098962206606        10.627731380384759     
 N  -1.3450113953953944        6.2143937222643109        13.099914382674424     
 N  -2.2070618801841175        8.8040269545592178        13.754856717990176     
 O  0.84351927312898678        7.9806339891112881        14.574410196018091     
 N   1.4666316775459580        6.2397419879243721        12.209937240111353     
 N   2.2527118264829022        8.8043061237537934        11.344618903380928     
 C  -1.2268825596543618        6.7469945759092473        9.9810609520260822     
 C  -1.9933369442317557        6.4578627125678620        14.412661701906739     
 C -0.48547813972176573        5.0040460981655537        13.203175131206118     
 C  -2.4385295143439758        6.0192593129163718        12.089528015736210     
 C  -2.8564133995777263        9.9886074009908068        13.793588217469255     
 C  -2.7347708909949078        7.7671743194345373        14.455055343383634     
 C   1.2896226290959079        6.9346662371855441        15.272155854115363     
 C   2.1051087534116140        6.4149553039080160        10.881548624808305     
 C  0.64621182613769146        4.9978277059190388        12.178555124739775     
 C   2.5641672980930479        6.1444293399665808        13.230951683602330     
 C   2.8756736202565416        9.9974244231355840        11.223153457777963     
 C   2.8356389281116279        7.7240137304685188        10.765071418157723     
 C  -2.0197942777163824        5.7825369484142071        10.666080438747180     
 C -0.94147178400331288        6.5346282466426935        8.6119441280821807     
 H  -2.6867817886442849        5.6392911609337348        14.673423236924089     
 H  -1.2027510621547708        6.4817145389038373        15.179594020052402     
 H  -1.0932691811258020        4.0911163735368046        13.078734260408920     
 H  -6.2467634240497123E-002   4.9791458958542627        14.212840028450977     
 H  -3.0489150648764123        6.9331185691667168        12.126261972495533     
 H  -3.0710672343471113        5.1778831428431635        12.417298524118722     
 H  -2.3833093366207758        10.793823045320220        13.232697761800715     
 C  -4.0363374515932016        10.185230791397515        14.508327513417921     
 C  -3.9019377987129333        7.8943476100079559        15.207518328835462     
 C   2.1250127165853887        5.9598447694012950        14.653957468977337     
 C  0.93197643595708057        6.7455790838805845        16.628047679181080     
 H   2.7968267136969036        5.5845766720243786        10.658071307275224     
 H   1.3037748239647968        6.4014098023255928        10.126795110064565     
 H   1.2862081329475621        4.1138984742577831        12.343813293010086     
 H  0.22052848050763110        4.9119756231163505        11.173184144530236     
 H   3.1358337709256245        7.0800033765900157        13.151329617405191     
 H   3.2318000461243086        5.3129547704485232        12.950835866134357     
 H   2.3552263571893972        10.838857480281987        11.678705236581630     
 C   4.0914694024284044        10.156072162248920        10.561163432651908     
 C   4.0413602682836878        7.8083881217123654        10.070477676485750     
 C  -2.5136081860519903        4.6726501864364414        9.9728140061845192     
 C  -1.4523131878292284        5.4193261775958455        7.9378646729225126     
 H -0.34867182818441328        7.2716273806663514        8.0714589021835987     
 H  -4.5177700599010313        11.160037480804425        14.513084772934528     
 C  -4.5754666205883812        9.1160834621272215        15.224926372959176     
 H  -4.2877979947594165        7.0341371645002804        15.751582218639564     
 C   2.5903710593509466        4.8680160822756200        15.394212850849485     
 C   1.4111414478397939        5.6473540085669462        17.351551528883675     
 H  0.30468502929607139        7.4883864961058455        17.119325091744443     
 H   4.5496095048761411        11.139672675003727        10.487120743374996     
 C   4.6969848497711730        9.0374121861231362        9.9881594436123784     
 H   4.4689224173425091        6.9139072950544334        9.6207131178680232     
 H  -3.1326588216957156        3.9518817604278085        10.507825867235796     
 C  -2.2455837846617159        4.4874627453297702        8.6127842628293383     
 H  -1.2261491731700793        5.3007206689828124        6.8764389505848662     
 H  -5.5072761187798500        9.2318779169205030        15.777265452792562     
 H   3.2363531500221083        4.1376027906911546        14.904753024616234     
 C   2.2496624707241706        4.7079966499818404        16.741178865204155     
 H   1.1319403527073804        5.5485507798423823        18.402164361480288     
 H   5.6613711852812942        9.1206537947888400        9.4889256327897904     
 H  -2.6716062747889615        3.6296363562489304        8.1027997918233776     
 H   2.6459398670453931        3.8603055883459234        17.291889383170805     
         256

 Dy   4.2289198737148741       0.10056066713639966        4.2728966114505624     
 Cl   4.2211833693961243       -2.5787833618323459        4.2904442459431973     
 O   5.0431130759717950       0.48840119657228914        2.2819706953684658     
 N   5.6826100308377079        2.2250985654720647        4.6373789728721420     
 N   6.4311138196085755      -0.34964315239497762        5.5458150085174553     
 O   3.4213487952959385       0.65111914541335303        6.2211192074348061     
 N   2.8753073358473729        2.2525439511432936        3.7376246434567890     
 N   1.9782943328922893      -0.32933604793662896        3.1136322818329059     
 C   5.5018640306146240        1.5290566839966209        1.5832864256091601     
 C   6.3140978452629843        2.0524753241534666        5.9688180806715510     
 C   4.8716188794817592        3.4739423235797426        4.6512339775538356     
 C   6.7861540814553827        2.3039288666850370        3.6223786991258295     
 C   7.0404598047325360       -1.5483879462795600        5.6879099421987762     
 C   7.0366210769529918       0.73913212650578708        6.0912175697130069     
 C   2.9872045264938532        1.7435608529722986        6.8550142869776032     
 C   2.2269565616599412        2.0067747717630513        2.4257302109705807     
 C   3.7394028549778158        3.4603701168591838        3.6264700444775433     
 C   1.7802323055332596        2.4640426328130220        4.7443238193038946     
 C   1.3112976288093072       -1.5048373013997602        3.0871848137163225     
 C   1.4730473627263543       0.70496639419818863        2.3906107535881045     
 C   6.3533107299761076        2.4916547744180311        2.1986230749168763     
 C   5.1433534213435879        1.7257549403531540       0.22863819186772746     
 H   7.0113431677589233        2.8786409041784835        6.1912086528831516     
 H   5.5110888104761537        2.0744187595372785        6.7219517317915454     
 H   5.5175182428313780        4.3510812612771668        4.4677626110279363     
 H   4.4481695721436614        3.5807031030724290        5.6561330203607811     
 H   7.3474903832518130        1.3619810111420032        3.7063666774007307     
 H   7.4630746022178451        3.1284986068299516        3.9028178556773723     
 H   6.5027419977679459       -2.3961224646413086        5.2609961455946470     
 C   8.2670126641240884       -1.7048832988156142        6.3315904613912801     
 C   8.2595788527562917       0.65959952357833551        6.7562641149067009     
 C   2.2067463219224703        2.7133298817366276        6.1621894371599835     
 C   3.2941449236795739        1.9768805146135846        8.2157878185710729     
 H   1.5410788010970975        2.8301194107253638        2.1600286049900834     
 H   3.0177139538655382        1.9720750358139785        1.6594515808156090     
 H   3.1327092858679770        4.3754299021792429        3.7423044605647617     
 H   4.1623862404362049        3.4766006135210086        2.6165723395034410     
 H   1.1640367579687609        1.5537670860837052        4.7166603971500924     
 H   1.1549584213930872        3.3078615797578932        4.4081370376307785     
 H   1.7673498414711337       -2.3093939259376217        3.6644920162408656     
 C  0.13669926644913491       -1.6942139091740298        2.3617888510158140     
 C  0.31535793724072109       0.58307857096360838        1.6218291595550096     
 C   6.8346032093855626        3.5761710708764958        1.4575691027495803     
 C   5.6376965395380054        2.8168591249165686      -0.49579273938619650     
 H   4.5006849819783206       0.99675823202478786      -0.26304094285612756     
 H   8.7103459021373304       -2.6945625385003584        6.4272535960241219     
 C   8.9029395038441059      -0.57539951448624693        6.8557515436046126     
 H   8.7094110912123774        1.5619239109073741        7.1724027213821575     
 C   1.7498886796764990        3.8508505573545389        6.8360040322340225     
 C   2.8195596104476275        3.1193255352003839        8.8715622515610466     
 H   3.8754542632620210        1.2364727042782928        8.7648121488349364     
 H -0.36119232014373970       -2.6607865508291582        2.3689224351857296     
 C -0.37572804940288573      -0.62890691400790100        1.6163196354995897     
 H  -4.9371340932127222E-002   1.4408617005359226        1.0572751752346810     
 H   7.4948830535200628        4.2954825729257191        1.9452209842572625     
 C   6.4934723573982129        3.7426634067799087       0.11151966668175982     
 H   5.3560410288079652        2.9209124015245149       -1.5450977881615224     
 H   9.8796000331728795      -0.65412971476171855        7.3328562905650383     
 H   1.1462171505486443        4.5782271083859474        6.2913637249894787     
 C   2.0423135814369586        4.0584519965406365        8.1872404563906649     
 H   3.0610617112072789        3.2532475309684856        9.9274695667911210     
 H  -1.3008248821703319      -0.74100814929490955        1.0514686032975309     
 H   6.9012454235152241        4.5847340082407122      -0.44024724339113552     
 H   1.6484661036429922        4.9398110572954153        8.6827438959963619     
 Dy   4.3277476972950710        16.904421068539854        12.636796345847229     
 Cl   4.3239671638933963        19.578677182415394        12.680450706606431     
 O   3.4826491285566687        16.496212271711247        10.666281552281243     
 N   2.9129800050558092        14.757888019825833        13.038841424551364     
 N   2.1293568429167915        17.322238307001367        13.921697426921192     
 O   5.1748895998327464        16.372739792084918        14.572701937003893     
 N   5.7093854853610058        14.748092472945594        12.107227683945229     
 N   6.5527781672757124        17.340032491570863        11.425383792103224     
 C   3.0449830011464618        15.437966085360344        9.9801870528901286     
 C   2.2939461443403508        14.931182130018707        14.376101572439291     
 C   3.7367669045476002        13.517165182388933        13.055119772539049     
 C   1.7998661908541866        14.653488247580826        12.036808415350423     
 C   1.4981272680508912        18.510103788592566        14.051423044280018     
 C   1.5551470343540810        16.234843225292142        14.498182077277574     
 C   5.6169746502786344        15.287804534655166        15.213964870100000     
 C   6.3411579835366751        14.989717057949040        10.786778699120733     
 C   4.8593911156680356        13.529922359171145        12.019679109336149     
 C   6.8157866364823425        14.559790698282859        13.104576264570264     
 C   7.2065394178710083        18.521582558002567        11.382306044553205     
 C   7.0877725803826053        16.295037518681291        10.743495494667375     
 C   2.2242570773350749        14.460373608310755        10.611618545228534     
 C   3.3973633869764708        15.239140087159729        8.6249080069477060     
 H   1.6094688565218014        14.097760483261567        14.610373106877100     
 H   3.1053810445919212        14.921960121369255        15.120413986158985     
 H   3.0968012224047139        12.633323604075011        12.886559986766304     
 H   4.1699044194204991        13.422260486632277        14.056513689035745     
 H   1.2246858465808019        15.586963670845414        12.117966087970052     
 H   1.1398733258008020        13.820653205501081        12.331107600966604     
 H   2.0112910003412097        19.358074543848495        13.600181988917836     
 C  0.28179184931561330        18.656523190496966        14.715249929215206     
 C  0.34754777956827432        16.306466150951138        15.191305718941681     
 C   6.4009309624097588        14.317242319457165        14.526699330277820     
 C   5.3154944243469462        15.060597323417898        16.577553624464578     
 H   7.0286115205915758        14.169072545559182        10.516134418419337     
 H   5.5416675110313651        15.018158872640910        10.029318866894272     
 H   5.4775753917472016        12.623834107173627        12.145623519281548     
 H   4.4287452465126016        13.493523842616517        11.013893972938725     
 H   7.4205889751554981        15.477071718233576        13.065609783039836     
 H   7.4491746832905070        13.721243958131842        12.770124551921908     
 H   6.7283777228066164        19.334105839603232        11.926211812532557     
 C   8.3976761512353217        18.707181469494859        10.683929584241099     
 C   8.2692554782406393        16.409518887342802        10.013493771449754     
 C   1.7697708438029640        13.353654167419181        9.8872243506241055     
 C   2.9298608227571714        14.126101448310230        7.9166418086916162     
 H   4.0120970862651770        15.983436933278579        8.1210838618219761     
 H -0.18235559583104402        19.636356745839198        14.797852217139491     
 C -0.31719591303691475        17.530198602911213        15.279835199756821     
 H  -7.4371911951156056E-002   15.406129098503612        15.635018566867632     
 C   6.8638197131411598        13.185080705219972        15.205765968369693     
 C   5.7947944420832878        13.923252120153421        17.238801502930176     
 H   4.7294610908685017        15.797856090194653        17.125076203036247     
 H   8.8801750607529186        19.680604004628151        10.670662246560868     
 C   8.9470108021787205        17.628542620191574        9.9927207792227275     
 H   8.6612179400246774        15.541614928860993        9.4880007243909255     
 H   1.1368651140913972        12.619936535170524        10.388783058296447     
 C   2.1076905132888180        13.182161353835857        8.5409033632144027     
 H   3.2064397580218222        14.018671781588360        6.8663785248460210     
 H  -1.2835596059220948        17.604390167708328        15.776864622789896     
 H   7.4694319477857780        12.457384830646816        14.663365547785832     
 C   6.5749127314020557        12.983050589657347        16.559216908280991     
 H   5.5524857172498212        13.792120217779416        18.294975708132860     
 H   9.8880386633487909        17.735666286673609        9.4554608710771824     
 H   1.7234203283535832        12.321904260636851        8.0010944948302729     
 H   6.9706550924613735        12.105415069977340        17.060901237902360     
 Dy   6.3182912697593102E-002   8.5731095917280129        4.1408914170828393     
 Cl   5.5055699980281217E-002   5.8883678309302558        4.1272990894145449     
 O  0.88277769164754682        9.1181513532235510        2.1969464877323541     
 N   1.4188995263740258        10.722831642251508        4.6754958025235185     
 N   2.3034483588886507        8.1477074045158364        5.3209279861310383     
 O -0.75336039863915938        8.9703195989257338        6.1260502396638978     
 N  -1.3938749436882898        10.694481118264028        3.7616744281251044     
 N  -2.1238762153914670        8.1142562851654496        2.8455232145991638     
 C   1.3225770579896341        10.205071472473076        1.5581004542681822     
 C   2.0626201077989976        10.487173840097146        5.9923421107010100     
 C  0.55016173494108600        11.928661597488878        4.7781048602954215     
 C   2.5174408392650252        10.935449634633219        3.6720914635326918     
 C   2.9678117073874501        6.9707736054458556        5.3481360717517772     
 C   2.8139464468479249        9.1842862831433756        6.0370756324845241     
 C  -1.2170983943156881        10.011275826596085        6.8205746952670276     
 C  -2.0169141815928757        10.518855934835720        2.4268077470167850     
 C -0.57797348607807753        11.939697756565474        3.7484887782155236     
 C  -2.4986983015814768        10.777426021549669        4.7746815280100661     
 C  -2.7353330395726023        6.9160297376397235        2.7075724788414859     
 C  -2.7345598782531688        9.2026396692631067        2.3038401363948564     
 C   2.0976902273052840        11.179391945764367        2.2510326469396822     
 C   1.0292458993895859        10.426811369629560       0.19205758233816922     
 H   2.7485465869372554        11.312046276302970        6.2532658349715931     
 H   1.2689542124939865        10.459510773622048        6.7557789809498905     
 H   1.1561945971805381        12.844113068008696        4.6617242678230664     
 H  0.12307132478478820        11.947954857336386        5.7861457671762428     
 H   3.1365487151673661        10.027051955130997        3.7046003812016157     
 H   3.1386138085683579        11.782088074217455        4.0092235583531135     
 H   2.5070941869743582        6.1647164058419834        4.7762259684831800     
 C   4.1466057222976644        6.7829435030132839        6.0671331833408280     
 C   3.9741540908618234        9.0631266764707217        6.8025480999087105     
 C  -2.0674499421587496        10.970929440677200        6.1992131403605910     
 C -0.86133026321983630        10.211297322491179        8.1753520286534300     
 H  -2.7156816858518429        11.342350101804877        2.1983185235164684     
 H  -1.2090566604325417        10.542712253810739        1.6787227875740267     
 H  -1.2216355582016396        12.819451852028012        3.9271507814771121     
 H -0.15003872298970189        12.042686553575646        2.7451240485549326     
 H  -3.0602294615278942        9.8350149462411771        4.6936082086093887     
 H  -3.1753664607841841        11.601057492755748        4.4910743821494039     
 H  -2.1954955836102723        6.0690283887102421        3.1323578997881198     
 C  -3.9656159216105356        6.7587967654581318        2.0712419922760108     
 C  -3.9605133743277108        9.1212792142485402        1.6440163232594223     
 C   2.5603596300641196        12.312367560233650        1.5733267117391803     
 C   1.5094524201214288        11.564681192096485      -0.46755649636414037     
 H  0.45329199856800845        9.6816436199816778      -0.35695188235240866     
 H   4.6440491535379920        5.8160247138779813        6.0598462065356369     
 C   4.6639415304534602        7.8501164086902602        6.8071904927665665     
 H   4.3429632221499324        9.9218911915646579        7.3633613132062870     
 C  -2.5471318648301939        12.059704954960212        6.9353284914487316     
 C  -1.3519228575041971        11.308166513296525        8.8936215099302771     
 H -0.22199276192231082        9.4806837289175423        8.6697932771617303     
 H  -4.4090352749947996        5.7691645271706129        1.9793546520183960     
 C  -4.6043475495591739        7.8864470212362505        1.5480123806865693     
 H  -4.4126821425399569        10.023001273451667        1.2296689642751213     
 H   3.1589559684322186        13.043948767202240        2.1185641962744421     
 C   2.2802565748114891        12.509491611271759       0.21738828649772418     
 H   1.2756304637389670        11.691926993889041       -1.5263032206280041     
 H   5.5927043444660649        7.7385592605082003        7.3661609442965386     
 H  -3.2052251279295234        12.778311013840375        6.4437907121226647     
 C  -2.2052186018919842        12.232661427301833        8.2806671185085996     
 H  -1.0682081915544881        11.417921479680292        9.9419108631357869     
 H  -5.5831270578569425        7.8064330426042154        1.0752087568863526     
 H   2.6785890429116277        13.386702990563766      -0.28198954224694317     
 H  -2.6108464279502912        13.078648495463002        8.8283464725401899     
 Dy   3.0892174275797685E-002   8.3560022127439932        12.579388054259001     
 Cl   1.9938526950569649E-002   11.041550967344955        12.519897659741547     
 O -0.76705393011576273        7.8246754426446277        10.629022083560521     
 N  -1.3463027699306247        6.2160993576960957        13.098611447790702     
 N  -2.2060952943749115        8.8052011799362564        13.759313002830668     
 O  0.84416945129253751        7.9780304931307233        14.574877494507186     
 N   1.4650806078286600        6.2402373900781543        12.207732644880785     
 N   2.2528200906087572        8.8053933834611033        11.347127764146881     
 C  -1.2274242984166435        6.7522467464687850        9.9813438546347779     
 C  -1.9939452173901679        6.4578748079444690        14.411949693811401     
 C -0.48777188848067748        5.0049180453822757        13.199740898080812     
 C  -2.4402770111217773        6.0233822614655530        12.088363613424400     
 C  -2.8548958108138400        9.9899259047612663        13.800252735960791     
 C  -2.7352110074751623        7.7671108072778106        14.456249297364451     
 C   1.2901988999461125        6.9310718386662664        15.271156838714594     
 C   2.1034499501260333        6.4170483226276156        10.879551392547890     
 C  0.64374892884080692        4.9990374361330874        12.174906785352785     
 C   2.5628107005833956        6.1424678133782518        13.228172620167213     
 C   2.8766203675237145        9.9981943164888047        11.227688967259065     
 C   2.8343814810460466        7.7260216040250924        10.764830225369836     
 C  -2.0212817435555634        5.7876152976184967        10.664932996779820     
 C -0.94001159961314718        6.5400020708305586        8.6126800086280717     
 H  -2.6872297770520706        5.6389816325170479        14.672039850272885     
 H  -1.2028697432870323        6.4808702015586448        15.178348585669783     
 H  -1.0964407800695120        4.0927684230199644        13.074190180233474     
 H  -6.4553968343472268E-002   4.9782641060365496        14.209222127838428     
 H  -3.0496240165525919        6.9378354110533813        12.126137107835756     
 H  -3.0736496829647555        5.1823376553760045        12.415282218977786     
 H  -2.3806230605647372        10.796180424969210        13.242207897290680     
 C  -4.0358390401385416        10.185391958932639        14.513520579542025     
 C  -3.9035300322472866        7.8929782847975583        15.206977913408689     
 C   2.1242879844061195        5.9563927479912309        14.651163951378471     
 C  0.93401871546922655        6.7410079183415546        16.627248046397028     
 H   2.7950904663570588        5.5869023477031599        10.654999959696463     
 H   1.3022059877065570        6.4044681406243127        10.124680674291337     
 H   1.2830606240751841        4.1144671279498946        12.339192167789582     
 H  0.21798261048224954        4.9144880604755325        11.169508823703724     
 H   3.1353692017243433        7.0775469756755154        13.149601579134931     
 H   3.2295316236430933        5.3107921840060968        12.946658581597639     
 H   2.3573697026849274        10.838864467672890        11.685643700497549     
 C   4.0917041561519838        10.157532106871473        10.564634045444311     
 C   4.0393492260895032        7.8111948193817469        10.069111142431462     
 C  -2.5140546400593906        4.6777766109596195        9.9709037143402934     
 C  -1.4496541050227669        5.4246841774760535        7.9377759469863873     
 H -0.34644855631019261        7.2770454349980334        8.0731697769244182     
 H  -4.5167281087309794        11.160386108554203        14.520184985092801     
 C  -4.5767109600039619        9.1148356837058611        15.226145258661216     
 H  -4.2904903214164465        7.0317676192052661        15.748374480992586     
 C   2.5897002678333991        4.8635951108268394        15.389876103532011     
 C   1.4132991753578041        5.6418387813485991        17.349170095219492     
 H  0.30777614959126781        7.4836598896205535        17.119974181727223     
 H   4.5505450977423338        11.140842273763541        10.492238192136247     
 C   4.6955972283026144        9.0399362849619802        9.9883839272667601     
 H   4.4658871691203839        6.9174267184117122        9.6172688597796210     
 H  -3.1336600536409298        3.9568299541064178        10.505015642724006     
 C  -2.2439218648936303        4.4926924686532823        8.6113295504078717     
 H  -1.2219462590915755        5.3061741026286713        6.8767198203806226     
 H  -5.5094577982458572        9.2296398420594770        15.776965506277934     
 H   3.2347098939760031        4.1333016551315964        14.899071238855422     
 C   2.2503812899129620        4.7025121029327481        16.737021677843948     
 H   1.1351234442620115        5.5422273716652635        18.399945376711273     
 H   5.6593200941072288        9.1237846631493991        9.4880595377353014     
 H  -2.6688091985245137        3.6347497921814842        8.1006058853772096     
 H   2.6467478208031237        3.8541042753486274        17.286478305002266     
         256

 Dy   4.2319188321983017        9.9891267797641792E-002   4.2697028238110590     
 Cl   4.2246040708489598       -2.5795169854622224        4.2857825355461872     
 O   5.0463127585522267       0.49163191454216870        2.2799778421069674     
 N   5.6831220804041447        2.2250873343945878        4.6385657844420294     
 N   6.4350383419502295      -0.34984433289524197        5.5402084860323262     
 O   3.4237079145435203       0.64620894835475551        6.2187834793856061     
 N   2.8758320330501426        2.2511230026146993        3.7384456127748531     
 N   1.9826158814663795      -0.33051787340838534        3.1072173485311740     
 C   5.5043816234770118        1.5336082537915356        1.5829096999718359     
 C   6.3148665601912484        2.0507058533559159        5.9696238320467332     
 C   4.8707653249353511        3.4728889740281770        4.6547016021878447     
 C   6.7865738300472049        2.3071588911068770        3.6238530237876279     
 C   7.0458386327466132       -1.5480195684069515        5.6793375673514719     
 C   7.0381449410186239       0.73762923229495625        6.0899277884123224     
 C   2.9890947476573344        1.7374535911895459        6.8542521085261505     
 C   2.2280528139567863        2.0072479628018378        2.4259571757194975     
 C   3.7386549709631938        3.4599509677455424        3.6298145279629357     
 C   1.7804279285841407        2.4593457427018106        4.7452557775721109     
 C   1.3169965011561857       -1.5065849950576675        3.0779552349102004     
 C   1.4749125821723357       0.70515340416144179        2.3885413546992571     
 C   6.3540060790247335        2.4964192135960293        2.2002012147265146     
 C   5.1470920318991880        1.7312662404187775       0.22812507272205759     
 H   7.0118129570189804        2.8768098456059317        6.1931282537103538     
 H   5.5120701805984620        2.0713072067721585        6.7229977638235692     
 H   5.5156756640613054        4.3509924778731062        4.4729570464369930     
 H   4.4472149232992582        3.5774087258001961        5.6596835870154765     
 H   7.3492285909069803        1.3659625632450558        3.7064897049164816     
 H   7.4622039816853265        3.1321910790546910        3.9057324503838262     
 H   6.5100907394696321       -2.3947101160812396        5.2487353578054545     
 C   8.2712046651649267       -1.7052963642305818        6.3248928403338436     
 C   8.2595776036480668       0.65707542626894944        6.7574129752905590     
 C   2.2069953462370773        2.7071140140873315        6.1633042863515630     
 C   3.2974054906859123        1.9698954510444486        8.2148409338252257     
 H   1.5419319915761975        2.8306959204398181        2.1613132994327104     
 H   3.0192133222462996        1.9740235175658742        1.6601007893726822     
 H   3.1309901446222939        4.3740902856855985        3.7472415192981954     
 H   4.1617658124658785        3.4784028081146396        2.6200823995295757     
 H   1.1655878167177736        1.5482827524319314        4.7161475314579828     
 H   1.1539172248829248        3.3027006534232672        4.4103856111028428     
 H   1.7750380425673897       -2.3122288172619574        3.6515985758650302     
 C  0.14110655768339098       -1.6951238654596072        2.3545649167097187     
 C  0.31562421932805157       0.58433913446026053        1.6222493685889565     
 C   6.8346416071442180        3.5822979443198379        1.4608401167417078     
 C   5.6408118337675841        2.8237434928946441      -0.49454873372376507     
 H   4.5059503194689352        1.0019997667129570      -0.26501414159001563     
 H   8.7159119275669443       -2.6944102191424451        6.4179330078281147     
 C   8.9041350269365225      -0.57735957729749721        6.8544992784096328     
 H   8.7073766165327786        1.5583267922648809        7.1771649528199388     
 C   1.7496510287408937        3.8434051356727212        6.8387515416585476     
 C   2.8225237357293311        3.1111905283477319        8.8722646566578334     
 H   3.8801446774850725        1.2296950900531196        8.7624567562120443     
 H -0.35547942989406922       -2.6622657834170971        2.3592421560180599     
 C -0.37432535479220752      -0.62820949590222197        1.6144541639996113     
 H  -5.1185242793594210E-002   1.4432401186498214        1.0613128374907506     
 H   7.4934873496032175        4.3018170644401552        1.9499387993437223     
 C   6.4946489587456755        3.7498807870178084       0.11467845761429878     
 H   5.3600200905654409        2.9286287373600666       -1.5439773927424949     
 H   9.8795846224900963      -0.65688550925847022        7.3336801362300363     
 H   1.1446261728355578        4.5706185642498447        6.2955062402795061     
 C   2.0433754826402764        4.0500322859121818        8.1898395367016832     
 H   3.0651219445068958        3.2444402070806708        9.9279767527179033     
 H  -1.3007140680824198      -0.73946430666886165        1.0517696128976608     
 H   6.9019956947407390        4.5929819220490957      -0.43568457771265467     
 H   1.6493208185038872        4.9304967015061827        8.6867355118702374     
 Dy   4.3266949410269095        16.903451650927231        12.635159792007901     
 Cl   4.3230804773884808        19.577826928025111        12.676821921000830     
 O   3.4821969065221072        16.491926935521182        10.665326670634862     
 N   2.9129243344686615        14.756815086919211        13.040427344396029     
 N   2.1274324281790653        17.321806232222347        13.917710646156918     
 O   5.1732860756310233        16.375391957154132        14.572277263582636     
 N   5.7095792651420059        14.747710028769509        12.109479767127059     
 N   6.5513722032980430        17.338978709556610        11.422637379018845     
 C   3.0444021578071747        15.432993269009799        9.9804148848590692     
 C   2.2933189919750694        14.931860545133510        14.377148858679329     
 C   3.7375251772556211        13.516780460189516        13.058790359979099     
 C   1.8001599588934398        14.650135705529204        12.038331613458295     
 C   1.4956283129166339        18.509526774198221        14.045125602886332     
 C   1.5543824058091293        16.235612968408343        14.497199002494543     
 C   5.6153430921060741        15.291358122468051        15.214959918031580     
 C   6.3413375672189556        14.987595099793827        10.788739662309116     
 C   4.8603233116012969        13.528939004772663        12.023552554581615     
 C   6.8158880114359039        14.561728320073234        13.107269281566566     
 C   7.2044591897041128        18.520763788560327        11.377538878608300     
 C   7.0875871612361516        16.292982905866488        10.743523620053303     
 C   2.2244551844648077        14.455708095341768        10.613255787821769     
 C   3.3956053497882355        15.233366969509216        8.6249721224504583     
 H   1.6086755685574960        14.098786230084642        14.612177550730935     
 H   3.1043061199186623        14.923507037276137        15.121951457508510     
 H   3.0982705165360449        12.632267050523696        12.891358552094394     
 H   4.1704598759615248        13.423571151993738        14.060367502360178     
 H   1.2241714449133911        15.583167811200918        12.118307192476891     
 H   1.1408387231533914        13.817150287943130        12.333605426078886     
 H   2.0077680217443037        19.356491514188050        13.591226715532686     
 C  0.28011406654110732        18.657085413328705        14.710104427409142     
 C  0.34767852579625985        16.308496284037922        15.191627138192120     
 C   6.4005142238618769        14.320635424922578        14.529436293321092     
 C   5.3123973884076330        15.065087757316958        16.578334337513809     
 H   7.0288683652867556        14.166691092498173        10.519221927486742     
 H   5.5417166396507662        15.014942388786126        10.031431539768258     
 H   5.4790609329815592        12.623428820885541        12.150617452145678     
 H   4.4297764535329911        13.491113184194596        11.017805141399844     
 H   7.4198805183683669        15.479454028389704        13.067231671458790     
 H   7.4500861933331120        13.723338393082797        12.774115200462861     
 H   6.7252580851641630        19.334104554797801        11.919077503115053     
 C   8.3963274635334617        18.705531579679338        10.680244510323146     
 C   8.2697974883332357        16.406559081645813        10.014608377778714     
 C   1.7695620426870184        13.348472696407645        9.8899411814754696     
 C   2.9276351561225833        14.119816881678112        7.9178565334762672     
 H   4.0097437749459575        15.977415524806023        8.1200969373102936     
 H -0.18453290117151538        19.636755686958189        14.790777881616359     
 C -0.31737882844023502        17.532121925600098        15.278371119764357     
 H  -7.3342383622147844E-002   15.409096001908685        15.637727589811441     
 C   6.8633322641916248        13.189401590008394        15.210007448666026     
 C   5.7915380507157463        13.928639971192714        17.241123064939114     
 H   4.7253762800596339        15.802488938621250        17.124484962697498     
 H   8.8782771702869763        19.679175225458248        10.665395099294505     
 C   8.9470984581166828        17.625779725144646        9.9922489070004783     
 H   8.6626814212233789        15.537904117163047        9.4912075806545602     
 H   1.1371191082339553        12.615063406672075        10.392458220249265     
 C   2.1062762830736168        13.176159973191865        8.5434600836241703     
 H   3.2033637084733053        14.011758363136341        6.8674542398435987     
 H  -1.2829278576525107        17.607262806686837        15.776709677500953     
 H   7.4699008499760007        12.461599568023299        14.668913563318156     
 C   6.5730416219703685        12.988385389917488        16.563277158734625     
 H   5.5482467512103568        13.798305572722606        18.297139679020606     
 H   9.8888163828935909        17.732170361527629        9.4561207611468046     
 H   1.7215198035981314        12.315572328555964        8.0045954565128898     
 H   6.9686308147265645        12.111413579157480        17.066196064807500     
 Dy   6.0732521171403986E-002   8.5720334432318008        4.1444059894626903     
 Cl   5.2182226697108522E-002   5.8873700118444532        4.1323394649611478     
 O  0.88019736161346540        9.1129408416802065        2.1991393602938092     
 N   1.4189302636280243        10.720878002517219        4.6745385290801753     
 N   2.3000421624208269        8.1459977240518455        5.3268341653504576     
 O -0.75549493998972994        8.9735857814822744        6.1284156155500087     
 N  -1.3938863699046957        10.694328528018552        3.7608895507974673     
 N  -2.1274464183656003        8.1137159720251635        2.8515154276781551     
 C   1.3202537928059692        10.198790298853440        1.5588036222751200     
 C   2.0623888138937874        10.487045422039401        5.9917932772588518     
 C  0.55164862720208141        11.927848557568412        4.7748455974588202     
 C   2.5175960997773923        10.930127778041998        3.6707836082941290     
 C   2.9630526629512688        6.9685183187592310        5.3568543915385254     
 C   2.8130090446401392        9.1839209713937251        6.0385805127274432     
 C  -1.2186722180043361        10.015818247801555        6.8213375336740256     
 C  -2.0174202585985141        10.516901878844367        2.4265644357106382     
 C -0.57660074416870499        11.938470778988343        3.7453445964304959     
 C  -2.4984532351719255        10.780546687215477        4.7737109610516413     
 C  -2.7402338131161499        6.9160166034850006        2.7161956254024604     
 C  -2.7357588606608965        9.2009156163860997        2.3056779965740741     
 C   2.0973657475313217        11.172798162655717        2.2497267802428569     
 C   1.0248802108269761        10.420129077291163       0.19317808191510769     
 H   2.7485736940247683        11.312020491634392        6.2515756334888772     
 H   1.2685010132732504        10.460738389131414        6.7549830848577903     
 H   1.1587810682394570        12.842272199034554        4.6567883438271149     
 H  0.12465709407506251        11.949389683139735        5.7828079402617041     
 H   3.1352186623217153        10.020855906129364        3.7045128959120568     
 H   3.1402033500331812        11.776180721784957        4.0065151932029490     
 H   2.5003326625178128        6.1613901912345108        4.7886758597156440     
 C   4.1431430790030506        6.7815218612494270        6.0738056178281523     
 C   3.9748702977743591        9.0638560666933152        6.8014105536977256     
 C  -2.0673383085293420        10.975595448373138        6.1980785332942441     
 C -0.86422159394510811        10.216752029065328        8.1762692317295667     
 H  -2.7159978406175354        11.340275189973042        2.1971013758734963     
 H  -1.2099423427571447        10.539472824283859        1.6780661452911834     
 H  -1.2191716997331323        12.819212966410749        3.9225390097520010     
 H -0.14880507140077021        12.039338508229559        2.7418113160099358     
 H  -3.0613345057737944        9.8389106670390092        4.6940546486457366     
 H  -3.1738739189218590        11.604644763305446        4.4887426040310139     
 H  -2.2023166641044685        6.0699634385675978        3.1445101268729556     
 C  -3.9692664789941916        6.7580695548919145        2.0778373304877999     
 C  -3.9601609302894105        9.1186163030196692        1.6433449771405053     
 C   2.5601627094975870        12.304772418873984        1.5705269426844866     
 C   1.5050578954413536        11.557054678922986      -0.46796526767129087     
 H  0.44720060238548165        9.6753907133668520      -0.35437364200228189     
 H   4.6392565252886238        5.8140374302949303        6.0690565091232349     
 C   4.6635125484716990        7.8502973395855102        6.8083812303735893     
 H   4.3457663830946727        9.9237504451770437        7.3585074077849031     
 C  -2.5465084751391309        12.065628172941253        6.9325477544093248     
 C  -1.3544899384460813        11.314785030328286        8.8928853059497364     
 H -0.22631547534218921        9.4859552072376729        8.6721441339111127     
 H  -4.4139352327003367        5.7689528920353172        1.9882663839016381     
 C  -4.6050969179297434        7.8843119238027635        1.5494297239820132     
 H  -4.4103417567904852        10.019357985743685        1.2255404173343254     
 H   3.1603462687463124        13.036043139812648        2.1142914183652612     
 C   2.2780663554319371        12.501382483578508       0.21497280594521237     
 H   1.2696979394579686        11.683907212189618       -1.5263702646686355     
 H   5.5935264369415352        7.7395911332603999        7.3652221992704057     
 H  -3.2032146841595486        12.784410319680356        6.4395887902951561     
 C  -2.2058828856976693        12.239572676464894        8.2780350179397253     
 H  -1.0718671624726730        11.425242766349751        9.9413629998023243     
 H  -5.5826534649539452        7.8035892000092568        1.0744946545186500     
 H   2.6762862683741737        13.377913863213042      -0.28567528879710408     
 H  -2.6112509603213283        13.086478459980739        8.8243381933222853     
 Dy   3.0967641582334646E-002   8.3575212472522047        12.581280623771685     
 Cl   2.0329716684750192E-002   11.042869530353116        12.524408021697255     
 O -0.76818972420966991        7.8295409890685947        10.630312786736283     
 N  -1.3475941444658548        6.2178049931278805        13.097308512906981     
 N  -2.2051287085657059        8.8063754053132950        13.763769287671158     
 O  0.84481962945608813        7.9754269971501595        14.575344792996283     
 N   1.4635295381113622        6.2407327922319356        12.205528049650217     
 N   2.2529283547346122        8.8064806431684133        11.349636624912836     
 C  -1.2279660371789254        6.7574989170283226        9.9816267572434736     
 C  -1.9945534905485802        6.4578869033210760        14.411237685716065     
 C -0.49006563723958918        5.0057899925989977        13.196306664955506     
 C  -2.4420245078995784        6.0275052100147350        12.087199211112589     
 C  -2.8533782220499537        9.9912444085317258        13.806917254452328     
 C  -2.7356511239554173        7.7670472951210838        14.457443251345270     
 C   1.2907751707963171        6.9274774401469896        15.270157823313825     
 C   2.1017911468404527        6.4191413413472151        10.877554160287474     
 C  0.64128603154392227        5.0002471663471351        12.171258445965798     
 C   2.5614541030737432        6.1405062867899227        13.225393556732097     
 C   2.8775671147908874        9.9989642098420255        11.232224476740168     
 C   2.8331240339804649        7.7280294775816669        10.764589032581950     
 C  -2.0227692093947445        5.7926936468227863        10.663785554812462     
 C -0.93855141522298158        6.5453758950184238        8.6134158891739627     
 H  -2.6876777654598563        5.6386721041003609        14.670656463621681     
 H  -1.2029884244192939        6.4800258642134532        15.177103151287163     
 H  -1.0996123790132217        4.0944204725031241        13.069646100058026     
 H  -6.6640302446447419E-002   4.9773823162188364        14.205604227225878     
 H  -3.0503329682287710        6.9425522529400450        12.126012243175980     
 H  -3.0762321315824002        5.1867921679088465        12.413265913836851     
 H  -2.3779367845086981        10.798537804618197        13.251718032780644     
 C  -4.0353406286838815        10.185553126467765        14.518713645666129     
 C  -3.9051222657816398        7.8916089595871606        15.206437497981916     
 C   2.1235632522268499        5.9529407265811658        14.648370433779604     
 C  0.93606099498137252        6.7364367528025255        16.626448413612973     
 H   2.7933542190172136        5.5892280233819402        10.651928612117702     
 H   1.3006371514483173        6.4075264789230335        10.122566238518109     
 H   1.2799131152028060        4.1150357816420051        12.334571042569078     
 H  0.21543674045686800        4.9170004978347155        11.165833502877213     
 H   3.1349046325230621        7.0750905747610142        13.147873540864671     
 H   3.2272632011618780        5.3086295975636713        12.942481297060921     
 H   2.3595130481804576        10.838871455063790        11.692582164413468     
 C   4.0919389098755632        10.158992051494028        10.568104658236717     
 C   4.0373381838953186        7.8140015170511292        10.067744608377174     
 C  -2.5145010940667913        4.6829030354827976        9.9689934224960677     
 C  -1.4469950222163055        5.4300421773562615        7.9376872210502611     
 H -0.34422528443597195        7.2824634893297162        8.0748806516652376     
 H  -4.5156861575609284        11.160734736303981        14.527285197251075     
 C  -4.5779552994195436        9.1135879052844988        15.227364144363257     
 H  -4.2931826480734756        7.0293980739102526        15.745166743345607     
 C   2.5890294763158517        4.8591741393780579        15.385539356214537     
 C   1.4154569028758144        5.6363235541302519        17.346788661555308     
 H  0.31086726988646424        7.4789332831352606        17.120623271709999     
 H   4.5514806906085266        11.142011872523353        10.497355640897498     
 C   4.6942096068340557        9.0424603838008224        9.9886084109211417     
 H   4.4628519208982578        6.9209461417689901        9.6138246016912206     
 H  -3.1346612855861440        3.9617781477850276        10.502205418212217     
 C  -2.2422599451255443        4.4979221919767935        8.6098748379864034     
 H  -1.2177433450130715        5.3116275362745311        6.8770006901763798     
 H  -5.5116394777118645        9.2274017671984527        15.776665559763305     
 H   3.2330666379298978        4.1290005195720392        14.893389453094612     
 C   2.2511001091017535        4.6970275558836567        16.732864490483738     
 H   1.1383065358166424        5.5359039634881446        18.397726391942257     
 H   5.6572690029331643        9.1269155315099564        9.4871934426808107     
 H  -2.6660121222600655        3.6398632281140375        8.0984119789310398     
 H   2.6475557745608538        3.8479029623513310        17.281067226833727     
         256

 Dy   4.2349177906817292        9.9221868458883922E-002   4.2665090361715556     
 Cl   4.2280247723017954       -2.5802506090920989        4.2811208251491770     
 O   5.0495124411326584       0.49486263251204821        2.2779849888454695     
 N   5.6836341299705815        2.2250761033171105        4.6397525960119168     
 N   6.4389628642918835      -0.35004551339550627        5.5346019635471970     
 O   3.4260670337911026       0.64129875129615799        6.2164477513364051     
 N   2.8763567302529127        2.2497020540861050        3.7392665820929167     
 N   1.9869374300404694      -0.33169969888014172        3.1008024152294418     
 C   5.5068992163394004        1.5381598235864502        1.5825329743345118     
 C   6.3156352751195124        2.0489363825583649        5.9704295834219145     
 C   4.8699117703889421        3.4718356244766118        4.6581692268218529     
 C   6.7869935786390263        2.3103889155287174        3.6253273484494266     
 C   7.0512174607606903       -1.5476511905343433        5.6707651925041684     
 C   7.0396688050842560       0.73612633808412531        6.0886380071116379     
 C   2.9909849688208161        1.7313463294067934        6.8534899300746979     
 C   2.2291490662536320        2.0077211538406248        2.4261841404684144     
 C   3.7379070869485718        3.4595318186319011        3.6331590114483281     
 C   1.7806235516350217        2.4546488525905987        4.7461877358403273     
 C   1.3226953735030642       -1.5083326887155748        3.0687256561040783     
 C   1.4767778016183171       0.70534041412469506        2.3864719558104093     
 C   6.3547014280733594        2.5011836527740279        2.2017793545361526     
 C   5.1508306424547889        1.7367775404844008       0.22761195357638772     
 H   7.0122827462790367        2.8749787870333798        6.1950478545375560     
 H   5.5130515507207694        2.0681956540070385        6.7240437958555930     
 H   5.5138330852912327        4.3509036944690447        4.4781514818460488     
 H   4.4462602744548549        3.5741143485279627        5.6632341536701727     
 H   7.3509667985621485        1.3699441153481082        3.7066127324322329     
 H   7.4613333611528088        3.1358835512794303        3.9086470450902802     
 H   6.5174394811713192       -2.3932977675211706        5.2364745700162629     
 C   8.2753966662057632       -1.7057094296455495        6.3181952192764079     
 C   8.2595763545398402       0.65455132895956325        6.7585618356744170     
 C   2.2072443705516842        2.7008981464380351        6.1644191355431426     
 C   3.3006660576922502        1.9629103874753127        8.2138940490793804     
 H   1.5427851820552978        2.8312724301542729        2.1625979938753375     
 H   3.0207126906270605        1.9759719993177702        1.6607499979297553     
 H   3.1292710033766107        4.3727506691919542        3.7521785780316290     
 H   4.1611453844955513        3.4802050027082707        2.6235924595557103     
 H   1.1671388754667862        1.5427984187801573        4.7156346657658723     
 H   1.1528760283727624        3.2975397270886413        4.4126341845749071     
 H   1.7827262436636460       -2.3150637085862931        3.6387051354891953     
 C  0.14551384891764702       -1.6960338217451847        2.3473409824036233     
 C  0.31589050141538200       0.58559969795691269        1.6226695776229032     
 C   6.8346800049028724        3.5884248177631801        1.4641111307338350     
 C   5.6439271279971628        2.8306278608727196      -0.49330472806133369     
 H   4.5112156569595498        1.0072413014011259      -0.26698734032390364     
 H   8.7214779529965583       -2.6942578997845312        6.4086124196321084     
 C   8.9053305500289373      -0.57931964010874737        6.8532470132146530     
 H   8.7053421418531798        1.5547296736223875        7.1819271842577201     
 C   1.7494133778052885        3.8359597139909032        6.8414990510830727     
 C   2.8254878610110352        3.1030555214950803        8.8729670617546201     
 H   3.8848350917081240        1.2229174758279462        8.7601013635891540     
 H -0.34976653964439869       -2.6637450160050360        2.3495618768503896     
 C -0.37292266018152931      -0.62751207779654306        1.6125886924996329     
 H  -5.2999144655061198E-002   1.4456185367637202        1.0653504997468199     
 H   7.4920916456863722        4.3081515559545913        1.9546566144301822     
 C   6.4958255600931381        3.7570981672557080       0.11783724854683773     
 H   5.3639991523229167        2.9363450731956187       -1.5428569973234674     
 H   9.8795692118073131      -0.65964130375522190        7.3345039818950344     
 H   1.1430351951224713        4.5630100201137420        6.2996487555695335     
 C   2.0444373838435945        4.0416125752837280        8.1924386170127015     
 H   3.0691821778065127        3.2356328831928556        9.9284839386446873     
 H  -1.3006032539945076      -0.73792046404281375        1.0520706224977909     
 H   6.9027459659662531        4.6012298358574792      -0.43112191203417388     
 H   1.6501755333647825        4.9211823457169501        8.6907271277441129     
 Dy   4.3256421847587481        16.902482233314608        12.633523238168573     
 Cl   4.3221937908835653        19.576976673634828        12.673193135395227     
 O   3.4817446844875457        16.487641599331116        10.664371788988481     
 N   2.9128686638815138        14.755742154012587        13.042013264240694     
 N   2.1255080134413395        17.321374157443326        13.913723865392646     
 O   5.1716825514292992        16.378044122223347        14.571852590161379     
 N   5.7097730449230051        14.747327584593426        12.111731850308889     
 N   6.5499662393203737        17.337924927542353        11.419890965934464     
 C   3.0438213144678872        15.428020452659254        9.9806427168280099     
 C   2.2926918396097875        14.932538960248316        14.378196144919366     
 C   3.7382834499636424        13.516395737990099        13.062460947419149     
 C   1.8004537269326932        14.646783163477581        12.039854811566167     
 C   1.4931293577823765        18.508949759803876        14.038828161492647     
 C   1.5536177772641777        16.236382711524548        14.496215927711514     
 C   5.6137115339335146        15.294911710280937        15.215954965963158     
 C   6.3415171509012360        14.985473141638614        10.790700625497498     
 C   4.8612555075345583        13.527955650374182        12.027425999827081     
 C   6.8159893863894645        14.563665941863611        13.109962298562868     
 C   7.2023789615372174        18.519945019118087        11.372771712663393     
 C   7.0874017420896989        16.290928293051682        10.743551745439229     
 C   2.2246532915945405        14.451042582372780        10.614893030415004     
 C   3.3938473126000002        15.227593851858705        8.6250362379532106     
 H   1.6078822805931907        14.099811976907716        14.613981994584773     
 H   3.1032311952454030        14.925053953183017        15.123488928858038     
 H   3.0997398106673755        12.631210496972379        12.896157117422483     
 H   4.1710153325025514        13.424881817355196        14.064221315684613     
 H   1.2236570432459806        15.579371951556423        12.118648296983730     
 H   1.1418041205059808        13.813647370385178        12.336103251191171     
 H   2.0042450431473982        19.354908484527602        13.582271442147537     
 C  0.27843628376660134        18.657647636160444        14.704958925603078     
 C  0.34780927202424544        16.310526417124702        15.191948557442558     
 C   6.4000974853139949        14.324028530387990        14.532173256364365     
 C   5.3093003524683207        15.069578191216015        16.579115050563043     
 H   7.0291252099819364        14.164309639437162        10.522309436554144     
 H   5.5417657682701682        15.011725904931341        10.033544212642244     
 H   5.4805464742159176        12.623023534597454        12.155611385009808     
 H   4.4308076605533806        13.488702525772673        11.021716309860963     
 H   7.4191720615812358        15.481836338545831        13.068853559877747     
 H   7.4509977033757169        13.725432828033753        12.778105849003813     
 H   6.7221384475217096        19.334103269992365        11.911943193697551     
 C   8.3949787758316035        18.703881689863820        10.676559436405194     
 C   8.2703394984258338        16.403599275948824        10.015722984107676     
 C   1.7693532415710731        13.343291225396110        9.8926580123268320     
 C   2.9254094894879952        14.113532315045996        7.9190712582609191     
 H   4.0073904636267379        15.971394116333466        8.1191100127986111     
 H -0.18671020651198675        19.637154628077177        14.783703546093228     
 C -0.31756174384355529        17.534045248288979        15.276907039771892     
 H  -7.2312855293139619E-002   15.412062905313759        15.640436612755249     
 C   6.8628448152420898        13.193722474796816        15.214248928962357     
 C   5.7882816593482049        13.934027822232007        17.243444626948051     
 H   4.7212914692507653        15.807121787047848        17.123893722358748     
 H   8.8763792798210321        19.677746446288346        10.660127952028144     
 C   8.9471861140546451        17.623016830097722        9.9917770347782291     
 H   8.6641449024220805        15.534193305465099        9.4944144369181966     
 H   1.1373731023765132        12.610190278173627        10.396133382202084     
 C   2.1048620528584161        13.170158592547873        8.5460168040339397     
 H   3.2002876589247884        14.004844944684322        6.8685299548411765     
 H  -1.2822961093829268        17.610135445665346        15.776554732212013     
 H   7.4703697521662225        12.465814305399784        14.674461578850481     
 C   6.5711705125386812        12.993720190177626        16.567337409188255     
 H   5.5440077851708924        13.804490927665794        18.299303649908349     
 H   9.8895941024383927        17.728674436381652        9.4567806512164267     
 H   1.7196192788426796        12.309240396475078        8.0080964181955068     
 H   6.9666065369917556        12.117412088337620        17.071490891712639     
 Dy   5.8282129645214877E-002   8.5709572947355905        4.1479205618425405     
 Cl   4.9308753413935827E-002   5.8863721927586505        4.1373798405077507     
 O  0.87761703157938398        9.1077303301368620        2.2013322328552642     
 N   1.4189610008820230        10.718924362782928        4.6735812556368330     
 N   2.2966359659530031        8.1442880435878546        5.3327403445698760     
 O -0.75762948134030050        8.9768519640388149        6.1307809914361187     
 N  -1.3938977961211014        10.694175937773078        3.7601046734698302     
 N  -2.1310166213397337        8.1131756588848756        2.8575076407571465     
 C   1.3179305276223043        10.192509125233805        1.5595067902820579     
 C   2.0621575199885771        10.486917003981656        5.9912444438166936     
 C  0.55313551946307693        11.927035517647944        4.7715863346222189     
 C   2.5177513602897594        10.924805921450774        3.6694757530555666     
 C   2.9582936185150870        6.9662630320726073        5.3655727113252745     
 C   2.8120716424323540        9.1835556596440728        6.0400853929703633     
 C  -1.2202460416929841        10.020360669007024        6.8221003720810245     
 C  -2.0179263356041521        10.514947822853012        2.4263211244044918     
 C -0.57522800225933246        11.937243801411213        3.7422004146454682     
 C  -2.4982081687623738        10.783667352881283        4.7727403940932165     
 C  -2.7451345866596970        6.9160034693302785        2.7248187719634345     
 C  -2.7369578430686246        9.1991915635090944        2.3075158567532923     
 C   2.0970412677573593        11.166204379547066        2.2484209135460316     
 C   1.0205145222643663        10.413446784952765       0.19429858149204615     
 H   2.7486008011122811        11.311994706965814        6.2498854320061623     
 H   1.2680478140525142        10.461966004640779        6.7541871887656910     
 H   1.1613675392983760        12.840431330060412        4.6518524198311644     
 H  0.12624286336533683        11.950824508943084        5.7794701133471644     
 H   3.1338886094760641        10.014659857127734        3.7044254106224983     
 H   3.1417928914980044        11.770273369352459        4.0038068280527854     
 H   2.4935711380612675        6.1580639766270373        4.8011257509481089     
 C   4.1396804357084367        6.7801002194855702        6.0804780523154776     
 C   3.9755865046868948        9.0645854569159088        6.8002730074867408     
 C  -2.0672266748999339        10.980261456069075        6.1969439262278971     
 C -0.86711292467037981        10.222206735639476        8.1771864348057015     
 H  -2.7163139953832278        11.338200278141207        2.1958842282305242     
 H  -1.2108280250817478        10.536233394756978        1.6774095030083398     
 H  -1.2167078412646248        12.818974080793485        3.9179272380268899     
 H -0.14757141981183852        12.035990462883474        2.7384985834649394     
 H  -3.0624395500196950        9.8428063878368430        4.6945010886820846     
 H  -3.1723813770595335        11.608232033855144        4.4864108259126247     
 H  -2.2091377445986646        6.0708984884249535        3.1566623539577914     
 C  -3.9729170363778477        6.7573423443256972        2.0844326686995887     
 C  -3.9598084862511098        9.1159533917908000        1.6426736310215881     
 C   2.5599657889310543        12.297177277514319        1.5677271736297929     
 C   1.5006633707612784        11.549428165749486      -0.46837403897844138     
 H  0.44110920620295491        9.6691378067520262      -0.35179540165215512     
 H   4.6344638970392555        5.8120501467118784        6.0782668117108329     
 C   4.6630835664899379        7.8504782704807594        6.8095719679806122     
 H   4.3485695440394130        9.9256096987894313        7.3536535023635192     
 C  -2.5458850854480684        12.071551390922295        6.9297670173699180     
 C  -1.3570570193879656        11.321403547360049        8.8921491019691956     
 H -0.23063818876206760        9.4912266855578018        8.6744949906604951     
 H  -4.4188351904058738        5.7687412569000225        1.9971781157848805     
 C  -4.6058462863003138        7.8821768263692764        1.5508470672774568     
 H  -4.4080013710410135        10.015714698035703        1.2214118703935295     
 H   3.1617365690604062        13.028137512423058        2.1100186404560799     
 C   2.2758761360523851        12.493273355885259       0.21255732539270059     
 H   1.2637654151769704        11.675887430490196       -1.5264373087092669     
 H   5.5943485294170054        7.7406230060125996        7.3642834542442719     
 H  -3.2012042403895737        12.790509625520336        6.4353868684676474     
 C  -2.2065471695033545        12.246483925627956        8.2754029173708528     
 H  -1.0755261333908579        11.432564053019208        9.9408151364688617     
 H  -5.5821798720509488        7.8007453574142982        1.0737805521509471     
 H   2.6739834938367193        13.369124735862316      -0.28936103534726498     
 H  -2.6116554926923659        13.094308424498475        8.8203299141043807     
 Dy   3.1043108888871612E-002   8.3590402817604144        12.583173193284370     
 Cl   2.0720906418930738E-002   11.044188093361276        12.528918383652963     
 O -0.76932551830357709        7.8344065354925618        10.631603489912045     
 N  -1.3488855190010851        6.2195106285596644        13.096005578023259     
 N  -2.2041621227564998        8.8075496306903354        13.768225572511650     
 O  0.84546980761963875        7.9728235011695947        14.575812091485378     
 N   1.4619784683940642        6.2412281943857169        12.203323454419650     
 N   2.2530366188604671        8.8075679028757250        11.352145485678790     
 C  -1.2285077759412073        6.7627510875878603        9.9819096598521693     
 C  -1.9951617637069923        6.4578989986976829        14.410525677620727     
 C -0.49235938599850093        5.0066619398157206        13.192872431830200     
 C  -2.4437720046773794        6.0316281585639162        12.086034808800779     
 C  -2.8518606332860674        9.9925629123021871        13.813581772943866     
 C  -2.7360912404356719        7.7669837829643562        14.458637205326088     
 C   1.2913514416465217        6.9238830416277120        15.269158807913058     
 C   2.1001323435548720        6.4212343600668138        10.875556928027059     
 C  0.63882313424703774        5.0014568965611836        12.167610106578810     
 C   2.5600975055640909        6.1385447602015937        13.222614493296980     
 C   2.8785138620580604        9.9997341031952462        11.236759986221269     
 C   2.8318665869148836        7.7300373511382405        10.764347839794064     
 C  -2.0242566752339251        5.7977719960270759        10.662638112845103     
 C -0.93709123083281587        6.5507497192062889        8.6141517697198537     
 H  -2.6881257538676420        5.6383625756836748        14.669273076970477     
 H  -1.2031071055515552        6.4791815268682615        15.175857716904542     
 H  -1.1027839779569317        4.0960725219862839        13.065102019882580     
 H  -6.8726636549422557E-002   4.9765005264011233        14.201986326613330     
 H  -3.0510419199049506        6.9472690948267095        12.125887378516202     
 H  -3.0788145802000444        5.1912466804416884        12.411249608695915     
 H  -2.3752505084526594        10.800895184267187        13.261228168270609     
 C  -4.0348422172292215        10.185714294002889        14.523906711790232     
 C  -3.9067144993159930        7.8902396343767629        15.205897082555142     
 C   2.1228385200475803        5.9494887051711016        14.645576916180737     
 C  0.93810327449351849        6.7318655872634965        16.625648780828918     
 H   2.7916179716773684        5.5915536990607215        10.648857264538940     
 H   1.2990683151900775        6.4105848172217534        10.120451802744880     
 H   1.2767656063304278        4.1156044353341157        12.329949917348573     
 H  0.21289087043148644        4.9195129351938975        11.162158182050700     
 H   3.1344400633217808        7.0726341738465139        13.146145502594413     
 H   3.2249947786806628        5.3064670111212449        12.938304012524203     
 H   2.3616563936759878        10.838878442454691        11.699520628329385     
 C   4.0921736635991435        10.160451996116581        10.571575271029122     
 C   4.0353271417011340        7.8168082147205107        10.066378074322886     
 C  -2.5149475480741916        4.6880294600059758        9.9670831306518402     
 C  -1.4443359394098441        5.4354001772364686        7.9375984951141358     
 H -0.34200201256175128        7.2878815436613982        8.0765915264060588     
 H  -4.5146442063908765        11.161083364053761        14.534385409409348     
 C  -4.5791996388351244        9.1123401268631383        15.228583030065298     
 H  -4.2958749747305047        7.0270285286152383        15.741959005698629     
 C   2.5883586847983047        4.8547531679292772        15.381202608897063     
 C   1.4176146303938246        5.6308083269119038        17.344407227891125     
 H  0.31395839018166066        7.4742066766499686        17.121272361692778     
 H   4.5524162834747202        11.143181471283167        10.502473089658746     
 C   4.6928219853654971        9.0449844826396664        9.9888328945755216     
 H   4.4598166726761326        6.9244655651262690        9.6103803436028201     
 H  -3.1356625175313582        3.9667263414636373        10.499395193700426     
 C  -2.2405980253574587        4.5031519153003048        8.6084201255649369     
 H  -1.2135404309345674        5.3170809699203900        6.8772815599721362     
 H  -5.5138211571778726        9.2251636923374267        15.776365613248677     
 H   3.2314233818837925        4.1246993840124810        14.887707667333800     
 C   2.2518189282905450        4.6915430088345644        16.728707303123532     
 H   1.1414896273712734        5.5295805553110258        18.395507407173245     
 H   5.6552179117590997        9.1300463998705137        9.4863273476263217     
 H  -2.6632150459956172        3.6449766640465908        8.0962180724848718     
 H   2.6483637283185844        3.8417016493540350        17.275656148665185     
         256

 Dy   4.2379167491651568        9.8552469120126038E-002   4.2633152485320522     
 Cl   4.2314454737546310       -2.5809842327219754        4.2764591147521660     
 O   5.0527121237130910       0.49809335048192771        2.2759921355839712     
 N   5.6841461795370174        2.2250648722396336        4.6409394075818042     
 N   6.4428873866335374      -0.35024669389577062        5.5289954410620679     
 O   3.4284261530386848       0.63638855423756047        6.2141120232872051     
 N   2.8768814274556824        2.2482811055575107        3.7400875514109804     
 N   1.9912589786145596      -0.33288152435189811        3.0943874819277100     
 C   5.5094168092017881        1.5427113933813650        1.5821562486971874     
 C   6.3164039900477764        2.0471669117608142        5.9712353347970959     
 C   4.8690582158425340        3.4707822749250461        4.6616368514558619     
 C   6.7874133272308486        2.3136189399505578        3.6268016731112249     
 C   7.0565962887747675       -1.5472828126617348        5.6621928176568641     
 C   7.0411926691498872       0.73462344387329437        6.0873482258109535     
 C   2.9928751899842974        1.7252390676240408        6.8527277516232452     
 C   2.2302453185504771        2.0081943448794117        2.4264111052173312     
 C   3.7371592029339498        3.4591126695182597        3.6365034949337205     
 C   1.7808191746859026        2.4499519624793868        4.7471196941085427     
 C   1.3283942458499427       -1.5100803823734823        3.0594960772979558     
 C   1.4786430210642985       0.70552742408794833        2.3844025569215619     
 C   6.3553967771219853        2.5059480919520261        2.2033574943457905     
 C   5.1545692530103890        1.7422888405500243       0.22709883443071785     
 H   7.0127525355390938        2.8731477284608280        6.1969674553647591     
 H   5.5140329208430767        2.0650841012419185        6.7250898278876168     
 H   5.5119905065211610        4.3508149110649832        4.4833459172551047     
 H   4.4453056256104517        3.5708199712557298        5.6667847203248680     
 H   7.3527050062173158        1.3739256674511606        3.7067357599479838     
 H   7.4604627406202901        3.1395760235041696        3.9115616397967345     
 H   6.5247882228730063       -2.3918854189611016        5.2242137822270704     
 C   8.2795886672466015       -1.7061224950605172        6.3114975982189723     
 C   8.2595751054316153       0.65202723165017717        6.7597106960582751     
 C   2.2074933948662911        2.6946822787887390        6.1655339847347230     
 C   3.3039266246985886        1.9559253239061767        8.2129471643335350     
 H   1.5436383725343978        2.8318489398687272        2.1638826883179649     
 H   3.0222120590078219        1.9779204810696660        1.6613992064868286     
 H   3.1275518621309280        4.3714110526983099        3.7571156367650627     
 H   4.1605249565252249        3.4820071973019022        2.6271025195818449     
 H   1.1686899342157986        1.5373140851283833        4.7151218000737618     
 H   1.1518348318625999        3.2923788007540158        4.4148827580469714     
 H   1.7904144447599020       -2.3178985999106287        3.6258116951133603     
 C  0.14992114015190308       -1.6969437780307621        2.3401170480975280     
 C  0.31615678350271248       0.58686026145356496        1.6230897866568501     
 C   6.8347184026615269        3.5945516912065227        1.4673821447259623     
 C   5.6470424222267415        2.8375122288507950      -0.49206072239890231     
 H   4.5164809944501645        1.0124828360892950      -0.26896053905779166     
 H   8.7270439784261722       -2.6941055804266179        6.3992918314361020     
 C   8.9065260731213520      -0.58127970291999753        6.8519947480196732     
 H   8.7033076671735810        1.5511325549798942        7.1866894156955015     
 C   1.7491757268696833        3.8285142923090856        6.8442465605075977     
 C   2.8284519862927389        3.0949205146424283        8.8736694668514069     
 H   3.8895255059311755        1.2161398616027730        8.7577459709662620     
 H -0.34405364939472821       -2.6652242485929754        2.3398815976827199     
 C -0.37151996557085110      -0.62681465969086403        1.6107232209996545     
 H  -5.4813046516528185E-002   1.4479969548776190        1.0693881620028893     
 H   7.4906959417695269        4.3144860474690265        1.9593744295166420     
 C   6.4970021614406006        3.7643155474936076       0.12099603947937669     
 H   5.3679782140803916        2.9440614090311703       -1.5417366019044398     
 H   9.8795538011245299      -0.66239709825197357        7.3353278275600324     
 H   1.1414442174093848        4.5554014759776393        6.3037912708595609     
 C   2.0454992850469127        4.0331928646552733        8.1950376973237180     
 H   3.0732424111061296        3.2268255593050408        9.9289911245714695     
 H  -1.3004924399065954      -0.73637662141676596        1.0523716320979208     
 H   6.9034962371917681        4.6094777496658628      -0.42655924635569303     
 H   1.6510302482256776        4.9118679899277184        8.6947187436179885     
 Dy   4.3245894284905857        16.901512815701984        12.631886684329245     
 Cl   4.3213071043786497        19.576126419244542        12.669564349789626     
 O   3.4812924624529842        16.483356263141051        10.663416907342100     
 N   2.9128129932943656        14.754669221105965        13.043599184085359     
 N   2.1235835987036138        17.320942082664306        13.909737084628372     
 O   5.1700790272275761        16.380696287292562        14.571427916740120     
 N   5.7099668247040052        14.746945140417342        12.113983933490719     
 N   6.5485602753427052        17.336871145528097        11.417144552850084     
 C   3.0432404711285996        15.423047636308711        9.9808705487969505     
 C   2.2920646872445061        14.933217375363121        14.379243431159404     
 C   3.7390417226716632        13.516011015790680        13.066131534859199     
 C   1.8007474949719466        14.643430621425958        12.041378009674039     
 C   1.4906304026481190        18.508372745409531        14.032530720098961     
 C   1.5528531487192261        16.237152454640750        14.495232852928483     
 C   5.6120799757609552        15.298465298093824        15.216950013894737     
 C   6.3416967345835165        14.983351183483402        10.792661588685881     
 C   4.8621877034678196        13.526972295975701        12.031299445072547     
 C   6.8160907613430259        14.565603563653987        13.112655315559170     
 C   7.2002987333703219        18.519126249675846        11.368004546718488     
 C   7.0872163229432461        16.288873680236875        10.743579870825156     
 C   2.2248513987242737        14.446377069403793        10.616530273008239     
 C   3.3920892754117649        15.221820734208192        8.6251003534559629     
 H   1.6070889926288854        14.100837723730793        14.615786438438610     
 H   3.1021562705721442        14.926600869089899        15.125026400207565     
 H   3.1012091047987065        12.630153943421062        12.900955682750572     
 H   4.1715707890435780        13.426192482716656        14.068075129009047     
 H   1.2231426415785700        15.575576091911927        12.118989401490570     
 H   1.1427695178585702        13.810144452827227        12.338601076303455     
 H   2.0007220645504922        19.353325454867154        13.573316168762387     
 C  0.27675850099209537        18.658209858992183        14.699813423797016     
 C  0.34794001825223103        16.312556550211486        15.192269976692995     
 C   6.3996807467661130        14.327421635853401        14.534910219407637     
 C   5.3062033165290075        15.074068625115073        16.579895763612274     
 H   7.0293820546771162        14.161928186376153        10.525396945621548     
 H   5.5418148968895702        15.008509421076557        10.035656885516229     
 H   5.4820320154502751        12.622618248309369        12.160605317873936     
 H   4.4318388675737701        13.486291867350751        11.025627478322082     
 H   7.4184636047941037        15.484218648701958        13.070475448296703     
 H   7.4519092134183209        13.727527262984708        12.782096497544766     
 H   6.7190188098792563        19.334101985186933        11.904808884280047     
 C   8.3936300881297434        18.702231800048303        10.672874362487240     
 C   8.2708815085184320        16.400639470251836        10.016837590436635     
 C   1.7691444404551275        13.338109754384574        9.8953748431781943     
 C   2.9231838228534075        14.107247748413878        7.9202859830455710     
 H   4.0050371523075174        15.965372707860908        8.1181230882869269     
 H -0.18888751185245811        19.637553569196168        14.776629210570098     
 C -0.31774465924687556        17.535968570977865        15.275442959779427     
 H  -7.1283326964131408E-002   15.415029808718831        15.643145635699058     
 C   6.8623573662925557        13.198043359585240        15.218490409258690     
 C   5.7850252679806635        13.939415673271302        17.245766188956988     
 H   4.7172066584418966        15.811754635474445        17.123302482019998     
 H   8.8744813893550898        19.676317667118443        10.654860804761782     
 C   8.9472737699926075        17.620253935050798        9.9913051625559799     
 H   8.6656083836207802        15.530482493767153        9.4976212931818313     
 H   1.1376270965190713        12.605317149675178        10.399808544154903     
 C   2.1034478226432149        13.164157211903881        8.5485735244437073     
 H   3.1972116093762715        13.997931526232303        6.8696056698387542     
 H  -1.2816643611133429        17.613008084643855        15.776399786923070     
 H   7.4708386543564451        12.470029042776266        14.680009594382804     
 C   6.5692994031069940        12.999054990437767        16.571397659641889     
 H   5.5397688191314280        13.810676282608982        18.301467620796092     
 H   9.8903718219831926        17.725178511235672        9.4574405412860489     
 H   1.7177187540872281        12.302908464394191        8.0115973798781237     
 H   6.9645822592569457        12.123410597517761        17.076785718617778     
 Dy   5.5831738119025767E-002   8.5698811462393785        4.1514351342223907     
 Cl   4.6435280130763132E-002   5.8853743736728470        4.1424202160543535     
 O  0.87503670154530255        9.1025198185935174        2.2035251054167193     
 N   1.4189917381360218        10.716970723048638        4.6726239821934898     
 N   2.2932297694851793        8.1425783631238620        5.3386465237892953     
 O -0.75976402269087107        8.9801181465953555        6.1331463673222295     
 N  -1.3939092223375071        10.694023347527603        3.7593197961421931     
 N  -2.1345868243138670        8.1126353457445894        2.8634998538361378     
 C   1.3156072624386392        10.186227951614169        1.5602099582889957     
 C   2.0619262260833664        10.486788585923913        5.9906956103745346     
 C  0.55462241172407234        11.926222477727476        4.7683270717856185     
 C   2.5179066208021266        10.919484064859553        3.6681678978170038     
 C   2.9535345740789056        6.9640077453859837        5.3742910311120227     
 C   2.8111342402245683        9.1831903478944223        6.0415902732132825     
 C  -1.2218198653816321        10.024903090212494        6.8228632104880234     
 C  -2.0184324126097901        10.512993766861658        2.4260778130983454     
 C -0.57385526034996004        11.936016823834082        3.7390562328604409     
 C  -2.4979631023528226        10.786788018547091        4.7717698271347926     
 C  -2.7500353602032441        6.9159903351755565        2.7334419185244090     
 C  -2.7381568254763526        9.1974675106320891        2.3093537169325105     
 C   2.0967167879833970        11.159610596438414        2.2471150468492063     
 C   1.0161488337017566        10.406764492614366       0.19541908106898459     
 H   2.7486279081997940        11.311968922297238        6.2481952305234465     
 H   1.2675946148317780        10.463193620150145        6.7533912926735917     
 H   1.1639540103572952        12.838590461086271        4.6469164958352129     
 H  0.12782863265561112        11.952259334746431        5.7761322864326257     
 H   3.1325585566304133        10.008463808126102        3.7043379253329394     
 H   3.1433824329628277        11.764366016919963        4.0010984629026218     
 H   2.4868096136047226        6.1547377620195647        4.8135756421805729     
 C   4.1362177924138228        6.7786785777217133        6.0871504868028028     
 C   3.9763027115994305        9.0653148471385023        6.7991354612757560     
 C  -2.0671150412705264        10.984927463765011        6.1958093191615502     
 C -0.87000425539565163        10.227661442213625        8.1781036378818364     
 H  -2.7166301501489203        11.336125366309371        2.1946670805875521     
 H  -1.2117137074063509        10.532993965230096        1.6767528607254962     
 H  -1.2142439827961176        12.818735195176220        3.9133154663017788     
 H -0.14633776822290684        12.032642417537387        2.7351858509199429     
 H  -3.0635445942655952        9.8467021086346751        4.6949475287184326     
 H  -3.1708888351972080        11.611819304404841        4.4840790477942347     
 H  -2.2159588250928612        6.0718335382823092        3.1688145810426271     
 C  -3.9765675937615037        6.7566151337594791        2.0910280069113774     
 C  -3.9594560422128091        9.1132904805619290        1.6420022849026712     
 C   2.5597688683645217        12.289582136154653        1.5649274045750992     
 C   1.4962688460812033        11.541801652575987      -0.46878281028559188     
 H  0.43501781002042816        9.6628849001372021      -0.34921716130202834     
 H   4.6296712687898882        5.8100628631288265        6.0874771142984310     
 C   4.6626545845081768        7.8506592013760086        6.8107627055876350     
 H   4.3513727049841542        9.9274689524018171        7.3487995969421362     
 C  -2.5452616957570053        12.077474608903335        6.9269862803305102     
 C  -1.3596241003298499        11.328022064391810        8.8914128979886531     
 H -0.23496090218194599        9.4964981638779307        8.6768458474098775     
 H  -4.4237351481114109        5.7685296217647268        2.0060898476681230     
 C  -4.6065956546708833        7.8800417289357902        1.5522644105729007     
 H  -4.4056609852915427        10.012071410327721        1.2172833234527336     
 H   3.1631268693745000        13.020231885033466        2.1057458625468986     
 C   2.2736859166728332        12.485164228192009       0.21014184484018877     
 H   1.2578328908959722        11.667867648790772       -1.5265043527498983     
 H   5.5951706218924757        7.7416548787648001        7.3633447092181381     
 H  -3.1991937966195989        12.796608931360316        6.4311849466401387     
 C  -2.2072114533090392        12.253395174791017        8.2727708168019785     
 H  -1.0791851043090426        11.439885339688667        9.9402672731353992     
 H  -5.5817062791479515        7.7979015148193396        1.0730664497832445     
 H   2.6716807192992653        13.360335608511592      -0.29304678189742583     
 H  -2.6120600250634030        13.102138389016211        8.8163216348864761     
 Dy   3.1118576195408577E-002   8.3605593162686258        12.585065762797054     
 Cl   2.1112096153111284E-002   11.045506656369437        12.533428745608671     
 O -0.77046131239748439        7.8392720819165289        10.632894193087807     
 N  -1.3501768935363154        6.2212162639914492        13.094702643139538     
 N  -2.2031955369472942        8.8087238560673740        13.772681857352140     
 O  0.84611998578318948        7.9702200051890308        14.576279389974474     
 N   1.4604273986767664        6.2417235965394982        12.201118859189082     
 N   2.2531448829863221        8.8086551625830349        11.354654346444743     
 C  -1.2290495147034892        6.7680032581473979        9.9821925624608649     
 C  -1.9957700368654046        6.4579110940742899        14.409813669525391     
 C -0.49465313475741268        5.0075338870324426        13.189438198704893     
 C  -2.4455195014551809        6.0357511071130983        12.084870406488967     
 C  -2.8503430445221811        9.9938814160726466        13.820246291435403     
 C  -2.7365313569159264        7.7669202708076295        14.459831159306907     
 C   1.2919277124967263        6.9202886431084352        15.268159792512289     
 C   2.0984735402692913        6.4233273787864134        10.873559695766644     
 C  0.63636023695015309        5.0026666267752313        12.163961767191820     
 C   2.5587409080544385        6.1365832336132646        13.219835429861863     
 C   2.8794606093252333        10.000503996548467        11.241295495702371     
 C   2.8306091398493023        7.7320452246948150        10.764106647006178     
 C  -2.0257441410731061        5.8028503452313656        10.661490670877743     
 C -0.93563104644265027        6.5561235433941540        8.6148876502657448     
 H  -2.6885737422754277        5.6380530472669879        14.667889690319271     
 H  -1.2032257866838167        6.4783371895230690        15.174612282521922     
 H  -1.1059555769006415        4.0977245714694437        13.060557939707135     
 H  -7.0812970652397694E-002   4.9756187365834110        14.198368426000782     
 H  -3.0517508715811297        6.9519859367133732        12.125762513856426     
 H  -3.0813970288176891        5.1957011929745303        12.409233303554979     
 H  -2.3725642323966207        10.803252563916176        13.270738303760572     
 C  -4.0343438057745606        10.185875461538012        14.529099777914336     
 C  -3.9083067328503467        7.8888703091663643        15.205356667128369     
 C   2.1221137878683112        5.9460366837610366        14.642783398581869     
 C  0.94014555400566446        6.7272944217244666        16.624849148044866     
 H   2.7898817243375231        5.5938793747395028        10.645785916960179     
 H   1.2974994789318375        6.4136431555204743        10.118337366971652     
 H   1.2736180974580498        4.1161730890262263        12.325328792128069     
 H  0.21034500040610488        4.9220253725530805        11.158482861224188     
 H   3.1339754941204996        7.0701777729320128        13.144417464324153     
 H   3.2227263561994470        5.3043044246788185        12.934126727987485     
 H   2.3637997391715180        10.838885429845591        11.706459092245304     
 C   4.0924084173227229        10.161911940739136        10.575045883821526     
 C   4.0333160995069495        7.8196149123898930        10.065011540268598     
 C  -2.5153940020815924        4.6931558845291530        9.9651728388076144     
 C  -1.4416768566033826        5.4407581771166766        7.9375097691780097     
 H -0.33977874068753061        7.2932995979930810        8.0783024011468783     
 H  -4.5136022552208246        11.161431991803539        14.541485621567622     
 C  -4.5804439782507052        9.1110923484417778        15.229801915767339     
 H  -4.2985673013875338        7.0246589833202240        15.738751268051651     
 C   2.5876878932807572        4.8503321964804966        15.376865861579589     
 C   1.4197723579118349        5.6252930996935566        17.342025794226942     
 H  0.31704951047685709        7.4694800701646766        17.121921451675554     
 H   4.5533518763409129        11.144351070042982        10.507590538419997     
 C   4.6914343638969376        9.0475085814785086        9.9890573782299033     
 H   4.4567814244540065        6.9279849884835469        9.6069360855144179     
 H  -3.1366637494765728        3.9716745351422467        10.496584969188635     
 C  -2.2389361055893726        4.5083816386238160        8.6069654131434703     
 H  -1.2093375168560634        5.3225344035662498        6.8775624297678926     
 H  -5.5160028366438798        9.2229256174764025        15.776065666734050     
 H   3.2297801258376868        4.1203982484529238        14.882025881572988     
 C   2.2525377474793364        4.6860584617854730        16.724550115763325     
 H   1.1446727189259045        5.5232571471339060        18.393288422404229     
 H   5.6531668205850352        9.1331772682310728        9.4854612525718327     
 H  -2.6604179697311694        3.6500900999791446        8.0940241660387020     
 H   2.6491716820763149        3.8355003363567386        17.270245070496646     
         256

 Dy   4.2409157076485844        9.7883069781368168E-002   4.2601214608925488     
 Cl   4.2348661752074666       -2.5817178563518519        4.2717974043551559     
 O   5.0559118062935227       0.50132406845180721        2.2739992823224728     
 N   5.6846582291034542        2.2250536411621562        4.6421262191516908     
 N   6.4468119089751914      -0.35044787439603498        5.5233889185769387     
 O   3.4307852722862671       0.63147835717896295        6.2117762952380051     
 N   2.8774061246584521        2.2468601570289159        3.7409085207290440     
 N   1.9955805271886495      -0.33406334982365443        3.0879725486259781     
 C   5.5119344020641767        1.5472629631762798        1.5817795230598632     
 C   6.3171727049760404        2.0453974409632631        5.9720410861722772     
 C   4.8682046612961258        3.4697289253734809        4.6651044760898701     
 C   6.7878330758226708        2.3168489643723977        3.6282759977730232     
 C   7.0619751167888447       -1.5469144347891264        5.6536204428095598     
 C   7.0427165332155193       0.73312054966246354        6.0860584445102681     
 C   2.9947654111477786        1.7191318058412883        6.8519655731717926     
 C   2.2313415708473223        2.0086675359181987        2.4266380699662480     
 C   3.7364113189193282        3.4586935204046187        3.6398479784191129     
 C   1.7810147977367836        2.4452550723681750        4.7480516523767591     
 C   1.3340931181968214       -1.5118280760313896        3.0502664984918337     
 C   1.4805082405102798       0.70571443405120160        2.3823331580327141     
 C   6.3560921261706111        2.5107125311300242        2.2049356341554285     
 C   5.1583078635659900        1.7478001406156478       0.22658571528504798     
 H   7.0132223247991501        2.8713166698882762        6.1988870561919613     
 H   5.5150142909653850        2.0619725484767990        6.7261358599196406     
 H   5.5101479277510883        4.3507261276609217        4.4885403526641605     
 H   4.4443509767660485        3.5675255939834964        5.6703352869795642     
 H   7.3544432138724840        1.3779072195542130        3.7068587874637347     
 H   7.4595921200877724        3.1432684957289090        3.9144762345031885     
 H   6.5321369645746934       -2.3904730704010326        5.2119529944378788     
 C   8.2837806682874380       -1.7065355604754848        6.3047999771615366     
 C   8.2595738563233887       0.64950313434079110        6.7608595564421323     
 C   2.2077424191808976        2.6884664111394430        6.1666488339263026     
 C   3.3071871917049269        1.9489402603370407        8.2120002795876879     
 H   1.5444915630134981        2.8324254495831820        2.1651673827605920     
 H   3.0237114273885828        1.9798689628215620        1.6620484150439019     
 H   3.1258327208852448        4.3700714362046655        3.7620526954984963     
 H   4.1599045285548986        3.4838093918955333        2.6306125796079796     
 H   1.1702409929648112        1.5318297514766095        4.7146089343816522     
 H   1.1507936353524375        3.2872178744193898        4.4171313315190357     
 H   1.7981026458561582       -2.3207334912349644        3.6129182547375254     
 C  0.15432843138615915       -1.6978537343163393        2.3328931137914322     
 C  0.31642306559004296       0.58812082495021711        1.6235099956907970     
 C   6.8347568004201813        3.6006785646498649        1.4706531587180898     
 C   5.6501577164563201        2.8443965968288700      -0.49081671673647087     
 H   4.5217463319407791        1.0177243707774639      -0.27093373779167967     
 H   8.7326100038557861       -2.6939532610687040        6.3899712432400957     
 C   8.9077215962137686      -0.58323976573124769        6.8507424828246943     
 H   8.7012731924939821        1.5475354363374008        7.1914516471332819     
 C   1.7489380759340780        3.8210688706272675        6.8469940699321228     
 C   2.8314161115744425        3.0867855077897763        8.8743718719481937     
 H   3.8942159201542270        1.2093622473775996        8.7553905783433699     
 H -0.33834075914505768       -2.6667034811809143        2.3302013185150496     
 C -0.37011727096017288      -0.62611724158518500        1.6088577494996761     
 H  -5.6626948377995173E-002   1.4503753729915179        1.0734258242589587     
 H   7.4893002378526816        4.3208205389834626        1.9640922446031019     
 C   6.4981787627880632        3.7715329277315073       0.12415483041191565     
 H   5.3719572758378673        2.9517777448667224       -1.5406162064854123     
 H   9.8795383904417466      -0.66515289274872524        7.3361516732250296     
 H   1.1398532396962981        4.5477929318415367        6.3079337861495883     
 C   2.0465611862502304        4.0247731540268186        8.1976367776347363     
 H   3.0773026444057465        3.2180182354172255        9.9294983104982535     
 H  -1.3003816258186831      -0.73483277879071807        1.0526726416980507     
 H   6.9042465084172822        4.6177256634742463      -0.42199658067721224     
 H   1.6518849630865728        4.9025536341384859        8.6987103594918640     
 Dy   4.3235366722224242        16.900543398089358        12.630250130489918     
 Cl   4.3204204178737342        19.575276164854259        12.665935564184025     
 O   3.4808402404184227        16.479070926950985        10.662462025695719     
 N   2.9127573227072179        14.753596288199342        13.045185103930024     
 N   2.1216591839658876        17.320510007885289        13.905750303864098     
 O   5.1684755030258520        16.383348452361776        14.571003243318863     
 N   5.7101606044850044        14.746562696241257        12.116236016672548     
 N   6.5471543113650359        17.335817363513840        11.414398139765703     
 C   3.0426596277893121        15.418074819958166        9.9810983807658911     
 C   2.2914375348792246        14.933895790477926        14.380290717399440     
 C   3.7397999953796845        13.515626293591263        13.069802122299249     
 C   1.8010412630111998        14.640078079374335        12.042901207781911     
 C   1.4881314475138616        18.507795731015186        14.026233278705277     
 C   1.5520885201742745        16.237922197756951        14.494249778145454     
 C   5.6104484175883957        15.302018885906710        15.217945061826315     
 C   6.3418763182657969        14.981229225328191        10.794622551874262     
 C   4.8631198994010809        13.525988941577220        12.035172890318012     
 C   6.8161921362965865        14.567541185444362        13.115348332555472     
 C   7.1982185052034273        18.518307480233606        11.363237380773583     
 C   7.0870309037967933        16.286819067422073        10.743607996211084     
 C   2.2250495058540065        14.441711556434807        10.618167515601474     
 C   3.3903312382235296        15.216047616557681        8.6251644689587152     
 H   1.6062957046645800        14.101863470553868        14.617590882292447     
 H   3.1010813458988853        14.928147784996780        15.126563871557092     
 H   3.1026783989300375        12.629097389869747        12.905754248078662     
 H   4.1721262455846047        13.427503148078115        14.071928942333482     
 H   1.2226282399111594        15.571780232267432        12.119330505997409     
 H   1.1437349152111596        13.806641535269275        12.341098901415739     
 H   1.9971990859535864        19.351742425206709        13.564360895377238     
 C  0.27508071821758945        18.658772081823923        14.694667921990952     
 C  0.34807076448021657        16.314586683298266        15.192591395943433     
 C   6.3992640082182310        14.330814741318814        14.537647182450909     
 C   5.3031062805896942        15.078559059014131        16.580676476661509     
 H   7.0296388993722969        14.159546733315144        10.528484454688950     
 H   5.5418640255089722        15.005292937221771        10.037769558390215     
 H   5.4835175566846326        12.622212962021283        12.165599250738065     
 H   4.4328700745941587        13.483881208928830        11.029538646783204     
 H   7.4177551480069726        15.486600958858086        13.072097336715659     
 H   7.4528207234609258        13.729621697935665        12.786087146085718     
 H   6.7158991722368020        19.334100700381498        11.897674574862545     
 C   8.3922814004278852        18.700581910232785        10.669189288569289     
 C   8.2714235186110301        16.397679664554847        10.017952196765595     
 C   1.7689356393391822        13.332928283373038        9.8980916740295566     
 C   2.9209581562188194        14.100963181781760        7.9215007078302229     
 H   4.0026838409882979        15.959351299388352        8.1171361637752444     
 H -0.19106481719292950        19.637952510315159        14.769554875046966     
 C -0.31792757465019589        17.537891893666746        15.273978879786965     
 H  -7.0253798635123196E-002   15.417996712123905        15.645854658642866     
 C   6.8618699173430207        13.202364244373662        15.222731889555021     
 C   5.7817688766131221        13.944803524310595        17.248087750965929     
 H   4.7131218476330279        15.816387483901043        17.122711241681248     
 H   8.8725834988891457        19.674888887948541        10.649593657495421     
 C   8.9473614259305680        17.617491040003873        9.9908332903337307     
 H   8.6670718648194818        15.526771682069207        9.5008281494454661     
 H   1.1378810906616292        12.600444021176729        10.403483706107721     
 C   2.1020335924280142        13.158155831259888        8.5511302448534749     
 H   3.1941355598277545        13.991018107780285        6.8706813848363320     
 H  -1.2810326128437590        17.615880723622361        15.776244841634128     
 H   7.4713075565466669        12.474243780152749        14.685557609915129     
 C   6.5674282936753068        13.004389790697907        16.575457910095519     
 H   5.5355298530919637        13.816861637552170        18.303631591683839     
 H   9.8911495415279926        17.721682586089692        9.4581004313556694     
 H   1.7158182293317763        12.296576532313303        8.0150983415607424     
 H   6.9625579815221368        12.129409106697901        17.082080545522917     
 Dy   5.3381346592836658E-002   8.5688049977431682        4.1549497066022418     
 Cl   4.3561806847590437E-002   5.8843765545870443        4.1474605916009573     
 O  0.87245637151122113        9.0973093070501729        2.2057179779781744     
 N   1.4190224753900202        10.715017083314349        4.6716667087501467     
 N   2.2898235730173560        8.1408686826598711        5.3445527030087145     
 O -0.76189856404144163        8.9833843291518960        6.1355117432083404     
 N  -1.3939206485539131        10.693870757282127        3.7585349188145560     
 N  -2.1381570272880004        8.1120950326043033        2.8694920669151291     
 C   1.3132839972549744        10.179946777994534        1.5609131262959335     
 C   2.0616949321781561        10.486660167866168        5.9901467769323764     
 C  0.55610930398506786        11.925409437807010        4.7650678089490173     
 C   2.5180618813144937        10.914162208268332        3.6668600425784410     
 C   2.9487755296427238        6.9617524586993591        5.3830093508987709     
 C   2.8101968380167830        9.1828250361447701        6.0430951534562025     
 C  -1.2233936890702801        10.029445511417963        6.8236260488950213     
 C  -2.0189384896154285        10.511039710870305        2.4258345017921985     
 C -0.57248251844058751        11.934789846256953        3.7359120510754131     
 C  -2.4977180359432714        10.789908684212897        4.7707992601763678     
 C  -2.7549361337467917        6.9159772010208345        2.7420650650853835     
 C  -2.7393558078840803        9.1957434577550838        2.3111915771117286     
 C   2.0963923082094347        11.153016813329764        2.2458091801523810     
 C   1.0117831451391468        10.400082200275968       0.19653958064592306     
 H   2.7486550152873068        11.311943137628660        6.2465050290407316     
 H   1.2671414156110419        10.464421235659511        6.7525953965814915     
 H   1.1665404814162141        12.836749592112129        4.6419805718392624     
 H  0.12941440194588544        11.953694160549780        5.7727944595180860     
 H   3.1312285037847625        10.002267759124470        3.7042504400433809     
 H   3.1449719744276510        11.758458664487465        3.9983900977524578     
 H   2.4800480891481773        6.1514115474120921        4.8260255334130369     
 C   4.1327551491192089        6.7772569359578565        6.0938229212901271     
 C   3.9770189185119658        9.0660442373610959        6.7979979150647711     
 C  -2.0670034076411183        10.989593471460948        6.1946747120952033     
 C -0.87289558612092333        10.233116148787774        8.1790208409579712     
 H  -2.7169463049146128        11.334050454477536        2.1934499329445800     
 H  -1.2125993897309542        10.529754535703216        1.6760962184426527     
 H  -1.2117801243276103        12.818496309558956        3.9087036945766673     
 H -0.14510411663397516        12.029294372191300        2.7318731183749465     
 H  -3.0646496385114954        9.8505978294325089        4.6953939687547805     
 H  -3.1693962933348825        11.615406574954539        4.4817472696758456     
 H  -2.2227799055870574        6.0727685881396658        3.1809668081274629     
 C  -3.9802181511451598        6.7558879231932618        2.0976233451231665     
 C  -3.9591035981745089        9.1106275693330581        1.6413309387837542     
 C   2.5595719477979890        12.281986994794988        1.5621276355204055     
 C   1.4918743214011281        11.534175139402489      -0.46919158159274238     
 H  0.42892641383790142        9.6566319935223763      -0.34663892095190157     
 H   4.6248786405405200        5.8080755795457746        6.0966874168860290     
 C   4.6622256025264157        7.8508401322712587        6.8119534431946578     
 H   4.3541758659288945        9.9293282060142030        7.3439456915207524     
 C  -2.5446383060659428        12.083397826884378        6.9242055432911034     
 C  -1.3621911812717342        11.334640581423573        8.8906766940081123     
 H -0.23928361560182437        9.5017696421980595        8.6791967041592599     
 H  -4.4286351058169480        5.7683179866294312        2.0150015795513654     
 C  -4.6073450230414528        7.8779066315023032        1.5536817538683443     
 H  -4.4033205995420710        10.008428122619739        1.2131547765119377     
 H   3.1645171696885939        13.012326257643874        2.1014730846377176     
 C   2.2714956972932807        12.477055100498758       0.20772636428767699     
 H   1.2519003666149739        11.659847867091349       -1.5265713967905297     
 H   5.5959927143679460        7.7426867515169997        7.3624059641920043     
 H  -3.1971833528496241        12.802708237200298        6.4269830248126301     
 C  -2.2078757371147244        12.260306423954079        8.2701387162331059     
 H  -1.0828440752272275        11.447206626358124        9.9397194098019366     
 H  -5.5812326862449542        7.7950576722243810        1.0723523474155416     
 H   2.6693779447618113        13.351546481160868      -0.29673252844758669     
 H  -2.6124645574344405        13.109968353533949        8.8123133556685715     
 Dy   3.1194043501945538E-002   8.3620783507768373        12.586958332309738     
 Cl   2.1503285887291827E-002   11.046825219377597        12.537939107564378     
 O -0.77159710649139157        7.8441376283404960        10.634184896263569     
 N  -1.3514682680715457        6.2229218994232340        13.093399708255816     
 N  -2.2022289511380881        8.8098980814444126        13.777138142192632     
 O  0.84677016394674010        7.9676165092084661        14.576746688463569     
 N   1.4588763289594684        6.2422189986932795        12.198914263958514     
 N   2.2532531471121771        8.8097424222903449        11.357163207210696     
 C  -1.2295912534657711        6.7732554287069355        9.9824754650695606     
 C  -1.9963783100238168        6.4579231894508968        14.409101661430054     
 C -0.49694688351632438        5.0084058342491646        13.186003965579587     
 C  -2.4472669982329820        6.0398740556622794        12.083706004177158     
 C  -2.8488254557582948        9.9951999198431061        13.826910809926940     
 C  -2.7369714733961810        7.7668567586509027        14.461025113287723     
 C   1.2925039833469310        6.9166942445891575        15.267160777111522     
 C   2.0968147369837107        6.4254203975060120        10.871562463506228     
 C  0.63389733965326855        5.0038763569892790        12.160313427804832     
 C   2.5573843105447862        6.1346217070249356        13.217056366426746     
 C   2.8804073565924062        10.001273889901688        11.245831005183472     
 C   2.8293516927837206        7.7340530982513886        10.763865454218292     
 C  -2.0272316069122871        5.8079286944356552        10.660343228910385     
 C -0.93417086205248456        6.5614973675820201        8.6156235308116358     
 H  -2.6890217306832134        5.6377435188503009        14.666506303668067     
 H  -1.2033444678160781        6.4774928521778774        15.173366848139302     
 H  -1.1091271758443515        4.0993766209526035        13.056013859531689     
 H  -7.2899304755372846E-002   4.9747369467656979        14.194750525388233     
 H  -3.0524598232573092        6.9567027786000377        12.125637649196650     
 H  -3.0839794774353333        5.2001557055073722        12.407216998414041     
 H  -2.3698779563405816        10.805609943565166        13.280248439250537     
 C  -4.0338453943199006        10.186036629073136        14.534292844038440     
 C  -3.9098989663846999        7.8875009839559667        15.204816251701596     
 C   2.1213890556890416        5.9425846623509724        14.639989880983002     
 C  0.94218783351781032        6.7227232561854375        16.624049515260811     
 H   2.7881454769976779        5.5962050504182832        10.642714569381418     
 H   1.2959306426735977        6.4167014938191942        10.116222931198424     
 H   1.2704705885856717        4.1167417427183377        12.320707666907564     
 H  0.20779913038072331        4.9245378099122634        11.154807540397677     
 H   3.1335109249192183        7.0677213720175125        13.142689426053893     
 H   3.2204579337182317        5.3021418382363930        12.929949443450766     
 H   2.3659430846670482        10.838892417236492        11.713397556161222     
 C   4.0926431710463032        10.163371885361689        10.578516496613931     
 C   4.0313050573127658        7.8224216100592745        10.063645006214312     
 C  -2.5158404560889926        4.6982823090523311        9.9632625469633886     
 C  -1.4390177737969212        5.4461161769968847        7.9374210432418844     
 H -0.33755546881330994        7.2987176523247630        8.0800132758876995     
 H  -4.5125603040507736        11.161780619553317        14.548585833725896     
 C  -4.5816883176662859        9.1098445700204156        15.231020801469381     
 H  -4.3012596280445630        7.0222894380252106        15.735543530404673     
 C   2.5870171017632098        4.8459112250317151        15.372529114262113     
 C   1.4219300854298453        5.6197778724752094        17.339644360562758     
 H  0.32014063077205351        7.4647534636793837        17.122570541658334     
 H   4.5542874692071056        11.145520668802796        10.512707987181248     
 C   4.6900467424283789        9.0500326803173525        9.9892818618842849     
 H   4.4537461762318813        6.9315044118408258        9.6034918274260175     
 H  -3.1376649814217870        3.9766227288208564        10.493774744676847     
 C  -2.2372741858212870        4.5136113619473273        8.6055107007220037     
 H  -1.2051346027775596        5.3279878372121088        6.8778432995636498     
 H  -5.5181845161098870        9.2206875426153765        15.775765720219422     
 H   3.2281368697915815        4.1160971128933657        14.876344095812176     
 C   2.2532565666681279        4.6805739147363807        16.720392928403115     
 H   1.1478558104805354        5.5169337389567872        18.391069437635213     
 H   5.6511157294109706        9.1363081365916301        9.4845951575173419     
 H  -2.6576208934667211        3.6552035359116979        8.0918302595925340     
 H   2.6499796358340451        3.8292990233594426        17.264833992328104     
         256

 Dy   4.2439146661320120        9.7213670442610284E-002   4.2569276732530463     
 Cl   4.2382868766603021       -2.5824514799817284        4.2671356939581457     
 O   5.0591114888739543       0.50455478642168672        2.2720064290609749     
 N   5.6851702786698901        2.2250424100846793        4.6433130307215782     
 N   6.4507364313168445      -0.35064905489629927        5.5177823960918086     
 O   3.4331443915338493       0.62656816012036542        6.2094405671888042     
 N   2.8779308218612223        2.2454392085003216        3.7417294900471076     
 N   1.9999020757627397      -0.33524517529541081        3.0815576153242463     
 C   5.5144519949265645        1.5518145329711943        1.5814027974225391     
 C   6.3179414199043045        2.0436279701657125        5.9728468375474586     
 C   4.8673511067497168        3.4686755758219157        4.6685721007238792     
 C   6.7882528244144922        2.3200789887942381        3.6297503224348220     
 C   7.0673539448029219       -1.5465460569165179        5.6450480679622563     
 C   7.0442403972811514       0.73161765545163260        6.0847686632095837     
 C   2.9966556323112599        1.7130245440585357        6.8512033947203390     
 C   2.2324378231441675        2.0091407269569852        2.4268650347151648     
 C   3.7356634349047062        3.4582743712909774        3.6431924619045053     
 C   1.7812104207876647        2.4405581822569635        4.7489836106449754     
 C   1.3397919905436999       -1.5135757696892971        3.0410369196857112     
 C   1.4823734599562612       0.70590144401445476        2.3802637591438667     
 C   6.3567874752192370        2.5154769703080229        2.2065137739650664     
 C   5.1620464741215901        1.7533114406812713       0.22607259613937813     
 H   7.0136921140592063        2.8694856113157243        6.2008066570191644     
 H   5.5159956610876923        2.0588609957116790        6.7271818919516653     
 H   5.5083053489810156        4.3506373442568602        4.4937347880732164     
 H   4.4433963279216453        3.5642312167112635        5.6738858536342596     
 H   7.3561814215276513        1.3818887716572656        3.7069818149794855     
 H   7.4587214995552538        3.1469609679536483        3.9173908292096424     
 H   6.5394857062763805       -2.3890607218409641        5.1996922066486873     
 C   8.2879726693282763       -1.7069486258904527        6.2981023561041001     
 C   8.2595726072151621       0.64697903703140502        6.7620084168259904     
 C   2.2079914434955046        2.6822505434901465        6.1677636831178821     
 C   3.3104477587112648        1.9419551967679045        8.2110533948418425     
 H   1.5453447534925981        2.8330019592976363        2.1664520772032194     
 H   3.0252107957693442        1.9818174445734578        1.6626976236009749     
 H   3.1241135796395620        4.3687318197110212        3.7669897542319299     
 H   4.1592841005845722        3.4856115864891644        2.6341226396341142     
 H   1.1717920517138238        1.5263454178248355        4.7140960686895417     
 H   1.1497524388422751        3.2820569480847639        4.4193799049911000     
 H   1.8057908469524142       -2.3235683825593001        3.6000248143616904     
 C  0.15873572262041519       -1.6987636906019168        2.3256691794853368     
 C  0.31668934767737345       0.58938138844686927        1.6239302047247437     
 C   6.8347951981788357        3.6068054380932075        1.4739241727102170     
 C   5.6532730106858988        2.8512809648069455      -0.48957271107403949     
 H   4.5270116694313938        1.0229659054656330      -0.27290693652556769     
 H   8.7381760292854000       -2.6938009417107907        6.3806506550440893     
 C   8.9089171193061834      -0.58519982854249786        6.8494902176297146     
 H   8.6992387178143833        1.5439383176949075        7.1962138785710632     
 C   1.7487004249984728        3.8136234489454499        6.8497415793566478     
 C   2.8343802368561466        3.0786505009371248        8.8750742770449822     
 H   3.8989063343772790        1.2025846331524264        8.7530351857204796     
 H -0.33262786889538720       -2.6681827137688532        2.3205210393473799     
 C -0.36871457634949467      -0.62541982347950609        1.6069922779996977     
 H  -5.8440850239462161E-002   1.4527537911054167        1.0774634865150281     
 H   7.4879045339358354        4.3271550304978987        1.9688100596895617     
 C   6.4993553641355248        3.7787503079694065       0.12731362134445462     
 H   5.3759363375953431        2.9594940807022740       -1.5394958110663850     
 H   9.8795229797589652      -0.66790868724547681        7.3369755188900276     
 H   1.1382622619832117        4.5401843877054340        6.3120763014396157     
 C   2.0476230874535486        4.0163534433983639        8.2002358579457528     
 H   3.0813628777053630        3.2092109115294107        9.9300054964250357     
 H  -1.3002708117307711      -0.73328893616467017        1.0529736512981807     
 H   6.9049967796427971        4.6259735772826298      -0.41743391499873139     
 H   1.6527396779474679        4.8932392783492533        8.7027019753657395     
 Dy   4.3224839159542627        16.899573980476735        12.628613576650588     
 Cl   4.3195337313688187        19.574425910463976        12.662306778578422     
 O   3.4803880183838611        16.474785590760920        10.661507144049336     
 N   2.9127016521200702        14.752523355292720        13.046771023774689     
 N   2.1197347692281618        17.320077933106269        13.901763523099826     
 O   5.1668719788241289        16.386000617430991        14.570578569897606     
 N   5.7103543842660045        14.746180252065175        12.118488099854380     
 N   6.5457483473873666        17.334763581499583        11.411651726681324     
 C   3.0420787844500246        15.413102003607621        9.9813262127348317     
 C   2.2908103825139428        14.934574205592732        14.381338003639478     
 C   3.7405582680877054        13.515241571391845        13.073472709739299     
 C   1.8013350310504532        14.636725537322715        12.044424405889785     
 C   1.4856324923796043        18.507218716620837        14.019935837311591     
 C   1.5513238916293228        16.238691940873156        14.493266703362423     
 C   5.6088168594158354        15.305572473719595        15.218940109757895     
 C   6.3420559019480764        14.979107267172978        10.796583515062645     
 C   4.8640520953343422        13.525005587178738        12.039046335563478     
 C   6.8162935112501479        14.569478807234740        13.118041349551774     
 C   7.1961382770365319        18.517488710791365        11.358470214828678     
 C   7.0868454846503406        16.284764454607267        10.743636121597012     
 C   2.2252476129837393        14.437046043465820        10.619804758194709     
 C   3.3885732010352942        15.210274498907168        8.6252285844614676     
 H   1.6055024167002747        14.102889217376944        14.619395326146284     
 H   3.1000064212256260        14.929694700903662        15.128101342906620     
 H   3.1041476930613681        12.628040836318430        12.910552813406749     
 H   4.1726817021256304        13.428813813439573        14.075782755657917     
 H   1.2221138382437486        15.567984372622936        12.119671610504248     
 H   1.1447003125637489        13.803138617711324        12.343596726528023     
 H   1.9936761073566807        19.350159395546260        13.555405621992088     
 C  0.27340293544308347        18.659334304655662        14.689522420184888     
 C  0.34820151070820216        16.316616816385050        15.192912815193871     
 C   6.3988472696703491        14.334207846784226        14.540384145494182     
 C   5.3000092446503810        15.083049492913188        16.581457189710740     
 H   7.0298957440674767        14.157165280254135        10.531571963756354     
 H   5.5419131541283742        15.002076453366987        10.039882231264201     
 H   5.4850030979189910        12.621807675733198        12.170593183602193     
 H   4.4339012816145482        13.481470550506907        11.033449815244323     
 H   7.4170466912198414        15.488983269014215        13.073719225134615     
 H   7.4537322335035308        13.731716132886620        12.790077794626669     
 H   6.7127795345943486        19.334099415576066        11.890540265445042     
 C   8.3909327127260269        18.698932020417264        10.665504214651335     
 C   8.2719655287036282        16.394719858857854        10.019066803094557     
 C   1.7687268382232366        13.327746812361502        9.9008085048809189     
 C   2.9187324895842313        14.094678615149643        7.9227154326148748     
 H   4.0003305296690783        15.953329890915795        8.1161492392635619     
 H -0.19324212253340087        19.638351451434147        14.762480539523835     
 C -0.31811049005351616        17.539815216355631        15.272514799794500     
 H  -6.9224270306114985E-002   15.420963615528978        15.648563681586674     
 C   6.8613824683934856        13.206685129162086        15.226973369851354     
 C   5.7785124852455807        13.950191375349888        17.250409312974867     
 H   4.7090370368241592        15.821020332327640        17.122120001342498     
 H   8.8706856084232033        19.673460108778638        10.644326510229059     
 C   8.9474490818685304        17.614728144956949        9.9903614181114815     
 H   8.6685353460181833        15.523060870371259        9.5040350057091025     
 H   1.1381350848041873        12.595570892678280        10.407158868060540     
 C   2.1006193622128131        13.152154450615896        8.5536869652632443     
 H   3.1910595102792376        13.984104689328266        6.8717570998339097     
 H  -1.2804008645741751        17.618753362600870        15.776089896345187     
 H   7.4717764587368896        12.478458517529234        14.691105625447454     
 C   6.5655571842436204        13.009724590958045        16.579518160549153     
 H   5.5312908870524993        13.823046992495360        18.305795562571582     
 H   9.8919272610727926        17.718186660943715        9.4587603214252916     
 H   1.7139177045763245        12.290244600232416        8.0185993032433593     
 H   6.9605337037873278        12.135407615878041        17.087375372428056     
 Dy   5.0930955066647549E-002   8.5677288492469561        4.1584642789820920     
 Cl   4.0688333564417742E-002   5.8833787355012417        4.1525009671475601     
 O  0.86987604147713982        9.0920987955068284        2.2079108505396294     
 N   1.4190532126440190        10.713063443580058        4.6707094353068035     
 N   2.2864173765495321        8.1391590021958802        5.3504588822281338     
 O -0.76403310539201219        8.9866505117084365        6.1378771190944512     
 N  -1.3939320747703188        10.693718167036653        3.7577500414869189     
 N  -2.1417272302621337        8.1115547194640154        2.8754842799941205     
 C   1.3109607320713095        10.173665604374898        1.5616162943028711     
 C   2.0614636382729459        10.486531749808425        5.9895979434902182     
 C  0.55759619624606338        11.924596397886543        4.7618085461124160     
 C   2.5182171418268608        10.908840351677108        3.6655521873398782     
 C   2.9440164852065425        6.9594971720127354        5.3917276706855199     
 C   2.8092594358089973        9.1824597243951196        6.0446000336991226     
 C  -1.2249675127589281        10.033987932623432        6.8243888873020202     
 C  -2.0194445666210665        10.509085654878952        2.4255911904860521     
 C -0.57110977653121497        11.933562868679822        3.7327678692903858     
 C  -2.4974729695337197        10.793029349878703        4.7698286932179430     
 C  -2.7598369072903388        6.9159640668661115        2.7506882116463580     
 C  -2.7405547902918084        9.1940194048780768        2.3130294372909468     
 C   2.0960678284354723        11.146423030221113        2.2445033134555552     
 C   1.0074174565765370        10.393399907937571       0.19766008022286152     
 H   2.7486821223748197        11.311917352960084        6.2448148275580158     
 H   1.2666882163903059        10.465648851168877        6.7517995004893923     
 H   1.1691269524751333        12.834908723137987        4.6370446478433118     
 H  0.13100017123615973        11.955128986353127        5.7694566326035472     
 H   3.1298984509391117        9.9960717101228393        3.7041629547538220     
 H   3.1465615158924742        11.752551312054967        3.9956817326022938     
 H   2.4732865646916324        6.1480853328046194        4.8384754246455017     
 C   4.1292925058245951        6.7758352941939997        6.1004953557774524     
 C   3.9777351254245015        9.0667736275836894        6.7968603688537863     
 C  -2.0668917740117108        10.994259479156884        6.1935401050288563     
 C -0.87578691684619514        10.238570855361923        8.1799380440341061     
 H  -2.7172624596803052        11.331975542645699        2.1922327853016079     
 H  -1.2134850720555572        10.526515106176335        1.6754395761598093     
 H  -1.2093162658591028        12.818257423941693        3.9040919228515563     
 H -0.14387046504504350        12.025946326845213        2.7285603858299501     
 H  -3.0657546827573956        9.8544935502303410        4.6958404087911285     
 H  -3.1679037514725570        11.618993845504237        4.4794154915574556     
 H  -2.2296009860812536        6.0737036379970215        3.1931190352122987     
 C  -3.9838687085288158        6.7551607126270445        2.1042186833349552     
 C  -3.9587511541362082        9.1079646581041871        1.6406595926648373     
 C   2.5593750272314564        12.274391853435322        1.5593278664657118     
 C   1.4874797967210529        11.526548626228989      -0.46960035289989288     
 H  0.42283501765537462        9.6503790869075523      -0.34406068060177480     
 H   4.6200860122911518        5.8060882959627236        6.1058977194736279     
 C   4.6617966205446546        7.8510210631665078        6.8131441808016806     
 H   4.3569790268736348        9.9311874596265906        7.3390917860993694     
 C  -2.5440149163748798        12.089321044865420        6.9214248062516965     
 C  -1.3647582622136187        11.341259098455335        8.8899404900275716     
 H -0.24360632902170273        9.5070411205181902        8.6815475609086441     
 H  -4.4335350635224842        5.7681063514941364        2.0239133114346077     
 C  -4.6080943914120231        7.8757715340688161        1.5550990971637879     
 H  -4.4009802137926002        10.004784834911755        1.2090262295711420     
 H   3.1659074700026877        13.004420630254282        2.0972003067285363     
 C   2.2693054779137287        12.468945972805507       0.20531088373516518     
 H   1.2459678423339757        11.651828085391926       -1.5266384408311608     
 H   5.5968148068434163        7.7437186242692002        7.3614672191658705     
 H  -3.1951729090796492        12.808807543040277        6.4227811029851214     
 C  -2.2085400209204096        12.267217673117139        8.2675066156642316     
 H  -1.0865030461454124        11.454527913027583        9.9391715464684740     
 H  -5.5807590933419577        7.7922138296294223        1.0716382450478388     
 H   2.6670751702243574        13.342757353810143      -0.30041827499774759     
 H  -2.6128690898054776        13.117798318051685        8.8083050764506670     
 Dy   3.1269510808482504E-002   8.3635973852850469        12.588850901822422     
 Cl   2.1894475621472374E-002   11.048143782385758        12.542449469520086     
 O -0.77273290058529875        7.8490031747644631        10.635475599439332     
 N  -1.3527596426067758        6.2246275348550180        13.092096773372095     
 N  -2.2012623653288821        8.8110723068214529        13.781594427033122     
 O  0.84742034211029071        7.9650130132279022        14.577213986952664     
 N   1.4573252592421706        6.2427144008470616        12.196709668727946     
 N   2.2533614112380320        8.8108296819976548        11.359672067976650     
 C  -1.2301329922280531        6.7785075992664741        9.9827583676782563     
 C  -1.9969865831822289        6.4579352848275038        14.408389653334718     
 C -0.49924063227523607        5.0092777814658875        13.182569732454281     
 C  -2.4490144950107831        6.0439970042114606        12.082541601865346     
 C  -2.8473078669944085        9.9965184236135656        13.833575328418478     
 C  -2.7374115898764355        7.7667932464941760        14.462219067268542     
 C   1.2930802541971356        6.9130998460698807        15.266161761710753     
 C   2.0951559336981300        6.4275134162256116        10.869565231245813     
 C  0.63143444235638402        5.0050860872033276        12.156665088417842     
 C   2.5560277130351339        6.1326601804366065        13.214277302991631     
 C   2.8813541038595791        10.002043783254909        11.250366514664574     
 C   2.8280942457181393        7.7360609718079631        10.763624261430406     
 C  -2.0287190727514681        5.8130070436399448        10.659195786943025     
 C -0.93271067766231897        6.5668711917698852        8.6163594113575268     
 H  -2.6894697190909991        5.6374339904336139        14.665122917016863     
 H  -1.2034631489483396        6.4766485148326858        15.172121413756683     
 H  -1.1122987747880613        4.1010286704357632        13.051469779356243     
 H  -7.4985638858347997E-002   4.9738551569479847        14.191132624775683     
 H  -3.0531687749334888        6.9614196204867014        12.125512784536873     
 H  -3.0865619260529775        5.2046102180402141        12.405200693273105     
 H  -2.3671916802845430        10.807967323214154        13.289758574740501     
 C  -4.0333469828652406        10.186197796608260        14.539485910162544     
 C  -3.9114911999190531        7.8861316587455690        15.204275836274823     
 C   2.1206643235097720        5.9391326409409073        14.637196363384136     
 C  0.94423011302995630        6.7181520906464085        16.623249882476756     
 H   2.7864092296578327        5.5985307260970645        10.639643221802658     
 H   1.2943618064153579        6.4197598321179150        10.114108495425196     
 H   1.2673230797132935        4.1173103964104483        12.316086541687060     
 H  0.20525326035534175        4.9270502472714455        11.151132219571165     
 H   3.1330463557179371        7.0652649711030113        13.140961387783634     
 H   3.2181895112370165        5.2999792517939666        12.925772158914048     
 H   2.3680864301625779        10.838899404627393        11.720336020077140     
 C   4.0928779247698825        10.164831829984244        10.581987109406334     
 C   4.0292940151185812        7.8252283077286560        10.062278472160024     
 C  -2.5162869100963934        4.7034087335755093        9.9613522551191629     
 C  -1.4363586909904598        5.4514741768770927        7.9373323173057582     
 H -0.33533219693908928        7.3041357066564458        8.0817241506285189     
 H  -4.5115183528807217        11.162129247303097        14.555686045884169     
 C  -4.5829326570818667        9.1085967915990551        15.232239687171422     
 H  -4.3039519547015921        7.0199198927301962        15.732335792757693     
 C   2.5863463102456623        4.8414902535829345        15.368192366944639     
 C   1.4240878129478556        5.6142626452568622        17.337262926898571     
 H  0.32323175106724999        7.4600268571940918        17.123219631641110     
 H   4.5552230620732983        11.146690267562610        10.517825435942498     
 C   4.6886591209598203        9.0525567791561965        9.9895063455386648     
 H   4.4507109280097552        6.9350238351981037        9.6000475693376153     
 H  -3.1386662133670011        3.9815709224994658        10.490964520165056     
 C  -2.2356122660532014        4.5188410852708385        8.6040559883005372     
 H  -1.2009316886990555        5.3334412708579686        6.8781241693594062     
 H  -5.5203661955758951        9.2184494677543523        15.775465773704793     
 H   3.2264936137454763        4.1117959773338084        14.870662310051364     
 C   2.2539753858569194        4.6750893676872884        16.716235741042908     
 H   1.1510389020351663        5.5106103307796683        18.388850452866201     
 H   5.6490646382369061        9.1394390049521892        9.4837290624628530     
 H  -2.6548238172022729        3.6603169718442512        8.0896363531463642     
 H   2.6507875895917756        3.8230977103621466        17.259422914159565     
         256

 Dy   4.2469136246154395        9.6544271103852414E-002   4.2537338856135429     
 Cl   4.2417075781131377       -2.5831851036116049        4.2624739835611356     
 O   5.0623111714543860       0.50778550439156622        2.2700135757994766     
 N   5.6856823282363269        2.2250311790072019        4.6444998422914656     
 N   6.4546609536584985      -0.35085023539656363        5.5121758736066795     
 O   3.4355035107814316       0.62165796306176790        6.2071048391396042     
 N   2.8784555190639920        2.2440182599717273        3.7425504593651717     
 N   2.0042236243368299      -0.33642700076716719        3.0751426820225145     
 C   5.5169695877889531        1.5563661027661091        1.5810260717852149     
 C   6.3187101348325685        2.0418584993681619        5.9736525889226408     
 C   4.8664975522033087        3.4676222262703500        4.6720397253578874     
 C   6.7886725730063144        2.3233090132160781        3.6312246470966203     
 C   7.0727327728169991       -1.5461776790439095        5.6364756931149520     
 C   7.0457642613467835       0.73011476124080177        6.0834788819088992     
 C   2.9985458534747416        1.7069172822757832        6.8504412162688864     
 C   2.2335340754410127        2.0096139179957722        2.4270919994640816     
 C   3.7349155508900842        3.4578552221773360        3.6465369453898977     
 C   1.7814060438385457        2.4358612921457516        4.7499155689131909     
 C   1.3454908628905784       -1.5153234633472044        3.0318073408795891     
 C   1.4842386794022426       0.70608845397770803        2.3781943602550188     
 C   6.3574828242678638        2.5202414094860210        2.2080919137747048     
 C   5.1657850846771911        1.7588227407468948       0.22555947699370826     
 H   7.0141619033192635        2.8676545527431729        6.2027262578463667     
 H   5.5169770312099997        2.0557494429465590        6.7282279239836891     
 H   5.5064627702109430        4.3505485608527996        4.4989292234822722     
 H   4.4424416790772421        3.5609368394390306        5.6774364202889558     
 H   7.3579196291828195        1.3858703237603180        3.7071048424952369     
 H   7.4578508790227360        3.1506534401783877        3.9203054239160968     
 H   6.5468344479780676       -2.3876483732808951        5.1874314188594948     
 C   8.2921646703691128       -1.7073616913054204        6.2914047350466644     
 C   8.2595713581069372       0.64445493972201895        6.7631572772098485     
 C   2.2082404678101115        2.6760346758408504        6.1688785323094626     
 C   3.3137083257176032        1.9349701331987685        8.2101065100959971     
 H   1.5461979439716984        2.8335784690120911        2.1677367716458464     
 H   3.0267101641501051        1.9837659263253538        1.6633468321580482     
 H   3.1223944383938789        4.3673922032173769        3.7719268129653636     
 H   4.1586636726142459        3.4874137810827954        2.6376326996602488     
 H   1.1733431104628365        1.5208610841730614        4.7135832029974321     
 H   1.1487112423321126        3.2768960217501379        4.4216284784631643     
 H   1.8134790480486704       -2.3264032738836358        3.5871313739858555     
 C  0.16314301385467125       -1.6996736468874942        2.3184452451792414     
 C  0.31695562976470387       0.59064195194352154        1.6243504137586906     
 C   6.8348335959374902        3.6129323115365497        1.4771951867023445     
 C   5.6563883049154784        2.8581653327850209      -0.48832870541160811     
 H   4.5322770069220084        1.0282074401538022      -0.27488013525945570     
 H   8.7437420547150158       -2.6936486223528773        6.3713300668480830     
 C   8.9101126423985981      -0.58715989135374802        6.8482379524347348     
 H   8.6972042431347845        1.5403411990524141        7.2009761100088445     
 C   1.7484627740628675        3.8061780272636323        6.8524890887811729     
 C   2.8373443621378502        3.0705154940844728        8.8757766821417690     
 H   3.9035967486003305        1.1958070189272529        8.7506797930975875     
 H -0.32691497864571667       -2.6696619463567921        2.3108407601797096     
 C -0.36731188173881651      -0.62472240537382706        1.6051268064997193     
 H  -6.0254752100929142E-002   1.4551322092193153        1.0815011487710975     
 H   7.4865088300189901        4.3334895220123339        1.9735278747760217     
 C   6.5005319654829874        3.7859676882073061       0.13047241227699358     
 H   5.3799153993528188        2.9672104165378261       -1.5383754156473575     
 H   9.8795075690761820      -0.67066448174222848        7.3377993645550257     
 H   1.1366712842701252        4.5325758435693313        6.3162188167296431     
 C   2.0486849886568663        4.0079337327699092        8.2028349382567711     
 H   3.0854231110049799        3.2004035876415955        9.9305126823518197     
 H  -1.3001599976428588      -0.73174509353862227        1.0532746608983106     
 H   6.9057470508683112        4.6342214910910133      -0.41287124932025060     
 H   1.6535943928083632        4.8839249225600216        8.7066935912396151     
 Dy   4.3214311596861013        16.898604562864112        12.626977022811261     
 Cl   4.3186470448639023        19.573575656073690        12.658677992972821     
 O   3.4799357963492996        16.470500254570855        10.660552262402955     
 N   2.9126459815329224        14.751450422386098        13.048356943619353     
 N   2.1178103544904361        17.319645858327249        13.897776742335552     
 O   5.1652684546224057        16.388652782500206        14.570153896476347     
 N   5.7105481640470046        14.745797807889090        12.120740183036210     
 N   6.5443423834096981        17.333709799485330        11.408905313596943     
 C   3.0414979411107370        15.408129187257078        9.9815540447037723     
 C   2.2901832301486613        14.935252620707537        14.382385289879515     
 C   3.7413165407957267        13.514856849192428        13.077143297179349     
 C   1.8016287990897066        14.633372995271092        12.045947603997657     
 C   1.4831335372453469        18.506641702226492        14.013638395917907     
 C   1.5505592630843714        16.239461683989358        14.492283628579393     
 C   5.6071853012432760        15.309126061532481        15.219935157689473     
 C   6.3422354856303569        14.976985309017765        10.798544478251028     
 C   4.8649842912676036        13.524022232780258        12.042919780808944     
 C   6.8163948862037085        14.571416429025115        13.120734366548076     
 C   7.1940580488696364        18.516669941349125        11.353703048883771     
 C   7.0866600655038878        16.282709841792464        10.743664246982940     
 C   2.2254457201134725        14.432380530496832        10.621442000787946     
 C   3.3868151638470589        15.204501381256657        8.6252926999642199     
 H   1.6047091287359694        14.103914964200019        14.621199770000121     
 H   3.0989314965523671        14.931241616810542        15.129638814256145     
 H   3.1056169871926991        12.626984282767113        12.915351378734838     
 H   4.1732371586666570        13.430124478801034        14.079636568982352     
 H   1.2215994365763381        15.564188512978442        12.120012715011089     
 H   1.1456657099163383        13.799635700153372        12.346094551640308     
 H   1.9901531287597747        19.348576365885812        13.546450348606939     
 C  0.27172515266857750        18.659896527487401        14.684376918378826     
 C  0.34833225693618775        16.318646949471830        15.193234234444308     
 C   6.3984305311224672        14.337600952249639        14.543121108537456     
 C   5.2969122087110687        15.087539926812248        16.582237902759974     
 H   7.0301525887626566        14.154783827193125        10.534659472823757     
 H   5.5419622827477761        14.998859969512202        10.041994904138186     
 H   5.4864886391533485        12.621402389445112        12.175587116466323     
 H   4.4349324886349377        13.479059892084987        11.037360983705442     
 H   7.4163382344327093        15.491365579170342        13.075341113553572     
 H   7.4546437435461357        13.733810567837576        12.794068443167621     
 H   6.7096598969518952        19.334098130770631        11.883405956027540     
 C   8.3895840250241669        18.697282130601746        10.661819140733384     
 C   8.2725075387962264        16.391760053160866        10.020181409423516     
 C   1.7685180371072913        13.322565341349966        9.9035253357322830     
 C   2.9165068229496436        14.088394048517525        7.9239301573995267     
 H   3.9979772183498583        15.947308482443239        8.1151623147518777     
 H -0.19541942787387223        19.638750392553138        14.755406204000705     
 C -0.31829340545683643        17.541738539044513        15.271050719802036     
 H  -6.8194741977106774E-002   15.423930518934052        15.651272704530484     
 C   6.8608950194439515        13.211006013950508        15.231214850147685     
 C   5.7752560938780393        13.955579226389183        17.252730874983804     
 H   4.7049522260152914        15.825653180754237        17.121528761003749     
 H   8.8687877179572592        19.672031329608735        10.639059362962698     
 C   8.9475367378064927        17.611965249910021        9.9898895458892341     
 H   8.6699988272168849        15.519350058673313        9.5072418619727372     
 H   1.1383890789467455        12.590697764179833        10.410834030013358     
 C   2.0992051319976124        13.146153069971904        8.5562436856730120     
 H   3.1879834607307203        13.977191270876247        6.8728328148314874     
 H  -1.2797691163045912        17.621626001579379        15.775934951056245     
 H   7.4722453609271113        12.482673254905716        14.696653640979779     
 C   6.5636860748119332        13.015059391218186        16.583578411002783     
 H   5.5270519210130349        13.829232347438548        18.307959533459325     
 H   9.8927049806175944        17.714690735797735        9.4594202114949137     
 H   1.7120171798208728        12.283912668151530        8.0221002649259763     
 H   6.9585094260525180        12.141406125058181        17.092670199333195     
 Dy   4.8480563540458439E-002   8.5666527007507458        4.1619788513619431     
 Cl   3.7814860281245047E-002   5.8823809164154381        4.1575413426941630     
 O  0.86729571144305839        9.0868882839634839        2.2101037231010845     
 N   1.4190839498980177        10.711109803845769        4.6697521618634603     
 N   2.2830111800817083        8.1374493217318875        5.3563650614475522     
 O -0.76616764674258275        8.9899166942649771        6.1402424949805612     
 N  -1.3939435009867247        10.693565576791178        3.7569651641592818     
 N  -2.1452974332362671        8.1110144063237293        2.8814764930731118     
 C   1.3086374668876444        10.167384430755263        1.5623194623098089     
 C   2.0612323443677352        10.486403331750680        5.9890491100480592     
 C  0.55908308850705879        11.923783357966075        4.7585492832758147     
 C   2.5183724023392280        10.903518495085887        3.6642443321013154     
 C   2.9392574407703607        6.9572418853261109        5.4004459904722681     
 C   2.8083220336012120        9.1820944126454673        6.0461049139420417     
 C  -1.2265413364475761        10.038530353828902        6.8251517257090191     
 C  -2.0199506436267045        10.507131598887598        2.4253478791799057     
 C -0.56973703462184244        11.932335891102692        3.7296236875053581     
 C  -2.4972279031241684        10.796150015544510        4.7688581262595191     
 C  -2.7647376808338859        6.9159509327113895        2.7593113582073325     
 C  -2.7417537726995360        9.1922953520010715        2.3148672974701650     
 C   2.0957433486615100        11.139829247112463        2.2431974467587299     
 C   1.0030517680139273        10.386717615599173       0.19878057979979999     
 H   2.7487092294623330        11.311891568291506        6.2431246260753008     
 H   1.2662350171695698        10.466876466678244        6.7510036043972930     
 H   1.1717134235340523        12.833067854163845        4.6321087238473604     
 H  0.13258594052643405        11.956563812156476        5.7661188056890076     
 H   3.1285683980934609        9.9898756611212072        3.7040754694642635     
 H   3.1481510573572975        11.746643959622469        3.9929733674521302     
 H   2.4665250402350871        6.1447591181971468        4.8509253158779657     
 C   4.1258298625299812        6.7744136524301428        6.1071677902647767     
 C   3.9784513323370372        9.0675030178062830        6.7957228226428015     
 C  -2.0667801403823027        10.998925486852821        6.1924054979625094     
 C -0.87867824757146684        10.244025561936072        8.1808552471102427     
 H  -2.7175786144459977        11.329900630813864        2.1910156376586363     
 H  -1.2143707543801603        10.523275676649453        1.6747829338769658     
 H  -1.2068524073905955        12.818018538324429        3.8994801511264452     
 H -0.14263681345611182        12.022598281499127        2.7252476532849537     
 H  -3.0668597270032962        9.8583892710281749        4.6962868488274765     
 H  -3.1664112096102315        11.622581116053933        4.4770837134390655     
 H  -2.2364220665754497        6.0746386878543772        3.2052712622971344     
 C  -3.9875192659124714        6.7544335020608273        2.1108140215467439     
 C  -3.9583987100979074        9.1053017468753179        1.6399882465459203     
 C   2.5591781066649237        12.266796712075656        1.5565280974110178     
 C   1.4830852720409777        11.518922113055490      -0.47000912420704338     
 H  0.41674362147284788        9.6441261802927265      -0.34148244025164803     
 H   4.6152933840417836        5.8041010123796717        6.1151080220612259     
 C   4.6613676385628935        7.8512019940617570        6.8143349184087034     
 H   4.3597821878183751        9.9330467132389764        7.3342378806779855     
 C  -2.5433915266838172        12.095244262846460        6.9186440692122897     
 C  -1.3673253431555030        11.347877615487096        8.8892042860470308     
 H -0.24792904244158112        9.5123125988383190        8.6838984176580265     
 H  -4.4384350212280212        5.7678947163588408        2.0328250433178496     
 C  -4.6088437597825926        7.8736364366353291        1.5565164404592318     
 H  -4.3986398280431285        10.001141547203773        1.2048976826303461     
 H   3.1672977703167815        12.996515002864692        2.0929275288193554     
 C   2.2671152585341767        12.460836845112256       0.20289540318265339     
 H   1.2400353180529775        11.643808303692504       -1.5267054848717923     
 H   5.5976368993188865        7.7447504970213998        7.3605284741397377     
 H  -3.1931624653096744        12.814906848880257        6.4185791811576127     
 C  -2.2092043047260947        12.274128922280202        8.2648745150953573     
 H  -1.0901620170635973        11.461849199697040        9.9386236831350114     
 H  -5.5802855004389604        7.7893699870344637        1.0709241426801361     
 H   2.6647723956869034        13.333968226459419      -0.30410402154790850     
 H  -2.6132736221765152        13.125628282569423        8.8042967972327624     
 Dy   3.1344978115019469E-002   8.3651164197932584        12.590743471335106     
 Cl   2.2285665355652920E-002   11.049462345393918        12.546959831475796     
 O -0.77386869467920605        7.8538687211884302        10.636766302615094     
 N  -1.3540510171420062        6.2263331702868028        13.090793838488374     
 N  -2.2002957795196765        8.8122465321984915        13.786050711873614     
 O  0.84807052027384144        7.9624095172473375        14.577681285441759     
 N   1.4557741895248726        6.2432098030008429        12.194505073497378     
 N   2.2534696753638870        8.8119169417049648        11.362180928742603     
 C  -1.2306747309903350        6.7837597698260117        9.9830412702869520     
 C  -1.9975948563406412        6.4579473802041107        14.407677645239380     
 C -0.50153438103414782        5.0101497286826095        13.179135499328975     
 C  -2.4507619917885846        6.0481199527606426        12.081377199553536     
 C  -2.8457902782305222        9.9978369273840251        13.840239846910015     
 C  -2.7378517063566901        7.7667297343374493        14.463413021249361     
 C   1.2936565250473402        6.9095054475506039        15.265162746309986     
 C   2.0934971304125494        6.4296064349452111        10.867567998985397     
 C  0.62897154505949937        5.0062958174173753        12.153016749030854     
 C   2.5546711155254815        6.1306986538482784        13.211498239556514     
 C   2.8823008511267521        10.002813676608129        11.254902024145677     
 C   2.8268367986525580        7.7380688453645368        10.763383068642520     
 C  -2.0302065385906487        5.8180853928442344        10.658048344975667     
 C -0.93125049327215326        6.5722450159577503        8.6170952919034178     
 H  -2.6899177074987848        5.6371244620169279        14.663739530365659     
 H  -1.2035818300806009        6.4758041774874933        15.170875979374062     
 H  -1.1154703737317713        4.1026807199189230        13.046925699180797     
 H  -7.7071972961323135E-002   4.9729733671302716        14.187514724163135     
 H  -3.0538777266096679        6.9661364623733659        12.125387919877097     
 H  -3.0891443746706222        5.2090647305730560        12.403184388132170     
 H  -2.3645054042285043        10.810324702863143        13.299268710230464     
 C  -4.0328485714105806        10.186358964143386        14.544678976286647     
 C  -3.9130834334534068        7.8847623335351713        15.203735420848050     
 C   2.1199395913305028        5.9356806195308423        14.634402845785269     
 C  0.94627239254210227        6.7135809251073795        16.622450249692704     
 H   2.7846729823179874        5.6008564017758458        10.636571874223895     
 H   1.2927929701571181        6.4228181704166349        10.111994059651968     
 H   1.2641755708409155        4.1178790501025588        12.311465416466556     
 H  0.20270739032996021        4.9295626846306284        11.147456898744654     
 H   3.1325817865166559        7.0628085701885102        13.139233349513374     
 H   3.2159210887558007        5.2978166653515402        12.921594874377330     
 H   2.3702297756581081        10.838906392018293        11.727274483993058     
 C   4.0931126784934628        10.166291774606798        10.585457722198740     
 C   4.0272829729243966        7.8280350053980383        10.060911938105736     
 C  -2.5167333641037937        4.7085351580986874        9.9594419632749371     
 C  -1.4336996081839986        5.4568321767572998        7.9372435913696329     
 H -0.33310892506486861        7.3095537609881278        8.0834350253693383     
 H  -4.5104764017106707        11.162477875052875        14.562786258042443     
 C  -4.5841769964974475        9.1073490131776929        15.233458572873463     
 H  -4.3066442813586212        7.0175503474351819        15.729128055110715     
 C   2.5856755187281149        4.8370692821341539        15.363855619627165     
 C   1.4262455404658658        5.6087474180385151        17.334881493234388     
 H  0.32632287136244642        7.4553002507087998        17.123868721623889     
 H   4.5561586549394919        11.147859866322424        10.522942884703747     
 C   4.6872714994912617        9.0550808779950387        9.9897308291930464     
 H   4.4476756797876300        6.9385432585553817        9.5966033112492148     
 H  -3.1396674453122153        3.9865191161780755        10.488154295653267     
 C  -2.2339503462851154        4.5240708085943506        8.6026012758790689     
 H  -1.1967287746205515        5.3388947045038275        6.8784050391551625     
 H  -5.5225478750419024        9.2162113928933262        15.775165827190165     
 H   3.2248503576993710        4.1074948417742503        14.864980524290553     
 C   2.2546942050457108        4.6696048206381970        16.712078553682701     
 H   1.1542219935897975        5.5042869226025495        18.386631468097185     
 H   5.6470135470628406        9.1425698733127465        9.4828629674083640     
 H  -2.6520267409378251        3.6654304077768050        8.0874424467001962     
 H   2.6515955433495058        3.8168963973648502        17.254011835991026     
         256

 Dy   4.2499125830988671        9.5874871765094530E-002   4.2505400979740395     
 Cl   4.2451282795659733       -2.5839187272414814        4.2578122731641246     
 O   5.0655108540348177       0.51101622236144584        2.2680207225379783     
 N   5.6861943778027628        2.2250199479297250        4.6456866538613530     
 N   6.4585854760001524      -0.35105141589682798        5.5065693511215503     
 O   3.4378626300290134       0.61674776600317038        6.2047691110904033     
 N   2.8789802162667617        2.2425973114431330        3.7433714286832354     
 N   2.0085451729109201      -0.33760882623892358        3.0687277487207827     
 C   5.5194871806513417        1.5609176725610237        1.5806493461478905     
 C   6.3194788497608325        2.0400890285706108        5.9744583402978222     
 C   4.8656439976569006        3.4665688767187848        4.6755073499918964     
 C   6.7890923215981367        2.3265390376379185        3.6326989717584186     
 C   7.0781116008310763       -1.5458093011713010        5.6279033182676486     
 C   7.0472881254124156       0.72861186702997083        6.0821891006082147     
 C   3.0004360746382228        1.7008100204930305        6.8496790378174337     
 C   2.2346303277378579        2.0100871090345591        2.4273189642129984     
 C   3.7341676668754626        3.4574360730636950        3.6498814288752901     
 C   1.7816016668894268        2.4311644020345398        4.7508475271814072     
 C   1.3511897352374569       -1.5170711570051116        3.0225777620734671     
 C   1.4861038988482240       0.70627546394096130        2.3761249613661715     
 C   6.3581781733164897        2.5250058486640197        2.2096700535843428     
 C   5.1695236952327921        1.7643340408125183       0.22504635784803839     
 H   7.0146316925793197        2.8658234941706211        6.2046458586735689     
 H   5.5179584013323080        2.0526378901814395        6.7292739560157129     
 H   5.5046201914408712        4.3504597774487381        4.5041236588913280     
 H   4.4414870302328389        3.5576424621667972        5.6809869869436511     
 H   7.3596578368379868        1.3898518758633704        3.7072278700109877     
 H   7.4569802584902174        3.1543459124031274        3.9232200186225508     
 H   6.5541831896797547       -2.3862360247208261        5.1751706310703032     
 C   8.2963566714099510       -1.7077747567203880        6.2847071139892288     
 C   8.2595701089987106       0.64193084241263287        6.7643061375937057     
 C   2.2084894921247180        2.6698188081915544        6.1699933815010422     
 C   3.3169688927239416        1.9279850696296326        8.2091596253501518     
 H   1.5470511344507984        2.8341549787265454        2.1690214660884735     
 H   3.0282095325308664        1.9857144080772495        1.6639960407151215     
 H   3.1206752971481957        4.3660525867237325        3.7768638716987968     
 H   4.1580432446439195        3.4892159756764269        2.6411427596863835     
 H   1.1748941692118491        1.5153767505212876        4.7130703373053215     
 H   1.1476700458219500        3.2717350954155120        4.4238770519352286     
 H   1.8211672491449264       -2.3292381652079710        3.5742379336100205     
 C  0.16755030508892732       -1.7005836031730717        2.3112213108731456     
 C  0.31722191185203436       0.59190251544017369        1.6247706227926375     
 C   6.8348719936961446        3.6190591849798919        1.4804662006944718     
 C   5.6595035991450571        2.8650497007630960      -0.48708469974917667     
 H   4.5375423444126231        1.0334489748419711      -0.27685333399334372     
 H   8.7493080801446297       -2.6934963029949635        6.3620094786520767     
 C   8.9113081654910129      -0.58911995416499818        6.8469856872397550     
 H   8.6951697684551856        1.5367440804099206        7.2057383414466250     
 C   1.7482251231272623        3.7987326055818142        6.8552365982056980     
 C   2.8403084874195539        3.0623804872318208        8.8764790872385557     
 H   3.9082871628233820        1.1890294047020797        8.7483244004746954     
 H -0.32120208839604614       -2.6711411789447310        2.3011604810120398     
 C -0.36590918712813830      -0.62402498726814815        1.6032613349997407     
 H  -6.2068653962396129E-002   1.4575106273332141        1.0855388110271669     
 H   7.4851131261021449        4.3398240135267701        1.9782456898624814     
 C   6.5017085668304500        3.7931850684452058       0.13363120320953253     
 H   5.3838944611102946        2.9749267523733778       -1.5372550202283299     
 H   9.8794921583933988      -0.67342027623898015        7.3386232102200237     
 H   1.1350803065570387        4.5249672994332286        6.3203613320196697     
 C   2.0497468898601845        3.9995140221414549        8.2054340185677894     
 H   3.0894833443045968        3.1915962637537807        9.9310198682786019     
 H  -1.3000491835549466      -0.73020125091257448        1.0535756704984407     
 H   6.9064973220938262        4.6424694048993977      -0.40830858364176981     
 H   1.6544491076692582        4.8746105667707891        8.7106852071134924     
 Dy   4.3203784034179398        16.897635145251488        12.625340468971933     
 Cl   4.3177603583589867        19.572725401683407        12.655049207367220     
 O   3.4794835743147381        16.466214918380789        10.659597380756574     
 N   2.9125903109457743        14.750377489479474        13.049942863464018     
 N   2.1158859397527099        17.319213783548232        13.893789961571279     
 O   5.1636649304206816        16.391304947569420        14.569729223055090     
 N   5.7107419438280038        14.745415363713006        12.122992266218040     
 N   6.5429364194320287        17.332656017471074        11.406158900512562     
 C   3.0409170977714495        15.403156370906533        9.9817818766727111     
 C   2.2895560777833799        14.935931035822342        14.383432576119553     
 C   3.7420748135037476        13.514472126993011        13.080813884619399     
 C   1.8019225671289600        14.630020453219469        12.047470802105529     
 C   1.4806345821110893        18.506064687832147        14.007340954524221     
 C   1.5497946345394198        16.240231427105563        14.491300553796362     
 C   5.6055537430707165        15.312679649345368        15.220930205621052     
 C   6.3424150693126373        14.974863350862552        10.800505441439409     
 C   4.8659164872008649        13.523038878381776        12.046793226054410     
 C   6.8164962611572699        14.573354050815491        13.123427383544378     
 C   7.1919778207027409        18.515851171906885        11.348935882938866     
 C   7.0864746463574351        16.280655228977658        10.743692372368868     
 C   2.2256438272432053        14.427715017527845        10.623079243381181     
 C   3.3850571266588236        15.198728263606144        8.6253568154669722     
 H   1.6039158407716640        14.104940711023094        14.623004213853958     
 H   3.0978565718791082        14.932788532717424        15.131176285605672     
 H   3.1070862813240296        12.625927729215796        12.920149944062928     
 H   4.1737926152076836        13.431435144162492        14.083490382306787     
 H   1.2210850349089275        15.560392653333945        12.120353819517929     
 H   1.1466311072689277        13.796132782595421        12.348592376752592     
 H   1.9866301501628689        19.346993336225367        13.537495075221790     
 C  0.27004736989407152        18.660458750319140        14.679231416572762     
 C  0.34846300316417328        16.320677082558614        15.193555653694746     
 C   6.3980137925745852        14.340994057715051        14.545858071580728     
 C   5.2938151727717555        15.092030360711306        16.583018615809205     
 H   7.0304094334578373        14.152402374132116        10.537746981891161     
 H   5.5420114113671781        14.995643485657418        10.044107577012172     
 H   5.4879741803877060        12.620997103157027        12.180581049330451     
 H   4.4359636956553272        13.476649233663064        11.041272152166563     
 H   7.4156297776455782        15.493747889326469        13.076963001972528     
 H   7.4555552535887406        13.735905002788531        12.798059091708573     
 H   6.7065402593094419        19.334096845965199        11.876271646610036     
 C   8.3882353373223086        18.695632240786228        10.658134066815432     
 C   8.2730495488888227        16.388800247463877        10.021296015752476     
 C   1.7683092359913457        13.317383870338430        9.9062421665836453     
 C   2.9142811563150555        14.082109481885407        7.9251448821841786     
 H   3.9956239070306383        15.941287073970681        8.1141753902401952     
 H -0.19759673321434360        19.639149333672130        14.748331868477573     
 C -0.31847632086015670        17.543661861733398        15.269586639809571     
 H  -6.7165213648098562E-002   15.426897422339126        15.653981727474292     
 C   6.8604075704944165        13.215326898738931        15.235456330444016     
 C   5.7719997025104979        13.960967077428476        17.255052436992742     
 H   4.7008674152064227        15.830286029180835        17.120937520664999     
 H   8.8668898274913150        19.670602550438833        10.633792215696335     
 C   8.9476243937444551        17.609202354863097        9.9894176736669849     
 H   8.6714623084155864        15.515639246975365        9.5104487182363737     
 H   1.1386430730893033        12.585824635681384        10.414509191966177     
 C   2.0977909017824112        13.140151689327912        8.5588004060827796     
 H   3.1849074111822033        13.970277852424228        6.8739085298290661     
 H  -1.2791373680350073        17.624498640557889        15.775780005767302     
 H   7.4727142631173331        12.486887992282199        14.702201656512104     
 C   6.5618149653802460        13.020394191478324        16.587638661456417     
 H   5.5228129549735705        13.835417702381736        18.310123504347068     
 H   9.8934827001623944        17.711194810651758        9.4600801015645359     
 H   1.7101166550654210        12.277580736070643        8.0256012266085932     
 H   6.9564851483177090        12.147404634238320        17.097965026238334     
 Dy   4.6030172014269330E-002   8.5655765522545337        4.1654934237417933     
 Cl   3.4941386998072352E-002   5.8813830973296355        4.1625817182407658     
 O  0.86471538140897697        9.0816777724201394        2.2122965956625396     
 N   1.4191146871520164        10.709156164111478        4.6687948884201171     
 N   2.2796049836138845        8.1357396412678966        5.3622712406669715     
 O -0.76830218809315332        8.9931828768215176        6.1426078708666720     
 N  -1.3939549272031304        10.693412986545702        3.7561802868316447     
 N  -2.1488676362104000        8.1104740931834431        2.8874687061521032     
 C   1.3063142017039795        10.161103257135627        1.5630226303167467     
 C   2.0610010504625249        10.486274913692935        5.9885002766059010     
 C  0.56056998076805431        11.922970318045607        4.7552900204392134     
 C   2.5185276628515947        10.898196638494664        3.6629364768627526     
 C   2.9344983963341789        6.9549865986394872        5.4091643102590172     
 C   2.8073846313934263        9.1817291008958168        6.0476097941849618     
 C  -1.2281151601362241        10.043072775034371        6.8259145641160170     
 C  -2.0204567206323425        10.505177542896243        2.4251045678737588     
 C -0.56836429271247002        11.931108913525561        3.7264795057203304     
 C  -2.4969828367146167        10.799270681210317        4.7678875593010943     
 C  -2.7696384543774335        6.9159377985566675        2.7679345047683066     
 C  -2.7429527551072641        9.1905712991240662        2.3167051576493831     
 C   2.0954188688875481        11.133235464003812        2.2418915800619046     
 C  0.99868607945131749        10.380035323260774       0.19990107937673846     
 H   2.7487363365498458        11.311865783622927        6.2414344245925850     
 H   1.2657818179488336        10.468104082187608        6.7502077083051937     
 H   1.1742998945929715        12.831226985189703        4.6271727998514098     
 H  0.13417170981670834        11.957998637959825        5.7627809787744688     
 H   3.1272383452478096        9.9836796121195768        3.7039879841747045     
 H   3.1497405988221208        11.740736607189971        3.9902650023019661     
 H   2.4597635157785422        6.1414329035896733        4.8633752071104297     
 C   4.1223672192353673        6.7729920106662851        6.1138402247521020     
 C   3.9791675392495729        9.0682324080288765        6.7945852764318166     
 C  -2.0666685067528947        11.003591494548758        6.1912708908961624     
 C -0.88156957829673865        10.249480268510220        8.1817724501863776     
 H  -2.7178947692116902        11.327825718982028        2.1897984900156642     
 H  -1.2152564367047634        10.520036247122572        1.6741262915941222     
 H  -1.2043885489220882        12.817779652707165        3.8948683794013341     
 H -0.14140316186718013        12.019250236153040        2.7219349207399572     
 H  -3.0679647712491964        9.8622849918260069        4.6967332888638245     
 H  -3.1649186677479060        11.626168386603631        4.4747519353206764     
 H  -2.2432431470696459        6.0755737377117329        3.2174234893819702     
 C  -3.9911698232961275        6.7537062914946100        2.1174093597585331     
 C  -3.9580462660596067        9.1026388356464469        1.6393169004270034     
 C   2.5589811860983911        12.259201570715991        1.5537283283563241     
 C   1.4786907473609026        11.511295599881990      -0.47041789551419388     
 H  0.41065222529032108        9.6378732736779007      -0.33890419990152126     
 H   4.6105007557924154        5.8021137287966198        6.1243183246488240     
 C   4.6609386565811324        7.8513829249570062        6.8155256560157262     
 H   4.3625853487631154        9.9349059668513622        7.3293839752566017     
 C  -2.5427681369927542        12.101167480827502        6.9158633321728828     
 C  -1.3698924240973873        11.354496132518859        8.8884680820664901     
 H -0.25225175586145954        9.5175840771584479        8.6862492744074089     
 H  -4.4433349789335583        5.7676830812235460        2.0417367752010920     
 C  -4.6095931281531621        7.8715013392018420        1.5579337837546754     
 H  -4.3962994422936577        9.9974982594957904        1.2007691356895502     
 H   3.1686880706308749        12.988609375475100        2.0886547509101741     
 C   2.2649250391546247        12.452727717419005       0.20047992263014158     
 H   1.2341027937719791        11.635788521993080       -1.5267725289124237     
 H   5.5984589917943568        7.7457823697736004        7.3595897291136039     
 H  -3.1911520215396996        12.821006154720239        6.4143772593301041     
 C  -2.2098685885317795        12.281040171443264        8.2622424145264848     
 H  -1.0938209879817820        11.469170486366499        9.9380758198015489     
 H  -5.5798119075359640        7.7865261444395042        1.0702100403124333     
 H   2.6624696211494490        13.325179099108695      -0.30778976809806935     
 H  -2.6136781545475523        13.133458247087159        8.8002885180148560     
 Dy   3.1420445421556434E-002   8.3666354543014698        12.592636040847790     
 Cl   2.2676855089833463E-002   11.050780908402077        12.551470193431504     
 O -0.77500448877311323        7.8587342676123972        10.638057005790856     
 N  -1.3553423916772365        6.2280388057185876        13.089490903604652     
 N  -2.1993291937104704        8.8134207575755301        13.790506996714104     
 O  0.84872069843739206        7.9598060212667736        14.578148583930854     
 N   1.4542231198075748        6.2437052051546242        12.192300478266811     
 N   2.2535779394897419        8.8130042014122765        11.364689789508557     
 C  -1.2312164697526169        6.7890119403855493        9.9833241728956494     
 C  -1.9982031294990534        6.4579594755807177        14.406965637144042     
 C -0.50382812979305958        5.0110216758993316        13.175701266203669     
 C  -2.4525094885663856        6.0522429013098238        12.080212797241725     
 C  -2.8442726894666359        9.9991554311544846        13.846904365401553     
 C  -2.7382918228369446        7.7666662221807226        14.464606975230179     
 C   1.2942327958975448        6.9059110490313262        15.264163730909218     
 C   2.0918383271269683        6.4316994536648098        10.865570766724982     
 C  0.62650864776261483        5.0075055476314239        12.149368409643865     
 C   2.5533145180158288        6.1287371272599493        13.208719176121397     
 C   2.8832475983939250        10.003583569961350        11.259437533626778     
 C   2.8255793515869763        7.7400767189211113        10.763141875854634     
 C  -2.0316940044298297        5.8231637420485240        10.656900903008308     
 C -0.92979030888198766        6.5776188401456155        8.6178311724493089     
 H  -2.6903656959065709        5.6368149336002409        14.662356143714455     
 H  -1.2037005112128625        6.4749598401423016        15.169630544991442     
 H  -1.1186419726754810        4.1043327694020828        13.042381619005351     
 H  -7.9158307064298272E-002   4.9720915773125585        14.183896823550587     
 H  -3.0545866782858475        6.9708533042600296        12.125263055217319     
 H  -3.0917268232882664        5.2135192431058979        12.401168082991234     
 H  -2.3618191281724652        10.812682082512133        13.308778845720429     
 C  -4.0323501599559206        10.186520131678510        14.549872042410753     
 C  -3.9146756669877600        7.8833930083247736        15.203195005421277     
 C   2.1192148591512332        5.9322285981207781        14.631609328186402     
 C  0.94831467205424824        6.7090097595683496        16.621650616908649     
 H   2.7829367349781422        5.6031820774546262        10.633500526645134     
 H   1.2912241338988784        6.4258765087153558        10.109879623878738     
 H   1.2610280619685372        4.1184477037946703        12.306844291246051     
 H  0.20016152030457865        4.9320751219898105        11.143781577918141     
 H   3.1321172173153746        7.0603521692740099        13.137505311243114     
 H   3.2136526662745855        5.2956540789091147        12.917417589840612     
 H   2.3723731211536383        10.838913379409194        11.734212947908977     
 C   4.0933474322170422        10.167751719229353        10.588928334991145     
 C   4.0252719307302121        7.8308417030674198        10.059545404051448     
 C  -2.5171798181111944        4.7136615826218655        9.9575316714307114     
 C  -1.4310405253775371        5.4621901766375078        7.9371548654335067     
 H -0.33088565319064794        7.3149718153198107        8.0851459001101595     
 H  -4.5094344505406188        11.162826502802655        14.569886470200716     
 C  -4.5854213359130291        9.1061012347563324        15.234677458575504     
 H  -4.3093366080156503        7.0151808021401685        15.725920317463737     
 C   2.5850047272105678        4.8326483106853724        15.359518872309691     
 C   1.4284032679838761        5.6032321908201679        17.332500059570204     
 H  0.32941399165764285        7.4505736442235078        17.124517811606665     
 H   4.5570942478056846        11.149029465082238        10.528060333464998     
 C   4.6858838780227030        9.0576049768338827        9.9899553128474263     
 H   4.4446404315655048        6.9420626819126605        9.5931590531608144     
 H  -3.1406686772574295        3.9914673098566849        10.485344071141476     
 C  -2.2322884265170297        4.5293005319178619        8.6011465634576023     
 H  -1.1925258605420475        5.3443481381496873        6.8786859089509198     
 H  -5.5247295545079096        9.2139733180323020        15.774865880675536     
 H   3.2232071016532653        4.1031937062146921        14.859298738529741     
 C   2.2554130242345023        4.6641202735891047        16.707921366322495     
 H   1.1574050851444284        5.4979635144254306        18.384412483328173     
 H   5.6449624558887761        9.1457007416733038        9.4819968723538732     
 H  -2.6492296646733768        3.6705438437093583        8.0852485402540264     
 H   2.6524034971072363        3.8106950843675542        17.248600757822484     
         256

 Dy   4.2529115415822947        9.5205472426336660E-002   4.2473463103345361     
 Cl   4.2485489810188088       -2.5846523508713579        4.2531505627671145     
 O   5.0687105366152494       0.51424694033132534        2.2660278692764804     
 N   5.6867064273691996        2.2250087168522481        4.6468734654312405     
 N   6.4625099983418064      -0.35125259639709228        5.5009628286364212     
 O   3.4402217492765956       0.61183756894457286        6.2024333830412033     
 N   2.8795049134695319        2.2411763629145387        3.7441923980012990     
 N   2.0128667214850098      -0.33879065171067990        3.0623128154190509     
 C   5.5220047735137294        1.5654692423559384        1.5802726205105664     
 C   6.3202475646890965        2.0383195577730602        5.9752640916730035     
 C   4.8647904431104916        3.4655155271672191        4.6789749746259046     
 C   6.7895120701899581        2.3297690620597589        3.6341732964202174     
 C   7.0834904288451535       -1.5454409232986925        5.6193309434203442     
 C   7.0488119894780477       0.72710897281913989        6.0808993193075294     
 C   3.0023262958017041        1.6947027587102781        6.8489168593659810     
 C   2.2357265800347030        2.0105603000733456        2.4275459289619152     
 C   3.7334197828608406        3.4570169239500537        3.6532259123606825     
 C   1.7817972899403078        2.4264675119233283        4.7517794854496236     
 C   1.3568886075843356       -1.5188188506630191        3.0133481832673445     
 C   1.4879691182942054       0.70646247390421457        2.3740555624773236     
 C   6.3588735223651156        2.5297702878420179        2.2112481933939807     
 C   5.1732623057883922        1.7698453408781418       0.22453323870236852     
 H   7.0151014818393769        2.8639924355980693        6.2065654595007720     
 H   5.5189397714546153        2.0495263374163195        6.7303199880477367     
 H   5.5027776126707986        4.3503709940446766        4.5093180943003848     
 H   4.4405323813884356        3.5543480848945643        5.6845375535983473     
 H   7.3613960444931550        1.3938334279664228        3.7073508975267386     
 H   7.4561096379576988        3.1580383846278668        3.9261346133290047     
 H   6.5615319313814418       -2.3848236761607571        5.1629098432811107     
 C   8.3005486724507875       -1.7081878221353557        6.2780094929317931     
 C   8.2595688598904857       0.63940674510324680        6.7654549979775638     
 C   2.2087385164393250        2.6636029405422579        6.1711082306926217     
 C   3.3202294597302795        1.9210000060604966        8.2082127406043046     
 H   1.5479043249298985        2.8347314884410002        2.1703061605311009     
 H   3.0297089009116274        1.9876628898291455        1.6646452492721946     
 H   3.1189561559025130        4.3647129702300882        3.7818009304322304     
 H   4.1574228166735931        3.4910181702700580        2.6446528197125181     
 H   1.1764452279608617        1.5098924168695136        4.7125574716132110     
 H   1.1466288493117875        3.2665741690808860        4.4261256254072929     
 H   1.8288554502411827       -2.3320730565323067        3.5613444932341851     
 C  0.17195759632318336       -1.7014935594586491        2.3039973765670503     
 C  0.31748819393936484       0.59316307893682585        1.6251908318265842     
 C   6.8349103914547999        3.6251860584232345        1.4837372146865992     
 C   5.6626188933746358        2.8719340687411714      -0.48584069408674529     
 H   4.5428076819032377        1.0386905095301402      -0.27882653272723174     
 H   8.7548741055742436       -2.6933439836370501        6.3526888904560703     
 C   8.9125036885834295      -0.59108001697624835        6.8457334220447761     
 H   8.6931352937755868        1.5331469617674274        7.2105005728844063     
 C   1.7479874721916571        3.7912871838999966        6.8579841076302230     
 C   2.8432726127012580        3.0542454803791692        8.8771814923353425     
 H   3.9129775770464335        1.1822517904769065        8.7459690078518051     
 H -0.31548919814637566       -2.6726204115326699        2.2914802018443696     
 C -0.36450649251746009      -0.62332756916246912        1.6013958634997623     
 H  -6.3882555823863124E-002   1.4598890454471130        1.0895764732832363     
 H   7.4837174221852996        4.3461585050412062        1.9829635049489414     
 C   6.5028851681779125        3.8004024486831054       0.13678999414207146     
 H   5.3878735228677703        2.9826430882089299       -1.5361346248093024     
 H   9.8794767477106156      -0.67617607073573183        7.3394470558850218     
 H   1.1334893288439520        4.5173587552971268        6.3245038473096971     
 C   2.0508087910635027        3.9910943115130006        8.2080330988788059     
 H   3.0935435776042137        3.1827889398659654        9.9315270542053860     
 H  -1.2999383694670346      -0.72865740828652659        1.0538766800985706     
 H   6.9072475933193402        4.6507173187077813      -0.40374591796328896     
 H   1.6553038225301533        4.8652962109815565        8.7146768229873679     
 Dy   4.3193256471497783        16.896665727638865        12.623703915132605     
 Cl   4.3168736718540712        19.571875147293124        12.651420421761618     
 O   3.4790313522801766        16.461929582190724        10.658642499110194     
 N   2.9125346403586265        14.749304556572852        13.051528783308683     
 N   2.1139615250149841        17.318781708769212        13.889803180807005     
 O   5.1620614062189585        16.393957112638635        14.569304549633832     
 N   5.7109357236090039        14.745032919536923        12.125244349399869     
 N   6.5415304554543594        17.331602235456817        11.403412487428183     
 C   3.0403362544321619        15.398183554555990        9.9820097086416517     
 C   2.2889289254180980        14.936609450937146        14.384479862359591     
 C   3.7428330862117689        13.514087404793592        13.084484472059449     
 C   1.8022163351682132        14.626667911167846        12.048994000213401     
 C   1.4781356269768320        18.505487673437802        14.001043513130536     
 C   1.5490300059944682        16.241001170221764        14.490317479013333     
 C   5.6039221848981562        15.316233237158254        15.221925253552630     
 C   6.3425946529949178        14.972741392707340        10.802466404627792     
 C   4.8668486831341262        13.522055523983294        12.050666671299876     
 C   6.8165976361108305        14.575291672605868        13.126120400540680     
 C   7.1898975925358455        18.515032402464644        11.344168716993961     
 C   7.0862892272109823        16.278600616162851        10.743720497754795     
 C   2.2258419343729381        14.423049504558858        10.624716485974416     
 C   3.3832990894705883        15.192955145955633        8.6254209309697245     
 H   1.6031225528073587        14.105966457846170        14.624808657707796     
 H   3.0967816472058489        14.934335448624305        15.132713756955200     
 H   3.1085555754553607        12.624871175664481        12.924948509391017     
 H   4.1743480717487103        13.432745809523952        14.087344195631221     
 H   1.2205706332415169        15.556596793689449        12.120694924024768     
 H   1.1475965046215171        13.792629865037469        12.351090201864874     
 H   1.9831071715659632        19.345410306564919        13.528539801836642     
 C  0.26836958711956560        18.661020973150880        14.674085914766698     
 C  0.34859374939215887        16.322707215645394        15.193877072945185     
 C   6.3975970540267033        14.344387163180462        14.548595034624000     
 C   5.2907181368324423        15.096520794610363        16.583799328858440     
 H   7.0306662781530171        14.150020921071107        10.540834490958563     
 H   5.5420605399865792        14.992427001802632        10.046220249886158     
 H   5.4894597216220635        12.620591816868941        12.185574982194581     
 H   4.4369949026757167        13.474238575241143        11.045183320627682     
 H   7.4149213208584470        15.496130199482597        13.078584890391484     
 H   7.4564667636313455        13.737999437739488        12.802049740249526     
 H   6.7034206216669885        19.334095561159767        11.869137337192534     
 C   8.3868866496204486        18.693982350970710        10.654448992897478     
 C   8.2735915589814208        16.385840441766888        10.022410622081438     
 C   1.7681004348754004        13.312202399326894        9.9089589974350076     
 C   2.9120554896804673        14.075824915253291        7.9263596069688296     
 H   3.9932705957114183        15.935265665498125        8.1131884657285127     
 H -0.19977403855481496        19.639548274791117        14.741257532954442     
 C -0.31865923626347697        17.545585184422279        15.268122559817106     
 H  -6.6135685319090351E-002   15.429864325744198        15.656690750418100     
 C   6.8599201215448815        13.219647783527353        15.239697810740349     
 C   5.7687433111429565        13.966354928467769        17.257373999001679     
 H   4.6967826043975540        15.834918877607430        17.120346280326245     
 H   8.8649919370253727        19.669173771268930        10.628525068429974     
 C   8.9477120496824156        17.606439459816173        9.9889458014447357     
 H   8.6729257896142862        15.511928435277419        9.5136555745000084     
 H   1.1388970672318615        12.580951507182935        10.418184353918996     
 C   2.0963766715672105        13.134150308683918        8.5613571264925490     
 H   3.1818313616336864        13.963364433972210        6.8749842448266438     
 H  -1.2785056197654234        17.627371279536398        15.775625060478360     
 H   7.4731831653075558        12.491102729658683        14.707749672044427     
 C   6.5599438559485588        13.025728991738465        16.591698911910047     
 H   5.5185739889341070        13.841603057324926        18.312287475234815     
 H   9.8942604197071944        17.707698885505778        9.4607399916341581     
 H   1.7082161303099694        12.271248803989756        8.0291021882912101     
 H   6.9544608705829001        12.153403143418462        17.103259853143474     
 Dy   4.3579780488080214E-002   8.5645004037583234        4.1690079961216435     
 Cl   3.2067913714899657E-002   5.8803852782438328        4.1676220937873687     
 O  0.86213505137489554        9.0764672608767949        2.2144894682239946     
 N   1.4191454244060149        10.707202524377189        4.6678376149767740     
 N   2.2761987871460612        8.1340299608039057        5.3681774198863907     
 O -0.77043672944372388        8.9964490593780582        6.1449732467527829     
 N  -1.3939663534195361        10.693260396300229        3.7553954095040076     
 N  -2.1524378391845334        8.1099337800431552        2.8934609192310949     
 C   1.3039909365203146        10.154822083515992        1.5637257983236845     
 C   2.0607697565573146        10.486146495635191        5.9879514431637428     
 C  0.56205687302904972        11.922157278125141        4.7520307576026122     
 C   2.5186829233639618        10.892874781903442        3.6616286216241898     
 C   2.9297393518979975        6.9527313119528635        5.4178826300457654     
 C   2.8064472291856406        9.1813637891461664        6.0491146744278810     
 C  -1.2296889838248721        10.047615196239841        6.8266774025230159     
 C  -2.0209627976379809        10.503223486904890        2.4248612565676124     
 C -0.56699155080309749        11.929881935948432        3.7233353239353031     
 C  -2.4967377703050655        10.802391346876124        4.7669169923426695     
 C  -2.7745392279209806        6.9159246644019454        2.7765576513292811     
 C  -2.7441517375149922        9.1888472462470610        2.3185430178286008     
 C   2.0950943891135858        11.126641680895162        2.2405857133650793     
 C  0.99432039088870772        10.373353030922377       0.20102157895367692     
 H   2.7487634436373587        11.311839998954351        6.2397442231098692     
 H   1.2653286187280974        10.469331697696974        6.7494118122130935     
 H   1.1768863656518904        12.829386116215561        4.6222368758554593     
 H  0.13575747910698266        11.959433463763173        5.7594431518599292     
 H   3.1259082924021588        9.9774835631179446        3.7039004988851461     
 H   3.1513301402869440        11.734829254757473        3.9875566371518021     
 H   2.4530019913219969        6.1381066889822007        4.8758250983428937     
 C   4.1189045759407534        6.7715703689024282        6.1205126592394272     
 C   3.9798837461621082        9.0689617982514701        6.7934477302208318     
 C  -2.0665568731234871        11.008257502244696        6.1901362838298155     
 C -0.88446090902201036        10.254934975084369        8.1826896532625124     
 H  -2.7182109239773826        11.325750807150193        2.1885813423726921     
 H  -1.2161421190293664        10.516796817595692        1.6734696493112786     
 H  -1.2019246904535807        12.817540767089902        3.8902566076762231     
 H -0.14016951027824845        12.015902190806953        2.7186221881949608     
 H  -3.0690698154950966        9.8661807126238390        4.6971797289001724     
 H  -3.1634261258855805        11.629755657153328        4.4724201572022864     
 H  -2.2500642275638421        6.0765087875690886        3.2295757164668060     
 C  -3.9948203806797835        6.7529790809283918        2.1240046979703218     
 C  -3.9576938220213065        9.0999759244175760        1.6386455543080864     
 C   2.5587842655318584        12.251606429356325        1.5509285593016304     
 C   1.4742962226808274        11.503669086708491      -0.47082666682134439     
 H  0.40456082910779434        9.6316203670630767      -0.33632595955139449     
 H   4.6057081275430471        5.8001264452135679        6.1335286272364220     
 C   4.6605096745993713        7.8515638558522562        6.8167163936227491     
 H   4.3653885097078566        9.9367652204637498        7.3245300698352187     
 C  -2.5421447473016916        12.107090698808543        6.9130825951334751     
 C  -1.3724595050392716        11.361114649550620        8.8877318780859493     
 H -0.25657446928133787        9.5228555554785768        8.6886001311567913     
 H  -4.4482349366390954        5.7674714460882504        2.0506485070843343     
 C  -4.6103424965237325        7.8693662417683559        1.5593511270501192     
 H  -4.3939590565441859        9.9938549717878082        1.1966405887487543     
 H   3.1700783709449687        12.980703748085508        2.0843819730009927     
 C   2.2627348197750727        12.444618589725755       0.19806444207762980     
 H   1.2281702694909808        11.627768740293657       -1.5268395729530551     
 H   5.5992810842698271        7.7468142425258000        7.3586509840874701     
 H  -3.1891415777697247        12.827105460560219        6.4101753375025954     
 C  -2.2105328723374646        12.287951420606325        8.2596103139576105     
 H  -1.0974799588999669        11.476491773035956        9.9375279564680863     
 H  -5.5793383146329667        7.7836823018445456        1.0694959379447306     
 H   2.6601668466119950        13.316389971757969      -0.31147551464823020     
 H  -2.6140826869185898        13.141288211604895        8.7962802387969514     
 Dy   3.1495912728093399E-002   8.3681544888096795        12.594528610360474     
 Cl   2.3068044824014009E-002   11.052099471410237        12.555980555387212     
 O -0.77614028286702041        7.8635998140363643        10.639347708966618     
 N  -1.3566337662124668        6.2297444411503715        13.088187968720931     
 N  -2.1983626079012648        8.8145949829525705        13.794963281554596     
 O  0.84937087660094279        7.9572025252862089        14.578615882419950     
 N   1.4526720500902768        6.2442006073084055        12.190095883036243     
 N   2.2536862036155969        8.8140914611195864        11.367198650274510     
 C  -1.2317582085148988        6.7942641109450870        9.9836070755043451     
 C  -1.9988114026574655        6.4579715709573247        14.406253629048706     
 C -0.50612187855197133        5.0118936231160545        13.172267033078363     
 C  -2.4542569853441867        6.0563658498590058        12.079048394929915     
 C  -2.8427551007027496        10.000473934924944        13.853568883893089     
 C  -2.7387319393171992        7.7666027100239958        14.465800929210998     
 C   1.2948090667477494        6.9023166505120495        15.263164715508449     
 C   2.0901795238413876        6.4337924723844093        10.863573534464567     
 C  0.62404575046573019        5.0087152778454715        12.145720070256877     
 C   2.5519579205061764        6.1267756006716203        13.205940112686282     
 C   2.8841943456610979        10.004353463314571        11.263973043107880     
 C   2.8243219045213950        7.7420845924776849        10.762900683066748     
 C  -2.0331814702690107        5.8282420912528146        10.655753461040948     
 C -0.92833012449182195        6.5829926643334815        8.6185670529951981     
 H  -2.6908136843143566        5.6365054051835539        14.660972757063249     
 H  -1.2038191923451240        6.4741155027971100        15.168385110608822     
 H  -1.1218135716191910        4.1059848188852426        13.037837538829905     
 H  -8.1244641167273424E-002   4.9712097874948453        14.180278922938037     
 H  -3.0552956299620266        6.9755701461466941        12.125138190557543     
 H  -3.0943092719059111        5.2179737556387398        12.399151777850298     
 H  -2.3591328521164265        10.815039462161121        13.318288981210394     
 C  -4.0318517485012606        10.186681299213634        14.555065108534857     
 C  -3.9162679005221133        7.8820236831143760        15.202654589994504     
 C   2.1184901269719640        5.9287765767107130        14.628815810587534     
 C  0.95035695156639421        6.7044385940293205        16.620850984124594     
 H   2.7812004876382970        5.6055077531334074        10.630429179066374     
 H   1.2896552976406386        6.4289348470140757        10.107765188105510     
 H   1.2578805530961592        4.1190163574867809        12.302223166025547     
 H  0.19761565027919709        4.9345875593489934        11.140106257091629     
 H   3.1316526481140934        7.0578957683595087        13.135777272972854     
 H   3.2113842437933702        5.2934914924666883        12.913240305303894     
 H   2.3745164666491685        10.838920366800096        11.741151411824895     
 C   4.0935821859406225        10.169211663851906        10.592398947783549     
 C   4.0232608885360284        7.8336484007368021        10.058178869997162     
 C  -2.5176262721185947        4.7187880071450437        9.9556213795864856     
 C  -1.4283814425710757        5.4675481765177159        7.9370661394973814     
 H -0.32866238131642728        7.3203898696514926        8.0868567748509790     
 H  -4.5083924993705669        11.163175130552434        14.576986682358990     
 C  -4.5866656753286099        9.1048534563349719        15.235896344277545     
 H  -4.3120289346726794        7.0128112568451542        15.722712579816760     
 C   2.5843339356930204        4.8282273392365918        15.355182124992215     
 C   1.4305609955018863        5.5977169636018207        17.330118625906021     
 H  0.33250511195283927        7.4458470377382149        17.125166901589445     
 H   4.5580298406718773        11.150199063842051        10.533177782226248     
 C   4.6844962565541444        9.0601290756727249        9.9901797965018080     
 H   4.4416051833433787        6.9455821052699385        9.5897147950724122     
 H  -3.1416699092026437        3.9964155035352946        10.482533846629686     
 C  -2.2306265067489437        4.5345302552413731        8.5996918510361358     
 H  -1.1883229464635434        5.3498015717955463        6.8789667787466762     
 H  -5.5269112339739177        9.2117352431712760        15.774565934160908     
 H   3.2215638456071600        4.0988925706551349        14.853616952768929     
 C   2.2561318434232938        4.6586357265400133        16.703764178962285     
 H   1.1605881766990593        5.4916401062483109        18.382193498559158     
 H   5.6429113647147116        9.1488316100338629        9.4811307772993842     
 H  -2.6464325884089290        3.6756572796419116        8.0830546338078584     
 H   2.6532114508649665        3.8044937713702578        17.243189679653945     
         256

 Dy   4.2559105000657222        9.4536073087578776E-002   4.2441525226950327     
 Cl   4.2519696824716444       -2.5853859745012344        4.2484888523701043     
 O   5.0719102191956820       0.51747765830120485        2.2640350160149820     
 N   5.6872184769356355        2.2249974857747707        4.6480602770011279     
 N   6.4664345206834604      -0.35145377689735663        5.4953563061512920     
 O   3.4425808685241779       0.60692737188597534        6.2000976549920033     
 N   2.8800296106723016        2.2397554143859439        3.7450133673193626     
 N   2.0171882700591000      -0.33997247718243628        3.0558978821173186     
 C   5.5245223663761180        1.5700208121508532        1.5798958948732422     
 C   6.3210162796173606        2.0365500869755091        5.9760698430481849     
 C   4.8639368885640835        3.4644621776156539        4.6824425992599137     
 C   6.7899318187817803        2.3329990864815988        3.6356476210820157     
 C   7.0888692568592298       -1.5450725454260843        5.6107585685730399     
 C   7.0503358535436798       0.72560607860830906        6.0796095380068449     
 C   3.0042165169651853        1.6885954969275256        6.8481546809145284     
 C   2.2368228323315482        2.0110334911121326        2.4277728937108320     
 C   3.7326718988462186        3.4565977748364123        3.6565703958460749     
 C   1.7819929129911889        2.4217706218121164        4.7527114437178390     
 C   1.3625874799312141       -1.5205665443209264        3.0041186044612225     
 C   1.4898343377401868       0.70664948386746773        2.3719861635884762     
 C   6.3595688714137415        2.5345347270200165        2.2128263332036187     
 C   5.1770009163439932        1.7753566409437651       0.22402011955669865     
 H   7.0155712710994331        2.8621613770255174        6.2084850603279742     
 H   5.5199211415769227        2.0464147846511995        6.7313660200797605     
 H   5.5009350339007259        4.3502822106406152        4.5145125297094406     
 H   4.4395777325440324        3.5510537076223310        5.6880881202530427     
 H   7.3631342521483223        1.3978149800694755        3.7074739250424900     
 H   7.4552390174251810        3.1617308568526061        3.9290492080354591     
 H   6.5688806730831288       -2.3834113276006881        5.1506490554919191     
 C   8.3047406734916258       -1.7086008875503234        6.2713118718743566     
 C   8.2595676107822591       0.63688264779386072        6.7666038583614219     
 C   2.2089875407539319        2.6573870728929618        6.1722230798842022     
 C   3.3234900267366179        1.9140149424913606        8.2072658558584592     
 H   1.5487575154089988        2.8353079981554545        2.1715908549737279     
 H   3.0312082692923887        1.9896113715810413        1.6652944578292679     
 H   3.1172370146568298        4.3633733537364439        3.7867379891656641     
 H   4.1568023887032659        3.4928203648636891        2.6481628797386527     
 H   1.1779962867098743        1.5044080832177396        4.7120446059211014     
 H   1.1455876528016251        3.2614132427462601        4.4283741988793572     
 H   1.8365436513374389       -2.3349079478566424        3.5484510528583502     
 C  0.17636488755743943       -1.7024035157442265        2.2967734422609549     
 C  0.31775447602669532       0.59442364243347812        1.6256110408605311     
 C   6.8349487892134544        3.6313129318665767        1.4870082286787265     
 C   5.6657341876042144        2.8788184367192469      -0.48459668842431392     
 H   4.5480730193938523        1.0439320442183091      -0.28079973146111975     
 H   8.7604401310038575       -2.6931916642791363        6.3433683022600640     
 C   8.9136992116758442      -0.59304007978749851        6.8444811568497963     
 H   8.6911008190959880        1.5295498431249339        7.2152628043221876     
 C   1.7477498212560518        3.7838417622181786        6.8607316170547481     
 C   2.8462367379829616        3.0461104735265172        8.8778838974321292     
 H   3.9176679912694850        1.1754741762517331        8.7436136152289130     
 H -0.30977630789670513       -2.6740996441206093        2.2817999226766998     
 C -0.36310379790678188      -0.62263015105679009        1.5995303919997839     
 H  -6.5696457685330112E-002   1.4622674635610118        1.0936141355393059     
 H   7.4823217182684543        4.3524929965556414        1.9876813200354011     
 C   6.5040617695253751        3.8076198289210046       0.13994878507461042     
 H   5.3918525846252461        2.9903594240444815       -1.5350142293902749     
 H   9.8794613370278324      -0.67893186523248350        7.3402709015500198     
 H   1.1318983511308656        4.5097502111610241        6.3286463625997245     
 C   2.0518706922668204        3.9826746008845459        8.2106321791898242     
 H   3.0976038109038306        3.1739816159781502        9.9320342401321682     
 H  -1.2998275553791223      -0.72711356566047869        1.0541776896987005     
 H   6.9079978645448552        4.6589652325161648      -0.39918325228480817     
 H   1.6561585373910486        4.8559818551923248        8.7186684388612434     
 Dy   4.3182728908816168        16.895696310026239        12.622067361293277     
 Cl   4.3159869853491557        19.571024892902841        12.647791636156017     
 O   3.4785791302456150        16.457644246000658        10.657687617463813     
 N   2.9124789697714788        14.748231623666230        13.053114703153348     
 N   2.1120371102772584        17.318349633990191        13.885816400042732     
 O   5.1604578820172344        16.396609277707849        14.568879876212574     
 N   5.7111295033900040        14.744650475360839        12.127496432581699     
 N   6.5401244914766909        17.330548453442560        11.400666074343802     
 C   3.0397554110928748        15.393210738205445        9.9822375406105923     
 C   2.2883017730528166        14.937287866051951        14.385527148599627     
 C   3.7435913589197898        13.513702682594175        13.088155059499499     
 C   1.8025101032074666        14.623315369116224        12.050517198321273     
 C   1.4756366718425746        18.504910659043457        13.994746071736852     
 C   1.5482653774495165        16.241770913337970        14.489334404230302     
 C   5.6022906267255967        15.319786824971139        15.222920301484210     
 C   6.3427742366771973        14.970619434552127        10.804427367816174     
 C   4.8677808790673875        13.521072169584814        12.054540116545342     
 C   6.8166990110643919        14.577229294396243        13.128813417536982     
 C   7.1878173643689509        18.514213633022404        11.339401551049056     
 C   7.0861038080645287        16.276546003348049        10.743748623140723     
 C   2.2260400415026709        14.418383991589870        10.626353728567651     
 C   3.3815410522823530        15.187182028305120        8.6254850464724768     
 H   1.6023292648430534        14.106992204669245        14.626613101561631     
 H   3.0957067225325900        14.935882364531187        15.134251228304727     
 H   3.1100248695866917        12.623814622113164        12.929747074719106     
 H   4.1749035282897360        13.434056474885411        14.091198008955654     
 H   1.2200562315741061        15.552800934044955        12.121036028531607     
 H   1.1485619019741065        13.789126947479518        12.353588026977159     
 H   1.9795841929690574        19.343827276904470        13.519584528451492     
 C  0.26669180434505962        18.661583195982615        14.668940412960634     
 C  0.34872449562014446        16.324737348732178        15.194198492195621     
 C   6.3971803154788214        14.347780268645876        14.551331997667273     
 C   5.2876211008931291        15.101011228509421        16.584580041907671     
 H   7.0309231228481979        14.147639468010098        10.543922000025965     
 H   5.5421096686059812        14.989210517947848        10.048332922760144     
 H   5.4909452628564219        12.620186530580856        12.190568915058709     
 H   4.4380261096961053        13.471827916819221        11.049094489088802     
 H   7.4142128640713159        15.498512509638724        13.080206778810439     
 H   7.4573782736739505        13.740093872690442        12.806040388790477     
 H   6.7003009840245351        19.334094276354332        11.862003027775030     
 C   8.3855379619185904        18.692332461155189        10.650763918979527     
 C   8.2741335690740190        16.382880636069899        10.023525228410398     
 C   1.7678916337594548        13.307020928315358        9.9116758282863699     
 C   2.9098298230458797        14.069540348621173        7.9275743317534815     
 H   3.9909172843921983        15.929244257025568        8.1122015412168302     
 H -0.20195134389528635        19.639947215910109        14.734183197431310     
 C -0.31884215166679725        17.547508507111161        15.266658479824642     
 H  -6.5106156990082140E-002   15.432831229149272        15.659399773361910     
 C   6.8594326725953465        13.223968668315777        15.243939291036680     
 C   5.7654869197754151        13.971742779507064        17.259695561010620     
 H   4.6926977935886853        15.839551726034028        17.119755039987496     
 H   8.8630940465594286        19.667744992099028        10.623257921163614     
 C   8.9477997056203780        17.603676564769248        9.9884739292224864     
 H   8.6743892708129877        15.508217623579471        9.5168624307636431     
 H   1.1391510613744193        12.576078378684485        10.421859515871814     
 C   2.0949624413520094        13.128148928039925        8.5639138469023166     
 H   3.1787553120851695        13.956451015520191        6.8760599598242216     
 H  -1.2778738714958395        17.630243918514907        15.775470115189419     
 H   7.4736520674977776        12.495317467035166        14.713297687576752     
 C   6.5580727465168716        13.031063791998603        16.595759162363681     
 H   5.5143350228946426        13.847788412268114        18.314451446122558     
 H   9.8950381392519944        17.704202960359797        9.4613998817037785     
 H   1.7063156055545177        12.264916871908870        8.0326031499738271     
 H   6.9524365928480902        12.159401652598602        17.108554680048613     
 Dy   4.1129388961891104E-002   8.5634242552621114        4.1725225685014946     
 Cl   2.9194440431726955E-002   5.8793874591580293        4.1726624693339716     
 O  0.85955472134081412        9.0712567493334504        2.2166823407854497     
 N   1.4191761616600136        10.705248884642899        4.6668803415334308     
 N   2.2727925906782374        8.1323202803399148        5.3740835991058100     
 O -0.77257127079429444        8.9997152419345987        6.1473386226388937     
 N  -1.3939777796359420        10.693107806054753        3.7546105321763701     
 N  -2.1560080421586667        8.1093934669028691        2.8994531323100863     
 C   1.3016676713366495        10.148540909896356        1.5644289663306223     
 C   2.0605384626521039        10.486018077577446        5.9874026097215847     
 C  0.56354376529004524        11.921344238204673        4.7487714947660109     
 C   2.5188381838763290        10.887552925312221        3.6603207663856274     
 C   2.9249803074618157        6.9504760252662390        5.4266009498325145     
 C   2.8055098269778553        9.1809984773965141        6.0506195546708010     
 C  -1.2312628075135201        10.052157617445310        6.8274402409300148     
 C  -2.0214688746436189        10.501269430913537        2.4246179452614660     
 C -0.56561880889372496        11.928654958371302        3.7201911421502754     
 C  -2.4964927038955143        10.805512012541930        4.7659464253842456     
 C  -2.7794400014645282        6.9159115302472225        2.7851807978902556     
 C  -2.7453507199227198        9.1871231933700539        2.3203808780078190     
 C   2.0947699093396235        11.120047897786510        2.2392798466682540     
 C  0.98995470232609795        10.366670738583979       0.20214207853061539     
 H   2.7487905507248716        11.311814214285773        6.2380540216271543     
 H   1.2648754195073613        10.470559313206341        6.7486159161209942     
 H   1.1794728367108096        12.827545247241419        4.6173009518595078     
 H  0.13734324839725698        11.960868289566521        5.7561053249453904     
 H   3.1245782395565080        9.9712875141163142        3.7038130135955871     
 H   3.1529196817517673        11.728921902324977        3.9848482720016385     
 H   2.4462404668654520        6.1347804743747281        4.8882749895753577     
 C   4.1154419326461396        6.7701487271385714        6.1271850937267516     
 C   3.9805999530746439        9.0696911884740636        6.7923101840098470     
 C  -2.0664452394940791        11.012923509940633        6.1890016767634677     
 C -0.88735223974728217        10.260389681658518        8.1836068563386473     
 H  -2.7185270787430751        11.323675895318358        2.1873641947297200     
 H  -1.2170278013539695        10.513557388068810        1.6728130070284353     
 H  -1.1994608319850735        12.817301881472638        3.8856448359511115     
 H -0.13893585868931677        12.012554145460866        2.7153094556499640     
 H  -3.0701748597409968        9.8700764334216728        4.6976261689365204     
 H  -3.1619335840232550        11.633342927703026        4.4700883790838963     
 H  -2.2568853080580382        6.0774438374264443        3.2417279435516417     
 C  -3.9984709380634396        6.7522518703621746        2.1306000361821105     
 C  -3.9573413779830058        9.0973130131887050        1.6379742081891693     
 C   2.5585873449653258        12.244011287996660        1.5481287902469367     
 C   1.4699016980007522        11.496042573534993      -0.47123543812849489     
 H  0.39846943292526760        9.6253674604482509      -0.33374771920126772     
 H   4.6009154992936789        5.7981391616305169        6.1427389298240200     
 C   4.6600806926176102        7.8517447867475054        6.8179071312297719     
 H   4.3681916706525969        9.9386244740761356        7.3196761644138348     
 C  -2.5415213576106290        12.113013916789585        6.9103018580940683     
 C  -1.3750265859811561        11.367733166582383        8.8869956741054086     
 H -0.26089718270121631        9.5281270337987074        8.6909509879061737     
 H  -4.4531348943446325        5.7672598109529547        2.0595602389675767     
 C  -4.6110918648943020        7.8672311443348688        1.5607684703455629     
 H  -4.3916186707947151        9.9902116840798261        1.1925120418079584     
 H   3.1714686712590625        12.972798120695916        2.0801091950918118     
 C   2.2605446003955207        12.436509462032506       0.19564896152511799     
 H   1.2222377452099826        11.619748958594235       -1.5269066169936865     
 H   5.6001031767452973        7.7478461152780005        7.3577122390613363     
 H  -3.1871311339997499        12.833204766400199        6.4059734156750867     
 C  -2.2111971561431498        12.294862669769387        8.2569782133887362     
 H  -1.1011389298181518        11.483813059705415        9.9369800931346237     
 H  -5.5788647217299694        7.7808384592495869        1.0687818355770278     
 H   2.6578640720745410        13.307600844407245      -0.31516126119839111     
 H  -2.6144872192896269        13.149118176122633        8.7922719595790468     
 Dy   3.1571380034630357E-002   8.3696735233178909        12.596421179873159     
 Cl   2.3459234558194555E-002   11.053418034418398        12.560490917342920     
 O -0.77727607696092760        7.8684653604603314        10.640638412142380     
 N  -1.3579251407476969        6.2314500765821563        13.086885033837209     
 N  -2.1973960220920588        8.8157692083296091        13.799419566395086     
 O  0.85002105476449341        7.9545990293056450        14.579083180909047     
 N   1.4511209803729790        6.2446960094621868        12.187891287805675     
 N   2.2537944677414519        8.8151787208268964        11.369707511040465     
 C  -1.2322999472771807        6.7995162815046246        9.9838899781130408     
 C  -1.9994196758158778        6.4579836663339316        14.405541620953368     
 C -0.50841562731088297        5.0127655703327765        13.168832799953057     
 C  -2.4560044821219882        6.0604887984081870        12.077883992618103     
 C  -2.8412375119388633        10.001792438695404        13.860233402384626     
 C  -2.7391720557974542        7.7665391978672682        14.466994883191814     
 C   1.2953853375979540        6.8987222519927718        15.262165700107682     
 C   2.0885207205558070        6.4358854911040080        10.861576302204151     
 C  0.62158285316884565        5.0099250080595201        12.142071730869887     
 C   2.5506013229965241        6.1248140740832913        13.203161049251165     
 C   2.8851410929282708        10.005123356667792        11.268508552588981     
 C   2.8230644574558132        7.7440924660342594        10.762659490278862     
 C  -2.0346689361081918        5.8333204404571042        10.654606019073590     
 C -0.92686994010165635        6.5883664885213467        8.6193029335410891     
 H  -2.6912616727221423        5.6361958767668670        14.659589370412045     
 H  -1.2039378734773853        6.4732711654519175        15.167139676226201     
 H  -1.1249851705629010        4.1076368683684024        13.033293458654457     
 H  -8.3330975270248561E-002   4.9703279976771322        14.176661022325488     
 H  -3.0560045816382062        6.9802869880333578        12.125013325897767     
 H  -3.0968917205235553        5.2224282681715817        12.397135472709362     
 H  -2.3564465760603879        10.817396841810110        13.327799116700358     
 C  -4.0313533370466006        10.186842466748757        14.560258174658960     
 C  -3.9178601340564665        7.8806543579039783        15.202114174567731     
 C   2.1177653947926944        5.9253245553006488        14.626022292988667     
 C  0.95239923107854019        6.6998674284902915        16.620051351340543     
 H   2.7794642402984517        5.6078334288121887        10.627357831487613     
 H   1.2880864613823988        6.4319931853127965        10.105650752332282     
 H   1.2547330442237812        4.1195850111788914        12.297602040805042     
 H  0.19506978025381555        4.9370999967081755        11.136430936265118     
 H   3.1311880789128121        7.0554393674450084        13.134049234702596     
 H   3.2091158213121549        5.2913289060242619        12.909063020767176     
 H   2.3766598121446987        10.838927354190997        11.748089875740813     
 C   4.0938169396642019        10.170671608474459        10.595869560575954     
 C   4.0212498463418438        7.8364550984061836        10.056812335942874     
 C  -2.5180727261259954        4.7239144316682218        9.9537110877422599     
 C  -1.4257223597646143        5.4729061763979239        7.9369774135612561     
 H -0.32643910944220661        7.3258079239831755        8.0885676495917984     
 H  -4.5073505482005158        11.163523758302212        14.584086894517263     
 C  -4.5879100147441907        9.1036056779136096        15.237115229979587     
 H  -4.3147212613297086        7.0104417115501398        15.719504842169780     
 C   2.5836631441754729        4.8238063677878111        15.350845377674741     
 C   1.4327187230198966        5.5922017363834726        17.327737192241838     
 H  0.33559623224803570        7.4411204312529229        17.125815991572221     
 H   4.5589654335380700        11.151368662601865        10.538295230987499     
 C   4.6831086350855857        9.0626531745115688        9.9904042801561896     
 H   4.4385699351212535        6.9491015286272173        9.5862705369840118     
 H  -3.1426711411478578        4.0013636972139039        10.479723622117897     
 C  -2.2289645869808581        4.5397599785648843        8.5982371386146692     
 H  -1.1841200323850396        5.3552550054414061        6.8792476485424325     
 H  -5.5290929134399249        9.2094971683102518        15.774265987646279     
 H   3.2199205895610548        4.0945914350955768        14.847935167008117     
 C   2.2568506626120852        4.6531511794909211        16.699606991602078     
 H   1.1637712682536905        5.4853166980711920        18.379974513790142     
 H   5.6408602735406470        9.1519624783944202        9.4802646822448953     
 H  -2.6436355121444808        3.6807707155744653        8.0808607273616886     
 H   2.6540194046226970        3.7982924583729618        17.237778601485402     
         256

 Dy   4.2589094585491498        9.3866673748820906E-002   4.2409587350555293     
 Cl   4.2553903839244800       -2.5861195981311109        4.2438271419730942     
 O   5.0751099017761137       0.52070837627108435        2.2620421627534837     
 N   5.6877305265020723        2.2249862546972938        4.6492470885710144     
 N   6.4703590430251143      -0.35165495739762098        5.4897497836661628     
 O   3.4449399877717601       0.60201717482737782        6.1977619269428024     
 N   2.8805543078750713        2.2383344658573496        3.7458343366374263     
 N   2.0215098186331901      -0.34115430265419266        3.0494829488155868     
 C   5.5270399592385058        1.5745723819457678        1.5795191692359178     
 C   6.3217849945456246        2.0347806161779585        5.9768755944233662     
 C   4.8630833340176753        3.4634088280640887        4.6859102238939219     
 C   6.7903515673736026        2.3362291109034392        3.6371219457438140     
 C   7.0942480848733069       -1.5447041675534758        5.6021861937257365     
 C   7.0518597176093119       0.72410318439747812        6.0783197567061604     
 C   3.0061067381286670        1.6824882351447730        6.8473925024630757     
 C   2.2379190846283934        2.0115066821509195        2.4279998584597489     
 C   3.7319240148315966        3.4561786257227709        3.6599148793314673     
 C   1.7821885360420699        2.4170737317009046        4.7536434019860554     
 C   1.3682863522780926       -1.5223142379788339        2.9948890256551000     
 C   1.4916995571861680       0.70683649383072100        2.3699167646996284     
 C   6.3602642204623674        2.5392991661980147        2.2144044730132566     
 C   5.1807395268995933        1.7808679410093886       0.22350700041102878     
 H   7.0160410603594894        2.8603303184529656        6.2104046611551773     
 H   5.5209025116992310        2.0433032318860795        6.7324120521117843     
 H   5.4990924551306541        4.3501934272365537        4.5197069651184965     
 H   4.4386230836996292        3.5477593303500981        5.6916386869077389     
 H   7.3648724598034905        1.4017965321725279        3.7075969525582408     
 H   7.4543683968926624        3.1654233290773455        3.9319638027419130     
 H   6.5762294147848159       -2.3819989790406195        5.1383882677027275     
 C   8.3089326745324623       -1.7090139529652910        6.2646142508169209     
 C   8.2595663616740325       0.63435855048447465        6.7677527187452799     
 C   2.2092365650685388        2.6511712052436658        6.1733379290757817     
 C   3.3267505937429562        1.9070298789222246        8.2063189711126139     
 H   1.5496107058880988        2.8358845078699093        2.1728755494163554     
 H   3.0327076376731497        1.9915598533329373        1.6659436663863412     
 H   3.1155178734111471        4.3620337372427995        3.7916750478990977     
 H   4.1561819607329396        3.4946225594573201        2.6516729397647874     
 H   1.1795473454588870        1.4989237495659657        4.7115317402289909     
 H   1.1445464562914627        3.2562523164116342        4.4306227723514215     
 H   1.8442318524336949       -2.3377428391809780        3.5355576124825152     
 C  0.18077217879169549       -1.7033134720298038        2.2895495079548596     
 C  0.31802075811402575       0.59568420593013027        1.6260312498944780     
 C   6.8349871869721088        3.6374398053099188        1.4902792426708538     
 C   5.6688494818337931        2.8857028046973223      -0.48335268276188248     
 H   4.5533383568844670        1.0491735789064782      -0.28277293019500777     
 H   8.7660061564334715       -2.6930393449212229        6.3340477140640576     
 C   8.9148947347682590      -0.59500014259874867        6.8432288916548165     
 H   8.6890663444163891        1.5259527244824407        7.2200250357599689     
 C   1.7475121703204466        3.7763963405363610        6.8634791264792732     
 C   2.8492008632646657        3.0379754666738656        8.8785863025289160     
 H   3.9223584054925364        1.1686965620265599        8.7412582226060227     
 H -0.30406341764703460       -2.6755788767085482        2.2721196435090296     
 C -0.36170110329610367      -0.62193273295111118        1.5976649204998055     
 H  -6.7510359546797100E-002   1.4646458816749106        1.0976517977953753     
 H   7.4809260143516090        4.3588274880700775        1.9923991351218611     
 C   6.5052383708728376        3.8148372091589042       0.14310757600714938     
 H   5.3958316463827209        2.9980757598800336       -1.5338938339712473     
 H   9.8794459263450491      -0.68168765972923517        7.3410947472150170     
 H   1.1303073734177791        4.5021416670249215        6.3327888778897519     
 C   2.0529325934701386        3.9742548902560912        8.2132312595008425     
 H   3.1016640442034475        3.1651742920903354        9.9325414260589522     
 H  -1.2997167412912101      -0.72556972303443090        1.0544786992988304     
 H   6.9087481357703693        4.6672131463245483      -0.39462058660632737     
 H   1.6570132522519436        4.8466674994030923        8.7226600547351190     
 Dy   4.3172201346134544        16.894726892413615        12.620430807453950     
 Cl   4.3151002988442402        19.570174638512555        12.644162850550414     
 O   3.4781269082110535        16.453358909810593        10.656732735817432     
 N   2.9124232991843311        14.747158690759607        13.054700622998013     
 N   2.1101126955395322        17.317917559211171        13.881829619278459     
 O   5.1588543578155113        16.399261442777068        14.568455202791316     
 N   5.7113232831710032        14.744268031184754        12.129748515763529     
 N   6.5387185274990216        17.329494671428304        11.397919661259422     
 C   3.0391745677535873        15.388237921854900        9.9824653725795329     
 C   2.2876746206875351        14.937966281166757        14.386574434839664     
 C   3.7443496316278111        13.513317960394758        13.091825646939549     
 C   1.8028038712467200        14.619962827064601        12.052040396429145     
 C   1.4731377167083171        18.504333644649112        13.988448630343166     
 C   1.5475007489045649        16.242540656454171        14.488351329447273     
 C   5.6006590685530373        15.323340412784026        15.223915349415789     
 C   6.3429538203594777        14.968497476396916        10.806388331004557     
 C   4.8687130750006480        13.520088815186332        12.058413561790807     
 C   6.8168003860179525        14.579166916186619        13.131506434533284     
 C   7.1857371362020555        18.513394863580164        11.334634385104149     
 C   7.0859183889180759        16.274491390533242        10.743776748526651     
 C   2.2262381486324041        14.413718478620885        10.627990971160886     
 C   3.3797830150941177        15.181408910654609        8.6255491619752291     
 H   1.6015359768787480        14.108017951492322        14.628417545415468     
 H   3.0946317978593312        14.937429280438067        15.135788699654254     
 H   3.1114941637180222        12.622758068561847        12.934545640047196     
 H   4.1754589848307626        13.435367140246870        14.095051822280089     
 H   1.2195418299066956        15.549005074400458        12.121377133038447     
 H   1.1495272993266958        13.785624029921566        12.356085852089443     
 H   1.9760612143721517        19.342244247244025        13.510629255066343     
 C  0.26501402157055365        18.662145418814355        14.663794911154572     
 C  0.34885524184812999        16.326767481818958        15.194519911446060     
 C   6.3967635769309394        14.351173374111287        14.554068960710545     
 C   5.2845240649538168        15.105501662408479        16.585360754956906     
 H   7.0311799675433777        14.145258014949087        10.547009509093369     
 H   5.5421587972253832        14.985994034093062        10.050445595634129     
 H   5.4924308040907794        12.619781244292771        12.195562847922838     
 H   4.4390573167164948        13.469417258397300        11.053005657549921     
 H   7.4135044072841838        15.500894819794851        13.081828667229395     
 H   7.4582897837165554        13.742188307641399        12.810031037331429     
 H   6.6971813463820808        19.334092991548900        11.854868718357528     
 C   8.3841892742167321        18.690682571339671        10.647078845061573     
 C   8.2746755791666171        16.379920830372910        10.024639834739357     
 C   1.7676828326435094        13.301839457303823        9.9143926591377323     
 C   2.9076041564112916        14.063255781989056        7.9287890565381334     
 H   3.9885639730729787        15.923222848553012        8.1112146167051460     
 H -0.20412864923575771        19.640346157029096        14.727108861908180     
 C -0.31902506707011752        17.549431829800046        15.265194399832179     
 H  -6.4076628661073928E-002   15.435798132554345        15.662108796305718     
 C   6.8589452236458124        13.228289553104199        15.248180771333013     
 C   5.7622305284078736        13.977130630546357        17.262017123019557     
 H   4.6886129827798166        15.844184574460625        17.119163799648746     
 H   8.8611961560934862        19.666316212929125        10.617990773897251     
 C   8.9478873615583403        17.600913669722324        9.9880020570002372     
 H   8.6758527520116893        15.504506811881525        9.5200692870272796     
 H   1.1394050555169775        12.571205250186038        10.425534677824633     
 C   2.0935482111368087        13.122147547395933        8.5664705673120860     
 H   3.1756792625366526        13.949537597068172        6.8771356748217993     
 H  -1.2772421232262556        17.633116557493413        15.775315169900477     
 H   7.4741209696880002        12.499532204411651        14.718845703109077     
 C   6.5562016370851843        13.036398592258744        16.599819412817311     
 H   5.5100960568551782        13.853973767211302        18.316615417010301     
 H   9.8958158587967961        17.700707035213821        9.4620597717734007     
 H   1.7044150807990659        12.258584939827983        8.0361041116564458     
 H   6.9504123151132813        12.165400161778742        17.113849506953752     
 Dy   3.8678997435701995E-002   8.5623481067659011        4.1760371408813448     
 Cl   2.6320967148554260E-002   5.8783896400722266        4.1777028448805744     
 O  0.85697439130673270        9.0660462377901041        2.2188752133469047     
 N   1.4192068989140123        10.703295244908610        4.6659230680900876     
 N   2.2693863942104135        8.1306105998759222        5.3799897783252284     
 O -0.77470581214486500        9.0029814244911393        6.1497039985250037     
 N  -1.3939892058523478        10.692955215809278        3.7538256548487330     
 N  -2.1595782451328001        8.1088531537625812        2.9054453453890776     
 C   1.2993444061529846        10.142259736276721        1.5651321343375602     
 C   2.0603071687468937        10.485889659519701        5.9868537762794256     
 C  0.56503065755104076        11.920531198284205        4.7455122319294105     
 C   2.5189934443886961        10.882231068720998        3.6590129111470646     
 C   2.9202212630256343        6.9482207385796153        5.4353192696192627     
 C   2.8045724247700696        9.1806331656468636        6.0521244349137211     
 C  -1.2328366312021681        10.056700038650780        6.8282030793370128     
 C  -2.0219749516492569        10.499315374922183        2.4243746339553192     
 C -0.56424606698435242        11.927427980794171        3.7170469603652481     
 C  -2.4962476374859626        10.808632678207736        4.7649758584258208     
 C  -2.7843407750080753        6.9158983960925005        2.7938039444512301     
 C  -2.7465497023304479        9.1853991404930486        2.3222187381870372     
 C   2.0944454295656612        11.113454114677859        2.2379739799714287     
 C  0.98558901376348818        10.359988446245580       0.20326257810755383     
 H   2.7488176578123844        11.311788429617195        6.2363638201444385     
 H   1.2644222202866251        10.471786928715707        6.7478200200288949     
 H   1.1820593077697286        12.825704378267277        4.6123650278635573     
 H  0.13892901768753127        11.962303115369870        5.7527674980308507     
 H   3.1232481867108572        9.9650914651146820        3.7037255283060286     
 H   3.1545092232165906        11.723014549892479        3.9821399068514745     
 H   2.4394789424089067        6.1314542597672554        4.9007248808078225     
 C   4.1119792893515257        6.7687270853747146        6.1338575282140768     
 C   3.9813161599871796        9.0704205786966572        6.7911726377988622     
 C  -2.0663336058646715        11.017589517636569        6.1878670696971207     
 C -0.89024357047255387        10.265844388232667        8.1845240594147821     
 H  -2.7188432335087676        11.321600983486523        2.1861470470867479     
 H  -1.2179134836785726        10.510317958541929        1.6721563647455917     
 H  -1.1969969735165662        12.817062995855373        3.8810330642260005     
 H -0.13770220710038511        12.009206100114779        2.7119967231049675     
 H  -3.0712799039868974        9.8739721542195049        4.6980726089728684     
 H  -3.1604410421609295        11.636930198252724        4.4677566009655072     
 H  -2.2637063885522348        6.0783788872838000        3.2538801706364775     
 C  -4.0021214954470956        6.7515246597959573        2.1371953743938996     
 C  -3.9569889339447051        9.0946501019598358        1.6373028620702523     
 C   2.5583904243987932        12.236416146636994        1.5453290211922430     
 C   1.4655071733206770        11.488416060361493      -0.47164420943564539     
 H  0.39237803674274085        9.6191145538334251      -0.33116947885114095     
 H   4.5961228710443116        5.7961518780474650        6.1519492324116181     
 C   4.6596517106358490        7.8519257176427546        6.8190978688367947     
 H   4.3709948315973373        9.9404837276885232        7.3148222589924519     
 C  -2.5408979679195660        12.118937134770627        6.9075211210546614     
 C  -1.3775936669230404        11.374351683614146        8.8862594701248678     
 H -0.26521989612109464        9.5333985121188363        8.6933018446555561     
 H  -4.4580348520501696        5.7670481758176599        2.0684719708508190     
 C  -4.6118412332648715        7.8650960469013818        1.5621858136410065     
 H  -4.3892782850452434        9.9865683963718439        1.1883834948671625     
 H   3.1728589715731563        12.964892493306326        2.0758364171826305     
 C   2.2583543810159683        12.428400334339255       0.19323348097260620     
 H   1.2163052209289844        11.611729176894810       -1.5269736610343179     
 H   5.6009252692207676        7.7488779880302001        7.3567734940352025     
 H  -3.1851206902297751        12.839304072240180        6.4017714938475780     
 C  -2.2118614399488346        12.301773918932447        8.2543461128198636     
 H  -1.1047979007363364        11.491134346374873        9.9364322298011611     
 H  -5.5783911288269730        7.7779946166546283        1.0680677332093249     
 H   2.6555612975370870        13.298811717056520      -0.31884700774855201     
 H  -2.6148917516606645        13.156948140640369        8.7882636803611422     
 Dy   3.1646847341167322E-002   8.3711925578261024        12.598313749385843     
 Cl   2.3850424292375098E-002   11.054736597426558        12.565001279298627     
 O -0.77841187105483489        7.8733309068842976        10.641929115318142     
 N  -1.3592165152829272        6.2331557120139411        13.085582098953488     
 N  -2.1964294362828527        8.8169434337066477        13.803875851235578     
 O  0.85067123292804403        7.9519955333250802        14.579550479398142     
 N   1.4495699106556810        6.2451914116159681        12.185686692575107     
 N   2.2539027318673068        8.8162659805342063        11.372216371806418     
 C  -1.2328416860394626        6.8047684520641623        9.9841728807217365     
 C  -2.0000279489742900        6.4579957617105377        14.404829612858032     
 C -0.51070937606979472        5.0136375175494985        13.165398566827751     
 C  -2.4577519788997892        6.0646117469573682        12.076719590306293     
 C  -2.8397199231749770        10.003110942465863        13.866897920876164     
 C  -2.7396121722777087        7.7664756857105415        14.468188837172633     
 C   1.2959616084481587        6.8951278534734950        15.261166684706913     
 C   2.0868619172702263        6.4379785098236075        10.859579069943736     
 C  0.61911995587196111        5.0111347382735678        12.138423391482899     
 C   2.5492447254868718        6.1228525474949622        13.200381985816048     
 C   2.8860878401954437        10.005893250021012        11.273044062070083     
 C   2.8218070103902320        7.7461003395908330        10.762418297490976     
 C  -2.0361564019473724        5.8383987896613938        10.653458577106230     
 C -0.92540975571149064        6.5937403127092118        8.6200388140869801     
 H  -2.6917096611299280        5.6358863483501809        14.658205983760840     
 H  -1.2040565546096469        6.4724268281067259        15.165894241843581     
 H  -1.1281567695066108        4.1092889178515621        13.028749378479011     
 H  -8.5417309373223713E-002   4.9694462078594190        14.173043121712940     
 H  -3.0567135333143858        6.9850038299200223        12.124888461237990     
 H  -3.0994741691412000        5.2268827807044236        12.395119167568424     
 H  -2.3537603000043492        10.819754221459100        13.337309252190321     
 C  -4.0308549255919406        10.187003634283881        14.565451240783064     
 C  -3.9194523675908202        7.8792850326935806        15.201573759140958     
 C   2.1170406626134248        5.9218725338905838        14.623228775389800     
 C  0.95444151059068616        6.6952962629512616        16.619251718556487     
 H   2.7777279929586065        5.6101591044909691        10.624286483908850     
 H   1.2865176251241588        6.4350515236115164        10.103536316559055     
 H   1.2515855353514029        4.1201536648710020        12.292980915584538     
 H  0.19252391022843399        4.9396124340673584        11.132755615438606     
 H   3.1307235097115309        7.0529829665305073        13.132321196432336     
 H   3.2068473988309392        5.2891663195818364        12.904885736230458     
 H   2.3788031576402289        10.838934341581897        11.755028339656732     
 C   4.0940516933877822        10.172131553097014        10.599340173368358     
 C   4.0192388041476592        7.8392617960755651        10.055445801888586     
 C  -2.5185191801333957        4.7290408561913999        9.9518007958980341     
 C  -1.4230632769581528        5.4782641762781310        7.9368886876251299     
 H -0.32421583756798594        7.3312259783148574        8.0902785243326196     
 H  -4.5063085970304639        11.163872386051992        14.591187106675537     
 C  -4.5891543541597715        9.1023578994922492        15.238334115681628     
 H  -4.3174135879867377        7.0080721662551264        15.716297104522802     
 C   2.5829923526579255        4.8193853963390296        15.346508630357267     
 C   1.4348764505379068        5.5866865091651254        17.325355758577654     
 H  0.33868735254323212        7.4363938247676309        17.126465081555001     
 H   4.5599010264042636        11.152538261361679        10.543412679748748     
 C   4.6817210136170271        9.0651772733504110        9.9906287638105695     
 H   4.4355346868991274        6.9526209519844953        9.5828262788956096     
 H  -3.1436723730930720        4.0063118908925137        10.476913397606106     
 C  -2.2273026672127720        4.5449897018883956        8.5967824261932027     
 H  -1.1799171183065356        5.3607084390872650        6.8795285183381898     
 H  -5.5312745929059322        9.2072590934492258        15.773966041131651     
 H   3.2182773335149490        4.0902902995360195        14.842253381247305     
 C   2.2575694818008767        4.6476666324418288        16.695449804241871     
 H   1.1669543598083214        5.4789932898940732        18.377755529021130     
 H   5.6388091823665825        9.1550933467549793        9.4793985871904063     
 H  -2.6408384358800325        3.6858841515070186        8.0786668209155206     
 H   2.6548273583804276        3.7920911453756658        17.232367523316864     
         256

 Dy   4.2619084170325774        9.3197274410063036E-002   4.2377649474160259     
 Cl   4.2588110853773156       -2.5868532217609874        4.2391654315760832     
 O   5.0783095843565453       0.52393909424096385        2.2600493094919853     
 N   5.6882425760685091        2.2249750236198165        4.6504339001409019     
 N   6.4742835653667674      -0.35185613789788528        5.4841432611810328     
 O   3.4472991070193424       0.59710697776878030        6.1954261988936024     
 N   2.8810790050778410        2.2369135173287553        3.7466553059554903     
 N   2.0258313672072803      -0.34233612812594905        3.0430680155138550     
 C   5.5295575521008944        1.5791239517406825        1.5791424435985937     
 C   6.3225537094738886        2.0330111453804074        5.9776813457985485     
 C   4.8622297794712672        3.4623554785125230        4.6893778485279309     
 C   6.7907713159654248        2.3394591353252792        3.6385962704056123     
 C   7.0996269128873841       -1.5443357896808674        5.5936138188784321     
 C   7.0533835816749439       0.72260029018664718        6.0770299754054760     
 C   3.0079969592921483        1.6763809733620205        6.8466303240116222     
 C   2.2390153369252386        2.0119798731897061        2.4282268232086657     
 C   3.7311761308169751        3.4557594766091300        3.6632593628168597     
 C   1.7823841590929510        2.4123768415896931        4.7545753602542717     
 C   1.3739852246249711       -1.5240619316367412        2.9856594468489779     
 C   1.4935647766321494       0.70702350379397427        2.3678473658107810     
 C   6.3609595695109933        2.5440636053760133        2.2159826128228945     
 C   5.1844781374551943        1.7863792410750121       0.22299388126535893     
 H   7.0165108496195465        2.8584992598804142        6.2123242619823795     
 H   5.5218838818215383        2.0401916791209600        6.7334580841438090     
 H   5.4972498763605815        4.3501046438324931        4.5249014005275523     
 H   4.4376684348552260        3.5444649530778647        5.6951892535624342     
 H   7.3666106674586578        1.4057780842755803        3.7077199800739917     
 H   7.4534977763601447        3.1691158013020848        3.9348783974483670     
 H   6.5835781564865030       -2.3805866304805505        5.1261274799135350     
 C   8.3131246755733006       -1.7094270183802587        6.2579166297594853     
 C   8.2595651125658076       0.63183445317508857        6.7689015791291371     
 C   2.2094855893831453        2.6449553375943693        6.1744527782673613     
 C   3.3300111607492946        1.9000448153530884        8.2053720863667667     
 H   1.5504638963671991        2.8364610175843636        2.1741602438589824     
 H   3.0342070060539110        1.9935083350848330        1.6665928749434145     
 H   3.1137987321654639        4.3606941207491543        3.7966121066325313     
 H   4.1555615327626132        3.4964247540509517        2.6551829997909220     
 H   1.1810984042078996        1.4934394159141917        4.7110188745368813     
 H   1.1435052597813002        3.2510913900770082        4.4328713458234859     
 H   1.8519200535299511       -2.3405777305053137        3.5226641721066803     
 C  0.18517947002595153       -1.7042234283153812        2.2823255736487638     
 C  0.31828704020135623       0.59694476942678243        1.6264514589284247     
 C   6.8350255847307633        3.6435666787532615        1.4935502566629812     
 C   5.6719647760633718        2.8925871726753973      -0.48210867709945110     
 H   4.5586036943750825        1.0544151135946471      -0.28474612892889578     
 H   8.7715721818630872       -2.6928870255633091        6.3247271258680513     
 C   8.9160902578606755      -0.59696020540999883        6.8419766264598367     
 H   8.6870318697367903        1.5223556058399472        7.2247872671977493     
 C   1.7472745193848414        3.7689509188545429        6.8662266359037991     
 C   2.8521649885463694        3.0298404598212136        8.8792887076257028     
 H   3.9270488197155879        1.1619189478013865        8.7389028299831306     
 H -0.29835052739736412       -2.6770581092964871        2.2624393643413598     
 C -0.36029840868542551      -0.62123531484543215        1.5957994489998271     
 H  -6.9324261408264073E-002   1.4670242997888094        1.1016894600514446     
 H   7.4795303104347628        4.3651619795845136        1.9971169502083210     
 C   6.5064149722203002        3.8220545893968039       0.14626636693968834     
 H   5.3998107081401967        3.0057920957155853       -1.5327734385522200     
 H   9.8794305156622677      -0.68444345422598674        7.3419185928800150     
 H   1.1287163957046926        4.4945331228888188        6.3369313931797793     
 C   2.0539944946734567        3.9658351796276370        8.2158303398118591     
 H   3.1057242775030645        3.1563669682025202        9.9330486119857344     
 H  -1.2996059272032980      -0.72402588040838300        1.0547797088989603     
 H   6.9094984069958842        4.6754610601329318      -0.39005792092784652     
 H   1.6578679671128389        4.8373531436138597        8.7266516706089945     
 Dy   4.3161673783452930        16.893757474800992        12.618794253614622     
 Cl   4.3142136123393247        19.569324384122272        12.640534064944813     
 O   3.4776746861764920        16.449073573620527        10.655777854171049     
 N   2.9123676285971829        14.746085757852985        13.056286542842678     
 N   2.1081882808018064        17.317485484432154        13.877842838514185     
 O   5.1572508336137872        16.401913607846282        14.568030529370059     
 N   5.7115170629520033        14.743885587008670        12.132000598945361     
 N   6.5373125635213523        17.328440889414050        11.395173248175041     
 C   3.0385937244142998        15.383265105504357        9.9826932045484735     
 C   2.2870474683222537        14.938644696281562        14.387621721079702     
 C   3.7451079043358320        13.512933238195341        13.095496234379597     
 C   1.8030976392859732        14.616610285012980        12.053563594537017     
 C   1.4706387615740597        18.503756630254763        13.982151188949482     
 C   1.5467361203596133        16.243310399570376        14.487368254664242     
 C   5.5990275103804770        15.326894000596912        15.224910397347367     
 C   6.3431334040417582        14.966375518241703        10.808349294192938     
 C   4.8696452709339093        13.519105460787850        12.062287007036273     
 C   6.8169017609715139        14.581104537976996        13.134199451529586     
 C   7.1836569080351600        18.512576094137923        11.329867219159244     
 C   7.0857329697716231        16.272436777718440        10.743804873912579     
 C   2.2264362557621369        14.409052965651897        10.629628213754120     
 C   3.3780249779058824        15.175635793004096        8.6256132774779815     
 H   1.6007426889144427        14.109043698315396        14.630221989269305     
 H   3.0935568731860719        14.938976196344949        15.137326171003780     
 H   3.1129634578493532        12.621701515010532        12.939344205375283     
 H   4.1760144413717892        13.436677805608330        14.098905635604524     
 H   1.2190274282392850        15.545209214755964        12.121718237545286     
 H   1.1504926966792852        13.782121112363615        12.358583677201727     
 H   1.9725382357752457        19.340661217583577        13.501673981681193     
 C  0.26333623879604767        18.662707641646094        14.658649409348508     
 C  0.34898598807611558        16.328797614905742        15.194841330696498     
 C   6.3963468383830575        14.354566479576699        14.556805923753817     
 C   5.2814270290145036        15.109992096307536        16.586141468006137     
 H   7.0314368122385584        14.142876561888079        10.550097018160772     
 H   5.5422079258447852        14.982777550238279        10.052558268508115     
 H   5.4939163453251370        12.619375958004685        12.200556780786968     
 H   4.4400885237368843        13.467006599975377        11.056916826011042     
 H   7.4127959504970526        15.503277129950980        13.083450555648351     
 H   7.4592012937591603        13.744282742592354        12.814021685872381     
 H   6.6940617087396275        19.334091706743465        11.847734408940024     
 C   8.3828405865148721        18.689032681524154        10.643393771143622     
 C   8.2752175892592152        16.376961024675921        10.025754441068319     
 C   1.7674740315275639        13.296657986292287        9.9171094899890946     
 C   2.9053784897767034        14.056971215356938        7.9300037813227853     
 H   3.9862106617537587        15.917201440080454        8.1102276921934635     
 H -0.20630595457622908        19.640745098148088        14.720034526385049     
 C -0.31920798247343779        17.551355152488927        15.263730319839715     
 H  -6.3047100332065717E-002   15.438765035959419        15.664817819249526     
 C   6.8584577746962774        13.232610437892621        15.252422251629344     
 C   5.7589741370403322        13.982518481585650        17.264338685028495     
 H   4.6845281719709480        15.848817422887223        17.118572559309996     
 H   8.8592982656275421        19.664887433759223        10.612723626630890     
 C   8.9479750174963026        17.598150774675396        9.9875301847779880     
 H   8.6773162332103908        15.500796000183579        9.5232761432909143     
 H   1.1396590496595354        12.566332121687589        10.429209839777451     
 C   2.0921339809216075        13.116146166751941        8.5690272877218536     
 H   3.1726032129881356        13.942624178616153        6.8782113898193771     
 H  -1.2766103749566717        17.635989196471922        15.775160224611534     
 H   7.4745898718782220        12.503746941788133        14.724393718641402     
 C   6.5543305276534971        13.041733392518882        16.603879663270945     
 H   5.5058570908157138        13.860159122154492        18.318779387898047     
 H   9.8965935783415961        17.697211110067840        9.4627196618430229     
 H   1.7025145560436141        12.252253007747097        8.0396050733390627     
 H   6.9483880373784723        12.171398670958881        17.119144333858888     
 Dy   3.6228605909512886E-002   8.5612719582696890        4.1795517132611959     
 Cl   2.3447493865381565E-002   5.8773918209864240        4.1827432204271773     
 O  0.85439406127265138        9.0608357262467596        2.2210680859083594     
 N   1.4192376361680108        10.701341605174319        4.6649657946467444     
 N   2.2659801977425897        8.1289009194119313        5.3858959575446477     
 O -0.77684035349543556        9.0062476070476798        6.1520693744111146     
 N  -1.3940006320687537        10.692802625563804        3.7530407775210959     
 N  -2.1631484481069334        8.1083128406222951        2.9114375584680690     
 C   1.2970211409693198        10.135978562657085        1.5658353023444977     
 C   2.0600758748416834        10.485761241461958        5.9863049428372674     
 C  0.56651754981203617        11.919718158363739        4.7422529690928092     
 C   2.5191487049010632        10.876909212129776        3.6577050559085018     
 C   2.9154622185894525        6.9459654518929916        5.4440375894060118     
 C   2.8036350225622844        9.1802678538972113        6.0536293151566403     
 C  -1.2344104548908161        10.061242459856247        6.8289659177440116     
 C  -2.0224810286548953        10.497361318930830        2.4241313226491727     
 C -0.56287332507498000        11.926201003217042        3.7139027785802203     
 C  -2.4960025710764113        10.811753343873544        4.7640052914673960     
 C  -2.7892415485516224        6.9158852619377784        2.8024270910122047     
 C  -2.7477486847381756        9.1836750876160433        2.3240565983662553     
 C   2.0941209497916988        11.106860331569209        2.2366681132746029     
 C  0.98122332520087840        10.353306153907184       0.20438307768449229     
 H   2.7488447648998977        11.311762644948619        6.2346736186617235     
 H   1.2639690210658892        10.473014544225073        6.7470241239367947     
 H   1.1846457788286475        12.823863509293135        4.6074291038676067     
 H  0.14051478697780559        11.963737941173218        5.7494296711163120     
 H   3.1219181338652064        9.9588954161130498        3.7036380430164697     
 H   3.1560987646814138        11.717107197459981        3.9794315417013109     
 H   2.4327174179523614        6.1281280451597828        4.9131747720402865     
 C   4.1085166460569118        6.7673054436108577        6.1405299627014012     
 C   3.9820323668997153        9.0711499689192507        6.7900350915878773     
 C  -2.0662219722352635        11.022255525332506        6.1867324626307738     
 C -0.89313490119782568        10.271299094806816        8.1854412624909187     
 H  -2.7191593882744605        11.319526071654687        2.1849298994437758     
 H  -1.2187991660031756        10.507078529015049        1.6714997224627481     
 H  -1.1945331150480587        12.816824110238111        3.8764212925008894     
 H -0.13646855551145343        12.005858054768693        2.7086839905599711     
 H  -3.0723849482327976        9.8778678750173388        4.6985190490092164     
 H  -3.1589485002986040        11.640517468802420        4.4654248228471172     
 H  -2.2705274690464310        6.0793139371411558        3.2660323977213128     
 C  -4.0057720528307517        6.7507974492297400        2.1437907126056883     
 C  -3.9566364899064048        9.0919871907309648        1.6366315159513354     
 C   2.5581935038322610        12.228821005277329        1.5425292521375493     
 C   1.4611126486406019        11.480789547187994      -0.47205298074279589     
 H  0.38628664056021406        9.6128616472186010      -0.32859123850101418     
 H   4.5913302427949434        5.7941645944644131        6.1611595349992161     
 C   4.6592227286540879        7.8521066485380047        6.8202886064438175     
 H   4.3737979925420776        9.9423429813009090        7.3099683535710680     
 C  -2.5402745782285034        12.124860352751668        6.9047403840152546     
 C  -1.3801607478649247        11.380970200645907        8.8855232661443271     
 H -0.26954260954097303        9.5386699904389651        8.6956527014049385     
 H  -4.4629348097557058        5.7668365406823643        2.0773837027340614     
 C  -4.6125906016354419        7.8629609494678947        1.5636031569364504     
 H  -4.3869378992957717        9.9829251086638600        1.1842549479263669     
 H   3.1742492718872501        12.956986865916734        2.0715636392734496     
 C   2.2561641616364163        12.420291206646004       0.19081800042009439     
 H   1.2103726966479862        11.603709395195388       -1.5270407050749490     
 H   5.6017473616962379        7.7499098607823997        7.3558347490090688     
 H  -3.1831102464598002        12.845403378080160        6.3975695720200694     
 C  -2.2125257237545197        12.308685168095510        8.2517140122509893     
 H  -1.1084568716545213        11.498455633044331        9.9358843664676986     
 H  -5.5779175359239757        7.7751507740596697        1.0673536308416223     
 H   2.6532585229996331        13.290022589705796      -0.32253275429871286     
 H  -2.6152962840317016        13.164778105158106        8.7842554011432377     
 Dy   3.1722314647704287E-002   8.3727115923343121        12.600206318898527     
 Cl   2.4241614026555645E-002   11.056055160434719        12.569511641254335     
 O -0.77954766514874207        7.8781964533082647        10.643219818493904     
 N  -1.3605078898181575        6.2348613474457260        13.084279164069766     
 N  -2.1954628504736471        8.8181176590836863        13.808332136076068     
 O  0.85132141109159476        7.9493920373445164        14.580017777887237     
 N   1.4480188409383832        6.2456868137697503        12.183482097344539     
 N   2.2540109959931613        8.8173532402415162        11.374725232572372     
 C  -1.2333834248017446        6.8100206226236999        9.9844557833304322     
 C  -2.0006362221327021        6.4580078570871446        14.404117604762694     
 C -0.51300312482870647        5.0145094647662205        13.161964333702445     
 C  -2.4594994756775903        6.0687346955065502        12.075555187994482     
 C  -2.8382023344110907        10.004429446236323        13.873562439367701     
 C  -2.7400522887579633        7.7664121735538147        14.469382791153452     
 C   1.2965378792983633        6.8915334549542173        15.260167669306146     
 C   2.0852031139846456        6.4400715285432062        10.857581837683320     
 C  0.61665705857507647        5.0123444684876155        12.134775052095911     
 C   2.5478881279772194        6.1208910209066332        13.197602922380932     
 C   2.8870345874626167        10.006663143374233        11.277579571551184     
 C   2.8205495633246507        7.7481082131474075        10.762177104703090     
 C  -2.0376438677865534        5.8434771388656834        10.652311135138872     
 C -0.92394957132132505        6.5991141368970769        8.6207746946328712     
 H  -2.6921576495377137        5.6355768199334939        14.656822597109636     
 H  -1.2041752357419082        6.4715824907615342        15.164648807460962     
 H  -1.1313283684503208        4.1109409673347219        13.024205298303565     
 H  -8.7503643476198850E-002   4.9685644180417059        14.169425221100390     
 H  -3.0574224849905649        6.9897206718066869        12.124763596578214     
 H  -3.1020566177588442        5.2313372932372655        12.393102862427488     
 H  -2.3510740239483101        10.822111601108087        13.346819387680286     
 C  -4.0303565141372806        10.187164801819007        14.570644306907168     
 C  -3.9210446011251734        7.8779157074831829        15.201033343714185     
 C   2.1163159304341557        5.9184205124805196        14.620435257790934     
 C  0.95648379010283213        6.6907250974122325        16.618452085772432     
 H   2.7759917456187613        5.6124847801697504        10.621215136330090     
 H   1.2849487888659190        6.4381098619102373        10.101421880785827     
 H   1.2484380264790249        4.1207223185631134        12.288359790364034     
 H  0.18997804020305242        4.9421248714265413        11.129080294612095     
 H   3.1302589405102501        7.0505265656160070        13.130593158162077     
 H   3.2045789763497239        5.2870037331394100        12.900708451693742     
 H   2.3809465031357591        10.838941328972798        11.761966803572649     
 C   4.0942864471113616        10.173591497719567        10.602810786160763     
 C   4.0172277619534746        7.8420684937449474        10.054079267834299     
 C  -2.5189656341407960        4.7341672807145780        9.9498905040538084     
 C  -1.4204041941516914        5.4836221761583390        7.9367999616890046     
 H -0.32199256569376528        7.3366440326465403        8.0919893990734391     
 H  -4.5052666458604129        11.164221013801770        14.598287318833812     
 C  -4.5903986935753522        9.1011101210708887        15.239553001383669     
 H  -4.3201059146437668        7.0057026209601121        15.713089366875824     
 C   2.5823215611403780        4.8149644248902490        15.342171883039793     
 C   1.4370341780559170        5.5811712819467783        17.322974324913471     
 H  0.34177847283842855        7.4316672182823380        17.127114171537777     
 H   4.5608366192704564        11.153707860121493        10.548530128509999     
 C   4.6803333921484684        9.0677013721892550        9.9908532474649512     
 H   4.4324994386770022        6.9561403753417741        9.5793820208072091     
 H  -3.1446736050382862        4.0112600845711235        10.474103173094317     
 C  -2.2256407474446864        4.5502194252119077        8.5953277137717343     
 H  -1.1757142042280315        5.3661618727331248        6.8798093881339462     
 H  -5.5334562723719403        9.2050210185882015        15.773666094617022     
 H   3.2166340774688438        4.0859891639764614        14.836571595486493     
 C   2.2582883009896682        4.6421820853927374        16.691292616881661     
 H   1.1701374513629523        5.4726698817169543        18.375536544252114     
 H   5.6367580911925170        9.1582242151155366        9.4785324921359155     
 H  -2.6380413596155847        3.6909975874395720        8.0764729144693508     
 H   2.6556353121381577        3.7858898323783694        17.226956445148321     
         256

 Dy   4.2649073755160050        9.2527875071305152E-002   4.2345711597765225     
 Cl   4.2622317868301511       -2.5875868453908639        4.2345037211790730     
 O   5.0815092669369770       0.52716981221084336        2.2580564562304875     
 N   5.6887546256349451        2.2249637925423396        4.6516207117107893     
 N   6.4782080877084214      -0.35205731839814963        5.4785367386959036     
 O   3.4496582262669242       0.59219678071018289        6.1930904708444023     
 N   2.8816037022806111        2.2354925688001610        3.7474762752735540     
 N   2.0301529157813700      -0.34351795359770543        3.0366530822121232     
 C   5.5320751449632821        1.5836755215355973        1.5787657179612695     
 C   6.3233224244021526        2.0312416745828568        5.9784870971737298     
 C   4.8613762249248582        3.4613021289609578        4.6928454731619391     
 C   6.7911910645572462        2.3426891597471196        3.6400705950674110     
 C   7.1050057409014613       -1.5439674118082589        5.5850414440311278     
 C   7.0549074457405760       0.72109739597581635        6.0757401941047915     
 C   3.0098871804556295        1.6702737115792679        6.8458681455601695     
 C   2.2401115892220838        2.0124530642284930        2.4284537879575825     
 C   3.7304282468023531        3.4553403274954886        3.6666038463022521     
 C   1.7825797821438321        2.4076799514784812        4.7555073185224872     
 C   1.3796840969718496       -1.5258096252946485        2.9764298680428558     
 C   1.4954299960781308       0.70721051375722754        2.3657779669219332     
 C   6.3616549185596192        2.5488280445540115        2.2175607526325329     
 C   5.1882167480107944        1.7918905411406356       0.22248076211968906     
 H   7.0169806388796028        2.8566682013078624        6.2142438628095817     
 H   5.5228652519438466        2.0370801263558400        6.7345041161758328     
 H   5.4954072975905088        4.3500158604284316        4.5300958359366081     
 H   4.4367137860108228        3.5411705758056318        5.6987398202171304     
 H   7.3683488751138260        1.4097596363786327        3.7078430075897431     
 H   7.4526271558276260        3.1728082735268242        3.9377929921548214     
 H   6.5909268981881901       -2.3791742819204815        5.1138666921243434     
 C   8.3173166766141371       -1.7098400837952263        6.2512190087020496     
 C   8.2595638634575810       0.62931035586570250        6.7700504395129952     
 C   2.2097346136977523        2.6387394699450732        6.1755676274589417     
 C   3.3332717277556325        1.8930597517839525        8.2044252016209214     
 H   1.5513170868462991        2.8370375272988184        2.1754449383016095     
 H   3.0357063744346720        1.9954568168367290        1.6672420835004875     
 H   3.1120795909197807        4.3593545042555100        3.8015491653659650     
 H   4.1549411047922868        3.4982269486445827        2.6586930598170566     
 H   1.1826494629569122        1.4879550822624179        4.7105060088447708     
 H   1.1424640632711378        3.2459304637423823        4.4351199192955502     
 H   1.8596082546262072       -2.3434126218296494        3.5097707317308453     
 C  0.18958676126020760       -1.7051333846009586        2.2751016393426684     
 C  0.31855332228868671       0.59820533292343470        1.6268716679623716     
 C   6.8350639824894177        3.6496935521966036        1.4968212706551085     
 C   5.6750800702929505        2.8994715406534728      -0.48086467143701972     
 H   4.5638690318656971        1.0596566482828162      -0.28671932766278380     
 H   8.7771382072927011       -2.6927347062053957        6.3154065376720450     
 C   8.9172857809530903      -0.59892026822124900        6.8407243612648569     
 H   8.6849973950571915        1.5187584871974540        7.2295494986355306     
 C   1.7470368684492361        3.7615054971727253        6.8689741453283242     
 C   2.8551291138280730        3.0217054529685616        8.8799911127224895     
 H   3.9317392339386394        1.1551413335762133        8.7365474373602385     
 H -0.29263763714769359       -2.6785373418844260        2.2527590851736896     
 C -0.35889571407474730      -0.62053789673975313        1.5939339774998487     
 H  -7.1138163269731061E-002   1.4694027179027083        1.1057271223075140     
 H   7.4781346065179175        4.3714964710989488        2.0018347652947810     
 C   6.5075915735677627        3.8292719696347035       0.14942515787222729     
 H   5.4037897698976725        3.0135084315511373       -1.5316530431331925     
 H   9.8794151049794845      -0.68719924872273841        7.3427424385450131     
 H   1.1271254179916061        4.4869245787527161        6.3410739084698067     
 C   2.0550563958767745        3.9574154689991823        8.2184294201228774     
 H   3.1097845108026814        3.1475596443147054        9.9335557979125184     
 H  -1.2994951131153858      -0.72248203778233511        1.0550807184990905     
 H   6.9102486782213983        4.6837089739413154      -0.38549525524936573     
 H   1.6587226819737340        4.8280387878246280        8.7306432864828700     
 Dy   4.3151146220771315        16.892788057188369        12.617157699775294     
 Cl   4.3133269258344091        19.568474129731989        12.636905279339212     
 O   3.4772224641419305        16.444788237430462        10.654822972524668     
 N   2.9123119580100352        14.745012824946363        13.057872462687342     
 N   2.1062638660640802        17.317053409653134        13.873856057749911     
 O   5.1556473094120641        16.404565772915497        14.567605855948800     
 N   5.7117108427330034        14.743503142832587        12.134252682127190     
 N   6.5359065995436838        17.327387107399794        11.392426835090662     
 C   3.0380128810750122        15.378292289153812        9.9829210365174141     
 C   2.2864203159569718        14.939323111396368        14.388669007319740     
 C   3.7458661770438533        13.512548515995924        13.099166821819647     
 C   1.8033914073252266        14.613257742961357        12.055086792644889     
 C   1.4681398064398024        18.503179615860418        13.975853747555796     
 C   1.5459714918146616        16.244080142686578        14.486385179881212     
 C   5.5973959522079175        15.330447588409799        15.225905445278945     
 C   6.3433129877240386        14.964253560086490        10.810310257381321     
 C   4.8705774668671706        13.518122106389370        12.066160452281739     
 C   6.8170031359250745        14.583042159767372        13.136892468525886     
 C   7.1815766798682645        18.511757324695683        11.325100053214339     
 C   7.0855475506251704        16.270382164903634        10.743832999298506     
 C   2.2266343628918697        14.404387452682910        10.631265456347355     
 C   3.3762669407176471        15.169862675353585        8.6256773929807338     
 H   1.5999494009501374        14.110069445138471        14.632026433123142     
 H   3.0924819485128130        14.940523112251830        15.138863642353307     
 H   3.1144327519806843        12.620644961459215        12.944142770703372     
 H   4.1765698979128159        13.437988470969788        14.102759448928959     
 H   1.2185130265718744        15.541413355111468        12.122059342052125     
 H   1.1514580940318748        13.778618194805663        12.361081502314011     
 H   1.9690152571783399        19.339078187923128        13.492718708296044     
 C  0.26165845602154175        18.663269864477833        14.653503907542444     
 C  0.34911673430410117        16.330827747992522        15.195162749946935     
 C   6.3959300998351756        14.357959585042112        14.559542886797090     
 C   5.2783299930751904        15.114482530206596        16.586922181055371     
 H   7.0316936569337383        14.140495108827070        10.553184527228176     
 H   5.5422570544641871        14.979561066383493        10.054670941382101     
 H   5.4954018865594954        12.618970671716600        12.205550713651096     
 H   4.4411197307572738        13.464595941553457        11.060827994472161     
 H   7.4120874937099215        15.505659440107108        13.085072444067308     
 H   7.4601128038017652        13.746377177543311        12.818012334413334     
 H   6.6909420710971741        19.334090421938033        11.840600099522522     
 C   8.3814918988130138        18.687382791708636        10.639708697225668     
 C   8.2757595993518116        16.374001218978933        10.026869047397279     
 C   1.7672652304116185        13.291476515280751        9.9198263208404587     
 C   2.9031528231421158        14.050686648724820        7.9312185061074372     
 H   3.9838573504345387        15.911180031607898        8.1092407676817810     
 H -0.20848325991670044        19.641144039267079        14.712960190861917     
 C -0.31939089787675806        17.553278475177812        15.262266239847250     
 H  -6.2017572003057499E-002   15.441731939364491        15.667526842193336     
 C   6.8579703257467424        13.236931322681045        15.256663731925677     
 C   5.7557177456727917        13.987906332624945        17.266660247037432     
 H   4.6804433611620802        15.853450271313820        17.117981318971246     
 H   8.8574003751615997        19.663458654589320        10.607456479364528     
 C   8.9480626734342650        17.595387879628472        9.9870583125557388     
 H   8.6787797144090906        15.497085188485631        9.5264829995545490     
 H   1.1399130438020935        12.561458993189140        10.432885001730270     
 C   2.0907197507064068        13.110144786107949        8.5715840081316212     
 H   3.1695271634396187        13.935710760164135        6.8792871048169548     
 H  -1.2759786266870878        17.638861835450431        15.775005279322594     
 H   7.4750587740684447        12.507961679164616        14.729941734173725     
 C   6.5524594182218099        13.047068192779022        16.607939913724575     
 H   5.5016181247762495        13.866344477097680        18.320943358785790     
 H   9.8973712978863961        17.693715184921860        9.4633795519126451     
 H   1.7006140312881626        12.245921075666210        8.0431060350216796     
 H   6.9463637596436625        12.177397180139023        17.124439160764027     
 Dy   3.3778214383323776E-002   8.5601958097734787        4.1830662856410461     
 Cl   2.0574020582208870E-002   5.8763940019006204        4.1877835959737801     
 O  0.85181373123856996        9.0556252147034151        2.2232609584698144     
 N   1.4192683734220095        10.699387965440030        4.6640085212034013     
 N   2.2625740012747659        8.1271912389479404        5.3918021367640669     
 O -0.77897489484600624        9.0095137896042203        6.1544347502972254     
 N  -1.3940120582851594        10.692650035318328        3.7522559001934588     
 N  -2.1667186510810668        8.1077725274820089        2.9174297715470603     
 C   1.2946978757856547        10.129697389037450        1.5665384703514356     
 C   2.0598445809364727        10.485632823404213        5.9857561093951093     
 C  0.56800444207303169        11.918905118443272        4.7389937062562080     
 C   2.5193039654134304        10.871587355538555        3.6563972006699390     
 C   2.9107031741532712        6.9437101652063671        5.4527559091927600     
 C   2.8026976203544987        9.1799025421475609        6.0551341953995603     
 C  -1.2359842785794641        10.065784881061717        6.8297287561510096     
 C  -2.0229871056605333        10.495407262939475        2.4238880113430259     
 C -0.56150058316560747        11.924974025639910        3.7107585967951926     
 C  -2.4957575046668601        10.814874009539350        4.7630347245089721     
 C  -2.7941423220951700        6.9158721277830564        2.8110502375731787     
 C  -2.7489476671459037        9.1819510347390381        2.3258944585454735     
 C   2.0937964700177365        11.100266548460558        2.2353622465777776     
 C  0.97685763663826863        10.346623861568785       0.20550357726143076     
 H   2.7488718719874106        11.311736860280041        6.2329834171790077     
 H   1.2635158218451530        10.474242159734438        6.7462282278446954     
 H   1.1872322498875667        12.822022640318993        4.6024931798716553     
 H  0.14210055626807988        11.965172766976567        5.7460918442017723     
 H   3.1205880810195552        9.9526993671114194        3.7035505577269112     
 H   3.1576883061462371        11.711199845027483        3.9767231765511468     
 H   2.4259558934958165        6.1248018305523093        4.9256246632727505     
 C   4.1050540027622979        6.7658838018470009        6.1472023971887264     
 C   3.9827485738122510        9.0718793591418443        6.7888975453768925     
 C  -2.0661103386058559        11.026921533028442        6.1855978555644269     
 C -0.89602623192309738        10.276753801380963        8.1863584655670536     
 H  -2.7194755430401529        11.317451159822852        2.1837127518008037     
 H  -1.2196848483277787        10.503839099488166        1.6708430801799046     
 H  -1.1920692565795514        12.816585224620846        3.8718095207757783     
 H -0.13523490392252174        12.002510009422606        2.7053712580149747     
 H  -3.0734899924786978        9.8817635958151708        4.6989654890455643     
 H  -3.1574559584362785        11.644104739352118        4.4630930447287271     
 H  -2.2773485495406272        6.0802489869985115        3.2781846248061486     
 C  -4.0094226102144077        6.7500702386635227        2.1503860508174775     
 C  -3.9562840458681041        9.0893242795020939        1.6359601698324184     
 C   2.5579965832657283        12.221225863917663        1.5397294830828556     
 C   1.4567181239605267        11.473163034014496      -0.47246175204994639     
 H  0.38019524437768731        9.6066087406037752      -0.32601299815088741     
 H   4.5865376145455752        5.7921773108813612        6.1703698375868141     
 C   4.6587937466723268        7.8522875794332538        6.8214793440508403     
 H   4.3766011534868179        9.9442022349132948        7.3051144481496841     
 C  -2.5396511885374404        12.130783570732710        6.9019596469758477     
 C  -1.3827278288068090        11.387588717677669        8.8847870621637863     
 H -0.27386532296085142        9.5439414687590940        8.6980035581543209     
 H  -4.4678347674612429        5.7666249055470686        2.0862954346173037     
 C  -4.6133399700060114        7.8608258520344085        1.5650205002318940     
 H  -4.3845975135463009        9.9792818209558778        1.1801264009855710     
 H   3.1756395722013440        12.949081238527143        2.0672908613642682     
 C   2.2539739422568643        12.412182078952753       0.18840251986758261     
 H   1.2044401723669877        11.595689613495965       -1.5271077491155804     
 H   5.6025694541717082        7.7509417335346003        7.3548960039829359     
 H  -3.1810998026898250        12.851502683920142        6.3933676501925607     
 C  -2.2131900075602049        12.315596417258570        8.2490819116821150     
 H  -1.1121158425727062        11.505776919713789        9.9353365031342378     
 H  -5.5774439430209783        7.7723069314647111        1.0666395284739194     
 H   2.6509557484621786        13.281233462355072      -0.32621850084887372     
 H  -2.6157008164027391        13.172608069675842        8.7802471219253331     
 Dy   3.1797781954241253E-002   8.3742306268425235        12.602098888411211     
 Cl   2.4632803760736188E-002   11.057373723442879        12.574022003210043     
 O -0.78068345924264926        7.8830619997322318        10.644510521669666     
 N  -1.3617992643533878        6.2365669828775099        13.082976229186047     
 N  -2.1944962646644410        8.8192918844607266        13.812788420916560     
 O  0.85197158925514538        7.9467885413639516        14.580485076376332     
 N   1.4464677712210852        6.2461822159235316        12.181277502113971     
 N   2.2541192601190163        8.8184404999488279        11.377234093338325     
 C  -1.2339251635640265        6.8152727931832375        9.9847386859391278     
 C  -2.0012444952911146        6.4580199524637516        14.403405596667358     
 C -0.51529687358761822        5.0153814119829434        13.158530100577138     
 C  -2.4612469724553918        6.0728576440557314        12.074390785682672     
 C  -2.8366847456472049        10.005747950006782        13.880226957859238     
 C  -2.7404924052382178        7.7663486613970880        14.470576745134270     
 C   1.2971141501485679        6.8879390564349405        15.259168653905377     
 C   2.0835443106990650        6.4421645472628057        10.855584605422905     
 C  0.61419416127819193        5.0135541987016641        12.131126712708921     
 C   2.5465315304675671        6.1189294943183041        13.194823858945815     
 C   2.8879813347297896        10.007433036727456        11.282115081032288     
 C   2.8192921162590689        7.7501160867039811        10.761935911915202     
 C  -2.0391313336257344        5.8485554880699731        10.651163693171513     
 C -0.92248938693115934        6.6044879610849421        8.6215105751787622     
 H  -2.6926056379454995        5.6352672915168069        14.655439210458431     
 H  -1.2042939168741698        6.4707381534163417        15.163403373078340     
 H  -1.1344999673940306        4.1125930168178817        13.019661218128119     
 H  -8.9589977579174002E-002   4.9676826282239928        14.165807320487842     
 H  -3.0581314366667445        6.9944375136933505        12.124638731918436     
 H  -3.1046390663764889        5.2357918057701074        12.391086557286553     
 H  -2.3483877478922714        10.824468980757077        13.356329523170251     
 C  -4.0298581026826206        10.187325969354131        14.575837373031272     
 C  -3.9226368346595266        7.8765463822727853        15.200492928287412     
 C   2.1155911982548861        5.9149684910704545        14.617641740192067     
 C  0.95852606961497810        6.6861539318732035        16.617652452988381     
 H   2.7742554982789160        5.6148104558485317        10.618143788751329     
 H   1.2833799526076792        6.4411682002089572        10.099307445012597     
 H   1.2452905176066469        4.1212909722552240        12.283738665143529     
 H  0.18743217017767086        4.9446373087857234        11.125404973785582     
 H   3.1297943713089689        7.0480701647015058        13.128865119891817     
 H   3.2023105538685086        5.2848411466969845        12.896531167157024     
 H   2.3830898486312893        10.838948316363698        11.768905267488568     
 C   4.0945212008349419        10.175051442342122        10.606281398953168     
 C   4.0152167197592901        7.8448751914143289        10.052712733780011     
 C  -2.5194120881481967        4.7392937052377562        9.9479802122095826     
 C  -1.4177451113452300        5.4889801760385470        7.9367112357528784     
 H -0.31976929381954461        7.3420620869782223        8.0937002738142585     
 H  -4.5042246946903610        11.164569641551548        14.605387530992084     
 C  -4.5916430329909339        9.0998623426495264        15.240771887085710     
 H  -4.3227982413007959        7.0033330756650978        15.709881629228846     
 C   2.5816507696228310        4.8105434534414675        15.337835135722319     
 C   1.4391919055739273        5.5756560547284311        17.320592891249287     
 H  0.34486959313362497        7.4269406117970460        17.127763261520556     
 H   4.5617722121366491        11.154877458881307        10.553647577271249     
 C   4.6789457706799098        9.0702254710280972        9.9910777311193328     
 H   4.4294641904548762        6.9596597986990520        9.5759377627188087     
 H  -3.1456748369835004        4.0162082782497333        10.471292948582526     
 C  -2.2239788276766004        4.5554491485354189        8.5938730013502678     
 H  -1.1715112901495275        5.3716153063789838        6.8800902579297034     
 H  -5.5356379518379475        9.2027829437271755        15.773366148102394     
 H   3.2149908214227385        4.0816880284169041        14.830889809725683     
 C   2.2590071201784596        4.6366975383436451        16.687135429521454     
 H   1.1733205429175835        5.4663464735398346        18.373317559483098     
 H   5.6347070000184525        9.1613550834760940        9.4776663970814266     
 H  -2.6352442833511365        3.6961110233721257        8.0742790080231828     
 H   2.6564432658958883        3.7796885193810734        17.221545366979782     
         256

 Dy   4.2679063339994325        9.1858475732547282E-002   4.2313773721370191     
 Cl   4.2656524882829867       -2.5883204690207400        4.2298420107820629     
 O   5.0847089495174087       0.53040053018072286        2.2560636029689891     
 N   5.6892666752013819        2.2249525614648626        4.6528075232806767     
 N   6.4821326100500753      -0.35225849889841399        5.4729302162107745     
 O   3.4520173455145065       0.58728658365158537        6.1907547427952014     
 N   2.8821283994833808        2.2340716202715662        3.7482972445916176     
 N   2.0344744643554602      -0.34469977906946175        3.0302381489103913     
 C   5.5345927378256707        1.5882270913305119        1.5783889923239454     
 C   6.3240911393304158        2.0294722037853061        5.9792928485489112     
 C   4.8605226703784501        3.4602487794093921        4.6963130977959482     
 C   6.7916108131490684        2.3459191841689595        3.6415449197292094     
 C   7.1103845689155385       -1.5435990339356505        5.5764690691838243     
 C   7.0564313098062081       0.71959450176498541        6.0744504128041061     
 C   3.0117774016191108        1.6641664497965154        6.8451059671087169     
 C   2.2412078415189289        2.0129262552672800        2.4286807527064993     
 C   3.7296803627877311        3.4549211783818472        3.6699483297876445     
 C   1.7827754051947131        2.4029830613672694        4.7564392767907036     
 C   1.3853829693187283       -1.5275573189525560        2.9672002892367333     
 C   1.4972952155241122       0.70739752372048070        2.3637085680330858     
 C   6.3623502676082451        2.5535924837320096        2.2191388924421709     
 C   5.1919553585663953        1.7974018412062591       0.22196764297401919     
 H   7.0174504281396599        2.8548371427353105        6.2161634636367848     
 H   5.5238466220661540        2.0339685735907200        6.7355501482078566     
 H   5.4935647188204362        4.3499270770243701        4.5352902713456640     
 H   4.4357591371664196        3.5378761985333989        5.7022903868718258     
 H   7.3700870827689933        1.4137411884816853        3.7079660351054939     
 H   7.4517565352951074        3.1765007457515635        3.9407075868612753     
 H   6.5982756398898772       -2.3777619333604125        5.1016059043351509     
 C   8.3215086776549754       -1.7102531492101940        6.2445213876446131     
 C   8.2595626143493561       0.62678625855631642        6.7711992998968533     
 C   2.2099836380123592        2.6325236022957772        6.1766824766505213     
 C   3.3365322947619709        1.8860746882148165        8.2034783168750760     
 H   1.5521702773253991        2.8376140370132727        2.1767296327442369     
 H   3.0372057428154333        1.9974052985886248        1.6678912920575608     
 H   3.1103604496740980        4.3580148877618656        3.8064862240993986     
 H   4.1543206768219605        3.5000291432382138        2.6622031198431912     
 H   1.1842005217059248        1.4824707486106439        4.7099931431526612     
 H   1.1414228667609754        3.2407695374077563        4.4373684927676145     
 H   1.8672964557224634       -2.3462475131539851        3.4968772913550104     
 C  0.19399405249446366       -1.7060433408865361        2.2678777050365730     
 C  0.31881960437601720       0.59946589642008685        1.6272918769963185     
 C   6.8351023802480722        3.6558204256399462        1.5000922846472360     
 C   5.6781953645225292        2.9063559086315482      -0.47962066577458828     
 H   4.5691343693563118        1.0648981829709854      -0.28869252639667181     
 H   8.7827042327223150       -2.6925823868474823        6.3060859494760377     
 C   8.9184813040455051      -0.60088033103249927        6.8394720960698780     
 H   8.6829629203775927        1.5151613685549605        7.2343117300733120     
 C   1.7467992175136309        3.7540600754909077        6.8717216547528492     
 C   2.8580932391097771        3.0135704461159101        8.8806935178192763     
 H   3.9364296481616909        1.1483637193510399        8.7341920447373482     
 H -0.28692474689802311       -2.6800165744723650        2.2430788060060198     
 C -0.35749301946406908      -0.61984047863407421        1.5920685059998703     
 H  -7.2952065131198049E-002   1.4717811360166071        1.1097647845635834     
 H   7.4767389026010722        4.3778309626133849        2.0065525803812405     
 C   6.5087681749152253        3.8364893498726027       0.15258394880476625     
 H   5.4077688316551482        3.0212247673866890       -1.5305326477141650     
 H   9.8793996942967013      -0.68995504321949008        7.3435662842100111     
 H   1.1255344402785195        4.4793160346166134        6.3452164237598341     
 C   2.0561182970800926        3.9489957583707280        8.2210285004338939     
 H   3.1138447441022983        3.1387523204268901        9.9340629838393006     
 H  -1.2993842990274735      -0.72093819515628721        1.0553817280992204     
 H   6.9109989494469133        4.6919568877496989      -0.38093258957088488     
 H   1.6595773968346292        4.8187244320353955        8.7346349023567456     
 Dy   4.3140618658089700        16.891818639575742        12.615521145935967     
 Cl   4.3124402393294936        19.567623875341706        12.633276493733609     
 O   3.4767702421073690        16.440502901240393        10.653868090878287     
 N   2.9122562874228874        14.743939892039739        13.059458382532007     
 N   2.1043394513263545        17.316621334874114        13.869869276985639     
 O   5.1540437852103409        16.407217937984711        14.567181182527543     
 N   5.7119046225140027        14.743120698656503        12.136504765309020     
 N   6.5345006355660145        17.326333325385537        11.389680422006281     
 C   3.0374320377357247        15.373319472803269        9.9831488684863547     
 C   2.2857931635916904        14.940001526511173        14.389716293559776     
 C   3.7466244497518741        13.512163793796505        13.102837409259697     
 C   1.8036851753644800        14.609905200909735        12.056609990752762     
 C   1.4656408513055450        18.502602601466073        13.969556306162112     
 C   1.5452068632697100        16.244849885802779        14.485402105098181     
 C   5.5957643940353581        15.334001176222683        15.226900493210525     
 C   6.3434925714063182        14.962131601931278        10.812271220569704     
 C   4.8715096628004320        13.517138751990888        12.070033897527205     
 C   6.8171045108786359        14.584979781557747        13.139585485522188     
 C   7.1794964517013700        18.510938555253443        11.320332887269434     
 C   7.0853621314787176        16.268327552088831        10.743861124684434     
 C   2.2268324700216025        14.399721939713922        10.632902698940590     
 C   3.3745089035294118        15.164089557703072        8.6257415084834861     
 H   1.5991561129858320        14.111095191961548        14.633830876976980     
 H   3.0914070238395541        14.942070028158712        15.140401113702834     
 H   3.1159020461120148        12.619588407907898        12.948941336031462     
 H   4.1771253544538416        13.439299136331249        14.106613262253394     
 H   1.2179986249044636        15.537617495466971        12.122400446558965     
 H   1.1524234913844642        13.775115277247712        12.363579327426296     
 H   1.9654922785814342        19.337495158262684        13.483763434910895     
 C  0.25998067324703578        18.663832087309572        14.648358405736380     
 C  0.34924748053208671        16.332857881079306        15.195484169197373     
 C   6.3955133612872936        14.361352690507523        14.562279849840362     
 C   5.2752329571358771        15.118972964105653        16.587702894104602     
 H   7.0319505016289181        14.138113655766061        10.556272036295578     
 H   5.5423061830835891        14.976344582528709        10.056783614256087     
 H   5.4968874277938529        12.618565385428514        12.210544646515226     
 H   4.4421509377776625        13.462185283131534        11.064739162933281     
 H   7.4113790369227903        15.508041750263235        13.086694332486264     
 H   7.4610243138443701        13.748471612494265        12.822002982954285     
 H   6.6878224334547207        19.334089137132601        11.833465790105018     
 C   8.3801432111111538        18.685732901893115        10.636023623307716     
 C   8.2763016094444097        16.371041413281944        10.027983653726238     
 C   1.7670564292956730        13.286295044269215        9.9225431516918210     
 C   2.9009271565075276        14.044402082092704        7.9324332308920891     
 H   3.9815040391153187        15.905158623135341        8.1082538431700986     
 H -0.21066056525717181        19.641542980386067        14.705885855338787     
 C -0.31957381328007833        17.555201797866694        15.260802159854785     
 H  -6.0988043674049287E-002   15.444698842769565        15.670235865137144     
 C   6.8574828767972074        13.241252207469467        15.260905212222008     
 C   5.7524613543052503        13.993294183664238        17.268981809046373     
 H   4.6763585503532115        15.858083119740417        17.117390078632496     
 H   8.8555024846956556        19.662029875419414        10.602189332098167     
 C   8.9481503293722255        17.592624984581548        9.9865864403334896     
 H   8.6802431956077921        15.493374376787685        9.5296898558181855     
 H   1.1401670379446516        12.556585864690691        10.436560163683088     
 C   2.0893055204912057        13.104143405463956        8.5741407285413906     
 H   3.1664511138911018        13.928797341712116        6.8803628198145326     
 H  -1.2753468784175039        17.641734474428940        15.774850334033651     
 H   7.4755276762586664        12.512176416541100        14.735489749706050     
 C   6.5505883087901227        13.052402993039163        16.612000164178209     
 H   5.4973791587367851        13.872529832040868        18.323107329673533     
 H   9.8981490174311961        17.690219259775883        9.4640394419822655     
 H   1.6987135065327108        12.239589143585324        8.0466069967042966     
 H   6.9443394819088535        12.183395689319163        17.129733987669166     
 Dy   3.1327822857134667E-002   8.5591196612772666        4.1865808580208972     
 Cl   1.7700547299036175E-002   5.8753961828148178        4.1928239715203830     
 O  0.84923340120448854        9.0504147031600706        2.2254538310312695     
 N   1.4192991106760082        10.697434325705739        4.6630512477600581     
 N   2.2591678048069426        8.1254815584839495        5.3977083159834862     
 O -0.78110943619657680        9.0127799721607609        6.1568001261833363     
 N  -1.3940234845015653        10.692497445072853        3.7514710228658217     
 N  -2.1702888540552001        8.1072322143417210        2.9234219846260516     
 C   1.2923746106019898        10.123416215417814        1.5672416383583734     
 C   2.0596132870312625        10.485504405346470        5.9852072759529511     
 C  0.56949133433402710        11.918092078522804        4.7357344434196067     
 C   2.5194592259257975        10.866265498947332        3.6550893454313762     
 C   2.9059441297170894        6.9414548785197434        5.4614742289795082     
 C   2.8017602181467129        9.1795372303979104        6.0566390756424795     
 C  -1.2375581022681124        10.070327302267186        6.8304915945580085     
 C  -2.0234931826661713        10.493453206948121        2.4236447000368795     
 C -0.56012784125623494        11.923747048062781        3.7076144150101653     
 C  -2.4955124382573084        10.817994675205158        4.7620641575505473     
 C  -2.7990430956387171        6.9158589936283335        2.8196733841341532     
 C  -2.7501466495536313        9.1802269818620310        2.3277323187246917     
 C   2.0934719902437742        11.093672765351908        2.2340563798809523     
 C  0.97249194807565886        10.339941569230387       0.20662407683836923     
 H   2.7488989790749234        11.311711075611464        6.2312932156962919     
 H   1.2630626226244168        10.475469775243804        6.7454323317525962     
 H   1.1898187209464857        12.820181771344851        4.5975572558757047     
 H  0.14368632555835420        11.966607592779914        5.7427540172872336     
 H   3.1192580281739044        9.9465033181097873        3.7034630724373523     
 H   3.1592778476110603        11.705292492594985        3.9740148114009832     
 H   2.4191943690392712        6.1214756159448367        4.9380745545052154     
 C   4.1015913594676832        6.7644621600831440        6.1538748316760508     
 C   3.9834647807247863        9.0726087493644378        6.7877599991659068     
 C  -2.0659987049764479        11.031587540724379        6.1844632484980799     
 C -0.89891756264836919        10.282208507955112        8.1872756686431885     
 H  -2.7197916978058454        11.315376247991017        2.1824956041578316     
 H  -1.2205705306523817        10.500599669961286        1.6701864378970612     
 H  -1.1896053981110442        12.816346339003582        3.8671977490506668     
 H -0.13400125233359006        11.999161964076519        2.7020585254699783     
 H  -3.0745950367245980        9.8856593166130029        4.6994119290819123     
 H  -3.1559634165739530        11.647692009901816        4.4607612666103380     
 H  -2.2841696300348233        6.0811840368558672        3.2903368518909843     
 C  -4.0130731675980638        6.7493430280973046        2.1569813890292662     
 C  -3.9559316018298034        9.0866613682732229        1.6352888237135015     
 C   2.5577996626991957        12.213630722557998        1.5369297140281619     
 C   1.4523235992804515        11.465536520840995      -0.47287052335709689     
 H  0.37410384819516057        9.6003558339889512      -0.32343475780076064     
 H   4.5817449862962070        5.7901900272983102        6.1795801401744122     
 C   4.6583647646905657        7.8524685103285030        6.8226700816578632     
 H   4.3794043144315591        9.9460614885256824        7.3002605427283012     
 C  -2.5390277988463779        12.136706788713751        6.8991789099364400     
 C  -1.3852949097486935        11.394207234709430        8.8840508581832456     
 H -0.27818803638072981        9.5492129470792246        8.7003544149037033     
 H  -4.4727347251667799        5.7664132704117739        2.0952071665005461     
 C  -4.6140893383765809        7.8586907546009215        1.5664378435273378     
 H  -4.3822571277968292        9.9756385332478956        1.1759978540447751     
 H   3.1770298725154378        12.941175611137551        2.0630180834550873     
 C   2.2517837228773123        12.404072951259502       0.18598703931507080     
 H   1.1985076480859895        11.587669831796543       -1.5271747931562119     
 H   5.6033915466471784        7.7519736062867999        7.3539572589568021     
 H  -3.1790893589198501        12.857601989760122        6.3891657283650520     
 C  -2.2138542913658901        12.322507666421632        8.2464498111132425     
 H  -1.1157748134908911        11.513098206383248        9.9347886398007752     
 H  -5.5769703501179819        7.7694630888697525        1.0659254261062168     
 H   2.6486529739247247        13.272444335004346      -0.32990424739903462     
 H  -2.6161053487737762        13.180438034193580        8.7762388427074285     
 Dy   3.1873249260778218E-002   8.3757496613507350        12.603991457923895     
 Cl   2.5023993494916734E-002   11.058692286451040        12.578532365165751     
 O -0.78181925333655644        7.8879275461561988        10.645801224845428     
 N  -1.3630906388886179        6.2382726183092947        13.081673294302325     
 N  -2.1935296788552354        8.8204661098377652        13.817244705757050     
 O  0.85262176741869611        7.9441850453833878        14.580952374865428     
 N   1.4449167015037874        6.2466776180773129        12.179072906883404     
 N   2.2542275242448713        8.8195277596561379        11.379742954104278     
 C  -1.2344669023263084        6.8205249637427752        9.9850215885478235     
 C  -2.0018527684495266        6.4580320478403586        14.402693588572021     
 C -0.51759062234652986        5.0162533591996654        13.155095867451832     
 C  -2.4629944692331929        6.0769805926049134        12.073226383370860     
 C  -2.8351671568833186        10.007066453777242        13.886891476350776     
 C  -2.7409325217184723        7.7662851492403613        14.471770699115087     
 C   1.2976904209987725        6.8843446579156637        15.258169638504608     
 C   2.0818855074134843        6.4442575659824053        10.853587373162489     
 C  0.61173126398130728        5.0147639289157118        12.127478373321933     
 C   2.5451749329579147        6.1169679677299751        13.192044795510698     
 C   2.8889280819969625        10.008202930080676        11.286650590513389     
 C   2.8180346691934877        7.7521239602605556        10.761694719127316     
 C  -2.0406187994649154        5.8536338372742627        10.650016251204153     
 C -0.92102920254099374        6.6098617852728081        8.6222464557246532     
 H  -2.6930536263532852        5.6349577631001200        14.654055823807226     
 H  -1.2044125980064313        6.4698938160711501        15.162157938695721     
 H  -1.1376715663377406        4.1142450663010415        13.015117137952673     
 H  -9.1676311682149139E-002   4.9668008384062796        14.162189419875293     
 H  -3.0588403883429236        6.9991543555800151        12.124513867258660     
 H  -3.1072215149941331        5.2402463183029484        12.389070252145617     
 H  -2.3457014718362328        10.826826360406066        13.365839658660216     
 C  -4.0293596912279606        10.187487136889255        14.581030439155375     
 C  -3.9242290681938798        7.8751770570623876        15.199952512860639     
 C   2.1148664660756169        5.9115164696603895        14.614848222593199     
 C  0.96056834912712408        6.6815827663341745        16.616852820204326     
 H   2.7725192509390713        5.6171361315273121        10.615072441172568     
 H   1.2818111163494394        6.4442265385076780        10.097193009239369     
 H   1.2421430087342686        4.1218596259473346        12.279117539923025     
 H  0.18488630015228930        4.9471497461449063        11.121729652959070     
 H   3.1293298021076876        7.0456137637870047        13.127137081621557     
 H   3.2000421313872933        5.2826785602545581        12.892353882620306     
 H   2.3852331941268194        10.838955303754599        11.775843731404487     
 C   4.0947559545585213        10.176511386964675        10.609752011745572     
 C   4.0132056775651064        7.8476818890837112        10.051346199725725     
 C  -2.5198585421555970        4.7444201297609343        9.9460699203653569     
 C  -1.4150860285387685        5.4943381759187551        7.9366225098167531     
 H -0.31754602194532394        7.3474801413099051        8.0954111485550797     
 H  -4.5031827435203100        11.164918269301328        14.612487743150359     
 C  -4.5928873724065147        9.0986145642281659        15.241990772787750     
 H  -4.3254905679578259        7.0009635303700843        15.706673891581866     
 C   2.5809799781052836        4.8061224819926869        15.333498388404843     
 C   1.4413496330919375        5.5701408275100839        17.318211457585104     
 H  0.34796071342882140        7.4222140053117540        17.128412351503332     
 H   4.5627078050028418        11.156047057641121        10.558765026032500     
 C   4.6775581492113512        9.0727495698669411        9.9913022147737127     
 H   4.4264289422327510        6.9631792220563300        9.5724935046304065     
 H  -3.1466760689287145        4.0211564719283421        10.468482724070737     
 C  -2.2223169079085148        4.5606788718589302        8.5924182889288012     
 H  -1.1673083760710237        5.3770687400248436        6.8803711277254598     
 H  -5.5378196313039547        9.2005448688661513        15.773066201587765     
 H   3.2133475653766332        4.0773868928573460        14.825208023964871     
 C   2.2597259393672511        4.6312129912945537        16.682978242161248     
 H   1.1765036344722144        5.4600230653627158        18.371098574714086     
 H   5.6326559088443879        9.1644859518366530        9.4768003020269376     
 H  -2.6324472070866887        3.7012244593046790        8.0720851015770130     
 H   2.6572512196536184        3.7734872063837770        17.216134288811244     
         256

 Dy   4.2709052924828601        9.1189076393789398E-002   4.2281835844975157     
 Cl   4.2690731897358223       -2.5890540926506165        4.2251803003850519     
 O   5.0879086320978404       0.53363124815060237        2.2540707497074908     
 N   5.6897787247678178        2.2249413303873853        4.6539943348505641     
 N   6.4860571323917293      -0.35245967939867834        5.4673236937256453     
 O   3.4543764647620887       0.58237638659298785        6.1884190147460014     
 N   2.8826530966861506        2.2326506717429719        3.7491182139096813     
 N   2.0387960129295504      -0.34588160454121814        3.0238232156086595     
 C   5.5371103306880585        1.5927786611254267        1.5780122666866210     
 C   6.3248598542586798        2.0277027329877551        5.9800985999240925     
 C   4.8596691158320420        3.4591954298578269        4.6997807224299564     
 C   6.7920305617408907        2.3491492085907999        3.6430192443910077     
 C   7.1157633969296157       -1.5432306560630420        5.5678966943365200     
 C   7.0579551738718393       0.71809160755415447        6.0731606315034217     
 C   3.0136676227825925        1.6580591880137627        6.8443437886572642     
 C   2.2423040938157741        2.0133994463060669        2.4289077174554161     
 C   3.7289324787731095        3.4545020292682063        3.6732928132730369     
 C   1.7829710282455942        2.3982861712560579        4.7573712350589199     
 C   1.3910818416656068       -1.5293050126104633        2.9579707104306112     
 C   1.4991604349700935       0.70758453368373397        2.3616391691442380     
 C   6.3630456166568710        2.5583569229100083        2.2207170322518088     
 C   5.1956939691219954        1.8029131412718826       0.22145452382834932     
 H   7.0179202173997162        2.8530060841627587        6.2180830644639871     
 H   5.5248279921884613        2.0308570208256005        6.7365961802398804     
 H   5.4917221400503644        4.3498382936203086        4.5404847067547198     
 H   4.4348044883220163        3.5345818212611655        5.7058409535265220     
 H   7.3718252904241615        1.4177227405847377        3.7080890626212448     
 H   7.4508859147625897        3.1801932179763028        3.9436221815677293     
 H   6.6056243815915643       -2.3763495848003435        5.0893451165459593     
 C   8.3257006786958119       -1.7106662146251617        6.2378237665871774     
 C   8.2595613652411295       0.62426216124693035        6.7723481602807105     
 C   2.2102326623269657        2.6263077346464812        6.1777973258421008     
 C   3.3397928617683093        1.8790896246456805        8.2025314321292289     
 H   1.5530234678044994        2.8381905467277275        2.1780143271868639     
 H   3.0387051111961942        1.9993537803405208        1.6685405006146341     
 H   3.1086413084284148        4.3566752712682213        3.8114232828328323     
 H   4.1537002488516341        3.5018313378318453        2.6657131798693259     
 H   1.1857515804549372        1.4769864149588698        4.7094802774605506     
 H   1.1403816702508129        3.2356086110731308        4.4396170662396788     
 H   1.8749846568187194       -2.3490824044783207        3.4839838509791754     
 C  0.19840134372871970       -1.7069532971721135        2.2606537707304772     
 C  0.31908588646334762       0.60072645991673901        1.6277120860302654     
 C   6.8351407780067266        3.6619472990832884        1.5033632986393632     
 C   5.6813106587521078        2.9132402766096233      -0.47837666011215690     
 H   4.5743997068469264        1.0701397176591543      -0.29066572513055983     
 H   8.7882702581519290       -2.6924300674895685        6.2967653612800314     
 C   8.9196768271379216      -0.60284039384374943        6.8382198308748983     
 H   8.6809284456979938        1.5115642499124673        7.2390739615110924     
 C   1.7465615665780256        3.7466146538090896        6.8744691641773743     
 C   2.8610573643914807        3.0054354392632581        8.8813959229160631     
 H   3.9411200623847424        1.1415861051258667        8.7318366521144561     
 H -0.28121185664835258       -2.6814958070603039        2.2333985268383496     
 C -0.35609032485339087      -0.61914306052839518        1.5902030344998919     
 H  -7.4765966992665037E-002   1.4741595541305059        1.1138024468196528     
 H   7.4753431986842269        4.3841654541278210        2.0112703954677005     
 C   6.5099447762626879        3.8437067301105023       0.15574273973730521     
 H   5.4117478934126240        3.0289411032222411       -1.5294122522951374     
 H   9.8793842836139181      -0.69271083771624176        7.3443901298750092     
 H   1.1239434625654330        4.4717074904805107        6.3493589390498615     
 C   2.0571801982834108        3.9405760477422733        8.2236275807449122     
 H   3.1179049774019152        3.1299449965390753        9.9345701697660846     
 H  -1.2992734849395613      -0.71939435253023942        1.0556827376993503     
 H   6.9117492206724274        4.7002048015580824      -0.37636992389240409     
 H   1.6604321116955243        4.8094100762461629        8.7386265182306211     
 Dy   4.3130091095408085        16.890849221963119        12.613884592096639     
 Cl   4.3115535528245781        19.566773620951420        12.629647708128008     
 O   3.4763180200728074        16.436217565050327        10.652913209231906     
 N   2.9122006168357393        14.742866959133117        13.061044302376672     
 N   2.1024150365886287        17.316189260095097        13.865882496221365     
 O   5.1524402610086169        16.409870103053926        14.566756509106286     
 N   5.7120984022950028        14.742738254480418        12.138756848490850     
 N   6.5330946715883451        17.325279543371281        11.386934008921902     
 C   3.0368511943964371        15.368346656452724        9.9833767004552953     
 C   2.2851660112264089        14.940679941625978        14.390763579799813     
 C   3.7473827224598955        13.511779071597088        13.106507996699747     
 C   1.8039789434037332        14.606552658858112        12.058133188860634     
 C   1.4631418961712874        18.502025587071728        13.963258864768425     
 C   1.5444422347247584        16.245619628918984        14.484419030315152     
 C   5.5941328358627986        15.337554764035570        15.227895541142104     
 C   6.3436721550885986        14.960009643776065        10.814232183758085     
 C   4.8724418587336933        13.516155397592406        12.073907342772671     
 C   6.8172058858321964        14.586917403348123        13.142278502518490     
 C   7.1774162235344745        18.510119785811202        11.315565721324527     
 C   7.0851767123322649        16.266272939274025        10.743889250070360     
 C   2.2270305771513357        14.395056426744935        10.634539941533825     
 C   3.3727508663411765        15.158316440052561        8.6258056239862384     
 H   1.5983628250215267        14.112120938784622        14.635635320830817     
 H   3.0903320991662953        14.943616944065592        15.141938585052362     
 H   3.1173713402433458        12.618531854356583        12.953739901359551     
 H   4.1776808109948682        13.440609801692707        14.110467075577828     
 H   1.2174842232370531        15.533821635822477        12.122741551065804     
 H   1.1533888887370536        13.771612359689760        12.366077152538580     
 H   1.9619692999845284        19.335912128602235        13.474808161525745     
 C  0.25830289047252980        18.664394310141311        14.643212903930317     
 C  0.34937822676007230        16.334888014166086        15.195805588447811     
 C   6.3950966227394117        14.364745795972935        14.565016812883634     
 C   5.2721359211965648        15.123463398004711        16.588483607153837     
 H   7.0322073463240988        14.135732202705050        10.559359545362982     
 H   5.5423553117029911        14.973128098673923        10.058896287130072     
 H   5.4983729690282104        12.618160099140427        12.215538579379354     
 H   4.4431821447980520        13.459774624709613        11.068650331394402     
 H   7.4106705801356583        15.510424060419362        13.088316220905220     
 H   7.4619358238869751        13.750566047445222        12.825993631495237     
 H   6.6847027958122673        19.334087852327166        11.826331480687516     
 C   8.3787945234092955        18.684083012077597        10.632338549389763     
 C   8.2768436195370079        16.368081607584955        10.029098260055198     
 C   1.7668476281797276        13.281113573257679        9.9252599825431833     
 C   2.8987014898729395        14.038117515460586        7.9336479556767410     
 H   3.9791507277960991        15.899137214662785        8.1072669186584143     
 H -0.21283787059764317        19.641941921505058        14.698811519815656     
 C -0.31975672868339866        17.557125120555579        15.259338079862321     
 H  -5.9958515345041076E-002   15.447665746174637        15.672944888080952     
 C   6.8569954278476732        13.245573092257890        15.265146692518341     
 C   5.7492049629377089        13.998682034703531        17.271303371055311     
 H   4.6722737395443428        15.862715968167015        17.116798838293747     
 H   8.8536045942297132        19.660601096249511        10.596922184831804     
 C   8.9482379853101879        17.589862089534623        9.9861145681112404     
 H   8.6817066768064937        15.489663565089737        9.5328967120818202     
 H   1.1404210320872095        12.551712736192243        10.440235325635907     
 C   2.0878912902760050        13.098142024819964        8.5766974489511583     
 H   3.1633750643425849        13.921883923260097        6.8814385348121103     
 H  -1.2747151301479200        17.644607113407449        15.774695388744709     
 H   7.4759965784488891        12.516391153917583        14.741037765238374     
 C   6.5487171993584354        13.057737793299301        16.616060414631839     
 H   5.4931401926973207        13.878715186984056        18.325271300561280     
 H   9.8989267369759979        17.686723334629903        9.4646993320518877     
 H   1.6968129817772590        12.233257211504437        8.0501079583869135     
 H   6.9423152041740446        12.189394198499302        17.135028814574305     
 Dy   2.8877431330945554E-002   8.5580435127810564        4.1900954304007474     
 Cl   1.4827074015863478E-002   5.8743983637290151        4.1978643470669859     
 O  0.84665307117040711        9.0452041916167261        2.2276467035927245     
 N   1.4193298479300067        10.695480685971450        4.6620939743167158     
 N   2.2557616083391188        8.1237718780199568        5.4036144952029046     
 O -0.78324397754714736        9.0160461547173014        6.1591655020694462     
 N  -1.3940349107179710        10.692344854827377        3.7506861455381846     
 N  -2.1738590570293335        8.1066919012014349        2.9294141977050430     
 C   1.2900513454183249        10.117135041798178        1.5679448063653112     
 C   2.0593819931260522        10.485375987288725        5.9846584425107920     
 C  0.57097822659502262        11.917279038602338        4.7324751805830054     
 C   2.5196144864381647        10.860943642356110        3.6537814901928134     
 C   2.9011850852809080        6.9391995918331197        5.4701925487662573     
 C   2.8008228159389277        9.1791719186482581        6.0581439558853996     
 C  -1.2391319259567604        10.074869723472656        6.8312544329650073     
 C  -2.0239992596718097        10.491499150956768        2.4234013887307331     
 C -0.55875509934686252        11.922520070485650        3.7044702332251376     
 C  -2.4952673718477572        10.821115340870964        4.7610935905921226     
 C  -2.8039438691822642        6.9158458594736114        2.8282965306951278     
 C  -2.7513456319613594        9.1785029289850257        2.3295701789039098     
 C   2.0931475104698118        11.087078982243257        2.2327505131841270     
 C  0.96812625951304909        10.333259276891990       0.20774457641530769     
 H   2.7489260861624363        11.311685290942886        6.2296030142135770     
 H   1.2626094234036807        10.476697390753170        6.7446364356604960     
 H   1.1924051920054048        12.818340902370711        4.5926213318797542     
 H  0.14527209484862849        11.968042418583263        5.7394161903726939     
 H   3.1179279753282536        9.9403072691081569        3.7033755871477938     
 H   3.1608673890758836        11.699385140162487        3.9713064462508192     
 H   2.4124328445827263        6.1181494013373641        4.9505244457376794     
 C   4.0981287161730693        6.7630405183192872        6.1605472661633760     
 C   3.9841809876373220        9.0733381395870314        6.7866224529549219     
 C  -2.0658870713470403        11.036253548420316        6.1833286414317330     
 C -0.90180889337364090        10.287663214529260        8.1881928717193233     
 H  -2.7201078525715379        11.313301336159181        2.1812784565148595     
 H  -1.2214562129769848        10.497360240434405        1.6695297956142177     
 H  -1.1871415396425369        12.816107453386318        3.8625859773255558     
 H -0.13276760074465838        11.995813918730434        2.6987457929249818     
 H  -3.0757000809704986        9.8895550374108367        4.6998583691182603     
 H  -3.1544708747116275        11.651279280451513        4.4584294884919480     
 H  -2.2909907105290195        6.0821190867132229        3.3024890789758201     
 C  -4.0167237249817198        6.7486158175310873        2.1635767272410549     
 C  -3.9555791577915032        9.0839984570443537        1.6346174775945845     
 C   2.5576027421326630        12.206035581198332        1.5341299449734682     
 C   1.4479290746003763        11.457910007667497      -0.47327929466424740     
 H  0.36801245201263377        9.5941029273741254      -0.32085651745063387     
 H   4.5769523580468388        5.7882027437152583        6.1887904427620102     
 C   4.6579357827088046        7.8526494412237531        6.8238608192648860     
 H   4.3822074753762994        9.9479207421380682        7.2954066373069173     
 C  -2.5384044091553148        12.142630006694793        6.8963981728970332     
 C  -1.3878619906905778        11.400825751741193        8.8833146542027031     
 H -0.28251074980060820        9.5544844253993535        8.7027052716530857     
 H  -4.4776346828723170        5.7662016352764782        2.1041188983837884     
 C  -4.6148387067471504        7.8565556571674344        1.5678551868227815     
 H  -4.3799167420473584        9.9719952455399135        1.1718693071039792     
 H   3.1784201728295316        12.933269983747961        2.0587453055459060     
 C   2.2495935034977603        12.395963823566252       0.18357155876255901     
 H   1.1925751238049913        11.579650050097118       -1.5272418371968433     
 H   5.6042136391226487        7.7530054790390004        7.3530185139306683     
 H  -3.1770789151498753        12.863701295600102        6.3849638065375434     
 C  -2.2145185751715748        12.329418915584693        8.2438177105443682     
 H  -1.1194337844090758        11.520419493052705        9.9342407764673126     
 H  -5.5764967572149846        7.7666192462747938        1.0652113237385139     
 H   2.6463501993872707        13.263655207653622      -0.33358999394919553     
 H  -2.6165098811448138        13.188267998711316        8.7722305634895239     
 Dy   3.1948716567315183E-002   8.3772686958589464        12.605884027436579     
 Cl   2.5415183229097280E-002   11.060010849459200        12.583042727121459     
 O -0.78295504743046374        7.8927930925801659        10.647091928021190     
 N  -1.3643820134238482        6.2399782537410795        13.080370359418604     
 N  -2.1925630930460294        8.8216403352148038        13.821700990597542     
 O  0.85327194558224673        7.9415815494028230        14.581419673354523     
 N   1.4433656317864894        6.2471730202310942        12.176868311652836     
 N   2.2543357883707262        8.8206150193634478        11.382251814870232     
 C  -1.2350086410885903        6.8257771343023137        9.9853044911565192     
 C  -2.0024610416079387        6.4580441432169655        14.401981580476685     
 C -0.51988437110544161        5.0171253064163874        13.151661634326526     
 C  -2.4647419660109939        6.0811035411540946        12.072061981059051     
 C  -2.8336495681194322        10.008384957547703        13.893555994842313     
 C  -2.7413726381987269        7.7662216370836346        14.472964653095906     
 C   1.2982666918489771        6.8807502593963861        15.257170623103841     
 C   2.0802267041279037        6.4463505847020039        10.851590140902074     
 C  0.60926836668442275        5.0159736591297603        12.123830033934944     
 C   2.5438183354482624        6.1150064411416460        13.189265732075581     
 C   2.8898748292641354        10.008972823433897        11.291186099994491     
 C   2.8167772221279064        7.7541318338171292        10.761453526339430     
 C  -2.0421062653040960        5.8587121864785523        10.648868809236795     
 C -0.91956901815082803        6.6152356094606732        8.6229823362705442     
 H  -2.6935016147610709        5.6346482346834339        14.652672437156022     
 H  -1.2045312791386926        6.4690494787259585        15.160912504313101     
 H  -1.1408431652814504        4.1158971157842013        13.010573057777227     
 H  -9.3762645785124291E-002   4.9659190485885674        14.158571519262745     
 H  -3.0595493400191032        7.0038711974666787        12.124389002598884     
 H  -3.1098039636117778        5.2447008308357903        12.387053947004681     
 H  -2.3430151957801937        10.829183740055056        13.375349794150178     
 C  -4.0288612797732997        10.187648304424378        14.586223505279479     
 C  -3.9258213017282335        7.8738077318519899        15.199412097433864     
 C   2.1141417338963473        5.9080644482503253        14.612054704994332     
 C  0.96261062863926994        6.6770116007951446        16.616053187420270     
 H   2.7707830035992260        5.6194618072060933        10.612001093593806     
 H   1.2802422800911997        6.4472848768063979        10.095078573466141     
 H   1.2389954998618906        4.1224282796394460        12.274496414702520     
 H  0.18234043012690776        4.9496621835040884        11.118054332132559     
 H   3.1288652329064064        7.0431573628725044        13.125409043351297     
 H   3.1977737089060776        5.2805159738121317        12.888176598083588     
 H   2.3873765396223496        10.838962291145499        11.782782195320406     
 C   4.0949907082821015        10.177971331587230        10.613222624537977     
 C   4.0111946353709218        7.8504885867530927        10.049979665671437     
 C  -2.5203049961629977        4.7495465542841115        9.9441596285211293     
 C  -1.4124269457323071        5.4996961757989622        7.9365337838806269     
 H -0.31532275007110327        7.3528981956415871        8.0971220232958991     
 H  -4.5021407923502581        11.165266897051106        14.619587955308631     
 C  -4.5941317118220955        9.0973667858068055        15.243209658489791     
 H  -4.3281828946148551        6.9985939850750700        15.703466153934889     
 C   2.5803091865877361        4.8017015105439063        15.329161641087369     
 C   1.4435073606099480        5.5646256002917367        17.315830023920920     
 H  0.35105183372401783        7.4174873988264611        17.129061441486112     
 H   4.5636433978690354        11.157216656400935        10.563882474793749     
 C   4.6761705277427916        9.0752736687057833        9.9915266984280944     
 H   4.4233936940106249        6.9666986454136088        9.5690492465420061     
 H  -3.1476773008739292        4.0261046656069519        10.465672499558947     
 C  -2.2206549881404287        4.5659085951824414        8.5909635765073347     
 H  -1.1631054619925196        5.3825221736707025        6.8806519975212161     
 H  -5.5400013107699619        9.1983067940051253        15.772766255073138     
 H   3.2117043093305275        4.0730857572977888        14.819526238204059     
 C   2.2604447585560425        4.6257284442454614        16.678821054801038     
 H   1.1796867260268453        5.4536996571855969        18.368879589945070     
 H   5.6306048176703234        9.1676168201972104        9.4759342069724468     
 H  -2.6296501308222404        3.7063378952372323        8.0698911951308450     
 H   2.6580591734113490        3.7672858933864810        17.210723210642701     
         256

 Dy   4.2739042509662877        9.0519677055031528E-002   4.2249897968580132     
 Cl   4.2724938911886579       -2.5897877162804930        4.2205185899880417     
 O   5.0911083146782721       0.53686196612048198        2.2520778964459929     
 N   5.6902907743342546        2.2249300993099084        4.6551811464204516     
 N   6.4899816547333833      -0.35266085989894264        5.4617171712405161     
 O   3.4567355840096710       0.57746618953439033        6.1860832866968005     
 N   2.8831777938889207        2.2312297232143776        3.7499391832277449     
 N   2.0431175615036405      -0.34706343001297452        3.0174082823069277     
 C   5.5396279235504471        1.5973302309203414        1.5776355410492968     
 C   6.3256285691869438        2.0259332621902044        5.9809043512992739     
 C   4.8588155612856330        3.4581420803062617        4.7032483470639654     
 C   6.7924503103327121        2.3523792330126403        3.6444935690528064     
 C   7.1211422249436929       -1.5428622781904335        5.5593243194892166     
 C   7.0594790379374714       0.71658871334332364        6.0718708502027372     
 C   3.0155578439460737        1.6519519262310103        6.8435816102058116     
 C   2.2434003461126193        2.0138726373448534        2.4291346822043329     
 C   3.7281845947584875        3.4540828801545649        3.6766372967584293     
 C   1.7831666512964752        2.3935892811448460        4.7583031933271354     
 C   1.3967807140124853       -1.5310527062683705        2.9487411316244891     
 C   1.5010256544160749       0.70777154364698724        2.3595697702553906     
 C   6.3637409657054969        2.5631213620880064        2.2222951720614468     
 C   5.1994325796775964        1.8084244413375061       0.22094140468267945     
 H   7.0183900066597724        2.8511750255902069        6.2200026652911893     
 H   5.5258093623107696        2.0277454680604805        6.7376422122719042     
 H   5.4898795612802918        4.3497495102162471        4.5456791421637757     
 H   4.4338498394776131        3.5312874439889326        5.7093915201812173     
 H   7.3735634980793288        1.4217042926877901        3.7082120901369962     
 H   7.4500152942300710        3.1838856902010426        3.9465367762741836     
 H   6.6129731232932514       -2.3749372362402745        5.0770843287567677     
 C   8.3298926797366502       -1.7110792800401293        6.2311261455297418     
 C   8.2595601161329029       0.62173806393754427        6.7734970206645686     
 C   2.2104816866415726        2.6200918669971847        6.1789121750336813     
 C   3.3430534287746472        1.8721045610765445        8.2015845473833835     
 H   1.5538766582835994        2.8387670564421819        2.1792990216294910     
 H   3.0402044795769556        2.0013022620924166        1.6691897091717072     
 H   3.1069221671827316        4.3553356547745770        3.8163603415662655     
 H   4.1530798208813078        3.5036335324254764        2.6692232398954605     
 H   1.1873026392039498        1.4715020813070960        4.7089674117684401     
 H   1.1393404737406503        3.2304476847385049        4.4418656397117431     
 H   1.8826728579149756       -2.3519172958026564        3.4710904106033404     
 C  0.20280863496297577       -1.7078632534576910        2.2534298364243819     
 C  0.31935216855067811       0.60198702341339128        1.6281322950642121     
 C   6.8351791757653810        3.6680741725266306        1.5066343126314905     
 C   5.6844259529816874        2.9201246445876987      -0.47713265444972547     
 H   4.5796650443375411        1.0753812523473234      -0.29263892386444784     
 H   8.7938362835815429       -2.6922777481316551        6.2874447730840251     
 C   8.9208723502303364      -0.60480045665499960        6.8369675656799185     
 H   8.6788939710183950        1.5079671312699738        7.2438361929488737     
 C   1.7463239156424204        3.7391692321272720        6.8772166736018994     
 C   2.8640214896731844        2.9973004324106061        8.8820983280128516     
 H   3.9458104766077939        1.1348084909006935        8.7294812594915641     
 H -0.27549896639868204       -2.6829750396482428        2.2237182476706798     
 C -0.35468763024271266      -0.61844564242271627        1.5883375629999132     
 H  -7.6579868854132024E-002   1.4765379722444048        1.1178401090757222     
 H   7.4739474947673816        4.3904999456422562        2.0159882105541604     
 C   6.5111213776101495        3.8509241103484020       0.15890153066984417     
 H   5.4157269551700997        3.0366574390577927       -1.5282918568761099     
 H   9.8793688729311349      -0.69546663221299343        7.3452139755400072     
 H   1.1223524848523465        4.4640989463444081        6.3535014543398889     
 C   2.0582420994867285        3.9321563371138186        8.2262266610559305     
 H   3.1219652107015317        3.1211376726512601        9.9350773556928669     
 H  -1.2991626708516493      -0.71785050990419152        1.0559837472994802     
 H   6.9124994918979423        4.7084527153664659      -0.37180725821392330     
 H   1.6612868265564193        4.8000957204569312        8.7426181341044984     
 Dy   4.3119563532726470        16.889879804350496        12.612248038257309     
 Cl   4.3106668663196617        19.565923366561137        12.626018922522407     
 O   3.4758657980382459        16.431932228860262        10.651958327585525     
 N   2.9121449462485915        14.741794026226493        13.062630222221337     
 N   2.1004906218509025        17.315757185316077        13.861895715457093     
 O   5.1508367368068937        16.412522268123141        14.566331835685027     
 N   5.7122921820760020        14.742355810304336        12.141008931672680     
 N   6.5316887076106767        17.324225761357024        11.384187595837520     
 C   3.0362703510571496        15.363373840102179        9.9836045324242342     
 C   2.2845388588611271        14.941358356740784        14.391810866039851     
 C   3.7481409951679163        13.511394349397671        13.110178584139797     
 C   1.8042727114429866        14.603200116806489        12.059656386968507     
 C   1.4606429410370301        18.501448572677383        13.956961423374741     
 C   1.5436776061798070        16.246389372035186        14.483435955532121     
 C   5.5925012776902383        15.341108351848456        15.228890589073682     
 C   6.3438517387708790        14.957887685620852        10.816193146946468     
 C   4.8733740546669546        13.515172043193926        12.077780788018137     
 C   6.8173072607857579        14.588855025138500        13.144971519514792     
 C   7.1753359953675790        18.509301016368962        11.310798555379622     
 C   7.0849912931858121        16.264218326459218        10.743917375456288     
 C   2.2272286842810685        14.390390913775947        10.636177184127060     
 C   3.3709928291529412        15.152543322402048        8.6258697394889907     
 H   1.5975695370572214        14.113146685607697        14.637439764684654     
 H   3.0892571744930359        14.945163859972475        15.143476056401889     
 H   3.1188406343746764        12.617475300805266        12.958538466687640     
 H   4.1782362675358948        13.441920467054166        14.114320888902263     
 H   1.2169698215696425        15.530025776177981        12.123082655572643     
 H   1.1543542860896430        13.768109442131809        12.368574977650864     
 H   1.9584463213876226        19.334329098941790        13.465852888140596     
 C  0.25662510769802382        18.664956532973051        14.638067402124253     
 C  0.34950897298805783        16.336918147252870        15.196127007698248     
 C   6.3946798841915298        14.368138901438348        14.567753775926906     
 C   5.2690388852572516        15.127953831903769        16.589264320203068     
 H   7.0324641910192787        14.133350749644041        10.562447054430384     
 H   5.5424044403223931        14.969911614819139        10.061008960004058     
 H   5.4998585102625688        12.617754812852342        12.220532512243484     
 H   4.4442133518184415        13.457363966287691        11.072561499855521     
 H   7.4099621233485271        15.512806370575490        13.089938109324176     
 H   7.4628473339295800        13.752660482396177        12.829984280036189     
 H   6.6815831581698140        19.334086567521734        11.819197171270012     
 C   8.3774458357074373        18.682433122262079        10.628653475471811     
 C   8.2773856296296060        16.365121801887963        10.030212866384160     
 C   1.7666388270637821        13.275932102246143        9.9279768133945456     
 C   2.8964758232383518        14.031832948828468        7.9348626804613929     
 H   3.9767974164768791        15.893115806190227        8.1062799941467318     
 H -0.21501517593811453        19.642340862624049        14.691737184292524     
 C -0.31993964408671893        17.559048443244460        15.257873999869856     
 H  -5.8928987016032865E-002   15.450632649579711        15.675653911024762     
 C   6.8565079788981382        13.249893977046312        15.269388172814672     
 C   5.7459485715701675        14.004069885742826        17.273624933064248     
 H   4.6681889287354741        15.867348816593612        17.116207597954997     
 H   8.8517067037637691        19.659172317079609        10.591655037565443     
 C   8.9483256412481502        17.587099194487699        9.9856426958889930     
 H   8.6831701580051952        15.485952753391791        9.5361035683454567     
 H   1.1406750262297676        12.546839607693794        10.443910487588726     
 C   2.0864770600608038        13.092140644175972        8.5792541693609259     
 H   3.1602990147940675        13.914970504808078        6.8825142498096890     
 H  -1.2740833818783361        17.647479752385959        15.774540443455768     
 H   7.4764654806391109        12.520605891294066        14.746585780770699     
 C   6.5468460899267491        13.063072593559442        16.620120665085473     
 H   5.4889012266578563        13.884900541927246        18.327435271449023     
 H   9.8997044565207979        17.683227409483926        9.4653592221215099     
 H   1.6949124570218073        12.226925279423551        8.0536089200695304     
 H   6.9402909264392347        12.195392707679442        17.140323641479444     
 Dy   2.6427039804756445E-002   8.5569673642848443        4.1936100027805976     
 Cl   1.1953600732690783E-002   5.8734005446432116        4.2029047226135887     
 O  0.84407274113632569        9.0399936800733816        2.2298395761541796     
 N   1.4193605851840054        10.693527046237159        4.6611367008733726     
 N   2.2523554118712950        8.1220621975559659        5.4095206744223239     
 O -0.78537851889771793        9.0193123372738420        6.1615308779555571     
 N  -1.3940463369343767        10.692192264581903        3.7499012682105475     
 N  -2.1774292600034668        8.1061515880611488        2.9354064107840343     
 C   1.2877280802346598        10.110853868178543        1.5686479743722490     
 C   2.0591506992208415        10.485247569230980        5.9841096090686339     
 C  0.57246511885601814        11.916465998681870        4.7292159177464042     
 C   2.5197697469505314        10.855621785764887        3.6524736349542506     
 C   2.8964260408447262        6.9369443051464952        5.4789108685530055     
 C   2.7998854137311420        9.1788066068986076        6.0596488361283196     
 C  -1.2407057496454084        10.079412144678125        6.8320172713720053     
 C  -2.0245053366774477        10.489545094965415        2.4231580774245862     
 C -0.55738235743748998        11.921293092908520        3.7013260514401098     
 C  -2.4950223054382055        10.824236006536770        4.7601230236336987     
 C  -2.8088446427258118        6.9158327253188894        2.8369196772561023     
 C  -2.7525446143690875        9.1767788761080205        2.3314080390831280     
 C   2.0928230306958495        11.080485199134607        2.2314446464873017     
 C  0.96376057095043932        10.326576984553592       0.20886507599224616     
 H   2.7489531932499491        11.311659506274308        6.2279128127308612     
 H   1.2621562241829445        10.477925006262536        6.7438405395683967     
 H   1.1949916630643238        12.816500033396569        4.5876854078838027     
 H  0.14685786413890281        11.969477244386612        5.7360783634581551     
 H   3.1165979224826028        9.9341112201065247        3.7032881018582349     
 H   3.1624569305407069        11.693477787729989        3.9685980811006552     
 H   2.4056713201261810        6.1148231867298914        4.9629743369701433     
 C   4.0946660728784554        6.7616188765554295        6.1672197006507012     
 C   3.9848971945498577        9.0740675298096249        6.7854849067439371     
 C  -2.0657754377176323        11.040919556116252        6.1821940343653861     
 C -0.90470022409891271        10.293117921103409        8.1891100747954582     
 H  -2.7204240073372303        11.311226424327344        2.1800613088718874     
 H  -1.2223418953015879        10.494120810907523        1.6688731533313741     
 H  -1.1846776811740294        12.815868567769055        3.8579742056004447     
 H -0.13153394915572669        11.992465873384347        2.6954330603799854     
 H  -3.0768051252163988        9.8934507582086688        4.7003048091546082     
 H  -3.1529783328493020        11.654866551001211        4.4560977103735588     
 H  -2.2978117910232156        6.0830541365705786        3.3146413060606559     
 C  -4.0203742823653759        6.7478886069648700        2.1701720654528440     
 C  -3.9552267137532024        9.0813355458154827        1.6339461314756676     
 C   2.5574058215661304        12.198440439838667        1.5313301759187743     
 C   1.4435345499203012        11.450283494493997      -0.47368806597139790     
 H  0.36192105583010703        9.5878500207592996      -0.31827827710050710     
 H   4.5721597297974705        5.7862154601322064        6.1980007453496082     
 C   4.6575068007270435        7.8528303721190023        6.8250515568719088     
 H   4.3850106363210397        9.9497799957504540        7.2905527318855334     
 C  -2.5377810194642523        12.148553224675835        6.8936174358576263     
 C  -1.3904290716324621        11.407444268772956        8.8825784502221623     
 H -0.28683346322048658        9.5597559037194824        8.7050561284024699     
 H  -4.4825346405778541        5.7659900001411835        2.1130306302670308     
 C  -4.6155880751177207        7.8544205597339474        1.5692725301182251     
 H  -4.3775763562978867        9.9683519578319313        1.1677407601631833     
 H   3.1798104731436254        12.925364356358369        2.0544725276367246     
 C   2.2474032841182083        12.387854695873001       0.18115607821004720     
 H   1.1866425995239931        11.571630268397696       -1.5273088812374747     
 H   5.6050357315981190        7.7540373517912000        7.3520797689045345     
 H  -3.1750684713799004        12.869800601440083        6.3807618847100347     
 C  -2.2151828589772600        12.336330164747755        8.2411856099754957     
 H  -1.1230927553272607        11.527740779722164        9.9336929131338501     
 H  -5.5760231643119882        7.7637754036798343        1.0644972213708110     
 H   2.6440474248498167        13.254866080302898      -0.33727574049935638     
 H  -2.6169144135158509        13.196097963229052        8.7682222842716193     
 Dy   3.2024183873852148E-002   8.3787877303671561        12.607776596949263     
 Cl   2.5806372963277823E-002   11.061329412467360        12.587553089077169     
 O -0.78409084152437092        7.8976586390041330        10.648382631196952     
 N  -1.3656733879590786        6.2416838891728634        13.079067424534882     
 N  -2.1915965072368233        8.8228145605918442        13.826157275438032     
 O  0.85392212374579735        7.9389780534222592        14.581886971843618     
 N   1.4418145620691916        6.2476684223848755        12.174663716422268     
 N   2.2544440524965812        8.8217022790707578        11.384760675636185     
 C  -1.2355503798508722        6.8310293048618513        9.9855873937652166     
 C  -2.0030693147663512        6.4580562385935725        14.401269572381347     
 C -0.52217811986435336        5.0179972536331103        13.148227401201220     
 C  -2.4664894627887954        6.0852264897032757        12.070897578747239     
 C  -2.8321319793555459        10.009703461318162        13.900220513333851     
 C  -2.7418127546789814        7.7661581249269078        14.474158607076724     
 C   1.2988429626991818        6.8771558608771093        15.256171607703072     
 C   2.0785679008423226        6.4484436034216035        10.849592908641659     
 C  0.60680546938753821        5.0171833893438080        12.120181694547956     
 C   2.5424617379386096        6.1130449145533179        13.186486668640466     
 C   2.8908215765313083        10.009742716787118        11.295721609475592     
 C   2.8155197750623246        7.7561397073737037        10.761212333551544     
 C  -2.0435937311432770        5.8637905356828419        10.647721367269437     
 C -0.91810883376066243        6.6206094336485384        8.6237182168164352     
 H  -2.6939496031688570        5.6343387062667469        14.651289050504818     
 H  -1.2046499602709542        6.4682051413807660        15.159667069930480     
 H  -1.1440147642251604        4.1175491652673610        13.006028977601781     
 H  -9.5848979888099428E-002   4.9650372587708542        14.154953618650195     
 H  -3.0602582916952827        7.0085880393533433        12.124264137939107     
 H  -3.1123864122294220        5.2491553433686322        12.385037641863745     
 H  -2.3403289197241550        10.831541119704044        13.384859929640143     
 C  -4.0283628683186397        10.187809471959502        14.591416571403585     
 C  -3.9274135352625867        7.8724384066415922        15.198871682007091     
 C   2.1134170017170777        5.9046124268402602        14.609261187395465     
 C  0.96465290815141591        6.6724404352561155        16.615253554636219     
 H   2.7690467562593808        5.6217874828848737        10.608929746015045     
 H   1.2786734438329599        6.4503432151051188        10.092964137692913     
 H   1.2358479909895124        4.1229969333315566        12.269875289482016     
 H  0.17979456010152620        4.9521746208632713        11.114379011306047     
 H   3.1284006637051252        7.0407009619580032        13.123681005081037     
 H   3.1955052864248623        5.2783533873697062        12.883999313546870     
 H   2.3895198851178794        10.838969278536400        11.789720659236323     
 C   4.0952254620056809        10.179431276209783        10.616693237330383     
 C   4.0091835931767372        7.8532952844224742        10.048613131617149     
 C  -2.5207514501703980        4.7546729788072897        9.9422493366769036     
 C  -1.4097678629258457        5.5050541756791702        7.9364450579445016     
 H -0.31309947819688261        7.3583162499732699        8.0988328980367204     
 H  -4.5010988411802062        11.165615524800886        14.626688167466906     
 C  -4.5953760512376762        9.0961190073854432        15.244428544191832     
 H  -4.3308752212718842        6.9962244397800566        15.700258416287911     
 C   2.5796383950701887        4.7972805390951248        15.324824893769895     
 C   1.4456650881279582        5.5591103730733895        17.313448590256733     
 H  0.35414295401921431        7.4127607923411691        17.129710531468888     
 H   4.5645789907352281        11.158386255160750        10.568999923554999     
 C   4.6747829062742330        9.0777977675446273        9.9917511820824743     
 H   4.4203584457884997        6.9702180687708868        9.5656049884536056     
 H  -3.1486785328191433        4.0310528592855617        10.462862275047156     
 C  -2.2189930683723431        4.5711383185059526        8.5895088640858681     
 H  -1.1589025479140156        5.3879756073165623        6.8809328673169734     
 H  -5.5421829902359701        9.1960687191441011        15.772466308558510     
 H   3.2100610532844223        4.0687846217382306        14.813844452443247     
 C   2.2611635777448340        4.6202438971963691        16.674663867440831     
 H   1.1828698175814765        5.4473762490084781        18.366660605176058     
 H   5.6285537264962588        9.1707476885577677        9.4750681119179578     
 H  -2.6268530545577922        3.7114513311697861        8.0676972886846752     
 H   2.6588671271690796        3.7610845803891850        17.205312132474162     
         256

 Dy   4.2769032094497152        8.9850277716273644E-002   4.2217960092185098     
 Cl   4.2759145926414934       -2.5905213399103695        4.2158568795910316     
 O   5.0943079972587046       0.54009268409036149        2.2500850431844945     
 N   5.6908028239006905        2.2249188682324310        4.6563679579903381     
 N   6.4939061770750373      -0.35286204039920699        5.4561106487553870     
 O   3.4590947032572532       0.57255599247579281        6.1837475586476005     
 N   2.8837024910916904        2.2298087746857833        3.7507601525458085     
 N   2.0474391100777307      -0.34824525548473090        3.0109933490051954     
 C   5.5421455164128348        1.6018818007152560        1.5772588154119727     
 C   6.3263972841152079        2.0241637913926533        5.9817101026744552     
 C   4.8579620067392248        3.4570887307546960        4.7067159716979736     
 C   6.7928700589245343        2.3556092574344802        3.6459678937146047     
 C   7.1265210529577701       -1.5424939003178253        5.5507519446419122     
 C   7.0610029020031035       0.71508581913249269        6.0705810689020527     
 C   3.0174480651095550        1.6458446644482576        6.8428194317543589     
 C   2.2444965984094645        2.0143458283836404        2.4293616469532497     
 C   3.7274367107438655        3.4536637310409235        3.6799817802438217     
 C   1.7833622743473563        2.3888923910336342        4.7592351515953517     
 C   1.4024795863593638       -1.5328003999262780        2.9395115528183666     
 C   1.5028908738620563       0.70795855361024052        2.3575003713665428     
 C   6.3644363147541227        2.5678858012660051        2.2238733118710847     
 C   5.2031711902331965        1.8139357414031294       0.22042828553700958     
 H   7.0188597959198296        2.8493439670176550        6.2219222661183924     
 H   5.5267907324330769        2.0246339152953605        6.7386882443039280     
 H   5.4880369825102191        4.3496607268121856        4.5508735775728324     
 H   4.4328951906332099        3.5279930667166992        5.7129420868359135     
 H   7.3753017057344969        1.4256858447908425        3.7083351176527470     
 H   7.4491446736975533        3.1875781624257820        3.9494513709806376     
 H   6.6203218649949385       -2.3735248876802055        5.0648235409675753     
 C   8.3340846807774867       -1.7114923454550970        6.2244285244723061     
 C   8.2595588670246780       0.61921396662815820        6.7746458810484267     
 C   2.2107307109561796        2.6138759993478886        6.1800270242252608     
 C   3.3463139957809855        1.8651194975074086        8.2006376626375381     
 H   1.5547298487626997        2.8393435661566366        2.1805837160721184     
 H   3.0417038479577165        2.0032507438443123        1.6698389177287805     
 H   3.1052030259370489        4.3539960382809326        3.8212974002996991     
 H   4.1524593929109805        3.5054357270191074        2.6727332999215951     
 H   1.1888536979529625        1.4660177476553220        4.7084545460763305     
 H   1.1382992772304878        3.2252867584038789        4.4441142131838074     
 H   1.8903610590112316       -2.3547521871269921        3.4581969702275051     
 C  0.20721592619723184       -1.7087732097432682        2.2462059021182865     
 C  0.31961845063800859       0.60324758691004343        1.6285525040981590     
 C   6.8352175735240364        3.6742010459699732        1.5099053266236180     
 C   5.6875412472112661        2.9270090125657742      -0.47588864878729409     
 H   4.5849303818281557        1.0806227870354923      -0.29461212259833586     
 H   8.7994023090111568       -2.6921254287737413        6.2781241848880187     
 C   8.9220678733227512      -0.60676051946624976        6.8357153004849387     
 H   8.6768594963387962        1.5043700126274806        7.2485984243866550     
 C   1.7460862647068152        3.7317238104454540        6.8799641830264244     
 C   2.8669856149548885        2.9891654255579545        8.8828007331096384     
 H   3.9505008908308454        1.1280308766755200        8.7271258668686738     
 H -0.26978607614901157       -2.6844542722361822        2.2140379685030096     
 C -0.35328493563203445      -0.61774822431703724        1.5864720914999348     
 H  -7.8393770715599012E-002   1.4789163903583036        1.1218777713317918     
 H   7.4725517908505363        4.3968344371566923        2.0207060256406204     
 C   6.5122979789576121        3.8581414905863016       0.16206032160238312     
 H   5.4197060169275746        3.0443737748933448       -1.5271714614570824     
 H   9.8793534622483516      -0.69822242670974510        7.3460378212050044     
 H   1.1207615071392600        4.4564904022083063        6.3576439696299163     
 C   2.0593040006900467        3.9237366264853644        8.2288257413669470     
 H   3.1260254440011486        3.1123303487634453        9.9355845416196509     
 H  -1.2990518567637370      -0.71630666727814363        1.0562847568996101     
 H   6.9132497631234564        4.7167006291748494      -0.36724459253544245     
 H   1.6621415414173146        4.7907813646676987        8.7466097499783739     
 Dy   4.3109035970044847        16.888910386737873        12.610611484417982     
 Cl   4.3097801798147461        19.565073112170854        12.622390136916804     
 O   3.4754135760036844        16.427646892670197        10.651003445939144     
 N   2.9120892756614438        14.740721093319872        13.064216142066002     
 N   2.0985662071131768        17.315325110537056        13.857908934692819     
 O   5.1492332126051696        16.415174433192355        14.565907162263770     
 N   5.7124859618570021        14.741973366128251        12.143261014854509     
 N   6.5302827436330073        17.323171979342767        11.381441182753141     
 C   3.0356895077178625        15.358401023751636        9.9838323643931748     
 C   2.2839117064958456        14.942036771855587        14.392858152279889     
 C   3.7488992678759376        13.511009627198254        13.113849171579847     
 C   1.8045664794822400        14.599847574754866        12.061179585076379     
 C   1.4581439859027727        18.500871558283038        13.950663981981055     
 C   1.5429129776348554        16.247159115151391        14.482452880749092     
 C   5.5908697195176789        15.344661939661343        15.229885637005260     
 C   6.3440313224531595        14.955765727465641        10.818154110134850     
 C   4.8743062506002159        13.514188688795445        12.081654233263603     
 C   6.8174086357393184        14.590792646928875        13.147664536511094     
 C   7.1732557672006836        18.508482246926722        11.306031389434716     
 C   7.0848058740393585        16.262163713644416        10.743945500842216     
 C   2.2274267914108012        14.385725400806962        10.637814426720295     
 C   3.3692347919647059        15.146770204751537        8.6259338549917430     
 H   1.5967762490929160        14.114172432430774        14.639244208538489     
 H   3.0881822498197771        14.946710775879355        15.145013527751416     
 H   3.1203099285060074        12.616418747253949        12.963337032015730     
 H   4.1787917240769215        13.443231132415626        14.118174702226696     
 H   1.2164554199022319        15.526229916533486        12.123423760079483     
 H   1.1553196834422323        13.764606524573857        12.371072802763146     
 H   1.9549233427907169        19.332746069281342        13.456897614755448     
 C  0.25494732492351790        18.665518755804790        14.632921900318189     
 C  0.34963971921604342        16.338948280339650        15.196448426948686     
 C   6.3942631456436478        14.371532006903760        14.570490738970179     
 C   5.2659418493179384        15.132444265802826        16.590045033252302     
 H   7.0327210357144594        14.130969296583032        10.565534563497788     
 H   5.5424535689417942        14.966695130964354        10.063121632878044     
 H   5.5013440514969263        12.617349526564256        12.225526445107612     
 H   4.4452445588388310        13.454953307865770        11.076472668316640     
 H   7.4092536665613959        15.515188680731617        13.091559997743131     
 H   7.4637588439721849        13.754754917347134        12.833974928577142     
 H   6.6784635205273597        19.334085282716298        11.812062861852510     
 C   8.3760971480055773        18.680783232446561        10.624968401553858     
 C   8.2779276397222041        16.362161996190974        10.031327472713119     
 C   1.7664300259478367        13.270750631234607        9.9306936442459079     
 C   2.8942501566037637        14.025548382196352        7.9360774052460439     
 H   3.9744441051576591        15.887094397717672        8.1052930696350494     
 H -0.21719248127858592        19.642739803743037        14.684662848769394     
 C -0.32012255949003920        17.560971765933346        15.256409919877393     
 H  -5.7899458687024646E-002   15.453599552984784        15.678362933968570     
 C   6.8560205299486032        13.254214861834736        15.273629653111005     
 C   5.7426921802026261        14.009457736782119        17.275946495073185     
 H   4.6641041179266054        15.871981665020208        17.115616357616247     
 H   8.8498088132978268        19.657743537909706        10.586387890299081     
 C   8.9484132971861126        17.584336299440775        9.9851708236667438     
 H   8.6846336392038967        15.482241941693843        9.5393104246090914     
 H   1.1409290203723255        12.541966479195345        10.447585649541544     
 C   2.0850628298456031        13.086139263531978        8.5818108897706953     
 H   3.1572229652455506        13.908057086356060        6.8835899648072667     
 H  -1.2734516336087522        17.650352391364464        15.774385498166826     
 H   7.4769343828293335        12.524820628670550        14.752133796303024     
 C   6.5449749804950619        13.068407393819580        16.624180915539103     
 H   5.4846622606183919        13.891085896870434        18.329599242336766     
 H   9.9004821760655979        17.679731484337946        9.4660191121911321     
 H   1.6930119322663555        12.220593347342664        8.0571098817521491     
 H   6.9382666487044258        12.201391216859582        17.145618468384583     
 Dy   2.3976648278567336E-002   8.5558912157886340        4.1971245751604487     
 Cl   9.0801274495180880E-003   5.8724027255574089        4.2079450981601916     
 O  0.84149241110224426        9.0347831685300370        2.2320324487156347     
 N   1.4193913224380041        10.691573406502870        4.6601794274300294     
 N   2.2489492154034711        8.1203525170919750        5.4154268536417431     
 O -0.78751306024828849        9.0225785198303825        6.1638962538416679     
 N  -1.3940577631507827        10.692039674336428        3.7491163908829104     
 N  -2.1809994629776002        8.1056112749208609        2.9413986238630261     
 C   1.2854048150509949        10.104572694558907        1.5693511423791868     
 C   2.0589194053156312        10.485119151173237        5.9835607756264757     
 C  0.57395201111701355        11.915652958761402        4.7259566549098038     
 C   2.5199250074628985        10.850299929173666        3.6511657797156882     
 C   2.8916669964085449        6.9346890184598715        5.4876291883397545     
 C   2.7989480115233567        9.1784412951489553        6.0611537163712388     
 C  -1.2422795733340564        10.083954565883595        6.8327801097790042     
 C  -2.0250114136830857        10.487591038974061        2.4229147661184398     
 C -0.55600961552811745        11.920066115331389        3.6981818696550826     
 C  -2.4947772390286542        10.827356672202578        4.7591524566752739     
 C  -2.8137454162693589        6.9158195911641673        2.8455428238170768     
 C  -2.7537435967768151        9.1750548232310152        2.3332458992623457     
 C   2.0924985509218872        11.073891416025955        2.2301387797904764     
 C  0.95939488238782955        10.319894692215193       0.20998557556918460     
 H   2.7489803003374620        11.311633721605732        6.2262226112481462     
 H   1.2617030249622083        10.479152621771902        6.7430446434762974     
 H   1.1975781341232430        12.814659164422427        4.5827494838878522     
 H  0.14844363342917710        11.970912070189959        5.7327405365436155     
 H   3.1152678696369520        9.9279151711048943        3.7032006165686764     
 H   3.1640464720055301        11.687570435297493        3.9658897159504916     
 H   2.3989097956696361        6.1114969721224188        4.9754242282026073     
 C   4.0912034295838415        6.7601972347915726        6.1738921351380256     
 C   3.9856134014623934        9.0747969200322185        6.7843473605329523     
 C  -2.0656638040882247        11.045585563812191        6.1810594272990391     
 C -0.90759155482418441        10.298572627677558        8.1900272778715930     
 H  -2.7207401621029228        11.309151512495509        2.1788441612289153     
 H  -1.2232275776261909        10.490881381380643        1.6682165110485305     
 H  -1.1822138227055221        12.815629682151791        3.8533624338753336     
 H -0.13030029756679501        11.989117828038260        2.6921203278349886     
 H  -3.0779101694622990        9.8973464790065027        4.7007512491909562     
 H  -3.1514857909869765        11.658453821550909        4.4537659322551688     
 H  -2.3046328715174123        6.0839891864279343        3.3267935331454916     
 C  -4.0240248397490319        6.7471613963986528        2.1767674036646327     
 C  -3.9548742697149017        9.0786726345866118        1.6332747853567504     
 C   2.5572089009995977        12.190845298479001        1.5285304068640806     
 C   1.4391400252402260        11.442656981320498      -0.47409683727854840     
 H  0.35582965964758029        9.5815971141444756      -0.31570003675038033     
 H   4.5673671015481032        5.7842281765491546        6.2072110479372062     
 C   4.6570778187452824        7.8530113030142514        6.8262422944789316     
 H   4.3878137972657800        9.9516392493628416        7.2856988264641505     
 C  -2.5371576297731893        12.154476442656875        6.8908366988182195     
 C  -1.3929961525743464        11.414062785804717        8.8818422462416216     
 H -0.29115617664036497        9.5650273820396112        8.7074069851518523     
 H  -4.4874345982833912        5.7657783650058878        2.1219423621502731     
 C  -4.6163374434882902        7.8522854623004603        1.5706898734136689     
 H  -4.3752359705484158        9.9647086701239491        1.1636122132223874     
 H   3.1812007734577192        12.917458728968777        2.0501997497275437     
 C   2.2452130647386559        12.379745568179752       0.17874059765753542     
 H   1.1807100752429949        11.563610486698273       -1.5273759252781061     
 H   5.6058578240735892        7.7550692245434005        7.3511410238784007     
 H  -3.1730580276099256        12.875899907280063        6.3765599628825260     
 C  -2.2158471427829451        12.343241413910816        8.2385535094066213     
 H  -1.1267517262454456        11.535062066391621        9.9331450498003875     
 H  -5.5755495714089909        7.7609315610848757        1.0637831190031084     
 H   2.6417446503123627        13.246076952952173      -0.34096148704951723     
 H  -2.6173189458868884        13.203927927746790        8.7642140050537130     
 Dy   3.2099651180389106E-002   8.3803067648753675        12.609669166461948     
 Cl   2.6197562697458369E-002   11.062647975475521        12.592063451032876     
 O -0.78522663561827810        7.9025241854281001        10.649673334372714     
 N  -1.3669647624943089        6.2433895246046482        13.077764489651161     
 N  -2.1906299214276177        8.8239887859688828        13.830613560278524     
 O  0.85457230190934808        7.9363745574416944        14.582354270332715     
 N   1.4402634923518935        6.2481638245386568        12.172459121191700     
 N   2.2545523166224362        8.8227895387780677        11.387269536402140     
 C  -1.2360921186131542        6.8362814754213890        9.9858702963739123     
 C  -2.0036775879247632        6.4580683339701794        14.400557564286011     
 C -0.52447186862326511        5.0188692008498323        13.144793168075914     
 C  -2.4682369595665965        6.0893494382524578        12.069733176435429     
 C  -2.8306143905916596        10.011021965088622        13.906885031825388     
 C  -2.7422528711592364        7.7660946127701802        14.475352561057543     
 C   1.2994192335493864        6.8735614623578316        15.255172592302305     
 C   2.0769090975567419        6.4505366221412022        10.847595676381243     
 C  0.60434257209065356        5.0183931195578566        12.116533355160966     
 C   2.5411051404289573        6.1110833879649888        13.183707605205349     
 C   2.8917683237984813        10.010512610140339        11.300257118956694     
 C   2.8142623279967434        7.7581475809302773        10.760971140763658     
 C  -2.0450811969824580        5.8688688848871315        10.646573925302077     
 C -0.91664864937049673        6.6259832578364035        8.6244540973623263     
 H  -2.6943975915766427        5.6340291778500600        14.649905663853614     
 H  -1.2047686414032155        6.4673608040355743        15.158421635547860     
 H  -1.1471863631688701        4.1192012147505208        13.001484897426334     
 H  -9.7935313991074580E-002   4.9641554689531411        14.151335718037647     
 H  -3.0609672433714619        7.0133048812400069        12.124139273279331     
 H  -3.1149688608470667        5.2536098559014741        12.383021336722807     
 H  -2.3376426436681164        10.833898499353033        13.394370065130108     
 C  -4.0278644568639796        10.187970639494626        14.596609637527688     
 C  -3.9290057687969400        7.8710690814311945        15.198331266580318     
 C   2.1126922695378085        5.9011604054301960        14.606467669796597     
 C  0.96669518766356188        6.6678692697170865        16.614453921852164     
 H   2.7673105089195356        5.6241131585636550        10.605858398436284     
 H   1.2771046075747199        6.4534015534038387        10.090849701919685     
 H   1.2327004821171343        4.1235655870236672        12.265254164261512     
 H  0.17724869007614463        4.9546870582224534        11.110703690479536     
 H   3.1279360945038439        7.0382445610435029        13.121952966810779     
 H   3.1932368639436470        5.2761908009272798        12.879822029010151     
 H   2.3916632306134096        10.838976265927302        11.796659123152242     
 C   4.0954602157292612        10.180891220832338        10.620163850122786     
 C   4.0071725509825527        7.8561019820918565        10.047246597562861     
 C  -2.5211979041777988        4.7597994033304678        9.9403390448326778     
 C  -1.4071087801193842        5.5104121755593782        7.9363563320083754     
 H -0.31087620632266194        7.3637343043049519        8.1005437727775398     
 H  -4.5000568900101552        11.165964152550664        14.633788379625178     
 C  -4.5966203906532570        9.0948712289640827        15.245647429893873     
 H  -4.3335675479289133        6.9938548944850423        15.697050678640933     
 C   2.5789676035526412        4.7928595676463441        15.320488146452421     
 C   1.4478228156459685        5.5535951458550414        17.311067156592550     
 H  0.35723407431441073        7.4080341858558771        17.130359621451667     
 H   4.5655145836014208        11.159555853920562        10.574117372316250     
 C   4.6733952848056743        9.0803218663834695        9.9919756657368559     
 H   4.4173231975663736        6.9737374921281656        9.5621607303652034     
 H  -3.1496797647643575        4.0360010529641714        10.460052050535367     
 C  -2.2173311486042571        4.5763680418294639        8.5880541516644016     
 H  -1.1546996338355116        5.3934290409624213        6.8812137371127298     
 H  -5.5443646697019773        9.1938306442830751        15.772166362043881     
 H   3.2084177972383170        4.0644834861786734        14.808162666682435     
 C   2.2618823969336255        4.6147593501472777        16.670506680080624     
 H   1.1860529091361074        5.4410528408313592        18.364441620407042     
 H   5.6265026353221943        9.1738785569183268        9.4742020168634689     
 H  -2.6240559782933444        3.7165647671023394        8.0655033822385072     
 H   2.6596750809268097        3.7548832673918886        17.199901054305620     
         256

 Dy   4.2799021679331428        8.9180878377515774E-002   4.2186022215790064     
 Cl   4.2793352940943290       -2.5912549635402460        4.2111951691940215     
 O   5.0975076798391363       0.54332340206024099        2.2480921899229962     
 N   5.6913148734671273        2.2249076371549541        4.6575547695602255     
 N   6.4978306994166903      -0.35306322089947134        5.4505041262702569     
 O   3.4614538225048350       0.56764579541719529        6.1814118305984005     
 N   2.8842271882944601        2.2283878261571886        3.7515811218638726     
 N   2.0517606586518204      -0.34942708095648722        3.0045784157034636     
 C   5.5446631092752234        1.6064333705101708        1.5768820897746485     
 C   6.3271659990434719        2.0223943205951027        5.9825158540496375     
 C   4.8571084521928167        3.4560353812031308        4.7101835963319827     
 C   6.7932898075163566        2.3588392818563206        3.6474422183764030     
 C   7.1318998809718472       -1.5421255224452168        5.5421795697946079     
 C   7.0625267660687356       0.71358292492166175        6.0692912876013674     
 C   3.0193382862730362        1.6397374026655052        6.8420572533029054     
 C   2.2455928507063097        2.0148190194224274        2.4295886117021666     
 C   3.7266888267292435        3.4532445819272821        3.6833262637292141     
 C   1.7835578973982373        2.3841955009224223        4.7601671098635681     
 C   1.4081784587062425       -1.5345480935841853        2.9302819740122446     
 C   1.5047560933080377       0.70814556357349367        2.3554309724776954     
 C   6.3651316638027486        2.5726502404440033        2.2254514516807231     
 C   5.2069098007887975        1.8194470414687529       0.21991516639133973     
 H   7.0193295851798858        2.8475129084451036        6.2238418669455946     
 H   5.5277721025553843        2.0215223625302405        6.7397342763359527     
 H   5.4861944037401464        4.3495719434081250        4.5560680129818882     
 H   4.4319405417888067        3.5246986894444663        5.7164926534906089     
 H   7.3770399133896642        1.4296673968938951        3.7084581451684979     
 H   7.4482740531650347        3.1912706346505213        3.9523659656870915     
 H   6.6276706066966256       -2.3721125391201370        5.0525627531783837     
 C   8.3382766818183249       -1.7119054108700646        6.2177309034148696     
 C   8.2595576179164514       0.61668986931877212        6.7757947414322848     
 C   2.2109797352707865        2.6076601316985926        6.1811418734168404     
 C   3.3495745627873239        1.8581344339382724        8.1996907778916928     
 H   1.5555830392417997        2.8399200758710910        2.1818684105147454     
 H   3.0432032163384779        2.0051992255962086        1.6704881262858537     
 H   3.1034838846913657        4.3526564217872883        3.8262344590331328     
 H   4.1518389649406542        3.5072379216127385        2.6762433599477298     
 H   1.1904047567019751        1.4605334140035480        4.7079416803842200     
 H   1.1372580807203254        3.2201258320692530        4.4463627866558717     
 H   1.8980492601074879       -2.3575870784513278        3.4453035298516701     
 C  0.21162321743148790       -1.7096831660288456        2.2389819678121912     
 C  0.31988473272533907       0.60450815040669559        1.6289727131321059     
 C   6.8352559712826908        3.6803279194133154        1.5131763406157452     
 C   5.6906565414408448        2.9338933805438496      -0.47464464312486271     
 H   4.5901957193187704        1.0858643217236614      -0.29658532133222387     
 H   8.8049683344407725       -2.6919731094158279        6.2688035966920124     
 C   8.9232633964151660      -0.60872058227749992        6.8344630352899598     
 H   8.6748250216591973        1.5007728939849871        7.2533606558244363     
 C   1.7458486137712099        3.7242783887636364        6.8827116924509495     
 C   2.8699497402365921        2.9810304187053025        8.8835031382064251     
 H   3.9551913050538969        1.1212532624503468        8.7247704742457817     
 H -0.26407318589934103       -2.6859335048241211        2.2043576893353398     
 C -0.35188224102135629      -0.61705080621135822        1.5846066199999564     
 H  -8.0207672577066000E-002   1.4812948084722024        1.1259154335878612     
 H   7.4711560869336902        4.4031689286711284        2.0254238407270799     
 C   6.5134745803050746        3.8653588708242008       0.16521911253492208     
 H   5.4236850786850503        3.0520901107288965       -1.5260510660380551     
 H   9.8793380515655702      -0.70097822120649667        7.3468616668700024     
 H   1.1191705294261733        4.4488818580722036        6.3617864849199437     
 C   2.0603659018933649        3.9153169158569097        8.2314248216779653     
 H   3.1300856773007655        3.1035230248756300        9.9360917275464331     
 H  -1.2989410426758248      -0.71476282465209573        1.0565857664997402     
 H   6.9140000343489714        4.7249485429832330      -0.36268192685696166     
 H   1.6629962562782097        4.7814670088784661        8.7506013658522495     
 Dy   4.3098508407363232        16.887940969125246        12.608974930578654     
 Cl   4.3088934933098306        19.564222857780571        12.618761351311203     
 O   3.4749613539691229        16.423361556480131        10.650048564292762     
 N   2.9120336050742961        14.739648160413250        13.065802061910667     
 N   2.0966417923754510        17.314893035758036        13.853922153928545     
 O   5.1476296884034465        16.417826598261570        14.565482488842513     
 N   5.7126797416380022        14.741590921952167        12.145513098036341     
 N   6.5288767796553380        17.322118197328514        11.378694769668760     
 C   3.0351086643785750        15.353428207401091        9.9840601963621154     
 C   2.2832845541305642        14.942715186970393        14.393905438519925     
 C   3.7496575405839585        13.510624904998835        13.117519759019897     
 C   1.8048602475214934        14.596495032703245        12.062702783184251     
 C   1.4556450307685154        18.500294543888689        13.944366540587371     
 C   1.5421483490899037        16.247928858267592        14.481469805966061     
 C   5.5892381613451194        15.348215527474228        15.230880684936841     
 C   6.3442109061354390        14.953643769310428        10.820115073323233     
 C   4.8752384465334773        13.513205334396963        12.085527678509068     
 C   6.8175100106928799        14.592730268719251        13.150357553507396     
 C   7.1711755390337890        18.507663477484481        11.301264223489811     
 C   7.0846204548929057        16.260109100829609        10.743973626228144     
 C   2.2276248985405340        14.381059887837974        10.639451669313530     
 C   3.3674767547764706        15.140997087101024        8.6259979704944953     
 H   1.5959829611286107        14.115198179253849        14.641048652392326     
 H   3.0871073251465182        14.948257691786237        15.146550999100942     
 H   3.1217792226373384        12.615362193702632        12.968135597343817     
 H   4.1793471806179472        13.444541797777084        14.122028515551131     
 H   1.2159410182348211        15.522434056888990        12.123764864586322     
 H   1.1562850807948217        13.761103607015906        12.373570627875431     
 H   1.9514003641938109        19.331163039620893        13.447942341370299     
 C  0.25326954214901193        18.666080978636529        14.627776398512125     
 C  0.34977046544402901        16.340978413426434        15.196769846199125     
 C   6.3938464070957659        14.374925112369171        14.573227702013451     
 C   5.2628448133786252        15.136934699701886        16.590825746301533     
 H   7.0329778804096392        14.128587843522023        10.568622072565191     
 H   5.5425026975611962        14.963478647109570        10.065234305752030     
 H   5.5028295927312838        12.616944240276171        12.230520377971741     
 H   4.4462757658592196        13.452542649443847        11.080383836777759     
 H   7.4085452097742648        15.517570990887746        13.093181886162087     
 H   7.4646703540147898        13.756849352298088        12.837965577118092     
 H   6.6753438828849063        19.334083997910867        11.804928552435006     
 C   8.3747484603037190        18.679133342631040        10.621283327635906     
 C   8.2784696498148005        16.359202190493985        10.032442079042079     
 C   1.7662212248318911        13.265569160223071        9.9334104750972720     
 C   2.8920244899691756        14.019263815564234        7.9372921300306958     
 H   3.9720907938384391        15.881072989245114        8.1043061451233669     
 H -0.21936978661905729        19.643138744862028        14.677588513246263     
 C -0.32030547489335948        17.562895088622227        15.254945839884929     
 H  -5.6869930358016435E-002   15.456566456389858        15.681071956912378     
 C   6.8555330809990682        13.258535746623158        15.277871133407336     
 C   5.7394357888350847        14.014845587821412        17.278268057082126     
 H   4.6600193071177376        15.876614513446805        17.115025117277497     
 H   8.8479109228318826        19.656314758739803        10.581120743032720     
 C   8.9485009531240731        17.581573404393847        9.9846989514444946     
 H   8.6860971204025965        15.478531129995897        9.5425172808727261     
 H   1.1411830145148836        12.537093350696896        10.451260811494363     
 C   2.0836485996304019        13.080137882887986        8.5843676101804629     
 H   3.1541469156970336        13.901143667904041        6.8846656798048445     
 H  -1.2728198853391683        17.653225030342973        15.774230552877883     
 H   7.4774032850195553        12.529035366047033        14.757681811835347     
 C   6.5431038710633747        13.073742194079720        16.628241165992737     
 H   5.4804232945789275        13.897271251813622        18.331763213224509     
 H   9.9012598956103979        17.676235559191966        9.4666790022607525     
 H   1.6911114075109039        12.214261415261777        8.0606108434347661     
 H   6.9362423709696168        12.207389726039723        17.150913295289723     
 Dy   2.1526256752378223E-002   8.5548150672924219        4.2006391475402989     
 Cl   6.2066541663453921E-003   5.8714049064716063        4.2129854737067944     
 O  0.83891208106816295        9.0295726569866925        2.2342253212770897     
 N   1.4194220596920029        10.689619766768580        4.6592221539866863     
 N   2.2455430189356478        8.1186428366279841        5.4213330328611624     
 O -0.78964760159885905        9.0258447023869230        6.1662616297277788     
 N  -1.3940691893671884        10.691887084090952        3.7483315135552733     
 N  -2.1845696659517335        8.1050709617805747        2.9473908369420174     
 C   1.2830815498673300        10.098291520939272        1.5700543103861244     
 C   2.0586881114104210        10.484990733115492        5.9830119421843175     
 C  0.57543890337800907        11.914839918840935        4.7226973920732025     
 C   2.5200802679752656        10.844978072582444        3.6498579244771254     
 C   2.8869079519723631        6.9324337317732478        5.4963475081265027     
 C   2.7980106093155710        9.1780759833993049        6.0626585966141588     
 C  -1.2438533970227044        10.088496987089064        6.8335429481860031     
 C  -2.0255174906887237        10.485636982982706        2.4226714548122934     
 C -0.55463687361874492        11.918839137754260        3.6950376878700548     
 C  -2.4945321726191030        10.830477337868384        4.7581818897168491     
 C  -2.8186461898129060        6.9158064570094444        2.8541659703780509     
 C  -2.7549425791845432        9.1733307703540081        2.3350837594415639     
 C   2.0921740711479249        11.067297632917304        2.2288329130936506     
 C  0.95502919382521978        10.313212399876795       0.21110607514612306     
 H   2.7490074074249753        11.311607936937154        6.2245324097654304     
 H   1.2612498257414724        10.480380237281267        6.7422487473841981     
 H   1.2001646051821619        12.812818295448285        4.5778135598919016     
 H  0.15002940271945142        11.972346895993308        5.7294027096290767     
 H   3.1139378167913008        9.9217191221032621        3.7031131312791175     
 H   3.1656360134703534        11.681663082864995        3.9631813508003275     
 H   2.3921482712130908        6.1081707575149453        4.9878741194350713     
 C   4.0877407862892277        6.7587755930277158        6.1805645696253508     
 C   3.9863296083749287        9.0755263102548120        6.7832098143219675     
 C  -2.0655521704588167        11.050251571508127        6.1799248202326922     
 C -0.91048288554945622        10.304027334251707        8.1909444809477296     
 H  -2.7210563168686153        11.307076600663674        2.1776270135859432     
 H  -1.2241132599507940        10.487641951853762        1.6675598687656872     
 H  -1.1797499642370148        12.815390796534526        3.8487506621502221     
 H -0.12906664597786335        11.985769782692174        2.6888075952899921     
 H  -3.0790152137081992        9.9012421998043347        4.7011976892273042     
 H  -3.1499932491246510        11.662041092100605        4.4514341541367788     
 H  -2.3114539520116084        6.0849242362852900        3.3389457602303274     
 C  -4.0276753971326880        6.7464341858324346        2.1833627418764214     
 C  -3.9545218256766010        9.0760097233577408        1.6326034392378335     
 C   2.5570119804330651        12.183250157119335        1.5257306378093869     
 C   1.4347455005601508        11.435030468147000      -0.47450560858569890     
 H  0.34973826346505354        9.5753442075296498      -0.31312179640025356     
 H   4.5625744732987350        5.7822408929661036        6.2164213505248043     
 C   4.6566488367635213        7.8531922339095006        6.8274330320859544     
 H   4.3906169582105212        9.9534985029752274        7.2808449210427666     
 C  -2.5365342400821267        12.160399660637918        6.8880559617788117     
 C  -1.3955632335162309        11.420681302836480        8.8811060422610808     
 H -0.29547889006024336        9.5702988603597419        8.7097578419012347     
 H  -4.4923345559889274        5.7655667298705922        2.1308540940335154     
 C  -4.6170868118588597        7.8501503648669742        1.5721072167091126     
 H  -4.3728955847989441        9.9610653824159652        1.1594836662815917     
 H   3.1825910737718131        12.909553101579185        2.0459269718183624     
 C   2.2430228453591039        12.371636440486501       0.17632511710502360     
 H   1.1747775509619964        11.555590704998851       -1.5274429693187372     
 H   5.6066799165490595        7.7561010972956002        7.3502022788522678     
 H  -3.1710475838399508        12.881999213120043        6.3723580410550174     
 C  -2.2165114265886303        12.350152663073878        8.2359214088377470     
 H  -1.1304106971636305        11.542383353061080        9.9325971864669249     
 H  -5.5750759785059936        7.7580877184899171        1.0630690166354055     
 H   2.6394418757749083        13.237287825601449      -0.34464723359967814     
 H  -2.6177234782579255        13.211757892264526        8.7602057258358084     
 Dy   3.2175118486926071E-002   8.3818257993835790        12.611561735974632     
 Cl   2.6588752431638916E-002   11.063966538483681        12.596573812988584     
 O -0.78636242971218528        7.9073897318520672        10.650964037548476     
 N  -1.3682561370295390        6.2450951600364331        13.076461554767439     
 N  -2.1896633356184116        8.8251630113459214        13.835069845119014     
 O  0.85522248007289869        7.9337710614611305        14.582821568821810     
 N   1.4387124226345958        6.2486592266924390        12.170254525961132     
 N   2.2546605807482911        8.8238767984853794        11.389778397168094     
 C  -1.2366338573754361        6.8415336459809266        9.9861531989826080     
 C  -2.0042858610831753        6.4580804293467864        14.399845556190673     
 C -0.52676561738217675        5.0197411480665544        13.141358934950608     
 C  -2.4699844563443976        6.0934723868016389        12.068568774123618     
 C  -2.8290968018277733        10.012340468859081        13.913549550316924     
 C  -2.7426929876394910        7.7660311006134535        14.476546515038359     
 C   1.2999955043995910        6.8699670638385548        15.254173576901536     
 C   2.0752502942711613        6.4526296408608017        10.845598444120828     
 C  0.60187967479376903        5.0196028497719043        12.112885015773978     
 C   2.5397485429193050        6.1091218613766598        13.180928541770232     
 C   2.8927150710656542        10.011282503493559        11.304792628437797     
 C   2.8130048809311621        7.7601554544868518        10.760729947975772     
 C  -2.0465686628216391        5.8739472340914212        10.645426483334719     
 C -0.91518846498033113        6.6313570820242695        8.6251899779082173     
 H  -2.6948455799844284        5.6337196494333730        14.648522277202408     
 H  -1.2048873225354770        6.4665164666903827        15.157176201165241     
 H  -1.1503579621125801        4.1208532642336806        12.996940817250888     
 H -0.10002164809404972        4.9632736791354279        14.147717817425098     
 H  -3.0616761950476414        7.0180217231266715        12.124014408619553     
 H  -3.1175513094647109        5.2580643684343160        12.381005031581871     
 H  -2.3349563676120777        10.836255879002023        13.403880200620073     
 C  -4.0273660454093196        10.188131807029752        14.601802703651792     
 C  -3.9305980023312932        7.8696997562207969        15.197790851153545     
 C   2.1119675373585389        5.8977083840201310        14.603674152197732     
 C  0.96873746717570786        6.6632981041780575        16.613654289068108     
 H   2.7655742615796903        5.6264388342424363        10.602787050857524     
 H   1.2755357713164801        6.4564598917025595        10.088735266146456     
 H   1.2295529732447563        4.1241342407157777        12.260633039041007     
 H  0.17470282005076310        4.9571994955816363        11.107028369653023     
 H   3.1274715253025627        7.0357881601290018        13.120224928540519     
 H   3.1909684414624317        5.2740282144848534        12.875644744473433     
 H   2.3938065761089398        10.838983253318203        11.803597587068161     
 C   4.0956949694528406        10.182351165454891        10.623634462915192     
 C   4.0051615087883690        7.8589086797612380        10.045880063508575     
 C  -2.5216443581851991        4.7649258278536459        9.9384287529884521     
 C  -1.4044496973129228        5.5157701754395863        7.9362676060722501     
 H -0.30865293444844127        7.3691523586366348        8.1022546475183592     
 H  -4.4990149388401033        11.166312780300442        14.640888591783453     
 C  -4.5978647300688387        9.0936234505427223        15.246866315595915     
 H  -4.3362598745859424        6.9914853491900280        15.693842940993953     
 C   2.5782968120350942        4.7884385961975635        15.316151399134945     
 C   1.4499805431639787        5.5480799186366943        17.308685722928367     
 H  0.36032519460960716        7.4033075793705851        17.131008711434443     
 H   4.5664501764676135        11.160725452680376        10.579234821077501     
 C   4.6720076633371157        9.0828459652223135        9.9922001493912376     
 H   4.4142879493442484        6.9772569154854436        9.5587164722768030     
 H  -3.1506809967095717        4.0409492466427803        10.457241826023576     
 C  -2.2156692288361715        4.5815977651529760        8.5865994392429332     
 H  -1.1504967197570077        5.3988824746082811        6.8814946069084861     
 H  -5.5465463491679845        9.1915925694220508        15.771866415529253     
 H   3.2067745411922117        4.0601823506191153        14.802480880921625     
 C   2.2626012161224169        4.6092748030981854        16.666349492720418     
 H   1.1892360006907383        5.4347294326542395        18.362222635638027     
 H   5.6244515441481289        9.1770094252788841        9.4733359218089799     
 H  -2.6212589020288961        3.7216782030348927        8.0633094757923374     
 H   2.6604830346845403        3.7486819543945926        17.194489976137081     
         256

 Dy   4.2829011264165704        8.8511479038757890E-002   4.2154084339395030     
 Cl   4.2827559955471646       -2.5919885871701225        4.2065334587970105     
 O   5.1007073624195680       0.54655412003012049        2.2460993366614983     
 N   5.6918269230335632        2.2248964060774767        4.6587415811301129     
 N   6.5017552217583443      -0.35326440139973564        5.4448976037851278     
 O   3.4638129417524173       0.56273559835859777        6.1790761025491996     
 N   2.8847518854972303        2.2269668776285942        3.7524020911819362     
 N   2.0560822072259106      -0.35060890642824361        2.9981634824017318     
 C   5.5471807021376112        1.6109849403050853        1.5765053641373241     
 C   6.3279347139717359        2.0206248497975516        5.9833216054248188     
 C   4.8562548976464077        3.4549820316515651        4.7136512209659909     
 C   6.7937095561081779        2.3620693062781606        3.6489165430382018     
 C   7.1372787089859244       -1.5417571445726084        5.5336071949473045     
 C   7.0640506301343677       0.71208003071083092        6.0680015063006829     
 C   3.0212285074365179        1.6336301408827525        6.8412950748514527     
 C   2.2466891030031548        2.0152922104612139        2.4298155764510834     
 C   3.7259409427146220        3.4528254328136412        3.6866707472146065     
 C   1.7837535204491184        2.3794986108112108        4.7610990681317835     
 C   1.4138773310531210       -1.5362957872420928        2.9210523952061220     
 C   1.5066213127540191       0.70833257353674695        2.3533615735888476     
 C   6.3658270128513745        2.5774146796220019        2.2270295914903611     
 C   5.2106484113443976        1.8249583415343764       0.21940204724566986     
 H   7.0197993744399430        2.8456818498725518        6.2257614677727977     
 H   5.5287534726776926        2.0184108097651210        6.7407803083679765     
 H   5.4843518249700747        4.3494831600040635        4.5612624483909441     
 H   4.4309858929444035        3.5214043121722329        5.7200432201453051     
 H   7.3787781210448324        1.4336489489969475        3.7085811726842492     
 H   7.4474034326325169        3.1949631068752606        3.9552805603935459     
 H   6.6350193483983126       -2.3707001905600680        5.0403019653891912     
 C   8.3424686828591614       -1.7123184762850323        6.2110332823574339     
 C   8.2595563688082265       0.61416577200938605        6.7769436018161420     
 C   2.2112287595853930        2.6014442640492961        6.1822567226084209     
 C   3.3528351297936618        1.8511493703691364        8.1987438931458456     
 H   1.5564362297209000        2.8404965855855457        2.1831531049573729     
 H   3.0447025847192388        2.0071477073481043        1.6711373348429268     
 H   3.1017647434456830        4.3513168052936440        3.8311715177665664     
 H   4.1512185369703278        3.5090401162063700        2.6797534199738644     
 H   1.1919558154509877        1.4550490803517742        4.7074288146921104     
 H   1.1362168842101630        3.2149649057346270        4.4486113601279360     
 H   1.9057374612037439       -2.3604219697756634        3.4324100894758351     
 C  0.21603050866574394       -1.7105931223144231        2.2317580335060954     
 C  0.32015101481266950       0.60576871390334786        1.6293929221660526     
 C   6.8352943690413452        3.6864547928566580        1.5164473546078727     
 C   5.6937718356704234        2.9407777485219246      -0.47340063746243127     
 H   4.5954610568093850        1.0911058564118303      -0.29855852006611189     
 H   8.8105343598703865       -2.6918207900579141        6.2594830084960060     
 C   8.9244589195075825      -0.61068064508875008        6.8332107700949800     
 H   8.6727905469795985        1.4971757753424939        7.2581228872622168     
 C   1.7456109628356047        3.7168329670818183        6.8854592018754746     
 C   2.8729138655182962        2.9728954118526509        8.8842055433032119     
 H   3.9598817192769484        1.1144756482251734        8.7224150816228914     
 H -0.25836029564967056       -2.6874127374120600        2.1946774101676696     
 C -0.35047954641067808      -0.61635338810567930        1.5827411484999780     
 H  -8.2021574438532988E-002   1.4836732265861012        1.1299530958439306     
 H   7.4697603830168449        4.4095034201855636        2.0301416558135399     
 C   6.5146511816525372        3.8725762510621005       0.16837790346746104     
 H   5.4276641404425261        3.0598064465644486       -1.5249306706190275     
 H   9.8793226408827870      -0.70373401570324834        7.3476855125350005     
 H   1.1175795517130869        4.4412733139361009        6.3659290002099711     
 C   2.0614278030966826        3.9068972052284554        8.2340239019889818     
 H   3.1341459106003824        3.0947157009878152        9.9365989134732171     
 H  -1.2988302285879127      -0.71321898202604794        1.0568867760998701     
 H   6.9147503055744854        4.7331964567916165      -0.35811926117848081     
 H   1.6638509711391050        4.7721526530892344        8.7545929817261250     
 Dy   4.3087980844681617        16.886971551512623        12.607338376739326     
 Cl   4.3080068068049151        19.563372603390285        12.615132565705601     
 O   3.4745091319345613        16.419076220290066        10.649093682646381     
 N   2.9119779344871479        14.738575227506626        13.067387981755331
[truncated: 1,281,471 more chars]
