# Supplementary material for: Unraveling the Contributions to Spin–Lattice Relaxation in Kramers Single-Molecule Magnets
Source: J Am Chem Soc. 2022 Dec 9;144(50):22965–75. doi: 10.1021/jacs.2c08876 (PMC9782788; doi:10.1021/jacs.2c08876)
Supplement: Supplementary file 2 — ja2c08876_si_002.zip [file ja2c08876_si_002.zip › phonon_Dy/mol-9/mode-1-10/11/Cart_disp.xyz]

         256

 Dy   4.2863611188579354        7.0054341946341372E-002   4.2640427445593856     
 Cl   4.3224537772722611       -2.6098947930089804        4.2038992942109097     
 O   5.1224475923827484       0.52257574847391519        2.2991566168678359     
 N   5.6768996115576744        2.2178008147402197        4.7063921416128345     
 N   6.4811722946347219      -0.35694604648972728        5.5343579576903856     
 O   3.4369577762691441       0.55464374887811174        6.2112910486046902     
 N   2.8753730398779962        2.2020804396455951        3.7734782023718338     
 N   2.0608739094050446      -0.37595177961642834        3.0389332410218817     
 C   5.5682122816700330        1.5855835527800592        1.6267048803009299     
 C   6.3036104478691550        2.0248666751702191        6.0371752086486525     
 C   4.8333000249436200        3.4435130014343853        4.7484673530252319     
 C   6.7871317527662987        2.3579636750494175        3.7062140018127052     
 C   7.1156659324113285       -1.5445329488461039        5.6474537133056657     
 C   7.0402678537830825       0.71855351725159555        6.1433714254628358     
 C   2.9985817308302583        1.6357514172236693        6.8602833577081714     
 C   2.2521048520114793        1.9818418184356510        2.4442320803785331     
 C   3.7100311200502327        3.4323417132081104        3.7131661196832586     
 C   1.7633939282604987        2.3525590713528000        4.7717977407659422     
 C   1.4112172998703763       -1.5592570853402945        2.9898305470764361     
 C   1.5084190791377263       0.67550992000164556        2.3834726851039787     
 C   6.3718225388422285        2.5633658458640527        2.2790708227239742     
 C   5.2475178196992589        1.7868532796258594       0.26333197397409652     
 H   6.9934445971778798        2.8522454843621166        6.2765933086907495     
 H   5.4988638239115959        2.0294753554450993        6.7887637240215488     
 H   5.4571441615049290        4.3410752828391619        4.5972676696605443     
 H   4.4002894047287731        3.5133616049291443        5.7510822409446973     
 H   7.3783892831816562        1.4337313868578425        3.7761307940701609     
 H   7.4320504019505789        3.1968466493262522        4.0151774142910455     
 H   6.6180768461469972       -2.3812517719628357        5.1625169610537549     
 C   8.3160874780132321       -1.7046769119693996        6.3356344081590334     
 C   8.2322303923541149       0.63240538248319556        6.8598598363634471     
 C   2.1844940892196072        2.5929329482083747        6.1913195717347307     
 C   3.3438026254410702        1.8777797695030221        8.2102609117002388     
 H   1.5668873431047523        2.8071256144221111        2.1821543252635682     
 H   3.0582930225588822        1.9645272302302341        1.6940313366147197     
 H   3.0788814745833637        4.3267136607333603        3.8547199068201965     
 H   4.1413792314564617        3.4904349304009865        2.7086804466226000     
 H   1.1805786653193329        1.4221132064734248        4.7242807756168732     
 H   1.1114458487652776        3.1797062016507098        4.4470106218726944     
 H   1.9057008252812035       -2.3778345103096563        3.5076187232397609     
 C  0.20321659008361970       -1.7385107888601776        2.3189767127193646     
 C  0.31260031754172496       0.56688102213572289        1.6754491638951525     
 C   6.8387006947223936        3.6727990317270089        1.5666438885352914     
 C   5.7284192897445951        2.9020301487957783      -0.43175485933326252     
 H   4.6416904399915708        1.0482235324996696      -0.25813258422763297     
 H   8.7825272798877680       -2.6843180986490873        6.4045137906247369     
 C   8.8957906512756715      -0.59208549401112476        6.9409393951596803     
 H   8.6435065699733151        1.5233039263862449        7.3280556140760762     
 C   1.7236014787774072        3.7202694863567336        6.8784709115232889     
 C   2.8736173551158712        3.0149045248218043        8.8783800807465791     
 H   3.9521793978083530        1.1467800324889490        8.7413850663118158     
 H -0.27772518928771700       -2.7127741480606016        2.3053971686265746     
 C -0.36516272513338194      -0.65290062906184732        1.6570776899628787     
 H  -9.1744131528836592E-002   1.4393414230415140        1.1678592622302328     
 H   7.4589722590574743        4.4062293757007263        2.0836692536358332     
 C   6.5323268012293525        3.8470143685537788       0.21309536142426869     
 H   5.4678664308601670        3.0143142326213646       -1.4856997319471408     
 H   9.8493480322629772      -0.67620626628167113        7.4592835621210698     
 H   1.0906848391960677        4.4347502586015484        6.3511901056237168     
 C   2.0543109306634353        3.9361476967393898        8.2199606234713301     
 H   3.1440892324480614        3.1555125072317596        9.9261204748598022     
 H  -1.3197994885038653      -0.75470803787620444        1.1430801056073456     
 H   6.9298358491073913        4.7079798394243966      -0.31533101404429709     
 H   1.6643976319976066        4.8122042389905975        8.7291754925531375     
 Dy   4.2991829114686562        16.877967386202972        12.549505392179114     
 Cl   4.1647278984566825        19.556987026914218        12.500071240273440     
 O   3.5180375033147984        16.370055471267111        10.585560168619837     
 N   2.9715223297328435        14.682671491014563        13.003530862156106     
 N   2.0578019544133994        17.219135155125240        13.766728217596324     
 O   5.1452054160809260        16.460809864033834        14.521846227962568     
 N   5.7807168471756363        14.790739978198381        12.110802574525048     
 N   6.5112249093333201        17.411088222917094        11.340416724467252     
 C   3.0748778836718222        15.303915226521791        9.9175978995916783     
 C   2.3435389752831206        14.857297413754036        14.336791093251636     
 C   3.8462258000757625        13.477190141187778        13.037777882617755     
 C   1.8624389551203520        14.519685567143833        12.005541249590307     
 C   1.3734060104094323        18.382351617870544        13.848391249807721     
 C   1.5763836891363063        16.148180140794761        14.451493261622604     
 C   5.5817227087957351        15.392484272908302        15.194164641202706     
 C   6.4368451006302916        15.032669459127849        10.802237401074686     
 C   4.9797248246590318        13.540238467420881        12.015018552150943     
 C   6.8649557646702837        14.663037438333388        13.141421510990158     
 C   7.1045564099718774        18.622269279828579        11.258470040211353     
 C   7.1434579244006313        16.358466277769935        10.758931267651699     
 C   2.2711543421669220        14.328250185622283        10.573198985882179     
 C   3.3947152008355723        15.106178568384768        8.5549792819151484     
 H   1.6705176437322815        14.014196620518378        14.572480446831150     
 H   3.1490085605039622        14.860713295040680        15.087832173680933     
 H   3.2492955306892521        12.565502454973679        12.860869225350056     
 H   4.2678953427981767        13.397737662184237        14.044614258480077     
 H   1.2497866696130617        15.429390753241290        12.082066600499257     
 H   1.2360131955028253        13.665643559857868        12.313998673658041     
 H   1.8086151809602244        19.216407198456487        13.297420509413696     
 C  0.20116620399004395        18.523723867644897        14.589582234913841     
 C  0.42804449441959380        16.223180513260072        15.244846085598013     
 C   6.4062782631774198        14.426434815124844        14.550687228981683     
 C   5.2255022578513000        15.169350008891328        16.545732431800396     
 H   7.1491956509325076        14.226557715191085        10.553963423253631     
 H   5.6507707941652150        15.037463137419687        10.030912945670156     
 H   5.6335751662995142        12.658179008682486        12.136266651282105     
 H   4.5575254361363911        13.499943321728669        11.005434069538463     
 H   7.4331909166497958        15.603601130068464        13.105050267303968     
 H   7.5397836350720997        13.845035486629911        12.840541906714490     
 H   6.5460758461136512        19.440450459416830        11.713247069318802     
 C   8.3342124334127146        18.827536214517288        10.632361558446032     
 C   8.3764051356063920        16.485790737629035        10.120072470286376     
 C   1.7719871657126189        13.241194633521220        9.8481713378731293     
 C   2.8893621537651986        14.006476220583249        7.8515869433335475     
 H   4.0009906578851737        15.849772483238173        8.0401877666023953     
 H -0.31583767648221661        19.481145794997005        14.618394337651381     
 C -0.28354562183858267        17.422993656966955        15.301269009136835     
 H   8.1498252067668558E-002   15.340935970114771        15.783339530785108     
 C   6.8338862161114875        13.292025170005525        15.250365567173187     
 C   5.6769486741670008        14.036106443666197        17.232306180549301     
 H   4.6100792390503633        15.902437469919368        17.063985844445348     
 H   8.7582310672454184        19.827009546584346        10.575503329440675     
 C   8.9978624016931690        17.733789345583556        10.071485969292183     
 H   8.8465080140459342        15.607526274158580        9.6790134149625420     
 H   1.1305518375928452        12.520206824896034        10.355879750852816     
 C   2.0636743006473623        13.077533265349054        8.4907025448660267     
 H   3.1358366908526882        13.901840695352641        6.7936259454286647     
 H  -1.2076232894706180        17.499291590116481        15.874687825172630     
 H   7.4553120884319917        12.559830473236801        14.733164750333568     
 C   6.4823026901176117        13.090773801250711        16.589703048837343     
 H   5.3944060052872382        13.910365662855769        18.278986973625269     
 H   9.9742927471442275        17.848746515103127        9.6008138276145640     
 H   1.6345654292951826        12.235732135964362        7.9565986882686071     
 H   6.8441312637409943        12.208901175585199        17.111824303819226     
 Dy   2.6061717191309564E-002   8.5567504513886181        4.2568762081203415     
 Cl   4.3151017379874285E-002   5.8731420549280626        4.2029211318866846     
 O  0.82435368448055246        9.0138902522381947        2.2775797420518007     
 N   1.4219834607998805        10.693104746458047        4.6894971023657579     
 N   2.2432751886265261        8.1184416756158733        5.4855831117782419     
 O -0.76938708803382483        9.0451667536974920        6.2246481351466736     
 N  -1.3973430625958949        10.690846267178983        3.7999569479012574     
 N  -2.2041113742416254        8.1053574206621111        3.0451253961558384     
 C   1.2674422354372585        10.076574741025539        1.6027861065145461     
 C   2.0722925057228254        10.496314845378105        6.0082591719479286     
 C  0.57752532995761108        11.918473023451734        4.7551175470256037     
 C   2.5141273153328241        10.842833212155844        3.6711074102938728     
 C   2.8727926994332029        6.9276598580402222        5.5920892736227090     
 C   2.8043049488722538        9.1872023861891421        6.1033152593582018     
 C  -1.2174046160276992        10.113996102011773        6.8863536813428823     
 C  -2.0365031045902535        10.476442203635322        2.4790781948869491     
 C -0.55975566574378699        11.918197624478811        3.7356466451263430     
 C  -2.4915619983317221        10.833051605187519        4.8166239823153711     
 C  -2.8467091425939319        6.9186691150715127        2.9817134546401451     
 C  -2.7685571704496481        9.1636073995486935        2.4105193834811476     
 C   2.0774762331282224        11.052351719177807        2.2504774405931047     
 C  0.93918785674938077        10.277118476755568       0.24152311873022753     
 H   2.7684583937219247        11.321522072380100        6.2364396642900317     
 H   1.2812035433920363        10.502259470449772        6.7738394479513309     
 H   1.2000710135878012        12.817016537158000        4.6053222705968730     
 H  0.15870965472790236        11.978736305357138        5.7642110748025868     
 H   3.1098890705993743        9.9210036604940850        3.7293969611057847     
 H   3.1611193376626607        11.682838793883537        3.9729813610411724     
 H   2.3731087738021488        6.0964485741294334        5.0999528834228149     
 C   4.0690800771896205        6.7583062818708841        6.2853411016699612     
 C   3.9916848263539202        9.0914052633908327        6.8254859333330478     
 C  -2.0511127805337503        11.065591695902034        6.2328638546946404     
 C -0.86311534832119607        10.347863094711698        8.2355078634983414     
 H  -2.7329911771414976        11.296980273384790        2.2325147777575571     
 H  -1.2402467088788784        10.473092410238504        1.7182886920195017     
 H  -1.1848293951630602        12.814536588233976        3.8910727534697149     
 H -0.14159875146034001        11.980723187228067        2.7258571090258750     
 H  -3.0730301140907770        9.9015744018092597        4.7712561730198075     
 H  -3.1518637610066453        11.660276797086283        4.5087888812944961     
 H  -2.3425110412999923        6.0954263585313955        3.4824736957054889     
 C  -4.0580973206636966        6.7419368464343359        2.3168713224677164     
 C  -3.9670355741686274        9.0564505082561144        1.7072833073282563     
 C   2.5381477976534899        12.162729221322117        1.5355298905006010     
 C   1.4168892223806406        11.391585921317377      -0.45672539211861923     
 H  0.33146076116306633        9.5364311591192852      -0.27494053965947995     
 H   4.5314266364200231        5.7766213339446706        6.3499345276834465     
 C   4.6495047343591276        7.8640716008045528        6.9023514585070371     
 H   4.4037616307819087        9.9775618399291002        7.3016139004965650     
 C  -2.5186952315545987        12.180290615931536        6.9355446939368592     
 C  -1.3442523380701095        11.469937392607571        8.9199276997824022     
 H -0.24017373943005083        9.6202755305403311        8.7537477338885648     
 H  -4.5313541677132925        5.7641503859805319        2.2911063214508616     
 C  -4.6377586985394279        7.8336268420663373        1.6753173194891615     
 H  -4.3795843979667373        9.9330251280333925        1.2133222686900493     
 H   3.1627969852009921        12.895400772151225        2.0479265506089668     
 C   2.2225102623788158        12.337392823459409       0.18457557501641200     
 H   1.1538615443011297        11.501725492789925       -1.5101479400757376     
 H   5.5982401577757051        7.7726606670588394        7.4281960743423969     
 H  -3.1650884083658060        12.892184077618563        6.4212700600221186     
 C  -2.1801625540655918        12.386815994410993        8.2764245121033646     
 H  -1.0708982509859089        11.601856433679188        9.9679211234917684     
 H  -5.5942131450414436        7.7345356587181957        1.1645432765090384     
 H   2.6161795921235487        13.199041641508371      -0.34514842642837279     
 H  -2.5781611476058965        13.252396315090067        8.7963397753899759     
 Dy   2.1088446749748673E-002   8.4175880768911622        12.568745310545598     
 Cl  -8.5838186372246772E-002   11.100430334549262        12.567126503228092     
 O -0.79842754821614803        7.9227885900819803        10.616255472865479     
 N  -1.3059923913840989        6.2283117451325953        13.035415575331838     
 N  -2.2087740456123126        8.7641557954060012        13.805195643736971     
 O  0.89704025958365796        7.9839325529776586        14.525464173814928     
 N   1.4943543627112241        6.3357602065263903        12.099005832531036     
 N   2.2015493246625759        8.9587828997094334        11.296212642908944     
 C  -1.2387277989595891        6.8532478099650049        9.9521849910450761     
 C  -1.9180181986850839        6.4042064187150203        14.377124395524307     
 C -0.42919925437573392        5.0235186310981339        13.057944481949825     
 C  -2.4274282009013861        6.0645889280984413        12.049995371989251     
 C  -2.8991359468888431        9.9249646873038859        13.877608828332923     
 C  -2.6894371151667200        7.6932099369198168        14.491377574240621     
 C   1.3452442466348855        6.9121001491098353        15.183799809029217     
 C   2.1272114146731074        6.5763451916253111        10.778254720642687     
 C  0.69234790242578215        5.0846402621911899        12.020751131468483     
 C   2.5983085200908875        6.2071690703595337        13.108273925315155     
 C   2.7942438510372281        10.169569789396542        11.203222313193114     
 C   2.8359404194091504        7.9003138425874635        10.724609882284588     
 C  -2.0317134642970891        5.8730639507552702        10.614153078694061     
 C -0.92303139277941382        6.6529102730517176        8.5887952096516980     
 H  -2.5859175938606209        5.5600162282019703        14.623765671233532     
 H  -1.1031929863821146        6.4125881591584628        15.118285813020561     
 H  -1.0276089348577151        4.1118007938291745        12.886712942356798     
 H   4.2335115878384677E-003   4.9423695387632751        14.059744969510836     
 H  -3.0410664785263850        6.9736028402390753        12.131753746659605     
 H  -3.0484577503929833        5.2092797742726384        12.366131742927205     
 H  -2.4642449750046374        10.759271969715691        13.326674747987125     
 C  -4.0769091766708652        10.063831166129967        14.610316943514988     
 C  -3.8423647588091256        7.7660823863580379        15.277655114843114     
 C   2.1634681324909120        5.9539642651018276        14.521286087334463     
 C   1.0074275432171496        6.6767370198485025        16.537880196977685     
 H   2.8331325195326964        5.7683082532429291        10.518676463004399     
 H   1.3277217899935718        6.5827451532792169        10.021191524224237     
 H   1.3494352148507267        4.2045419087713416        12.140661174326132     
 H  0.25844580220158675        5.0377681097271134        11.016656453221755     
 H   3.1598978185923090        7.1521894580427814        13.070427240087316     
 H   3.2718767842528460        5.3956365170588549        12.787969317025066     
 H   2.2346596771944265        10.991791442144969        11.650888874604217     
 C   4.0260799075711553        10.368758700782269        10.578791279034187     
 C   4.0734696023960124        8.0200184869685636        10.090731111804805     
 C  -2.5245446674917869        4.7792370153649397        9.8962524296643846     
 C  -1.4188885601265830        5.5445355089154509        7.8930998482135255     
 H -0.32375881607991042        7.3979747932998370        8.0677500326318814     
 H  -4.5997495303054929        11.018827584639769        14.631345847253087     
 C  -4.5600710145536221        8.9635455886818907        15.324451937826089     
 H  -4.1875880685031861        6.8837657695237402        15.817096992207723     
 C   2.6006234767559206        4.8118320829503256        15.202779636810527     
 C   1.4660560986436868        5.5343192052048309        17.205586241108726     
 H  0.39974942295324795        7.4060414379637258        17.071455019210635     
 H   4.4486962287506682        11.368667480894848        10.512918270371870     
 C   4.6950041879279381        9.2679953020036390        10.033340061818070     
 H   4.5468350289803254        7.1365603621742135        9.6606891622793203     
 H  -3.1568188053017132        4.0544685734464956        10.409674888325171     
 C  -2.2347870675227406        4.6118431737209900        8.5388478006430262     
 H  -1.1712508289236989        5.4352343261612859        6.8359102588447973     
 H  -5.4882986609478426        9.0386268846279645        15.890923483550901     
 H   3.2150982937388375        4.0848995470538778        14.669426852156999     
 C   2.2639115023449059        4.5953069853991497        16.543935628377014     
 H   1.1926073581496257        5.3955388412088769        18.253264889576080     
 H   5.6757751461025610        9.3777022964372367        9.5688201507122095     
 H  -2.6564296255597442        3.7637097204492229        8.0098843209941499     
 H   2.6307441838689090        3.7069446977489133        17.052698867681894     
         256

 Dy   4.2863380671600382        7.0943728834024306E-002   4.2614513396464169     
 Cl   4.3206399232586481       -2.6090361638985313        4.2037979169203643     
 O   5.1215205650136113       0.52393620295021937        2.2964041101944441     
 N   5.6776715796097905        2.2181550327532089        4.7040689541671927     
 N   6.4823976671079855      -0.35677202326024088        5.5296046138708661     
 O   3.4384184905056867       0.55480283149920617        6.2095635148994557     
 N   2.8758682170190966        2.2032537141183153        3.7724654452782422     
 N   2.0608504017247924      -0.37474372723060689        3.0365740064257878     
 C   5.5672865823365312        1.5870812006460564        1.6241760682108835     
 C   6.3048650969206976        2.0245661103617079        6.0345228160562199     
 C   4.8344050908514395        3.4440337854676661        4.7468999276539705     
 C   6.7874816303629837        2.3583304578319466        3.7034228451070699     
 C   7.1170155126407622       -1.5443757397387987        5.6413327686453822     
 C   7.0415331858039281       0.71815469821401579        6.1395384404396944     
 C   2.9998085807187453        1.6353399903174859        6.8592958346427633     
 C   2.2518888771759054        1.9835379975888685        2.4435226034196065     
 C   3.7107892169827208        3.4333449417327047        3.7120085752340959     
 C   1.7644216890224738        2.3536712038201602        4.7713094050476457     
 C   1.4116352450468574       -1.5581964051182797        2.9859301605426145     
 C   1.5084224517908400       0.67716040317656334        2.3818636595837801     
 C   6.3715575299951173        2.5643065095108502        2.2765476681527756     
 C   5.2458612798092963        1.7890340977245665       0.26110982168039171     
 H   6.9947858255039854        2.8518257497090107        6.2741476966862120     
 H   5.5004073748560165        2.0287665505228443        6.7864168548404713     
 H   5.4584124157396827        4.3414912375272046        4.5957271303675178     
 H   4.4017764966973347        3.5135990214276873        5.7497078182374626     
 H   7.3784956354575737        1.4339263425699504        3.7727594643766529     
 H   7.4327745224580504        3.1969370958149392        4.0123283013314932     
 H   6.6192914083446475       -2.3806535754646938        5.1557931718810668     
 C   8.3176161383075708       -1.7050796434559297        6.3290694708160817     
 C   8.2335966287214077       0.63136719709403577        6.8557714676552743     
 C   2.1858432739536271        2.5930477206179559        6.1909221717379941     
 C   3.3444172790090163        1.8760989963678709        8.2096377165352266     
 H   1.5664074469595148        2.8088229884660056        2.1822684989703895     
 H   3.0576884690859383        1.9667556781737225        1.6929190969539838     
 H   3.0799396809641957        4.3278768371366922        3.8537893403041870     
 H   4.1418401753336385        3.4914552994209376        2.7074095982914699     
 H   1.1812250757633662        1.4234857834847536        4.7234125342860294     
 H   1.1126323407120138        3.1812110905381745        4.4472030874590596     
 H   1.9060870671321433       -2.3771056278491738        3.5032136195327728     
 C  0.20407765057443872       -1.7371604033471688        2.3142545820433962     
 C  0.31299116650963871       0.56888843489893670        1.6731673622603949     
 C   6.8385322983262737        3.6737881634556584        1.5642976125385268     
 C   5.7268426817523652        2.9043117471809889      -0.43377494795659943     
 H   4.6396422377069921        1.0506297254296861      -0.26025254095625133     
 H   8.7842059351583792       -2.6846856172516329        6.3967962221084997     
 C   8.8972838408418884      -0.59311325470556853        6.9354903506466963     
 H   8.6448690450896493        1.5218176629019327        7.3247970893072720     
 C   1.7246900704335368        3.7197253893088971        6.8789577015121246     
 C   2.8737303869000779        3.0123973188307138        8.8787064741292507     
 H   3.9527990345929354        1.1448259325645016        8.7403187974462249     
 H -0.27647130009333115       -2.7115800391575715        2.2993771667452458     
 C -0.36435843146671287      -0.65103839610875491        1.6532675893147348     
 H  -9.1348698767394751E-002   1.4416769341244384        1.1661658370237211     
 H   7.4594418800596012        4.4067098025006901        2.0812287644990417     
 C   6.5315018503178850        3.8486533316910898       0.21101742807305526     
 H   5.4660552694271587        3.0169746601102965       -1.4876052591097837     
 H   9.8508459921598277      -0.67772044347758753        7.4537448519250162     
 H   1.0919500259362644        4.4346959841614710        6.3521341761175307     
 C   2.0547198693452637        3.9342641866324204        8.2207937414127628     
 H   3.1437950780206583        3.1520323007251716        9.9266697560868113     
 H  -1.3187454848036722      -0.75255639295239418        1.1387854896119785     
 H   6.9291190854920215        4.7096530659831775      -0.31724229311708224     
 H   1.6644130346977262        4.8097359419060677        8.7306459478054812     
 Dy   4.2996110323052230        16.878369123587824        12.552315213715159     
 Cl   4.1718475095488481        19.557263793018507        12.505642867264768     
 O   3.5158384736440587        16.372292241908756        10.588689100238845     
 N   2.9685423264412014        14.685413031193836        13.006803014128300     
 N   2.0595515048377293        17.223879841678976        13.770689236336509     
 O   5.1451662772768794        16.458925917252142        14.523985573664440     
 N   5.7773343698768551        14.788244280968462        12.112763309018796     
 N   6.5119669064516543        17.406534343436238        11.342055985418888     
 C   3.0728313383732311        15.305893593930703        9.9209437976270944     
 C   2.3404635389889648        14.861636143926335        14.339751539139053     
 C   3.8414732143719745        13.478823407158389        13.042132035181869     
 C   1.8595893965443344        14.523190786216642        12.008551646080791     
 C   1.3772680659139607        18.388191062732016        13.852560270207334     
 C   1.5745954592794911        16.153244550980023        14.452893781361475     
 C   5.5819353256059481        15.390626194417887        15.196099948182571     
 C   6.4322313492737768        15.028505978821457        10.803327381005952     
 C   4.9745937253460806        13.538788475329838        12.018931352993395     
 C   6.8625936144667694        14.659715842031719        13.142137614815651     
 C   7.1076793436082832        18.616457112767151        11.260133032780786     
 C   7.1404975090105998        16.353342957641441        10.758186198119112     
 C   2.2689976806985759        14.330424119436168        10.576675344313070     
 C   3.3931774748137937        15.107342182555531        8.5585366278943908     
 H   1.6667115808056674        14.019349273137459        14.576089301494594     
 H   3.1458060062687641        14.865245206468646        15.090921862086885     
 H   3.2430666446997893        12.567889786554995        12.866712400482553     
 H   4.2635234803432684        13.400208935500027        14.048870352666073     
 H   1.2480429468774088        15.433663332459224        12.084185624154294     
 H   1.2321233295026841        13.670066270459975        12.317227053880140     
 H   1.8154021422622131        19.221986687548664        13.304051073673010     
 C  0.20360359262054176        18.530897945477655        14.590977392913148     
 C  0.42414386759361411        16.229273421577069        15.242474415553112     
 C   6.4056149965185494        14.424198640533604        14.552087948937599     
 C   5.2270596820337349        15.168178286821762        16.548065168830373     
 H   7.1434104468758823        14.221421076301532        10.555005106625950     
 H   5.6453623021969550        15.033442264518703        10.032840280961649     
 H   5.6271864417445387        12.656076741633363        12.141478730903000     
 H   4.5520660733245712        13.497332222272236        11.009572674746540     
 H   7.4318877856273060        15.599537854125041        13.104619037088769     
 H   7.5361191220234947        13.840835623408417        12.840812155088766     
 H   6.5522272841879685        19.435132007860989        11.717117712532861     
 C   8.3361043659870795        18.819951081941422        10.631439139513731     
 C   8.3715625623260728        16.479165329702582        10.115802411357055     
 C   1.7716779885569880        13.241895212755159        9.8527049778194726     
 C   2.8892727039119386        14.006487143669087        7.8559936751468697     
 H   3.9993103335509148        15.850735367691264        8.0432949930772750     
 H -0.31123201252310578        19.489285336602155        14.620646612878813     
 C -0.28540190603165350        17.430181060818608        15.298806442674994     
 H   7.4682795779285133E-002   15.347014184769032        15.778497054385854     
 C   6.8349198144609131        13.290782787315250        15.252164993514528     
 C   5.6797473907636506        14.035582185977887        17.234836430576838     
 H   4.6121677613728451        15.901609606938401        17.066478684053081     
 H   8.7625252709781467        19.818331929275129        10.575257485393641     
 C   8.9954030948585100        17.725902259019378        10.067099431177574     
 H   8.8386338174836379        15.600705435780650        9.6725092938844135     
 H   1.1311087958532029        12.520563838336232        10.361016320080177     
 C   2.0645315925749941        13.077063358161601        8.4956414701727248     
 H   3.1364445971400539        13.901114502135009        6.7982855036472314     
 H  -1.2108199444370871        17.507275526025655        15.869649467028999     
 H   7.4564635384803921        12.558712191614962        14.734945404961890     
 C   6.4851556382217312        13.090455700918175        16.592035979740476     
 H   5.3982829731478761        13.910329477797980        18.281842182694007     
 H   9.9707188765220156        17.839771374792971        9.5941730753538348     
 H   1.6372026757304234        12.234025406721143        7.9621493921951760     
 H   6.8485343913289443        12.209425454025940        17.114308236083264     
 Dy   2.5589905016744085E-002   8.5565460673341871        4.2544158123293245     
 Cl   4.1016451890880573E-002   5.8729554155966595        4.2039283865323505     
 O  0.82482357130652484        9.0141533213212863        2.2756313082692108     
 N   1.4218584644698866        10.692735133500145        4.6878876276024704     
 N   2.2430479604951996        8.1182807656200797        5.4829612257543294     
 O -0.77061356784713364        9.0445272693876184        6.2219653474643399     
 N  -1.3971805115561002        10.690883049000034        3.7972971884511946     
 N  -2.2034913091245438        8.1052890664040049        3.0408378895030466     
 C   1.2679918746403955        10.077032462659263        1.6012198335088188     
 C   2.0715891566166840        10.495735797959199        6.0069419271155322     
 C  0.57756969785473056        11.918210064229147        4.7531706129943228     
 C   2.5144404890161827        10.842408269518051        3.6699141504791792     
 C   2.8730225576165429        6.9276730230582118        5.5881740173265735     
 C   2.8038964916736409        9.1867095348746854        6.1014329142452919     
 C  -1.2188844374463144        10.113175388386185        6.8837894285257377     
 C  -2.0360044315957406        10.476706537003556        2.4762335267526017     
 C -0.55936245194659762        11.918107002384870        3.7333017790850258     
 C  -2.4916860004051360        10.833234958388143        4.8136048209896023     
 C  -2.8457960723092355        6.9185246687529371        2.9761983950831379     
 C  -2.7679963391271656        9.1639211628012589        2.4069313882970902     
 C   2.0781786770518114        11.052439636553917        2.2492646275484494     
 C  0.93954335474691175        10.278254943677791       0.24011431650871615     
 H   2.7674885551158286        11.321023787141096        6.2356752814155305     
 H   1.2801605375874345        10.501288270342283        6.7721803233137639     
 H   1.2003343402734112        12.816622538175102        4.6034532426620292     
 H  0.15843421905650726        11.978560317469281        5.7621368738524579     
 H   3.1099585026244059        9.9204198286743814        3.7280740210854955     
 H   3.1615041255995275        11.682189273089360        3.9722205240141135     
 H   2.3733845962270417        6.0967020618379619        5.0955939343466738     
 C   4.0696668483151397        6.7581875832523401        6.2807695185164629     
 C   3.9914886861462242        9.0906842547562903        6.8232583727613960     
 C  -2.0518235866670627        11.065291290451933        6.2301034422649080     
 C -0.86577285825513628        10.346216777346113        8.2333714146784232     
 H  -2.7324260496044226        11.297277598565552        2.2296486747846789     
 H  -1.2395286046649345        10.473495944366578        1.7156865866285267     
 H  -1.1843290377699072        12.814555410087276        3.8884954717312290     
 H -0.14084878102732301        11.980640712466665        2.7236733600845811     
 H  -3.0734398734962380        9.9019473637887963        4.7677978928338174     
 H  -3.1516209812263130        11.660723738891969        4.5056879671247714     
 H  -2.3416402948849928        6.0949947574048258        3.4765125216402142     
 C  -4.0569412802255123        6.7420889923476190        2.3108554272593307     
 C  -3.9663746423401962        9.0571621778883085        1.7034821793118433     
 C   2.5390713147358155        12.162995753976013        1.5347599509605709     
 C   1.4173425838216085        11.392995497341508      -0.45765528007268824     
 H  0.33176549665991301        9.5377515208783201      -0.27659177846150595     
 H   4.5325047654390218        5.7767035835374365        6.3441798990842742     
 C   4.6498190412811704        7.8635457255493248        6.8987246109466849     
 H   4.4033847132478128        9.9765445984426453        7.3000900609817370     
 C  -2.5195248430118689        12.179888389964960        6.9328921836250164     
 C  -1.3470745909366040        11.468136439822192        8.9179129965082815     
 H -0.24337126830354827        9.6183038448633145        8.7517833249641370     
 H  -4.5298931828976281        5.7642000396615050        2.2839848832683183     
 C  -4.6368000410424566        7.8342395084630203        1.6702985486797035     
 H  -4.3790159187334003        9.9340628119817218        1.2102174838755468     
 H   3.1639257196609427        12.895317825883664        2.0473992938785184     
 C   2.2233168695898748        12.338294091541437       0.18392150406559138     
 H   1.1543140922060733        11.503616775230428       -1.5110193959419509     
 H   5.5987443549619202        7.7719358758458981        7.4242025100652773     
 H  -3.1651853227625160        12.892284764977633        6.4184042668910122     
 C  -2.1820464260723123        12.385673952760444        8.2741361468831958     
 H  -1.0742397703866133        11.599614908315228        9.9661001403071801     
 H  -5.5932089274243717        7.7354288774472852        1.1593981532785864     
 H   2.6171124288523711        13.200075037977953      -0.34549194144195411     
 H  -2.5801797173756018        13.251147390400563        8.7941322449904771     
 Dy   2.1650327067261239E-002   8.4159518664666031        12.571075388768319     
 Cl  -8.0177720458634444E-002   11.098739001046798        12.569049904911687     
 O -0.79793787170034070        7.9225052018128812        10.618119971417205     
 N  -1.3092347161198938        6.2293214794209657        13.037337580815246     
 N  -2.2077218515316970        8.7673235787407009        13.807134982290123     
 O  0.89501438842447512        7.9811641288037762        14.528378773414182     
 N   1.4914171587356628        6.3314546977500710        12.102347807679484     
 N   2.2042157138794471        8.9521463206189615        11.301141816698497     
 C  -1.2386772757566096        6.8531873188217549        9.9539116917028210     
 C  -1.9223924091208298        6.4069013287842695        14.378189252748092     
 C -0.43430694740194725        5.0234169516682279        13.061771781287334     
 C  -2.4297307633513170        6.0664453958885201        12.050807601864788     
 C  -2.8954822307594008        9.9294653267586916        13.880072316281277     
 C  -2.6921439204383839        7.6968446438888263        14.490755416678589     
 C   1.3430394366081411        6.9096340549943438        15.187218595882756     
 C   2.1244474783244520        6.5703687159590451        10.781422183590552     
 C  0.68757820131449299        5.0815093645916303        12.024992991745059     
 C   2.5952448614813433        6.2020705572515569        13.111628749794397     
 C   2.7992620867653666        10.161732414436715        11.208754379903459     
 C   2.8346678977786928        7.8935067105380901        10.726391766290359     
 C  -2.0326049708072347        5.8736159498425069        10.615602004729357     
 C -0.92249322795044308        6.6523699959191314        8.5906885361191119     
 H  -2.5914087920075901        5.5636704464218711        14.624865162866854     
 H  -1.1082895713030090        6.4152001408005397        15.120105788989532     
 H  -1.0340635461148295        4.1124186222977155        12.891769928083958     
 H  -1.1878798065534518E-003   4.9433265668001107        14.063781821845295     
 H  -3.0421678595200654        6.9762954685721219        12.131354293291626     
 H  -3.0521706732083342        5.2121644552340065        12.366673776845845     
 H  -2.4575119170294055        10.763356903144906        13.331486034167769     
 C  -4.0743821789623222        10.070062314928469        14.610410538134238     
 C  -3.8469356443386693        7.7711263223301357        15.273607860115959     
 C   2.1608206295163663        5.9508062689067369        14.525126138817740     
 C   1.0056972673662921        6.6756079575110769        16.541588938303800     
 H   2.8295809819010618        5.7614473498607826        10.522574857639178     
 H   1.3249556054338931        6.5767367240302566        10.024357267743024     
 H   1.3431263518831904        4.2005783907377747        12.146197655039824     
 H  0.25400406609150744        5.0339909227557582        11.020807516960666     
 H   3.1582300470076938        7.1461237530556430        13.072744320682951     
 H   3.2676045248652037        5.3893398432859119        12.791935359943814     
 H   2.2428313566897051        10.984151731442720        11.659218156619005     
 C   4.0295841360375979        10.359584318478156        10.581380499507478     
 C   4.0698530934962118        8.0122436663751362        10.088351905984565     
 C  -2.5244442974271979        4.7790340984416932        9.8981702166461663     
 C  -1.4179007087052540        5.5436330422296782        7.8952493635128498     
 H -0.32278119481091488        7.3970754769998450        8.0696463508502880     
 H  -4.5946086056152184        11.026236707197782        14.632533005695432     
 C  -4.5620851342709408        8.9699247039327972        15.320694545284784     
 H  -4.1952908914730269        6.8889147939775528        15.810613515882338     
 C   2.5994400643681246        4.8102203114678090        15.208014550195001     
 C   1.4654680936215023        5.5344557181545895        17.210503071833291     
 H  0.39808732356558552        7.4054320843855388        17.074497612820103     
 H   4.4546774854231348        11.358387339360105        10.516745842783276     
 C   4.6937155995515418        9.2589902450484569        10.031305514562167     
 H   4.5399041501763095        7.1289471321755027        9.6552461019703539     
 H  -3.1566120380666276        4.0542874264741702        10.411772212758912     
 C  -2.2336649836116034        4.6108538756249411        8.5410899113308751     
 H  -1.1697928320575139        5.4339620769482213        6.8382175632275572     
 H  -5.4914292133054508        9.0460513613815667        15.884940635498356     
 H   3.2145177805068954        4.0832335736761838        14.675511375019150     
 C   2.2639178699526608        4.5954569215791929        16.549640602858162     
 H   1.1927570994321444        5.3968660299634337        18.258490878402277     
 H   5.6730038568874326        9.3679807397153745        9.5639593297615981     
 H  -2.6543913817567568        3.7621194881717619        8.0123361880894421     
 H   2.6323119217854636        3.7084114292814676        17.059247315287799     
         256

 Dy   4.2863150154621419        7.1833115721707239E-002   4.2588599347334473     
 Cl   4.3188260692450351       -2.6081775347880822        4.2036965396298189     
 O   5.1205935376444733       0.52529665742652365        2.2936516035210524     
 N   5.6784435476619066        2.2185092507661976        4.7017457667215510     
 N   6.4836230395812491      -0.35659800003075454        5.5248512700513466     
 O   3.4398792047422297       0.55496191412030060        6.2078359811942212     
 N   2.8763633941601969        2.2044269885910355        3.7714526881846506     
 N   2.0608268940445402      -0.37353567484478550        3.0342147718296935     
 C   5.5663608830030293        1.5885788485120533        1.6216472561208368     
 C   6.3061197459722393        2.0242655455531970        6.0318704234637872     
 C   4.8355101567592582        3.4445545695009470        4.7453325022827091     
 C   6.7878315079596687        2.3586972406144762        3.7006316884014345     
 C   7.1183650928701958       -1.5442185306314935        5.6352118239850988     
 C   7.0427985178247736       0.71775587917643591        6.1357054554165522     
 C   3.0010354306072324        1.6349285634113024        6.8583083115773542     
 C   2.2516729023403315        1.9852341767420860        2.4428131264606798     
 C   3.7115473139152093        3.4343481702572993        3.7108510307849327     
 C   1.7654494497844488        2.3547833362875199        4.7708210693293482     
 C   1.4120531902233386       -1.5571357248962649        2.9820297740087924     
 C   1.5084258244439537       0.67881088635148101        2.3802546340635811     
 C   6.3712925211480060        2.5652471731576476        2.2740245135815766     
 C   5.2442047399193328        1.7912149158232733       0.25888766938668689     
 H   6.9961270538300919        2.8514060150559049        6.2717020846816744     
 H   5.5019509258004362        2.0280577456005893        6.7840699856593938     
 H   5.4596806699744365        4.3419071922152463        4.5941865910744903     
 H   4.4032635886658955        3.5138364379262299        5.7483333955302278     
 H   7.3786019877334903        1.4341212982820584        3.7693881346831448     
 H   7.4334986429655210        3.1970275423036267        4.0094791883719409     
 H   6.6205059705422977       -2.3800553789665519        5.1490693827083795     
 C   8.3191447986019096       -1.7054823749424597        6.3225045334731300     
 C   8.2349628650887023       0.63032901170487610        6.8516830989471025     
 C   2.1871924586876466        2.5931624930275370        6.1905247717412575     
 C   3.3450319325769629        1.8744182232327200        8.2090145213702144     
 H   1.5659275508142771        2.8105203625098998        2.1823826726772113     
 H   3.0570839156129943        1.9689841261172107        1.6918068572932479     
 H   3.0809978873450272        4.3290400135400242        3.8528587737881770     
 H   4.1423011192108152        3.4924756684408882        2.7061387499603398     
 H   1.1818714862073996        1.4248583604960823        4.7225442929551864     
 H   1.1138188326587499        3.1827159794256388        4.4473955530454248     
 H   1.9064733089830832       -2.3763767453886908        3.4988085158257847     
 C  0.20493871106525774       -1.7358100178341598        2.3095324513674282     
 C  0.31338201547755246       0.57089584766215062        1.6708855606256372     
 C   6.8383639019301539        3.6747772951843078        1.5619513365417621     
 C   5.7252660737601353        2.9065933455662001      -0.43579503657993629     
 H   4.6375940354224143        1.0530359183597027      -0.26237249768486970     
 H   8.7858845904289904       -2.6850531358541785        6.3890786535922635     
 C   8.8987770304081035      -0.59414101540001230        6.9300413061337123     
 H   8.6462315202059834        1.5203313994176204        7.3215385645384687     
 C   1.7257786620896665        3.7191812922610605        6.8794444915009603     
 C   2.8738434186842841        3.0098901128396238        8.8790328675119223     
 H   3.9534186713775177        1.1428718326400540        8.7392525285806339     
 H -0.27521741089894530       -2.7103859302545414        2.2933571648639171     
 C -0.36355413780004375      -0.64917616315566262        1.6494574886665909     
 H  -9.0953266005952924E-002   1.4440124452073628        1.1644724118172094     
 H   7.4599115010617272        4.4071902293006531        2.0787882753622502     
 C   6.5306768994064175        3.8502922948284009       0.20893949472184181     
 H   5.4642441079941504        3.0196350875992284       -1.4895107862724268     
 H   9.8523439520566782      -0.67923462067350404        7.4482061417289627     
 H   1.0932152126764612        4.4346417097213928        6.3530782466113447     
 C   2.0551288080270917        3.9323806765254510        8.2216268593541955     
 H   3.1435009235932552        3.1485520942185836        9.9272190373138223     
 H  -1.3176914811034788      -0.75040474802858392        1.1344908736166111     
 H   6.9284023218766526        4.7113262925419575      -0.31915357218986740     
 H   1.6644284373978460        4.8072676448215379        8.7321164030578231     
 Dy   4.3000391531417899        16.878770860972676        12.555125035251203     
 Cl   4.1789671206410137        19.557540559122796        12.511214494256096     
 O   3.5136394439733185        16.374529012550401        10.591818031857853     
 N   2.9655623231495589        14.688154571373108        13.010075166100494     
 N   2.0613010552620592        17.228624528232714        13.774650255076692     
 O   5.1451271384728328        16.457041970470449        14.526124919366312     
 N   5.7739518925780731        14.785748583738542        12.114724043512544     
 N   6.5127089035699877        17.401980463955383        11.343695246370526     
 C   3.0707847930746404        15.307871961339613        9.9242896956625106     
 C   2.3373881026948089        14.865974874098633        14.342711985026472     
 C   3.8367206286681865        13.480456673129000        13.046486187745980     
 C   1.8567398379683169        14.526696005289450        12.011562042571276     
 C   1.3811301214184892        18.394030507593492        13.856729290606950     
 C   1.5728072294226756        16.158308961165286        14.454294301100344     
 C   5.5821479424161611        15.388768115927473        15.198035255162436     
 C   6.4276175979172629        15.024342498515065        10.804417360937217     
 C   4.9694626260331285        13.537338483238793        12.022844153835848     
 C   6.8602314642632551        14.656394245730050        13.142853718641142     
 C   7.1108022772446891        18.610644945705719        11.261796025350218     
 C   7.1375370936205682        16.348219637512944        10.757441128586528     
 C   2.2668410192302297        14.332598053250054        10.580151702743962     
 C   3.3916397487920151        15.108505796726291        8.5620939738736332     
 H   1.6629055178790533        14.024501925756539        14.579698156158036     
 H   3.1426034520335659        14.869777117896611        15.094011550492839     
 H   3.2368377587103270        12.570277118136310        12.872555575615049     
 H   4.2591516178883593        13.402680208815815        14.053126446852069     
 H   1.2462992241417556        15.437935911677160        12.086304647809332     
 H   1.2282334635025429        13.674488981062082        12.320455434102238     
 H   1.8221891035642019        19.227566176640838        13.310681637932326     
 C  0.20604098125103956        18.538072023310409        14.592372550912456     
 C  0.42024324076763442        16.235366329894063        15.240102745508212     
 C   6.4049517298596781        14.421962465942361        14.553488668893515     
 C   5.2286171062161699        15.167006564752196        16.550397905860354     
 H   7.1376252428192570        14.216284437411977        10.556046789998268     
 H   5.6399538102286941        15.029421391617719        10.034767616253141     
 H   5.6207977171895633        12.653974474584238        12.146690810523895     
 H   4.5466067105127514        13.494721122815802        11.013711279954617     
 H   7.4305846546048162        15.595474578181618        13.104187806873572     
 H   7.5324546089748896        13.836635760186921        12.841082403463041     
 H   6.5583787222622867        19.429813556305149        11.720988355746922     
 C   8.3379962985614444        18.812365949365560        10.630516720581429     
 C   8.3667199890457535        16.472539921776132        10.111532352427737     
 C   1.7713688114013570        13.242595791989098        9.8572386177658160     
 C   2.8891832540586786        14.006498066754924        7.8604004069601920     
 H   3.9976300092166563        15.851698252144356        8.0464022195521565     
 H -0.30662634856399495        19.497424878207305        14.622898888106244     
 C -0.28725819022472437        17.437368464670257        15.296343876213152     
 H   6.7867339490901707E-002   15.353092399423293        15.773654577986598     
 C   6.8359534128103387        13.289540404624974        15.253964419855869     
 C   5.6825461073603005        14.035057928289577        17.237366680604371     
 H   4.6142562836953269        15.900781743957431        17.068971523660814     
 H   8.7668194747108750        19.809654311965911        10.575011641346606     
 C   8.9929437880238510        17.718015172455200        10.062712893062965     
 H   8.8307596209213415        15.593884597402722        9.6660051728062868     
 H   1.1316657541135606        12.520920851776431        10.366152889307536     
 C   2.0653888845026263        13.076593450974149        8.5005803954794246     
 H   3.1370525034274195        13.900388308917378        6.8029450618657981     
 H  -1.2140165994035563        17.515259461934832        15.864611108885367     
 H   7.4576149885287926        12.557593909993122        14.736726059590211     
 C   6.4880085863258499        13.090137600585640        16.594368910643610     
 H   5.4021599410085139        13.910293292740192        18.284697391762744     
 H   9.9671450058998055        17.830796234482815        9.5875323230931073     
 H   1.6398399221656643        12.232318677477926        7.9677000961217459     
 H   6.8529375189168951        12.209949732466679        17.116792168347303     
 Dy   2.5118092842178606E-002   8.5563416832797561        4.2519554165383076     
 Cl   3.8881886401886862E-002   5.8727687762652563        4.2049356411780163     
 O  0.82529345813249722        9.0144163904043761        2.2736828744866204     
 N   1.4217334681398925        10.692365520542243        4.6862781528391819     
 N   2.2428207323638736        8.1181198556242862        5.4803393397304170     
 O -0.77184004766044234        9.0438877850777430        6.2192825597820063     
 N  -1.3970179605163053        10.690919830821086        3.7946374290011313     
 N  -2.2028712440074627        8.1052207121459006        3.0365503828502547     
 C   1.2685415138435328        10.077490184292985        1.5996535605030915     
 C   2.0708858075105430        10.495156750540295        6.0056246822831358     
 C  0.57761406575185004        11.917947105006560        4.7512236789630427     
 C   2.5147536626995417        10.841983326880259        3.6687208906644853     
 C   2.8732524157998824        6.9276861880762004        5.5842587610304379     
 C   2.8034880344750284        9.1862166835602288        6.0995505691323819     
 C  -1.2203642588649295        10.112354674760597        6.8812251757085940     
 C  -2.0355057586012282        10.476970870371790        2.4733888586182542     
 C -0.55896923814940835        11.918016380290931        3.7309569130437086     
 C  -2.4918100024785499        10.833418311588765        4.8105856596638334     
 C  -2.8448830020245390        6.9183802224343616        2.9706833355261306     
 C  -2.7674355078046831        9.1642349260538243        2.4033433931130328     
 C   2.0788811209754003        11.052527553930027        2.2480518145037944     
 C  0.93989885274444274        10.279391410600011       0.23870551428720477     
 H   2.7665187165097325        11.320525501902091        6.2349108985410284     
 H   1.2791175317828327        10.500317070234795        6.7705211986761977     
 H   1.2005976669590210        12.816228539192201        4.6015842147271862     
 H  0.15815878338511213        11.978384329581425        5.7600626729023281     
 H   3.1100279346494371        9.9198359968546761        3.7267510810652063     
 H   3.1618889135363948        11.681539752295183        3.9714596869870551     
 H   2.3736604186519341        6.0969555495464896        5.0912349852705336     
 C   4.0702536194406589        6.7580688846337962        6.2761979353629647     
 C   3.9912925459385282        9.0899632461217497        6.8210308121897434     
 C  -2.0525343928003754        11.064990885001832        6.2273430298351764     
 C -0.86843036818907648        10.344570459980527        8.2312349658585067     
 H  -2.7318609220673475        11.297574923746312        2.2267825718118011     
 H  -1.2388105004509906        10.473899478494653        1.7130844812375516     
 H  -1.1838286803767541        12.814574231940579        3.8859181899927431     
 H -0.14009881059430601        11.980558237705260        2.7214896111432876     
 H  -3.0738496329016991        9.9023203257683328        4.7643396126478272     
 H  -3.1513782014459810        11.661170680697655        4.5025870529550467     
 H  -2.3407695484699929        6.0945631562782561        3.4705513475749399     
 C  -4.0557852397873271        6.7422411382609022        2.3048395320509449     
 C  -3.9657137105117646        9.0578738475205025        1.6996810512954306     
 C   2.5399948318181411        12.163262286629907        1.5339900114205409     
 C   1.4177959452625766        11.394405073365640      -0.45858516802675731     
 H  0.33207023215675968        9.5390718826373568      -0.27824301726353196     
 H   4.5335828944580205        5.7767858331302033        6.3384252704851018     
 C   4.6501333482032141        7.8630198502940978        6.8950977633863335     
 H   4.4030077957137177        9.9755273569561904        7.2985662214669080     
 C  -2.5203544544691390        12.179486163998382        6.9302396733131726     
 C  -1.3498968438030985        11.466335487036813        8.9158982932341608     
 H -0.24656879717704575        9.6163321591862978        8.7498189160397075     
 H  -4.5284321980819637        5.7642496933424789        2.2768634450857754     
 C  -4.6358413835454853        7.8348521748597033        1.6652797778702453     
 H  -4.3784474395000643        9.9351004959300528        1.2071126990610443     
 H   3.1650544541208929        12.895234879616103        2.0468720371480700     
 C   2.2241234768009339        12.339195359623467       0.18326743311477078     
 H   1.1547666401110168        11.505508057670934       -1.5118908518081640     
 H   5.5992485521481346        7.7712110846329558        7.4202089457881577     
 H  -3.1652822371592255        12.892385452336706        6.4155384737599066     
 C  -2.1839302980790327        12.384531911109894        8.2718477816630269     
 H  -1.0775812897873180        11.597373382951268        9.9642791571225917     
 H  -5.5922047098072989        7.7363220961763757        1.1542530300481346     
 H   2.6180452655811939        13.201108434447534      -0.34583545645553548     
 H  -2.5821982871453071        13.249898465711061        8.7919247145909782     
 Dy   2.2212207384773808E-002   8.4143156560420458        12.573405466991039     
 Cl  -7.4517254545022116E-002   11.097047667544336        12.570973306595283     
 O -0.79744819518453325        7.9222218135437821        10.619984469968930     
 N  -1.3124770408556889        6.2303312137093361        13.039259586298654     
 N  -2.2066696574510813        8.7704913620754006        13.809074320843273     
 O  0.89298851726529227        7.9783957046298930        14.531293373013435     
 N   1.4884799547601018        6.3271491889737517        12.105689782827932     
 N   2.2068821030963184        8.9455097415284897        11.306070990488051     
 C  -1.2386267525536301        6.8531268276785040        9.9556383923605676     
 C  -1.9267666195565756        6.4095962388535188        14.379254109971876     
 C -0.43941464042816053        5.0233152722383210        13.065599080624843     
 C  -2.4320333258012474        6.0683018636785979        12.051619831740325     
 C  -2.8918285146299589        9.9339659662134974        13.882535804229631     
 C  -2.6948507257100478        7.7004793508578349        14.490133259116558     
 C   1.3408346265813968        6.9071679608788514        15.190637382736295     
 C   2.1216835419757967        6.5643922402927801        10.784589646538418     
 C  0.68280850020320383        5.0783784669920706        12.029234852021634     
 C   2.5921812028717990        6.1969720441435809        13.114983574273639     
 C   2.8042803224935051        10.153895039476888        11.214286446613803     
 C   2.8333953761482351        7.8866995784887166        10.728173650296130     
 C  -2.0334964773173803        5.8741679489297427        10.617050930764655     
 C -0.92195506312147246        6.6518297187865452        8.5925818625865276     
 H  -2.5968999901545589        5.5673246646417729        14.625964654500178     
 H  -1.1133861562239031        6.4178121224426166        15.121925764958505     
 H  -1.0405181573719438        4.1130364507662573        12.896826913811118     
 H  -6.6092712009453713E-003   4.9442835948369472        14.067818674179753     
 H  -3.0432692405137463        6.9789880969051676        12.130954839923644     
 H  -3.0558835960236852        5.2150491361953746        12.367215810764485     
 H  -2.4507788590541737        10.767441836574122        13.336297320348413     
 C  -4.0718551812537784        10.076293463726971        14.610504132753489     
 C  -3.8515065298682130        7.7761702583022343        15.269560605388802     
 C   2.1581731265418207        5.9476482727116453        14.528966190301016     
 C   1.0039669915154346        6.6744788951736522        16.545297679629915     
 H   2.8260294442694267        5.7545864464786352        10.526473252273959     
 H   1.3221894208742146        6.5707282947812953        10.027523011261813     
 H   1.3368174889156541        4.1966148727042079        12.151734135753518     
 H  0.24956232998142810        5.0302137357844021        11.024958580699579     
 H   3.1565622754230782        7.1400580480685036        13.075061401278584     
 H   3.2633322654775618        5.3830431695129697        12.795901402862560     
 H   2.2510030361849838        10.976512020740472        11.667547438633793     
 C   4.0330883645040396        10.350409936174042        10.583969719980768     
 C   4.0662365845964112        8.0044688457817070        10.085972700164325     
 C  -2.5243439273626085        4.7788311815184468        9.9000880036279462     
 C  -1.4169128572839249        5.5427305755439056        7.8973988788121732     
 H -0.32180357354191935        7.3961761606998531        8.0715426690686947     
 H  -4.5894676809249439        11.033645829755793        14.633720164137777     
 C  -4.5640992539882594        8.9763038191837019        15.316937152743479     
 H  -4.2029937144428677        6.8940638184313663        15.804130039556950     
 C   2.5982566519803285        4.8086085399852934        15.213249463579475     
 C   1.4648800885993181        5.5345922311043481        17.215419902557855     
 H  0.39642522417792314        7.4048227308073526        17.077540206429571     
 H   4.4606587420956014        11.348107197825364        10.520573415194683     
 C   4.6924270111751447        9.2499851880932749        10.029270967306262     
 H   4.5329732713722928        7.1213339021767927        9.6498030416613876     
 H  -3.1564052708315420        4.0541062795018457        10.413869537192653     
 C  -2.2325428997004666        4.6098645775288913        8.5433320220187241     
 H  -1.1683348351913290        5.4326898277351567        6.8405248676103181     
 H  -5.4945597656630589        9.0534758381351690        15.878957787445811     
 H   3.2139372672749538        4.0815676002984898        14.681595897881300     
 C   2.2639242375604152        4.5956068577592353        16.555345577339313     
 H   1.1929068407146630        5.3981932187179895        18.263716867228474     
 H   5.6702325676723051        9.3582591829935122        9.5590985088109885     
 H  -2.6523531379537695        3.7605292558943009        8.0147880551847344     
 H   2.6338796597020182        3.7098781608140223        17.065795762893703     
         256

 Dy   4.2862919637642447        7.2722502609390172E-002   4.2562685298204777     
 Cl   4.3170122152314221       -2.6073189056776331        4.2035951623392735     
 O   5.1196665102753363       0.52665711190282793        2.2908990968476606     
 N   5.6792155157140227        2.2188634687791868        4.6994225792759092     
 N   6.4848484120545136      -0.35642397680126814        5.5200979262318279     
 O   3.4413399189787723       0.55512099674139503        6.2061084474889867     
 N   2.8768585713012969        2.2056002630637557        3.7704399310910590     
 N   2.0608033863642881      -0.37232762245896406        3.0318555372335996     
 C   5.5654351836695284        1.5900764963780505        1.6191184440307904     
 C   6.3073743950237819        2.0239649807446862        6.0292180308713546     
 C   4.8366152226670769        3.4450753535342278        4.7437650769114468     
 C   6.7881813855563538        2.3590640233970053        3.6978405316957996     
 C   7.1197146730996295       -1.5440613215241883        5.6290908793248162     
 C   7.0440638498456201       0.71735706013885614        6.1318724703934100     
 C   3.0022622804957195        1.6345171365051190        6.8573207885119460     
 C   2.2514569275047576        1.9869303558953035        2.4421036495017532     
 C   3.7123054108476978        3.4353513987818936        3.7096934863357696     
 C   1.7664772105464239        2.3558954687548797        4.7703327336110508     
 C   1.4124711353998198       -1.5560750446742504        2.9781293874749708     
 C   1.5084291970970674       0.68046136952639880        2.3786456085433820     
 C   6.3710275123008948        2.5661878368044451        2.2715013590103781     
 C   5.2425482000293702        1.7933957339219804       0.25666551709298202     
 H   6.9974682821561975        2.8509862804027990        6.2692564726771369     
 H   5.5034944767448568        2.0273489406783343        6.7817231164783163     
 H   5.4609489242091902        4.3423231469032881        4.5926460517814629     
 H   4.4047506806344572        3.5140738544247725        5.7469589728229931     
 H   7.3787083400094078        1.4343162539941661        3.7660168049896368     
 H   7.4342227634729916        3.1971179887923142        4.0066300754123887     
 H   6.6217205327399480       -2.3794571824684101        5.1423455935356914     
 C   8.3206734588962465       -1.7058851064289897        6.3159395961301783     
 C   8.2363291014559969       0.62929082631571631        6.8475947302389297     
 C   2.1885416434216665        2.5932772654371186        6.1901273717445218     
 C   3.3456465861449094        1.8727374500975689        8.2083913262052022     
 H   1.5654476546690395        2.8122177365537944        2.1824968463840326     
 H   3.0564793621400499        1.9712125740606992        1.6906946176325119     
 H   3.0820560937258592        4.3302031899433562        3.8519282072721670     
 H   4.1427620630879929        3.4934960374608388        2.7048679016292096     
 H   1.1825178966514329        1.4262309375074111        4.7216760516243426     
 H   1.1150053246054861        3.1842208683131035        4.4475880186317909     
 H   1.9068595508340229       -2.3756478629282078        3.4944034121187966     
 C  0.20579977155607673       -1.7344596323211510        2.3048103206914599     
 C  0.31377286444546620       0.57290326042536444        1.6686037589908798     
 C   6.8381955055340349        3.6757664269129577        1.5596050605449976     
 C   5.7236894657679063        2.9088749439514112      -0.43781512520327315     
 H   4.6355458331378356        1.0554421112897192      -0.26449245441348801     
 H   8.7875632456996016       -2.6854206544567241        6.3813610850760263     
 C   8.9002702199743204      -0.59516877609445606        6.9245922616207283     
 H   8.6475939953223175        1.5188451359333082        7.3182800397696646     
 C   1.7268672537457961        3.7186371952132236        6.8799312814897959     
 C   2.8739564504684907        3.0073829068485334        8.8793592608945922     
 H   3.9540383081621000        1.1409177327156066        8.7381862597150430     
 H -0.27396352170455945       -2.7091918213515114        2.2873371629825883     
 C -0.36274984413337463      -0.64731393020257022        1.6456473880184470     
 H  -9.0557833244511096E-002   1.4463479562902870        1.1627789866106979     
 H   7.4603811220638532        4.4076706561006169        2.0763477862254582     
 C   6.5298519484949491        3.8519312579657119       0.20686156137062839     
 H   5.4624329465611421        3.0222955150881599       -1.4914163134350698     
 H   9.8538419119535305      -0.68074879786942044        7.4426674315329091     
 H   1.0944803994166576        4.4345874352813155        6.3540223171051586     
 C   2.0555377467089202        3.9304971664184816        8.2224599772956299     
 H   3.1432067691658521        3.1450718877119956        9.9277683185408314     
 H  -1.3166374774032856      -0.74825310310477378        1.1301962576212439     
 H   6.9276855582612828        4.7129995191007374      -0.32106485126265250     
 H   1.6644438400979655        4.8047993477370081        8.7335868583101668     
 Dy   4.3004672739783576        16.879172598357528        12.557934856787247     
 Cl   4.1860867317331802        19.557817325227084        12.516786121247424     
 O   3.5114404143025788        16.376765783192045        10.594946963476863     
 N   2.9625823198579169        14.690896111552380        13.013347318072690     
 N   2.0630506056863891        17.233369214786453        13.778611273816875     
 O   5.1450879996687870        16.455158023688757        14.528264265068183     
 N   5.7705694152792910        14.783252886508624        12.116684778006292     
 N   6.5134509006883219        17.397426584474530        11.345334507322164     
 C   3.0687382477760492        15.309850328748524        9.9276355936979250     
 C   2.3343126664006526        14.870313604270931        14.345672430913890     
 C   3.8319680429643985        13.482089939099611        13.050840340310092     
 C   1.8538902793922993        14.530201224362258        12.014572439061759     
 C   1.3849921769230176        18.399869952454964        13.860898311006563     
 C   1.5710189995658603        16.163373371350545        14.455694820839213     
 C   5.5823605592263750        15.386910037437056        15.199970562142299     
 C   6.4230038465607482        15.020179018208673        10.805507340868482     
 C   4.9643315267201773        13.535888491147750        12.026756954678302     
 C   6.8578693140597409        14.653072649428381        13.143569822466635     
 C   7.1139252108810958        18.604832778644290        11.263459017919651     
 C   7.1345766782305367        16.343096317384447        10.756696059053944     
 C   2.2646843577618836        14.334771987063940        10.583628061174853     
 C   3.3901020227702365        15.109669410897054        8.5656513198528756     
 H   1.6590994549524392        14.029654578375620        14.583307010821478     
 H   3.1394008977983678        14.874309029324577        15.097101238898793     
 H   3.2306088727208642        12.572664449717626        12.878398750747547     
 H   4.2547797554334510        13.405151482131602        14.057382541038065     
 H   1.2445555014061025        15.442208490895096        12.088423671464369     
 H   1.2243435975024017        13.678911691664188        12.323683814324335     
 H   1.8289760648661906        19.233145665733016        13.317312202191641     
 C  0.20847836988153734        18.545246101143164        14.593767708911765     
 C  0.41634261394165478        16.241459238211061        15.237731075463310     
 C   6.4042884632008077        14.419726291351118        14.554889388849430     
 C   5.2301745303986049        15.165834842682630        16.552730642890335     
 H   7.1318400387626317        14.211147798522422        10.557088473370586     
 H   5.6345453182604333        15.025400518716735        10.036694951544632     
 H   5.6144089926345870        12.651872207535114        12.151902890144790     
 H   4.5411473477009316        13.492110023359370        11.017849885162693     
 H   7.4292815235823264        15.591411302238194        13.103756576658373     
 H   7.5287900959262846        13.832435896965425        12.841352651837317     
 H   6.5645301603366040        19.424495104749305        11.724858998960981     
 C   8.3398882311358076        18.804780816789695        10.629594301649128     
 C   8.3618774157654325        16.465914513849679        10.107262293498419     
 C   1.7710596342457261        13.243296371223037        9.8617722577121594     
 C   2.8890938042054186        14.006508989840762        7.8648071387735152     
 H   3.9959496848823974        15.852661136597447        8.0495094460270362     
 H -0.30202068460488413        19.505564419812455        14.625151163333674     
 C -0.28911447441779525        17.444555868521910        15.293881309751310     
 H   6.1051883202518281E-002   15.359170614077556        15.768812101587342     
 C   6.8369870111597644        13.288298021934697        15.255763846197208     
 C   5.6853448239569504        14.034533670601267        17.239896930631907     
 H   4.6163448060178087        15.899953880976463        17.071464363268547     
 H   8.7711136784436050        19.800976694656693        10.574765797299573     
 C   8.9904844811891937        17.710128085891021        10.058326354948356     
 H   8.8228854243590451        15.587063759024794        9.6595010517281601     
 H   1.1322227123739184        12.521277865216629        10.371289458534894     
 C   2.0662461764302580        13.076123543786697        8.5055193207861226     
 H   3.1376604097147847        13.899662115699746        6.8076046200843647     
 H  -1.2172132543700254        17.523243397844009        15.859572750741735     
 H   7.4587664385771930        12.556475628371281        14.738506714218532     
 C   6.4908615344299694        13.089819500253105        16.596701841546743     
 H   5.4060369088691518        13.910257107682403        18.287552600831479     
 H   9.9635711352775935        17.821821094172659        9.5808915708323781     
 H   1.6424771686009052        12.230611948234708        7.9732508000483158     
 H   6.8573406465048450        12.210474010907420        17.119276100611341     
 Dy   2.4646280667613131E-002   8.5561372992253251        4.2494950207472906     
 Cl   3.6747320912893136E-002   5.8725821369338531        4.2059428958236822     
 O  0.82576334495846959        9.0146794594874660        2.2717344407040305     
 N   1.4216084718098985        10.691995907584340        4.6846686780758944     
 N   2.2425935042325471        8.1179589456284926        5.4777174537065054     
 O -0.77306652747375115        9.0432483007678695        6.2165997720996726     
 N  -1.3968554094765107        10.690956612642136        3.7919776695510685     
 N  -2.2022511788903816        8.1051523578877944        3.0322628761974628     
 C   1.2690911530466698        10.077947905926708        1.5980872874973642     
 C   2.0701824584044015        10.494577703121390        6.0043074374507395     
 C  0.57765843364896940        11.917684145783975        4.7492767449317626     
 C   2.5150668363829003        10.841558384242466        3.6675276308497917     
 C   2.8734822739832224        6.9276993530941890        5.5803435047343024     
 C   2.8030795772764159        9.1857238322457722        6.0976682240194711     
 C  -1.2218440802835444        10.111533961135008        6.8786609228914495     
 C  -2.0350070856067153        10.477235203740024        2.4705441904839067     
 C -0.55857602435221898        11.917925758196990        3.7286120470023913     
 C  -2.4919340045519638        10.833601664789390        4.8075664983380655     
 C  -2.8439699317398426        6.9182357761157860        2.9651682759691234     
 C  -2.7668746764822005        9.1645486893063897        2.3997553979289754     
 C   2.0795835648989893        11.052615471306137        2.2468390014591391     
 C  0.94025435074197372        10.280527877522234       0.23729671206569339     
 H   2.7655488779036363        11.320027216663085        6.2341465156665272     
 H   1.2780745259782309        10.499345870127307        6.7688620740386307     
 H   1.2008609936446311        12.815834540209300        4.5997151867923423     
 H  0.15788334771371701        11.978208341693568        5.7579884719521992     
 H   3.1100973666744682        9.9192521650349725        3.7254281410449170     
 H   3.1622737014732616        11.680890231501007        3.9706988499599962     
 H   2.3739362410768265        6.0972090372550181        5.0868760361943925     
 C   4.0708403905661781        6.7579501860152522        6.2716263522094673     
 C   3.9910964057308322        9.0892422374872073        6.8188032516180908     
 C  -2.0532451989336877        11.064690479551729        6.2245826174054439     
 C -0.87108787812301669        10.342924142614944        8.2290985170385902     
 H  -2.7312957945302729        11.297872248927073        2.2239164688389232     
 H  -1.2380923962370467        10.474303012622727        1.7104823758465766     
 H  -1.1833283229836011        12.814593053793880        3.8833409082542576     
 H -0.13934884016128898        11.980475762943858        2.7193058622019937     
 H  -3.0742593923071606        9.9026932877478711        4.7608813324618362     
 H  -3.1511354216656486        11.661617622503341        4.4994861387853220     
 H  -2.3398988020549933        6.0941315551516864        3.4645901735096656     
 C  -4.0546291993491419        6.7423932841741854        2.2988236368425592     
 C  -3.9650527786833334        9.0585855171526966        1.6958799232790178     
 C   2.5409183489004663        12.163528819283801        1.5332200718805109     
 C   1.4182493067035447        11.395814649389770      -0.45951505598082631     
 H  0.33237496765360641        9.5403922443963918      -0.27989425606555796     
 H   4.5346610234770193        5.7768680827229701        6.3326706418859295     
 C   4.6504476551252578        7.8624939750388698        6.8914709158259813     
 H   4.4026308781796226        9.9745101154697355        7.2970423819520800     
 C  -2.5211840659264091        12.179083938031805        6.9275871630013297     
 C  -1.3527190966695930        11.464534534251435        8.9138835899600419     
 H -0.24976632605054322        9.6143604735092829        8.7478545071152798     
 H  -4.5269712132662985        5.7642993470234520        2.2697420069032326     
 C  -4.6348827260485139        7.8354648412563872        1.6602610070607873     
 H  -4.3778789602667274        9.9361381798783839        1.2040079142465419     
 H   3.1661831885808436        12.895151933348542        2.0463447804176216     
 C   2.2249300840119934        12.340096627705497       0.18261336216395019     
 H   1.1552191880159604        11.507399340111437       -1.5127623076743770     
 H   5.5997527493343497        7.7704862934200136        7.4162153815110381     
 H  -3.1653791515559355        12.892486139695778        6.4126726806288001     
 C  -2.1858141700857532        12.383389869459343        8.2695594164428599     
 H  -1.0809228091880225        11.595131857587310        9.9624581739380034     
 H  -5.5912004921902270        7.7372153149054661        1.1491079068176826     
 H   2.6189781023100163        13.202141830917116      -0.34617897146911686     
 H  -2.5842168569150124        13.248649541021557        8.7897171841914794     
 Dy   2.2774087702286373E-002   8.4126794456174885        12.575735545213758     
 Cl  -6.8856788631409760E-002   11.095356334041872        12.572896708278877     
 O -0.79695851866872580        7.9219384252746838        10.621848968520657     
 N  -1.3157193655914841        6.2313409479977064        13.041181591782061     
 N  -2.2056174633704657        8.7736591454101003        13.811013659396425     
 O  0.89096264610610931        7.9756272804560107        14.534207972612689     
 N   1.4855427507845405        6.3228436801974324        12.109031757976380     
 N   2.2095484923131896        8.9388731624380178        11.311000164277603     
 C  -1.2385762293506508        6.8530663365352540        9.9573650930183142     
 C  -1.9311408299923214        6.4122911489227672        14.380318967195661     
 C -0.44452233345437386        5.0232135928084141        13.069426379962350     
 C  -2.4343358882511783        6.0701583314686758        12.052432061615862     
 C  -2.8881747985005166        9.9384666056683031        13.884999292177984     
 C  -2.6975575309817117        7.7041140578268443        14.489511101554527     
 C   1.3386298165546526        6.9047018667633600        15.194056169589835     
 C   2.1189196056271413        6.5584157646265142        10.787757109486282     
 C  0.67803879909191478        5.0752475693925119        12.033476712298210     
 C   2.5891175442622543        6.1918735310356041        13.118338398752881     
 C   2.8092985582216441        10.146057664517061        11.219818513324148     
 C   2.8321228545177775        7.8798924464393441        10.729955534301899     
 C  -2.0343879838275258        5.8747199480169794        10.618499856799952     
 C -0.92141689829250173        6.6512894416539599        8.5944751890539433     
 H  -2.6023911883015280        5.5709788828616746        14.627064146133502     
 H  -1.1184827411447975        6.4204241040846934        15.123745740927477     
 H  -1.0469727686290580        4.1136542792347983        12.901883899538278     
 H  -1.2030662595337305E-002   4.9452406228737837        14.071855526514211     
 H  -3.0443706215074271        6.9816807252382143        12.130555386555665     
 H  -3.0595965188390357        5.2179338171567426        12.367757844683124     
 H  -2.4440458010789419        10.771526770003337        13.341108606529057     
 C  -4.0693281835452355        10.082524612525473        14.610597727372740     
 C  -3.8560774153977566        7.7812141942743320        15.265513350661648     
 C   2.1555256235672751        5.9444902765165537        14.532806241784293     
 C   1.0022367156645771        6.6733498328362266        16.549006420956033     
 H   2.8224779066377921        5.7477255430964886        10.530371646908739     
 H   1.3194232363145360        6.5647198655323349        10.030688754780600     
 H   1.3305086259481178        4.1926513546706410        12.157270616467212     
 H  0.24512059387134877        5.0264365488130469        11.029109644438492     
 H   3.1548945038384626        7.1339923430813643        13.077378481874218     
 H   3.2590600060899195        5.3767464957400266        12.799867445781306     
 H   2.2591747156802628        10.968872310038224        11.675876720648583     
 C   4.0365925929704822        10.341235553869929        10.586558940454060     
 C   4.0626200756966107        7.9966940251882797        10.083593494344084     
 C  -2.5242435572980191        4.7786282645951994        9.9020057906097279     
 C  -1.4159250058625956        5.5418281088581329        7.8995483941114966     
 H -0.32082595227292382        7.3952768443998611        8.0734389872870995     
 H  -4.5843267562346695        11.041054952313806        14.634907322580125     
 C  -4.5661133737055790        8.9826829344346066        15.313179760202175     
 H  -4.2106965374127086        6.8992128428851789        15.797646563231565     
 C   2.5970732395925324        4.8069967685027768        15.218484376963948     
 C   1.4642920835771336        5.5347287440541066        17.220336733282419     
 H  0.39476312479026077        7.4042133772291665        17.080582800039039     
 H   4.4666399987680681        11.337827056290621        10.524400987606089     
 C   4.6911384227987476        9.2409801311380928        10.027236420050359     
 H   4.5260423925682760        7.1137206721780819        9.6443599813524212     
 H  -3.1561985035964564        4.0539251325295211        10.415966861626394     
 C  -2.2314208157893294        4.6088752794328416        8.5455741327065713     
 H  -1.1668768383251440        5.4314175785220931        6.8428321719930780     
 H  -5.4976903180206662        9.0609003148887712        15.872974939393266     
 H   3.2133567540430117        4.0799016269207957        14.687680420743449     
 C   2.2639306051681700        4.5957567939392776        16.561050551820461     
 H   1.1930565819971819        5.3995204074725454        18.268942856054668     
 H   5.6674612784571767        9.3485376262716517        9.5542376878603772     
 H  -2.6503148941507826        3.7589390236168394        8.0172399222800266     
 H   2.6354473976185728        3.7113448923465766        17.072344210499608     
         256

 Dy   4.2862689120663475        7.3611889497073105E-002   4.2536771249075089     
 Cl   4.3151983612178091       -2.6064602765671840        4.2034937850487282     
 O   5.1187394829061983       0.52801756637913211        2.2881465901742688     
 N   5.6799874837661397        2.2192176867921756        4.6970993918302675     
 N   6.4860737845277772      -0.35624995357178180        5.5153445824123084     
 O   3.4428006332153154       0.55528007936248946        6.2043809137837522     
 N   2.8773537484423972        2.2067735375364759        3.7694271739974670     
 N   2.0607798786840359      -0.37111957007314267        3.0294963026375052     
 C   5.5645094843360265        1.5915741442440474        1.6165896319407438     
 C   6.3086290440753237        2.0236644159361754        6.0265656382789219     
 C   4.8377202885748964        3.4455961375675082        4.7421976515401854     
 C   6.7885312631530388        2.3594308061795344        3.6950493749901643     
 C   7.1210642533290631       -1.5439041124168831        5.6229699346645328     
 C   7.0453291818664656       0.71695824110127637        6.1280394853702687     
 C   3.0034891303842066        1.6341057095989355        6.8563332654465370     
 C   2.2512409526691837        1.9886265350485210        2.4413941725428265     
 C   3.7130635077801859        3.4363546273064882        3.7085359418866068     
 C   1.7675049713083990        2.3570076012222398        4.7698443978927543     
 C   1.4128890805763010       -1.5550143644522356        2.9742290009411487     
 C   1.5084325697501810       0.68211185270131647        2.3770365830231830     
 C   6.3707625034537836        2.5671285004512421        2.2689782044391791     
 C   5.2408916601394067        1.7955765520206874       0.25444336479927721     
 H   6.9988095104823032        2.8505665457496931        6.2668108606725994     
 H   5.5050380276892774        2.0266401357560797        6.7793762472972396     
 H   5.4622171784439439        4.3427391015913299        4.5911055124884355     
 H   4.4062377726030180        3.5143112709233155        5.7455845501157583     
 H   7.3788146922853253        1.4345112097062740        3.7626454752961287     
 H   7.4349468839804631        3.1972084352810017        4.0037809624528364     
 H   6.6229350949375982       -2.3788589859702682        5.1356218043630042     
 C   8.3222021191905853       -1.7062878379155197        6.3093746587872266     
 C   8.2376953378232916       0.62825264092655653        6.8435063615307579     
 C   2.1898908281556859        2.5933920378466997        6.1897299717477852     
 C   3.3462612397128559        1.8710566769624177        8.2077681310401900     
 H   1.5649677585238020        2.8139151105976890        2.1826110200908544     
 H   3.0558748086671059        1.9734410220041874        1.6895823779717758     
 H   3.0831143001066907        4.3313663663466881        3.8509976407561575     
 H   4.1432230069651697        3.4945164064807894        2.7035970532980795     
 H   1.1831643070954663        1.4276035145187400        4.7208078102934987     
 H   1.1161918165522222        3.1857257572005682        4.4477804842181561     
 H   1.9072457926849629       -2.3749189804677249        3.4899983084118085     
 C  0.20666083204689575       -1.7331092468081422        2.3000881900154915     
 C  0.31416371341337995       0.57491067318857836        1.6663219573561221     
 C   6.8380271091379150        3.6767555586416072        1.5572587845482331     
 C   5.7221128577756764        2.9111565423366224      -0.43983521382661001     
 H   4.6334976308532569        1.0578483042197357      -0.26661241114210638     
 H   8.7892419009702145       -2.6857881730592696        6.3736435165597891     
 C   8.9017634095405374      -0.59619653678889983        6.9191432171077443     
 H   8.6489564704386517        1.5173588724489959        7.3150215150008604     
 C   1.7279558454019257        3.7180930981653870        6.8804180714786307     
 C   2.8740694822526969        3.0048757008574429        8.8796856542772638     
 H   3.9546579449466823        1.1389636327911592        8.7371199908494521     
 H -0.27270963251017361       -2.7079977124484813        2.2813171611012599     
 C -0.36194555046670557      -0.64545169724947793        1.6418372873703029     
 H  -9.0162400483069269E-002   1.4486834673732114        1.1610855614041862     
 H   7.4608507430659792        4.4081510829005808        2.0739072970886667     
 C   6.5290269975834816        3.8535702211030229       0.20478362801941496     
 H   5.4606217851281338        3.0249559425770918       -1.4933218405977127     
 H   9.8553398718503811      -0.68226297506533684        7.4371287213368555     
 H   1.0957455861568544        4.4345331608412382        6.3549663875989726     
 C   2.0559466853907487        3.9286136563115117        8.2232930952370626     
 H   3.1429126147384490        3.1415916812054077        9.9283175997678406     
 H  -1.3155834737030925      -0.74610145818096352        1.1259016416258765     
 H   6.9269687946459131        4.7146727456595174      -0.32297613033543765     
 H   1.6644592427980853        4.8023310506524783        8.7350573135625105     
 Dy   4.3008953948149244        16.879574335742380        12.560744678323291     
 Cl   4.1932063428253459        19.558094091331373        12.522357748238752     
 O   3.5092413846318387        16.379002553833690        10.598075895095871     
 N   2.9596023165662748        14.693637651731652        13.016619470044883     
 N   2.0648001561107194        17.238113901340192        13.782572292557060     
 O   5.1450488608647404        16.453274076907064        14.530403610770055     
 N   5.7671869379805099        14.780757189278704        12.118645512500038     
 N   6.5141928978066561        17.392872704993675        11.346973768273800     
 C   3.0666917024774580        15.311828696157434        9.9309814917333412     
 C   2.3312372301064967        14.874652334443230        14.348632876801309     
 C   3.8272154572606101        13.483723205070223        13.055194492874204     
 C   1.8510407208162816        14.533706443435065        12.017582835552243     
 C   1.3888542324275459        18.405709397316436        13.865067331406177     
 C   1.5692307697090451        16.168437781535808        14.457095340578084     
 C   5.5825731760365880        15.385051958946642        15.201905869122164     
 C   6.4183900952042334        15.016015537902280        10.806597320799748     
 C   4.9592004274072252        13.534438499056705        12.030669755520755     
 C   6.8555071638562275        14.649751053126712        13.144285926292127     
 C   7.1170481445175016        18.599020611582862        11.265122010489081     
 C   7.1316162628405051        16.337972997255950        10.755950989521358     
 C   2.2625276962935374        14.336945920877826        10.587104419605742     
 C   3.3885642967484579        15.110833025067816        8.5692086658321180     
 H   1.6552933920258253        14.034807230994701        14.586915865484920     
 H   3.1361983435631697        14.878840940752543        15.100190927304745     
 H   3.2243799867314018        12.575051781298942        12.884241925880044     
 H   4.2504078929785418        13.407622755447392        14.061638635224062     
 H   1.2428117786704493        15.446481070113030        12.090542695119407     
 H   1.2204537315022603        13.683334402266295        12.326912194546432     
 H   1.8357630261681794        19.238725154825190        13.323942766450957     
 C  0.21091575851203515        18.552420178975922        14.595162866911073     
 C  0.41244198711567509        16.247552146528058        15.235359405418411     
 C   6.4036251965419364        14.417490116759875        14.556290108805346     
 C   5.2317319545810399        15.164663120613064        16.555063379920316     
 H   7.1260548347060064        14.206011159632869        10.558130156742905     
 H   5.6291368262921724        15.021379645815751        10.038622286836125     
 H   5.6080202680796116        12.649769940485989        12.157114969765685     
 H   4.5356879848891127        13.489498923902936        11.021988490370770     
 H   7.4279783925598366        15.587348026294771        13.103325346443174     
 H   7.5251255828776795        13.828236033743929        12.841622900211592     
 H   6.5706815984109213        19.419176653193464        11.728729642175042     
 C   8.3417801637101725        18.797195684213833        10.628671882716827     
 C   8.3570348424851133        16.459289105923229        10.102992234569101     
 C   1.7707504570900952        13.243996950456976        9.8663058976585027     
 C   2.8890043543521586        14.006519912926599        7.8692138705868375     
 H   3.9942693605481390        15.853624021050537        8.0526166725019159     
 H -0.29741502064577330        19.513703961417605        14.627403438561105     
 C -0.29097075861086613        17.451743272373562        15.291418743289467     
 H   5.4236426914134855E-002   15.365248828731817        15.763969625188086     
 C   6.8380206095091900        13.287055639244421        15.257563272538549     
 C   5.6881435405536012        14.034009412912956        17.242427180659440     
 H   4.6184333283402905        15.899126017995494        17.073957202876279     
 H   8.7754078821763333        19.792299077347476        10.574519953252539     
 C   8.9880251743545347        17.702240999326843        10.053939816833747     
 H   8.8150112277967470        15.580242920646864        9.6529969306500316     
 H   1.1327796706342761        12.521634878656826        10.376426027762253     
 C   2.0671034683578897        13.075653636599244        8.5104582460928206     
 H   3.1382683160021503        13.898935922482114        6.8122641783029314     
 H  -1.2204099093364946        17.531227333753183        15.854534392598104     
 H   7.4599178886255935        12.555357346749441        14.740287368846854     
 C   6.4937144825340889        13.089501399920570        16.599034772449873     
 H   5.4099138767297896        13.910220922624616        18.290407809900216     
 H   9.9599972646553816        17.812845953862503        9.5742508185716506     
 H   1.6451144150361461        12.228905218991491        7.9788015039748856     
 H   6.8617437740927949        12.210998289348160        17.121760032875379     
 Dy   2.4174468493047652E-002   8.5559329151708940        4.2470346249562736     
 Cl   3.4612755423899425E-002   5.8723954976024499        4.2069501504693481     
 O  0.82623323178444197        9.0149425285705576        2.2697860069214406     
 N   1.4214834754799044        10.691626294626438        4.6830592033126068     
 N   2.2423662761012211        8.1177980356326991        5.4750955676825930     
 O -0.77429300728705985        9.0426088164579941        6.2139169844173390     
 N  -1.3966928584367160        10.690993394463188        3.7893179101010057     
 N  -2.2016311137733005        8.1050840036296883        3.0279753695446709     
 C   1.2696407922498067        10.078405627560432        1.5965210144916369     
 C   2.0694791092982601        10.493998655702484        6.0029901926183431     
 C  0.57770280154608888        11.917421186561388        4.7473298109004824     
 C   2.5153800100662593        10.841133441604674        3.6663343710350982     
 C   2.8737121321665624        6.9277125181121777        5.5764282484381669     
 C   2.8026711200778029        9.1852309809313155        6.0957858789065611     
 C  -1.2233239017021595        10.110713247509420        6.8760966700743058     
 C  -2.0345084126122028        10.477499537108258        2.4676995223495592     
 C -0.55818281055502961        11.917835136103049        3.7262671809610741     
 C  -2.4920580066253777        10.833785017990014        4.8045473370122966     
 C  -2.8430568614551457        6.9180913297972104        2.9596532164121161     
 C  -2.7663138451597185        9.1648624525589550        2.3961674027449180     
 C   2.0802860088225779        11.052703388682247        2.2456261884144837     
 C  0.94060984873950471        10.281664344444454       0.23588790984418201     
 H   2.7645790392975402        11.319528931424081        6.2333821327920251     
 H   1.2770315201736291        10.498374670019818        6.7672029494010637     
 H   1.2011243203302411        12.815440541226401        4.5978461588574984     
 H  0.15760791204232191        11.978032353805711        5.7559142710020694     
 H   3.1101667986994994        9.9186683332152690        3.7241052010246278     
 H   3.1626584894101284        11.680240710706830        3.9699380129329378     
 H   2.3742120635017194        6.0974625249635466        5.0825170871182515     
 C   4.0714271616916964        6.7578314873967074        6.2670547690559690     
 C   3.9909002655231363        9.0885212288526667        6.8165756910464381     
 C  -2.0539560050670005        11.064390074101627        6.2218222049757115     
 C -0.87374538805695678        10.341277825249358        8.2269620682186719     
 H  -2.7307306669931979        11.298169574107833        2.2210503658660454     
 H  -1.2373742920231028        10.474706546750802        1.7078802704556015     
 H  -1.1828279655904481        12.814611875647181        3.8807636265157717     
 H -0.13859886972827198        11.980393288182453        2.7171221132606997     
 H  -3.0746691517126217        9.9030662497274076        4.7574230522758461     
 H  -3.1508926418853163        11.662064564309027        4.4963852246155973     
 H  -2.3390280556399938        6.0936999540251167        3.4586289994443908     
 C  -4.0534731589109576        6.7425454300874685        2.2928077416341730     
 C  -3.9643918468549022        9.0592971867848924        1.6920787952626049     
 C   2.5418418659827919        12.163795351937695        1.5324501323404807     
 C   1.4187026681445125        11.397224225413902      -0.46044494393489538     
 H  0.33267970315045309        9.5417126061554285      -0.28154549486758396     
 H   4.5357391524960180        5.7769503323157361        6.3269160132867572     
 C   4.6507619620473015        7.8619680997836419        6.8878440682656290     
 H   4.4022539606455267        9.9734928739832789        7.2955185424372520     
 C  -2.5220136773836792        12.178681712065229        6.9249346526894868     
 C  -1.3555413495360875        11.462733581466058        8.9118688866859213     
 H -0.25296385492404067        9.6123887878322662        8.7458900981908521     
 H  -4.5255102284506341        5.7643490007044260        2.2626205687206893     
 C  -4.6339240685515426        7.8360775076530702        1.6552422362513293     
 H  -4.3773104810333905        9.9371758638267131        1.2009031294320394     
 H   3.1673119230407938        12.895068987080981        2.0458175236871732     
 C   2.2257366912230525        12.340997895787526       0.18195929121312959     
 H   1.1556717359209039        11.509290622551941       -1.5136337635405901     
 H   5.6002569465205640        7.7697615022070714        7.4122218172339176     
 H  -3.1654760659526451        12.892586827054851        6.4098068874976946     
 C  -2.1876980420924736        12.382247827808794        8.2672710512226910     
 H  -1.0842643285887270        11.592890332223350        9.9606371907534150     
 H  -5.5901962745731550        7.7381085336345565        1.1439627835872308     
 H   2.6199109390388391        13.203175227386696      -0.34652248648269818     
 H  -2.5862354266847172        13.247400616332053        8.7875096537919806     
 Dy   2.3335968019798939E-002   8.4110432351929294        12.578065623436478     
 Cl  -6.3196322717797432E-002   11.093665000539410        12.574820109962474     
 O -0.79646884215291847        7.9216550370055847        10.623713467072383     
 N  -1.3189616903272789        6.2323506822860768        13.043103597265469     
 N  -2.2045652692898501        8.7768269287448017        13.812952997949576     
 O  0.88893677494692647        7.9728588562821274        14.537122572211944     
 N   1.4826055468089794        6.3185381714211131        12.112373733124828     
 N   2.2122148815300609        8.9322365833475459        11.315929338067155     
 C  -1.2385257061476713        6.8530058453920040        9.9590917936760608     
 C  -1.9355150404280672        6.4149860589920165        14.381383824419446     
 C -0.44963002648058720        5.0231119133785072        13.073253679299858     
 C  -2.4366384507011092        6.0720147992587536        12.053244291491399     
 C  -2.8845210823710747        9.9429672451231088        13.887462780126338     
 C  -2.7002643362533760        7.7077487647958538        14.488888943992496     
 C   1.3364250065279084        6.9022357726478685        15.197474956443374     
 C   2.1161556692784860        6.5524392889602492        10.790924572434148     
 C  0.67326909798062562        5.0721166717929522        12.037718572574786     
 C   2.5860538856527100        6.1867750179276273        13.121693223232123     
 C   2.8143167939497826        10.138220289557234        11.225350580034492     
 C   2.8308503328873202        7.8730853143899706        10.731737418307670     
 C  -2.0352794903376714        5.8752719471042161        10.619948782835248     
 C -0.92087873346353100        6.6507491645213737        8.5963685155213572     
 H  -2.6078823864484968        5.5746331010815755        14.628163637766825     
 H  -1.1235793260656917        6.4230360857267703        15.125565716896448     
 H  -1.0534273798861722        4.1142721077033393        12.906940885265438     
 H  -1.7452053989729224E-002   4.9461976509106202        14.075892378848669     
 H  -3.0454720025011079        6.9843733535712600        12.130155933187686     
 H  -3.0633094416543867        5.2208184981181107        12.368299878601764     
 H  -2.4373127431037100        10.775611703432553        13.345919892709700     
 C  -4.0668011858366917        10.088755761323974        14.610691321991990     
 C  -3.8606483009273003        7.7862581302464307        15.261466095934491     
 C   2.1528781205927294        5.9413322803214630        14.536646293267570     
 C   1.0005064398137196        6.6722207704988019        16.552715162282148     
 H   2.8189263690061575        5.7408646397143421        10.534270041543518     
 H   1.3166570517548575        6.5587114362833736        10.033854498299389     
 H   1.3241997629805813        4.1886878366370732        12.162807097180904     
 H  0.24067885776126940        5.0226593618416908        11.033260708177403     
 H   3.1532267322538474        7.1279266380942250        13.079695562469853     
 H   3.2547877467022772        5.3704498219670835        12.803833488700052     
 H   2.2673463951755415        10.961232599335975        11.684206002663371     
 C   4.0400968214369239        10.332061171565815        10.589148160927349     
 C   4.0590035667968101        7.9889192045948514        10.081214288523844     
 C  -2.5241431872334297        4.7784253476719529        9.9039235775915078     
 C  -1.4149371544412666        5.5409256421723612        7.9016979094108208     
 H -0.31984833100392829        7.3943775280998691        8.0753353055055062     
 H  -4.5791858315443950        11.048464074871816        14.636094481022470     
 C  -4.5681274934228977        8.9890620496855131        15.309422367660870     
 H  -4.2183993603825494        6.9043618673389915        15.791163086906179     
 C   2.5958898272047364        4.8053849970202602        15.223719290348422     
 C   1.4637040785549493        5.5348652570038652        17.225253564006984     
 H  0.39310102540259834        7.4036040236509804        17.083625393648507     
 H   4.4726212554405347        11.327546914755880        10.528228560017496     
 C   4.6898498344223505        9.2319750741829107        10.025201872794456     
 H   4.5191115137642601        7.1061074421793711        9.6389169210434549     
 H  -3.1559917363613708        4.0537439855571966        10.418064186060136     
 C  -2.2302987318781926        4.6078859813367918        8.5478162433944203     
 H  -1.1654188414589590        5.4301453293090285        6.8451394763758380     
 H  -5.5008208703782744        9.0683247916423717        15.866992091340720     
 H   3.2127762408110700        4.0782356535431017        14.693764943605601     
 C   2.2639369727759249        4.5959067301193199        16.566755526301609     
 H   1.1932063232797006        5.4008475962271021        18.274168844880865     
 H   5.6646899892420484        9.3388160695497895        9.5493768669097676     
 H  -2.6482766503477952        3.7573487913393784        8.0196917893753206     
 H   2.6370151355351275        3.7128116238791309        17.078892658105513     
         256

 Dy   4.2862458603684512        7.4501276384756038E-002   4.2510857199945393     
 Cl   4.3133845072041961       -2.6056016474567349        4.2033924077581828     
 O   5.1178124555370612       0.52937802085543639        2.2853940835008770     
 N   5.6807594518182558        2.2195719048051648        4.6947762043846257     
 N   6.4872991570010408      -0.35607593034229545        5.5105912385927889     
 O   3.4442613474518580       0.55543916198358390        6.2026533800785177     
 N   2.8778489255834971        2.2079468120091961        3.7684144169038754     
 N   2.0607563710037837      -0.36991151768732122        3.0271370680414114     
 C   5.5635837850025247        1.5930717921100446        1.6140608198506974     
 C   6.3098836931268663        2.0233638511276646        6.0239132456864892     
 C   4.8388253544827151        3.4461169216007890        4.7406302261689239     
 C   6.7888811407497238        2.3597975889620635        3.6922582182845289     
 C   7.1224138335584968       -1.5437469033095779        5.6168489900042493     
 C   7.0465945138873112       0.71655942206369660        6.1242065003471264     
 C   3.0047159802726937        1.6336942826927521        6.8553457423811288     
 C   2.2510249778336093        1.9903227142017386        2.4406846955838999     
 C   3.7138216047126744        3.4373578558310824        3.7073783974374437     
 C   1.7685327320703739        2.3581197336895996        4.7693560621744568     
 C   1.4133070257527820       -1.5539536842302208        2.9703286144073271     
 C   1.5084359424032949       0.68376233587623425        2.3754275575029840     
 C   6.3704974946066715        2.5680691640980395        2.2664550498679805     
 C   5.2392351202494440        1.7977573701193945       0.25222121250557239     
 H   7.0001507388084097        2.8501468110965873        6.2643652486680619     
 H   5.5065815786336971        2.0259313308338247        6.7770293781161621     
 H   5.4634854326786977        4.3431550562793726        4.5895649731954080     
 H   4.4077248645715796        3.5145486874218581        5.7442101274085235     
 H   7.3789210445612419        1.4347061654183819        3.7592741456026206     
 H   7.4356710044879337        3.1972988817696888        4.0009318494932842     
 H   6.6241496571352476       -2.3782607894721264        5.1288980151903161     
 C   8.3237307794849240       -1.7066905694020498        6.3028097214442749     
 C   8.2390615741905862       0.62721445553739674        6.8394179928225851     
 C   2.1912400128897054        2.5935068102562808        6.1893325717510486     
 C   3.3468758932808025        1.8693759038272666        8.2071449358751796     
 H   1.5644878623785643        2.8156124846415831        2.1827251937976762     
 H   3.0552702551941620        1.9756694699476758        1.6884701383110399     
 H   3.0841725064875227        4.3325295427500201        3.8500670742401475     
 H   4.1436839508423464        3.4955367755007405        2.7023262049669494     
 H   1.1838107175394996        1.4289760915300687        4.7199395689626549     
 H   1.1173783084989584        3.1872306460880324        4.4479729498045213     
 H   1.9076320345359026       -2.3741900980072419        3.4855932047048208     
 C  0.20752189253771477       -1.7317588612951333        2.2953660593395235     
 C  0.31455456238129370       0.57691808595179217        1.6640401557213644     
 C   6.8378587127417951        3.6777446903702566        1.5549125085514686     
 C   5.7205362497834464        2.9134381407218335      -0.44185530244994686     
 H   4.6314494285686783        1.0602544971497521      -0.26873236787072474     
 H   8.7909205562408257       -2.6861556916618157        6.3659259480435528     
 C   8.9032565991067525      -0.59722429748334360        6.9136941725947603     
 H   8.6503189455549858        1.5158726089646837        7.3117629902320571     
 C   1.7290444370580553        3.7175490011175505        6.8809048614674664     
 C   2.8741825140369035        3.0023684948663529        8.8800120476599353     
 H   3.9552775817312646        1.1370095328667118        8.7360537219838612     
 H -0.27145574331578776       -2.7068036035454512        2.2752971592199311     
 C -0.36114125680003645      -0.64358946429638553        1.6380271867221590     
 H  -8.9766967721627428E-002   1.4510189784561356        1.1593921361976744     
 H   7.4613203640681061        4.4086315097005446        2.0714668079518748     
 C   6.5282020466720141        3.8552091842403340       0.20270569466820151     
 H   5.4588106236951255        3.0276163700660237       -1.4952273677603556     
 H   9.8568378317472334      -0.68377715226125335        7.4315900111408020     
 H   1.0970107728970508        4.4344788864011608        6.3559104580927874     
 C   2.0563556240725767        3.9267301462045423        8.2241262131784971     
 H   3.1426184603110459        3.1381114746988197        9.9288668809948515     
 H  -1.3145294700028991      -0.74394981325715337        1.1216070256305093     
 H   6.9262520310305433        4.7163459722182974      -0.32488740940822280     
 H   1.6644746454982049        4.7998627535679486        8.7365277688148524     
 Dy   4.3013235156514922        16.879976073127228        12.563554499859336     
 Cl   4.2003259539175115        19.558370857435662        12.527929375230080     
 O   3.5070423549610990        16.381239324475334        10.601204826714879     
 N   2.9566223132746328        14.696379191910923        13.019891622017079     
 N   2.0665497065350493        17.242858587893927        13.786533311297243     
 O   5.1450097220606938        16.451390130125375        14.532542956471925     
 N   5.7638044606817278        14.778261492048786        12.120606246993786     
 N   6.5149348949249903        17.388318825512819        11.348613029225438     
 C   3.0646451571788669        15.313807063566344        9.9343273897687574     
 C   2.3281617938123409        14.878991064615528        14.351593322688727     
 C   3.8224628715568221        13.485356471040834        13.059548645438316     
 C   1.8481911622402640        14.537211662507874        12.020593232042728     
 C   1.3927162879320742        18.411548842177908        13.869236351805791     
 C   1.5674425398522298        16.173502191721070        14.458495860316953     
 C   5.5827857928468010        15.383193880456227        15.203841176102030     
 C   6.4137763438477187        15.011852057595888        10.807687300731013     
 C   4.9540693280942740        13.532988506965662        12.034582556363207     
 C   6.8531450136527132        14.646429456825043        13.145002030117618     
 C   7.1201710781539074        18.593208444521434        11.266785003058514     
 C   7.1286558474504735        16.332849677127452        10.755205919988773     
 C   2.2603710348251913        14.339119854691711        10.590580778036633     
 C   3.3870265707266793        15.111996639238576        8.5727660118113622     
 H   1.6514873290992111        14.039959883613783        14.590524720148364     
 H   3.1329957893279716        14.883372852180509        15.103280615710698     
 H   3.2181511007419390        12.577439112880258        12.890085101012541     
 H   4.2460360305236327        13.410094028763179        14.065894729410058     
 H   1.2410680559347964        15.450753649330967        12.092661718774444     
 H   1.2165638655021191        13.687757112868402        12.330140574768532     
 H   1.8425499874701681        19.244304643917367        13.330573330710271     
 C  0.21335314714253295        18.559594256808676        14.596558024910381     
 C  0.40854136028969540        16.253645054845055        15.232987735373509     
 C   6.4029619298830651        14.415253942168633        14.557690828761261     
 C   5.2332893787634749        15.163491398543497        16.557396116950294     
 H   7.1202696306493811        14.200874520743314        10.559171840115223     
 H   5.6237283343239115        15.017358772914767        10.040549622127617     
 H   5.6016315435246362        12.647667673436866        12.162327049386578     
 H   4.5302286220772929        13.486887824446503        11.026127095578847     
 H   7.4266752615373468        15.583284750351348        13.102894116227976     
 H   7.5214610698290745        13.824036170522433        12.841893148585868     
 H   6.5768330364852385        19.413858201637623        11.732600285389102     
 C   8.3436720962845374        18.789610551637967        10.627749463784523     
 C   8.3521922692047941        16.452663697996776        10.098722175639782     
 C   1.7704412799344642        13.244697529690916        9.8708395376048461     
 C   2.8889149044988991        14.006530836012438        7.8736206024001607     
 H   3.9925890362138801        15.854586905503629        8.0557238989767956     
 H -0.29280935668666247        19.521843503022755        14.629655713788535     
 C -0.29282704280393701        17.458930676225215        15.288956176827627     
 H   4.7420970625751430E-002   15.371327043386078        15.759127148788830     
 C   6.8390542078586156        13.285813256554146        15.259362698879890     
 C   5.6909422571502510        14.033485155224648        17.244957430686977     
 H   4.6205218506627723        15.898298155014526        17.076450042484009     
 H   8.7797020859090615        19.783621460038258        10.574274109205504     
 C   8.9855658675198757        17.694353912762665        10.049553278719138     
 H   8.8071370312344506        15.573422082268936        9.6464928095719049     
 H   1.1333366288946338        12.521991892097025        10.381562596989612     
 C   2.0679607602855219        13.075183729411791        8.5153971713995205     
 H   3.1388762222895159        13.898209729264481        6.8169237365214981     
 H  -1.2236065643029637        17.539211269662360        15.849496034454473     
 H   7.4610693386739939        12.554239065127602        14.742068023475175     
 C   6.4965674306382084        13.089183299588033        16.601367703353006     
 H   5.4137908445904284        13.910184737566826        18.293263018968950     
 H   9.9564233940331697        17.803870813552347        9.5676100663109214     
 H   1.6477516614713870        12.227198489748272        7.9843522079014546     
 H   6.8661469016807457        12.211522567788901        17.124243965139417     
 Dy   2.3702656318482174E-002   8.5557285311164630        4.2445742291652566     
 Cl   3.2478189934905713E-002   5.8722088582710468        4.2079574051150139     
 O  0.82670311861041434        9.0152055976536474        2.2678375731388503     
 N   1.4213584791499105        10.691256681668536        4.6814497285493184     
 N   2.2421390479698946        8.1176371256369055        5.4724736816586814     
 O -0.77551948710036867        9.0419693321481205        6.2112341967350053     
 N  -1.3965303073969211        10.691030176284238        3.7866581506509429     
 N  -2.2010110486562189        8.1050156493715839        3.0236878628918791     
 C   1.2701904314529440        10.078863349194155        1.5949547414859095     
 C   2.0687757601921191        10.493419608283579        6.0016729477859467     
 C  0.57774716944320836        11.917158227338801        4.7453828768692023     
 C   2.5156931837496179        10.840708498966883        3.6651411112204046     
 C   2.8739419903499019        6.9277256831301672        5.5725129921420313     
 C   2.8022626628791905        9.1847381296168571        6.0939035337936511     
 C  -1.2248037231207745        10.109892533883832        6.8735324172571612     
 C  -2.0340097396176899        10.477763870476492        2.4648548542152118     
 C -0.55778959675784023        11.917744514009108        3.7239223149197573     
 C  -2.4921820086987916        10.833968371190638        4.8015281756865287     
 C  -2.8421437911704492        6.9179468834786348        2.9541381568551088     
 C  -2.7657530138372359        9.1651762158115204        2.3925794075608606     
 C   2.0809884527461668        11.052791306058356        2.2444133753698288     
 C  0.94096534673703569        10.282800811366677       0.23447910762267063     
 H   2.7636092006914437        11.319030646185075        6.2326177499175239     
 H   1.2759885143690273        10.497403469912328        6.7655438247634976     
 H   1.2013876470158509        12.815046542243500        4.5959771309226545     
 H  0.15733247637092679        11.977856365917855        5.7538400700519396     
 H   3.1102362307245306        9.9180845013955636        3.7227822610043386     
 H   3.1630432773469956        11.679591189912653        3.9691771759058794     
 H   2.3744878859266119        6.0977160126720751        5.0781581380421112     
 C   4.0720139328172156        6.7577127887781634        6.2624831859024708     
 C   3.9907041253154403        9.0878002202181243        6.8143481304747855     
 C  -2.0546668112003128        11.064089668651526        6.2190617925459799     
 C -0.87640289799089699        10.339631507883775        8.2248256193987554     
 H  -2.7301655394561233        11.298466899288593        2.2181842628931676     
 H  -1.2366561878091589        10.475110080878878        1.7052781650646265     
 H  -1.1823276081972951        12.814630697500482        3.8781863447772862     
 H -0.13784889929525498        11.980310813421051        2.7149383643194063     
 H  -3.0750789111180827        9.9034392117069441        4.7539647720898559     
 H  -3.1506498621049839        11.662511506114713        4.4932843104458726     
 H  -2.3381573092249943        6.0932683528985470        3.4526678253791165     
 C  -4.0523171184727724        6.7426975760007517        2.2867918464257873     
 C  -3.9637309150264706        9.0600088564170864        1.6882776672461921     
 C   2.5427653830651176        12.164061884591590        1.5316801928004506     
 C   1.4191560295854806        11.398633801438033      -0.46137483188896439     
 H  0.33298443864729976        9.5430329679144634      -0.28319673366960996     
 H   4.5368172815150167        5.7770325819085029        6.3211613846875849     
 C   4.6510762689693452        7.8614422245284148        6.8842172207052776     
 H   4.4018770431114316        9.9724756324968240        7.2939947029224239     
 C  -2.5228432888409493        12.178279486098653        6.9222821423776439     
 C  -1.3583636024025820        11.460932628680679        8.9098541834118006     
 H -0.25616138379753817        9.6104171021552496        8.7439256892664226     
 H  -4.5240492436349697        5.7643986543853991        2.2554991305381460     
 C  -4.6329654110545713        7.8366901740497532        1.6502234654418710     
 H  -4.3767420018000536        9.9382135477750442        1.1977983446175369     
 H   3.1684406575007444        12.894986040813420        2.0452902669567248     
 C   2.2265432984341116        12.341899163869556       0.18130522026230900     
 H   1.1561242838258474        11.511181904992444       -1.5145052194068034     
 H   5.6007611437067792        7.7690367109941301        7.4082282529567980     
 H  -3.1655729803493551        12.892687514413923        6.4069410943665890     
 C  -2.1895819140991941        12.381105786158244        8.2649826860025222     
 H  -1.0876058479894317        11.590648806859390        9.9588162075688267     
 H  -5.5891920569560822        7.7390017523636470        1.1388176603567788     
 H   2.6208437757676615        13.204208623856278      -0.34686600149627955     
 H  -2.5882539964544224        13.246151691642551        8.7853021233924817     
 Dy   2.3897848337311504E-002   8.4094070247683721        12.580395701659199     
 Cl  -5.7535856804185083E-002   11.091973667036948        12.576743511646068     
 O -0.79597916563711102        7.9213716487364856        10.625577965624109     
 N  -1.3222040150630741        6.2333604165744472        13.045025602748877     
 N  -2.2035130752092345        8.7799947120795014        13.814892336502727     
 O  0.88691090378774351        7.9700904321082451        14.540037171811196     
 N   1.4796683428334181        6.3142326626447938        12.115715708273276     
 N   2.2148812707469321        8.9256000042570740        11.320858511856709     
 C  -1.2384751829446918        6.8529453542487540        9.9608184943338056     
 C  -1.9398892508638130        6.4176809690612657        14.382448681643231     
 C -0.45473771950680053        5.0230102339486002        13.077080978637367     
 C  -2.4389410131510396        6.0738712670488315        12.054056521366936     
 C  -2.8808673662416324        9.9474678845779145        13.889926268074692     
 C  -2.7029711415250399        7.7113834717648624        14.488266786430465     
 C   1.3342201965011642        6.8997696785323761        15.200893743296913     
 C   2.1133917329298306        6.5464628132939833        10.794092035382015     
 C  0.66849939686933657        5.0689857741933926        12.041960432851361     
 C   2.5829902270431657        6.1816765048196505        13.125048047711365     
 C   2.8193350296779212        10.130382914597407        11.230882646744837     
 C   2.8295778112568626        7.8662781823405972        10.733519302313441     
 C  -2.0361709968478170        5.8758239461914528        10.621397708870546     
 C -0.92034056863456037        6.6502088873887875        8.5982618419887729     
 H  -2.6133735845954655        5.5782873193014773        14.629263129400149     
 H  -1.1286759109865860        6.4256480673688472        15.127385692865420     
 H  -1.0598819911432864        4.1148899361718811        12.911997870992598     
 H  -2.2873445384121144E-002   4.9471546789474568        14.079929231183128     
 H  -3.0465733834947888        6.9870659819043066        12.129756479819704     
 H  -3.0670223644697376        5.2237031790794788        12.368841912520404     
 H  -2.4305796851284782        10.779696636861768        13.350731178890344     
 C  -4.0642741881281488        10.094986910122476        14.610784916611241     
 C  -3.8652191864568439        7.7913020662185284        15.257418841207336     
 C   2.1502306176181838        5.9381742841263714        14.540486344750846     
 C  0.99877616396286217        6.6710917081613763        16.556423903608263     
 H   2.8153748313745224        5.7340037363321956        10.538168436178299     
 H   1.3138908671951790        6.5527030070344132        10.037020241818178     
 H   1.3178909000130450        4.1847243186035064        12.168343577894598     
 H  0.23623712165119010        5.0188821748703356        11.037411771916316     
 H   3.1515589606692318        7.1218609331070866        13.082012643065488     
 H   3.2505154873146349        5.3641531481941414        12.807799531618800     
 H   2.2755180746708201        10.953592888633727        11.692535284678161     
 C   4.0436010499033666        10.322886789261702        10.591737381400641     
 C   4.0553870578970095        7.9811443840014231        10.078835082703604     
 C  -2.5240428171688403        4.7782224307487056        9.9058413645732895     
 C  -1.4139493030199373        5.5400231754865885        7.9038474247101442     
 H -0.31887070973493276        7.3934782117998772        8.0772316237239110     
 H  -4.5740449068541196        11.055873197429827        14.637281639464815     
 C  -4.5701416131402164        8.9954411649364179        15.305664975119566     
 H  -4.2261021833523902        6.9095108917928050        15.784679610580792     
 C   2.5947064148169403        4.8037732255377446        15.228954203732895     
 C   1.4631160735327648        5.5350017699536238        17.230170394731545     
 H  0.39143892601493596        7.4029946700727942        17.086667987257975     
 H   4.4786025121130013        11.317266773221137        10.532056132428902     
 C   4.6885612460459534        9.2229700172277287        10.023167325538552     
 H   4.5121806349602434        7.0984942121806602        9.6334738607344903     
 H  -3.1557849691262847        4.0535628385848712        10.420161510493877     
 C  -2.2291766479670554        4.6068966832407421        8.5500583540822692     
 H  -1.1639608445927740        5.4288730800959639        6.8474467807585979     
 H  -5.5039514227358817        9.0757492683959740        15.861009243288175     
 H   3.2121957275791284        4.0765696801654077        14.699849466467750     
 C   2.2639433403836793        4.5960566662993632        16.572460500782761     
 H   1.1933560645622192        5.4021747849816579        18.279394833707059     
 H   5.6619187000269209        9.3290945128279272        9.5445160459591563     
 H  -2.6462384065448079        3.7557585590619174        8.0221436564706128     
 H   2.6385828734516821        3.7142783554116852        17.085441105711418     
         256

 Dy   4.2862228086705541        7.5390663272438971E-002   4.2484943150815697     
 Cl   4.3115706531905831       -2.6047430183462859        4.2032910304676374     
 O   5.1168854281679241       0.53073847533174057        2.2826415768274853     
 N   5.6815314198703719        2.2199261228181539        4.6924530169389840     
 N   6.4885245294743044      -0.35590190711280906        5.5058378947732693     
 O   3.4457220616884006       0.55559824460467833        6.2009258463732833     
 N   2.8783441027245975        2.2091200864819163        3.7674016598102837     
 N   2.0607328633235316      -0.36870346530149983        3.0247778334453170     
 C   5.5626580856690229        1.5945694399760415        1.6115320077606510     
 C   6.3111383421784089        2.0230632863191533        6.0212608530940566     
 C   4.8399304203905338        3.4466377056340698        4.7390628007976625     
 C   6.7892310183464089        2.3601643717445926        3.6894670615788936     
 C   7.1237634137879304       -1.5435896942022727        5.6107280453439659     
 C   7.0478598459081576       0.71616060302611684        6.1203735153239851     
 C   3.0059428301611808        1.6332828557865686        6.8543582193157198     
 C   2.2508090029980354        1.9920188933549561        2.4399752186249732     
 C   3.7145797016451629        3.4383610843556771        3.7062208529882810     
 C   1.7695604928323490        2.3592318661569598        4.7688677264561594     
 C   1.4137249709292632       -1.5528930040082061        2.9664282278735055     
 C   1.5084393150564086       0.68541281905115192        2.3738185319827854     
 C   6.3702324857595602        2.5690098277448370        2.2639318952967815     
 C   5.2375785803594805        1.7999381882181016       0.24999906021186757     
 H   7.0014919671345153        2.8497270764434814        6.2619196366635244     
 H   5.5081251295781177        2.0252225259115697        6.7746825089350846     
 H   5.4647536869134514        4.3435710109674144        4.5880244339023815     
 H   4.4092119565401413        3.5147861039204011        5.7428357047012888     
 H   7.3790273968371594        1.4349011211304898        3.7559028159091126     
 H   7.4363951249954052        3.1973893282583763        3.9980827365337319     
 H   6.6253642193328979       -2.3776625929739845        5.1221742260176280     
 C   8.3252594397792627       -1.7070933008885798        6.2962447841013232     
 C   8.2404278105578808       0.62617627014823696        6.8353296241144132     
 C   2.1925891976237253        2.5936215826658624        6.1889351717543120     
 C   3.3474905468487490        1.8676951306921157        8.2065217407101674     
 H   1.5640079662333266        2.8173098586854777        2.1828393675044975     
 H   3.0546657017212175        1.9778979178911640        1.6873578986503039     
 H   3.0852307128683547        4.3336927191533521        3.8491365077241375     
 H   4.1441448947195232        3.4965571445206911        2.7010553566358197     
 H   1.1844571279835332        1.4303486685413975        4.7190713276318110     
 H   1.1185648004456945        3.1887355349754971        4.4481654153908865     
 H   1.9080182763868425       -2.3734612155467594        3.4811881009978327     
 C  0.20838295302853380       -1.7304084757821245        2.2906439286635552     
 C  0.31494541134920745       0.57892549871500598        1.6617583540866068     
 C   6.8376903163456753        3.6787338220989061        1.5525662325547038     
 C   5.7189596417912174        2.9157197391070446      -0.44387539107328378     
 H   4.6294012262840996        1.0626606900797686      -0.27085232459934305     
 H   8.7925992115114369       -2.6865232102643612        6.3582083795273157     
 C   8.9047497886729694      -0.59825205817778737        6.9082451280817763     
 H   8.6516814206713200        1.5143863454803717        7.3085044654632529     
 C   1.7301330287141850        3.7170049040697140        6.8813916514563020     
 C   2.8742955458211097        2.9998612888752625        8.8803384410426052     
 H   3.9558972185158470        1.1350554329422644        8.7349874531182703     
 H -0.27020185412140191       -2.7056094946424207        2.2692771573386024     
 C -0.36033696313336733      -0.64172723134329324        1.6342170860740151     
 H  -8.9371534960185600E-002   1.4533544895390600        1.1576987109911629     
 H   7.4617899850702321        4.4091119365005085        2.0690263188150833     
 C   6.5273770957605466        3.8568481473776450       0.20062776131698809     
 H   5.4569994622621172        3.0302767975549552       -1.4971328949229985     
 H   9.8583357916440839      -0.68529132945716975        7.4260513009447484     
 H   1.0982759596372476        4.4344246119610835        6.3568545285866014     
 C   2.0567645627544051        3.9248466360975729        8.2249593311199298     
 H   3.1423243058836428        3.1346312681922317        9.9294161622218606     
 H  -1.3134754663027060      -0.74179816833334311        1.1173124096351419     
 H   6.9255352674151744        4.7180191987770783      -0.32679868848100796     
 H   1.6644900481983247        4.7973944564834188        8.7379982240671961     
 Dy   4.3017516364880590        16.880377810512080        12.566364321395380     
 Cl   4.2074455650096771        19.558647623539951        12.533501002221408     
 O   3.5048433252903588        16.383476095116979        10.604333758333887     
 N   2.9536423099829903        14.699120732090195        13.023163773989273     
 N   2.0682992569593792        17.247603274447666        13.790494330037427     
 O   5.1449705832566481        16.449506183343683        14.534682302173797     
 N   5.7604219833829458        14.775765794818867        12.122566981487534     
 N   6.5156768920433237        17.383764946031967        11.350252290177076     
 C   3.0625986118802757        15.315785430975255        9.9376732878041736     
 C   2.3250863575181846        14.883329794787826        14.354553768576144     
 C   3.8177102858530341        13.486989737011445        13.063902798002427     
 C   1.8453416036642465        14.540716881580682        12.023603628533213     
 C   1.3965783434366028        18.417388287039380        13.873405372205404     
 C   1.5656543099954146        16.178566601906333        14.459896380055824     
 C   5.5829984096570140        15.381335801965811        15.205776483081895     
 C   6.4091625924912039        15.007688577289494        10.808777280662278     
 C   4.9489382287813219        13.531538514874617        12.038495357205660     
 C   6.8507828634491990        14.643107860523374        13.145718133943111     
 C   7.1232940117903132        18.587396277460005        11.268447995627946     
 C   7.1256954320604420        16.327726356998955        10.754460850456189     
 C   2.2582143733568452        14.341293788505597        10.594057136467525     
 C   3.3854888447049007        15.113160253409339        8.5763233577906046     
 H   1.6476812661725970        14.045112536232864        14.594133574811806     
 H   3.1297932350927735        14.887904763608475        15.106370304116652     
 H   3.2119222147524766        12.579826444461574        12.895928276145037     
 H   4.2416641680687244        13.412565302078967        14.070150823596054     
 H   1.2393243331991433        15.455026228548903        12.094780742429480     
 H   1.2126739995019780        13.692179823470509        12.333368954990629     
 H   1.8493369487721569        19.249884133009541        13.337203894969587     
 C  0.21579053577303076        18.566768334641431        14.597953182909688     
 C  0.40464073346371571        16.259737963162049        15.230616065328610     
 C   6.4022986632241947        14.413017767577390        14.559091548717177     
 C   5.2348468029459099        15.162319676473931        16.559728853980275     
 H   7.1144844265927558        14.195737881853761        10.560213523487540     
 H   5.6183198423556506        15.013337900013781        10.042476957419110     
 H   5.5952428189696599        12.645565406387741        12.167539129007473     
 H   4.5247692592654731        13.484276724990069        11.030265700786924     
 H   7.4253721305148570        15.579221474407925        13.102462886012777     
 H   7.5177965567804694        13.819836307300937        12.842163396960142     
 H   6.5829844745595558        19.408539750081783        11.736470928603161     
 C   8.3455640288589006        18.782025419062101        10.626827044852222     
 C   8.3473496959244748        16.446038290070327        10.094452116710462     
 C   1.7701321027788333        13.245398108924855        9.8753731775511895     
 C   2.8888254546456391        14.006541759098274        7.8780273342134830     
 H   3.9909087118796216        15.855549789956720        8.0588311254516771     
 H -0.28820369272755164        19.529983044627905        14.631907989015968     
 C -0.29468332699700789        17.466118080076868        15.286493610365785     
 H   4.0605514337368004E-002   15.377405258040341        15.754284672389575     
 C   6.8400878062080412        13.284570873863869        15.261162125221231     
 C   5.6937409737469009        14.032960897536338        17.247487680714510     
 H   4.6226103729852541        15.897470292033558        17.078942882091741     
 H   8.7839962896417916        19.774943842729041        10.574028265158471     
 C   8.9831065606852167        17.686466826198487        10.045166740604527     
 H   8.7992628346721542        15.566601243891007        9.6399886884937782     
 H   1.1338935871549916        12.522348905537223        10.386699166216973     
 C   2.0688180522131536        13.074713822224338        8.5203360967062185     
 H   3.1394841285768815        13.897483536046851        6.8215832947400648     
 H  -1.2268032192694327        17.547195205571533        15.844457676310840     
 H   7.4622207887223944        12.553120783505761        14.743848678103497     
 C   6.4994203787423279        13.088865199255498        16.603700634256139     
 H   5.4176678124510662        13.910148552509039        18.296118228037688     
 H   9.9528495234109595        17.794895673242191        9.5609693140501939     
 H   1.6503889079066278        12.225491760505054        7.9899029118280245     
 H   6.8705500292686956        12.212046846229640        17.126727897403459     
 Dy   2.3230844143916695E-002   8.5555241470620320        4.2421138333742388     
 Cl   3.0343624445911998E-002   5.8720222189396436        4.2089646597606798     
 O  0.82717300543638672        9.0154686667367372        2.2658891393562604     
 N   1.4212334828199165        10.690887068710632        4.6798402537860309     
 N   2.2419118198385681        8.1174762156411120        5.4698517956347690     
 O -0.77674596691367748        9.0413298478382451        6.2085514090526717     
 N  -1.3963677563571264        10.691066958105289        3.7839983912008801     
 N  -2.2003909835391378        8.1049472951134778        3.0194003562390872     
 C   1.2707400706560810        10.079321070827877        1.5933884684801822     
 C   2.0680724110859776        10.492840560864675        6.0003557029535504     
 C  0.57779153734032773        11.916895268116214        4.7434359428379222     
 C   2.5160063574329770        10.840283556329091        3.6639478514057107     
 C   2.8741718485332419        6.9277388481481559        5.5685977358458958     
 C   2.8018542056805775        9.1842452783024005        6.0920211886807412     
 C  -1.2262835445393896        10.109071820258242        6.8709681644400176     
 C  -2.0335110666231775        10.478028203844726        2.4620101860808643     
 C -0.55739638296065086        11.917653891915167        3.7215774488784401     
 C  -2.4923060107722055        10.834151724391262        4.7985090143607598     
 C  -2.8412307208857528        6.9178024371600584        2.9486230972981016     
 C  -2.7651921825147534        9.1654899790640858        2.3889914123768032     
 C   2.0816908966697558        11.052879223434466        2.2432005623251734     
 C  0.94132084473456668        10.283937278288898       0.23307030540115925     
 H   2.7626393620853475        11.318532360946071        6.2318533670430227     
 H   1.2749455085644255        10.496432269804840        6.7638847001259306     
 H   1.2016509737014609        12.814652543260602        4.5941081029878115     
 H  0.15705704069953166        11.977680378029998        5.7517658691018108     
 H   3.1103056627495618        9.9175006695758601        3.7214593209840494     
 H   3.1634280652838624        11.678941669118476        3.9684163388788205     
 H   2.3747637083515043        6.0979695003806036        5.0737991889659702     
 C   4.0726007039427348        6.7575940901596194        6.2579116027489725     
 C   3.9905079851077443        9.0870792115835819        6.8121205699031329     
 C  -2.0553776173336256        11.063789263201425        6.2163013801162474     
 C -0.87906040792483719        10.337985190518189        8.2226891705788390     
 H  -2.7296004119190482        11.298764224469354        2.2153181599202898     
 H  -1.2359380835952150        10.475513615006951        1.7026760596736512     
 H  -1.1818272508041423        12.814649519353782        3.8756090630388003     
 H -0.13709892886223798        11.980228338659648        2.7127546153781124     
 H  -3.0754886705235438        9.9038121736864824        4.7505064919038658     
 H  -3.1504070823246519        11.662958447920399        4.4901833962761470     
 H  -2.3372865628099948        6.0928367517719773        3.4467066513138418     
 C  -4.0511610780345881        6.7428497219140349        2.2807759512174015     
 C  -3.9630699831980394        9.0607205260492805        1.6844765392297791     
 C   2.5436889001474428        12.164328417245484        1.5309102532604206     
 C   1.4196093910264485        11.400043377462165      -0.46230471984303345     
 H  0.33328917414414644        9.5443533296735001      -0.28484797247163596     
 H   4.5378954105340155        5.7771148315012697        6.3154067560884126     
 C   4.6513905758913889        7.8609163492731868        6.8805903731449254     
 H   4.4015001255773365        9.9714583910103691        7.2924708634075950     
 C  -2.5236729002982194        12.177877260132075        6.9196296320658011     
 C  -1.3611858552690765        11.459131675895300        8.9078394801376817     
 H -0.25935891267103561        9.6084454164782329        8.7419612803419948     
 H  -4.5225882588193054        5.7644483080663731        2.2483776923556031     
 C  -4.6320067535575999        7.8373028404464362        1.6452046946324130     
 H  -4.3761735225667167        9.9392512317233752        1.1946935598030344     
 H   3.1695693919606946        12.894903094545858        2.0447630102262768     
 C   2.2273499056451711        12.342800431951586       0.18065114931148840     
 H   1.1565768317307910        11.513073187432949       -1.5153766752730164     
 H   5.6012653408929935        7.7683119197811878        7.4042346886796784     
 H  -3.1656698947460646        12.892788201772994        6.4040753012354825     
 C  -2.1914657861059146        12.379963744507695        8.2626943207823551     
 H  -1.0909473673901362        11.588407281495430        9.9569952243842383     
 H  -5.5881878393390103        7.7398949710927365        1.1336725371263270     
 H   2.6217766124964843        13.205242020325860      -0.34720951650986093     
 H  -2.5902725662241277        13.244902766953047        8.7830945929929829     
 Dy   2.4459728654824070E-002   8.4077708143438130        12.582725779881919     
 Cl  -5.1875390890572741E-002   11.090282333534484        12.578666913329664     
 O -0.79548948912130357        7.9210882604673865        10.627442464175836     
 N  -1.3254463397988692        6.2343701508628175        13.046947608232285     
 N  -2.2024608811286188        8.7831624954142011        13.816831675055878     
 O  0.88488503262856066        7.9673220079343618        14.542951771410451     
 N   1.4767311388578568        6.3099271538684736        12.119057683421724     
 N   2.2175476599638033        8.9189634251666021        11.325787685646262     
 C  -1.2384246597417123        6.8528848631055039        9.9625451949915522     
 C  -1.9442634612995588        6.4203758791305141        14.383513538867016     
 C -0.45984541253301381        5.0229085545186933        13.080908277974876     
 C  -2.4412435756009705        6.0757277348389094        12.054868751242473     
 C  -2.8772136501121905        9.9519685240327203        13.892389756023046     
 C  -2.7056779467967038        7.7150181787338719        14.487644628868432     
 C   1.3320153864744200        6.8973035844168846        15.204312530150451     
 C   2.1106277965811753        6.5404863376277174        10.797259498329879     
 C  0.66372969575804741        5.0658548765938329        12.046202293127937     
 C   2.5799265684336214        6.1765779917116745        13.128402872190607     
 C   2.8243532654060597        10.122545539637580        11.236414713455181     
 C   2.8283052896264049        7.8594710502912237        10.735301186319212     
 C  -2.0370625033579626        5.8763759452786894        10.622846634905843     
 C -0.91980240380558964        6.6496686102562022        8.6001551684561885     
 H  -2.6188647827424347        5.5819415375213790        14.630362621033472     
 H  -1.1337724959074802        6.4282600490109232        15.129205668834393     
 H  -1.0663366024004006        4.1155077646404221        12.917054856719757     
 H  -2.8294836778513077E-002   4.9481117069842924        14.083966083517586     
 H  -3.0476747644884696        6.9897586102373523        12.129357026451725     
 H  -3.0707352872850882        5.2265878600408469        12.369383946439044     
 H  -2.4238466271532459        10.783781570290984        13.355542465070988     
 C  -4.0617471904196059        10.101218058920978        14.610878511230490     
 C  -3.8697900719863880        7.7963460021906270        15.253371586480180     
 C   2.1475831146436382        5.9350162879312798        14.544326396234123     
 C  0.99704588811200467        6.6699626458239516        16.560132644934377     
 H   2.8118232937428878        5.7271428329500491        10.542066830813079     
 H   1.3111246826355003        6.5466945777854519        10.040185985336965     
 H   1.3115820370455087        4.1807608005699395        12.173880058608292     
 H  0.23179538554111073        5.0151049878989795        11.041562835655228     
 H   3.1498911890846166        7.1157952281199472        13.084329723661121     
 H   3.2462432279269926        5.3578564744211983        12.811765574537546     
 H   2.2836897541660988        10.945953177931479        11.700864566692950     
 C   4.0471052783698092        10.313712406957588        10.594326601873931     
 C   4.0517705489972089        7.9733695634079957        10.076455876883363     
 C  -2.5239424471042509        4.7780195138254591        9.9077591515550694     
 C  -1.4129614515986082        5.5391207088008159        7.9059969400094676     
 H -0.31789308846593728        7.3925788954998852        8.0791279419423176     
 H  -4.5689039821638451        11.063282319987840        14.638468797907160     
 C  -4.5721557328575351        9.0018202801873226        15.301907582578261     
 H  -4.2338050063222301        6.9146599162466176        15.778196134255406     
 C   2.5935230024291442        4.8021614540552280        15.234189117117369     
 C   1.4625280685105806        5.5351382829033815        17.235087225456109     
 H  0.38977682662727353        7.4023853164946081        17.089710580867443     
 H   4.4845837687854679        11.306986631686394        10.535883704840309     
 C   4.6872726576695563        9.2139649602725484        10.021132778282649     
 H   4.5052497561562275        7.0908809821819494        9.6280308004255239     
 H  -3.1555782018911991        4.0533816916125467        10.422258834927618     
 C  -2.2280545640559182        4.6059073851446923        8.5523004647701182     
 H  -1.1625028477265891        5.4276008308829002        6.8497540851413579     
 H  -5.5070819750934898        9.0831737451495762        15.855026395235630     
 H   3.2116152143471863        4.0749037067877145        14.705933989329900     
 C   2.2639497079914341        4.5962066024794055        16.578165475263908     
 H   1.1935058058447381        5.4035019737362147        18.284620822533256     
 H   5.6591474108117925        9.3193729561060650        9.5396552250085467     
 H  -2.6442001627418210        3.7541683267844559        8.0245955235659050     
 H   2.6401506113682367        3.7157450869442394        17.091989553317326     
         256

 Dy   4.2861997569726569        7.6280050160121904E-002   4.2459029101686010     
 Cl   4.3097567991769701       -2.6038843892358368        4.2031896531770920     
 O   5.1159584007987862       0.53209892980804485        2.2798890701540935     
 N   5.6823033879224880        2.2202803408311427        4.6901298294933422     
 N   6.4897499019475688      -0.35572788388332272        5.5010845509537498     
 O   3.4471827759249436       0.55575732722577276        6.1991983126680488     
 N   2.8788392798656974        2.2102933609546365        3.7663889027166921     
 N   2.0607093556432794      -0.36749541291567839        3.0224185988492231     
 C   5.5617323863355210        1.5960670878420387        1.6090031956706043     
 C   6.3123929912299506        2.0227627215106425        6.0186084605016239     
 C   4.8410354862983533        3.4471584896673506        4.7374953754264011     
 C   6.7895808959430939        2.3605311545271217        3.6866759048732582     
 C   7.1251129940173641       -1.5434324850949674        5.6046071006836824     
 C   7.0491251779290032       0.71576178398853707        6.1165405303008429     
 C   3.0071696800496674        1.6328714288803852        6.8533706962503116     
 C   2.2505930281624615        1.9937150725081736        2.4392657416660466     
 C   3.7153377985776510        3.4393643128802718        3.7050633085391178     
 C   1.7705882535943240        2.3603439986243195        4.7683793907378629     
 C   1.4141429161057444       -1.5518323237861915        2.9625278413396834     
 C   1.5084426877095223       0.68706330222606971        2.3722095064625863     
 C   6.3699674769124490        2.5699504913916345        2.2614087407255830     
 C   5.2359220404695179        1.8021190063168087       0.24777690791816273     
 H   7.0028331954606218        2.8493073417903756        6.2594740246589877     
 H   5.5096686805225374        2.0245137209893147        6.7723356397540071     
 H   5.4660219411482052        4.3439869656554562        4.5864838946093540     
 H   4.4106990485087021        3.5150235204189437        5.7414612819940540     
 H   7.3791337491130768        1.4350960768425975        3.7525314862156045     
 H   7.4371192455028758        3.1974797747470638        3.9952336235741797     
 H   6.6265787815305481       -2.3770643964758427        5.1154504368449407     
 C   8.3267881000736015       -1.7074960323751098        6.2896798467583714     
 C   8.2417940469251736       0.62513808475907717        6.8312412554062405     
 C   2.1939383823577447        2.5937363550754435        6.1885377717575754     
 C   3.3481052004166956        1.8660143575569645        8.2058985455451552     
 H   1.5635280700880891        2.8190072327293723        2.1829535412113192     
 H   3.0540611482482736        1.9801263658346522        1.6862456589895678     
 H   3.0862889192491862        4.3348558955566840        3.8482059412081280     
 H   4.1446058385967008        3.4975775135406417        2.6997845083046896     
 H   1.1851035384275665        1.4317212455527262        4.7182030863009681     
 H   1.1197512923924307        3.1902404238629618        4.4483578809772517     
 H   1.9084045182377822       -2.3727323330862764        3.4767829972908446     
 C  0.20924401351935282       -1.7290580902691155        2.2859217979875868     
 C  0.31533626031712120       0.58093291147821990        1.6594765524518491     
 C   6.8375219199495554        3.6797229538275560        1.5502199565579393     
 C   5.7173830337989875        2.9180013374922558      -0.44589547969662063     
 H   4.6273530239995209        1.0650668830097851      -0.27297228132796142     
 H   8.7942778667820480       -2.6868907288669068        6.3504908110110785     
 C   8.9062429782391863      -0.59927981887223114        6.9027960835687923     
 H   8.6530438957876541        1.5129000819960594        7.3052459406944488     
 C   1.7312216203703146        3.7164608070218770        6.8818784414451377     
 C   2.8744085776053163        2.9973540828841725        8.8806648344252768     
 H   3.9565168553004293        1.1331013330178168        8.7339211842526794     
 H -0.26894796492701606       -2.7044153857393907        2.2632571554572736     
 C -0.35953266946669821      -0.63986499839020083        1.6304069854258711     
 H  -8.8976102198743773E-002   1.4556900006219842        1.1560052857846512     
 H   7.4622596060723581        4.4095923633004714        2.0665858296782917     
 C   6.5265521448490791        3.8584871105149561       0.19854982796577464     
 H   5.4551883008291089        3.0329372250438871       -1.4990384220856416     
 H   9.8598337515409362      -0.68680550665308626        7.4205125907486948     
 H   1.0995411463774443        4.4343703375210053        6.3577985990804153     
 C   2.0571735014362331        3.9229631259906035        8.2257924490613643     
 H   3.1420301514562397        3.1311510616856437        9.9299654434488716     
 H  -1.3124214626025126      -0.73964652340953285        1.1130177936397747     
 H   6.9248185037998047        4.7196924253358583      -0.32870996755379311     
 H   1.6645054508984443        4.7949261593988890        8.7394686793195397     
 Dy   4.3021797573246268        16.880779547896932        12.569174142931423     
 Cl   4.2145651761018437        19.558924389644243        12.539072629212736     
 O   3.5026442956196191        16.385712865758624        10.607462689952895     
 N   2.9506623066913482        14.701862272269468        13.026435925961467     
 N   2.0700488073837091        17.252347961001405        13.794455348777610     
 O   5.1449314444526015        16.447622236561990        14.536821647875668     
 N   5.7570395060841646        14.773270097588947        12.124527715981282     
 N   6.5164188891616579        17.379211066551111        11.351891551128713     
 C   3.0605520665816845        15.317763798384165        9.9410191858395898     
 C   2.3220109212240287        14.887668524960125        14.357514214463563     
 C   3.8129577001492461        13.488623002982056        13.068256950566541     
 C   1.8424920450882287        14.544222100653490        12.026614025023697     
 C   1.4004403989411311        18.423227731900855        13.877574392605020     
 C   1.5638660801385993        16.183631012091595        14.461296899794693     
 C   5.5832110264672279        15.379477723475397        15.207711790061758     
 C   6.4045488411346891        15.003525096983102        10.809867260593546     
 C   4.9438071294683708        13.530088522783574        12.042408158048113     
 C   6.8484207132456847        14.639786264221705        13.146434237768602     
 C   7.1264169454267199        18.581584110398577        11.270110988197379     
 C   7.1227350166704104        16.322603036870458        10.753715780923603     
 C   2.2560577118884990        14.343467722319483        10.597533494898416     
 C   3.3839511186831222        15.114323867580099        8.5798807037698470     
 H   1.6438752032459829        14.050265188851945        14.597742429475248     
 H   3.1265906808575754        14.892436675036441        15.109459992522606     
 H   3.2056933287630138        12.582213776042890        12.901771451277535     
 H   4.2372923056138152        13.415036575394756        14.074406917782051     
 H   1.2375806104634901        15.459298807766837        12.096899766084517     
 H   1.2087841335018368        13.696602534072616        12.336597335212726     
 H   1.8561239100741456        19.255463622101718        13.343834459228901     
 C  0.21822792440352856        18.573942412474185        14.599348340908996     
 C  0.40074010663773602        16.265830871479046        15.228244395283708     
 C   6.4016353965653234        14.410781592986147        14.560492268673093     
 C   5.2364042271283449        15.161147954404363        16.562061591010256     
 H   7.1086992225361296        14.190601242964206        10.561255206859860     
 H   5.6129113503873898        15.009317027112797        10.044404292710603     
 H   5.5888540944146845        12.643463139338616        12.172751208628368     
 H   4.5193098964536533        13.481665625533637        11.034404305995000     
 H   7.4240689994923672        15.575158198464502        13.102031655797580     
 H   7.5141320437318644        13.815636444079443        12.842433645334419     
 H   6.5891359126338731        19.403221298525938        11.740341571817222     
 C   8.3474559614332655        18.774440286486239        10.625904625919921     
 C   8.3425071226441538        16.439412882143873        10.090182057781144     
 C   1.7698229256232023        13.246098688158794        9.8799068174975329     
 C   2.8887360047923791        14.006552682184111        7.8824340660268053     
 H   3.9892283875453627        15.856512674409812        8.0619383519265568     
 H -0.28359802876844081        19.538122586233055        14.634160264243398     
 C -0.29653961119007871        17.473305483928520        15.284031043903942     
 H   3.3790058048984564E-002   15.383483472694602        15.749442195990319     
 C   6.8411214045574669        13.283328491173593        15.262961551562572     
 C   5.6965396903435508        14.032436639848028        17.250017930742047     
 H   4.6246988953077359        15.896642429052589        17.081435721699474     
 H   8.7882904933745198        19.766266225419827        10.573782421111437     
 C   8.9806472538505595        17.678579739634312        10.040780202489918     
 H   8.7913886381098578        15.559780405513077        9.6334845674156515     
 H   1.1344505454153493        12.522705918977422        10.391835735444332     
 C   2.0696753441407854        13.074243915036885        8.5252750220129165     
 H   3.1400920348642472        13.896757342829218        6.8262428529586314     
 H  -1.2299998742359020        17.555179141480711        15.839419318167209     
 H   7.4633722387707948        12.552002501883921        14.745629332731818     
 C   6.5022733268464474        13.088547098922962        16.606033565159272     
 H   5.4215447803117041        13.910112367451250        18.298973437106426     
 H   9.9492756527887476        17.785920532932035        9.5543285617894647     
 H   1.6530261543418687        12.223785031261837        7.9954536157545943     
 H   6.8749531568566455        12.212571124670381        17.129211829667497     
 Dy   2.2759031969351216E-002   8.5553197630076010        4.2396534375832218     
 Cl   2.8209058956918286E-002   5.8718355796082404        4.2099719144063457     
 O  0.82764289226235910        9.0157317358198288        2.2639407055736704     
 N   1.4211084864899224        10.690517455752730        4.6782307790227424     
 N   2.2416845917072421        8.1173153056453184        5.4672299096108574     
 O -0.77797244672698618        9.0406903635283715        6.2058686213703380     
 N  -1.3962052053173317        10.691103739926341        3.7813386317508169     
 N  -2.1997709184220566        8.1048789408553716        3.0151128495862949     
 C   1.2712897098592180        10.079778792461601        1.5918221954744549     
 C   2.0673690619798366        10.492261513445769        5.9990384581211540     
 C  0.57783590523744721        11.916632308893627        4.7414890088066421     
 C   2.5163195311163356        10.839858613691298        3.6627545915910171     
 C   2.8744017067165819        6.9277520131661445        5.5646824795497611     
 C   2.8014457484819650        9.1837524269879438        6.0901388435678303     
 C  -1.2277633659580047        10.108251106632654        6.8684039116228730     
 C  -2.0330123936286646        10.478292537212960        2.4591655179465168     
 C -0.55700316916346160        11.917563269821228        3.7192325828371229     
 C  -2.4924300128456194        10.834335077591886        4.7954898530349910     
 C  -2.8403176506010563        6.9176579908414828        2.9431080377410943     
 C  -2.7646313511922709        9.1658037423166512        2.3854034171927458     
 C   2.0823933405933448        11.052967140810576        2.2419877492805180     
 C  0.94167634273209766        10.285073745211120       0.23166150317964787     
 H   2.7616695234792514        11.318034075707065        6.2310889841685206     
 H   1.2739025027598236        10.495461069697352        6.7622255754883644     
 H   1.2019143003870709        12.814258544277701        4.5922390750529676     
 H  0.15678160502813654        11.977504390142141        5.7496916681516810     
 H   3.1103750947745930        9.9169168377561547        3.7201363809637602     
 H   3.1638128532207292        11.678292148324299        3.9676555018517621     
 H   2.3750395307763972        6.0982229880891312        5.0694402398898299     
 C   4.0731874750682540        6.7574753915410755        6.2533400195954751     
 C   3.9903118449000483        9.0863582029490413        6.8098930093314802     
 C  -2.0560884234669379        11.063488857751322        6.2135409676865159     
 C -0.88171791785877740        10.336338873152604        8.2205527217589207     
 H  -2.7290352843819736        11.299061549650116        2.2124520569474115     
 H  -1.2352199793812710        10.475917149135027        1.7000739542826762     
 H  -1.1813268934109893        12.814668341207085        3.8730317813003148     
 H -0.13634895842922098        11.980145863898244        2.7105708664368184     
 H  -3.0758984299290049        9.9041851356660189        4.7470482117178747     
 H  -3.1501643025443196        11.663405389726085        4.4870824821064224     
 H  -2.3364158163949953        6.0924051506454076        3.4407454772485675     
 C  -4.0500050375964030        6.7430018678273180        2.2747600560090153     
 C  -3.9624090513696077        9.0614321956814745        1.6806754112133664     
 C   2.5446124172297684        12.164594949899378        1.5301403137203906     
 C   1.4200627524674165        11.401452953486295      -0.46323460779710246     
 H  0.33359390964099311        9.5456736914325351      -0.28649921127366196     
 H   4.5389735395530142        5.7771970810940356        6.3096521274892403     
 C   4.6517048828134326        7.8603904740179589        6.8769635255845740     
 H   4.4011232080432414        9.9704411495239142        7.2909470238927669     
 C  -2.5245025117554896        12.177475034165498        6.9169771217539573     
 C  -1.3640081081355711        11.457330723109923        8.9058247768635610     
 H -0.26255644154453306        9.6064737308012162        8.7399968714175671     
 H  -4.5211272740036410        5.7644979617473462        2.2412562541730603     
 C  -4.6310480960606286        7.8379155068431192        1.6401859238229550     
 H  -4.3756050433333797        9.9402889156717045        1.1915887749885319     
 H   3.1706981264206453        12.894820148278297        2.0442357534958284     
 C   2.2281565128562302        12.343701700033614       0.17999707836066781     
 H   1.1570293796357345        11.514964469873453       -1.5162481311392295     
 H   5.6017695380792087        7.7675871285682456        7.4002411244025588     
 H  -3.1657668091427742        12.892888889132067        6.4012095081043769     
 C  -2.1933496581126350        12.378821702857145        8.2604059555621863     
 H  -1.0942888867908407        11.586165756131471        9.9551742411996500     
 H  -5.5871836217219384        7.7407881898218269        1.1285274138958750     
 H   2.6227094492253067        13.206275416795441      -0.34755303152344225     
 H  -2.5922911359938330        13.243653842263543        8.7808870625934841     
 Dy   2.5021608972336639E-002   8.4061346039192557        12.585055858104639     
 Cl  -4.6214924976960413E-002   11.088591000032022        12.580590315013259     
 O -0.79499981260549613        7.9208048721982873        10.629306962727561     
 N  -1.3286886645346641        6.2353798851511879        13.048869613715693     
 N  -2.2014086870480032        8.7863302787489008        13.818771013609030     
 O  0.88285916146937771        7.9645535837604786        14.545866371009703     
 N   1.4737939348822957        6.3056216450921543        12.122399658570172     
 N   2.2202140491806746        8.9123268460761302        11.330716859435814     
 C  -1.2383741365387329        6.8528243719622539        9.9642718956492988     
 C  -1.9486376717353044        6.4230707891997634        14.384578396090799     
 C -0.46495310555922714        5.0228068750887873        13.084735577312385     
 C  -2.4435461380509009        6.0775842026289881        12.055680981118012     
 C  -2.8735599339827482        9.9564691634875260        13.894853243971399     
 C  -2.7083847520683682        7.7186528857028813        14.487022471306402     
 C   1.3298105764476755        6.8948374903013931        15.207731317003992     
 C   2.1078638602325199        6.5345098619614523        10.800426961277745     
 C  0.65895999464675836        5.0627239789942733        12.050444153404513     
 C   2.5768629098240772        6.1714794786036977        13.131757696669849     
 C   2.8293715011341982        10.114708164677753        11.241946780165526     
 C   2.8270327679959473        7.8526639182418512        10.737083070324982     
 C  -2.0379540098681082        5.8769279443659252        10.624295560941139     
 C -0.91926423897661891        6.6491283331236160        8.6020484949236025     
 H  -2.6243559808894035        5.5855957557412808        14.631462112666796     
 H  -1.1388690808283746        6.4308720306530001        15.131025644803364     
 H  -1.0727912136575148        4.1161255931089640        12.922111842446917     
 H  -3.3716228172904997E-002   4.9490687350211289        14.088002935852044     
 H  -3.0487761454821500        6.9924512385703990        12.128957573083744     
 H  -3.0744482101004391        5.2294725410022149        12.369925980357683     
 H  -2.4171135691780141        10.787866503720199        13.360353751251631     
 C  -4.0592201927110620        10.107449207719478        14.610972105849742     
 C  -3.8743609575159317        7.8013899381627247        15.249324331753025     
 C   2.1449356116690930        5.9318582917361891        14.548166447717399     
 C  0.99531561226114718        6.6688335834865260        16.563841386260496     
 H   2.8082717561112527        5.7202819295679026        10.545965225447858     
 H   1.3083584980758218        6.5406861485364916        10.043351728855754     
 H   1.3052731740779724        4.1767972825363726        12.179416539321984     
 H  0.22735364943103140        5.0113278009276243        11.045713899394141     
 H   3.1482234175000010        7.1097295231328079        13.086646804256755     
 H   3.2419709685393503        5.3515598006482561        12.815731617456292     
 H   2.2918614336613774        10.938313467229230        11.709193848707740     
 C   4.0506095068362509        10.304538024653475        10.596915822347222     
 C   4.0481540400974083        7.9655947428145675        10.074076671063123     
 C  -2.5238420770396615        4.7778165969022117        9.9096769385368511     
 C  -1.4119736001772789        5.5382182421150432        7.9081464553087910     
 H -0.31691546719694175        7.3916795791998933        8.0810242601607225     
 H  -4.5637630574735706        11.070691442545851        14.639655956349506     
 C  -4.5741698525748546        9.0081993954382291        15.298150190036957     
 H  -4.2415078292920709        6.9198089407004311        15.771712657930019     
 C   2.5923395900413482        4.8005496825727123        15.239424030501842     
 C   1.4619400634883961        5.5352747958531401        17.240004056180673     
 H  0.38811472723961116        7.4017759629164219        17.092753174476911     
 H   4.4905650254579346        11.296706490151653        10.539711277251715     
 C   4.6859840692931591        9.2049599033173664        10.019098231026746     
 H   4.4983188773522107        7.0832677521832395        9.6225877401165576     
 H  -3.1553714346561135        4.0532005446402222        10.424356159361359     
 C  -2.2269324801447814        4.6049180870486435        8.5545425754579671     
 H  -1.1610448508604041        5.4263285816698357        6.8520613895241187     
 H  -5.5102125274510980        9.0905982219031767        15.849043547183085     
 H   3.2110347011152447        4.0732377334100205        14.712018512192049     
 C   2.2639560755991890        4.5963565386594478        16.583870449745060     
 H   1.1936555471272567        5.4048291624907705        18.289846811359453     
 H   5.6563761215966641        9.3096513993842045        9.5347944040579353     
 H  -2.6421619189388337        3.7525780945069949        8.0270473906611972     
 H   2.6417183492847913        3.7172118184767937        17.098538000923231     
         256

 Dy   4.2861767052747606        7.7169437047804837E-002   4.2433115052556314     
 Cl   4.3079429451633571       -2.6030257601253881        4.2030882758865458     
 O   5.1150313734296491       0.53345938428434914        2.2771365634807017     
 N   5.6830753559746050        2.2206345588441319        4.6878066420477005     
 N   6.4909752744208324      -0.35555386065383637        5.4963312071342312     
 O   3.4486434901614862       0.55591640984686719        6.1974707789628143     
 N   2.8793344570067978        2.2114666354273571        3.7653761456231005     
 N   2.0606858479630272      -0.36628736052985700        3.0200593642531288     
 C   5.5608066870020201        1.5975647357080356        1.6064743835805579     
 C   6.3136476402814932        2.0224621567021317        6.0159560679091912     
 C   4.8421405522061720        3.4476792737006314        4.7359279500551388     
 C   6.7899307735397789        2.3608979373096508        3.6838847481676233     
 C   7.1264625742467977       -1.5432752759876622        5.5984861560233998     
 C   7.0503905099498496       0.71536296495095730        6.1127075452777007     
 C   3.0083965299381545        1.6324600019742017        6.8523831731849034     
 C   2.2503770533268876        1.9954112516613911        2.4385562647071199     
 C   3.7160958955101395        3.4403675414048660        3.7039057640899546     
 C   1.7716160143562991        2.3614561310916797        4.7678910550195654     
 C   1.4145608612822256       -1.5507716435641767        2.9586274548058618     
 C   1.5084460603626360       0.68871378540098738        2.3706004809423873     
 C   6.3697024680653378        2.5708911550384319        2.2588855861543840     
 C   5.2342655005795553        1.8042998244155155       0.24555475562445792     
 H   7.0041744237867274        2.8488876071372697        6.2570284126544502     
 H   5.5112122314669580        2.0238049160670597        6.7699887705729296     
 H   5.4672901953829580        4.3444029203434980        4.5849433553163266     
 H   4.4121861404772638        3.5152609369174868        5.7400868592868184     
 H   7.3792401013889934        1.4352910325547055        3.7491601565220964     
 H   7.4378433660103465        3.1975702212357513        3.9923845106146274     
 H   6.6277933437281984       -2.3764661999777013        5.1087266476722526     
 C   8.3283167603679384       -1.7078987638616399        6.2831149094154197     
 C   8.2431602832924682       0.62409989936991739        6.8271528866980686     
 C   2.1952875670917642        2.5938511274850247        6.1881403717608388     
 C   3.3487198539846421        1.8643335844218134        8.2052753503801430     
 H   1.5630481739428514        2.8207046067732668        2.1830677149181410     
 H   3.0534565947753296        1.9823548137781406        1.6851334193288319     
 H   3.0873471256300182        4.3360190719600160        3.8472753746921180     
 H   4.1450667824738776        3.4985978825605923        2.6985136599735595     
 H   1.1857499488715999        1.4330938225640550        4.7173348449701242     
 H   1.1209377843391668        3.1917453127504265        4.4485503465636169     
 H   1.9087907600887222       -2.3720034506257934        3.4723778935838565     
 C  0.21010507401017181       -1.7277077047561067        2.2811996673116188     
 C  0.31572710928503495       0.58294032424143372        1.6571947508170914     
 C   6.8373535235534364        3.6807120855562054        1.5478736805611748     
 C   5.7158064258067576        2.9202829358774669      -0.44791556831995749     
 H   4.6253048217149422        1.0674730759398017      -0.27509223805657973     
 H   8.7959565220526610       -2.6872582474694524        6.3427732424948422     
 C   8.9077361678054015      -0.60030757956667491        6.8973470390558083     
 H   8.6544063709039882        1.5114138185117472        7.3019874159256446     
 C   1.7323102120264442        3.7159167099740404        6.8823652314339734     
 C   2.8745216093895229        2.9948468768930820        8.8809912278079466     
 H   3.9571364920850116        1.1311472330933694        8.7328549153870885     
 H -0.26769407573263021       -2.7032212768363606        2.2572371535759448     
 C -0.35872837580002914      -0.63800276543710843        1.6265968847777272     
 H  -8.8580669437301945E-002   1.4580255117049086        1.1543118605781397     
 H   7.4627292270744849        4.4100727901004353        2.0641453405414998     
 C   6.5257271939376116        3.8601260736522671       0.19647189461456122     
 H   5.4533771393961006        3.0355976525328190       -1.5009439492482846     
 H   9.8613317114377868      -0.68831968384900266        7.4149738805526413     
 H   1.1008063331176408        4.4343160630809280        6.3587426695742293     
 C   2.0575824401180616        3.9210796158836341        8.2266255670027970     
 H   3.1417359970288365        3.1276708551790557        9.9305147246758807     
 H  -1.3113674589023194      -0.73749487848572270        1.1087231776444075     
 H   6.9241017401844349        4.7213656518946383      -0.33062124662657827     
 H   1.6645208535985641        4.7924578623143592        8.7409391345718834     
 Dy   4.3026078781611936        16.881181285281784        12.571983964467469     
 Cl   4.2216847871940093        19.559201155748532        12.544644256204064     
 O   3.5004452659488789        16.387949636400268        10.610591621571903     
 N   2.9476823033997062        14.704603812448740        13.029708077933662     
 N   2.0717983578080390        17.257092647555144        13.798416367517794     
 O   5.1448923056485549        16.445738289780298        14.538960993577540     
 N   5.7536570287853825        14.770774400359029        12.126488450475030     
 N   6.5171608862799921        17.374657187070255        11.353530812080351     
 C   3.0585055212830934        15.319742165793077        9.9443650838750060     
 C   2.3189354849298729        14.892007255132423        14.360474660350981     
 C   3.8082051144454576        13.490256268952667        13.072611103130653     
 C   1.8396424865122112        14.547727319726299        12.029624421514182     
 C   1.4043024544456595        18.429067176762327        13.881743413004633     
 C   1.5620778502817840        16.188695422276854        14.462697419533562     
 C   5.5834236432774409        15.377619644984982        15.209647097041623     
 C   6.3999350897781753        14.999361616676710        10.810957240524811     
 C   4.9386760301554187        13.528638530692529        12.046320958890565     
 C   6.8460585630421704        14.636464667920034        13.147150341594095     
 C   7.1295398790631257        18.575771943337148        11.271773980766811     
 C   7.1197746012803789        16.317479716741961        10.752970711391018     
 C   2.2539010504201533        14.345641656133369        10.601009853329307     
 C   3.3824133926613436        15.115487481750861        8.5834380497490894     
 H   1.6400691403193690        14.055417841471026        14.601351284138691     
 H   3.1233881266223773        14.896968586464407        15.112549680928558     
 H   3.1994644427735510        12.584601107624207        12.907614626410032     
 H   4.2329204431589060        13.417507848710544        14.078663011968047     
 H   1.2358368877278372        15.463571386984773        12.099018789739555     
 H   1.2048942675016954        13.701025244674723        12.339825715434825     
 H   1.8629108713761344        19.261043111193892        13.350465023488217     
 C  0.22066531303402637        18.581116490306943        14.600743498908304     
 C  0.39683947981175632        16.271923779796044        15.225872725238808     
 C   6.4009721299064530        14.408545418394905        14.561892988629008     
 C   5.2379616513107798        15.159976232334797        16.564394328040237     
 H   7.1029140184795043        14.185464604074653        10.562296890232178     
 H   5.6075028584191289        15.005296154211813        10.046331628002093     
 H   5.5824653698597082        12.641360872289493        12.177963288249263     
 H   4.5138505336418344        13.479054526077203        11.038542911203077     
 H   7.4227658684698783        15.571094922521079        13.101600425582381     
 H   7.5104675306832593        13.811436580857947        12.842703893708693     
 H   6.5952873507081904        19.397902846970098        11.744212215031281     
 C   8.3493478940076287        18.766855153910374        10.624982206987619     
 C   8.3376645493638346        16.432787474217424        10.085911998851826     
 C   1.7695137484675716        13.246799267392731        9.8844404574438762     
 C   2.8886465549391191        14.006563605269950        7.8868407978401285     
 H   3.9875480632111042        15.857475558862903        8.0650455784014365     
 H -0.27899236480932998        19.546262127838204        14.636412539470829     
 C -0.29839589538314959        17.480492887780169        15.281568477442102     
 H   2.6974601760601138E-002   15.389561687348865        15.744599719591063     
 C   6.8421550029068925        13.282086108483316        15.264760977903912     
 C   5.6993384069402007        14.031912382159717        17.252548180769583     
 H   4.6267874176302177        15.895814566071621        17.083928561307207     
 H   8.7925846971072499        19.757588608110609        10.573536577064404     
 C   8.9781879470159005        17.670692653070134        10.036393664375309     
 H   8.7835144415475614        15.552959567135149        9.6269804463375230     
 H   1.1350075036757070        12.523062932417620        10.396972304671690     
 C   2.0705326360684175        13.073774007849433        8.5302139473196164     
 H   3.1406999411516128        13.896031149611586        6.8309024111771990     
 H  -1.2331965292023710        17.563163077389884        15.834380960023578     
 H   7.4645236888191953        12.550884220262081        14.747409987360140     
 C   6.5051262749505669        13.088228998590427        16.608366496062406     
 H   5.4254217481723419        13.910076182393462        18.301828646175160     
 H   9.9457017821665357        17.776945392621879        9.5476878095287372     
 H   1.6556634007771096        12.222078302018618        8.0010043196811633     
 H   6.8793562844445963        12.213095403111121        17.131695761931535     
 Dy   2.2287219794785741E-002   8.5551153789531700        4.2371930417922048     
 Cl   2.6074493467924571E-002   5.8716489402768373        4.2109791690520106     
 O  0.82811277908833147        9.0159948049029186        2.2619922717910805     
 N   1.4209834901599283        10.690147842794827        4.6766213042594549     
 N   2.2414573635759156        8.1171543956495249        5.4646080235869450     
 O -0.77919892654029499        9.0400508792184961        6.2031858336880044     
 N  -1.3960426542775370        10.691140521747391        3.7786788723007541     
 N  -2.1991508533049751        8.1048105865972673        3.0108253429335030     
 C   1.2718393490623552        10.080236514095324        1.5902559224687276     
 C   2.0666657128736952        10.491682466026864        5.9977212132887567     
 C  0.57788027313456669        11.916369349671040        4.7395420747753620     
 C   2.5166327047996946        10.839433671053506        3.6615613317763236     
 C   2.8746315648999219        6.9277651781841332        5.5607672232536256     
 C   2.8010372912833521        9.1832595756734872        6.0882564984549203     
 C  -1.2292431873766196        10.107430393007066        6.8658396588057293     
 C  -2.0325137206341521        10.478556870581194        2.4563208498121694     
 C -0.55660995536627222        11.917472647727287        3.7168877167958057     
 C  -2.4925540149190333        10.834518430792510        4.7924706917092230     
 C  -2.8394045803163594        6.9175135445229072        2.9375929781840870     
 C  -2.7640705198697884        9.1661175055692148        2.3818154220086885     
 C   2.0830957845169338        11.053055058186686        2.2407749362358627     
 C  0.94203184072962853        10.286210212133341       0.23025270095813649     
 H   2.7606996848731553        11.317535790468060        6.2303246012940194     
 H   1.2728594969552218        10.494489869589863        6.7605664508507974     
 H   1.2021776270726807        12.813864545294800        4.5903700471181237     
 H  0.15650616935674144        11.977328402254285        5.7476174672015512     
 H   3.1104445267996241        9.9163330059364512        3.7188134409434710     
 H   3.1641976411575965        11.677642627530123        3.9668946648247032     
 H   2.3753153532012896        6.0984764757976597        5.0650812908136889     
 C   4.0737742461937723        6.7573566929225315        6.2487684364419769     
 C   3.9901157046923523        9.0856371943144989        6.8076654487598276     
 C  -2.0567992296002506        11.063188452301221        6.2107805552567834     
 C -0.88437542779271761        10.334692555787020        8.2184162729390042     
 H  -2.7284701568448986        11.299358874830876        2.2095859539745337     
 H  -1.2345018751673271        10.476320683263102        1.6974718488917011     
 H  -1.1808265360178363        12.814687163060386        3.8704544995618289     
 H -0.13559898799620398        11.980063389136841        2.7083871174955245     
 H  -3.0763081893344664        9.9045580976455554        4.7435899315318846     
 H  -3.1499215227639872        11.663852331531769        4.4839815679366977     
 H  -2.3355450699799958        6.0919735495188378        3.4347843031832928     
 C  -4.0488489971582178        6.7431540137406012        2.2687441608006296     
 C  -3.9617481195411766        9.0621438653136686        1.6768742831969536     
 C   2.5455359343120940        12.164861482553272        1.5293703741803604     
 C   1.4205161139083846        11.402862529510427      -0.46416449575117147     
 H  0.33389864513783979        9.5469940531915718      -0.28815045007568796     
 H   4.5400516685720129        5.7772793306868024        6.3038974988900680     
 C   4.6520191897354763        7.8598645987627318        6.8733366780242218     
 H   4.4007462905091455        9.9694239080374594        7.2894231843779389     
 C  -2.5253321232127597        12.177072808198922        6.9143246114421144     
 C  -1.3668303610020656        11.455529770324544        8.9038100735894403     
 H -0.26575397041803056        9.6045020451241996        8.7380324624931394     
 H  -4.5196662891879757        5.7645476154283193        2.2341348159905170     
 C  -4.6300894385636564        7.8385281732398022        1.6351671530134970     
 H  -4.3750365641000428        9.9413265996200355        1.1884839901740296     
 H   3.1718268608805955        12.894737202010736        2.0437084967653800     
 C   2.2289631200672892        12.344602968115645       0.17934300740984721     
 H   1.1574819275406778        11.516855752313957       -1.5171195870054426     
 H   5.6022737352654230        7.7668623373553043        7.3962475601254383     
 H  -3.1658637235394842        12.892989576491139        6.3983437149732714     
 C  -2.1952335301193551        12.377679661206596        8.2581175903420192     
 H  -1.0976304061915454        11.583924230767511        9.9533532580150599     
 H  -5.5861794041048665        7.7416814085509174        1.1233822906654232     
 H   2.6236422859541295        13.207308813265023      -0.34789654653702362     
 H  -2.5943097057635383        13.242404917574040        8.7786795321939852     
 Dy   2.5583489289849205E-002   8.4044983934946966        12.587385936327360     
 Cl  -4.0554459063348071E-002   11.086899666529558        12.582513716696855     
 O -0.79451013608968879        7.9205214839291891        10.631171461279287     
 N  -1.3319309892704592        6.2363896194395583        13.050791619199101     
 N  -2.2003564929673876        8.7894980620836005        13.820710352162180     
 O  0.88083329031019486        7.9617851595865963        14.548780970608957     
 N   1.4708567309067344        6.3013161363158350        12.125741633718620     
 N   2.2228804383975458        8.9056902669856601        11.335646033225366     
 C  -1.2383236133357534        6.8527638808190039        9.9659985963070454     
 C  -1.9530118821710503        6.4257656992690126        14.385643253314583     
 C -0.47006079858544048        5.0227051956588804        13.088562876649894     
 C  -2.4458487005008318        6.0794406704190660        12.056493210993549     
 C  -2.8699062178533059        9.9609698029423317        13.897316731919753     
 C  -2.7110915573400320        7.7222875926718899        14.486400313744371     
 C   1.3276057664209313        6.8923713961859017        15.211150103857531     
 C   2.1050999238838646        6.5285333862951864        10.803594424225611     
 C  0.65419029353546920        5.0595930813947145        12.054686013681090     
 C   2.5737992512145325        6.1663809654957209        13.135112521149093     
 C   2.8343897368623368        10.106870789717926        11.247478846875868     
 C   2.8257602463654896        7.8458567861924777        10.738864954330753     
 C  -2.0388455163782537        5.8774799434531619        10.625744486976437     
 C -0.91872607414764818        6.6485880559910306        8.6039418213910182     
 H  -2.6298471790363727        5.5892499739611816        14.632561604300118     
 H  -1.1439656657492687        6.4334840122950769        15.132845620772336     
 H  -1.0792458249146291        4.1167434215775049        12.927168828174077     
 H  -3.9137619567296916E-002   4.9500257630579654        14.092039788186502     
 H  -3.0498775264758309        6.9951438669034456        12.128558119715764     
 H  -3.0781611329157901        5.2323572219635830        12.370468014276323     
 H  -2.4103805112027823        10.791951437149415        13.365165037432275     
 C  -4.0566931950025191        10.113680356517980        14.611065700468993     
 C  -3.8789318430454753        7.8064338741348234        15.245277077025868     
 C   2.1422881086945473        5.9287002955410975        14.552006499200676     
 C  0.99358533641028968        6.6677045211491004        16.567550127586610     
 H   2.8047202184796181        5.7134210261857561        10.549863620082640     
 H   1.3055923135161434        6.5346777192875303        10.046517472374543     
 H   1.2989643111104361        4.1728337645028049        12.184953020035678     
 H  0.22291191332095206        5.0075506139562691        11.049864963133052     
 H   3.1465556459153854        7.1036638181456695        13.088963884852390     
 H   3.2376987091517080        5.3452631268753130        12.819697660375040     
 H   2.3000331131566560        10.930673756526982        11.717523130722528     
 C   4.0541137353026935        10.295363642349361        10.599505042820512     
 C   4.0445375311976077        7.9578199222211392        10.071697465242883     
 C  -2.5237417069750721        4.7776136799789652        9.9115947255186310     
 C  -1.4109857487559498        5.5373157754292706        7.9102959706081153     
 H -0.31593784592794621        7.3907802628999022        8.0829205783791291     
 H  -4.5586221327832961        11.078100565103862        14.640843114791853     
 C  -4.5761839722921733        9.0145785106891339        15.294392797495652     
 H  -4.2492106522619117        6.9249579651542437        15.765229181604633     
 C   2.5911561776535521        4.7989379110901957        15.244658943886316     
 C   1.4613520584662119        5.5354113088028987        17.244920886905238     
 H  0.38645262785194878        7.4011666093382358        17.095795768086383     
 H   4.4965462821304012        11.286426348616910        10.543538849663122     
 C   4.6846954809167620        9.1959548463621843        10.017063683770841     
 H   4.4913879985481939        7.0756545221845286        9.6171446798075912     
 H  -3.1551646674210279        4.0530193976678968        10.426453483795100     
 C  -2.2258103962336442        4.6039287889525937        8.5567846861458161     
 H  -1.1595868539942191        5.4250563324567711        6.8543686939068786     
 H  -5.5133430798087053        9.0980226986567789        15.843060699130540     
 H   3.2104541878833026        4.0715717600323265        14.718103035054201     
 C   2.2639624432069434        4.5965064748394910        16.589575424226208     
 H   1.1938052884097756        5.4061563512453272        18.295072800185647     
 H   5.6536048323815367        9.2999298426623422        9.5299335831073257     
 H  -2.6401236751358463        3.7509878622295338        8.0294992577564894     
 H   2.6432860872013459        3.7186785500093480        17.105086448529136     
         256

 Dy   4.2861536535768634        7.8058823935487770E-002   4.2407201003426618     
 Cl   4.3061290911497441       -2.6021671310149390        4.2029868985960004     
 O   5.1141043460605111       0.53481983876065331        2.2743840568073095     
 N   5.6838473240267211        2.2209887768571206        4.6854834546020596     
 N   6.4922006468940960      -0.35537983742434998        5.4915778633147116     
 O   3.4501042043980292       0.55607549246796162        6.1957432452575798     
 N   2.8798296341478982        2.2126399099000773        3.7643633885295085     
 N   2.0606623402827746      -0.36507930814403555        3.0177001296570349     
 C   5.5598809876685182        1.5990623835740327        1.6039455714905113     
 C   6.3149022893330349        2.0221615918936209        6.0133036753167586     
 C   4.8432456181139907        3.4482000577339118        4.7343605246838774     
 C   6.7902806511364640        2.3612647200921799        3.6810935914619880     
 C   7.1278121544762314       -1.5431180668803570        5.5923652113631164     
 C   7.0516558419706952       0.71496414591337754        6.1088745602545593     
 C   3.0096233798266416        1.6320485750680183        6.8513956501194944     
 C   2.2501610784913137        1.9971074308146084        2.4378467877481933     
 C   3.7168539924426280        3.4413707699294607        3.7027482196407919     
 C   1.7726437751182740        2.3625682635590395        4.7674027193012680     
 C   1.4149788064587068       -1.5497109633421620        2.9547270682720397     
 C   1.5084494330157496       0.69036426857590516        2.3689914554221883     
 C   6.3694374592182257        2.5718318186852289        2.2563624315831854     
 C   5.2326089606895918        1.8064806425142226       0.24333260333075307     
 H   7.0055156521128330        2.8484678724841643        6.2545828006499127     
 H   5.5127557824113778        2.0230961111448051        6.7676419013918521     
 H   5.4685584496177118        4.3448188750315406        4.5834028160232991     
 H   4.4136732324458254        3.5154983534160293        5.7387124365795836     
 H   7.3793464536649109        1.4354859882668134        3.7457888268285884     
 H   7.4385674865178180        3.1976606677244384        3.9895353976550751     
 H   6.6290079059258487       -2.3758680034795594        5.1020028584995654     
 C   8.3298454206622772       -1.7083014953481699        6.2765499720724680     
 C   8.2445265196597628       0.62306171398075760        6.8230645179898959     
 C   2.1966367518257841        2.5939658998946058        6.1877429717641022     
 C   3.3493345075525887        1.8626528112866623        8.2046521552151308     
 H   1.5625682777976138        2.8224019808171610        2.1831818886249623     
 H   3.0528520413023856        1.9845832617216288        1.6840211796680959     
 H   3.0884053320108498        4.3371822483633480        3.8463448081761080     
 H   4.1455277263510544        3.4996182515805430        2.6972428116424294     
 H   1.1863963593156333        1.4344663995753837        4.7164666036392804     
 H   1.1221242762859029        3.1932502016378908        4.4487428121499821     
 H   1.9091770019396619       -2.3712745681653105        3.4679727898768684     
 C  0.21096613450099083       -1.7263573192430979        2.2764775366356504     
 C  0.31611795825294869       0.58494773700464764        1.6549129491823338     
 C   6.8371851271573165        3.6817012172848549        1.5455274045644103     
 C   5.7142298178145285        2.9225645342626780      -0.44993565694329435     
 H   4.6232566194303644        1.0698792688698180      -0.27721219478519810     
 H   8.7976351773232722       -2.6876257660719984        6.3350556739786050     
 C   8.9092293573716184      -0.60133534026111879        6.8918979945428243     
 H   8.6557688460203224        1.5099275550274349        7.2987288911568413     
 C   1.7333988036825738        3.7153726129262039        6.8828520214228091     
 C   2.8746346411737291        2.9923396709019916        8.8813176211906182     
 H   3.9577561288695939        1.1291931331689220        8.7317886465214976     
 H -0.26644018653824436       -2.7020271679333305        2.2512171516946160     
 C -0.35792408213336002      -0.63614053248401614        1.6227867841295831     
 H  -8.8185236675860118E-002   1.4603610227878328        1.1526184353716280     
 H   7.4631988480766109        4.4105532169003991        2.0617048514047083     
 C   6.5249022430261441        3.8617650367895782       0.19439396126334779     
 H   5.4515659779630923        3.0382580800217505       -1.5028494764109275     
 H   9.8628296713346391      -0.68983386104491917        7.4094351703565877     
 H   1.1020715198578375        4.4342617886408506        6.3596867400680432     
 C   2.0579913787998900        3.9191961057766647        8.2274586849442315     
 H   3.1414418426014334        3.1241906486724678        9.9310640059028898     
 H  -1.3103134552021261      -0.73534323356191245        1.1044285616490401     
 H   6.9233849765690652        4.7230388784534183      -0.33253252569936342     
 H   1.6645362562986836        4.7899895652298294        8.7424095898242253     
 Dy   4.3030359989977605        16.881583022666636        12.574793786003513     
 Cl   4.2288043982861749        19.559477921852821        12.550215883195392     
 O   3.4982462362781392        16.390186407041913        10.613720553190911     
 N   2.9447023001080641        14.707345352628012        13.032980229905856     
 N   2.0735479082323693        17.261837334108883        13.802377386257978     
 O   5.1448531668445092        16.443854342998609        14.541100339279412     
 N   5.7502745514866005        14.768278703129109        12.128449184968776     
 N   6.5179028833983264        17.370103307589400        11.355170073031989     
 C   3.0564589759845022        15.321720533201987        9.9477109819104221     
 C   2.3158600486357166        14.896345985304722        14.363435106238400     
 C   3.8034525287416696        13.491889534923278        13.076965255694764     
 C   1.8367929279361936        14.551232538799107        12.032634818004666     
 C   1.4081645099501880        18.434906621623799        13.885912433404247     
 C   1.5602896204249688        16.193759832462117        14.464097939272433     
 C   5.5836362600876539        15.375761566494566        15.211582404021488     
 C   6.3953213384216605        14.995198136370318        10.812047220456076     
 C   4.9335449308424675        13.527188538601486        12.050233759733018     
 C   6.8436964128386570        14.633143071618365        13.147866445419588     
 C   7.1326628126995315        18.569959776275716        11.273436973336244     
 C   7.1168141858903473        16.312356396613467        10.752225641858434     
 C   2.2517443889518072        14.347815589947254        10.604486211760198     
 C   3.3808756666395650        15.116651095921624        8.5869953957283318     
 H   1.6362630773927549        14.060570494090108        14.604960138802133     
 H   3.1201855723871792        14.901500497892373        15.115639369334511     
 H   3.1932355567840887        12.586988439205523        12.913457801542529     
 H   4.2285485807039978        13.419979122026332        14.082919106154042     
 H   1.2340931649921840        15.467843966202709        12.101137813394592     
 H   1.2010044015015542        13.705447955276830        12.343054095656923     
 H   1.8696978326781231        19.266622600286070        13.357095587747532     
 C  0.22310270166452417        18.588290568139698        14.602138656907613     
 C  0.39293885298577669        16.278016688113038        15.223501055193907     
 C   6.4003088632475817        14.406309243803664        14.563293708584924     
 C   5.2395190754932148        15.158804510265231        16.566727065070218     
 H   7.0971288144228790        14.180327965185098        10.563338573604495     
 H   5.6020943664508689        15.001275281310829        10.048258963293586     
 H   5.5760766453047328        12.639258605240368        12.183175367870158     
 H   4.5083911708300146        13.476443426620770        11.042681516411154     
 H   7.4214627374473885        15.567031646577655        13.101169195367182     
 H   7.5068030176346543        13.807236717636451        12.842974142082969     
 H   6.6014387887825086        19.392584395414257        11.748082858245342     
 C   8.3512398265819936        18.759270021334512        10.624059788055318     
 C   8.3328219760835154        16.426162066290971        10.081641939922507     
 C   1.7692045713119406        13.247499846626670        9.8889740973902196     
 C   2.8885571050858592        14.006574528355786        7.8912475296534508     
 H   3.9858677388768453        15.858438443315995        8.0681528048763180     
 H -0.27438670085021916        19.554401669443354        14.638664814698259     
 C -0.30025217957622047        17.487680291631822        15.279105910980260     
 H   2.0159145472217713E-002   15.395639902003126        15.739757243191807     
 C   6.8431886012563181        13.280843725793041        15.266560404245253     
 C   5.7021371235368514        14.031388124471409        17.255078430797116     
 H   4.6288759399526995        15.894986703090652        17.086421400914940     
 H   8.7968789008399781        19.748910990801392        10.573290733017370     
 C   8.9757286401812415        17.662805566505956        10.032007126260700     
 H   8.7756402449852633        15.546138728757221        9.6204763252593963     
 H   1.1355644619360648        12.523419945857817        10.402108873899049     
 C   2.0713899279960493        13.073304100661980        8.5351528726263144     
 H   3.1413078474389784        13.895304956393954        6.8355619693957657     
 H  -1.2363931841688403        17.571147013299061        15.829342601879947     
 H   7.4656751388675957        12.549765938640240        14.749190641988461     
 C   6.5079792230546865        13.087910898257890        16.610699426965539     
 H   5.4292987160329806        13.910039997335673        18.304683855243898     
 H   9.9421279115443255        17.767970252311724        9.5410470572680079     
 H   1.6583006472123505        12.220371572775401        8.0065550236077332     
 H   6.8837594120325463        12.213619681551862        17.134179694195574     
 Dy   2.1815407620220263E-002   8.5549109948987390        4.2347326460011878     
 Cl   2.3939927978930856E-002   5.8714623009454341        4.2119864236976765     
 O  0.82858266591430385        9.0162578739860084        2.2600438380084902     
 N   1.4208584938299342        10.689778229836925        4.6750118294961664     
 N   2.2412301354445896        8.1169934856537314        5.4619861375630325     
 O -0.78042540635360369        9.0394113949086226        6.2005030460056707     
 N  -1.3958801032377421        10.691177303568443        3.7760191128506913     
 N  -2.1985307881878939        8.1047422323391611        3.0065378362807111     
 C   1.2723889882654922        10.080694235729046        1.5886896494630003     
 C   2.0659623637675537        10.491103418607960        5.9964039684563604     
 C  0.57792464103168617        11.916106390448453        4.7375951407440819     
 C   2.5169458784830532        10.839008728415713        3.6603680719616301     
 C   2.8748614230832614        6.9277783432021218        5.5568519669574901     
 C   2.8006288340847396        9.1827667243590287        6.0863741533420104     
 C  -1.2307230087952348        10.106609679381478        6.8632754059885848     
 C  -2.0320150476396392        10.478821203949428        2.4534761816778223     
 C -0.55621674156908285        11.917382025633346        3.7145428507544884     
 C  -2.4926780169924472        10.834701783993134        4.7894515303834542     
 C  -2.8384915100316630        6.9173690982043317        2.9320779186270798     
 C  -2.7635096885473058        9.1664312688217802        2.3782274268246311     
 C   2.0837982284405223        11.053142975562796        2.2395621231912077     
 C  0.94238733872715952        10.287346679055563       0.22884389873662514     
 H   2.7597298462670592        11.317037505229056        6.2295602184195173     
 H   1.2718164911506200        10.493518669482373        6.7589073262132313     
 H   1.2024409537582907        12.813470546311901        4.5885010191832798     
 H  0.15623073368534632        11.977152414366428        5.7455432662514223     
 H   3.1105139588246558        9.9157491741167476        3.7174905009231818     
 H   3.1645824290944633        11.676993106735946        3.9661338277976448     
 H   2.3755911756261820        6.0987299635061882        5.0607223417375486     
 C   4.0743610173192915        6.7572379943039875        6.2441968532884786     
 C   3.9899195644846563        9.0849161856799583        6.8054378881881759     
 C  -2.0575100357335629        11.062888046851119        6.2080201428270509     
 C -0.88703293772665770        10.333046238421435        8.2162798241190877     
 H  -2.7279050293078235        11.299656200011636        2.2067198510016559     
 H  -1.2337837709533832        10.476724217391176        1.6948697435007261     
 H  -1.1803261786246833        12.814705984913687        3.8678772178233429     
 H -0.13484901756318698        11.979980914375437        2.7062033685542310     
 H  -3.0767179487399274        9.9049310596250937        4.7401316513458944     
 H  -3.1496787429836548        11.664299273337456        4.4808806537669730     
 H  -2.3346743235649958        6.0915419483922681        3.4288231291180185     
 C  -4.0476929567200335        6.7433061596538844        2.2627282655922438     
 C  -3.9610871877127454        9.0628555349458626        1.6730731551805407     
 C   2.5464594513944192        12.165128015207166        1.5286004346403304     
 C   1.4209694753493525        11.404272105534558      -0.46509438370524053     
 H  0.33420338063468646        9.5483144149506067      -0.28980168887771396     
 H   4.5411297975910125        5.7773615802795684        6.2981428702908957     
 C   4.6523334966575192        7.8593387235075038        6.8697098304638704     
 H   4.4003693729750504        9.9684066665510045        7.2878993448631109     
 C  -2.5261617346700298        12.176670582232346        6.9116721011302715     
 C  -1.3696526138685601        11.453728817539165        8.9017953703153196     
 H -0.26895149929152801        9.6025303594471829        8.7360680535687099     
 H  -4.5182053043723114        5.7645972691092933        2.2270133778079737     
 C  -4.6291307810666851        7.8391408396364852        1.6301483822040388     
 H  -4.3744680848667068        9.9423642835683665        1.1853792053595271     
 H   3.1729555953405462        12.894654255743175        2.0431812400349316     
 C   2.2297697272783488        12.345504236197675       0.17868893645902659     
 H   1.1579344754456213        11.518747034754460       -1.5179910428716559     
 H   5.6027779324516382        7.7661375461423621        7.3922539958483187     
 H  -3.1659606379361938        12.893090263850212        6.3954779218421649     
 C  -2.1971174021260755        12.376537619556046        8.2558292251218504     
 H  -1.1009719255922499        11.581682705403551        9.9515322748304715     
 H  -5.5851751864877937        7.7425746272800078        1.1182371674349711     
 H   2.6245751226829519        13.208342209734603      -0.34824006155060500     
 H  -2.5963282755332431        13.241155992884536        8.7764720017944864     
 Dy   2.6145369607361770E-002   8.4028621830701393        12.589716014550079     
 Cl  -3.4893993149735729E-002   11.085208333027095        12.584437118380450     
 O -0.79402045957388134        7.9202380956600900        10.633035959831014     
 N  -1.3351733140062543        6.2373993537279286        13.052713624682509     
 N  -2.1993042988867719        8.7926658454183002        13.822649690715332     
 O  0.87880741915101190        7.9590167354127130        14.551695570208212     
 N   1.4679195269311733        6.2970106275395157        12.129083608867068     
 N   2.2255468276144170        8.8990536878951882        11.340575207014920     
 C  -1.2382730901327739        6.8527033896757539        9.9677252969647920     
 C  -1.9573860926067961        6.4284606093382610        14.386708110538368     
 C -0.47516849161165375        5.0226035162289735        13.092390175987402     
 C  -2.4481512629507627        6.0812971382091439        12.057305440869087     
 C  -2.8662525017238640        9.9654704423971374        13.899780219868108     
 C  -2.7137983626116959        7.7259222996408994        14.485778156182340     
 C   1.3254009563941871        6.8899053020704093        15.214568890711069     
 C   2.1023359875352092        6.5225569106289214        10.806761887173476     
 C  0.64942059242418004        5.0564621837951549        12.058927873957666     
 C   2.5707355926049882        6.1612824523877441        13.138467345628335     
 C   2.8394079725904753        10.099033414758098        11.253010913586213     
 C   2.8244877247350324        7.8390496541431043        10.740646838336524     
 C  -2.0397370228883993        5.8780319425403986        10.627193413011733     
 C -0.91818790931867755        6.6480477788584444        8.6058351478584338     
 H  -2.6353383771833414        5.5929041921810834        14.633661095933443     
 H  -1.1490622506701631        6.4360959939371538        15.134665596741309     
 H  -1.0857004361717433        4.1173612500460459        12.932225813901237     
 H  -4.4559010961688843E-002   4.9509827910948019        14.096076640520961     
 H  -3.0509789074695117        6.9978364952364913        12.128158666347783     
 H  -3.0818740557311406        5.2352419029249511        12.371010048194963     
 H  -2.4036474532275505        10.796036370578630        13.369976323612919     
 C  -4.0541661972939753        10.119911505316482        14.611159295088243     
 C  -3.8835027285750190        7.8114778101069211        15.241229822298713     
 C   2.1396406057200017        5.9255422993460058        14.555846550683953     
 C  0.99185506055943218        6.6665754588116757        16.571258868912725     
 H   2.8011686808479830        5.7065601228036096        10.553762014717419     
 H   1.3028261289564647        6.5286692900385699        10.049683215893330     
 H   1.2926554481428998        4.1688702464692380        12.190489500749372     
 H  0.21847017721087272        5.0037734269849130        11.054016026871965     
 H   3.1448878743307702        7.0975981131585302        13.091280965448023     
 H   3.2334264497640657        5.3389664531023708        12.823663703293786     
 H   2.3082047926519347        10.923034045824734        11.725852412737318     
 C   4.0576179637691352        10.286189260045248        10.602094263293804     
 C   4.0409210222978071        7.9500451016277109        10.069318259422642     
 C  -2.5236413369104831        4.7774107630557179        9.9135125125004127     
 C  -1.4099978973346208        5.5364133087434988        7.9124454859074387     
 H -0.31496022465895068        7.3898809465999102        8.0848168965975358     
 H  -4.5534812080930216        11.085509687661874        14.642030273234198     
 C  -4.5781980920094920        9.0209576259400404        15.290635404954347     
 H  -4.2569134752317526        6.9301069896080572        15.758745705279248     
 C   2.5899727652657560        4.7973261396076792        15.249893857270790     
 C   1.4607640534440274        5.5355478217526572        17.249837717629799     
 H  0.38479052846428635        7.4005572557600487        17.098838361695851     
 H   4.5025275388028678        11.276146207082169        10.547366422074528     
 C   4.6834068925403658        9.1869497894070022        10.015029136514938     
 H   4.4844571197441780        7.0680412921858178        9.6117016194986267     
 H  -3.1549579001859422        4.0528382506955722        10.428550808228843     
 C  -2.2246883123225074        4.6029394908565440        8.5590267968336651     
 H  -1.1581288571280342        5.4237840832437074        6.8566759982896386     
 H  -5.5164736321663135        9.1054471754103812        15.837077851077995     
 H   3.2098736746513610        4.0699057866546324        14.724187557916350     
 C   2.2639688108146983        4.5966564110195334        16.595280398707356     
 H   1.1939550296922943        5.4074835399998831        18.300298789011844     
 H   5.6508335431664083        9.2902082859404800        9.5250727621567144     
 H  -2.6380854313328594        3.7493976299520728        8.0319511248517816     
 H   2.6448538251179006        3.7201452815419023        17.111634896135040     
         256

 Dy   4.2861306018789662        7.8948210823170689E-002   4.2381286954296931     
 Cl   4.3043152371361311       -2.6013085019044899        4.2028855213054550     
 O   5.1131773186913740       0.53618029323695759        2.2716315501339177     
 N   5.6846192920788372        2.2213429948701098        4.6831602671564179     
 N   6.4934260193673596      -0.35520581419486363        5.4868245194951921     
 O   3.4515649186345718       0.55623457508905594        6.1940157115523453     
 N   2.8803248112889981        2.2138131843727975        3.7633506314359169     
 N   2.0606388326025225      -0.36387125575821416        3.0153408950609411     
 C   5.5589552883350164        1.6005600314400297        1.6014167594004649     
 C   6.3161569383845775        2.0218610270851101        6.0106512827243259     
 C   4.8443506840218102        3.4487208417671926        4.7327930993126159     
 C   6.7906305287331490        2.3616315028747095        3.6783024347563527     
 C   7.1291617347056651       -1.5429608577730518        5.5862442667028329     
 C   7.0529211739915407       0.71456532687579777        6.1050415752314171     
 C   3.0108502297151287        1.6316371481618348        6.8504081270540862     
 C   2.2499451036557399        1.9988036099678259        2.4371373107892667     
 C   3.7176120893751161        3.4423739984540549        3.7015906751916288     
 C   1.7736715358802491        2.3636803960263997        4.7669143835829715     
 C   1.4153967516351880       -1.5486502831201472        2.9508266817382180     
 C   1.5084528056688633       0.69201475175082294        2.3673824299019897     
 C   6.3691724503711145        2.5727724823320264        2.2538392770119864     
 C   5.2309524207996292        1.8086614606129297       0.24111045103704826     
 H   7.0068568804389395        2.8480481378310585        6.2521371886453752     
 H   5.5142993333557984        2.0223873062225501        6.7652950322107746     
 H   5.4698267038524655        4.3452348297195824        4.5818622767302726     
 H   4.4151603244143862        3.5157357699145724        5.7373380138723489     
 H   7.3794528059408284        1.4356809439789213        3.7424174971350803     
 H   7.4392916070252886        3.1977511142131259        3.9866862846955229     
 H   6.6302224681234989       -2.3752698069814175        5.0952790693268772     
 C   8.3313740809566159       -1.7087042268346997        6.2699850347295163     
 C   8.2458927560270574       0.62202352859159782        6.8189761492817231     
 C   2.1979859365598036        2.5940806723041874        6.1873455717673655     
 C   3.3499491611205352        1.8609720381515114        8.2040289600501186     
 H   1.5620883816523763        2.8240993548610556        2.1832960623317841     
 H   3.0522474878294412        1.9868117096651172        1.6829089400073600     
 H   3.0894635383916818        4.3383454247666799        3.8454142416600985     
 H   4.1459886702282311        3.5006386206004940        2.6959719633112993     
 H   1.1870427697596666        1.4358389765867126        4.7155983623084365     
 H   1.1233107682326391        3.1947550905253554        4.4489352777363473     
 H   1.9095632437906018       -2.3705456857048279        3.4635676861698803     
 C  0.21182719499180985       -1.7250069337300891        2.2717554059596821     
 C  0.31650880722086244       0.58695514976786145        1.6526311475475761     
 C   6.8370167307611966        3.6826903490135043        1.5431811285676456     
 C   5.7126532098222986        2.9248461326478892      -0.45195574556663121     
 H   4.6212084171457857        1.0722854617998345      -0.27933215151381646     
 H   8.7993138325938833       -2.6879932846745440        6.3273381054623687     
 C   8.9107225469378353      -0.60236310095556256        6.8864489500298403     
 H   8.6571313211366565        1.5084412915431227        7.2954703663880371     
 C   1.7344873953387032        3.7148285158783674        6.8833388114116447     
 C   2.8747476729579358        2.9898324649109016        8.8816440145732898     
 H   3.9583757656541763        1.1272390332444746        8.7307223776559066     
 H -0.26518629734385851       -2.7008330590303005        2.2451971498132872     
 C -0.35711978846669090      -0.63427829953092374        1.6189766834814392     
 H  -8.7789803914418277E-002   1.4626965338707572        1.1509250101651163     
 H   7.4636684690787369        4.4110336437003630        2.0592643622679168     
 C   6.5240772921146757        3.8634039999268892       0.19231602791213434     
 H   5.4497548165300840        3.0409185075106824       -1.5047550035735704     
 H   9.8643276312314896      -0.69134803824083557        7.4038964601605342     
 H   1.1033367065980342        4.4342075142007733        6.3606308105618572     
 C   2.0584003174817180        3.9173125956696953        8.2282918028856642     
 H   3.1411476881740303        3.1207104421658798        9.9316132871299008     
 H  -1.3092594515019329      -0.73319158863810219        1.1001339456536730     
 H   6.9226682129536963        4.7247121050121983      -0.33444380477214852     
 H   1.6645516589988034        4.7875212681452997        8.7438800450765690     
 Dy   4.3034641198343282        16.881984760051488        12.577603607539556     
 Cl   4.2359240093783406        19.559754687957110        12.555787510186720     
 O   3.4960472066073991        16.392423177683558        10.616849484809919     
 N   2.9417222968164216        14.710086892807285        13.036252381878050     
 N   2.0752974586566992        17.266582020662618        13.806338404998161     
 O   5.1448140280404626        16.441970396216917        14.543239684981282     
 N   5.7468920741878193        14.765783005899189        12.130409919462524     
 N   6.5186448805166597        17.365549428108547        11.356809333983625     
 C   3.0544124306859111        15.323698900610898        9.9510568799458365     
 C   2.3127846123415607        14.900684715477020        14.366395552125818     
 C   3.7986999430378816        13.493522800893890        13.081319408258876     
 C   1.8339433693601761        14.554737757871916        12.035645214495151     
 C   1.4120265654547164        18.440746066485271        13.890081453803861     
 C   1.5585013905681533        16.198824242647380        14.465498459011302     
 C   5.5838488768978669        15.373903488004151        15.213517711001352     
 C   6.3907075870651457        14.991034656063926        10.813137200387342     
 C   4.9284138315295154        13.525738546510441        12.054146560575472     
 C   6.8413342626351428        14.629821475316696        13.148582549245079     
 C   7.1357857463359373        18.564147609214288        11.275099965905676     
 C   7.1138537705003158        16.307233076484970        10.751480572325848     
 C   2.2495877274834610        14.349989523761140        10.607962570191090     
 C   3.3793379406177864        15.117814710092384        8.5905527417075742     
 H   1.6324570144661408        14.065723146709189        14.608568993465576     
 H   3.1169830181519811        14.906032409320339        15.118729057740465     
 H   3.1870066707946259        12.589375770786839        12.919300976675025     
 H   4.2241767182490886        13.422450395342121        14.087175200340038     
 H   1.2323494422565309        15.472116545420644        12.103256837049630     
 H   1.1971145355014130        13.709870665878936        12.346282475879020     
 H   1.8764847939801119        19.272202089378244        13.363726152006848     
 C  0.22554009029502198        18.595464645972452        14.603533814906919     
 C  0.38903822615979700        16.284109596430035        15.221129385149005     
 C   6.3996455965887113        14.404073069212421        14.564694428540840     
 C   5.2410764996756498        15.157632788195665        16.569059802100195     
 H   7.0913436103662537        14.175191326295545        10.564380256976815     
 H   5.5966858744826080        14.997254408409844        10.050186298585079     
 H   5.5696879207497574        12.637156338191243        12.188387447491053     
 H   4.5029318080181948        13.473832327164336        11.046820121619232     
 H   7.4201596064248987        15.562968370634232        13.100737965151984     
 H   7.5031385045860493        13.803036854414955        12.843244390457244     
 H   6.6075902268568258        19.387265943858417        11.751953501459401     
 C   8.3531317591563585        18.751684888758646        10.623137369123016     
 C   8.3279794028031944        16.419536658364521        10.077371880993187     
 C   1.7688953941563097        13.248200425860610        9.8935077373365630     
 C   2.8884676552325992        14.006585451441625        7.8956542614667731     
 H   3.9841874145425864        15.859401327769087        8.0712600313511977     
 H -0.26978103689110833        19.562541211048504        14.640917089925692     
 C -0.30210846376929135        17.494867695483475        15.276643344518417     
 H   1.3343689183834273E-002   15.401718116657387        15.734914766792553     
 C   6.8442221996057437        13.279601343102765        15.268359830586594     
 C   5.7049358401335013        14.030863866783099        17.257608680824653     
 H   4.6309644622751813        15.894158840109684        17.088914240522673     
 H   8.8011731045727064        19.740233373492174        10.573044888970335     
 C   8.9732693333465825        17.654918479941777        10.027620588146091     
 H   8.7677660484229669        15.539317890379291        9.6139722041812696     
 H   1.1361214201964225        12.523776959298017        10.407245443126408     
 C   2.0722472199236810        13.072834193474527        8.5400917979330142     
 H   3.1419157537263440        13.894578763176323        6.8402215276143323     
 H  -1.2395898391353093        17.579130949208235        15.824304243736314     
 H   7.4668265889159962        12.548647657018401        14.750971296616783     
 C   6.5108321711588060        13.087592797925355        16.613032357868672     
 H   5.4331756838936185        13.910003812277884        18.307539064312635     
 H   9.9385540409221136        17.758995112001568        9.5344063050072805     
 H   1.6609378936475914        12.218664843532183        8.0121057275343031     
 H   6.8881625396204962        12.214143959992601        17.136663626459612     
 Dy   2.1343595445654784E-002   8.5547066108443079        4.2322722502101708     
 Cl   2.1805362489937145E-002   5.8712756616140318        4.2129936783433424     
 O  0.82905255274027623        9.0165209430691000        2.2580954042259003     
 N   1.4207334974999404        10.689408616879023        4.6734023547328789     
 N   2.2410029073132631        8.1168325756579378        5.4593642515391210     
 O -0.78165188616691250        9.0387719105987490        6.1978202583233371     
 N  -1.3957175521979475        10.691214085389493        3.7733593534006280     
 N  -2.1979107230708128        8.1046738780810550        3.0022503296279193     
 C   1.2729386274686294        10.081151957362771        1.5871233764572730     
 C   2.0652590146614127        10.490524371189053        5.9950867236239640     
 C  0.57796900892880554        11.915843431225868        4.7356482067128018     
 C   2.5172590521664118        10.838583785777921        3.6591748121469361     
 C   2.8750912812666014        6.9277915082201114        5.5529367106613545     
 C   2.8002203768861267        9.1822738730445721        6.0844918082291004     
 C  -1.2322028302138499        10.105788965755888        6.8607111531714411     
 C  -2.0315163746451268        10.479085537317662        2.4506315135434749     
 C -0.55582352777189348        11.917291403539405        3.7121979847131712     
 C  -2.4928020190658611        10.834885137193758        4.7864323690576853     
 C  -2.8375784397469666        6.9172246518857561        2.9265628590700725     
 C  -2.7629488572248233        9.1667450320743455        2.3746394316405737     
 C   2.0845006723641113        11.053230892938906        2.2383493101465524     
 C  0.94274283672469050        10.288483145977784       0.22743509651511376     
 H   2.7587600076609631        11.316539219990050        6.2287958355450161     
 H   1.2707734853460182        10.492547469374886        6.7572482015756643     
 H   1.2027042804439008        12.813076547329000        4.5866319912484368     
 H  0.15595529801395119        11.976976426478570        5.7434690653012925     
 H   3.1105833908496869        9.9151653422970423        3.7161675609028926     
 H   3.1649672170313301        11.676343585941769        3.9653729907705859     
 H   2.3758669980510749        6.0989834512147167        5.0563633926614076     
 C   4.0749477884448106        6.7571192956854436        6.2396252701349804     
 C   3.9897234242769604        9.0841951770454159        6.8032103276165232     
 C  -2.0582208418668757        11.062587641401018        6.2052597303973194     
 C -0.88969044766059791        10.331399921055851        8.2141433752991695     
 H  -2.7273399017707489        11.299953525192397        2.2038537480287781     
 H  -1.2330656667394393        10.477127751519252        1.6922676381097510     
 H  -1.1798258212315302        12.814724806766987        3.8652999360848574     
 H -0.13409904713016998        11.979898439614034        2.7040196196129371     
 H  -3.0771277081453885        9.9053040216046302        4.7366733711599043     
 H  -3.1494359632033229        11.664746215143142        4.4777797395972483     
 H  -2.3338035771499963        6.0911103472656984        3.4228619550527437     
 C  -4.0465369162818483        6.7434583055671675        2.2567123703838581     
 C  -3.9604262558843137        9.0635672045780566        1.6692720271641279     
 C   2.5473829684767448        12.165394547861061        1.5278304951003003     
 C   1.4214228367903206        11.405681681558688      -0.46602427165930954     
 H  0.33450811613153320        9.5496347767096417      -0.29145292767973996     
 H   4.5422079266100113        5.7774438298723352        6.2923882416917234     
 C   4.6526478035795629        7.8588128482522768        6.8660829829035182     
 H   4.3999924554409553        9.9673894250645496        7.2863755053482819     
 C  -2.5269913461272999        12.176268356265767        6.9090195908184286     
 C  -1.3724748667350546        11.451927864753786        8.8997806670412007     
 H -0.27214902816502545        9.6005586737701663        8.7341036446442821     
 H  -4.5167443195566470        5.7646469227902664        2.2198919396254309     
 C  -4.6281721235697137        7.8397535060331691        1.6251296113945808     
 H  -4.3738996056333699        9.9434019675166958        1.1822744205450246     
 H   3.1740843298004964        12.894571309475614        2.0426539833044832     
 C   2.2305763344894078        12.346405504279703       0.17803486550820599     
 H   1.1583870233505649        11.520638317194965       -1.5188624987378689     
 H   5.6032821296378525        7.7654127549294198        7.3882604315711990     
 H  -3.1660575523329038        12.893190951209283        6.3926121287110593     
 C  -2.1990012741327960        12.375395577905497        8.2535408599016815     
 H  -1.1043134449929544        11.579441180039591        9.9497112916458832     
 H  -5.5841709688707217        7.7434678460090973        1.1130920442045191     
 H   2.6255079594117747        13.209375606204185      -0.34858357656418631     
 H  -2.5983468453029483        13.239907068195032        8.7742644713949876     
 Dy   2.6707249924874339E-002   8.4012259726455802        12.592046092772799     
 Cl  -2.9233527236123387E-002   11.083516999524631        12.586360520064046     
 O -0.79353078305807390        7.9199547073909908        10.634900458382740     
 N  -1.3384156387420492        6.2384090880162990        13.054635630165917     
 N  -2.1982521048061563        8.7958336287530017        13.824589029268484     
 O  0.87678154799182906        7.9562483112388307        14.554610169807464     
 N   1.4649823229556120        6.2927051187631964        12.132425584015516     
 N   2.2282132168312883        8.8924171088047164        11.345504380804472     
 C  -1.2382225669297946        6.8526428985325030        9.9694519976225369     
 C  -1.9617603030425419        6.4311555194075103        14.387772967762153     
 C -0.48027618463786709        5.0225018367990666        13.096217475324909     
 C  -2.4504538254006931        6.0831536059992217        12.058117670744624     
 C  -2.8625987855944217        9.9699710818519431        13.902243707816462     
 C  -2.7165051678833598        7.7295570066099089        14.485155998620309     
 C   1.3231961463674429        6.8874392079549178        15.217987677564608     
 C   2.0995720511865539        6.5165804349626555        10.809929350121342     
 C  0.64465089131289099        5.0533312861955952        12.063169734234242     
 C   2.5676719339954439        6.1561839392797681        13.141822170107577     
 C   2.8444262083186143        10.091196039798271        11.258542980296557     
 C   2.8232152031045747        7.8322425220937317        10.742428722342295     
 C  -2.0406285293985449        5.8785839416276353        10.628642339047031     
 C -0.91764974448970682        6.6475075017258582        8.6077284743258478     
 H  -2.6408295753303106        5.5965584104009851        14.634760587566765     
 H  -1.1541588355910573        6.4387079755792307        15.136485572710280     
 H  -1.0921550474288575        4.1179790785145878        12.937282799628397     
 H  -4.9980402356080769E-002   4.9519398191316384        14.100113492855419     
 H  -3.0520802884631926        7.0005291235695379        12.127759212979804     
 H  -3.0855869785464916        5.2381265838863191        12.371552082113602     
 H  -2.3969143952523186        10.800121304007845        13.374787609793563     
 C  -4.0516391995854324        10.126142654114984        14.611252889707494     
 C  -3.8880736141045626        7.8165217460790197        15.237182567571557     
 C   2.1369931027454561        5.9223843031509151        14.559686602167229     
 C  0.99012478470857468        6.6654463964742501        16.574967610238843     
 H   2.7976171432163484        5.6996992194214631        10.557660409352199     
 H   1.3000599443967862        6.5226608607896086        10.052848959412119     
 H   1.2863465851753633        4.1649067284356711        12.196025981463064     
 H  0.21402844110079339        4.9999962400135578        11.058167090610876     
 H   3.1432201027461546        7.0915324081713909        13.093598046043658     
 H   3.2291541903764234        5.3326697793294278        12.827629746212532     
 H   2.3163764721472133        10.915394335122485        11.734181694752106     
 C   4.0611221922355778        10.277014877741134        10.604683483767094     
 C   4.0373045133980066        7.9422702810342827        10.066939053602402     
 C  -2.5235409668458937        4.7772078461324714        9.9154302994821926     
 C  -1.4090100459132915        5.5355108420577261        7.9145950012067621     
 H -0.31398260338995515        7.3889816302999183        8.0867132148159406     
 H  -4.5483402834027471        11.092918810219885        14.643217431676543     
 C  -4.5802122117268107        9.0273367411909451        15.286878012413043     
 H  -4.2646162982015934        6.9352560140618698        15.752262228953860     
 C   2.5887893528779600        4.7957143681251635        15.255128770655263     
 C   1.4601760484218429        5.5356843347024158        17.254754548354363     
 H  0.38312842907662398        7.3999479021818626        17.101880955305319     
 H   4.5085087954753345        11.265866065547426        10.551193994485935     
 C   4.6821183041639687        9.1779447324518202        10.012994589259035     
 H   4.4775262409401613        7.0604280621871069        9.6062585591896603     
 H  -3.1547511329508566        4.0526571037232477        10.430648132662585     
 C  -2.2235662284113702        4.6019501927604942        8.5612689075215123     
 H  -1.1566708602618492        5.4225118340306429        6.8589833026723985     
 H  -5.5196041845239217        9.1128716521639834        15.831095003025448     
 H   3.2092931614194189        4.0682398132769384        14.730272080778500     
 C   2.2639751784224531        4.5968063471995757        16.600985373188507     
 H   1.1941047709748129        5.4088107287544398        18.305524777838041     
 H   5.6480622539512799        9.2804867292186177        9.5202119412061048     
 H  -2.6360471875298721        3.7478073976746114        8.0344029919470739     
 H   2.6464215630344552        3.7216120130744570        17.118183343740945     
         256

 Dy   4.2861075501810699        7.9837597710853636E-002   4.2355372905167235     
 Cl   4.3025013831225181       -2.6004498727940408        4.2027841440149096     
 O   5.1122502913222370       0.53754074771326177        2.2688790434605259     
 N   5.6853912601309533        2.2216972128830990        4.6808370797107761     
 N   6.4946513918406241      -0.35503179096537724        5.4820711756756726     
 O   3.4530256328711144       0.55639365771015037        6.1922881778471108     
 N   2.8808199884300985        2.2149864588455177        3.7623378743423253     
 N   2.0606153249222703      -0.36266320337239272        3.0129816604648467     
 C   5.5580295890015146        1.6020576793060268        1.5988879473104185     
 C   6.3174115874361201        2.0215604622765992        6.0079988901318933     
 C   4.8454557499296289        3.4492416258004734        4.7312256739413545     
 C   6.7909804063298349        2.3619982856572386        3.6755112780507173     
 C   7.1305113149350987       -1.5428036486657466        5.5801233220425495     
 C   7.0541865060123872       0.71416650783821800        6.1012085902082749     
 C   3.0120770796036158        1.6312257212556514        6.8494206039886771     
 C   2.2497291288201655        2.0004997891210436        2.4364278338303400     
 C   3.7183701863076046        3.4433772269786496        3.7004331307424660     
 C   1.7746992966422241        2.3647925284937594        4.7664260478646741     
 C   1.4158146968116689       -1.5475896028981326        2.9469262952043964     
 C   1.5084561783219772       0.69366523492574061        2.3657734043817906     
 C   6.3689074415240032        2.5737131459788238        2.2513161224407878     
 C   5.2292958809096657        1.8108422787116367       0.23888829874334344     
 H   7.0081981087650451        2.8476284031779526        6.2496915766408376     
 H   5.5158428843002181        2.0216785013002951        6.7629481630296970     
 H   5.4710949580872192        4.3456507844076242        4.5803217374372451     
 H   4.4166474163829479        3.5159731864131150        5.7359635911651141     
 H   7.3795591582167450        1.4358758996910290        3.7390461674415727     
 H   7.4400157275327592        3.1978415607018134        3.9838371717359706     
 H   6.6314370303211483       -2.3746716104832757        5.0885552801541891     
 C   8.3329027412509546       -1.7091069583212297        6.2634200973865646     
 C   8.2472589923943520       0.62098534320243803        6.8148877805735513     
 C   2.1993351212938235        2.5941954447137685        6.1869481717706289     
 C   3.3505638146884817        1.8592912650163602        8.2034057648851082     
 H   1.5616084855071386        2.8257967289049502        2.1834102360386054     
 H   3.0516429343564972        1.9890401576086054        1.6817967003466239     
 H   3.0905217447725137        4.3395086011700119        3.8444836751440885     
 H   4.1464496141054088        3.5016589896204446        2.6947011149801692     
 H   1.1876891802037000        1.4372115535980412        4.7147301209775927     
 H   1.1244972601793752        3.1962599794128201        4.4491277433227125     
 H   1.9099494856415415       -2.3698168032443450        3.4591625824628927     
 C  0.21268825548262887       -1.7236565482170803        2.2670332752837141     
 C  0.31689965618877625       0.58896256253107526        1.6503493459128185     
 C   6.8368483343650768        3.6836794807421542        1.5408348525708810     
 C   5.7110766018300687        2.9271277310331003      -0.45397583418996806     
 H   4.6191602148612070        1.0746916547298511      -0.28145210824243477     
 H   8.8009924878644963       -2.6883608032770896        6.3196205369461316     
 C   8.9122157365040504      -0.60339086165000633        6.8809999055168563     
 H   8.6584937962529906        1.5069550280588104        7.2922118416192330     
 C   1.7355759869948328        3.7142844188305304        6.8838256014004795     
 C   2.8748607047421419        2.9873252589198112        8.8819704079559596     
 H   3.9589954024387586        1.1252849333200272        8.7296561087903157     
 H -0.26393240814947266       -2.6996389501272704        2.2391771479319584     
 C -0.35631549480002178      -0.63241606657783145        1.6151665828332953     
 H  -8.7394371152976449E-002   1.4650320449536813        1.1492315849586048     
 H   7.4641380900808629        4.4115140705003268        2.0568238731311248     
 C   6.5232523412032082        3.8650429630642007       0.19023809456092092     
 H   5.4479436550970757        3.0435789349996143       -1.5066605307362133     
 H   9.8658255911283419      -0.69286221543675197        7.3983577499644806     
 H   1.1046018933382307        4.4341532397606960        6.3615748810556720     
 C   2.0588092561635465        3.9154290855627258        8.2291249208270987     
 H   3.1408535337466272        3.1172302356592918        9.9321625683569099     
 H  -1.3082054478017398      -0.73103994371429204        1.0958393296583055     
 H   6.9219514493383265        4.7263853315709783      -0.33635508384493368     
 H   1.6645670616989230        4.7850529710607699        8.7453505003289127     
 Dy   4.3038922406708950        16.882386497436336        12.580413429075600     
 Cl   4.2430436204705071        19.560031454061399        12.561359137178048     
 O   3.4938481769366594        16.394659948325202        10.619978416428927     
 N   2.9387422935247796        14.712828432986555        13.039524533850246     
 N   2.0770470090810291        17.271326707216357        13.810299423738345     
 O   5.1447748892364160        16.440086449435224        14.545379030683154     
 N   5.7435095968890373        14.763287308669272        12.132370653956272     
 N   6.5193868776349939        17.360995548627692        11.358448594935263     
 C   3.0523658853873199        15.325677268019808        9.9544027779812527     
 C   2.3097091760474049        14.905023445649318        14.369355998013235     
 C   3.7939473573340936        13.495156066864501        13.085673560822988     
 C   1.8310938107841583        14.558242976944724        12.038655610985636     
 C   1.4158886209592447        18.446585511346743        13.894250474203474     
 C   1.5567131607113380        16.203888652832642        14.466898978750171     
 C   5.5840614937080808        15.372045409513737        15.215453017981217     
 C   6.3860938357086310        14.986871175757534        10.814227180318607     
 C   4.9232827322165642        13.524288554419398        12.058059361417925     
 C   6.8389721124316285        14.626499879015027        13.149298653070572     
 C   7.1389086799723440        18.558335442152860        11.276762958475109     
 C   7.1108933551102842        16.302109756356472        10.750735502793264     
 C   2.2474310660151149        14.352163457575026        10.611438928621981     
 C   3.3778002145960073        15.118978324263146        8.5941100876868166     
 H   1.6286509515395267        14.070875799328270        14.612177848129019     
 H   3.1137804639167830        14.910564320748305        15.121818746146417     
 H   3.1807777848051635        12.591763102368155        12.925144151807523     
 H   4.2198048557941803        13.424921668657909        14.091431294526036     
 H   1.2306057195208777        15.476389124638580        12.105375860704667     
 H   1.1932246695012716        13.714293376481043        12.349510856101118     
 H   1.8832717552821006        19.277781578470421        13.370356716266162     
 C  0.22797747892551978        18.602638723805207        14.604928972906228     
 C  0.38513759933381730        16.290202504747032        15.218757715104106     
 C   6.3989823299298401        14.401836894621178        14.566095148496755     
 C   5.2426339238580848        15.156461066126099        16.571392539130176     
 H   7.0855584063096284        14.170054687405990        10.565421940349133     
 H   5.5912773825143471        14.993233535508860        10.052113633876571     
 H   5.5632991961947811        12.635054071142118        12.193599527111946     
 H   4.4974724452063750        13.471221227707904        11.050958726827309     
 H   7.4188564754024089        15.558905094690809        13.100306734936785     
 H   7.4994739915374442        13.798836991193459        12.843514638831520     
 H   6.6137416649311431        19.381947492302572        11.755824144673461     
 C   8.3550236917307217        18.744099756182781        10.622214950190715     
 C   8.3231368295228751        16.412911250438068        10.073101822063869     
 C   1.7685862170006788        13.248901005094549        9.8980413772829063     
 C   2.8883782053793392        14.006596374527462        7.9000609932800963     
 H   3.9825070902083279        15.860364212222178        8.0743672578260774     
 H -0.26517537293199750        19.570680752653654        14.643169365153122     
 C -0.30396474796236223        17.502055099335127        15.274180778056575     
 H   6.5282328954508473E-003   15.407796331311649        15.730072290393297     
 C   6.8452557979551694        13.278358960412488        15.270159256927935     
 C   5.7077345567301512        14.030339609094788        17.260138930852186     
 H   4.6330529845976631        15.893330977128716        17.091407080130406     
 H   8.8054673083054364        19.731555756182956        10.572799044923302     
 C   8.9708100265119253        17.647031393377599        10.023234050031482     
 H   8.7598918518606705        15.532497052001363        9.6074680831031429     
 H   1.1366783784567800        12.524133972738214        10.412382012353767     
 C   2.0731045118513132        13.072364286287074        8.5450307232397122     
 H   3.1425236600137096        13.893852569958691        6.8448810858328990     
 H  -1.2427864941017783        17.587114885117412        15.819265885592683     
 H   7.4679780389643966        12.547529375396561        14.752751951245104     
 C   6.5136851192629255        13.087274697592820        16.615365288771805     
 H   5.4370526517542563        13.909967627220096        18.310394273381370     
 H   9.9349801702999017        17.750019971691412        9.5277655527465512     
 H   1.6635751400828322        12.216958114288966        8.0176564314608729     
 H   6.8925656672084461        12.214668238433342        17.139147558723650     
 Dy   2.0871783271089305E-002   8.5545022267898769        4.2298118544191539     
 Cl   1.9670797000943430E-002   5.8710890222826286        4.2140009329890082     
 O  0.82952243956624860        9.0167840121521898        2.2561469704433104     
 N   1.4206085011699463        10.689039003921120        4.6717928799695914     
 N   2.2407756791819367        8.1166716656621443        5.4567423655152085     
 O -0.78287836598022131        9.0381324262888736        6.1951374706410034     
 N  -1.3955550011581528        10.691250867210544        3.7706995939505652     
 N  -2.1972906579537317        8.1046055238229506        2.9979628229751274     
 C   1.2734882666717664        10.081609678996493        1.5855571034515457     
 C   2.0645556655552713        10.489945323770149        5.9937694787915676     
 C  0.57801337682592502        11.915580472003281        4.7337012726815217     
 C   2.5175722258497708        10.838158843140130        3.6579815523322425     
 C   2.8753211394499414        6.9278046732381000        5.5490214543652190     
 C   2.7998119196875142        9.1817810217301155        6.0826094631161896     
 C  -1.2336826516324648        10.104968252130300        6.8581469003542965     
 C  -2.0310177016506139        10.479349870685896        2.4477868454091274     
 C -0.55543031397470410        11.917200781445464        3.7098531186718544     
 C  -2.4929260211392750        10.835068490394383        4.7834132077319174     
 C  -2.8366653694622697        6.9170802055671805        2.9210477995130653     
 C  -2.7623880259023412        9.1670587953269109        2.3710514364565167     
 C   2.0852031162877003        11.053318810315016        2.2371364971018970     
 C  0.94309833472222149        10.289619612900006       0.22602629429360238     
 H   2.7577901690548665        11.316040934751046        6.2280314526705141     
 H   1.2697304795414164        10.491576269267398        6.7555890769380982     
 H   1.2029676071295106        12.812682548346102        4.5847629633135929     
 H  0.15567986234255607        11.976800438590715        5.7413948643511636     
 H   3.1106528228747181        9.9145815104773387        3.7148446208826034     
 H   3.1653520049681974        11.675694065147592        3.9646121537435275     
 H   2.3761428204759674        6.0992369389232453        5.0520044435852665     
 C   4.0755345595703290        6.7570005970668987        6.2350536869814830     
 C   3.9895272840692644        9.0834741684108735        6.8009827670448706     
 C  -2.0589316480001880        11.062287235950915        6.2024993179675869     
 C -0.89234795759453811        10.329753603690266        8.2120069264792530     
 H  -2.7267747742336739        11.300250850373157        2.2009876450559003     
 H  -1.2323475625254954        10.477531285647325        1.6896655327187760     
 H  -1.1793254638383772        12.814743628620288        3.8627226543463715     
 H -0.13334907669715299        11.979815964852630        2.7018358706716432     
 H  -3.0775374675508496        9.9056769835841667        4.7332150909739132     
 H  -3.1491931834229905        11.665193156948828        4.4746788254275236     
 H  -2.3329328307349968        6.0906787461391287        3.4169007809874694     
 C  -4.0453808758436640        6.7436104514804516        2.2506964751754719     
 C  -3.9597653240558826        9.0642788742102525        1.6654708991477150     
 C   2.5483064855590705        12.165661080514955        1.5270605555602701     
 C   1.4218761982312884        11.407091257582820      -0.46695415961337861     
 H  0.33481285162837987        9.5509551384686784      -0.29310416648176596     
 H   4.5432860556290100        5.7775260794651020        6.2866336130925511     
 C   4.6529621105016066        7.8582869729970488        6.8624561353431668     
 H   4.3996155379068602        9.9663721835780947        7.2848516658334539     
 C  -2.5278209575845700        12.175866130299191        6.9063670805065858     
 C  -1.3752971196015489        11.450126911968409        8.8977659637670801     
 H -0.27534655703852295        9.5985869880931496        8.7321392357198544     
 H  -4.5152833347409826        5.7646965764712403        2.2127705014428880     
 C  -4.6272134660727424        7.8403661724298521        1.6201108405851228     
 H  -4.3733311264000330        9.9444396514650268        1.1791696357305221     
 H   3.1752130642604470        12.894488363208053        2.0421267265740348     
 C   2.2313829417004669        12.347306772361733       0.17738079455738540     
 H   1.1588395712555084        11.522529599635469       -1.5197339546040820     
 H   5.6037863268240677        7.7646879637164776        7.3842668672940786     
 H  -3.1661544667296133        12.893291638568355        6.3897463355799529     
 C  -2.2008851461395165        12.374253536254948        8.2512524946815144     
 H  -1.1076549643936591        11.577199654675633        9.9478903084612949     
 H  -5.5831667512536498        7.7443610647381877        1.1079469209740673     
 H   2.6264407961405971        13.210409002673767      -0.34892709157776769     
 H  -2.6003654150726536        13.238658143505530        8.7720569409954887     
 Dy   2.7269130242386905E-002   8.3995897622210229        12.594376170995519     
 Cl  -2.3573061322511052E-002   11.081825666022169        12.588283921747641     
 O -0.79304110654226645        7.9196713191218917        10.636764956934465     
 N  -1.3416579634778443        6.2394188223046694        13.056557635649325     
 N  -2.1971999107255407        8.7990014120877014        13.826528367821634     
 O  0.87475567683264610        7.9534798870649475        14.557524769406719     
 N   1.4620451189800507        6.2883996099868771        12.135767559163964     
 N   2.2308796060481595        8.8857805297142445        11.350433554594025     
 C  -1.2381720437268151        6.8525824073892529        9.9711786982802835     
 C  -1.9661345134782877        6.4338504294767596        14.388837824985938     
 C -0.48538387766408042        5.0224001573691597        13.100044774662418     
 C  -2.4527563878506240        6.0850100737892996        12.058929900620161     
 C  -2.8589450694649798        9.9744717213067489        13.904707195764814     
 C  -2.7192119731550242        7.7331917135789174        14.484533841058278     
 C   1.3209913363406987        6.8849731138394263        15.221406464418148     
 C   2.0968081148378981        6.5106039592963896        10.813096813069206     
 C  0.63988119020160183        5.0502003885960356        12.067411594510817     
 C   2.5646082753858996        6.1510854261717913        13.145176994586819     
 C   2.8494444440467528        10.083358664838444        11.264075047006902     
 C   2.8219426814741171        7.8254353900443583        10.744210606348064     
 C  -2.0415200359086905        5.8791359407148720        10.630091265082328     
 C -0.91711157966073609        6.6469672245932729        8.6096218007932634     
 H  -2.6463207734772793        5.6002126286208860        14.635860079200089     
 H  -1.1592554205119516        6.4413199572213076        15.138305548679252     
 H  -1.0986096586859717        4.1185969069831287        12.942339785355557     
 H  -5.5401793750472689E-002   4.9528968471684749        14.104150345189876     
 H  -3.0531816694568734        7.0032217519025837        12.127359759611823     
 H  -3.0892999013618425        5.2410112648476872        12.372094116032242     
 H  -2.3901813372770868        10.804206237437061        13.379598895974206     
 C  -4.0491122018768895        10.132373802913484        14.611346484326745     
 C  -3.8926444996341063        7.8215656820511175        15.233135312844402     
 C   2.1343455997709104        5.9192263069558235        14.563526653650506     
 C  0.98839450885771718        6.6643173341368254        16.578676351564958     
 H   2.7940656055847133        5.6928383160393166        10.561558803986980     
 H   1.2972937598371075        6.5166524315406482        10.056014702930906     
 H   1.2800377222078270        4.1609432104021034        12.201562462176758     
 H  0.20958670499071402        4.9962190530422017        11.062318154349789     
 H   3.1415523311615394        7.0854667031842515        13.095915126639293     
 H   3.2248819309887811        5.3263731055564856        12.831595789131278     
 H   2.3245481516424920        10.907754624420237        11.742510976766896     
 C   4.0646264207020204        10.267840495437021        10.607272704240385     
 C   4.0336880044982060        7.9344954604408544        10.064559847782162     
 C  -2.5234405967813043        4.7770049292092240        9.9173480864639743     
 C  -1.4080221944919624        5.5346083753719535        7.9167445165060863     
 H -0.31300498212095962        7.3880823139999263        8.0886095330343473     
 H  -4.5431993587124717        11.100327932777898        14.644404590118889     
 C  -4.5822263314441303        9.0337158564418498        15.283120619871738     
 H  -4.2723191211714342        6.9404050385156832        15.745778752628475     
 C   2.5876059404901639        4.7941025966426469        15.260363684039735     
 C   1.4595880433996586        5.5358208476521744        17.259671379078927     
 H  0.38146632968896155        7.3993385486036765        17.104923548914787     
 H   4.5144900521478002        11.255585924012683        10.555021566897342     
 C   4.6808297157875716        9.1689396754966381        10.010960042003131     
 H   4.4705953621361454        7.0528148321883961        9.6008154988806940     
 H  -3.1545443657157710        4.0524759567509232        10.432745457096326     
 C  -2.2224441445002330        4.6009608946644445        8.5635110182093612     
 H  -1.1552128633956642        5.4212395848175783        6.8612906070551585     
 H  -5.5227347368815289        9.1202961289175839        15.825112154972903     
 H   3.2087126481874773        4.0665738398992444        14.736356603640651     
 C   2.2639815460302075        4.5969562833796180        16.606690347669655     
 H   1.1942545122573318        5.4101379175089956        18.310750766664235     
 H   5.6452909647361524        9.2707651724967572        9.5153511202554935     
 H  -2.6340089437268848        3.7462171653971503        8.0368548590423678     
 H   2.6479893009510098        3.7230787446070113        17.124731791346850     
         256

 Dy   4.2860844984831727        8.0726984598536555E-002   4.2329458856037538     
 Cl   4.3006875291089042       -2.5995912436835917        4.2026827667243642     
 O   5.1113232639530990       0.53890120218956605        2.2661265367871342     
 N   5.6861632281830694        2.2220514308960877        4.6785138922651344     
 N   6.4958767643138877      -0.35485776773589089        5.4773178318561531     
 O   3.4544863471076575       0.55655274033124480        6.1905606441418763     
 N   2.8813151655711984        2.2161597333182379        3.7613251172487336     
 N   2.0605918172420181      -0.36145515098657133        3.0106224258687528     
 C   5.5571038896680127        1.6035553271720238        1.5963591352203719     
 C   6.3186662364876618        2.0212598974680880        6.0053464975394615     
 C   4.8465608158374476        3.4497624098337543        4.7296582485700931     
 C   6.7913302839265199        2.3623650684397677        3.6727201213450820     
 C   7.1318608951645324       -1.5426464395584414        5.5740023773822660     
 C   7.0554518380332327       0.71376768880063823        6.0973756051851336     
 C   3.0133039294921029        1.6308142943494677        6.8484330809232690     
 C   2.2495131539845916        2.0021959682742612        2.4357183568714134     
 C   3.7191282832400931        3.4443804555032438        3.6992755862933029     
 C   1.7757270574041992        2.3659046609611192        4.7659377121463766     
 C   1.4162326419881501       -1.5465289226761179        2.9430259086705743     
 C   1.5084595509750909       0.69531571810065840        2.3641643788615916     
 C   6.3686424326768920        2.5746538096256213        2.2487929678695893     
 C   5.2276393410197031        1.8130230968103438       0.23666614644963860     
 H   7.0095393370911516        2.8472086685248468        6.2472459646363001     
 H   5.5173864352446387        2.0209696963780401        6.7606012938486195     
 H   5.4723632123219730        4.3460667390956660        4.5787811981442177     
 H   4.4181345083515096        3.5162106029116575        5.7345891684578794     
 H   7.3796655104926625        1.4360708554031369        3.7356748377480646     
 H   7.4407398480402307        3.1979320071905009        3.9809880587764184     
 H   6.6326515925187985       -2.3740734139851338        5.0818314909815019     
 C   8.3344314015452934       -1.7095096898077597        6.2568551600436120     
 C   8.2486252287616448       0.61994715781327825        6.8107994118653785     
 C   2.2006843060278429        2.5943102171233496        6.1865507717738923     
 C   3.3511784682564283        1.8576104918812091        8.2027825697200960     
 H   1.5611285893619009        2.8274941029488443        2.1835244097454272     
 H   3.0510383808835533        1.9912686055520938        1.6806844606858879     
 H   3.0915799511533453        4.3406717775733439        3.8435531086280785     
 H   4.1469105579825856        3.5026793586403953        2.6934302666490395     
 H   1.1883355906477333        1.4385841306093701        4.7138618796467489     
 H   1.1256837521261114        3.1977648683002844        4.4493202089090778     
 H   1.9103357274924815       -2.3690879207838620        3.4547574787559046     
 C  0.21354931597344790       -1.7223061627040712        2.2623111446077457     
 C  0.31729050515668999       0.59096997529428918        1.6480675442780608     
 C   6.8366799379689569        3.6846686124708037        1.5384885765741165     
 C   5.7094999938378397        2.9294093294183114      -0.45599592281330498     
 H   4.6171120125766283        1.0770978476598676      -0.28357206497105314     
 H   8.8026711431351075       -2.6887283218796352        6.3119029684298944     
 C   8.9137089260702673      -0.60441862234445010        6.8755508610038722     
 H   8.6598562713693248        1.5054687645744982        7.2889533168504297     
 C   1.7366645786509625        3.7137403217826939        6.8843123913893152     
 C   2.8749737365263486        2.9848180529287212        8.8822968013386312     
 H   3.9596150392233413        1.1233308333955796        8.7285898399247248     
 H -0.26267851895508681       -2.6984448412242399        2.2331571460506296     
 C -0.35551120113335272      -0.63055383362473905        1.6113564821851514     
 H  -8.6998938391534622E-002   1.4673675560366057        1.1475381597520931     
 H   7.4646077110829898        4.4119944973002898        2.0543833839943333     
 C   6.5224273902917407        3.8666819262015117       0.18816016120970747     
 H   5.4461324936640674        3.0462393624885462       -1.5085660578988564     
 H   9.8673235510251924      -0.69437639263266848        7.3928190397684270     
 H   1.1058670800784274        4.4340989653206178        6.3625189515494860     
 C   2.0592181948453745        3.9135455754557564        8.2299580387685314     
 H   3.1405593793192241        3.1137500291527038        9.9327118495839208     
 H  -1.3071514441015464      -0.72888829879048178        1.0915447136629384     
 H   6.9212346857229567        4.7280585581297592      -0.33826636291771883     
 H   1.6645824643990426        4.7825846739762401        8.7468209555812546     
 Dy   4.3043203615074628        16.882788234821188        12.583223250611645     
 Cl   4.2501632315626727        19.560308220165687        12.566930764169376     
 O   3.4916491472659192        16.396896718966847        10.623107348047935     
 N   2.9357622902331375        14.715569973165827        13.042796685822440     
 N   2.0787965595053590        17.276071393770096        13.814260442478529     
 O   5.1447357504323703        16.438202502653532        14.547518376385025     
 N   5.7401271195902552        14.760791611439352        12.134331388450020     
 N   6.5201288747533281        17.356441669146836        11.360087855886901     
 C   3.0503193400887287        15.327655635428718        9.9577486760166689     
 C   2.3066337397532486        14.909362175821617        14.372316443900655     
 C   3.7891947716303056        13.496789332835112        13.090027713387101     
 C   1.8282442522081408        14.561748196017533        12.041666007476120     
 C   1.4197506764637733        18.452424956208219        13.898419494603088     
 C   1.5549249308545228        16.208953063017905        14.468299498489042     
 C   5.5842741105182938        15.370187331023320        15.217388324961082     
 C   6.3814800843521162        14.982707695451142        10.815317160249872     
 C   4.9181516329036130        13.522838562328353        12.061972162260377     
 C   6.8366099622281142        14.623178282713358        13.150014756896063     
 C   7.1420316136087498        18.552523275091431        11.278425951044541     
 C   7.1079329397202526        16.296986436227975        10.749990433260679     
 C   2.2452744045467687        14.354337391388912        10.614915287052872     
 C   3.3762624885742287        15.120141938433907        8.5976674336660590     
 H   1.6248448886129125        14.076028451947352        14.615786702792461     
 H   3.1105779096815849        14.915096232176271        15.124908434552371     
 H   3.1745488988157007        12.594150433949471        12.930987326940020     
 H   4.2154329933392711        13.427392941973697        14.095687388712031     
 H   1.2288619967852248        15.480661703856516        12.107494884359703     
 H   1.1893348035011304        13.718716087083148        12.352739236323217     
 H   1.8900587165840894        19.283361067562595        13.376987280525478     
 C  0.23041486755601759        18.609812801637965        14.606324130905536     
 C  0.38123697250783761        16.296295413064026        15.216386045059204     
 C   6.3983190632709688        14.399600720029936        14.567495868452671     
 C   5.2441913480405198        15.155289344056532        16.573725276160157     
 H   7.0797732022530031        14.164918048516435        10.566463623721450     
 H   5.5858688905460863        14.989212662607875        10.054040969168064     
 H   5.5569104716398057        12.632951804092995        12.198811606732841     
 H   4.4920130823945552        13.468610128251470        11.055097332035386     
 H   7.4175533443799191        15.554841818747386        13.099875504721588     
 H   7.4958094784888392        13.794637127971965        12.843784887205794     
 H   6.6198931030054604        19.376629040746732        11.759694787887520     
 C   8.3569156243050866        18.736514623606919        10.621292531258414     
 C   8.3182942562425559        16.406285842511618        10.068831763134551     
 C   1.7682770398450478        13.249601584328488        9.9025750172292497     
 C   2.8882887555260792        14.006607297613300        7.9044677250934186     
 H   3.9808267658740690        15.861327096675270        8.0774744843009589     
 H -0.26056970897288667        19.578820294258804        14.645421640380553     
 C -0.30582103215543310        17.509242503186780        15.271718211594735     
 H  -2.8722339293257848E-004   15.413874545965911        15.725229813994041     
 C   6.8462893963045941        13.277116577722213        15.271958683269276     
 C   5.7105332733268011        14.029815351406478        17.262669180879723     
 H   4.6351415069201449        15.892503114147747        17.093899919738138     
 H   8.8097615120381647        19.722878138873739        10.572553200876268     
 C   8.9683507196772663        17.639144306813421        10.018847511916871     
 H   8.7520176552983742        15.525676213623434        9.6009639620250145     
 H   1.1372353367171377        12.524490986178414        10.417518581581128     
 C   2.0739618037789449        13.071894379099621        8.5499696485464103     
 H   3.1431315663010753        13.893126376741058        6.8495406440514657     
 H  -1.2459831490682476        17.595098821026589        15.814227527449052     
 H   7.4691294890127971        12.546411093774720        14.754532605873425     
 C   6.5165380673670450        13.086956597260285        16.617698219674939     
 H   5.4409296196148942        13.909931442162307        18.313249482450107     
 H   9.9314062996776915        17.741044831381256        9.5211248004858238     
 H   1.6662123865180734        12.215251385045747        8.0232071353874428     
 H   6.8969687947963969        12.215192516874081        17.141631490987692     
 Dy   2.0399971096523827E-002   8.5542978427354477        4.2273514586281369     
 Cl   1.7536231511949715E-002   5.8709023829512255        4.2150081876346741     
 O  0.82999232639222109        9.0170470812352796        2.2541985366607200     
 N   1.4204835048399522        10.688669390963218        4.6701834052063029     
 N   2.2405484510506106        8.1165107556663507        5.4541204794912970     
 O -0.78410484579353001        9.0374929419790000        6.1924546829586697     
 N  -1.3953924501183579        10.691287649031596        3.7680398345005024     
 N  -2.1966705928366501        8.1045371695648445        2.9936753163223355     
 C   1.2740379058749034        10.082067400630216        1.5839908304458183     
 C   2.0638523164491303        10.489366276351245        5.9924522339591713     
 C  0.57805774472304450        11.915317512780694        4.7317543386502416     
 C   2.5178853995331294        10.837733900502338        3.6567882925175490     
 C   2.8755509976332809        6.9278178382560887        5.5451061980690834     
 C   2.7994034624889017        9.1812881704156588        6.0807271180032796     
 C  -1.2351624730510800        10.104147538504712        6.8555826475371529     
 C  -2.0305190286561015        10.479614204054128        2.4449421772747799     
 C -0.55503710017751473        11.917110159351523        3.7075082526305372     
 C  -2.4930500232126889        10.835251843595007        4.7803940464061485     
 C  -2.8357522991775732        6.9169357592486049        2.9155327399560580     
 C  -2.7618271945798587        9.1673725585794763        2.3674634412724593     
 C   2.0859055602112893        11.053406727691126        2.2359236840572421     
 C  0.94345383271975247        10.290756079822227       0.22461749207209100     
 H   2.7568203304487704        11.315542649512039        6.2272670697960129     
 H   1.2686874737368146        10.490605069159908        6.7539299523005312     
 H   1.2032309338151206        12.812288549363201        4.5828939353787490     
 H  0.15540442667116097        11.976624450702857        5.7393206634010339     
 H   3.1107222548997493        9.9139976786576334        3.7135216808623137     
 H   3.1657367929050642        11.675044544353415        3.9638513167164691     
 H   2.3764186429008598        6.0994904266317738        5.0476454945091263     
 C   4.0761213306958481        6.7568818984483547        6.2304821038279847     
 C   3.9893311438615680        9.0827531597763329        6.7987552064732180     
 C  -2.0596424541335008        11.061986830500814        6.1997389055378553     
 C -0.89500546752847832        10.328107286324682        8.2098704776593365     
 H  -2.7262096466965993        11.300548175553919        2.1981215420830220     
 H  -1.2316294583115515        10.477934819775401        1.6870634273278007     
 H  -1.1788251064452242        12.814762450473589        3.8601453726078860     
 H -0.13259910626413599        11.979733490091228        2.6996521217303497     
 H  -3.0779472269563106        9.9060499455637050        4.7297568107879231     
 H  -3.1489504036426581        11.665640098754514        4.4715779112577980     
 H  -2.3320620843199973        6.0902471450125590        3.4109396069221951     
 C  -4.0442248354054788        6.7437625973937347        2.2446805799670861     
 C  -3.9591043922274509        9.0649905438424465        1.6616697711313022     
 C   2.5492300026413961        12.165927613168849        1.5262906160202401     
 C   1.4223295596722565        11.408500833606951      -0.46788404756744761     
 H  0.33511758712522655        9.5522755002277133      -0.29475540528379196     
 H   4.5443641846480087        5.7776083290578679        6.2808789844933788     
 C   4.6532764174236503        7.8577610977418209        6.8588292877828145     
 H   4.3992386203727643        9.9653549420916399        7.2833278263186259     
 C  -2.5286505690418402        12.175463904332615        6.9037145701947429     
 C  -1.3781193724680434        11.448325959183030        8.8957512604929594     
 H -0.27854408591202040        9.5966153024161329        8.7301748267954249     
 H  -4.5138223499253183        5.7647462301522134        2.2056490632603447     
 C  -4.6262548085757711        7.8409788388265351        1.6150920697756646     
 H  -4.3727626471666960        9.9454773354133579        1.1760648509160196     
 H   3.1763417987203972        12.894405416940492        2.0415994698435869     
 C   2.2321895489115264        12.348208040443764       0.17672672360656480     
 H   1.1592921191604519        11.524420882075972       -1.5206054104702951     
 H   5.6042905240102820        7.7639631725035363        7.3802733030169589     
 H  -3.1662513811263233        12.893392325927428        6.3868805424488473     
 C  -2.2027690181462369        12.373111494604398        8.2489641294613456     
 H  -1.1109964837943636        11.574958129311673        9.9460693252767065     
 H  -5.5821625336365770        7.7452542834672782        1.1028017977436153     
 H   2.6273736328694195        13.211442399143348      -0.34927060659134906     
 H  -2.6023839848423589        13.237409218816026        8.7698494105959899     
 Dy   2.7831010559899470E-002   8.3979535517964656        12.596706249218240     
 Cl  -1.7912595408898710E-002   11.080134332519707        12.590207323431237     
 O -0.79255143002645911        7.9193879308527926        10.638629455486191     
 N  -1.3449002882136394        6.2404285565930397        13.058479641132733     
 N  -2.1961477166449250        8.8021691954224011        13.828467706374786     
 O  0.87272980567346325        7.9507114628910651        14.560439369005971     
 N   1.4591079150044897        6.2840941012105569        12.139109534312412     
 N   2.2335459952650312        8.8791439506237726        11.355362728383579     
 C  -1.2381215205238356        6.8525219162460029        9.9729053989380301     
 C  -1.9705087239140335        6.4365453395460079        14.389902682209723     
 C -0.49049157069029370        5.0222984779392537        13.103872073999927     
 C  -2.4550589503005544        6.0868665415793783        12.059742130495698     
 C  -2.8552913533355375        9.9789723607615546        13.907170683713169     
 C  -2.7219187784266881        7.7368264205479269        14.483911683496245     
 C   1.3187865263139542        6.8825070197239340        15.224825251271687     
 C   2.0940441784892427        6.5046274836301246        10.816264276017073     
 C  0.63511148909031279        5.0470694909964759        12.071653454787393     
 C   2.5615446167763554        6.1459869130638145        13.148531819066061     
 C   2.8544626797748913        10.075521289878617        11.269607113717246     
 C   2.8206701598436594        7.8186282579949848        10.745992490353835     
 C  -2.0424115424188360        5.8796879398021078        10.631540191117624     
 C -0.91657341483176547        6.6464269474606867        8.6115151272606791     
 H  -2.6518119716242481        5.6038668468407877        14.636959570833413     
 H  -1.1643520054328458        6.4439319388633844        15.140125524648225     
 H  -1.1050642699430859        4.1192147354516697        12.947396771082717     
 H  -6.0823185144864615E-002   4.9538538752053105        14.108187197524334     
 H  -3.0542830504505538        7.0059143802356303        12.126960306243843     
 H  -3.0930128241771930        5.2438959458090553        12.372636149950882     
 H  -2.3834482793018550        10.808291170866276        13.384410182154850     
 C  -4.0465852041683457        10.138604951711987        14.611440078945995     
 C  -3.8972153851636504        7.8266096180232161        15.229088058117245     
 C   2.1316980967963648        5.9160683107607319        14.567366705133782     
 C  0.98666423300685968        6.6631882717993998        16.582385092891073     
 H   2.7905140679530787        5.6859774126571700        10.565457198621759     
 H   1.2945275752774290        6.5106440022916869        10.059180446449695     
 H   1.2737288592402907        4.1569796923685365        12.207098942890452     
 H  0.20514496888063469        4.9924418660708465        11.066469218088702     
 H   3.1398845595769238        7.0794009981971131        13.098232207234926     
 H   3.2206096716011388        5.3200764317835425        12.835561832050026     
 H   2.3327198311377706        10.900114913717990        11.750840258781684     
 C   4.0681306491684621        10.258666113132907        10.609861924713675     
 C   4.0300714955984054        7.9267206398474270        10.062180641961922     
 C  -2.5233402267167149        4.7768020122859776        9.9192658734457542     
 C  -1.4070343430706331        5.5337059086861808        7.9188940318054097     
 H -0.31202736085196414        7.3871829976999344        8.0905058512527521     
 H  -4.5380584340221972        11.107737055335908        14.645591748561234     
 C  -4.5842404511614490        9.0400949716927563        15.279363227330434     
 H  -4.2800219441412750        6.9455540629694958        15.739295276303087     
 C   2.5864225281023678        4.7924908251601313        15.265598597424209     
 C   1.4590000383774742        5.5359573606019321        17.264588209803492     
 H  0.37980423030129917        7.3987291950254903        17.107966142524255     
 H   4.5204713088202668        11.245305782477942        10.558849139308748     
 C   4.6795411274111745        9.1599346185414561        10.008925494747228     
 H   4.4636644833321286        7.0452016021896862        9.5953724385717276     
 H  -3.1543375984806854        4.0522948097785978        10.434842781530067     
 C  -2.2213220605890962        4.5999715965683956        8.5657531288972102     
 H  -1.1537548665294792        5.4199673356045137        6.8635979114379184     
 H  -5.5258652892391371        9.1277206056711861        15.819129306920358     
 H   3.2081321349555356        4.0649078665215512        14.742441126502801     
 C   2.2639879136379624        4.5971062195596613        16.612395322150807     
 H   1.1944042535398505        5.4114651062635515        18.315976755490432     
 H   5.6425196755210241        9.2610436157748950        9.5104902993048839     
 H  -2.6319706999238974        3.7446269331196893        8.0393067261376601     
 H   2.6495570388675644        3.7245454761395655        17.131280238952758     
         256

 Dy   4.2860614467852765        8.1616371486219488E-002   4.2303544806907851     
 Cl   4.2988736750952912       -2.5987326145731426        4.2025813894338189     
 O   5.1103962365839619       0.54026165666587034        2.2633740301137424     
 N   5.6869351962351864        2.2224056489090769        4.6761907048194926     
 N   6.4971021367871513      -0.35468374450640455        5.4725644880366344     
 O   3.4559470613442000       0.55671182295233923        6.1888331104366410     
 N   2.8818103427122987        2.2173330077909581        3.7603123601551416     
 N   2.0605683095617660      -0.36024709860074988        3.0082631912726585     
 C   5.5561781903345118        1.6050529750380209        1.5938303231303255     
 C   6.3199208855392044        2.0209593326595772        6.0026941049470288     
 C   4.8476658817452671        3.4502831938670346        4.7280908231988308     
 C   6.7916801615232050        2.3627318512222968        3.6699289646394471     
 C   7.1332104753939660       -1.5424892304511364        5.5678814327219834     
 C   7.0567171700540783       0.71336886976305847        6.0935426201619913     
 C   3.0145307793805900        1.6304028674432842        6.8474455578578599     
 C   2.2492971791490177        2.0038921474274782        2.4350088799124867     
 C   3.7198863801725812        3.4453836840278385        3.6981180418441397     
 C   1.7767548181661743        2.3670167934284794        4.7654493764280801     
 C   1.4166505871646313       -1.5454682424541031        2.9391255221367527     
 C   1.5084629236282046       0.69696620127557607        2.3625553533413925     
 C   6.3683774238297808        2.5755944732724187        2.2462698132983903     
 C   5.2259828011297396        1.8152039149090506       0.23444399415593378     
 H   7.0108805654172572        2.8467889338717409        6.2448003526317626     
 H   5.5189299861890584        2.0202608914557856        6.7582544246675420     
 H   5.4736314665567267        4.3464826937837078        4.5772406588511902     
 H   4.4196216003200703        3.5164480194102006        5.7332147457506446     
 H   7.3797718627685791        1.4362658111152449        3.7323035080545566     
 H   7.4414639685477013        3.1980224536791884        3.9781389458168661     
 H   6.6338661547164488       -2.3734752174869920        5.0751077018088138     
 C   8.3359600618396303       -1.7099124212942898        6.2502902227006603     
 C   8.2499914651289394       0.61890897242411846        6.8067110431572067     
 C   2.2020334907618624        2.5944249895329312        6.1861533717771557     
 C   3.3517931218243748        1.8559297187460579        8.2021593745550838     
 H   1.5606486932166634        2.8291914769927389        2.1836385834522489     
 H   3.0504338274106089        1.9934970534955820        1.6795722210251520     
 H   3.0926381575341773        4.3418349539766758        3.8426225421120690     
 H   4.1473715018597623        3.5036997276603459        2.6921594183179094     
 H   1.1889820010917667        1.4399567076206987        4.7129936383159059     
 H   1.1268702440728475        3.1992697571877491        4.4495126744954430     
 H   1.9107219693434212       -2.3683590383233790        3.4503523750489165     
 C  0.21441037646426689       -1.7209557771910624        2.2575890139317778     
 C  0.31768135412460374       0.59297738805750300        1.6457857426433031     
 C   6.8365115415728379        3.6856577441994531        1.5361423005773520     
 C   5.7079233858456098        2.9316909278035226      -0.45801601143664183     
 H   4.6150638102920496        1.0795040405898841      -0.28569202169967151     
 H   8.8043497984057186       -2.6890958404821808        6.3041853999136581     
 C   8.9152021156364825      -0.60544638303889386        6.8701018164908882     
 H   8.6612187464856607        1.5039825010901859        7.2856947920816255     
 C   1.7377531703070921        3.7131962247348573        6.8847991813781508     
 C   2.8750867683105548        2.9823108469376307        8.8826231947213028     
 H   3.9602346760079237        1.1213767334711322        8.7275235710591357     
 H -0.26142462976070097       -2.6972507323212098        2.2271371441693009     
 C -0.35470690746668360      -0.62869160067164676        1.6075463815370072     
 H  -8.6603505630092795E-002   1.4697030671195299        1.1458447345455813     
 H   7.4650773320851158        4.4124749241002537        2.0519428948575418     
 C   6.5216024393802732        3.8683208893388228       0.18608222785849404     
 H   5.4443213322310600        3.0488997899774777       -1.5104715850614994     
 H   9.8688215109220447      -0.69589056982858488        7.3872803295723735     
 H   1.1071322668186241        4.4340446908805404        6.3634630220432999     
 C   2.0596271335272029        3.9116620653487870        8.2307911567099659     
 H   3.1402652248918210        3.1102698226461158        9.9332611308109300     
 H  -1.3060974404013532      -0.72673665386667152        1.0872500976675710     
 H   6.9205179221075870        4.7297317846885392      -0.34017764199050399     
 H   1.6645978670991624        4.7801163768917103        8.7482914108335983     
 Dy   4.3047484823440296        16.883189972206040        12.586033072147689     
 Cl   4.2572828426548384        19.560584986269976        12.572502391160704     
 O   3.4894501175951795        16.399133489608488        10.626236279666943     
 N   2.9327822869414955        14.718311513345100        13.046068837794634     
 N   2.0805461099296894        17.280816080323834        13.818221461218712     
 O   5.1446966116283237        16.436318555871839        14.549657722086897     
 N   5.7367446422914741        14.758295914209432        12.136292122943766     
 N   6.5208708718716624        17.351887789665984        11.361727116838537     
 C   3.0482727947901376        15.329634002837629        9.9610945740520851     
 C   2.3035583034590927        14.913700905993915        14.375276889788072     
 C   3.7844421859265172        13.498422598805723        13.094381865951213     
 C   1.8253946936321233        14.565253415090341        12.044676403966605     
 C   1.4236127319683016        18.458264401069691        13.902588515002703     
 C   1.5531367009977075        16.214017473203164        14.469700018227911     
 C   5.5844867273285068        15.368329252532906        15.219323631940945     
 C   6.3768663329956023        14.978544215144749        10.816407140181138     
 C   4.9130205335906609        13.521388570237310        12.065884963102830     
 C   6.8342478120246009        14.619856686411689        13.150730860721556     
 C   7.1451545472451556        18.546711108030003        11.280088943613974     
 C   7.1049725243302211        16.291863116099478        10.749245363728093     
 C   2.2431177430784226        14.356511325202799        10.618391645483763     
 C   3.3747247625524501        15.121305552604669        8.6012247796453014     
 H   1.6210388256862986        14.081181104566433        14.619395557455903     
 H   3.1073753554463868        14.919628143604237        15.127998122958324     
 H   3.1683200128262383        12.596537765530787        12.936830502072517     
 H   4.2110611308843620        13.429864215289486        14.099943482898027     
 H   1.2271182740495716        15.484934283074450        12.109613908014740     
 H   1.1854449375009892        13.723138797685255        12.355967616545314     
 H   1.8968456778860781        19.288940556654772        13.383617844784792     
 C  0.23285225618651539        18.616986879470719        14.607719288904844     
 C  0.37733634568185792        16.302388321381024        15.214014375014305     
 C   6.3976557966120984        14.397364545438693        14.568896588408586     
 C   5.2457487722229548        15.154117621986966        16.576058013190138     
 H   7.0739879981963778        14.159781409626882        10.567505307093770     
 H   5.5804603985778254        14.985191789706890        10.055968304459554     
 H   5.5505217470848303        12.630849537043870        12.204023686353736     
 H   4.4865537195827363        13.465999028795038        11.059235937243463     
 H   7.4162502133574293        15.550778542803963        13.099444274506389     
 H   7.4921449654402341        13.790437264750469        12.844055135580071     
 H   6.6260445410797777        19.371310589190891        11.763565431101581     
 C   8.3588075568794515        18.728929491031053        10.620370112326112     
 C   8.3134516829622349        16.399660434585165        10.064561704205232     
 C   1.7679678626894169        13.250302163562427        9.9071086571755931     
 C   2.8881993056728192        14.006618220699137        7.9088744569067408     
 H   3.9791464415398106        15.862289981128361        8.0805817107758386     
 H -0.25596404501377584        19.586959835863954        14.647673915607983     
 C -0.30767731634850393        17.516429907038429        15.269255645132892     
 H  -7.1026796813160042E-003   15.419952760620172        15.720387337594785     
 C   6.8473229946540197        13.275874195031937        15.273758109610615     
 C   5.7133319899234518        14.029291093718168        17.265199430907256     
 H   4.6372300292426276        15.891675251166779        17.096392759345871     
 H   8.8140557157708930        19.714200521564521        10.572307356829233     
 C   8.9658914128426073        17.631257220249243        10.014460973802262     
 H   8.7441434587360760        15.518855375245504        9.5944598409468878     
 H   1.1377922949774955        12.524847999618611        10.422655150808486     
 C   2.0748190957065771        13.071424471912170        8.5549085738531101     
 H   3.1437394725884409        13.892400183523426        6.8542002022700323     
 H  -1.2491798040347166        17.603082756935763        15.809189169305421     
 H   7.4702809390611975        12.545292812152880        14.756313260501747     
 C   6.5193910154711645        13.086638496927749        16.620031150578072     
 H   5.4448065874755320        13.909895257104520        18.316104691518845     
 H   9.9278324290554796        17.732069691071100        9.5144840482250945     
 H   1.6688496329533142        12.213544655802529        8.0287578393140127     
 H   6.9013719223843468        12.215716795314822        17.144115423251730     
 Dy   1.9928158921958351E-002   8.5540934586810167        4.2248910628371199     
 Cl   1.5401666022956000E-002   5.8707157436198223        4.2160154422803400     
 O  0.83046221321819347        9.0173101503183712        2.2522501028781301     
 N   1.4203585085099582        10.688299778005316        4.6685739304430154     
 N   2.2403212229192841        8.1163498456705554        5.4514985934673845     
 O -0.78533132560683883        9.0368534576691246        6.1897718952763361     
 N  -1.3952298990785632        10.691324430852646        3.7653800750504396     
 N  -2.1960505277195690        8.1044688153067401        2.9893878096695436     
 C   1.2745875450780406        10.082525122263940        1.5824245574400913     
 C   2.0631489673429888        10.488787228932338        5.9911349891267749     
 C  0.57810211262016387        11.915054553558107        4.7298074046189615     
 C   2.5181985732164884        10.837308957864545        3.6555950327028555     
 C   2.8757808558166209        6.9278310032740773        5.5411909417729479     
 C   2.7989950052902888        9.1807953191012022        6.0788447728903696     
 C  -1.2366422944696951        10.103326824879122        6.8530183947200083     
 C  -2.0300203556615886        10.479878537422362        2.4420975091404324     
 C -0.55464388638032547        11.917019537257584        3.7051633865892200     
 C  -2.4931740252861028        10.835435196795631        4.7773748850803797     
 C  -2.8348392288928768        6.9167913129300294        2.9100176803990507     
 C  -2.7612663632573762        9.1676863218320417        2.3638754460884019     
 C   2.0866080041348782        11.053494645067236        2.2347108710125867     
 C  0.94380933071728346        10.291892546744450       0.22320868985057962     
 H   2.7558504918426743        11.315044364273035        6.2265026869215108     
 H   1.2676444679322127        10.489633869052419        6.7522708276629650     
 H   1.2034942605007306        12.811894550380300        4.5810249074439051     
 H  0.15512899099976585        11.976448462815002        5.7372464624509041     
 H   3.1107916869247805        9.9134138468379298        3.7121987408420245     
 H   3.1661215808419314        11.674395023559237        3.9630904796894102     
 H   2.3766944653257527        6.0997439143403014        5.0432865454329852     
 C   4.0767081018213673        6.7567631998298108        6.2259105206744865     
 C   3.9891350036538720        9.0820321511417905        6.7965276459015653     
 C  -2.0603532602668131        11.061686425050713        6.1969784931081229     
 C -0.89766297746241852        10.326460968959097        8.2077340288394183     
 H  -2.7256445191595242        11.300845500734679        2.1952554391101442     
 H  -1.2309113540976075        10.478338353903476        1.6844613219368256     
 H  -1.1783247490520712        12.814781272326892        3.8575680908694001     
 H -0.13184913583111899        11.979651015329823        2.6974683727890558     
 H  -3.0783569863617721        9.9064229075432415        4.7262985306019329     
 H  -3.1487076238623257        11.666087040560200        4.4684769970880733     
 H  -2.3311913379049978        6.0898155438859893        3.4049784328569204     
 C  -4.0430687949672937        6.7439147433070179        2.2386646847587004     
 C  -3.9584434603990197        9.0657022134746406        1.6578686431148895     
 C   2.5501535197237213        12.166194145822743        1.5255206764802101     
 C   1.4227829211132246        11.409910409631083      -0.46881393552151668     
 H  0.33542232262207322        9.5535958619867500      -0.29640664408581802     
 H   4.5454423136670075        5.7776905786506347        6.2751243558942065     
 C   4.6535907243456940        7.8572352224865938        6.8552024402224632     
 H   4.3988617028386692        9.9643377006051850        7.2818039868037978     
 C  -2.5294801804991103        12.175061678366038        6.9010620598828991     
 C  -1.3809416253345379        11.446525006397652        8.8937365572188405     
 H -0.28174161478551785        9.5946436167391163        8.7282104178709972     
 H  -4.5123613651096530        5.7647958838331874        2.1985276250778014     
 C  -4.6252961510787998        7.8415915052232181        1.6100732989662065     
 H  -4.3721941679333591        9.9465150193616871        1.1729600661015172     
 H   3.1774705331803479        12.894322470672931        2.0410722131131385     
 C   2.2329961561225855        12.349109308525792       0.17607265265574421     
 H   1.1597446670653955        11.526312164516476       -1.5214768663365081     
 H   5.6047947211964972        7.7632383812905941        7.3762797387398393     
 H  -3.1663482955230329        12.893493013286500        6.3840147493177417     
 C  -2.2046528901529574        12.371969452953849        8.2466757642411768     
 H  -1.1143380031950683        11.572716603947713        9.9442483420921182     
 H  -5.5811583160195051        7.7461475021963686        1.0976566745131635     
 H   2.6283064695982423        13.212475795612930      -0.34961412160493038     
 H  -2.6044025546120642        13.236160294126524        8.7676418801964910     
 Dy   2.8392890877412036E-002   8.3963173413719066        12.599036327440960     
 Cl  -1.2252129495286368E-002   11.078442999017243        12.592130725114831     
 O -0.79206175351065167        7.9191045425836943        10.640493954037918     
 N  -1.3481426129494343        6.2414382908814092        13.060401646616141     
 N  -2.1950955225643094        8.8053369787571008        13.830407044927936     
 O  0.87070393451428030        7.9479430387171819        14.563353968605226     
 N   1.4561707110289284        6.2797885924342376        12.142451509460860     
 N   2.2362123844819024        8.8725073715333007        11.360291902173131     
 C  -1.2380709973208561        6.8524614251027529        9.9746320995957767     
 C  -1.9748829343497794        6.4392402496152572        14.390967539433507     
 C -0.49559926371650703        5.0221967985093467        13.107699373337436     
 C  -2.4573615127504853        6.0887230093694562        12.060554360371235     
 C  -2.8516376372060956        9.9834730002163603        13.909634171661523     
 C  -2.7246255836983519        7.7404611275169355        14.483289525934214     
 C   1.3165817162872100        6.8800409256084425        15.228244038125226     
 C   2.0912802421405874        6.4986510079638586        10.819431738964939     
 C  0.63034178797902363        5.0439385933969172        12.075895315063969     
 C   2.5584809581668106        6.1408883999558377        13.151886643545303     
 C   2.8594809155030299        10.067683914918790        11.275139180427590     
 C   2.8193976382132018        7.8118211259456123        10.747774374359606     
 C  -2.0433030489289816        5.8802399388893445        10.632989117152922     
 C -0.91603525000279473        6.6458866703281005        8.6134084537280931     
 H  -2.6573031697712173        5.6075210650606895        14.638059062466736     
 H  -1.1694485903537402        6.4465439205054613        15.141945500617195     
 H  -1.1115188812002001        4.1198325639202116        12.952453756809877     
 H  -6.6244576539256542E-002   4.9548109032421470        14.112224049858792     
 H  -3.0553844314442347        7.0086070085686760        12.126560852875862     
 H  -3.0967257469925440        5.2467806267704233        12.373178183869522     
 H  -2.3767152213266232        10.812376104295492        13.389221468335494     
 C  -4.0440582064598027        10.144836100510489        14.611533673565246     
 C  -3.9017862706931941        7.8316535539953138        15.225040803390090     
 C   2.1290505938218192        5.9129103145656412        14.571206756617061     
 C  0.98493395715600218        6.6620592094619751        16.586093834217191     
 H   2.7869625303214436        5.6791165092750235        10.569355593256541     
 H   1.2917613907177505        6.5046355730427265        10.062346189968483     
 H   1.2674199962727544        4.1530161743349696        12.212635423604144     
 H  0.20070323277055535        4.9886646790994904        11.070620281827614     
 H   3.1382167879923082        7.0733352932099738        13.100549287830560     
 H   3.2163374122134964        5.3137797580106003        12.839527874968772     
 H   2.3408915106330492        10.892475203015742        11.759169540796474     
 C   4.0716348776349047        10.249491730828794        10.612451145186967     
 C   4.0264549866986048        7.9189458192539988        10.059801436141681     
 C  -2.5232398566521255        4.7765990953627302        9.9211836604275359     
 C  -1.4060464916493041        5.5328034420004091        7.9210435471047331     
 H -0.31104973958296861        7.3862836813999424        8.0924021694711588     
 H  -4.5329175093319227        11.115146177893919        14.646778907003581     
 C  -4.5862545708787676        9.0464740869436611        15.275605834789129     
 H  -4.2877247671111158        6.9507030874233093        15.732811799977702     
 C   2.5852391157145718        4.7908790536776147        15.270833510808682     
 C   1.4584120333552899        5.5360938735516907        17.269505040528056     
 H  0.37814213091363680        7.3981198414473042        17.111008736133723     
 H   4.5264525654927334        11.235025640943199        10.562676711720155     
 C   4.6782525390347773        9.1509295615862740        10.006890947491325     
 H   4.4567336045281118        7.0375883721909753        9.5899293782627613     
 H  -3.1541308312455998        4.0521136628062733        10.436940105963808     
 C  -2.2201999766779590        4.5989822984723459        8.5679952395850592     
 H  -1.1522968696632943        5.4186950863914500        6.8659052158206793     
 H  -5.5289958415967453        9.1351450824247884        15.813146458867813     
 H   3.2075516217235935        4.0632418931438572        14.748525649364950     
 C   2.2639942812457168        4.5972561557397036        16.618100296631955     
 H   1.1945539948223691        5.4127922950181082        18.321202744316629     
 H   5.6397483863058966        9.2513220590530327        9.5056294783542725     
 H  -2.6299324561209105        3.7430367008422278        8.0417585932329523     
 H   2.6511247767841191        3.7260122076721198        17.137828686558663     
         256

 Dy   4.2860383950873793        8.2505758373902421E-002   4.2277630757778155     
 Cl   4.2970598210816782       -2.5978739854626935        4.2024800121432735     
 O   5.1094692092148239       0.54162211114217451        2.2606215234403506     
 N   5.6877071642873025        2.2227598669220656        4.6738675173738509     
 N   6.4983275092604149      -0.35450972127691815        5.4678111442171149     
 O   3.4574077755807431       0.55687090557343366        6.1871055767314065     
 N   2.8823055198533991        2.2185062822636783        3.7592996030615500     
 N   2.0605448018815138      -0.35903904621492849        3.0059039566765646     
 C   5.5552524910010099        1.6065506229040178        1.5913015110402788     
 C   6.3211755345907461        2.0206587678510664        6.0000417123545962     
 C   4.8487709476530858        3.4508039779003155        4.7265233978275694     
 C   6.7920300391198900        2.3630986340048259        3.6671378079338117     
 C   7.1345600556233997       -1.5423320213438312        5.5617604880617000     
 C   7.0579825020749247       0.71297005072547859        6.0897096351388500     
 C   3.0157576292690771        1.6299914405371008        6.8464580347924517     
 C   2.2490812043134438        2.0055883265806957        2.4342994029535601     
 C   3.7206444771050697        3.4463869125524331        3.6969604973949770     
 C   1.7777825789281492        2.3681289258958391        4.7649610407097827     
 C   1.4170685323411125       -1.5444075622320883        2.9352251356029306     
 C   1.5084662962813182       0.69861668445049385        2.3609463278211940     
 C   6.3681124149826687        2.5765351369192158        2.2437466587271917     
 C   5.2243262612397769        1.8173847330077577       0.23222184186222894     
 H   7.0122217937433637        2.8463691992186351        6.2423547406272251     
 H   5.5204735371334790        2.0195520865335306        6.7559075554864645     
 H   5.4748997207914805        4.3468986484717504        4.5757001195581637     
 H   4.4211086922886320        3.5166854359087432        5.7318403230434098     
 H   7.3798782150444966        1.4364607668273528        3.7289321783610485     
 H   7.4421880890551728        3.1981129001678754        3.9752898328573139     
 H   6.6350807169140991       -2.3728770209888501        5.0683839126361265     
 C   8.3374887221339691       -1.7103151527808198        6.2437252853577085     
 C   8.2513577014962340       0.61787078703495868        6.8026226744490339     
 C   2.2033826754958823        2.5945397619425123        6.1857559717804191     
 C   3.3524077753923209        1.8542489456109070        8.2015361793900716     
 H   1.5601687970714258        2.8308888510366335        2.1837527571590702     
 H   3.0498292739376649        1.9957255014390702        1.6784599813644161     
 H   3.0936963639150088        4.3429981303800078        3.8416919755960590     
 H   4.1478324457369391        3.5047200966802969        2.6908885699867793     
 H   1.1896284115358000        1.4413292846320276        4.7121253969850621     
 H   1.1280567360195837        3.2007746460752138        4.4497051400818082     
 H   1.9111082111943611       -2.3676301558628965        3.4459472713419284     
 C  0.21527143695508591       -1.7196053916780536        2.2528668832558094     
 C  0.31807220309251749       0.59498480082071692        1.6435039410085455     
 C   6.8363431451767180        3.6866468759281026        1.5337960245805873     
 C   5.7063467778533798        2.9339725261887333      -0.46003610005997869     
 H   4.6130156080074709        1.0819102335199005      -0.28781197842828982     
 H   8.8060284536763298       -2.6894633590847268        6.2964678313974209     
 C   8.9166953052026994      -0.60647414373333763        6.8646527719779042     
 H   8.6625812216019948        1.5024962376058737        7.2824362673128213     
 C   1.7388417619632217        3.7126521276870208        6.8852859713669865     
 C   2.8751998000947614        2.9798036409465407        8.8829495881039726     
 H   3.9608543127925060        1.1194226335466848        8.7264573021935448     
 H -0.26017074056631512       -2.6960566234181798        2.2211171422879721     
 C -0.35390261380001448      -0.62682936771855435        1.6037362808888633     
 H  -8.6208072868650953E-002   1.4720385782024543        1.1441513093390698     
 H   7.4655469530872418        4.4129553509002175        2.0495024057207498     
 C   6.5207774884688057        3.8699598524761338       0.18400429450728059     
 H   5.4425101707980517        3.0515602174664096       -1.5123771122241423     
 H   9.8703194708188953      -0.69740474702450139        7.3817416193763199     
 H   1.1083974535588206        4.4339904164404631        6.3644070925371139     
 C   2.0600360722090310        3.9097785552418176        8.2316242746513986     
 H   3.1399710704644179        3.1067896161395279        9.9338104120379409     
 H  -1.3050434367011599      -0.72458500894286137        1.0829554816722038     
 H   6.9198011584922181        4.7314050112473192      -0.34208892106328914     
 H   1.6646132697992819        4.7776480798071805        8.7497618660859420     
 Dy   4.3051766031805965        16.883591709590892        12.588842893683733     
 Cl   4.2644024537470040        19.560861752374265        12.578074018152032     
 O   3.4872510879244394        16.401370260250133        10.629365211285950     
 N   2.9298022836498530        14.721053053524372        13.049340989766829     
 N   2.0822956603540193        17.285560766877570        13.822182479958897     
 O   5.1446574728242771        16.434434609090150        14.551797067788769     
 N   5.7333621649926920        14.755800216979514        12.138252857437514     
 N   6.5216128689899957        17.347333910185128        11.363366377790175     
 C   3.0462262494915469        15.331612370246539        9.9644404720875013     
 C   2.3004828671649369        14.918039636166213        14.378237335675491     
 C   3.7796896002227292        13.500055864776334        13.098736018515325     
 C   1.8225451350561057        14.568758634163149        12.047686800457090     
 C   1.4274747874728300        18.464103845931163        13.906757535402317     
 C   1.5513484711408922        16.219081883388426        14.471100537966782     
 C   5.5846993441387198        15.366471174042491        15.221258938920810     
 C   6.3722525816390876        14.974380734838357        10.817497120112403     
 C   4.9078894342777097        13.519938578146265        12.069797763945283     
 C   6.8318856618210866        14.616535090110020        13.151446964547047     
 C   7.1482774808815615        18.540898940968574        11.281751936183406     
 C   7.1020121089401895        16.286739795970981        10.748500294195509     
 C   2.2409610816100765        14.358685259016685        10.621868003914654     
 C   3.3731870365306715        15.122469166775430        8.6047821256245438     
 H   1.6172327627596845        14.086333757185512        14.623004412119347     
 H   3.1041728012111887        14.924160055032203        15.131087811364278     
 H   3.1620911268367755        12.598925097112103        12.942673677205013     
 H   4.2066892684294537        13.432335488605274        14.104199577084023     
 H   1.2253745513139185        15.489206862292386        12.111732931669778     
 H   1.1815550715008480        13.727561508287362        12.359195996767411     
 H   1.9036326391880669        19.294520045746946        13.390248409044109     
 C  0.23528964481701320        18.624160957303474        14.609114446904151     
 C  0.37343571885587823        16.308481229698021        15.211642704969403     
 C   6.3969925299532271        14.395128370847450        14.570297308364502     
 C   5.2473061964053898        15.152945899917400        16.578390750220116     
 H   7.0682027941397525        14.154644770737328        10.568546990466087     
 H   5.5750519066095645        14.981170916805906        10.057895639751047     
 H   5.5441330225298540        12.628747269994745        12.209235765974631     
 H   4.4810943567709165        13.463387929338603        11.063374542451539     
 H   7.4149470823349395        15.546715266860540        13.099013044291191     
 H   7.4884804523916300        13.786237401528973        12.844325383954345     
 H   6.6321959791540950        19.365992137635050        11.767436074315642     
 C   8.3606994894538147        18.721344358455191        10.619447693393811     
 C   8.3086091096819157        16.393035026658715        10.060291645275912     
 C   1.7676586855337859        13.251002742796366        9.9116422971219365     
 C   2.8881098558195593        14.006629143784973        7.9132811887200640     
 H   3.9774661172055517        15.863252865581453        8.0836889372507184     
 H -0.25135838105466501        19.595099377469108        14.649926190835416     
 C -0.30953360054157480        17.523617310890081        15.266793078671050     
 H  -1.3918135969699437E-002   15.426030975274434        15.715544861195530     
 C   6.8483565930034453        13.274631812341660        15.275557535951956     
 C   5.7161307065201017        14.028766836029860        17.267729680934792     
 H   4.6393185515651094        15.890847388185810        17.098885598953604     
 H   8.8183499195036230        19.705522904255304        10.572061512782200     
 C   8.9634321060079483        17.623370133685064        10.010074435687653     
 H   8.7362692621737796        15.512034536867576        9.5879557198687611     
 H   1.1383492532378532        12.525205013058811        10.427791720035845     
 C   2.0756763876342088        13.070954564724717        8.5598474991598081     
 H   3.1443473788758065        13.891673990305796        6.8588597604885990     
 H  -1.2523764590011859        17.611066692844940        15.804150811161788     
 H   7.4714323891095971        12.544174530531041        14.758093915130068     
 C   6.5222439635752831        13.086320396595212        16.622364081481205     
 H   5.4486835553361708        13.909859072046730        18.318959900587579     
 H   9.9242585584332677        17.723094550760944        9.5078432959643671     
 H   1.6714868793885551        12.211837926559312        8.0343085432405825     
 H   6.9057750499722967        12.216241073755562        17.146599355515768     
 Dy   1.9456346747392873E-002   8.5538890746265857        4.2224306670461029     
 Cl   1.3267100533962286E-002   5.8705291042884191        4.2170226969260058     
 O  0.83093210004416584        9.0175732194014611        2.2503016690955402     
 N   1.4202335121799643        10.687930165047414        4.6669644556797270     
 N   2.2400939947879581        8.1161889356747619        5.4488767074434730     
 O -0.78655780542014753        9.0362139733592510        6.1870891075940015     
 N  -1.3950673480387685        10.691361212673698        3.7627203156003768     
 N  -2.1954304626024879        8.1044004610486340        2.9851003030167518     
 C   1.2751371842811776        10.082982843897662        1.5808582844343639     
 C   2.0624456182368478        10.488208181513434        5.9898177442943785     
 C  0.57814648051728335        11.914791594335520        4.7278604705876806     
 C   2.5185117468998470        10.836884015226753        3.6544017728881615     
 C   2.8760107139999609        6.9278441682920668        5.5372756854768124     
 C   2.7985865480916763        9.1803024677867437        6.0769624277774597     
 C  -1.2381221158883100        10.102506111253534        6.8504541419028646     
 C  -2.0295216826670761        10.480142870790596        2.4392528410060850     
 C -0.55425067258313609        11.916928915163643        3.7028185205479027     
 C  -2.4932980273595167        10.835618549996253        4.7743557237546117     
 C  -2.8339261586081803        6.9166468666114538        2.9045026208420435     
 C  -2.7607055319348937        9.1680000850846071        2.3602874509043446     
 C   2.0873104480584668        11.053582562443344        2.2334980579679313     
 C  0.94416482871481444        10.293029013666670       0.22179988762906824     
 H   2.7548806532365782        11.314546079034031        6.2257383040470096     
 H   1.2666014621276109        10.488662668944931        6.7506117030253980     
 H   1.2037575871863404        12.811500551397401        4.5791558795090621     
 H  0.15485355532837072        11.976272474927145        5.7351722615007752     
 H   3.1108611189498117        9.9128300150182245        3.7108758008217353     
 H   3.1665063687787982        11.673745502765060        3.9623296426623518     
 H   2.3769702877506451        6.0999974020488299        5.0389275963568450     
 C   4.0772948729468865        6.7566445012112668        6.2213389375209882     
 C   3.9889388634461760        9.0813111425072499        6.7943000853299127     
 C  -2.0610640664001258        11.061386019600612        6.1942180806783913     
 C -0.90032048739635862        10.324814651593512        8.2055975800195018     
 H  -2.7250793916224492        11.301142825915440        2.1923893361372664     
 H  -1.2301932498836636        10.478741888031550        1.6818592165458506     
 H  -1.1778243916589182        12.814800094180193        3.8549908091309142     
 H -0.13109916539810199        11.979568540568421        2.6952846238477619     
 H  -3.0787667457672332        9.9067958695227780        4.7228402504159428     
 H  -3.1484648440819938        11.666533982365886        4.4653760829183486     
 H  -2.3303205914899983        6.0893839427594196        3.3990172587916461     
 C  -4.0419127545291094        6.7440668892203011        2.2326487895503146     
 C  -3.9577825285705881        9.0664138831068346        1.6540675150984765     
 C   2.5510770368060469        12.166460678476639        1.5247507369401800     
 C   1.4232362825541924        11.411319985655213      -0.46974382347558569     
 H  0.33572705811891990        9.5549162237457850      -0.29805788288784402     
 H   4.5465204426860062        5.7777728282434007        6.2693697272950342     
 C   4.6539050312677377        7.8567093472313658        6.8515755926621109     
 H   4.3984847853045741        9.9633204591187301        7.2802801472889689     
 C  -2.5303097919563804        12.174659452399460        6.8984095495710562     
 C  -1.3837638782010324        11.444724053612273        8.8917218539447198     
 H -0.28493914365901535        9.5926719310620996        8.7262460089465694     
 H  -4.5109003802939887        5.7648455375141605        2.1914061868952586     
 C  -4.6243374935818284        7.8422041716199011        1.6050545281567485     
 H  -4.3716256887000222        9.9475527033100182        1.1698552812870147     
 H   3.1785992676402981        12.894239524405370        2.0405449563826901     
 C   2.2338027633336446        12.350010576607822       0.17541858170492361     
 H   1.1601972149703390        11.528203446956981       -1.5223483222027214     
 H   5.6052989183827115        7.7625135900776518        7.3722861744627197     
 H  -3.1664452099197424        12.893593700645571        6.3811489561866352     
 C  -2.2065367621596779        12.370827411303299        8.2443873990210097     
 H  -1.1176795225957727        11.570475078583753        9.9424273589075298     
 H  -5.5801540984024331        7.7470407209254581        1.0925115512827115     
 H   2.6292393063270647        13.213509192082510      -0.34995763661851176     
 H  -2.6064211243817690        13.234911369437020        8.7654343497969922     
 Dy   2.8954771194924601E-002   8.3946811309473492        12.601366405663679     
 Cl  -6.5916635816740329E-003   11.076751665514781        12.594054126798428     
 O -0.79157207699484422        7.9188211543145952        10.642358452589644     
 N  -1.3513849376852294        6.2424480251697796        13.062323652099549     
 N  -2.1940433284836938        8.8085047620918004        13.832346383481088     
 O  0.86867806335509745        7.9451746145432987        14.566268568204478     
 N   1.4532335070533673        6.2754830836579183        12.145793484609309     
 N   2.2388787736987736        8.8658707924428288        11.365221075962683     
 C  -1.2380204741178766        6.8524009339595029        9.9763588002535215     
 C  -1.9792571447855252        6.4419351596845065        14.392032396657292     
 C -0.50070695674272037        5.0220951190794398        13.111526672674945     
 C  -2.4596640752004157        6.0905794771595341        12.061366590246772     
 C  -2.8479839210766533        9.9879736396711660        13.912097659609877     
 C  -2.7273323889700158        7.7440958344859450        14.482667368372184     
 C   1.3143769062604658        6.8775748314929510        15.231662824978764     
 C   2.0885163057919320        6.4926745322975936        10.822599201912803     
 C  0.62557208686773447        5.0408076957973575        12.080137175340544     
 C   2.5554172995572664        6.1357898868478618        13.155241468024546     
 C   2.8644991512311684        10.059846539958963        11.280671247137935     
 C   2.8181251165827446        7.8050139938962388        10.749556258365377     
 C  -2.0441945554391272        5.8807919379765812        10.634438043188219     
 C -0.91549708517382400        6.6453463931955152        8.6153017801955087     
 H  -2.6627943679181860        5.6111752832805912        14.639158554100060     
 H  -1.1745451752746343        6.4491559021475382        15.143765476586168     
 H  -1.1179734924573146        4.1204503923887525        12.957510742537037     
 H  -7.1665967933648461E-002   4.9557679312789835        14.116260902193250     
 H  -3.0564858124379155        7.0112996369017226        12.126161399507883     
 H  -3.1004386698078950        5.2496653077317914        12.373720217788161     
 H  -2.3699821633513913        10.816461037724707        13.394032754516138     
 C  -4.0415312087512589        10.151067249308991        14.611627268184495     
 C  -3.9063571562227377        7.8366974899674124        15.220993548662934     
 C   2.1264030908472735        5.9097523183705496        14.575046808100337     
 C  0.98320368130514468        6.6609301471245494        16.589802575543306     
 H   2.7834109926898090        5.6722556058928770        10.573253987891320     
 H   1.2889952061580718        6.4986271437937653        10.065511933487270     
 H   1.2611111333052181        4.1490526563014027        12.218171904317838     
 H  0.19626149666047601        4.9848874921281352        11.074771345566527     
 H   3.1365490164076930        7.0672695882228345        13.102866368426195     
 H   3.2120651528258546        5.3074830842376572        12.843493917887518     
 H   2.3490631901283283        10.884835492313494        11.767498822811262     
 C   4.0751391061013464        10.240317348524680        10.615040365660256     
 C   4.0228384777988033        7.9111709986605705        10.057422230321441     
 C  -2.5231394865875361        4.7763961784394837        9.9231014474093158     
 C  -1.4050586402279750        5.5319009753146364        7.9231930624040565     
 H -0.31007211831397308        7.3853843650999504        8.0942984876895654     
 H  -4.5277765846416482        11.122555300451932        14.647966065445926     
 C  -4.5882686905960863        9.0528532021945676        15.271848442247824     
 H  -4.2954275900809566        6.9558521118771219        15.726328323652314     
 C   2.5840557033267757        4.7892672821950990        15.276068424193156     
 C   1.4578240283331054        5.5362303865014493        17.274421871252617     
 H  0.37648003152597437        7.3975104878691180        17.114051329743191     
 H   4.5324338221652001        11.224745499408458        10.566504284131561     
 C   4.6769639506583802        9.1419245046310920        10.004856400235420     
 H   4.4498027257240960        7.0299751421922645        9.5844863179537967     
 H  -3.1539240640105142        4.0519325158339488        10.439037430397549     
 C  -2.2190778927668222        4.5979930003762961        8.5702373502729081     
 H  -1.1508388727971095        5.4174228371783855        6.8682125202034392     
 H  -5.5321263939543526        9.1425695591783906        15.807163610815268     
 H   3.2069711084916519        4.0615759197661632        14.754610172227100     
 C   2.2640006488534716        4.5974060919197459        16.623805271113106     
 H   1.1947037361048880        5.4141194837726641        18.326428733142823     
 H   5.6369770970907682        9.2416005023311705        9.5007686574036629     
 H  -2.6278942123179232        3.7414464685647668        8.0442104603282445     
 H   2.6526925147006732        3.7274789392046741        17.144377134164568     
         256

 Dy   4.2860153433894821        8.3395145261585354E-002   4.2251716708648459     
 Cl   4.2952459670680652       -2.5970153563522445        4.2023786348527281     
 O   5.1085421818456869       0.54298256561847880        2.2578690167669588     
 N   5.6884791323394186        2.2231140849350548        4.6715443299282091     
 N   6.4995528817336794      -0.35433569804743181        5.4630578003975954     
 O   3.4588684898172857       0.55702998819452809        6.1853780430261720     
 N   2.8828006969944990        2.2196795567363985        3.7582868459679584     
 N   2.0605212942012616      -0.35783099382910705        3.0035447220804703     
 C   5.5543267916675081        1.6080482707700150        1.5887726989502324     
 C   6.3224301836422887        2.0203582030425555        5.9973893197621635     
 C   4.8498760135609045        3.4513247619335963        4.7249559724563079     
 C   6.7923799167165750        2.3634654167873550        3.6643466512281764     
 C   7.1359096358528333       -1.5421748122365260        5.5556395434014165     
 C   7.0592478340957703       0.71257123168789882        6.0858766501157078     
 C   3.0169844791575642        1.6295800136309173        6.8454705117270427     
 C   2.2488652294778699        2.0072845057339133        2.4335899259946334     
 C   3.7214025740375583        3.4473901410770273        3.6958029529458138     
 C   1.7788103396901243        2.3692410583631993        4.7644727049914852     
 C   1.4174864775175937       -1.5433468820100738        2.9313247490691090     
 C   1.5084696689344319       0.70026716762541152        2.3593373023009949     
 C   6.3678474061355574        2.5774758005660132        2.2412235041559927     
 C   5.2226697213498134        1.8195655511064648       0.22999968956852412     
 H   7.0135630220694694        2.8459494645655292        6.2399091286226875     
 H   5.5220170880778987        2.0188432816112756        6.7535606863053879     
 H   5.4761679750262342        4.3473146031597922        4.5741595802651362     
 H   4.4225957842571937        3.5169228524072862        5.7304659003361751     
 H   7.3799845673204141        1.4366557225394605        3.7255608486675404     
 H   7.4429122095626434        3.1982033466565629        3.9724407198977612     
 H   6.6362952791117493       -2.3722788244907083        5.0616601234634384     
 C   8.3390173824283078       -1.7107178842673498        6.2371603480147568     
 C   8.2527239378635286       0.61683260164579889        6.7985343057408620     
 C   2.2047318602299018        2.5946545343520935        6.1853585717836834     
 C   3.3530224289602675        1.8525681724757559        8.2009129842250594     
 H   1.5596889009261881        2.8325862250805276        2.1838669308658920     
 H   3.0492247204647209        1.9979539493825587        1.6773477417036800     
 H   3.0947545702958408        4.3441613067833398        3.8407614090800490     
 H   4.1482933896141168        3.5057404657002476        2.6896177216556492     
 H   1.1902748219798334        1.4427018616433562        4.7112571556542182     
 H   1.1292432279663198        3.2022795349626785        4.4498976056681743     
 H   1.9114944530453009       -2.3669012734024135        3.4415421676349403     
 C  0.21613249744590493       -1.7182550061650448        2.2481447525798410     
 C  0.31846305206043124       0.59699221358393073        1.6412221393737878     
 C   6.8361747487805982        3.6876360076567525        1.5314497485838228     
 C   5.7047701698611499        2.9362541245739444      -0.46205618868331555     
 H   4.6109674057228922        1.0843164264499170      -0.28993193515690818     
 H   8.8077071089469428       -2.6898308776872724        6.2887502628811838     
 C   8.9181884947689163      -0.60750190442778140        6.8592037274649202     
 H   8.6639436967183290        1.5010099741215615        7.2791777425440181     
 C   1.7399303536193513        3.7121080306391838        6.8857727613558222     
 C   2.8753128318789676        2.9772964349554503        8.8832759814866442     
 H   3.9614739495770883        1.1174685336222374        8.7253910333279538     
 H -0.25891685137192927       -2.6948625145151497        2.2150971404066437     
 C -0.35309832013334541      -0.62496713476546206        1.5999261802407194     
 H  -8.5812640107209126E-002   1.4743740892853785        1.1424578841325581     
 H   7.4660165740893687        4.4134357777001814        2.0470619165839583     
 C   6.5199525375573382        3.8715988156134449       0.18192636115606717     
 H   5.4406990093650434        3.0542206449553415       -1.5142826393867852     
 H   9.8718174307157476      -0.69891892422041779        7.3762029091802663     
 H   1.1096626402990173        4.4339361420003858        6.3653511630309279     
 C   2.0604450108908594        3.9078950451348478        8.2324573925928330     
 H   3.1396769160370148        3.1033094096329399        9.9343596932649501     
 H  -1.3039894330009667      -0.72243336401905112        1.0786608656768364     
 H   6.9190843948768483        4.7330782378060992      -0.34400020013607430     
 H   1.6646286724994017        4.7751797827226508        8.7512323213382839     
 Dy   4.3056047240171642        16.883993446975744        12.591652715219778     
 Cl   4.2715220648391705        19.561138518478554        12.583645645143360     
 O   3.4850520582536997        16.403607030891777        10.632494142904960     
 N   2.9268222803582109        14.723794593703644        13.052613141739023     
 N   2.0840452107783491        17.290305453431309        13.826143498699080     
 O   5.1446183340202305        16.432550662308458        14.553936413490639     
 N   5.7299796876939100        14.753304519749594        12.140213591931262     
 N   6.5223548661083299        17.342780030704272        11.365005638741813     
 C   3.0441797041929557        15.333590737655451        9.9677863701229175     
 C   2.2974074308707810        14.922378366338512        14.381197781562909     
 C   3.7749370145189411        13.501689130746945        13.103090171079437     
 C   1.8196955764800880        14.572263853235958        12.050697196947572     
 C   1.4313368429773583        18.469943290792635        13.910926555801931     
 C   1.5495602412840770        16.224146293573689        14.472501057705651     
 C   5.5849119609489337        15.364613095552077        15.223194245900675     
 C   6.3676388302825728        14.970217254531965        10.818587100043668     
 C   4.9027583349647577        13.518488586055222        12.073710564787735     
 C   6.8295235116175723        14.613213493808351        13.152163068372539     
 C   7.1514004145179682        18.535086773907146        11.283414928752837     
 C   7.0990516935501580        16.281616475842483        10.747755224662924     
 C   2.2388044201417303        14.360859192830571        10.625344362345544     
 C   3.3716493105088929        15.123632780946192        8.6083394716037880     
 H   1.6134266998330704        14.091486409804594        14.626613266782789     
 H   3.1009702469759906        14.928691966460169        15.134177499770230     
 H   3.1558622408473131        12.601312428693419        12.948516852337510     
 H   4.2023174059745445        13.434806761921061        14.108455671270020     
 H   1.2236308285782656        15.493479441510322        12.113851955324815     
 H   1.1776652055007066        13.731984218889469        12.362424376989511     
 H   1.9104196004900555        19.300099534839124        13.396878973303423     
 C  0.23772703344751100        18.631335035136232        14.610509604903459     
 C  0.36953509202989854        16.314574138015018        15.209271034924503     
 C   6.3963292632943567        14.392892196256208        14.571698028320418     
 C   5.2488636205878247        15.151774177847834        16.580723487250097     
 H   7.0624175900831272        14.149508131847774        10.569588673838405     
 H   5.5696434146413036        14.977150043904922        10.059822975042540     
 H   5.5377442979748785        12.626645002945622        12.214447845595526     
 H   4.4756349939590967        13.460776829882171        11.067513147659616     
 H   7.4136439513124497        15.542651990917117        13.098581814075992     
 H   7.4848159393430249        13.782037538307478        12.844595632328621     
 H   6.6383474172284123        19.360673686079206        11.771306717529701     
 C   8.3625914220281796        18.713759225879325        10.618525274461508     
 C   8.3037665364015965        16.386409618732262        10.056021586346594     
 C   1.7673495083781550        13.251703322030306        9.9161759370682798     
 C   2.8880204059662997        14.006640066870812        7.9176879205333863     
 H   3.9757857928712932        15.864215750034543        8.0867961637255981     
 H -0.24675271709555416        19.603238919074258        14.652178466062846     
 C -0.31138988473464568        17.530804714741734        15.264330512209209     
 H  -2.0733592258082870E-002   15.432109189928696        15.710702384796274     
 C   6.8493901913528710        13.273389429651385        15.277356962293297     
 C   5.7189294231167516        14.028242578341549        17.270259930962325     
 H   4.6414070738875912        15.890019525204842        17.101378438561333     
 H   8.8226441232363513        19.696845286946086        10.571815668735166     
 C   8.9609727991732910        17.615483047120886        10.005687897573043     
 H   8.7283950656114833        15.505213698489648        9.5814515987906326     
 H   1.1389062114982109        12.525562026499008        10.432928289263204     
 C   2.0765336795618405        13.070484657537264        8.5647864244665062     
 H   3.1449552851631717        13.890947797088163        6.8635193187071657     
 H  -1.2555731139676549        17.619050628754113        15.799112453018157     
 H   7.4725838391579975        12.543056248909201        14.759874569758390     
 C   6.5250969116794026        13.086002296262677        16.624697012384335     
 H   5.4525605231968086        13.909822886988943        18.321815109656317     
 H   9.9206846878110557        17.714119410450788        9.5012025437036378     
 H   1.6741241258237960        12.210131197316093        8.0398592471671524     
 H   6.9101781775602475        12.216765352196303        17.149083287779806     
 Dy   1.8984534572827394E-002   8.5536846905721546        4.2199702712550859     
 Cl   1.1132535044968573E-002   5.8703424649570159        4.2180299515716717     
 O  0.83140198687013822        9.0178362884845509        2.2483532353129498     
 N   1.4201085158499702        10.687560552089511        4.6653549809164394     
 N   2.2398667666566316        8.1160280256789683        5.4462548214195605     
 O -0.78778428523345634        9.0355744890493757        6.1844063199116679     
 N  -1.3949047969989736        10.691397994494748        3.7600605561503135     
 N  -2.1948103974854063        8.1043321067905278        2.9808127963639599     
 C   1.2756868234843146        10.083440565531385        1.5792920114286366     
 C   2.0617422691307064        10.487629134094529        5.9885004994619822     
 C  0.57819084841440282        11.914528635112934        4.7259135365564005     
 C   2.5188249205832061        10.836459072588960        3.6532085130734679     
 C   2.8762405721833004        6.9278573333100555        5.5333604291806768     
 C   2.7981780908930634        9.1798096164722871        6.0750800826645488     
 C  -1.2396019373069251        10.101685397627946        6.8478898890857200     
 C  -2.0290230096725632        10.480407204158830        2.4364081728717375     
 C -0.55385745878594672        11.916838293069702        3.7004736545065855     
 C  -2.4934220294329306        10.835801903196877        4.7713365624288429     
 C  -2.8330130883234834        6.9165024202928782        2.8989875612850362     
 C  -2.7601447006124111        9.1683138483371724        2.3566994557202872     
 C   2.0880128919820558        11.053670479819454        2.2322852449232764     
 C  0.94452032671234543        10.294165480588893       0.22039108540755686     
 H   2.7539108146304820        11.314047793795025        6.2249739211725075     
 H   1.2655584563230091        10.487691468837443        6.7489525783878319     
 H   1.2040209138719504        12.811106552414500        4.5772868515742182     
 H  0.15457811965697563        11.976096487039287        5.7330980605506454     
 H   3.1109305509748428        9.9122461831985209        3.7095528608014461     
 H   3.1668911567156650        11.673095981970883        3.9615688056352929     
 H   2.3772461101755376        6.1002508897573584        5.0345686472807039     
 C   4.0778816440724048        6.7565258025927228        6.2167673543674908     
 C   3.9887427232384800        9.0805901338727075        6.7920725247582601     
 C  -2.0617748725334382        11.061085614150509        6.1914576682486588     
 C -0.90297799733029882        10.323168334227928        8.2034611311995853     
 H  -2.7245142640853746        11.301440151096200        2.1895232331643886     
 H  -1.2294751456697197        10.479145422159625        1.6792571111548755     
 H  -1.1773240342657652        12.814818916033493        3.8524135273924287     
 H -0.13034919496508499        11.979486065807016        2.6931008749064684     
 H  -3.0791765051726943        9.9071688315023145        4.7193819702299518     
 H  -3.1482220643016614        11.666980924171572        4.4622751687486240     
 H  -2.3294498450749987        6.0889523416328499        3.3930560847263713     
 C  -4.0407567140909242        6.7442190351335842        2.2266328943419285     
 C  -3.9571215967421569        9.0671255527390286        1.6502663870820637     
 C   2.5520005538883725        12.166727211130533        1.5239807974001498     
 C   1.4236896439951605        11.412729561679345      -0.47067371142965475     
 H  0.33603179361576657        9.5562365855048217      -0.29970912168987002     
 H   4.5475985717050049        5.7778550778361675        6.2636150986958619     
 C   4.6542193381897814        7.8561834719761379        6.8479487451017595     
 H   4.3981078677704781        9.9623032176322752        7.2787563077741408     
 C  -2.5311394034136505        12.174257226432884        6.8957570392592134     
 C  -1.3865861310675269        11.442923100826896        8.8897071506705991     
 H -0.28813667253251279        9.5907002453850829        8.7242816000221399     
 H  -4.5094393954783243        5.7648951911951345        2.1842847487127157     
 C  -4.6233788360848571        7.8428168380165841        1.6000357573472903     
 H  -4.3710572094666853        9.9485903872583492        1.1667504964725122     
 H   3.1797280021002488        12.894156578137808        2.0400176996522417     
 C   2.2346093705447037        12.350911844689852       0.17476451075410301     
 H   1.1606497628752825        11.530094729397485       -1.5232197780689345     
 H   5.6058031155689267        7.7617887988647105        7.3682926101855992     
 H  -3.1665421243164524        12.893694388004644        6.3782831630555297     
 C  -2.2084206341663983        12.369685369652748        8.2420990338008409     
 H  -1.1210210419964772        11.568233553219795        9.9406063757229415     
 H  -5.5791498807853603        7.7479339396545486        1.0873664280522597     
 H   2.6301721430558875        13.214542588552092      -0.35030115163209313     
 H  -2.6084396941514743        13.233662444747516        8.7632268193974934     
 Dy   2.9516651512437170E-002   8.3930449205227902        12.603696483886401     
 Cl  -9.3119766806169096E-004   11.075060332012317        12.595977528482022     
 O -0.79108240047903688        7.9185377660454961        10.644222951141369     
 N  -1.3546272624210245        6.2434577594581500        13.064245657582957     
 N  -2.1929911344030781        8.8116725454265001        13.834285722034240     
 O  0.86665219219591449        7.9424061903694163        14.569183167803732     
 N   1.4502963030778060        6.2711775748815990        12.149135459757757     
 N   2.2415451629156449        8.8592342133523569        11.370150249752237     
 C  -1.2379699509148971        6.8523404428162529        9.9780855009112681     
 C  -1.9836313552212710        6.4446300697537557        14.393097253881077     
 C -0.50581464976893364        5.0219934396495329        13.115353972012453     
 C  -2.4619666376503466        6.0924359449496119        12.062178820122309     
 C  -2.8443302049472114        9.9924742791259717        13.914561147558230     
 C  -2.7300391942416802        7.7477305414549544        14.482045210810153     
 C   1.3121720962337216        6.8751087373774586        15.235081611832305     
 C   2.0857523694432767        6.4866980566313277        10.825766664860669     
 C  0.62080238575644542        5.0376767981977979        12.084379035617120     
 C   2.5523536409477221        6.1306913737398849        13.158596292503788     
 C   2.8695173869593069        10.052009164999136        11.286203313848279     
 C   2.8168525949522869        7.7982068618468654        10.751338142371146     
 C  -2.0450860619492728        5.8813439370638179        10.635886969223515     
 C -0.91495892034485338        6.6448061160629290        8.6171951066629244     
 H  -2.6682855660651552        5.6148295015004921        14.640258045733383     
 H  -1.1796417601955287        6.4517678837896151        15.145585452555141     
 H  -1.1244281037144288        4.1210682208572935        12.962567728264197     
 H  -7.7087359328040395E-002   4.9567249593158200        14.120297754527709     
 H  -3.0575871934315964        7.0139922652347684        12.125761946139901     
 H  -3.1041515926232459        5.2525499886931595        12.374262251706801     
 H  -2.3632491053761591        10.820545971153923        13.398844040696781     
 C  -4.0390042110427160        10.157298398107491        14.611720862803747     
 C  -3.9109280417522814        7.8417414259395102        15.216946293935779     
 C   2.1237555878727279        5.9065943221754580        14.578886859583614     
 C  0.98147340545428730        6.6598010847871247        16.593511316869421     
 H   2.7798594550581739        5.6653947025107305        10.577152382526100     
 H   1.2862290215983934        6.4926187145448049        10.068677677006059     
 H   1.2548022703376818        4.1450891382678350        12.223708385031532     
 H  0.19181976055039668        4.9811103051567791        11.078922409305438     
 H   3.1348812448230774        7.0612038832356960        13.105183449021830     
 H   3.2077928934382123        5.3011864104647151        12.847459960806265     
 H   2.3572348696236070        10.877195781611245        11.775828104826052     
 C   4.0786433345677890        10.231142966220567        10.617629586133548     
 C   4.0192219688990027        7.9033961780671422        10.055043024501201     
 C  -2.5230391165229467        4.7761932615162364        9.9250192343910975     
 C  -1.4040707888066457        5.5309985086288638        7.9253425777033808     
 H -0.30909449704497755        7.3844850487999585        8.0961948059079702     
 H  -4.5226356599513737        11.129964423009943        14.649153223888272     
 C  -4.5902828103134059        9.0592323174454723        15.268091049706520     
 H  -4.3031304130507975        6.9610011363309354        15.719844847326929     
 C   2.5828722909389796        4.7876555107125824        15.281303337577629     
 C   1.4572360233109212        5.5363668994512079        17.279338701977181     
 H  0.37481793213831199        7.3969011342909319        17.117093923352659     
 H   4.5384150788376667        11.214465357873715        10.570331856542968     
 C   4.6756753622819831        9.1329194476759099        10.002821852979517     
 H   4.4428718469200792        7.0223619121935537        9.5790432576448303     
 H  -3.1537172967754281        4.0517513688616233        10.441134754831291     
 C  -2.2179558088556850        4.5970037022802464        8.5724794609607571     
 H  -1.1493808759309245        5.4161505879653209        6.8705198245861991     
 H  -5.5352569463119607        9.1499940359319911        15.801180762762723     
 H   3.2063905952597098        4.0599099463884691        14.760694695089251     
 C   2.2640070164612265        4.5975560280997891        16.629510245594254     
 H   1.1948534773874067        5.4154466725272208        18.331654721969020     
 H   5.6342058078756398        9.2318789456093100        9.4959078364530516     
 H  -2.6258559685149359        3.7398562362873058        8.0466623274235367     
 H   2.6542602526172279        3.7289456707372284        17.150925581770473     
         256

 Dy   4.2859922916915858        8.4284532149268288E-002   4.2225802659518772     
 Cl   4.2934321130544522       -2.5961567272417954        4.2022772575621818     
 O   5.1076151544765498       0.54434302009478308        2.2551165100935671     
 N   5.6892511003915347        2.2234683029480440        4.6692211424825674     
 N   6.5007782542069430      -0.35416167481794547        5.4583044565780758     
 O   3.4603292040538283       0.55718907081562252        6.1836505093209375     
 N   2.8832958741355994        2.2208528312091191        3.7572740888743668     
 N   2.0604977865210095      -0.35662294144328566        3.0011854874843764     
 C   5.5534010923340063        1.6095459186360119        1.5862438868601860     
 C   6.3236848326938313        2.0200576382340447        5.9947369271697308     
 C   4.8509810794687240        3.4518455459668771        4.7233885470850465     
 C   6.7927297943132601        2.3638321995698841        3.6615554945225410     
 C   7.1372592160822670       -1.5420176031292208        5.5495185987411331     
 C   7.0605131661166167       0.71217241265031905        6.0820436650925656     
 C   3.0182113290460508        1.6291685867247339        6.8444829886616345     
 C   2.2486492546422960        2.0089806848871308        2.4328804490357068     
 C   3.7221606709700463        3.4483933696016220        3.6946454084966507     
 C   1.7798381004520993        2.3703531908305591        4.7639843692731887     
 C   1.4179044226940749       -1.5422862017880590        2.9274243625352874     
 C   1.5084730415875456       0.70191765080032931        2.3577282767807959     
 C   6.3675823972884462        2.5784164642128107        2.2387003495847941     
 C   5.2210131814598508        1.8217463692051719       0.22777753727481931     
 H   7.0149042503955750        2.8455297299124234        6.2374635166181500     
 H   5.5235606390223193        2.0181344766890206        6.7512138171243103     
 H   5.4774362292609871        4.3477305578478340        4.5726190409721088     
 H   4.4240828762257545        3.5171602689058288        5.7290914776289394     
 H   7.3800909195963307        1.4368506782515684        3.7221895189740324     
 H   7.4436363300701140        3.1982937931452504        3.9695916069382089     
 H   6.6375098413093996       -2.3716806279925664        5.0549363342907503     
 C   8.3405460427226465       -1.7111206157538799        6.2305954106718051     
 C   8.2540901742308233       0.61579441625663911        6.7944459370326893     
 C   2.2060810449639212        2.5947693067616751        6.1849611717869468     
 C   3.3536370825282140        1.8508873993406048        8.2002897890600472     
 H   1.5592090047809506        2.8342835991244222        2.1839811045727138     
 H   3.0486201669917765        2.0001823973260469        1.6762355020429440     
 H   3.0958127766766728        4.3453244831866717        3.8398308425640395     
 H   4.1487543334912935        3.5067608347201982        2.6883468733245190     
 H   1.1909212324238669        1.4440744386546851        4.7103889143233744     
 H   1.1304297199130560        3.2037844238501427        4.4500900712545395     
 H   1.9118806948962408       -2.3661723909419305        3.4371370639279522     
 C  0.21699355793672395       -1.7169046206520360        2.2434226219038731     
 C  0.31885390102834499       0.59899962634714454        1.6389403377390301     
 C   6.8360063523844783        3.6886251393854019        1.5291034725870583     
 C   5.7031935618689209        2.9385357229591555      -0.46407627730665241     
 H   4.6089192034383135        1.0867226193799335      -0.29205189188552649     
 H   8.8093857642175539       -2.6901983962898179        6.2810326943649475     
 C   8.9196816843351314      -0.60852966512222517        6.8537546829519362     
 H   8.6653061718346631        1.4995237106372494        7.2759192177752139     
 C   1.7410189452754810        3.7115639335913473        6.8862595513446578     
 C   2.8754258636631742        2.9747892289643598        8.8836023748693140     
 H   3.9620935863616706        1.1155144336977900        8.7243247644623629     
 H -0.25766296217754342       -2.6936684056121196        2.2090771385253150     
 C -0.35229402646667629      -0.62310490181236966        1.5961160795925755     
 H  -8.5417207345767299E-002   1.4767096003683029        1.1407644589260466     
 H   7.4664861950914947        4.4139162045001452        2.0446214274471664     
 C   6.5191275866458707        3.8732377787507559       0.17984842780485374     
 H   5.4388878479320351        3.0568810724442730       -1.5161881665494281     
 H   9.8733153906125981      -0.70043310141633419        7.3706641989842128     
 H   1.1109278270392138        4.4338818675603084        6.3662952335247418     
 C   2.0608539495726879        3.9060115350278783        8.2332905105342657     
 H   3.1393827616096117        3.0998292031263519        9.9349089744919592     
 H  -1.3029354293007736      -0.72028171909524097        1.0743662496814692     
 H   6.9183676312614786        4.7347514643648791      -0.34591147920885945     
 H   1.6646440751995213        4.7727114856381210        8.7527027765906276     
 Dy   4.3060328448537311        16.884395184360596        12.594462536755822     
 Cl   4.2786416759313362        19.561415284582846        12.589217272134688     
 O   3.4828530285829595        16.405843801533422        10.635623074523968     
 N   2.9238422770665689        14.726536133882917        13.055885293711219     
 N   2.0857947612026790        17.295050139985047        13.830104517439263     
 O   5.1445791952161848        16.430666715526765        14.556075759192511     
 N   5.7265972103951288        14.750808822519677        12.142174326425010     
 N   6.5230968632266642        17.338226151223420        11.366644899693449     
 C   3.0421331588943645        15.335569105064360        9.9711322681583336     
 C   2.2943319945766247        14.926717096510810        14.384158227450326     
 C   3.7701844288151531        13.503322396717556        13.107444323643549     
 C   1.8168460179040704        14.575769072308766        12.053707593438057     
 C   1.4351988984818869        18.475782735654107        13.915095576201544     
 C   1.5477720114272617        16.229210703758952        14.473901577444520     
 C   5.5851245777591467        15.362755017061660        15.225129552880539     
 C   6.3630250789260581        14.966053774225571        10.819677079974936     
 C   4.8976272356518065        13.517038593964177        12.077623365630188     
 C   6.8271613614140580        14.609891897506680        13.152879172198032     
 C   7.1545233481543740        18.529274606845718        11.285077921322269     
 C   7.0960912781601264        16.276493155713986        10.747010155130338     
 C   2.2366477586733846        14.363033126644456        10.628820720776435     
 C   3.3701115844871143        15.124796395116954        8.6118968175830304     
 H   1.6096206369064563        14.096639062423675        14.630222121446231     
 H   3.0977676927407924        14.933223877888135        15.137267188176184     
 H   3.1496333548578503        12.603699760274736        12.954360027470008     
 H   4.1979455435196353        13.437278035236851        14.112711765456016     
 H   1.2218871058426124        15.497752020728257        12.115970978979853     
 H   1.1737753395005655        13.736406929491576        12.365652757211608     
 H   1.9172065617920444        19.305679023931297        13.403509537562739     
 C  0.24016442207800878        18.638509112968986        14.611904762902768     
 C  0.36563446520391885        16.320667046332012        15.206899364879602     
 C   6.3956659966354854        14.390656021664965        14.573098748276333     
 C   5.2504210447702597        15.150602455778266        16.583056224280078     
 H   7.0566323860265010        14.144371492958220        10.570630357210725     
 H   5.5642349226730428        14.973129171003938        10.061750310334032     
 H   5.5313555734199022        12.624542735896497        12.219659925216421     
 H   4.4701756311472769        13.458165730425737        11.071651752867693     
 H   7.4123408202899608        15.538588714973693        13.098150583860793     
 H   7.4811514262944199        13.777837675085982        12.844865880702896     
 H   6.6444988553027295        19.355355234523365        11.775177360743761     
 C   8.3644833546025428        18.706174093303460        10.617602855529206     
 C   8.2989239631212754        16.379784210805813        10.051751527417276     
 C   1.7670403312225240        13.252403901264243        9.9207095770146232     
 C   2.8879309561130397        14.006650989956649        7.9220946523467095     
 H   3.9741054685370343        15.865178634487634        8.0899033902004795     
 H -0.24214705313644333        19.611378460679408        14.654430741290277     
 C -0.31324616892771656        17.537992118593387        15.261867945747367     
 H  -2.7549048546466295E-002   15.438187404582958        15.705859908397018     
 C   6.8504237897022966        13.272147046961107        15.279156388634638     
 C   5.7217281397134014        14.027718320653239        17.272790180989862     
 H   4.6434955962100730        15.889191662223874        17.103871278169066     
 H   8.8269383269690813        19.688167669636869        10.571569824688133     
 C   8.9585134923386320        17.607595960556711        10.001301359458434     
 H   8.7205208690491869        15.498392860111718        9.5749474777125059     
 H   1.1394631697585687        12.525919039939206        10.438064858490563     
 C   2.0773909714894727        13.070014750349811        8.5697253497732060     
 H   3.1455631914505373        13.890221603870531        6.8681788769257333     
 H  -1.2587697689341240        17.627034564663290        15.794074094874526     
 H   7.4737352892063980        12.541937967287360        14.761655224386711     
 C   6.5279498597835222        13.085684195930142        16.627029943287468     
 H   5.4564374910574465        13.909786701931154        18.324670318725051     
 H   9.9171108171888456        17.705144270140632        9.4945617914429103     
 H   1.6767613722590369        12.208424468072876        8.0454099510937205     
 H   6.9145813051481975        12.217289630637042        17.151567220043844     
 Dy   1.8512722398261915E-002   8.5534803065177236        4.2175098754640681     
 Cl   8.9979695559748579E-003   5.8701558256256128        4.2190372062173367     
 O  0.83187187369611060        9.0180993575676425        2.2464048015303599     
 N   1.4199835195199761        10.687190939131609        4.6637455061531519     
 N   2.2396395385253052        8.1158671156831748        5.4436329353956481     
 O -0.78901076504676515        9.0349350047395021        6.1817235322293342     
 N  -1.3947422459591790        10.691434776315798        3.7574007967002507     
 N  -2.1941903323683252        8.1042637525324235        2.9765252897111676     
 C   1.2762364626874518        10.083898287165109        1.5777257384229093     
 C   2.0610389200245649        10.487050086675623        5.9871832546295858     
 C  0.57823521631152219        11.914265675890347        4.7239666025251204     
 C   2.5191380942665647        10.836034129951168        3.6520152532587744     
 C   2.8764704303666404        6.9278704983280441        5.5294451728845422     
 C   2.7977696336944509        9.1793167651578305        6.0731977375516388     
 C  -1.2410817587255401        10.100864684002357        6.8453256362685764     
 C  -2.0285243366780508        10.480671537527064        2.4335635047373900     
 C -0.55346424498875735        11.916747670975761        3.6981287884652683     
 C  -2.4935460315063445        10.835985256397501        4.7683174011030749     
 C  -2.8321000180387870        6.9163579739743026        2.8934725017280289     
 C  -2.7595838692899286        9.1686276115897360        2.3531114605362298     
 C   2.0887153359056447        11.053758397195564        2.2310724318786210     
 C  0.94487582470987630        10.295301947511113       0.21898228318604551     
 H   2.7529409760243859        11.313549508556020        6.2242095382980063     
 H   1.2645154505184073        10.486720268729954        6.7472934537502649     
 H   1.2042842405575602        12.810712553431600        4.5754178236393743     
 H  0.15430268398558050        11.975920499151432        5.7310238596005156     
 H   3.1109999829998740        9.9116623513788173        3.7082299207811569     
 H   3.1672759446525323        11.672446461176706        3.9608079686082345     
 H   2.3775219326004304        6.1005043774658869        5.0302096982045628     
 C   4.0784684151979240        6.7564071039741789        6.2121957712139926     
 C   3.9885465830307840        9.0798691252381651        6.7898449641866074     
 C  -2.0624856786667509        11.060785208700407        6.1886972558189264     
 C -0.90563550726423903        10.321522016862342        8.2013246823796671     
 H  -2.7239491365482995        11.301737476276960        2.1866571301915108     
 H  -1.2287570414557758        10.479548956287701        1.6766550057639005     
 H  -1.1768236768726121        12.814837737886794        3.8498362456539428     
 H -0.12959922453206799        11.979403591045614        2.6909171259651745     
 H  -3.0795862645781553        9.9075417934818528        4.7159236900439616     
 H  -3.1479792845213290        11.667427865977256        4.4591742545788993     
 H  -2.3285790986599992        6.0885207405062802        3.3870949106610970     
 C  -4.0396006736527390        6.7443711810468674        2.2206169991335427     
 C  -3.9564606649137257        9.0678372223712227        1.6464652590656510     
 C   2.5529240709706977        12.166993743784428        1.5232108578601198     
 C   1.4241430054361286        11.414139137703476      -0.47160359938372376     
 H  0.33633652911261325        9.5575569472638566      -0.30136036049189602     
 H   4.5486767007240037        5.7779373274289343        6.2578604700966896     
 C   4.6545336451118251        7.8556575967209108        6.8443218975414073     
 H   4.3977309502363831        9.9612859761458203        7.2772324682593128     
 C  -2.5319690148709206        12.173855000466308        6.8931045289473705     
 C  -1.3894083839340214        11.441122148041517        8.8876924473964802     
 H -0.29133420140601030        9.5887285597080663        8.7223171910977122     
 H  -4.5079784106626599        5.7649448448761076        2.1771633105301724     
 C  -4.6224201785878849        7.8434295044132671        1.5950169865378323     
 H  -4.3704887302333484        9.9496280712066785        1.1636457116580099     
 H   3.1808567365601990        12.894073631870247        2.0394904429217933     
 C   2.2354159777557632        12.351813112771881       0.17411043980328242     
 H   1.1611023107802259        11.531986011837988       -1.5240912339351476     
 H   5.6063073127551410        7.7610640076517683        7.3642990459084796     
 H  -3.1666390387131620        12.893795075363716        6.3754173699244241     
 C  -2.2103045061731184        12.368543328002199        8.2398106685806738     
 H  -1.1243625613971819        11.565992027855835        9.9387853925383531     
 H  -5.5781456631682884        7.7488271583836390        1.0822213048218077     
 H   2.6311049797847099        13.215575985021674      -0.35064466664567445     
 H  -2.6104582639211795        13.232413520058014        8.7610192889979945     
 Dy   3.0078531829949736E-002   8.3914087100982329        12.606026562109120     
 Cl   4.7292682455506475E-003   11.073368998509855        12.597900930165618     
 O -0.79059272396322944        7.9182543777763970        10.646087449693097     
 N  -1.3578695871568194        6.2444674937465203        13.066167663066365     
 N  -2.1919389403224625        8.8148403287611998        13.836225060587390     
 O  0.86462632103673165        7.9396377661955331        14.572097767402987     
 N   1.4473590991022447        6.2668720661052797        12.152477434906205     
 N   2.2442115521325161        8.8525976342618868        11.375079423541790     
 C  -1.2379194277119177        6.8522799516730029        9.9798122015690147     
 C  -1.9880055656570166        6.4473249798230041        14.394162111104860     
 C -0.51092234279514703        5.0218917602196260        13.119181271349962     
 C  -2.4642692001002775        6.0942924127396898        12.062991049997848     
 C  -2.8406764888177691        9.9969749185807775        13.917024635506584     
 C  -2.7327459995133441        7.7513652484239630        14.481423053248122     
 C   1.3099672862069773        6.8726426432619672        15.238500398685844     
 C   2.0829884330946213        6.4807215809650618        10.828934127808536     
 C  0.61603268464515626        5.0345459005982383        12.088620895893698     
 C   2.5492899823381778        6.1255928606319081        13.161951116983031     
 C   2.8745356226874454        10.044171790039309        11.291735380558622     
 C   2.8155800733218292        7.7913997297974928        10.753120026376918     
 C  -2.0459775684594184        5.8818959361510545        10.637335895258813     
 C -0.91442075551588264        6.6442658389303437        8.6190884331303383     
 H  -2.6737767642121240        5.6184837197203938        14.641357537366707     
 H  -1.1847383451164228        6.4543798654316911        15.147405428524111     
 H  -1.1308827149715430        4.1216860493258354        12.967624713991356     
 H  -8.2508750722432314E-002   4.9576819873526565        14.124334606862167     
 H  -3.0586885744252772        7.0166848935678150        12.125362492771922     
 H  -3.1078645154385964        5.2554346696545275        12.374804285625441     
 H  -2.3565160474009272        10.824630904583138        13.403655326877425     
 C  -4.0364772133341731        10.163529546905993        14.611814457422998     
 C  -3.9154989272818250        7.8467853619116088        15.212899039208622     
 C   2.1211080848981827        5.9034363259803673        14.582726911066890     
 C  0.97974312960342980        6.6586720224496991        16.597220058195539     
 H   2.7763079174265393        5.6585337991285840        10.581050777160881     
 H   1.2834628370387149        6.4866102852958436        10.071843420524848     
 H   1.2484934073701455        4.1411256202342681        12.229244865745224     
 H  0.18737802444031734        4.9773331181854239        11.083073473044351     
 H   3.1332134732384618        7.0551381782485567        13.107500529617463     
 H   3.2035206340505700        5.2948897366917720        12.851426003725011     
 H   2.3654065491188856        10.869556070908997        11.784157386840841     
 C   4.0821475630342317        10.221968583916453        10.620218806606838     
 C   4.0156054599992022        7.8956213574737140        10.052663818680960     
 C  -2.5229387464583573        4.7759903445929899        9.9269370213728774     
 C  -1.4030829373853166        5.5300960419430911        7.9274920930027042     
 H -0.30811687577598201        7.3835857324999674        8.0980911241263769     
 H  -4.5174947352610992        11.137373545567954        14.650340382330617     
 C  -4.5922969300307246        9.0656114326963770        15.264333657165215     
 H  -4.3108332360206374        6.9661501607847480        15.713361371001543     
 C   2.5816888785511836        4.7860437392300659        15.286538250962103     
 C   1.4566480182887367        5.5365034124009664        17.284255532701746     
 H  0.37315583275064962        7.3962917807127457        17.120136516962127     
 H   4.5443963355101333        11.204185216338972        10.574159428954374     
 C   4.6743867739055860        9.1239143907207279        10.000787305723613     
 H   4.4359409681160624        7.0147486821948428        9.5736001973358640     
 H  -3.1535105295403425        4.0515702218892988        10.443232079265032     
 C  -2.2168337249445478        4.5960144041841966        8.5747215716486060     
 H  -1.1479228790647396        5.4148783387522572        6.8728271289689591     
 H  -5.5383874986695680        9.1574185126855934        15.795197914710178     
 H   3.2058100820277682        4.0582439730107751        14.766779217951401     
 C   2.2640133840689809        4.5977059642798315        16.635215220075402     
 H   1.1950032186699255        5.4167738612817766        18.336880710795214     
 H   5.6314345186605124        9.2221573888874477        9.4910470155024420     
 H  -2.6238177247119490        3.7382660040098443        8.0491141945188289     
 H   2.6558279905337825        3.7304124022697827        17.157474029376377     
         256

 Dy   4.2859692399936886        8.5173919036951221E-002   4.2199888610389076     
 Cl   4.2916182590408392       -2.5952980981313463        4.2021758802716365     
 O   5.1066881271074118       0.54570347457108725        2.2523640034201753     
 N   5.6900230684436508        2.2238225209610327        4.6668979550369256     
 N   6.5020036266802066      -0.35398765158845907        5.4535511127585563     
 O   3.4617899182903713       0.55734815343671695        6.1819229756157030     
 N   2.8837910512766993        2.2220261056818393        3.7562613317807751     
 N   2.0604742788407573      -0.35541488905746421        2.9988262528882821     
 C   5.5524753930005044        1.6110435665020091        1.5837150747701394     
 C   6.3249394817453730        2.0197570734255339        5.9920845345772982     
 C   4.8520861453765427        3.4523663300001579        4.7218211217137851     
 C   6.7930796719099451        2.3641989823524137        3.6587643378169057     
 C   7.1386087963117006       -1.5418603940219155        5.5433976540808496     
 C   7.0617784981374623       0.71177359361273929        6.0782106800694242     
 C   3.0194381789345379        1.6287571598185504        6.8434954655962255     
 C   2.2484332798067217        2.0106768640403483        2.4321709720767801     
 C   3.7229187679025348        3.4493965981262162        3.6934878640474880     
 C   1.7808658612140744        2.3714653232979193        4.7634960335548913     
 C   1.4183223678705559       -1.5412255215660442        2.9235239760014653     
 C   1.5084764142406595       0.70356813397524698        2.3561192512605968     
 C   6.3673173884413350        2.5793571278596081        2.2361771950135951     
 C   5.2193566415698873        1.8239271873038789       0.22555538498111447     
 H   7.0162454787216815        2.8451099952593175        6.2350179046136125     
 H   5.5251041899667390        2.0174256717667656        6.7488669479432328     
 H   5.4787044834957408        4.3481465125358758        4.5710785016790814     
 H   4.4255699681943161        3.5173976854043718        5.7277170549217047     
 H   7.3801972718722482        1.4370456339636763        3.7188181892805243     
 H   7.4443604505775856        3.1983842396339379        3.9667424939786566     
 H   6.6387244035070490       -2.3710824314944245        5.0482125451180631     
 C   8.3420747030169853       -1.7115233472404099        6.2240304733288534     
 C   8.2554564105981179       0.61475623086747933        6.7903575683245174     
 C   2.2074302296979411        2.5948840791712562        6.1845637717902102     
 C   3.3542517360961606        1.8492066262054536        8.1996665938950368     
 H   1.5587291086357129        2.8359809731683168        2.1840952782795351     
 H   3.0480156135188325        2.0024108452695351        1.6751232623822081     
 H   3.0968709830575043        4.3464876595900037        3.8389002760480295     
 H   4.1492152773684703        3.5077812037401488        2.6870760249933889     
 H   1.1915676428679003        1.4454470156660137        4.7095206729925305     
 H   1.1316162118597921        3.2052893127376074        4.4502825368409047     
 H   1.9122669367471805       -2.3654435084814476        3.4327319602209645     
 C  0.21785461842754297       -1.7155542351390272        2.2387004912279047     
 C  0.31924474999625874       0.60100703911035847        1.6366585361042725     
 C   6.8358379559883584        3.6896142711140514        1.5267571965902937     
 C   5.7016169538766910        2.9408173213443667      -0.46609636592998926     
 H   4.6068710011537357        1.0891288123099501      -0.29417184861414486     
 H   8.8110644194881651       -2.6905659148923635        6.2733151258487103     
 C   8.9211748739013483      -0.60955742581666894        6.8483056384389522     
 H   8.6666686469509973        1.4980374471529372        7.2726606930064097     
 C   1.7421075369316106        3.7110198365435108        6.8867463413334926     
 C   2.8755388954473804        2.9722820229732698        8.8839287682519856     
 H   3.9627132231462530        1.1135603337733426        8.7232584955967720     
 H -0.25640907298315757       -2.6924742967090896        2.2030571366439862     
 C -0.35148973280000717      -0.62124266885927737        1.5923059789444316     
 H  -8.5021774584325471E-002   1.4790451114512271        1.1390710337195349     
 H   7.4669558160936207        4.4143966313001091        2.0421809383103748     
 C   6.5183026357344023        3.8748767418880670       0.17777049445364029     
 H   5.4370766864990268        3.0595414999332049       -1.5180936937120710     
 H   9.8748133505094504      -0.70194727861225070        7.3651254887881592     
 H   1.1121930137794105        4.4338275931202311        6.3672393040185566     
 C   2.0612628882545159        3.9041280249209089        8.2341236284757002     
 H   3.1390886071822086        3.0963489966197639        9.9354582557189701     
 H  -1.3018814256005802      -0.71813007417143071        1.0700716336861018     
 H   6.9176508676461088        4.7364246909236591      -0.34782275828164455     
 H   1.6646594778996411        4.7702431885535912        8.7541732318429712     
 Dy   4.3064609656902988        16.884796921745444        12.597272358291866     
 Cl   4.2857612870235018        19.561692050687135        12.594788899126016     
 O   3.4806539989122198        16.408080572175066        10.638752006142976     
 N   2.9208622737749268        14.729277674062187        13.059157445683413     
 N   2.0875443116270089        17.299794826538786        13.834065536179448     
 O   5.1445400564121382        16.428782768745073        14.558215104894382     
 N   5.7232147330963468        14.748313125289757        12.144135060918758     
 N   6.5238388603449984        17.333672271742564        11.368284160645088     
 C   3.0400866135957734        15.337547472473272        9.9744781661937481     
 C   2.2912565582824689        14.931055826683108        14.387118673337746     
 C   3.7654318431113651        13.504955662688168        13.111798476207660     
 C   1.8139964593280529        14.579274291381575        12.056717989928542     
 C   1.4390609539864152        18.481622180515579        13.919264596601158     
 C   1.5459837815704462        16.234275113944214        14.475302097183391     
 C   5.5853371945693597        15.360896938571246        15.227064859860404     
 C   6.3584113275695433        14.961890293919179        10.820767059906201     
 C   4.8924961363388544        13.515588601873134        12.081536166472642     
 C   6.8247992112105438        14.606570301205011        13.153595276023523     
 C   7.1576462817907798        18.523462439784286        11.286740913891702     
 C   7.0931308627700949        16.271369835585492        10.746265085597754     
 C   2.2344910972050385        14.365207060458342        10.632297079207326     
 C   3.3685738584653357        15.125960009287715        8.6154541635622728     
 H   1.6058145739798422        14.101791715042756        14.633830976109673     
 H   3.0945651385055943        14.937755789316101        15.140356876582137     
 H   3.1434044688683880        12.606087091856052        12.960203202602505     
 H   4.1935736810647271        13.439749308552638        14.116967859642012     
 H   1.2201433831069592        15.502024599946193        12.118090002634890     
 H   1.1698854735004243        13.740829640093683        12.368881137433705     
 H   1.9239935230940330        19.311258513023475        13.410140101822053     
 C  0.24260181070850659        18.645683190801741        14.613299920902076     
 C  0.36173383837793921        16.326759954649010        15.204527694834702     
 C   6.3950027299766150        14.388419847073724        14.574499468232249     
 C   5.2519784689526947        15.149430733708700        16.585388961310059     
 H   7.0508471819698757        14.139234854068667        10.571672040583042     
 H   5.5588264307047828        14.969108298102954        10.063677645625525     
 H   5.5249668488649268        12.622440468847373        12.224872004837314     
 H   4.4647162683354571        13.455554630969305        11.075790358075770     
 H   7.4110376892674710        15.534525439030270        13.097719353645594     
 H   7.4774869132458148        13.773637811864486        12.845136129077172     
 H   6.6506502933770477        19.350036782967525        11.779048003957820     
 C   8.3663752871769077        18.698588960727598        10.616680436596905     
 C   8.2940813898409562        16.373158802879360        10.047481468487957     
 C   1.7667311540668931        13.253104480498182        9.9252432169609666     
 C   2.8878415062597798        14.006661913042487        7.9265013841600318     
 H   3.9724251442027758        15.866141518940726        8.0930106166753593     
 H -0.23754138917733250        19.619518002284558        14.656683016517707     
 C -0.31510245312078744        17.545179522445039        15.259405379285525     
 H  -3.4364504834849721E-002   15.444265619237219        15.701017431997762     
 C   6.8514573880517222        13.270904664270832        15.280955814975979     
 C   5.7245268563100513        14.027194062964929        17.275320431017395     
 H   4.6455841185325548        15.888363799242905        17.106364117776799     
 H   8.8312325307018096        19.679490052327651        10.571323980641099     
 C   8.9560541855039730        17.599708873992533        9.9969148213438253     
 H   8.7126466724868905        15.491572021733790        9.5684433566343792     
 H   1.1400201280189264        12.526276053379405        10.443201427717922     
 C   2.0782482634171044        13.069544843162358        8.5746642750799040     
 H   3.1461710977379029        13.889495410652898        6.8728384351442999     
 H  -1.2619664239005932        17.635018500572464        15.789035736730895     
 H   7.4748867392547984        12.540819685665520        14.763435879015033     
 C   6.5308028078876417        13.085366095597607        16.629362874190601     
 H   5.4603144589180843        13.909750516873366        18.327525527793789     
 H   9.9135369465666336        17.696169129830476        9.4879210391821811     
 H   1.6793986186942778        12.206717738829658        8.0509606550202903     
 H   6.9189844327361474        12.217813909077783        17.154051152307883     
 Dy   1.8040910223696437E-002   8.5532759224632926        4.2150494796730511     
 Cl   6.8634040669811438E-003   5.8699691862942096        4.2200444608630026     
 O  0.83234176052208297        9.0183624266507323        2.2444563677477700     
 N   1.4198585231899821        10.686821326173707        4.6621360313898634     
 N   2.2394123103939791        8.1157062056873812        5.4410110493717365     
 O -0.79023724486007385        9.0342955204296267        6.1790407445470006     
 N  -1.3945796949193843        10.691471558136850        3.7547410372501879     
 N  -2.1935702672512440        8.1041953982743173        2.9722377830583757     
 C   1.2767861018905888        10.084356008798832        1.5761594654171820     
 C   2.0603355709184239        10.486471039256719        5.9858660097971894     
 C  0.57827958420864167        11.914002716667762        4.7220196684938402     
 C   2.5194512679499237        10.835609187313377        3.6508219934440809     
 C   2.8767002885499804        6.9278836633460328        5.5255299165884066     
 C   2.7973611764958379        9.1788239138433738        6.0713153924387289     
 C  -1.2425615801441552        10.100043970376769        6.8427613834514318     
 C  -2.0280256636835379        10.480935870895298        2.4307188366030426     
 C -0.55307103119156797        11.916657048881820        3.6957839224239515     
 C  -2.4936700335797584        10.836168609598126        4.7652982397773060     
 C  -2.8311869477540905        6.9162135276557271        2.8879574421710217     
 C  -2.7590230379674465        9.1689413748423014        2.3495234653521724     
 C   2.0894177798292337        11.053846314571674        2.2298596188339657     
 C  0.94523132270740728        10.296438414433336       0.21757348096453413     
 H   2.7519711374182894        11.313051223317014        6.2234451554235042     
 H   1.2634724447138055        10.485749068622464        6.7456343291126988     
 H   1.2045475672431702        12.810318554448701        4.5735487957045304     
 H  0.15402724831418538        11.975744511263574        5.7289496586503867     
 H   3.1110694150249056        9.9110785195591120        3.7069069807608677     
 H   3.1676607325893991        11.671796940382530        3.9600471315811756     
 H   2.3777977550253229        6.1007578651744154        5.0258507491284226     
 C   4.0790551863234432        6.7562884053556340        6.2076241880604943     
 C   3.9883504428230880        9.0791481166036245        6.7876174036149557     
 C  -2.0631964848000632        11.060484803250306        6.1859368433891948     
 C -0.90829301719817923        10.319875699496759        8.1991882335597506     
 H  -2.7233840090112249        11.302034801457721        2.1837910272186329     
 H  -1.2280389372418319        10.479952490415775        1.6740529003729254     
 H  -1.1763233194794591        12.814856559740095        3.8472589639154573     
 H -0.12884925409905099        11.979321116284209        2.6887333770238806     
 H  -3.0799960239836164        9.9079147554613893        4.7124654098579715     
 H  -3.1477365047409966        11.667874807782942        4.4560733404091746     
 H  -2.3277083522449993        6.0880891393797105        3.3811337365958223     
 C  -4.0384446332145547        6.7445233269601506        2.2146011039251570     
 C  -3.9557997330852941        9.0685488920034185        1.6426641310492380     
 C   2.5538475880530234        12.167260276438322        1.5224409183200898     
 C   1.4245963668770965        11.415548713727608      -0.47253348733779282     
 H  0.33664126460945998        9.5588773090228933      -0.30301159929392202     
 H   4.5497548297430024        5.7780195770217002        6.2521058414975172     
 C   4.6548479520338679        7.8551317214656828        6.8406950499810559     
 H   4.3973540327022880        9.9602687346593655        7.2757086287444848     
 C  -2.5327986263281907        12.173452774499731        6.8904520186355276     
 C  -1.3922306368005160        11.439321195256138        8.8856777441223596     
 H -0.29453173027950774        9.5867568740310496        8.7203527821732845     
 H  -4.5065174258469956        5.7649944985570816        2.1700418723476291     
 C  -4.6214615210909136        7.8440421708099510        1.5899982157283743     
 H  -4.3699202510000124        9.9506657551550095        1.1605409268435074     
 H   3.1819854710201496        12.893990685602686        2.0389631861913449     
 C   2.2362225849668222        12.352714380853911       0.17345636885246180     
 H   1.1615548586851694        11.533877294278492       -1.5249626898013606     
 H   5.6068115099413562        7.7603392164388261        7.3603054816313600     
 H  -3.1667359531098720        12.893895762722789        6.3725515767933176     
 C  -2.2121883781798388        12.367401286351649        8.2375223033605049     
 H  -1.1277040807978864        11.563750502491875        9.9369644093537648     
 H  -5.5771414455512165        7.7497203771127294        1.0770761815913559     
 H   2.6320378165135327        13.216609381491255      -0.35098818165925583     
 H  -2.6124768336908848        13.231164595368510        8.7588117585984957     
 Dy   3.0640412147462302E-002   8.3897724996736738        12.608356640331840     
 Cl   1.0389734159162986E-002   11.071677665007391        12.599824331849213     
 O -0.79010304744742199        7.9179709895072978        10.647951948244822     
 N  -1.3611119118926145        6.2454772280348907        13.068089668549772     
 N  -2.1908867462418469        8.8180081120959013        13.838164399140542     
 O  0.86260044987754869        7.9368693420216507        14.575012367002239     
 N   1.4444218951266836        6.2625665573289604        12.155819410054653     
 N   2.2468779413493873        8.8459610551714150        11.380008597331342     
 C  -1.2378689045089384        6.8522194605297519        9.9815389022267613     
 C  -1.9923797760927624        6.4500198898922534        14.395226968328645     
 C -0.51603003582136031        5.0217900807897191        13.123008570687469     
 C  -2.4665717625502079        6.0961488805297677        12.063803279873385     
 C  -2.8370227726883273        10.001475558035583        13.919488123454938     
 C  -2.7354528047850080        7.7549999553929725        14.480800895686091     
 C   1.3077624761802331        6.8701765491464757        15.241919185539382     
 C   2.0802244967459660        6.4747451052987968        10.832101590756400     
 C  0.61126298353386721        5.0314150029986786        12.092862756170273     
 C   2.5462263237286336        6.1204943475239313        13.165305941462274     
 C   2.8795538584155844        10.036334415079482        11.297267447268966     
 C   2.8143075516913716        7.7845925977481194        10.754901910382689     
 C  -2.0468690749695639        5.8824479352382912        10.638784821294109     
 C -0.91388259068691191        6.6437255617977575        8.6209817595977540     
 H  -2.6792679623590931        5.6221379379402956        14.642457029000029     
 H  -1.1898349300373172        6.4569918470737679        15.149225404493084     
 H  -1.1373373262286572        4.1223038777943763        12.972681699718516     
 H  -8.7930142116824234E-002   4.9586390153894930        14.128371459196625     
 H  -3.0597899554189580        7.0193775219008607        12.124963039403941     
 H  -3.1115774382539474        5.2583193506158956        12.375346319544080     
 H  -2.3497829894256954        10.828715838012354        13.408466613058069     
 C  -4.0339502156256293        10.169760695704495        14.611908052042248     
 C  -3.9200698128113687        7.8518292978837065        15.208851784481467     
 C   2.1184605819236371        5.9002783297852757        14.586566962550167     
 C  0.97801285375257230        6.6575429601122744        16.600928799521654     
 H   2.7727563797949042        5.6516728957464375        10.584949171795660     
 H   1.2806966524790362        6.4806018560468832        10.075009164043635     
 H   1.2421845444026089        4.1371621022007012        12.234781346458918     
 H  0.18293628833023801        4.9735559312140678        11.087224536783262     
 H   3.1315457016538466        7.0490724732614174        13.109817610213097     
 H   3.1992483746629277        5.2885930629188298        12.855392046643757     
 H   2.3735782286141642        10.861916360206749        11.792486668855631     
 C   4.0856517915006734        10.212794201612340        10.622808027080129     
 C   4.0119889510994016        7.8878465368802857        10.050284612860720     
 C  -2.5228383763937683        4.7757874276697425        9.9288548083546591     
 C  -1.4020950859639874        5.5291935752573185        7.9296416083020276     
 H -0.30713925450698654        7.3826864161999755        8.0999874423447817     
 H  -4.5123538105708239        11.144782668125966        14.651527540772962     
 C  -4.5943110497480433        9.0719905479472835        15.260576264623911     
 H  -4.3185360589904782        6.9712991852385615        15.706877894676156     
 C   2.5805054661633875        4.7844319677475502        15.291773164346576     
 C   1.4560600132665524        5.5366399253507250        17.289172363426310     
 H  0.37149373336298719        7.3956824271345587        17.123179110571595     
 H   4.5503775921826000        11.193905074804231        10.577987001365781     
 C   4.6730981855291898        9.1149093337655458        9.9987527584677096     
 H   4.4290100893120465        7.0071354521961320        9.5681571370268976     
 H  -3.1533037623052569        4.0513890749169743        10.445329403698773     
 C  -2.2157116410334110        4.5950251060881468        8.5769636823364532     
 H  -1.1464648821985546        5.4136060895391926        6.8751344333517190     
 H  -5.5415180510271762        9.1648429894391956        15.789215066657631     
 H   3.2052295687958261        4.0565779996330811        14.772863740813550     
 C   2.2640197516767357        4.5978559004598738        16.640920194556553     
 H   1.1951529599524442        5.4181010500363334        18.342106699621411     
 H   5.6286632294453840        9.2124358321655855        9.4861861945518307     
 H  -2.6217794809089616        3.7366757717323833        8.0515660616141229     
 H   2.6573957284503371        3.7318791338023374        17.164022476982282     
         256

 Dy   4.2859461882957914        8.6063305924634154E-002   4.2173974561259380     
 Cl   4.2898044050272262       -2.5944394690208972        4.2020745029810911     
 O   5.1057610997382747       0.54706392904739154        2.2496114967467835     
 N   5.6907950364957678        2.2241767389740219        4.6645747675912839     
 N   6.5032289991534702      -0.35381362835897273        5.4487977689390377     
 O   3.4632506325269139       0.55750723605781138        6.1801954419104685     
 N   2.8842862284177997        2.2231993801545595        3.7552485746871831     
 N   2.0604507711605051      -0.35420683667164282        2.9964670182921882     
 C   5.5515496936670035        1.6125412143680060        1.5811862626800930     
 C   6.3261941307969156        2.0194565086170226        5.9894321419848655     
 C   4.8531912112843614        3.4528871140334383        4.7202536963425228     
 C   6.7934295495066301        2.3645657651349428        3.6559731811112708     
 C   7.1399583765411343       -1.5417031849146103        5.5372767094205670     
 C   7.0630438301583078       0.71137477457515952        6.0743776950462820     
 C   3.0206650288230250        1.6283457329123669        6.8425079425308173     
 C   2.2482173049711478        2.0123730431935658        2.4314614951178535     
 C   3.7236768648350234        3.4503998266508109        3.6923303195983248     
 C   1.7818936219760493        2.3725774557652790        4.7630076978365938     
 C   1.4187403130470371       -1.5401648413440294        2.9196235894676437     
 C   1.5084797868937732       0.70521861715016476        2.3545102257403983     
 C   6.3670523795942229        2.5802977915064051        2.2336540404423966     
 C   5.2177001016799247        1.8261080054025858       0.22333323268740965     
 H   7.0175867070477871        2.8446902606062117        6.2325722926090750     
 H   5.5266477409111596        2.0167168668445110        6.7465200787621553     
 H   5.4799727377304945        4.3485624672239185        4.5695379623860548     
 H   4.4270570601628778        3.5176351019029144        5.7263426322144699     
 H   7.3803036241481657        1.4372405896757843        3.7154468595870163     
 H   7.4450845710850562        3.1984746861226250        3.9638933810191044     
 H   6.6399389657046992       -2.3704842349962827        5.0414887559453749     
 C   8.3436033633113222       -1.7119260787269399        6.2174655359859017     
 C   8.2568226469654107       0.61371804547831954        6.7862691996163447     
 C   2.2087794144319606        2.5949988515808373        6.1841663717934736     
 C   3.3548663896641071        1.8475258530703027        8.1990433987300246     
 H   1.5582492124904752        2.8376783472122113        2.1842094519863569     
 H   3.0474110600458886        2.0046392932130237        1.6740110227214722     
 H   3.0979291894383363        4.3476508359933357        3.8379697095320195     
 H   4.1496762212456471        3.5088015727600999        2.6858051766622593     
 H   1.1922140533119336        1.4468195926773426        4.7086524316616876     
 H   1.1328027038065283        3.2067942016250721        4.4504750024272699     
 H   1.9126531785981205       -2.3647146260209650        3.4283268565139764     
 C  0.21871567891836197       -1.7142038496260181        2.2339783605519363     
 C  0.31963559896417248       0.60301445187357228        1.6343767344695148     
 C   6.8356695595922394        3.6906034028427008        1.5244109205935290     
 C   5.7000403458844611        2.9430989197295778      -0.46811645455332618     
 H   4.6048227988691570        1.0915350052399664      -0.29629180534276323     
 H   8.8127430747587763       -2.6909334334949095        6.2655975573324731     
 C   8.9226680634675652      -0.61058518651111271        6.8428565939259682     
 H   8.6680311220673314        1.4965511836686249        7.2694021682376055     
 C   1.7431961285877402        3.7104757394956742        6.8872331313223283     
 C   2.8756519272315870        2.9697748169821794        8.8842551616346572     
 H   3.9633328599308353        1.1116062338488950        8.7221922267311811     
 H -0.25515518378877172       -2.6912801878060590        2.1970371347626574     
 C -0.35068543913333805      -0.61938043590618497        1.5884958782962875     
 H  -8.4626341822883630E-002   1.4813806225341515        1.1373776085130232     
 H   7.4674254370957467        4.4148770581000720        2.0397404491735833     
 C   6.5174776848229348        3.8765157050253780       0.17569256110242687     
 H   5.4352655250660185        3.0622019274221368       -1.5199992208747142     
 H   9.8763113104063009      -0.70346145580816710        7.3595867785921056     
 H   1.1134582005196072        4.4337733186801529        6.3681833745123706     
 C   2.0616718269363443        3.9022445148139395        8.2349567464171329     
 H   3.1387944527548055        3.0928687901131759        9.9360075369459793     
 H  -1.3008274219003870      -0.71597842924762045        1.0657770176907346     
 H   6.9169341040307399        4.7380979174824400      -0.34973403735442971     
 H   1.6646748805997607        4.7677748914690614        8.7556436870953149     
 Dy   4.3068890865268656        16.885198659130296        12.600082179827909     
 Cl   4.2928808981156674        19.561968816791424        12.600360526117344     
 O   3.4784549692414797        16.410317342816711        10.641880937761984     
 N   2.9178822704832843        14.732019214241459        13.062429597655607     
 N   2.0892938620513393        17.304539513092521        13.838026554919631     
 O   5.1445009176080916        16.426898821963384        14.560354450596254     
 N   5.7198322557975647        14.745817428059837        12.146095795412505     
 N   6.5245808574633317        17.329118392261709        11.369923421596726     
 C   3.0380400682971822        15.339525839882182        9.9778240642291642     
 C   2.2881811219883130        14.935394556855407        14.390079119225163     
 C   3.7606792574075767        13.506588928658779        13.116152628771774     
 C   1.8111469007520353        14.582779510454383        12.059728386419026     
 C   1.4429230094909435        18.487461625377055        13.923433617000773     
 C   1.5441955517136310        16.239339524129473        14.476702616922260     
 C   5.5855498113795727        15.359038860080831        15.229000166840269     
 C   6.3537975762130294        14.957726813612787        10.821857039837466     
 C   4.8873650370259032        13.514138609782089        12.085448967315095     
 C   6.8224370610070304        14.603248704903342        13.154311379849016     
 C   7.1607692154271856        18.517650272722857        11.288403906461134     
 C   7.0901704473800633        16.266246515456995        10.745520016065170     
 C   2.2323344357366923        14.367380994272228        10.635773437638218     
 C   3.3670361324435572        15.127123623458477        8.6190115095415152     
 H   1.6020085110532283        14.106944367661837        14.637439830773117     
 H   3.0913625842703962        14.942287700744068        15.143446564988091     
 H   3.1371755828789252        12.608474423437368        12.966046377735001     
 H   4.1892018186098179        13.442220581868426        14.121223953828007     
 H   1.2183996603713061        15.506297179164129        12.120209026289926     
 H   1.1659956075002831        13.745252350695790        12.372109517655803     
 H   1.9307804843960219        19.316838002115649        13.416770666081369     
 C  0.24503919933900439        18.652857268634495        14.614695078901383     
 C  0.35783321155195952        16.332852862966007        15.202156024789801     
 C   6.3943394633177437        14.386183672482481        14.575900188188164     
 C   5.2535358931351297        15.148259011639134        16.587721698340037     
 H   7.0450619779132504        14.134098215179112        10.572713723955360     
 H   5.5534179387365219        14.965087425201968        10.065604980917016     
 H   5.5185781243099514        12.620338201798248        12.230084084458209     
 H   4.4592569055236382        13.452943531512870        11.079928963283846     
 H   7.4097345582449812        15.530462163086847        13.097288123430397     
 H   7.4738224001972098        13.769437948642992        12.845406377451447     
 H   6.6568017314513650        19.344718331411684        11.782918647171881     
 C   8.3682672197512726        18.691003828151732        10.615758017664604     
 C   8.2892388165606370        16.366533394952910        10.043211409558637     
 C   1.7664219769112621        13.253805059732121        9.9297768569073099     
 C   2.8877520564065198        14.006672836128324        7.9309081159733541     
 H   3.9707448198685169        15.867104403393817        8.0961178431502390     
 H -0.23293572521822167        19.627657543889708        14.658935291745140     
 C -0.31695873731385826        17.552366926296688        15.256942812823683     
 H  -4.1179961123233154E-002   15.450343833891480        15.696174955598508     
 C   6.8524909864011478        13.269662281580556        15.282755241317318     
 C   5.7273255729067021        14.026669805276621        17.277850681044931     
 H   4.6476726408550366        15.887535936261937        17.108856957384532     
 H   8.8355267344345378        19.670812435018433        10.571078136594064     
 C   8.9535948786693140        17.591821787428355        9.9925282832292144     
 H   8.7047724759245924        15.484751183355861        9.5619392355562525     
 H   1.1405770862792841        12.526633066819603        10.448337996945282     
 C   2.0791055553447362        13.069074935974907        8.5796032003866021     
 H   3.1467790040252686        13.888769217435268        6.8774979933628666     
 H  -1.2651630788670623        17.643002436481641        15.783997378587262     
 H   7.4760381893031989        12.539701404043681        14.765216533643354     
 C   6.5336557559917612        13.085047995265070        16.631695805093734     
 H   5.4641914267787230        13.909714331815577        18.330380736862526     
 H   9.9099630759444217        17.687193989520321        9.4812802869214536     
 H   1.6820358651295186        12.205011009586441        8.0565113589468602     
 H   6.9233875603240973        12.218338187518523        17.156535084571924     
 Dy   1.7569098049130961E-002   8.5530715384088616        4.2125890838820341     
 Cl   4.7288385779874296E-003   5.8697825469628064        4.2210517155086684     
 O  0.83281164734805535        9.0186254957338221        2.2425079339651801     
 N   1.4197335268599882        10.686451713215805        4.6605265566265759     
 N   2.2391850822626527        8.1155452956915877        5.4383891633478241     
 O -0.79146372467338266        9.0336560361197531        6.1763579568646669     
 N  -1.3944171438795896        10.691508339957901        3.7520812778001247     
 N  -2.1929502021341629        8.1041270440162112        2.9679502764055838     
 C   1.2773357410937258        10.084813730432554        1.5745931924114547     
 C   2.0596322218122824        10.485891991837814        5.9845487649647930     
 C  0.57832395210576115        11.913739757445175        4.7200727344625601     
 C   2.5197644416332823        10.835184244675585        3.6496287336293869     
 C   2.8769301467333204        6.9278968283640223        5.5216146602922711     
 C   2.7969527192972254        9.1783310625289154        6.0694330473258189     
 C  -1.2440414015627703        10.099223256751181        6.8401971306342881     
 C  -2.0275269906890254        10.481200204263532        2.4278741684686951     
 C -0.55267781739437871        11.916566426787881        3.6934390563826343     
 C  -2.4937940356531723        10.836351962798750        4.7622790784515372     
 C  -2.8302738774693941        6.9160690813371515        2.8824423826140144     
 C  -2.7584622066449640        9.1692551380948668        2.3459354701681150     
 C   2.0901202237528222        11.053934231947784        2.2286468057893103     
 C  0.94558682070493827        10.297574881355557       0.21616467874302275     
 H   2.7510012988121932        11.312552938078010        6.2226807725490030     
 H   1.2624294389092037        10.484777868514977        6.7439752044751318     
 H   1.2048108939287803        12.809924555465800        4.5716797677696874     
 H  0.15375181264279025        11.975568523375717        5.7268754577002570     
 H   3.1111388470499368        9.9104946877394084        3.7055840407405785     
 H   3.1680455205262659        11.671147419588353        3.9592862945541172     
 H   2.3780735774502153        6.1010113528829431        5.0214918000522815     
 C   4.0796419574489624        6.7561697067370901        6.2030526049069961     
 C   3.9881543026153921        9.0784271079690821        6.7853898430433031     
 C  -2.0639072909333760        11.060184397800205        6.1831764309594623     
 C -0.91095052713211933        10.318229382131173        8.1970517847398341     
 H  -2.7228188814741499        11.302332126638483        2.1809249242457547     
 H  -1.2273208330278880        10.480356024543850        1.6714507949819501     
 H  -1.1758229620863061        12.814875381593398        3.8446816821769714     
 H -0.12809928366603399        11.979238641522807        2.6865496280825867     
 H  -3.0804057833890779        9.9082877174409258        4.7090071296719813     
 H  -3.1474937249606647        11.668321749588628        4.4529724262394490     
 H  -2.3268376058299998        6.0876575382531408        3.3751725625305480     
 C  -4.0372885927763695        6.7446754728734337        2.2085852087167712     
 C  -3.9551388012568629        9.0692605616356126        1.6388630030328253     
 C   2.5547711051353490        12.167526809092216        1.5216709787800597     
 C   1.4250497283180645        11.416958289751738      -0.47346337529186183     
 H  0.33694600010630665        9.5601976707819283      -0.30466283809594802     
 H   4.5508329587620011        5.7781018266144670        6.2463512128983449     
 C   4.6551622589559116        7.8546058462104549        6.8370682024207037     
 H   4.3969771151681929        9.9592514931729106        7.2741847892296558     
 C  -2.5336282377854609        12.173050548533153        6.8877995083236838     
 C  -1.3950528896670105        11.437520242470759        8.8836630408482389     
 H -0.29772925915300519        9.5847851883540329        8.7183883732488567     
 H  -4.5050564410313303        5.7650441522380547        2.1629204341650863     
 C  -4.6205028635939422        7.8446548372066340        1.5849794449189163     
 H  -4.3693517717666754        9.9517034391033405        1.1574361420290049     
 H   3.1831142054800998        12.893907739335125        2.0384359294608969     
 C   2.2370291921778813        12.353615648935941       0.17280229790164120     
 H   1.1620074065901129        11.535768576718997       -1.5258341456675739     
 H   5.6073157071275705        7.7596144252258838        7.3563119173542404     
 H  -3.1668328675065816        12.893996450081859        6.3696857836622121     
 C  -2.2140722501865593        12.366259244701100        8.2352339381403361     
 H  -1.1310456001985909        11.561508977127914        9.9351434261691765     
 H  -5.5761372279341446        7.7506135958418190        1.0719310583609039     
 H   2.6329706532423551        13.217642777960837      -0.35133169667283720     
 H  -2.6144954034605896        13.229915670679006        8.7566042281989969     
 Dy   3.1202292464974871E-002   8.3881362892491165        12.610686718554559     
 Cl   1.6050200072775328E-002   11.069986331504929        12.601747733532809     
 O -0.78961337093161454        7.9176876012381996        10.649816446796548     
 N  -1.3643542366284096        6.2464869623232611        13.070011674033180     
 N  -2.1898345521612312        8.8211758954306010        13.840103737693694     
 O  0.86057457871836585        7.9341009178477675        14.577926966601494     
 N   1.4414846911511223        6.2582610485526402        12.159161385203101     
 N   2.2495443305662586        8.8393244760809431        11.384937771120894     
 C  -1.2378183813059589        6.8521589693865019        9.9832656028845062     
 C  -1.9967539865285082        6.4527147999615027        14.396291825552430     
 C -0.52113772884757359        5.0216884013598131        13.126835870024978     
 C  -2.4688743250001388        6.0980053483198464        12.064615509748922     
 C  -2.8333690565588849        10.005976197490389        13.921951611403292     
 C  -2.7381596100566719        7.7586346623619820        14.480178738124058     
 C   1.3055576661534887        6.8677104550309842        15.245337972392921     
 C   2.0774605603973106        6.4687686296325309        10.835269053704266     
 C  0.60649328242257805        5.0282841053991199        12.097104616446849     
 C   2.5431626651190888        6.1153958344159554        13.168660765941516     
 C   2.8845720941437230        10.028497040119655        11.302799513979311     
 C   2.8130350300609144        7.7777854656987460        10.756683794388460     
 C  -2.0477605814797095        5.8829999343255270        10.640233747329406     
 C -0.91334442585794118        6.6431852846651713        8.6228750860651697     
 H  -2.6847591605060619        5.6257921561601973        14.643556520633354     
 H  -1.1949315149582114        6.4596038287158448        15.151045380462056     
 H  -1.1437919374857715        4.1229217062629173        12.977738685445676     
 H  -9.3351533511216153E-002   4.9595960434263286        14.132408311531083     
 H  -3.0608913364126384        7.0220701502339073        12.124563586035961     
 H  -3.1152903610692984        5.2612040315772637        12.375888353462720     
 H  -2.3430499314504636        10.832800771441569        13.413277899238713     
 C  -4.0314232179170864        10.175991844502997        14.612001646661499     
 C  -3.9246406983409128        7.8568732338558052        15.204804529754311     
 C   2.1158130789490914        5.8971203335901841        14.590407014033444     
 C  0.97628257790171480        6.6564138977748488        16.604637540847769     
 H   2.7692048421632696        5.6448119923642910        10.588847566430440     
 H   1.2779304679193577        6.4745934267979219        10.078174907562424     
 H   1.2358756814350726        4.1331985841671344        12.240317827172612     
 H  0.17849455222015864        4.9697787442427126        11.091375600522175     
 H   3.1298779300692310        7.0430067682742781        13.112134690808732     
 H   3.1949761152752854        5.2822963891458867        12.859358089562503     
 H   2.3817499081094429        10.854276649504500        11.800815950870419     
 C   4.0891560199671160        10.203619819308226        10.625397247553419     
 C   4.0083724421996010        7.8800717162868583        10.047905407040480     
 C  -2.5227380063291789        4.7755845107464960        9.9307725953364390     
 C  -1.4011072345426583        5.5282911085715467        7.9317911236013510     
 H -0.30616163323799100        7.3817870998999835        8.1018837605631884     
 H  -4.5072128858805494        11.152191790683977        14.652714699215309     
 C  -4.5963251694653620        9.0783696631981883        15.256818872082606     
 H  -4.3262388819603190        6.9764482096923741        15.700394418350770     
 C   2.5793220537755914        4.7828201962650336        15.297008077731050     
 C   1.4554720082443680        5.5367764383004827        17.294089194150871     
 H  0.36983163397532481        7.3950730735563726        17.126221704181063     
 H   4.5563588488550666        11.183624933269488        10.581814573777187     
 C   4.6718095971527926        9.1059042768103637        9.9967182112118067     
 H   4.4220792105080298        6.9995222221974220        9.5627140767179331     
 H  -3.1530969950701713        4.0512079279446498        10.447426728132514     
 C  -2.2145895571222738        4.5940358079920980        8.5792057930243022     
 H  -1.1450068853323696        5.4123338403261281        6.8774417377344799     
 H  -5.5446486033847844        9.1722674661927979        15.783232218605086     
 H   3.2046490555638845        4.0549120262553879        14.778948263675700     
 C   2.2640261192844906        4.5980058366399161        16.646625169037701     
 H   1.1953027012349628        5.4194282387908892        18.347332688447608     
 H   5.6258919402302556        9.2027142754437232        9.4813253736012211     
 H  -2.6197412371059743        3.7350855394549223        8.0540179287094151     
 H   2.6589634663668917        3.7333458653348917        17.170570924588191     
         256

 Dy   4.2859231365978951        8.6952692812317087E-002   4.2148060512129693     
 Cl   4.2879905510136131       -2.5935808399104481        4.2019731256905457     
 O   5.1048340723691368       0.54842438352369571        2.2468589900733917     
 N   5.6915670045478839        2.2245309569870106        4.6622515801456421     
 N   6.5044543716267347      -0.35363960512948633        5.4440444251195181     
 O   3.4647113467634569       0.55766631867890581        6.1784679082052341     
 N   2.8847814055588996        2.2243726546272797        3.7542358175935915     
 N   2.0604272634802530      -0.35299878428582138        2.9941077836960939     
 C   5.5506239943335016        1.6140388622340032        1.5786574505900464     
 C   6.3274487798484573        2.0191559438085118        5.9867797493924328     
 C   4.8542962771921809        3.4534078980667191        4.7186862709712614     
 C   6.7937794271033152        2.3649325479174719        3.6531820244056354     
 C   7.1413079567705680       -1.5415459758073051        5.5311557647602836     
 C   7.0643091621791543       0.71097595553757975        6.0705447100231407     
 C   3.0218918787115121        1.6279343060061835        6.8415204194654082     
 C   2.2480013301355739        2.0140692223467833        2.4307520181589268     
 C   3.7244349617675114        3.4514030551754051        3.6911727751491621     
 C   1.7829213827380244        2.3736895882326392        4.7625193621182973     
 C   1.4191582582235183       -1.5391041611220149        2.9157232029338216     
 C   1.5084831595468868       0.70686910032508243        2.3529012002201992     
 C   6.3667873707471117        2.5812384551532026        2.2311308858711976     
 C   5.2160435617899612        1.8282888235012928       0.22111108039370481     
 H   7.0189279353738936        2.8442705259531058        6.2301266806045374     
 H   5.5281912918555793        2.0160080619222560        6.7441732095810778     
 H   5.4812409919652483        4.3489784219119603        4.5679974230930274     
 H   4.4285441521314386        3.5178725184014574        5.7249682095072352     
 H   7.3804099764240823        1.4374355453878920        3.7120755298935082     
 H   7.4458086915925277        3.1985651326113125        3.9610442680595521     
 H   6.6411535279023495       -2.3698860384981408        5.0347649667726877     
 C   8.3451320236056610       -1.7123288102134699        6.2109005986429500     
 C   8.2581888833327053       0.61267986008915976        6.7821808309081728     
 C   2.2101285991659805        2.5951136239904189        6.1837689717967370     
 C   3.3554810432320537        1.8458450799351516        8.1984202035650124     
 H   1.5577693163452377        2.8393757212561055        2.1843236256931782     
 H   3.0468065065729442        2.0068677411565119        1.6728987830607360     
 H   3.0989873958191678        4.3488140123966676        3.8370391430160100     
 H   4.1501371651228247        3.5098219417800505        2.6845343283311291     
 H   1.1928604637559670        1.4481921696886713        4.7077841903308437     
 H   1.1339891957532644        3.2082990905125364        4.4506674680136351     
 H   1.9130394204490602       -2.3639857435604821        3.4239217528069883     
 C  0.21957673940918099       -1.7128534641130093        2.2292562298759684     
 C  0.32002644793208623       0.60502186463678620        1.6320949328347572     
 C   6.8355011631961196        3.6915925345713507        1.5220646445967645     
 C   5.6984637378922320        2.9453805181147890      -0.47013654317666304     
 H   4.6027745965845783        1.0939411981699829      -0.29841176207138154     
 H   8.8144217300293892       -2.6913009520974551        6.2578799888162369     
 C   8.9241612530337804      -0.61161294720555648        6.8374075494129842     
 H   8.6693935971836655        1.4950649201843127        7.2661436434688023     
 C   1.7442847202438698        3.7099316424478372        6.8877199213111640     
 C   2.8757649590157932        2.9672676109910894        8.8845815550173270     
 H   3.9639524967154176        1.1096521339244476        8.7211259578655902     
 H -0.25390129459438587       -2.6900860789030290        2.1910171328813286     
 C -0.34988114546666899      -0.61751820295309268        1.5846857776481436     
 H  -8.4230909061441803E-002   1.4837161336170757        1.1356841833065117     
 H   7.4678950580978736        4.4153574849000359        2.0372999600367914     
 C   6.5166527339114673        3.8781546681626891       0.17361462775121342     
 H   5.4334543636330102        3.0648623549110683       -1.5219047480373571     
 H   9.8778092703031533      -0.70497563300408361        7.3540480683960521     
 H   1.1147233872598037        4.4337190442400756        6.3691274450061846     
 C   2.0620807656181723        3.9003610047069701        8.2357898643585674     
 H   3.1385002983274024        3.0893885836065880        9.9365568181729902     
 H  -1.2997734182001937      -0.71382678432381030        1.0614824016953672     
 H   6.9162173404153702        4.7397711440412200      -0.35164531642721486     
 H   1.6646902832998804        4.7653065943845316        8.7571141423476568     
 Dy   4.3073172073634334        16.885600396515148        12.602892001363955     
 Cl   4.3000005092078339        19.562245582895713        12.605932153108672     
 O   3.4762559395707400        16.412554113458356        10.645009869380992     
 N   2.9149022671916422        14.734760754420732        13.065701749627802
[truncated: 1,281,471 more chars]
