# Supplementary material for: Unraveling the Contributions to Spin–Lattice Relaxation in Kramers Single-Molecule Magnets
Source: J Am Chem Soc. 2022 Dec 9;144(50):22965–75. doi: 10.1021/jacs.2c08876 (PMC9782788; doi:10.1021/jacs.2c08876)
Supplement: Supplementary file 2 — ja2c08876_si_002.zip [file ja2c08876_si_002.zip › phonon_Dy/mol-9/mode-1-10/12/Cart_disp.xyz]

         256

 Dy   4.2709930907564271        7.2657127839778471E-002   4.2467880253472581     
 Cl   4.1207520371645332       -2.6036258663549927        4.2961291648732534     
 O   5.1497574283514211       0.50230617194441218        2.2874104077152220     
 N   5.7493411512485144        2.1631469970165265        4.7119912132711264     
 N   6.4526353830487881      -0.45876137304684278        5.5126910230683794     
 O   3.4578038293043503       0.58534066186251443        6.1975648587251806     
 N   2.9536213845440571        2.2725512722041903        3.7754872913718551     
 N   2.0379183143118373      -0.26206132541446414        3.0090027862293174     
 C   5.5948726075776722        1.5758739946153897        1.6289689205627707     
 C   6.3840247715679119        1.9233690598158228        6.0309988775890044     
 C   4.9520490726864974        3.4171562958379216        4.7877745683561752     
 C   6.8514985200833038        2.2859768593809719        3.7011075222259708     
 C   7.0419659555347067       -1.6709503421815195        5.6059177901743089     
 C   7.0914077553690555       0.59891302934305535        6.0806874182017978     
 C   3.0176363268351043        1.6572180042478841        6.8584567688984226     
 C   2.3419217614079169        2.0957261566591692        2.4341927821990779     
 C   3.8302269144552139        3.4778827894537705        3.7509744746061022     
 C   1.8310859378451749        2.4418571395438837        4.7583781908005607     
 C   1.3406339169115151       -1.4188346049138734        2.9358794922453897     
 C   1.5642952418805798       0.81091660289023237        2.3209527482445806     
 C   6.4131664050367574        2.5357098783105854        2.2892841714120311     
 C   5.2534383815119750        1.8121088831871073       0.27595773683266706     
 H   7.0919104380078002        2.7302559480759387        6.2888455806471626     
 H   5.5866223660314711        1.9173280963419044        6.7902414524033654     
 H   5.6118873760800678        4.2951451799792952        4.6650532353300189     
 H   4.5188377692759447        3.4680623331868996        5.7920335106836109     
 H   7.4116534575176747        1.3404048706478813        3.7401548986683890     
 H   7.5275781627034339        3.0972805998962478        4.0169031871045302     
 H   6.4768243790373177       -2.4938290638799359        5.1661390275680157     
 C   8.2776289072532219       -1.8710004679495444        6.2228713881455260     
 C   8.3331775485678374       0.47818567975190074        6.7058438930074153     
 C   2.2261299386413458        2.6367054134543828        6.1936528442482661     
 C   3.3307892195438242        1.8597550970728574        8.2222448326773581     
 H   1.6780153713344339        2.9421801656310116        2.1847392646352168     
 H   3.1574709536352201        2.0816056191312882        1.6939709128297307     
 H   3.2311608253190700        4.3891683316110415        3.9226997963595127     
 H   4.2626525642528543        3.5593951822871617        2.7487864367990138     
 H   1.2150403004744683        1.5342813467523861        4.6784938021145299     
 H   1.2124398894634776        3.2979837413160200        4.4388452035236234     
 H   1.7688332554203183       -2.2551118578386533        3.4891115524709688     
 C  0.16330331332888492       -1.5513959213928401        2.2013061470556026     
 C  0.41257770282734496       0.74425254608572988        1.5325315108218305     
 C   6.8464615954094965        3.6793435382613242        1.6079178773877147     
 C   5.7099482961212251        2.9550283859754236      -0.39242615473857656     
 H   4.6446067182891850        1.0829442681470882      -0.25640831910768763     
 H   8.6979584305610285       -2.8714257637831730        6.2905116766214801     
 C   8.9531296975874124      -0.77034881007914524        6.7598432198703913     
 H   8.8103998618636297        1.3609231481145510        7.1327903601269309     
 C   1.7343044386999136        3.7333801570264669        6.9080023948226819     
 C   2.8350524172023723        2.9702941281902806        8.9148227830174100     
 H   3.9289823820128911        1.1153093638566312        8.7455592470787717     
 H -0.36486399758953397       -2.5035322688246970        2.1797833036078353     
 C -0.31229362444583730      -0.44897403516696499        1.4860178446272807     
 H   7.4081420579775778E-002   1.6278306482511173       0.99088571279744109     
 H   7.4605075723161693        4.4077632213249771        2.1402479205121967     
 C   6.5074798595681402        3.8952172214947818       0.26785393947323038     
 H   5.4353950959346795        3.0929190006852987       -1.4396928023639177     
 H   9.9366649236119269      -0.88083695817549423        7.2181041463421476     
 H   1.1039576890262695        4.4581658600210874        6.3920182140966624     
 C   2.0223531122774814        3.9034215531106975        8.2656041102088107     
 H   3.0819054730566480        3.0813552636946349        9.9721354713154682     
 H  -1.2401482565202986      -0.51936892610782437       0.91872528998782899     
 H   6.8729120600254063        4.7840355712839058      -0.24046620807929875     
 H   1.6009500458302746        4.7536072751908645        8.7916173128239929     
 Dy   4.3190191780618026        16.879315644079590        12.565563723849408     
 Cl   4.3635636903541348        19.554517063474783        12.618508577302418     
 O   3.4730537209924099        16.404792652673017        10.612669994351885     
 N   2.9027331302396333        14.743497342935308        13.040470052525045     
 N   2.1035972986238902        17.326772745762828        13.799861566127356     
 O   5.1534348678775439        16.417951530257533        14.526634262692623     
 N   5.7008765996968185        14.722766711101185        12.115308689788517     
 N   6.5294262891658734        17.298357409476214        11.320417646940754     
 C   3.0283248788624908        15.330404500089312        9.9567691823501221     
 C   2.2779489745128720        14.961462448598441        14.368317674148898     
 C   3.7312164884208356        13.509123170027053        13.097328886555808     
 C   1.7921927530433694        14.601976391276500        12.040745591098643     
 C   1.4624302574968533        18.513624825538653        13.863322808694514     
 C   1.5372682182613533        16.268567091319685        14.432024365626949     
 C   5.5960786849955308        15.352679644460276        15.198246327448484     
 C   6.3301373246814183        14.924675454166072        10.787722571720479     
 C   4.8546738346150820        13.499296623886508        12.062898282260631     
 C   6.8076080689416330        14.570555529665844        13.116336665361432     
 C   7.1740386475778974        18.481357611401652        11.219706720931800     
 C   7.0747414636297714        16.226861128470887        10.692758138699840     
 C   2.2134099169746131        14.369768892088080        10.620373052588558     
 C   3.3639655036287781        15.100121151043691        8.6024748786135952     
 H   1.5905281891710972        14.137365610102565        14.627160289918868     
 H   3.0829704793798260        14.976751005725179        15.119649243929175     
 H   3.0960619588410907        12.618044292976384        12.952148402405301     
 H   4.1620398292151464        13.445670993790380        14.101762505554028     
 H   1.2116789964104080        15.533717917419679        12.092849888255421     
 H   1.1369942261428618        13.775044074484272        12.359776888968353     
 H   1.9696110896621031        19.337823061277593        13.367124706963899     
 C  0.24663071474876894        18.688501579156448        14.521327584630864     
 C  0.33114062573959685        16.371463703711346        15.122484106416174     
 C   6.3904195332208271        14.368745865427897        14.543649258986886     
 C   5.2842213308625636        15.159181008823785        16.564535357445283     
 H   7.0150347669364006        14.095860501720795        10.539722015331030     
 H   5.5258622221871336        14.932966902639519        10.035917775593806     
 H   5.4759822679231922        12.599092108020187        12.209816818492074     
 H   4.4227223833488685        13.435704926206414        11.059438856687519     
 H   7.4076000152289287        15.489148723137165        13.048329098287022     
 H   7.4459289845810472        13.726239347444544        12.807530785785763     
 H   6.6880047752883094        19.315399696683894        11.720460215536939     
 C   8.3689928563587106        18.640988189912939        10.521804826537192     
 C   8.2596862493674283        16.313266608524387        9.9645486637811036     
 C   1.7471760176409685        13.248827239789852        9.9267012333006956     
 C   2.8829128053880795        13.973019448193137        7.9257844655720753     
 H   3.9725118637786894        15.832897852208369        8.0742391650520133     
 H -0.22609688254244856        19.666049828855151        14.550282059266287     
 C -0.34026470607343323        17.594013551314823        15.150871694421280     
 H  -8.4760632290143079E-002   15.493443441337153        15.610684557862731     
 C   6.8563601470175550        13.259947868977999        15.257423016271714     
 C   5.7661574635184651        14.045549813812205        17.261461057431411     
 H   4.6862817342695751        15.904422330437921        17.085890108837862     
 H   8.8440063706524139        19.616834492011023        10.463071378409770     
 C   8.9315679484784667        17.533388605555068        9.8922490450067038     
 H   8.6583609167405218        15.425662921407847        9.4799687810417677     
 H   1.1170123589662138        12.529912548140761        10.451636062994760     
 C   2.0670982100749642        13.046383036954996        8.5808769232466098     
 H   3.1420955824925887        13.844262232305342        6.8738779995644972     
 H  -1.3016973853272493        17.691819997913598        15.652453663294651     
 H   7.4709419016917202        12.522017537528503        14.740208203219622     
 C   6.5596659244037472        13.093822394216120        16.613954033594666     
 H   5.5146147926065439        13.939899468694646        18.318303238075138     
 H   9.8784053258946916        17.618504858322162        9.3619730732525852     
 H   1.6712267073839286        12.176825773110247        8.0658210717781138     
 H   6.9586002195673435        12.233940867573359        17.142405180787907     
 Dy  -9.1898658863706177E-003   8.6000066284191519        4.2596043755835939     
 Cl -0.15466915314531071        5.9174766457906740        4.3103066947903290     
 O  0.83084134107817764        9.0204782035548234        2.2826566441812615     
 N   1.4696278706728134        10.673697221028638        4.7027027157735803     
 N   2.2038088854448064        8.0622882612232942        5.4662831822733144     
 O -0.77661263940691194        9.1172103647702176        6.2248588266674236     
 N  -1.3454574687695737        10.788163341709328        3.8025275763487296     
 N  -2.2414491275202488        8.2423939223798310        3.0260560424281477     
 C   1.2826971307868820        10.083048621259712        1.6127127150205625     
 C   2.1256691112200286        10.436265423604299        6.0133619872792963     
 C  0.66482610987167767        11.922701048959375        4.7974238222720436     
 C   2.5558388222452093        10.806998975085376        3.6748392131446170     
 C   2.7973462153107866        6.8508749624298062        5.5393062396920394     
 C   2.8327964941370922        9.1105918647180211        6.0581036893275737     
 C  -1.2392077548415663        10.174282915263854        6.8931014013256595     
 C  -1.9672904634379051        10.610725175146978        2.4672865065510092     
 C -0.46534842742548854        11.989031651105549        3.7707388035323923     
 C  -2.4546894432205826        10.950063403811702        4.7996427521297740     
 C  -2.9270007738362307        7.0792609721352004        2.9462897495293432     
 C  -2.7307473850642854        9.3172711481514323        2.3512622824603233     
 C   2.1053933434437306        11.045938786878345        2.2635835093199494     
 C  0.94869672514679693        10.300347438048258       0.25494993372282515     
 H   2.8365679173530189        11.244289501000205        6.2587780835745273     
 H   1.3389167230814927        10.432263540381239        6.7835717118701284     
 H   1.3192381458847164        12.804880494976745        4.6800243272821005     
 H  0.23923099629829181        11.960249089569839        5.8056199274059423     
 H   3.1262258355485448        9.8678387634872244        3.7111026025900982     
 H   3.2272714741457746        11.625558240057771        3.9806477283908888     
 H   2.2399987564854795        6.0365138758811900        5.0766155913036757     
 C   4.0262389711335294        6.6420476009994402        6.1659162116511164     
 C   4.0620804705435702        8.9784307486558390        6.7037350349882248     
 C  -2.0508177177077189        11.141770651335973        6.2347033860148668     
 C -0.93132913627665415        10.369980278873687        8.2593096240598349     
 H  -2.6417014026545296        11.451231003259917        2.2258428555482270     
 H  -1.1577296113797078        10.606882052235211        1.7207475686430342     
 H  -1.0578874639395330        12.903894916494338        3.9452750064658026     
 H  -3.9526751169901619E-002   12.066470528183151        2.7654729080925504     
 H  -3.0665201793387578        10.039285390156760        4.7224052287571299     
 H  -3.0824659181334688        11.803111258132798        4.4910009193560851     
 H  -2.4850953206405157        6.2422531456295358        3.4880234928392579     
 C  -4.1081237468998975        6.9418421394398004        2.2187514007816578     
 C  -3.8854694740370852        9.2446487736672793        1.5668624752015992     
 C   2.5530624905148938        12.172516071572092        1.5647955967477520     
 C   1.4202817293576437        11.426006657046296      -0.43019604271733830     
 H  0.33725026509473532        9.5658719839642092      -0.26692378323958649     
 H   4.4534398010685186        5.6435226848690805        6.2119411634363368     
 C   4.6852192383766784        7.7306680444384490        6.7412989165023403     
 H   4.5289337233307467        9.8522305869778357        7.1563523045464512     
 C  -2.5685055874281701        12.219053124224724        6.9621290368049076     
 C  -1.4543611280870401        11.461106699483560        8.9638428864617268     
 H -0.31791443551869347        9.6316933444336339        8.7740989375526635     
 H  -4.6262974687793230        5.9843331615283883        2.1930985969845929     
 C  -4.5993862491739286        8.0456087179899853        1.5152349880728788     
 H  -4.2356472982904734        10.128693359116571        1.0327602263899220     
 H   3.1751025148385028        12.901250057028452        2.0862341810789897     
 C   2.2241751568721688        12.367877451505240       0.21958896955985549     
 H   1.1535025128212555        11.548531542401598       -1.4811778158891054     
 H   5.6607063465250560        7.6116482230742326        7.2134690085499305     
 H  -3.2152665178963282        12.934613787793854        6.4539894065929397     
 C  -2.2886237908307936        12.380819499612709        8.3227111602400576     
 H  -1.2124410218065251        11.566246479206566        10.023131706814722     
 H  -5.5297015872953734        7.9719353963730910       0.95186624997728186     
 H   2.6046702968124742        13.241710200706777      -0.30133152656543760     
 H  -2.7353689711613041        13.213897887593978        8.8567696971581622     
 Dy   5.6430926315828842E-002   8.3720751753837472        12.582804568101265     
 Cl   9.4232064060050774E-002   11.053493236106208        12.634025136287146     
 O -0.78246371076557653        7.9083605029098551        10.627949941613663     
 N  -1.3625556182552681        6.2437729003989890        13.053542361755875     
 N  -2.1770232803277731        8.8237012534309187        13.785584094892750     
 O  0.87837978553902718        7.9195811952401352        14.552156512931726     
 N   1.4396968455256303        6.2278871048873947        12.135372838024386     
 N   2.2630290407385112        8.7990916369946319        11.331081088672056     
 C  -1.2320483451515025        6.8413637650081247        9.9646128515246630     
 C  -1.9932662978974252        6.4648905103444232        14.378816693933212     
 C -0.52898537824741954        5.0140064121287384        13.118693828369812     
 C  -2.4667329635036555        6.0973237176445299        12.046858728593300     
 C  -2.8226098716335857        10.009324026603046        13.832139093889179     
 C  -2.7336311752488753        7.7735075854818829        14.438929840132692     
 C   1.3329553740422022        6.8605061414262920        15.224179090199152     
 C   2.0699321456778770        6.4238009594137520        10.806702928794101     
 C  0.59460002073825291        5.0036667220745956        12.084849795283485     
 C   2.5464037612155890        6.0836977217388295        13.138766868375534     
 C   2.9007686710336249        9.9852945783698956        11.222433741218202     
 C   2.8106165257150559        7.7280105862943946        10.704624497221554     
 C  -2.0436210921781486        5.8751676723489066        10.624155385261503     
 C -0.90634986232437487        6.6275704777303801        8.6053274833626201     
 H  -2.6821929945259808        5.6415948962554232        14.636695748998804     
 H  -1.1906531015881507        6.4803949584795806        15.132847542749102     
 H  -1.1594597827299997        4.1189751458050106        12.978563819980113     
 H  -9.8138196059936192E-002   4.9591585685184922        14.123724279807279     
 H  -3.0536985411448869        7.0248314021803031        12.100397267219764     
 H  -3.1177185866534858        5.2651166930983200        12.360175328175373     
 H  -2.3238381956774794        10.826214166605499        13.315443372462227     
 C  -4.0320828165043912        10.191957333599099        14.499149146311813     
 C  -3.9296895132431877        7.8861570223137658        15.145667400254746     
 C   2.1333345042117555        5.8823860664436323        14.567922530083630     
 C   1.0282757922300496        6.6686438743730303        16.592561968150310     
 H   2.7564545021047757        5.5944419839667736        10.564723221439047     
 H   1.2657708842196302        6.4256390070384910        10.054564928455811     
 H   1.2166933467112917        4.1041518880475314        12.230412154746384     
 H  0.16164985916239580        4.9409013726463522        11.081621899644034     
 H   3.1410148110598195        7.0056359958589507        13.068520513397313     
 H   3.1893584535216806        5.2428107867960909        12.831424915470048     
 H   2.4118189074106597        10.818932834754836        11.721336663484824     
 C   4.0926898700484502        10.147808543079465        10.520171814881415     
 C   3.9928190831882322        7.8168771770813432        9.9717831779120800     
 C  -2.5176686664716930        4.7644241060777173        9.9190209089025156     
 C  -1.3929942946307368        5.5091470819332304        7.9186684282475985     
 H -0.30065800517200281        7.3674040025158263        8.0833499559786937     
 H  -4.5109265828760945        11.167590614113569        14.510292822487575     
 C  -4.6041764850190416        9.1080212499879973        15.160752606000081     
 H  -4.3368078903764040        7.0158717489876485        15.655044486529727     
 C   2.6153381482315545        4.7822474459238080        15.284495182019468     
 C   1.5247593360474709        5.5622536554059430        17.290881327174773     
 H  0.42601959178413917        7.4113346254382666        17.113319909978628     
 H   4.5629751462008779        11.125874083465675        10.456017806583287     
 C   4.6591208159140143        9.0399403511439687        9.8941880085537726     
 H   4.3941674789336815        6.9297068415506473        9.4882289507449826     
 H  -3.1491231827934594        4.0425825214371391        10.437952178716950     
 C  -2.2071759576447452        4.5774143649393908        8.5687744986901979     
 H  -1.1388545419785099        5.3904021281602645        6.8643520328973464     
 H  -5.5594350457367225        9.2127501417698827        15.672748220840759     
 H   3.2358000702524228        4.0494116251777292        14.767425671095189     
 C   2.3275394450317402        4.6183540750739613        16.643234363355393     
 H   1.2773236029114678        5.4568218637879973        18.348815401816719     
 H   5.6048190491435408        9.1273617658291553        9.3622816091037198     
 H  -2.6103416869430425        3.7160798240341189        8.0455534773892534     
 H   2.7414822677254422        3.7664791927606056        17.173012221862599     
         256

 Dy   4.2717384404636052        7.3416375432789546E-002   4.2450593563948953     
 Cl   4.1290232701563072       -2.6030806835772431        4.2914162940495908     
 O   5.1474649091838502       0.50468010524719165        2.2852452114994608     
 N   5.7464910423160882        2.1662339059157003        4.7093880722425698     
 N   6.4552876011013485      -0.45349658348950067        5.5090210259799601     
 O   3.4582222408891328       0.58396489883438873        6.1965236345139214     
 N   2.9502041444518543        2.2702010050489805        3.7743740798282621     
 N   2.0390425863862456      -0.26654779573874093        3.0081400743728519     
 C   5.5926138919487887        1.5778571203896201        1.6263269064596322     
 C   6.3812587044345159        1.9281433757750317        6.0286553015495539     
 C   4.9472166862071729        3.4189949151510257        4.7842417822183663     
 C   6.8486300593141394        2.2899429829469233        3.6985716894996723     
 C   7.0470005346079709       -1.6644722634074436        5.6018736416705934     
 C   7.0901160923106028       0.60449623470090263        6.0799886335417082     
 C   3.0179104469233491        1.6557332479904898        6.8575605752735020     
 C   2.3372149411025211        2.0917281189012109        2.4339852701491238     
 C   3.8249752216674531        3.4766089641660822        3.7479265124107970     
 C   1.8287290981279161        2.4385043686016892        4.7585608325805326     
 C   1.3445810312359394       -1.4247950487131797        2.9346766584531201     
 C   1.5615048063965506       0.80579675192072076        2.3224697195673518     
 C   6.4108342028799203        2.5380333403350561        2.2862503494064295     
 C   5.2514858135313762        1.8130269211077519       0.27310429639603367     
 H   7.0883283742924101        2.7359356902371417        6.2857873550448051     
 H   5.5837779898698976        1.9222266543748092        6.7878206968031964     
 H   5.6054184695860645        4.2978576398103305        4.6601234177535185     
 H   4.5143974430171472        3.4705647132725543        5.7886115244894301     
 H   7.4100966010767912        1.3452661521704872        3.7385823637449698     
 H   7.5235258951732620        3.1023493488564355        4.0139677855043043     
 H   6.4851015645904520       -2.4876020027859389        5.1592341350696147     
 C   8.2810804960855595       -1.8630870216370672        6.2219446018032496     
 C   8.3294964271244449       0.48485847949930572        6.7094563214670453     
 C   2.2253973309042783        2.6346315626016636        6.1931387806258531     
 C   3.3320545434066329        1.8589755575592146        8.2210224414634894     
 H   1.6719790737777123        2.9371248121144613        2.1847241913734559     
 H   3.1519075036084594        2.0779801476297237        1.6928616943582442     
 H   3.2246050641631165        4.3872087744704897        3.9183702353665373     
 H   4.2570498414902120        3.5569675387128035        2.7455102889590628     
 H   1.2139636291607450        1.5300455167497669        4.6799149094588035     
 H   1.2085766793753039        3.2935747532202191        4.4394459400274426     
 H   1.7760628757643024       -2.2605191080017204        3.4856318073024202     
 C  0.16616003765744067       -1.5594012792531982        2.2024675446628228     
 C  0.40796968253097776       0.73739138265144344        1.5373955918407389     
 C   6.8459051539790217        3.6800054446632577        1.6035079019483289     
 C   5.7092952378101636        2.9546600725016523      -0.39641267859164775     
 H   4.6424127020897252        1.0836144242947339      -0.25861448909230328     
 H   8.7038655282979764       -2.8624378991290143        6.2884942138054054     
 C   8.9517559348380420      -0.76246340497018805        6.7634489841218723     
 H   8.8034176723854483        1.3675559235438235        7.1392950980555847     
 C   1.7348578823599179        3.7321805264451435        6.9070126106465475     
 C   2.8370936958822539        2.9700174420307666        8.9133270412865393     
 H   3.9307618695872466        1.1149287973637996        8.7442842691748339     
 H -0.35925316798005730       -2.5128002538834622        2.1800439949774435     
 C -0.31413278581354542      -0.45730813190861674        1.4907607362459168     
 H   6.6185575735786997E-002   1.6207416980735616       0.99804096506256901     
 H   7.4609004276553614        4.4081669558437282        2.1349784980315869     
 C   6.5078972557397332        3.8944460419850429       0.26303807721956890     
 H   5.4352075012479455        3.0916491897710339       -1.4438986760057220     
 H   9.9337970389413304      -0.87211960077671957        7.2246244069350398     
 H   1.1045592332749559        4.4569408055100332        6.3909208791668286     
 C   2.0243599418786076        3.9031743501851626        8.2641550538133703     
 H   3.0847205065988157        3.0815829193649034        9.9703840027196939     
 H  -1.2430768144192836      -0.52898423677243311       0.92564841477343762     
 H   6.8750414858641360        4.7819060112497098      -0.24612072745033381     
 H   1.6041378278387608        4.7540688262963213        8.7899656770627921     
 Dy   4.3184554855687125        16.879649968570611        12.567570628801938     
 Cl   4.3607415118514288        19.554917327751046        12.618158337442296     
 O   3.4731038804377898        16.405292564244366        10.614443434684290     
 N   2.9031925869226520        14.743197590518543        13.041895244978791     
 N   2.1030570818376959        17.326135552784685        13.802165917440988     
 O   5.1529842564836672        16.418210500164655        14.528534206657993     
 N   5.7014861347719776        14.723669677226125        12.117044118519091     
 N   6.5292582172925799        17.299440070667405        11.323056861768716     
 C   3.0286059838043662        15.331058403819847        9.9581565162476160     
 C   2.2781530382572281        14.960592927028520        14.369701790991453     
 C   3.7322143682997937        13.509159784555701        13.098705488923017     
 C   1.7928555045712009        14.601367069142675        12.041995770513712     
 C   1.4618411006470104        18.512900610016722        13.866745251149789     
 C   1.5374357619482857        16.267612153978700        14.434398330165603     
 C   5.5955735029957543        15.352811797392262        15.199977550116060     
 C   6.3308589621223472        14.925911674107770        10.789538293119456     
 C   4.8557952848043282        13.499893723972182        12.064417096597600     
 C   6.8081133035245518        14.571858028797552        13.118307011468360     
 C   7.1736874693340020        18.482591027761568        11.223307879465210     
 C   7.0752168712782835        16.228318065807343        10.695321725614848     
 C   2.2141404767658823        14.369866890578677        10.621490707684130     
 C   3.3639652624673393        15.101587636081506        8.6036574447579159     
 H   1.5907215989725423        14.136359813242436        14.628035152427923     
 H   3.0830698292008347        14.975481031618921        15.121148078822715     
 H   3.0974947514440361        12.617804532657564        12.953427618685035     
 H   4.1629607424393891        13.445745600525861        14.103161187386327     
 H   1.2118406573348877        15.532774138428694        12.094429747522650     
 H   1.1380553086107188        13.773996759355059        12.360716358424936     
 H   1.9683482555289979        19.337331757228711        13.370270061345705     
 C  0.24679487784133047        18.687436771413626        14.526135475144320     
 C  0.33208519234761702        16.370142452505778        15.126230535330365     
 C   6.3905492030597859        14.369394138321502        14.545401877442540     
 C   5.2828428013944349        15.158517736757595        16.565927948193021     
 H   7.0159576070795806        14.097258723504755        10.541475769099479     
 H   5.5266991588177774        14.934170841477544        10.037594869389114     
 H   5.4774731882870329        12.599944186004176        12.211351389752469     
 H   4.4240031731764251        13.436305746526093        11.060877222538144     
 H   7.4075764292774826        15.490808067540307        13.050733926522669     
 H   7.4469572040569947        13.727979291182317        12.809451590206475     
 H   6.6870597669038938        19.316333783264700        11.723970201440093     
 C   8.3691457677857759        18.642730458567293        10.526410244200333     
 C   8.2606796203990562        16.315267407053167        9.9680547951770482     
 C   1.7481073978889201        13.249146188710359        9.9273083784756615     
 C   2.8831458229536757        13.974703209898479        7.9264813212734717     
 H   3.9722554791497551        15.834704468212950        8.0756438216044124     
 H -0.22597825828032614        19.664944168767391        14.555939948412973     
 C -0.33928503605476157        17.592649960449080        15.155928993695216     
 H  -8.3263144360635921E-002   15.491896282430295        15.614474830109595     
 C   6.8562700488216768        13.260309351339099        15.258869570158129     
 C   5.7644957406475426        14.044553387616594        17.262533563614841     
 H   4.6845601318310965        15.903495224431026        17.087287735225967     
 H   8.8440118092147930        19.618665627430470        10.468447131914282     
 C   8.9324233643045439        17.535521555992315        9.8968243531063695     
 H   8.6598940750434963        15.427935250667455        9.4834168916596795     
 H   1.1182462911579032        12.529784275418722        10.451984816615022     
 C   2.0677843065312160        13.047470641187246        8.5813071296342791     
 H   3.1423905441979589        13.846414962240074        6.8745249550762724     
 H  -1.3001903355008870        17.690177513432918        15.658527013244917     
 H   7.4713118610771341        12.522789902692079        14.741636685203641     
 C   6.5586507107935592        13.093351864235315        16.615074415259933     
 H   5.5124813211012160        13.938386593344914        18.319192633921382     
 H   9.8796258263349568        17.621041800851053        9.3672743587099561     
 H   1.6720308899147323        12.178064362009735        8.0659106565292085     
 H   6.9572798993639760        12.233213161414691        17.143360069203514     
 Dy  -7.8990989070520864E-003   8.5976394355131944        4.2570075714194138     
 Cl -0.14691271010804519        5.9150732769161403        4.3059446712908125     
 O  0.83098684507426879        9.0204118750720816        2.2804543652921985     
 N   1.4671206538491728        10.674297984342207        4.7004329603399011     
 N   2.2055549724725658        8.0649350219471305        5.4646262927246489     
 O -0.77747784165156630        9.1129686999067072        6.2221655044090527     
 N  -1.3478891974210949        10.783334269803861        3.7997392854762930     
 N  -2.2389621747392363        8.2354737430358398        3.0227220034617406     
 C   1.2824840252225378        10.083182648881726        1.6106501115895344     
 C   2.1222969318390272        10.438688847274085        6.0117896016803316     
 C  0.66050543877309376        11.922226688461407        4.7933615744784408     
 C   2.5540664205829491        10.808365744301108        3.6734593631873862     
 C   2.8013483977002474        6.8547273722283162        5.5380301350924377     
 C   2.8309634596752375        9.1139295394771214        6.0584819227161955     
 C  -1.2395974193194881        10.170447860975662        6.8901997625093765     
 C  -1.9702524225010098        10.604275359939628        2.4650314228334587     
 C -0.46967557554421413        11.985399327680271        3.7666393295707725     
 C  -2.4566570730495538        10.944396167081116        4.7974726523132851     
 C  -2.9220731219894192        7.0710869329634409        2.9425458752278759     
 C  -2.7320770430110710        9.3099017239738604        2.3506371423273071     
 C   2.1046999318515440        11.046347350869429        2.2617153928389522     
 C  0.94857677972445709        10.300322456905844       0.25286979075168392     
 H   2.8321926025653683        11.247652844330196        6.2568967797358015     
 H   1.3349880582924181        10.434792136777176        6.7814259740366216     
 H   1.3135431159554807        12.805093298102907        4.6744201965129948     
 H  0.23492949354837722        11.960997462471347        5.8014752838256456     
 H   3.1254784293261175        9.8699131765178620        3.7106943804955934     
 H   3.2243486552584857        11.627772746954884        3.9795035729963444     
 H   2.2469300797762055        6.0397640985021308        5.0734235068334916     
 C   4.0289677975618527        6.6477418364244683        6.1673158729985609     
 C   4.0583645481263924        8.9833584657580463        6.7075950193338141     
 C  -2.0515432769823332        11.137661298114175        6.2318509970191238     
 C -0.93057595681282146        10.367228102300002        8.2559830872118418     
 H  -2.6457007638418033        11.443815791946921        2.2233103486858155     
 H  -1.1611373620407224        10.600596104263451        1.7180225194208825     
 H  -1.0637342031075563        12.899445821934620        3.9399876120775126     
 H  -4.3880380751406545E-002   12.062100686373993        2.7613083691979226     
 H  -3.0672554354818198        10.032772802718922        4.7213894957842735     
 H  -3.0856930304967953        11.796416476886158        4.4887894032832811     
 H  -2.4770953602584900        6.2344802051480590        3.4817848289172950     
 C  -4.1044663851499026        6.9319990207028104        2.2176415016575750     
 C  -3.8888868472152311        9.2359505300289158        1.5700823887915192     
 C   2.5532402729541488        12.172293261713488        1.5625623718953643     
 C   1.4205654654497615        11.425695196283982      -0.43245239814147141     
 H  0.33726552539499860        9.5657203044809975      -0.26897585986260714     
 H   4.4584172718550930        5.6502598669156265        6.2130862030495200     
 C   4.6837478200978442        7.7368123470015266        6.7457246960422230     
 H   4.5222982011692094        9.8574799081389450        7.1620915448291287     
 C  -2.5668446810917618        12.216712772843488        6.9581473093496626     
 C  -1.4516779414526881        11.459747281354383        8.9596324238536393     
 H -0.31722492958775883        9.6291507680619528        8.7711169684450301     
 H  -4.6200893189103569        5.9733736764319687        2.1908775450253635     
 C  -4.6003462141452323        8.0356222905904868        1.5182203338342350     
 H  -4.2422756740409495        10.119947631510742        1.0386835436904260     
 H   3.1756159728165776        12.900874646517028        2.0837915428250402     
 C   2.2248985193585602        12.367254488184978       0.21718422888186270     
 H   1.1539730123001928        11.548082522361517       -1.4834977779646501     
 H   5.6580872342738031        7.6189740540605211        7.2202117975624338     
 H  -3.2128545268165118        12.932592989644160        6.4494876461332931     
 C  -2.2850846009992538        12.379977282702074        8.3181084626130541     
 H  -1.2087054026661990        11.565785451566237        10.018550194463986     
 H  -5.5319229475656053        7.9609586282194362       0.95735497807341785     
 H   2.6061785983068506        13.240610169216438      -0.30386588657216573     
 H  -2.7295271497532387        13.214573884279279        8.8515406706702553     
 Dy   5.5225682655037397E-002   8.3727146100345600        12.584431683446201     
 Cl   9.0889017452048221E-002   11.054148757525898        12.632603606317788     
 O -0.78277222612229769        7.9087985189993626        10.629229716727979     
 N  -1.3629697816475046        6.2440095769240402        13.054558027918080     
 N  -2.1775586245113847        8.8238917638643741        13.788504010888113     
 O  0.87728693808207592        7.9200303389531284        14.553736495575139     
 N   1.4394925174093487        6.2289752511930256        12.136896462898166     
 N   2.2626214441515855        8.8004396210399012        11.334266840173452     
 C  -1.2323317946389274        6.8418974761127185        9.9657181591584312     
 C  -1.9938781033725539        6.4645512158322020        14.379796936236550     
 C -0.52910376508004864        5.0143803436473009        13.119483660386321     
 C  -2.4670702878234727        6.0975434459573039        12.047827790638635     
 C  -2.8227824592669064        10.009606699092894        13.836876068559720     
 C  -2.7341282775164317        7.7731274100227887        14.440930069276058     
 C   1.3313650076450922        6.8606197476949768        15.225578912994195     
 C   2.0700321727789834        6.4254516953580643        10.808447981334396     
 C  0.59471771371134019        5.0045845014808661        12.085886722369311     
 C   2.5459353405498097        6.0847727760618886        13.140597045701757     
 C   2.9004606657619436        9.9866709639614015        11.227005236527292     
 C   2.8106101987693033        7.7298186170596743        10.707405650480476     
 C  -2.0439172172942413        5.8756144853564614        10.625104195968428     
 C -0.90664577401815616        6.6282971903638614        8.6063941961444907     
 H  -2.6828704226396818        5.6411701810726527        14.637148736743864     
 H  -1.1913766807487431        6.4796166001556017        15.133939432231648     
 H  -1.1593218515934998        4.1192342566747602        12.979028261826107     
 H  -9.8441002071939385E-002   4.9592761450675678        14.124562166626914     
 H  -3.0541683190076427        7.0249626024162879        12.101565637823775     
 H  -3.1179684676558113        5.2652095281184037        12.361015182831606     
 H  -2.3241254766686055        10.826951990190224        13.320816227419115     
 C  -4.0317971368041716        10.191782174024144        14.504801130791222     
 C  -3.9298941610510285        7.8851972264880779        15.148219531257009     
 C   2.1321936826511676        5.8828069801814511        14.569430759429448     
 C   1.0255031039285472        6.6679194693093784        16.593536620917796     
 H   2.7567368653445370        5.5962743940484350        10.566319278152095     
 H   1.2661022449486488        6.4274858851015670        10.056062001763021     
 H   1.2170215771507271        4.1052078710501547        12.231461086439065     
 H  0.16204792020427602        4.9419675225290343        11.082524691061833     
 H   3.1402911898518284        7.0068979639810038        13.070932930327448     
 H   3.1892121106705966        5.2441553995362868        12.833218178466545     
 H   2.4111326253951266        10.819936054422095        11.726143556055582     
 C   4.0928636003910270        10.149681668660492        10.525692008562343     
 C   3.9932351002488207        7.8192594219822764        9.9753513687864768     
 C  -2.5179120964581085        4.7649618346188314        9.9198002719223908     
 C  -1.3933011564841999        5.5100140365965693        7.9195395145452192     
 H -0.30083542444840267        7.3680332257550356        8.0844662780297583     
 H  -4.5102268055572896        11.167561585197891        14.517532632168196     
 C  -4.6039853312130896        9.1071765821735973        15.165180180050076     
 H  -4.3370497222525835        7.0144154744682661        15.656663635488240     
 C   2.6134190022699770        4.7821149062926178        15.285644318143493     
 C   1.5212361691550973        5.5609934458456456        17.291533403596034     
 H  0.42304398395493220        7.4104606124863537        17.114269259049699     
 H   4.5632424570008343        11.127733611802391        10.462690402184123     
 C   4.6596263961383135        9.0423380417317709        9.8991110639610849     
 H   4.3948699776319975        6.9324362875831147        9.4914089010127345     
 H  -3.1493011966837865        4.0429956770652824        10.438635638631101     
 C  -2.2074344292275079        4.5781465072824208        8.5695202744756891     
 H  -1.1390163594595843        5.3913714888472519        6.8652372485774791     
 H  -5.5590087788548859        9.2114684556663882        15.677674135923722     
 H   3.2341844681948015        4.0495200478938429        14.768610253010429     
 C   2.3243644155051530        4.6173516567702633        16.643974401087622     
 H   1.2732375319558944        5.4550849014135974        18.349263865030881     
 H   5.6055955647763636        9.1301572356376983        9.3677477152335342     
 H  -2.6106078400708905        3.7168710865774131        8.0462218866647905     
 H   2.7375131014491703        3.7649691995425751        17.173545001759472     
         256

 Dy   4.2724837901707842        7.4175623025800622E-002   4.2433306874425325     
 Cl   4.1372945031480803       -2.6025355007994935        4.2867034232259282     
 O   5.1451723900162794       0.50705403854997100        2.2830800152836996     
 N   5.7436409333836629        2.1693208148148737        4.7067849312140133     
 N   6.4579398191539088      -0.44823179393215851        5.5053510288915417     
 O   3.4586406524739153       0.58258913580626304        6.1954824103026631     
 N   2.9467869043596515        2.2678507378937711        3.7732608682846696     
 N   2.0401668584606534      -0.27103426606301773        3.0072773625163860     
 C   5.5903551763199051        1.5798402461638508        1.6236848923564935     
 C   6.3784926373011208        1.9329176917342406        6.0263117255101042     
 C   4.9423842997278475        3.4208335344641294        4.7807089960805573     
 C   6.8457615985449740        2.2939091065128747        3.6960358567733738     
 C   7.0520351136812360       -1.6579941846333677        5.5978294931668788     
 C   7.0888244292521501       0.61007944005874981        6.0792898488816176     
 C   3.0181845670115939        1.6542484917330957        6.8566643816485806     
 C   2.3325081207971250        2.0877300811432522        2.4337777580991702     
 C   3.8197235288796927        3.4753351388783935        3.7448785502154918     
 C   1.8263722584106574        2.4351515976594951        4.7587434743605046     
 C   1.3485281455603637       -1.4307554925124859        2.9334738246608509     
 C   1.5587143709125217       0.80067690095120914        2.3239866908901226     
 C   6.4085020007230824        2.5403568023595269        2.2832165274008278     
 C   5.2495332455507775        1.8139449590283965       0.27025085595940035     
 H   7.0847463105770201        2.7416154323983450        6.2827291294424468     
 H   5.5809336137083241        1.9271252124077141        6.7853999412030284     
 H   5.5989495630920612        4.3005700996413658        4.6551936001770171     
 H   4.5099571167583505        3.4730670933582095        5.7851895382952501     
 H   7.4085397446359078        1.3501274336930931        3.7370098288215501     
 H   7.5194736276430909        3.1074180978166233        4.0110323839040776     
 H   6.4933787501435862       -2.4813749416919419        5.1523292425712137     
 C   8.2845320849178989       -1.8551735753245899        6.2210178154609732     
 C   8.3258153056810524       0.49153127924671070        6.7130687499266744     
 C   2.2246647231672112        2.6325577117489445        6.1926247170034401     
 C   3.3333198672694420        1.8581960180455717        8.2198000502496225     
 H   1.6659427762209906        2.9320694585979106        2.1847091181116949     
 H   3.1463440535816982        2.0743546761281597        1.6917524758867575     
 H   3.2180493030071631        4.3852492173299371        3.9140406743735614     
 H   4.2514471187275698        3.5545398951384457        2.7422341411191122     
 H   1.2128869578470216        1.5258096867471476        4.6813360168030771     
 H   1.2047134692871300        3.2891657651244182        4.4400466765312609     
 H   1.7832924961082866       -2.2659263581647879        3.4821520621338720     
 C  0.16901676198599641       -1.5674066371135562        2.2036289422700426     
 C  0.40336166223461045       0.73053021921715700        1.5422596728596474     
 C   6.8453487125485468        3.6806673510651917        1.5990979265089431     
 C   5.7086421794991029        2.9542917590278814      -0.40039920244471888     
 H   4.6402186858902663        1.0842845804423793      -0.26082065907691887     
 H   8.7097726260349244       -2.8534500344748559        6.2864767509893316     
 C   8.9503821720886716      -0.75457799986123075        6.7670547483733525     
 H   8.7964354829072668        1.3741886989730958        7.1457998359842376     
 C   1.7354113260199222        3.7309808958638202        6.9060228264704140     
 C   2.8391349745621355        2.9697407558712525        8.9118312995556686     
 H   3.9325413571616021        1.1145482308709680        8.7430092912708961     
 H -0.35364233837058057       -2.5220682389422273        2.1803046863470517     
 C -0.31597194718125354      -0.46564222865026850        1.4955036278645526     
 H   5.8289730891798189E-002   1.6136527478960057        1.0051962173276969     
 H   7.4612932829945526        4.4085706903624793        2.1297090755509771     
 C   6.5083146519113262        3.8936748624753039       0.25822221496590736     
 H   5.4350199065612115        3.0903793788567686       -1.4481045496475260     
 H   9.9309291542707339      -0.86340224337794491        7.2311446675279321     
 H   1.1051607775236425        4.4557157509989791        6.3898235442369957     
 C   2.0263667714797333        3.9029271472596276        8.2627059974179300     
 H   3.0875355401409834        3.0818105750351714        9.9686325341239197     
 H  -1.2460053723182689      -0.53859954743704197       0.93257153955904615     
 H   6.8771709117028657        4.7797764512155148      -0.25177524682136887     
 H   1.6073256098472470        4.7545303774017782        8.7883140413015930     
 Dy   4.3178917930756224        16.879984293061629        12.569577533754467     
 Cl   4.3579193333487218        19.555317592027308        12.617808097582175     
 O   3.4731540398831693        16.405792475815712        10.616216875016697     
 N   2.9036520436056703        14.742897838101777        13.043320437432540     
 N   2.1025168650515011        17.325498359806545        13.804470268754621     
 O   5.1525336450897896        16.418469470071777        14.530434150623361     
 N   5.7020956698471368        14.724572643351067        12.118779547249666     
 N   6.5290901454192856        17.300522731858592        11.325696076596678     
 C   3.0288870887462416        15.331712307550381        9.9595438501451099     
 C   2.2783571020015847        14.959723405458597        14.371085907834008     
 C   3.7332122481787517        13.509196399084347        13.100082091290227     
 C   1.7935182560990326        14.600757747008851        12.043245949928778     
 C   1.4612519437971678        18.512176394494787        13.870167693605062     
 C   1.5376033056352181        16.266657216637714        14.436772294704255     
 C   5.5950683209959777        15.352943950324248        15.201708772783634     
 C   6.3315805995632761        14.927147894049465        10.791354014518431     
 C   4.8569167349935736        13.500490824057858        12.065935910934568     
 C   6.8086185381074698        14.573160527929259        13.120277357575288     
 C   7.1733362910901075        18.483824444121485        11.226909037998620     
 C   7.0756922789267946        16.229775003143800        10.697885312529856     
 C   2.2148710365571516        14.369964889069273        10.622608362779703     
 C   3.3639650213059005        15.103054121119321        8.6048400109022367     
 H   1.5909150087739874        14.135354016382308        14.628910014936981     
 H   3.0831691790218434        14.974211057512662        15.122646913716258     
 H   3.0989275440469815        12.617564772338746        12.954706834964771     
 H   4.1638816556636318        13.445820207261342        14.104559869218626     
 H   1.2120023182593671        15.531830359437711        12.096009606789877     
 H   1.1391163910785758        13.772949444225846        12.361655827881519     
 H   1.9670854213958926        19.336840453179832        13.373415415727509     
 C  0.24695904093389204        18.686371963670805        14.530943365657777     
 C  0.33302975895563713        16.368821201300211        15.129976964244555     
 C   6.3906788728987447        14.370042411215106        14.547154495898196     
 C   5.2814642719263070        15.157854464691406        16.567320538940756     
 H   7.0168804472227606        14.098656945288715        10.543229522867927     
 H   5.5275360954484203        14.935374780315566        10.039271963184424     
 H   5.4789641086508736        12.600796263988167        12.212885961012866     
 H   4.4252839630039817        13.436906566845774        11.062315588388767     
 H   7.4075528433260356        15.492467411943450        13.053138754758319     
 H   7.4479854235329421        13.729719234920090        12.811372394627186     
 H   6.6861147585194782        19.317267869845505        11.727480187343245     
 C   8.3692986792128412        18.644472727221647        10.531015661863474     
 C   8.2616729914306859        16.317268205581950        9.9715609265729928     
 C   1.7490387781368717        13.249465137630866        9.9279155236506256     
 C   2.8833788405192715        13.976386971603823        7.9271781769748682     
 H   3.9719990945208208        15.836511084217532        8.0770484781568115     
 H -0.22585963401820372        19.663838508679635        14.561597837559660     
 C -0.33830536603608991        17.591286369583340        15.160986292969151     
 H  -8.1765656431128764E-002   15.490349123523439        15.618265102356457     
 C   6.8561799506257994        13.260670833700200        15.260316124044543     
 C   5.7628340177766191        14.043556961420984        17.263606069798271     
 H   4.6828385293926180        15.902568118424130        17.088685361614075     
 H   8.8440172477771721        19.620496762849921        10.473822885418793     
 C   8.9332787801306193        17.537654506429561        9.9013996612060335     
 H   8.6614272333464690        15.430207579927062        9.4868650022775913     
 H   1.1194802233495924        12.529656002696685        10.452333570235284     
 C   2.0684704029874679        13.048558245419498        8.5817373360219484     
 H   3.1426855059033296        13.848567692174807        6.8751719105880476     
 H  -1.2986832856745245        17.688535028952238        15.664600363195184     
 H   7.4716818204625479        12.523562267855652        14.743065167187659     
 C   6.5576354971833721        13.092881334254509        16.616194796925200     
 H   5.5103478495958891        13.936873717995182        18.320082029767622     
 H   9.8808463267752220        17.623578743379944        9.3725756441673251     
 H   1.6728350724455359        12.179302950909223        8.0660002412803014     
 H   6.9559595791606084        12.232485455256024        17.144314957619116     
 Dy  -6.6083319277335552E-003   8.5952722426072370        4.2544107672552345     
 Cl -0.13915626707077963        5.9126699080416065        4.3015826477912960     
 O  0.83113234907035993        9.0203455465893398        2.2782520864031355     
 N   1.4646134370255321        10.674898747655774        4.6981632049062219     
 N   2.2073010595003257        8.0675817826709650        5.4629694031759826     
 O -0.77834304389622078        9.1087270350431968        6.2194721821506809     
 N  -1.3503209260726163        10.778505197898395        3.7969509946038564     
 N  -2.2364752219582238        8.2285535636918468        3.0193879644953330     
 C   1.2822709196581936        10.083316676503740        1.6085875081585064     
 C   2.1189247524580259        10.441112270943869        6.0102172160813669     
 C  0.65618476767450995        11.921752327963437        4.7892993266848389     
 C   2.5522940189206884        10.809732513516838        3.6720795132301554     
 C   2.8053505800897081        6.8585797820268262        5.5367540304928360     
 C   2.8291304252133829        9.1172672142362199        6.0588601561048163     
 C  -1.2399870837974099        10.166612806687469        6.8872981236930935     
 C  -1.9732143815641146        10.597825544732279        2.4627763391159085     
 C -0.47400272366293972        11.981767004254994        3.7625398556091532     
 C  -2.4586247028785246        10.938728930350532        4.7953025524967963     
 C  -2.9171454701426076        7.0629128937916805        2.9388020009264086     
 C  -2.7334067009578566        9.3025322997962885        2.3500120021942910     
 C   2.1040065202593574        11.046755914860512        2.2598472763579545     
 C  0.94845683430211725        10.300297475763431       0.25078964778054263     
 H   2.8278172877777172        11.251016187660186        6.2550154758970749     
 H   1.3310593935033435        10.437320733173115        6.7792802362031157     
 H   1.3078480860262449        12.805306101229071        4.6688160657438900     
 H  0.23062799079846263        11.961745835372856        5.7973306402453479     
 H   3.1247310231036902        9.8719875895485014        3.7102861584010882     
 H   3.2214258363711972        11.629987253851995        3.9783594176018000     
 H   2.2538614030669315        6.0430143211230707        5.0702314223633085     
 C   4.0316966239901761        6.6534360718494963        6.1687155343460054     
 C   4.0546486257092136        8.9882861828602554        6.7114550036794025     
 C  -2.0522688362569474        11.133551944892377        6.2289986080233799     
 C -0.92982277734898877        10.364475925726319        8.2526565503638505     
 H  -2.6497001250290766        11.436400580633926        2.2207778418234043     
 H  -1.1645451127017370        10.594310156291689        1.7152974701987309     
 H  -1.0695809422755795        12.894996727374904        3.9347002176892225     
 H  -4.8234010332911456E-002   12.057730844564835        2.7571438303032951     
 H  -3.0679906916248822        10.026260215281084        4.7203737628114171     
 H  -3.0889201428601218        11.789721695639518        4.4865778872104771     
 H  -2.4690953998764642        6.2267072646665831        3.4755461649953321     
 C  -4.1008090233999077        6.9221559019658203        2.2165316025334922     
 C  -3.8923042203933766        9.2272522863905522        1.5733023023814392     
 C   2.5534180553934043        12.172070451854882        1.5603291470429768     
 C   1.4208492015418794        11.425383735521667      -0.43470875356560446     
 H  0.33728078569526182        9.5655686249977876      -0.27102793648562784     
 H   4.4633947426416665        5.6569970489621726        6.2142312426627031     
 C   4.6822764018190108        7.7429566495646043        6.7501504755821067     
 H   4.5156626790076722        9.8627292293000526        7.1678307851118062     
 C  -2.5651837747553534        12.214372421462251        6.9541655818944168     
 C  -1.4489947548183362        11.458387863225205        8.9554219612455537     
 H -0.31653542365682413        9.6266081916902699        8.7681349993373967     
 H  -4.6138811690413908        5.9624141913355500        2.1886564930661336     
 C  -4.6013061791165359        8.0256358631909865        1.5212056795955911     
 H  -4.2489040497914257        10.111201903904913        1.0446068609909300     
 H   3.1761294307946524        12.900499236005606        2.0813489045710907     
 C   2.2256218818449516        12.366631524864717       0.21477948820386994     
 H   1.1544435117791298        11.547633502321437       -1.4858177400401948     
 H   5.6554681220225502        7.6262998850468096        7.2269545865749372     
 H  -3.2104425357366955        12.930572191494468        6.4449858856736455     
 C  -2.2815454111677140        12.379135065791438        8.3135057649860524     
 H  -1.2049697835258726        11.565324423925908        10.013968682113250     
 H  -5.5341443078358363        7.9499818600657814       0.96284370616955373     
 H   2.6076868998012266        13.239510137726100      -0.30640024657889386     
 H  -2.7236853283451739        13.215249880964580        8.8463116441823466     
 Dy   5.4020438994245953E-002   8.3733540446853727        12.586058798791139     
 Cl   8.7545970844045695E-002   11.054804278945587        12.631182076348431     
 O -0.78308074147901885        7.9092365350888700        10.630509491842297     
 N  -1.3633839450397411        6.2442462534490906        13.055573694080287     
 N  -2.1780939686949958        8.8240822742978278        13.791423926883475     
 O  0.87619409062512454        7.9204794826661216        14.555316478218552     
 N   1.4392881892930673        6.2300633974986557        12.138420087771946     
 N   2.2622138475646603        8.8017876050851687        11.337452591674850     
 C  -1.2326152441263523        6.8424311872173122        9.9668234667921976     
 C  -1.9944899088476826        6.4642119213199809        14.380777178539891     
 C -0.52922215191267763        5.0147542751658643        13.120273492402831     
 C  -2.4674076121432900        6.0977631742700771        12.048796852683971     
 C  -2.8229550469002271        10.009889371582741        13.841613043230261     
 C  -2.7346253797839877        7.7727472345636945        14.442930298419423     
 C   1.3297746412479821        6.8607333539636626        15.226978735789237     
 C   2.0701321998800895        6.4271024313023766        10.810193033874691     
 C  0.59483540668442758        5.0055022808871366        12.086923649455137     
 C   2.5454669198840301        6.0858478303849468        13.142427223027980     
 C   2.9001526604902623        9.9880473495529074        11.231576731836382     
 C   2.8106038718235502        7.7316266478249549        10.710186803739399     
 C  -2.0442133424103339        5.8760612983640153        10.626053006675352     
 C -0.90694168571193734        6.6290239029973428        8.6074609089263596     
 H  -2.6835478507533828        5.6407454658898812        14.637601724488924     
 H  -1.1921002599093355        6.4788382418316228        15.135031321714193     
 H  -1.1591839204569996        4.1194933675445098        12.979492703672101     
 H  -9.8743808083942577E-002   4.9593937216166433        14.125400053446551     
 H  -3.0546380968703986        7.0250938026522727        12.102734008427786     
 H  -3.1182183486581372        5.2653023631384874        12.361855037487837     
 H  -2.3244127576597315        10.827689813774949        13.326189082376004     
 C  -4.0315114571039521        10.191607014449190        14.510453115270632     
 C  -3.9300988088588689        7.8842374306623899        15.150771662259272     
 C   2.1310528610905801        5.8832278939192699        14.570938988775266     
 C   1.0227304156270445        6.6671950642457274        16.594511273685281     
 H   2.7570192285842983        5.5981068041300963        10.567915334865143     
 H   1.2664336056776673        6.4293327631646422        10.057559075070230     
 H   1.2173498075901625        4.1062638540527781        12.232510018131746     
 H  0.16244598124615622        4.9430336724117172        11.083427482479632     
 H   3.1395675686438378        7.0081599321030561        13.073345347257582     
 H   3.1890657678195122        5.2455000122764819        12.835011441463044     
 H   2.4104463433795935        10.820939274089353        11.730950448626340     
 C   4.0930373307336048        10.151554794241518        10.531212202243273     
 C   3.9936511173094091        7.8216416668832096        9.9789195596608735     
 C  -2.5181555264445237        4.7654995631599455        9.9205796349422641     
 C  -1.3936080183376631        5.5108809912599073        7.9204106008428390     
 H -0.30101284372480253        7.3686624489942441        8.0855826000808246     
 H  -4.5095270282384847        11.167532556282213        14.524772441848818     
 C  -4.6037941774071376        9.1063319143591972        15.169607754100072     
 H  -4.3372915541287638        7.0129591999488836        15.658282784446753     
 C   2.6114998563083991        4.7819823666614276        15.286793454267521     
 C   1.5177130022627237        5.5597332362853482        17.292185480017295     
 H  0.42006837612572523        7.4095865995344399        17.115218608120767     
 H   4.5635097678007899        11.129593140139109        10.469362997784959     
 C   4.6601319763626128        9.0447357323195732        9.9040341193683954     
 H   4.3955724763303134        6.9351657336155821        9.4945888512804846     
 H  -3.1494792105741132        4.0434088326934248        10.439319098545255     
 C  -2.2076929008102706        4.5788786496254517        8.5702660502611785     
 H  -1.1391781769406590        5.3923408495342384        6.8661224642576117     
 H  -5.5585825119730501        9.2101867695628936        15.682600051006682     
 H   3.2325688661371808        4.0496284706099566        14.769794834925671     
 C   2.3211893859785659        4.6163492384665652        16.644714438819854     
 H   1.2691514610003209        5.4533479390391975        18.349712328245047     
 H   5.6063720804091863        9.1329527054462396        9.3732138213633469     
 H  -2.6108739931987381        3.7176623491207068        8.0468902959403277     
 H   2.7335439351728978        3.7634592063245451        17.174077781656340     
         256

 Dy   4.2732291398779623        7.4934870618811697E-002   4.2416020184901697     
 Cl   4.1455657361398535       -2.6019903180217439        4.2819905524022657     
 O   5.1428798708487085       0.50942797185275035        2.2809148190679385     
 N   5.7407908244512367        2.1724077237140476        4.7041817901854577     
 N   6.4605920372064691      -0.44296700437481640        5.5016810318031224     
 O   3.4590590640586978       0.58121337277813734        6.1944411860914039     
 N   2.9433696642674487        2.2655004707385618        3.7721476567410770     
 N   2.0412911305350616      -0.27552073638729452        3.0064146506599201     
 C   5.5880964606910215        1.5818233719380812        1.6210428782533550     
 C   6.3757265701677248        1.9376920076934494        6.0239681494706536     
 C   4.9375519132485231        3.4226721537772336        4.7771762099427484     
 C   6.8428931377758087        2.2978752300788265        3.6935000240470752     
 C   7.0570696927545011       -1.6515161058592918        5.5937853446631634     
 C   7.0875327661936973       0.61566264541659710        6.0785910642215280     
 C   3.0184586870998387        1.6527637354757014        6.8557681880236592     
 C   2.3278013004917293        2.0837320433852939        2.4335702460492161     
 C   3.8144718360919319        3.4740613135907052        3.7418305880201865     
 C   1.8240154186933986        2.4317988267173010        4.7589261161404766     
 C   1.3524752598847878       -1.4367159363117923        2.9322709908685813     
 C   1.5559239354284928       0.79555704998169752        2.3255036622128937     
 C   6.4061697985662445        2.5426802643839976        2.2801827053952262     
 C   5.2475806775701788        1.8148629969490411       0.26739741552276697     
 H   7.0811642468616300        2.7472951745595480        6.2796709038400884     
 H   5.5780892375467506        1.9320237704406189        6.7829791856028603     
 H   5.5924806565980578        4.3032825594724011        4.6502637826005166     
 H   4.5055167904995530        3.4755694734438647        5.7817675521010692     
 H   7.4069828881950235        1.3549887152156990        3.7354372938981308     
 H   7.5154213601129189        3.1124868467768105        4.0080969823038508     
 H   6.5016559356967205       -2.4751478805979454        5.1454243500728127     
 C   8.2879836737502384       -1.8472601290121129        6.2200910291186968     
 C   8.3221341842376617       0.49820407899411567        6.7166811783863034     
 C   2.2239321154301437        2.6304838608962253        6.1921106533810262     
 C   3.3345851911322506        1.8574164785319289        8.2185776590357538     
 H   1.6599064786642688        2.9270141050813603        2.1846940448499343     
 H   3.1407806035549375        2.0707292046265953        1.6906432574152710     
 H   3.2114935418512096        4.3832896601893854        3.9097111133805860     
 H   4.2458443959649266        3.5521122515640875        2.7389579932791612     
 H   1.2118102865332983        1.5215738567445283        4.6827571241473507     
 H   1.2008502591989560        3.2847567770286172        4.4406474130350801     
 H   1.7905221164522707       -2.2713336083278550        3.4786723169653233     
 C  0.17187348631455218       -1.5754119949739143        2.2047903398772624     
 C  0.39875364193824325       0.72366905578287044        1.5471237538785558     
 C   6.8447922711180720        3.6813292574671252        1.5946879510695575     
 C   5.7079891211880414        2.9539234455541101      -0.40438572629779007     
 H   4.6380246696908074        1.0849547365900249      -0.26302682906153446     
 H   8.7156797237718742       -2.8444621698206971        6.2844592881732577     
 C   8.9490084093393012      -0.74669259475227356        6.7706605126248327     
 H   8.7894532934290854        1.3808214744023684        7.1523045739128914     
 C   1.7359647696799265        3.7297812652824969        6.9050330422942796     
 C   2.8411762532420166        2.9694640697117380        8.9103355578247978     
 H   3.9343208447359577        1.1141676643781366        8.7417343133669565     
 H -0.34803150876110389       -2.5313362240009925        2.1805653777166598     
 C -0.31781110854896166      -0.47397632539192031        1.5002465194831887     
 H   5.0393886047809408E-002   1.6065637977184499        1.0123514695928248     
 H   7.4616861383337438        4.4089744248812304        2.1244396530703673     
 C   6.5087320480829192        3.8929036829655645       0.25340635271224587     
 H   5.4348323118744775        3.0891095679425038       -1.4523104232893302     
 H   9.9280612696001391      -0.85468488597917014        7.2376649281208252     
 H   1.1057623217723291        4.4544906964879241        6.3887262093071628     
 C   2.0283736010808595        3.9026799443340927        8.2612569410224896     
 H   3.0903505736831507        3.0820382307054399        9.9668810655281472     
 H  -1.2489339302172540      -0.54821485810165071       0.93949466434465467     
 H   6.8793003375415953        4.7776468911813197      -0.25742976619240393     
 H   1.6105133918557335        4.7549919285072351        8.7866624055403939     
 Dy   4.3173281005825324        16.880318617552650        12.571584438706997     
 Cl   4.3550971548460149        19.555717856303566        12.617457857722055     
 O   3.4732041993285487        16.406292387387062        10.617990315349102     
 N   2.9041115002886886        14.742598085685012        13.044745629886288     
 N   2.1019766482653068        17.324861166828402        13.806774620068254     
 O   5.1520830336959120        16.418728439978903        14.532334094588728     
 N   5.7027052049222959        14.725475609476007        12.120514975980241     
 N   6.5289220735459921        17.301605393049783        11.328335291424640     
 C   3.0291681936881170        15.332366211280917        9.9609311840426038     
 C   2.2785611657459413        14.958853883888676        14.372470024676563     
 C   3.7342101280577102        13.509233013612995        13.101458693657436     
 C   1.7941810076268641        14.600148424875025        12.044496129343846     
 C   1.4606627869473252        18.511452178972856        13.873590136060336     
 C   1.5377708493221505        16.265702279296733        14.439146259242907     
 C   5.5945631389962012        15.353076103256234        15.203439995451211     
 C   6.3323022370042050        14.928384113991163        10.793169735917408     
 C   4.8580381851828198        13.501087924143532        12.067454725271537     
 C   6.8091237726903886        14.574463027060968        13.122247703682216     
 C   7.1729851128462121        18.485057860481405        11.230510196532030     
 C   7.0761676865753058        16.231231940480253        10.700448899444863     
 C   2.2156015963484212        14.370062887559868        10.623726017875274     
 C   3.3639647801444617        15.104520606157138        8.6060225770465557     
 H   1.5911084185754325        14.134348219522179        14.629784877446037     
 H   3.0832685288428521        14.972941083406402        15.124145748609799     
 H   3.1003603366499273        12.617325012019926        12.955986051244505     
 H   4.1648025688878745        13.445894813996823        14.105958551050923     
 H   1.2121639791838468        15.530886580446726        12.097589466057107     
 H   1.1401774735464327        13.771902129096633        12.362595297338100     
 H   1.9658225872627875        19.336349149130953        13.376560770109315     
 C  0.24712320402645360        18.685307155927983        14.535751256171235     
 C  0.33397432556365730        16.367499950094643        15.133723393158748     
 C   6.3908085427377035        14.370690684108711        14.548907114353852     
 C   5.2800857424581791        15.157191192625216        16.568713129688490     
 H   7.0178032873659406        14.100055167072675        10.544983276636376     
 H   5.5283730320790641        14.936578719153591        10.040949056979734     
 H   5.4804550290147134        12.601648341972158        12.214420532273262     
 H   4.4265647528315384        13.437507387165454        11.063753954239392     
 H   7.4075292573745894        15.494126756346590        13.055543582993968     
 H   7.4490136430088896        13.731459178657863        12.813293199047898     
 H   6.6851697501350626        19.318201956426311        11.730990173246399     
 C   8.3694515906399047        18.646214995875997        10.535621079526614     
 C   8.2626663624623138        16.319269004110730        9.9750670579689373     
 C   1.7499701583848233        13.249784086551374        9.9285226688255914     
 C   2.8836118580848678        13.978070733309165        7.9278750326762637     
 H   3.9717427098918860        15.838317700222113        8.0784531347092106     
 H -0.22574100975608127        19.662732848591880        14.567255726706344     
 C -0.33732569601741824        17.589922778717597        15.166043592243087     
 H  -8.0268168501621606E-002   15.488801964616581        15.622055374603320     
 C   6.8560898524299212        13.261032316061300        15.261762677930957     
 C   5.7611722949056956        14.042560535225373        17.264678575981701     
 H   4.6811169269541386        15.901641012417233        17.090082988002180     
 H   8.8440226863395512        19.622327898269369        10.479198638923304     
 C   8.9341341959566964        17.539787456866808        9.9059749693056975     
 H   8.6629603916494435        15.432479909186670        9.4903131128955032     
 H   1.1207141555412816        12.529527729974646        10.452682323855546     
 C   2.0691564994437197        13.049645849651748        8.5821675424096195     
 H   3.1429804676087003        13.850720422109541        6.8758188660998227     
 H  -1.2971762358481620        17.686892544471558        15.670673713145453     
 H   7.4720517798479618        12.524334633019228        14.744493649171678     
 C   6.5566202835731850        13.092410804273703        16.617315178590466     
 H   5.5082143780905621        13.935360842645450        18.320971425613866     
 H   9.8820668272154872        17.626115685908836        9.3778769296246960     
 H   1.6736392549763395        12.180541539808711        8.0660898260313960     
 H   6.9546392589572417        12.231757749097357        17.145269846034722     
 Dy  -5.3175649484150239E-003   8.5929050497012796        4.2518139630910543     
 Cl -0.13139982403351411        5.9102665391670728        4.2972206242917803     
 O  0.83127785306645108        9.0202792181065998        2.2760498075140720     
 N   1.4621062202018915        10.675499510969344        4.6958934494725435     
 N   2.2090471465280852        8.0702285433948013        5.4613125136273171     
 O -0.77920824614087514        9.1044853701796864        6.2167788598923099     
 N  -1.3527526547241375        10.773676125992930        3.7941627037314198     
 N  -2.2339882691772113        8.2216333843478555        3.0160539255289258     
 C   1.2820578140938497        10.083450704125754        1.6065249047274781     
 C   2.1155525730770242        10.443535694613654        6.0086448304824023     
 C  0.65186409657592603        11.921277967465469        4.7852370788912371     
 C   2.5505216172584282        10.811099282732570        3.6706996632729245     
 C   2.8093527624791688        6.8624321918253353        5.5354779258932334     
 C   2.8272973907515282        9.1206048889953184        6.0592383894934372     
 C  -1.2403767482753314        10.162777752399275        6.8843964848768113     
 C  -1.9761763406272193        10.591375729524930        2.4605212553983580     
 C -0.47832987178166525        11.978134680829717        3.7584403816475334     
 C  -2.4605923327074954        10.933061693619946        4.7931324526803083     
 C  -2.9122178182957961        7.0547388546199210        2.9350581266249418     
 C  -2.7347363589046423        9.2951628756187166        2.3493868620612748     
 C   2.1033131086671708        11.047164478851593        2.2579791598769572     
 C  0.94833688887977741        10.300272494621019       0.24870950480940140     
 H   2.8234419729900666        11.254379530990175        6.2531341720583482     
 H   1.3271307287142688        10.439849329569054        6.7771344983696089     
 H   1.3021530560970089        12.805518904355234        4.6632119349747851     
 H  0.22632648804854805        11.962494208274363        5.7931859966650512     
 H   3.1239836168812629        9.8740620025791408        3.7098779363065835     
 H   3.2185030174839082        11.632201760749107        3.9772152622072556     
 H   2.2607927263576575        6.0462645437440115        5.0670393378931244     
 C   4.0344254504184995        6.6591303072745252        6.1701151956934490     
 C   4.0509327032920348        8.9932138999624627        6.7153149880249909     
 C  -2.0529943955315613        11.129442591670577        6.2261462190276369     
 C -0.92906959788515597        10.361723749152635        8.2493300135158592     
 H  -2.6536994862163503        11.428985369320930        2.2182453349609927     
 H  -1.1679528633627516        10.588024208319929        1.7125724209765791     
 H  -1.0754276814436030        12.890547632815187        3.9294128233009320     
 H  -5.2587639914416368E-002   12.053361002755679        2.7529792914086677     
 H  -3.0687259477679443        10.019747627843246        4.7193580298385607     
 H  -3.0921472552234484        11.783026914392877        4.4843663711376722     
 H  -2.4610954394944384        6.2189343241851063        3.4693075010733692     
 C  -4.0971516616499128        6.9123127832288302        2.2154217034094090     
 C  -3.8957215935715226        9.2185540427521868        1.5765222159713592     
 C   2.5535958378326598        12.171847641996278        1.5580959221905890     
 C   1.4211329376339972        11.425072274759351      -0.43696510898973756     
 H  0.33729604599552504        9.5654169455145777      -0.27308001310864849     
 H   4.4683722134282409        5.6637342310087186        6.2153762822758862     
 C   4.6808049835401766        7.7491009521276819        6.7545762551219894     
 H   4.5090271568461349        9.8679785504611619        7.1735700253944836     
 C  -2.5635228684189451        12.212032070081015        6.9501838544391710     
 C  -1.4463115681839840        11.457028445096027        8.9512114986374662     
 H -0.31584591772588949        9.6240656153185888        8.7651530302297633     
 H  -4.6076730191724247        5.9514547062391303        2.1864354411069038     
 C  -4.6022661440878396        8.0156494357914880        1.5241910253569471     
 H  -4.2555324255419027        10.102456176299086        1.0505301782914338     
 H   3.1766428887727276        12.900123825494184        2.0789062663171411     
 C   2.2263452443313434        12.366008561544454       0.21237474752587715     
 H   1.1549140112580671        11.547184482281358       -1.4881377021157396     
 H   5.6528490097712973        7.6336257160330980        7.2336973755874405     
 H  -3.2080305446568791        12.928551393344776        6.4404841252139988     
 C  -2.2780062213361747        12.378292848880802        8.3089030673590489     
 H  -1.2012341643855464        11.564863396285581        10.009387169762514     
 H  -5.5363656681060673        7.9390050919121276       0.96833243426568960     
 H   2.6091952012956030        13.238410106235760      -0.30893460658562200     
 H  -2.7178435069371085        13.215925877649880        8.8410826176944379     
 Dy   5.2815195333454509E-002   8.3739934793361854        12.587685914136076     
 Cl   8.4202924236043142E-002   11.055459800365277        12.629760546379075     
 O -0.78338925683574001        7.9096745511783775        10.631789266956613     
 N  -1.3637981084319777        6.2444829299741409        13.056589360242493     
 N  -2.1786293128786074        8.8242727847312814        13.794343842878837     
 O  0.87510124316817317        7.9209286263791157        14.556896460861966     
 N   1.4390838611767858        6.2311515438042857        12.139943712645728     
 N   2.2618062509777346        8.8031355891304379        11.340638343176247     
 C  -1.2328986936137771        6.8429648983219060        9.9679287744259639     
 C  -1.9951017143228114        6.4638726268077598        14.381757420843229     
 C -0.52934053874530662        5.0151282066844276        13.121063324419339     
 C  -2.4677449364631072        6.0979829025828511        12.049765914729305     
 C  -2.8231276345335479        10.010172044072590        13.846350017900802     
 C  -2.7351224820515441        7.7723670591046004        14.444930527562789     
 C   1.3281842748508721        6.8608469602323483        15.228378558584279     
 C   2.0702322269811955        6.4287531672466889        10.811938086414985     
 C  0.59495309965751486        5.0064200602934070        12.087960576540963     
 C   2.5449984992182508        6.0869228847080059        13.144257400354205     
 C   2.8998446552185815        9.9894237351444115        11.236148227145472     
 C   2.8105975448777976        7.7334346785902355        10.712967956998321     
 C  -2.0445094675264261        5.8765081113715700        10.627001817382277     
 C -0.90723759740571863        6.6297506156308232        8.6085276217082285     
 H  -2.6842252788670837        5.6403207507071098        14.638054712233984     
 H  -1.1928238390699282        6.4780598835076439        15.136123211196738     
 H  -1.1590459893204996        4.1197524784142585        12.979957145518096     
 H  -9.9046614095945770E-002   4.9595112981657188        14.126237940266186     
 H  -3.0551078747331539        7.0252250028882575        12.103902379031799     
 H  -3.1184682296604627        5.2653951981585720        12.362694892144068     
 H  -2.3247000386508576        10.828427637359674        13.331561937332893     
 C  -4.0312257774037326        10.191431854874235        14.516105099750041     
 C  -3.9303034566667097        7.8832776348367020        15.153323793261535     
 C   2.1299120395299922        5.8836488076570879        14.572447218121084     
 C   1.0199577273255420        6.6664706591820755        16.595485926452763     
 H   2.7573015918240595        5.5999392142117577        10.569511391578191     
 H   1.2667649664066858        6.4311796412277173        10.059056148377440     
 H   1.2176780380295980        4.1073198370554014        12.233558949824426     
 H  0.16284404228803642        4.9440998222943993        11.084330273897429     
 H   3.1388439474358467        7.0094219002251084        13.075757764187717     
 H   3.1889194249684283        5.2468446250166778        12.836804704459540     
 H   2.4097600613640608        10.821942493756611        11.735757341197099     
 C   4.0932110610761825        10.153427919822544        10.536732395924203     
 C   3.9940671343699976        7.8240239117841419        9.9824877505352685     
 C  -2.5183989564309393        4.7660372917010605        9.9213589979621393     
 C  -1.3939148801911263        5.5117479459232461        7.9212816871404588     
 H -0.30119026300120239        7.3692916722334525        8.0866989221318892     
 H  -4.5088272509196807        11.167503527366533        14.532012251529439     
 C  -4.6036030236011856        9.1054872465447971        15.174035328150067     
 H  -4.3375333860049432        7.0115029254295012        15.659901933405267     
 C   2.6095807103468212        4.7818498270302365        15.287942590391546     
 C   1.5141898353703500        5.5584730267250508        17.292837556438556     
 H  0.41709276829651826        7.4087125865825270        17.116167957191834     
 H   4.5637770786007463        11.131452668475825        10.476035593385793     
 C   4.6606375565869120        9.0471334229073737        9.9089571747757059     
 H   4.3962749750286294        6.9378951796480504        9.4977688015482347     
 H  -3.1496572244644403        4.0438219883215680        10.440002558459407     
 C  -2.2079513723930333        4.5796107919684816        8.5710118260466697     
 H  -1.1393399944217335        5.3933102102212249        6.8670076799377444     
 H  -5.5581562450912143        9.2089050834593991        15.687525966089645     
 H   3.2309532640795595        4.0497368933260693        14.770979416840911     
 C   2.3180143564519788        4.6153468201628671        16.645454476552086     
 H   1.2650653900447477        5.4516109766647984        18.350160791459210     
 H   5.6071485960420091        9.1357481752547827        9.3786799274931614     
 H  -2.6111401463265862        3.7184536116640010        8.0475587052158666     
 H   2.7295747688966259        3.7619492131065146        17.174610561553209     
         256

 Dy   4.2739744895851413        7.5694118211822772E-002   4.2398733495378069     
 Cl   4.1538369691316266       -2.6014451352439938        4.2772776815786031     
 O   5.1405873516811367       0.51180190515552981        2.2787496228521773     
 N   5.7379407155188114        2.1754946326132210        4.7015786491569012     
 N   6.4632442552590303      -0.43770221481747423        5.4980110347147031     
 O   3.4594774756434803       0.57983760975001153        6.1933999618801447     
 N   2.9399524241752459        2.2631502035833519        3.7710344451974840     
 N   2.0424154026094699      -0.28000720671157131        3.0055519388034542     
 C   5.5858377450621379        1.5838064977123116        1.6184008641502166     
 C   6.3729605030343288        1.9424663236526585        6.0216245734312039     
 C   4.9327195267691977        3.4245107730903372        4.7736434238049394     
 C   6.8400246770066433        2.3018413536447779        3.6909641913207767     
 C   7.0621042718277653       -1.6450380270852156        5.5897411961594479     
 C   7.0862411031352446       0.62124585077444427        6.0778922795614383     
 C   3.0187328071880835        1.6512789792183074        6.8548719943987386     
 C   2.3230944801863336        2.0797340056273352        2.4333627339992621     
 C   3.8092201433041710        3.4727874883030165        3.7387826258248813     
 C   1.8216585789761397        2.4284460557751069        4.7591087579204485     
 C   1.3564223742092121       -1.4426763801110987        2.9310681570763117     
 C   1.5531334999444639       0.79043719901218590        2.3270206335356645     
 C   6.4038375964094065        2.5450037264084684        2.2771488833896245     
 C   5.2456281095895800        1.8157810348696859       0.26454397508613364     
 H   7.0775821831462400        2.7529749167207509        6.2766126782377301     
 H   5.5752448613851771        1.9369223284735237        6.7805584300026922     
 H   5.5860117501040545        4.3059950193034364        4.6453339650240153     
 H   4.5010764642407564        3.4780718535295194        5.7783455659068892     
 H   7.4054260317541400        1.3598499967383049        3.7338647589747112     
 H   7.5113690925827470        3.1175555957369983        4.0051615807036240     
 H   6.5099331212498539       -2.4689208195039485        5.1385194575744126     
 C   8.2914352625825760       -1.8393466826996356        6.2191642427764204     
 C   8.3184530627942692       0.50487687874152065        6.7202936068459325     
 C   2.2231995076930766        2.6284100100435062        6.1915965897586132     
 C   3.3358505149950592        1.8566369390182860        8.2173552678218869     
 H   1.6538701811075471        2.9219587515648096        2.1846789715881734     
 H   3.1352171535281763        2.0671037331250308        1.6895340389437845     
 H   3.2049377806952561        4.3813301030488336        3.9053815523876101     
 H   4.2402416732022843        3.5496846079897297        2.7356818454392107     
 H   1.2107336152195747        1.5173380267419090        4.6841782314916243     
 H   1.1969870491107821        3.2803477889328163        4.4412481495388993     
 H   1.7977517367962548       -2.2767408584909226        3.4751925717967751     
 C  0.17473021064310792       -1.5834173528342723        2.2059517374844821     
 C  0.39414562164187600       0.71680789234858400        1.5519878348974643     
 C   6.8442358296875971        3.6819911638690592        1.5902779756301717     
 C   5.7073360628769807        2.9535551320803388      -0.40837225015086120     
 H   4.6358306534913476        1.0856248927376704      -0.26523299904615011     
 H   8.7215868215088221       -2.8354743051665383        6.2824418253571839     
 C   8.9476346465899290      -0.73880718964331626        6.7742662768763129     
 H   8.7824711039509040        1.3874542498316409        7.1588093118415443     
 C   1.7365182133399308        3.7285816347011735        6.9040432581181452     
 C   2.8432175319218982        2.9691873835522240        8.9088398160939271     
 H   3.9361003323103128        1.1137870978853051        8.7404593354630187     
 H -0.34242067915162722       -2.5406042090597571        2.1808260690862680     
 C -0.31965026991666978      -0.48231042213357206        1.5049894111018245     
 H   4.2498041203820627E-002   1.5994748475408940        1.0195067218579528     
 H   7.4620789936729359        4.4093781593999815        2.1191702305897575     
 C   6.5091494442545121        3.8921325034558256       0.24859049045858433     
 H   5.4346447171877434        3.0878397570282390       -1.4565162969311343     
 H   9.9251933849295426      -0.84596752858039537        7.2441851887137174     
 H   1.1063638660210156        4.4532656419768699        6.3876288743773291     
 C   2.0303804306819853        3.9024327414085578        8.2598078846270493     
 H   3.0931656072253184        3.0822658863757080        9.9651295969323730     
 H  -1.2518624881162390      -0.55783016876625946       0.94641778913026320     
 H   6.8814297633803250        4.7755173311471246      -0.26308428556343899     
 H   1.6137011738642197        4.7554534796126919        8.7850107697791930     
 Dy   4.3167644080894423        16.880652942043671        12.573591343659526     
 Cl   4.3522749763433080        19.556118120579828        12.617107617861933     
 O   3.4732543587739282        16.406792298958411        10.619763755681507     
 N   2.9045709569717069        14.742298333268247        13.046170822340034     
 N   2.1014364314791121        17.324223973850263        13.809078971381885     
 O   5.1516324223020353        16.418987409886025        14.534234038554098     
 N   5.7033147399974551        14.726378575600949        12.122250404710813     
 N   6.5287540016726986        17.302688054240971        11.330974506252602     
 C   3.0294492986299923        15.333020115011450        9.9623185179400977     
 C   2.2787652294902978        14.957984362318754        14.373854141519118     
 C   3.7352080079366683        13.509269628141643        13.102835296024645     
 C   1.7948437591546955        14.599539102741200        12.045746308758915     
 C   1.4600736300974826        18.510727963450922        13.877012578515611     
 C   1.5379383930090829        16.264747341955747        14.441520223781559     
 C   5.5940579569964246        15.353208256188219        15.205171218118787     
 C   6.3330238744451348        14.929620333932858        10.794985457316383     
 C   4.8591596353720652        13.501685024229205        12.068973539608505     
 C   6.8096290072733074        14.575765526192676        13.124218049789146     
 C   7.1726339346023176        18.486291276841321        11.234111355065441     
 C   7.0766430942238179        16.232688877816710        10.703012486359873     
 C   2.2163321561396905        14.370160886050465        10.624843672970847     
 C   3.3639645389830224        15.105987091194953        8.6072051431908765     
 H   1.5913018283768776        14.133342422662052        14.630659739955094     
 H   3.0833678786638608        14.971671109300143        15.125644583503339     
 H   3.1017931292528726        12.617085251701107        12.957265267524241     
 H   4.1657234821121172        13.445969420732304        14.107357232883222     
 H   1.2123256401083264        15.529942801455743        12.099169325324336     
 H   1.1412385560142895        13.770854813967418        12.363534766794682     
 H   1.9645597531296823        19.335857845082074        13.379706124491120     
 C  0.24728736711901514        18.684242348185162        14.540559146684691     
 C  0.33491889217167747        16.366178698889076        15.137469822072939     
 C   6.3909382125766623        14.371338957002317        14.550659732809507     
 C   5.2787072129900503        15.156527920559027        16.570105720436228     
 H   7.0187261275091206        14.101453388856637        10.546737030404824     
 H   5.5292099687097069        14.937782657991615        10.042626150775044     
 H   5.4819459493785541        12.602500419956149        12.215955103533659     
 H   4.4278455426590950        13.438108207485133        11.065192320090016     
 H   7.4075056714231433        15.495786100749733        13.057948411229617     
 H   7.4500418624848370        13.733199122395636        12.815214003468610     
 H   6.6842247417506471        19.319136043007116        11.734500159149551     
 C   8.3696045020669700        18.647957264530351        10.540226497189755     
 C   8.2636597334939417        16.321269802639510        9.9785731893648819     
 C   1.7509015386327749        13.250103035471881        9.9291298140005555     
 C   2.8838448756504635        13.979754495014509        7.9285718883776601     
 H   3.9714863252629518        15.840124316226696        8.0798577912616096     
 H -0.22562238549395885        19.661627188504120        14.572913615853031     
 C -0.33634602599874658        17.588559187851857        15.171100891517023     
 H  -7.8770680572114463E-002   15.487254805709723        15.625845646850184     
 C   6.8559997542340438        13.261393798422400        15.263209231817372     
 C   5.7595105720347730        14.041564109029762        17.265751082165131     
 H   4.6793953245156601        15.900713906410337        17.091480614390289     
 H   8.8440281249019304        19.624159033688819        10.484574392427815     
 C   8.9349896117827736        17.541920407304055        9.9105502774053633     
 H   8.6644935499524180        15.434752238446277        9.4937612235134132     
 H   1.1219480877329711        12.529399457252609        10.453031077475808     
 C   2.0698425958999715        13.050733453883998        8.5825977487972889     
 H   3.1432754293140710        13.852873152044273        6.8764658216115979     
 H  -1.2956691860217997        17.685250059990878        15.676747063095720     
 H   7.4724217392333756        12.525106998182803        14.745922131155696     
 C   6.5556050699629971        13.091940274292895        16.618435560255733     
 H   5.5060809065852343        13.933847967295717        18.321860821460110     
 H   9.8832873276557525        17.628652628437731        9.3831782150820668     
 H   1.6744434375071431        12.181780128708198        8.0661794107824907     
 H   6.9533189387538741        12.231030042938688        17.146224734450325     
 Dy  -4.0267979690964927E-003   8.5905378567953203        4.2492171589268750     
 Cl -0.12364338099624857        5.9078631702925390        4.2928586007922638     
 O  0.83142335706254211        9.0202128896238580        2.2738475286250091     
 N   1.4595990033782507        10.676100274282911        4.6936236940388643     
 N   2.2107932335558451        8.0728753041186359        5.4596556240786516     
 O -0.78007344838552961        9.1002437053161760        6.2140855376339390     
 N  -1.3551843833756589        10.768847054087463        3.7913744128589832     
 N  -2.2315013163961988        8.2147132050038643        3.0127198865625182     
 C   1.2818447085295055        10.083584731747768        1.6044623012964501     
 C   2.1121803936960228        10.445959118283440        6.0070724448834376     
 C  0.64754342547734212        11.920803606967500        4.7811748310976343     
 C   2.5487492155961675        10.812466051948300        3.6693198133156937     
 C   2.8133549448686295        6.8662846016238452        5.5342018212936317     
 C   2.8254643562896740        9.1239425637544169        6.0596166228820589     
 C  -1.2407664127532532        10.158942698111083        6.8814948460605283     
 C  -1.9791382996903242        10.584925914317582        2.4582661716808074     
 C -0.48265701990039084        11.974502357404438        3.7543409076859136     
 C  -2.4625599625364663        10.927394456889362        4.7909623528638194     
 C  -2.9072901664489845        7.0465648154481606        2.9313142523234745     
 C  -2.7360660168514279        9.2877934514411447        2.3487617219282586     
 C   2.1026196970749846        11.047573042842677        2.2561110433959595     
 C  0.94821694345743757        10.300247513478606       0.24662936183826015     
 H   2.8190666582024155        11.257742874320165        6.2512528682196224     
 H   1.3232020639251942        10.442377925964990        6.7749887605361021     
 H   1.2964580261677732        12.805731707481396        4.6576078042056803     
 H  0.22202498529863346        11.963242581175871        5.7890413530847535     
 H   3.1232362106588356        9.8761364156097784        3.7094697142120787     
 H   3.2155801985966197        11.634416267646218        3.9760711068127108     
 H   2.2677240496483839        6.0495147663649522        5.0638472534229404     
 C   4.0371542768468229        6.6648245426995532        6.1715148570408935     
 C   4.0472167808748560        8.9981416170646717        6.7191749723705794     
 C  -2.0537199548061755        11.125333238448778        6.2232938300318938     
 C -0.92831641842132329        10.358971572578950        8.2460034766678678     
 H  -2.6576988474036236        11.421570158007935        2.2157128280985812     
 H  -1.1713606140237662        10.581738260348168        1.7098473717544274     
 H  -1.0812744206116263        12.886098538255469        3.9241254289126419     
 H  -5.6941269495921293E-002   12.048991160946521        2.7488147525140403     
 H  -3.0694612039110063        10.013235040405409        4.7183422968657043     
 H  -3.0953743675867749        11.776332133146239        4.4821548550648682     
 H  -2.4530954791124127        6.2111613837036295        3.4630688371514062     
 C  -4.0934942998999180        6.9024696644918402        2.2143118042853263     
 C  -3.8991389667496681        9.2098557991138232        1.5797421295612792     
 C   2.5537736202719148        12.171624832137674        1.5558626973382015     
 C   1.4214166737261151        11.424760813997038      -0.43922146441387061     
 H  0.33731130629578826        9.5652652660313677      -0.27513208973166919     
 H   4.4733496842148153        5.6704714130552647        6.2165213218890694     
 C   4.6793335652613424        7.7552452546907595        6.7590020346618722     
 H   4.5023916346845976        9.8732278716222694        7.1793092656771611     
 C  -2.5618619620825367        12.209691718699778        6.9462021269839260     
 C  -1.4436283815496320        11.455669026966849        8.9470010360293806     
 H -0.31515641179495479        9.6215230389469077        8.7621710611221317     
 H  -4.6014648693034585        5.9404952211427107        2.1842143891476744     
 C  -4.6032261090591433        8.0056630083919877        1.5271763711183031     
 H  -4.2621608012923788        10.093710448693257        1.0564534955919378     
 H   3.1771563467508024        12.899748414982762        2.0764636280631921     
 C   2.2270686068177348        12.365385598224192       0.20997000684788439     
 H   1.1553845107370044        11.546735462241278       -1.4904576641912843     
 H   5.6502298975200445        7.6409515470193865        7.2404401645999448     
 H  -3.2056185535770627        12.926530595195084        6.4359823647543521     
 C  -2.2744670315046349        12.377450631970168        8.3043003697320454     
 H  -1.1974985452452200        11.564402368645252        10.004805657411778     
 H  -5.5385870283762992        7.9280283237584728       0.97382116236182559     
 H   2.6107035027899794        13.237310074745421      -0.31146896659235007     
 H  -2.7120016855290432        13.216601874335181        8.8358535912065292     
 Dy   5.1609951672663072E-002   8.3746329139869982        12.589313029481012     
 Cl   8.0859877628040616E-002   11.056115321784967        12.628339016409717     
 O -0.78369777219246117        7.9101125672678840        10.633069042070931     
 N  -1.3642122718242145        6.2447196064991921        13.057605026404699     
 N  -2.1791646570622185        8.8244632951647350        13.797263758874200     
 O  0.87400839571122180        7.9213777700921089        14.558476443505381     
 N   1.4388795330605042        6.2322396901099166        12.141467337519508     
 N   2.2613986543908093        8.8044835731757054        11.343824094677645     
 C  -1.2331821431012020        6.8434986094264998        9.9690340820597303     
 C  -1.9957135197979401        6.4635333322955386        14.382737663146569     
 C -0.52945892557793572        5.0155021382029901        13.121853156435849     
 C  -2.4680822607829245        6.0982026308956243        12.050734976774640     
 C  -2.8233002221668686        10.010454716562437        13.851086992571343     
 C  -2.7356195843191005        7.7719868836455062        14.446930756706154     
 C   1.3265939084537619        6.8609605665010331        15.229778381379322     
 C   2.0703322540823015        6.4304039031910021        10.813683138955280     
 C  0.59507079263060225        5.0073378396996766        12.088997503626789     
 C   2.5445300785524712        6.0879979390310641        13.146087577680428     
 C   2.8995366499469002        9.9908001207359174        11.240719722454562     
 C   2.8105912179320449        7.7352427093555152        10.715749110257244     
 C  -2.0448055926425188        5.8769549243791248        10.627950628089202     
 C -0.90753350909949981        6.6304773282643046        8.6095943344900974     
 H  -2.6849027069807847        5.6398960355243384        14.638507699979042     
 H  -1.1935474182305206        6.4772815251836642        15.137215100679283     
 H  -1.1589080581839997        4.1200115892840081        12.980421587364090     
 H  -9.9349420107948949E-002   4.9596288747147943        14.127075827085823     
 H  -3.0555776525959097        7.0253562031242422        12.105070749635811     
 H  -3.1187181106627886        5.2654880331786558        12.363534746800299     
 H  -2.3249873196419837        10.829165460944399        13.336934792289782     
 C  -4.0309400977035130        10.191256695299279        14.521757084229451     
 C  -3.9305081044745505        7.8823178390110131        15.155875924263796     
 C   2.1287712179694043        5.8840697213949067        14.573955447466902     
 C   1.0171850390240396        6.6657462541184236        16.596460579220249     
 H   2.7575839550638204        5.6017716242934190        10.571107448291238     
 H   1.2670963271357043        6.4330265192907934        10.060553221684650     
 H   1.2180062684690334        4.1083758200580247        12.234607881517107     
 H  0.16324210332991665        4.9451659721770822        11.085233065315228     
 H   3.1381203262278556        7.0106838683471606        13.078170181117851     
 H   3.1887730821173443        5.2481892377568728        12.838597967456037     
 H   2.4090737793485277        10.822945713423870        11.740564233767858     
 C   4.0933847914187602        10.155301045403572        10.542252589605132     
 C   3.9944831514305856        7.8264061566850751        9.9860559414096652     
 C  -2.5186423864173544        4.7665750202421746        9.9221383609820126     
 C  -1.3942217420445893        5.5126149005865850        7.9221527734380786     
 H -0.30136768227760224        7.3699208954726609        8.0878152441829538     
 H  -4.5081274736008758        11.167474498450854        14.539252061210060     
 C  -4.6034118697952335        9.1046425787303971        15.178462902200064     
 H  -4.3377752178811235        7.0100466509101187        15.661521082363780     
 C   2.6076615643852437        4.7817172873990463        15.289091726515574     
 C   1.5106666684779766        5.5572128171647543        17.293489632859817     
 H  0.41411716046731134        7.4078385736306132        17.117117306262902     
 H   4.5640443894007028        11.133312196812541        10.482708188986630     
 C   4.6611431368112113        9.0495311134951759        9.9138802301830182     
 H   4.3969774737269454        6.9406246256805177        9.5009487518159865     
 H  -3.1498352383547674        4.0442351439497113        10.440686018373558     
 C  -2.2082098439757960        4.5803429343115125        8.5717576018321591     
 H  -1.1395018119028080        5.3942795709082123        6.8678928956178771     
 H  -5.5577299782093776        9.2076233973559063        15.692451881172607     
 H   3.2293376620219383        4.0498453160421830        14.772163998756151     
 C   2.3148393269253922        4.6143444018591691        16.646194514284314     
 H   1.2609793190891743        5.4498740142903985        18.350609254673373     
 H   5.6079251116748319        9.1385436450633240        9.3841460336229758     
 H  -2.6114062994544338        3.7192448742072952        8.0482271144914037     
 H   2.7256056026203539        3.7604392198884846        17.175143341450081     
         256

 Dy   4.2747198392923194        7.6453365804833862E-002   4.2381446805854432     
 Cl   4.1621082021234006       -2.6008999524662442        4.2725648107549397     
 O   5.1382948325135658       0.51417583845830916        2.2765844266364166     
 N   5.7350906065863851        2.1785815415123948        4.6989755081283446     
 N   6.4658964733115907      -0.43243742526013207        5.4943410376262847     
 O   3.4598958872282628       0.57846184672188583        6.1923587376688856     
 N   2.9365351840830431        2.2607999364281426        3.7699212336538914     
 N   2.0435396746838781      -0.28449367703584810        3.0046892269469883     
 C   5.5835790294332543        1.5857896234865423        1.6157588500470779     
 C   6.3701944359009337        1.9472406396118673        6.0192809973917534     
 C   4.9278871402898732        3.4263493924034414        4.7701106376671314     
 C   6.8371562162374779        2.3058074772107293        3.6884283585944782     
 C   7.0671388509010304       -1.6385599483111397        5.5856970476557324     
 C   7.0849494400767918       0.62682905613229156        6.0771934949013477     
 C   3.0190069272763282        1.6497942229609130        6.8539758007738172     
 C   2.3183876598809379        2.0757359678693770        2.4331552219493084     
 C   3.8039684505164102        3.4715136630153278        3.7357346636295761     
 C   1.8193017392588811        2.4250932848329123        4.7592913997004205     
 C   1.3603694885336364       -1.4486368239104050        2.9298653232840421     
 C   1.5503430644604350       0.78531734804267428        2.3285376048584356     
 C   6.4015053942525686        2.5473271884329391        2.2741150613840229     
 C   5.2436755416089813        1.8166990727903305       0.26169053464950026     
 H   7.0740001194308499        2.7586546588819543        6.2735544526353717     
 H   5.5724004852236035        1.9418208865064286        6.7781376744025241     
 H   5.5795428436100512        4.3087074791344717        4.6404041474475148     
 H   4.4966361379819588        3.4805742336151746        5.7749235797127083     
 H   7.4038691753132566        1.3647112782609110        3.7322922240512919     
 H   7.5073168250525750        3.1226243446971860        4.0022261791033982     
 H   6.5182103068029882       -2.4626937584099515        5.1316145650760117     
 C   8.2948868514149154       -1.8314332363871584        6.2182374564341441     
 C   8.3147719413508767       0.51154967848892552        6.7239060353055615     
 C   2.2224668999560091        2.6263361591907870        6.1910825261362001     
 C   3.3371158388578683        1.8558573995046432        8.2161328766080182     
 H   1.6478338835508255        2.9169033980482588        2.1846638983264124     
 H   3.1296537035014151        2.0634782616234664        1.6884248204722980     
 H   3.1983820195393027        4.3793705459082810        3.9010519913946347     
 H   4.2346389504396411        3.5472569644153715        2.7324056975992601     
 H   1.2096569439058513        1.5131021967392897        4.6855993388358979     
 H   1.1931238390226084        3.2759388008370154        4.4418488860427177     
 H   1.8049813571402389       -2.2821481086539896        3.4717128266282264     
 C  0.17758693497166370       -1.5914227106946301        2.2071131350917019     
 C  0.38953760134550874       0.70994672891429744        1.5568519159163727     
 C   6.8436793882571223        3.6826530702709932        1.5858680001907859     
 C   5.7066830045659191        2.9531868186065680      -0.41235877400393239     
 H   4.6336366372918887        1.0862950488853160      -0.26743916903076570     
 H   8.7274939192457701       -2.8264864405123800        6.2804243625411100     
 C   8.9462608838405586      -0.73092178453435896        6.7778720411277940     
 H   8.7754889144727226        1.3940870252609132        7.1653140497701981     
 C   1.7370716569999352        3.7273820041198502        6.9030534739420117     
 C   2.8452588106017793        2.9689106973927100        8.9073440743630563     
 H   3.9378798198846683        1.1134065313924735        8.7391843575590791     
 H -0.33680984954215049       -2.5498721941185223        2.1810867604558766     
 C -0.32148943128437796      -0.49064451887522381        1.5097323027204606     
 H   3.4602196359831847E-002   1.5923858973633380        1.0266619741230809     
 H   7.4624718490121271        4.4097818939187325        2.1139008081091473     
 C   6.5095668404261051        3.8913613239460862       0.24377462820492279     
 H   5.4344571225010103        3.0865699461139742       -1.4607221705729383     
 H   9.9223255002589461      -0.83725017118162071        7.2507054493066097     
 H   1.1069654102697022        4.4520405874658158        6.3865315394474962     
 C   2.0323872602831115        3.9021855384830233        8.2583588282316072     
 H   3.0959806407674857        3.0824935420459765        9.9633781283366005     
 H  -1.2547910460152241      -0.56744547943086832       0.95334091391587172     
 H   6.8835591892190546        4.7733877711129287      -0.26873880493447405     
 H   1.6168889558727060        4.7559150307181488        8.7833591340179940     
 Dy   4.3162007155963522        16.880987266534692        12.575598248612057     
 Cl   4.3494527978406010        19.556518384856087        12.616757378001813     
 O   3.4733045182193076        16.407292210529761        10.621537196013914     
 N   2.9050304136547251        14.741998580851481        13.047596014793783     
 N   2.1008962146929173        17.323586780872120        13.811383322695518     
 O   5.1511818109081577        16.419246379793147        14.536133982519466     
 N   5.7039242750726142        14.727281541725889        12.123985833441388     
 N   6.5285859297994051        17.303770715432162        11.333613721080566     
 C   3.0297304035718682        15.333674018741984        9.9637058518375898     
 C   2.2789692932346539        14.957114840748831        14.375238258361673     
 C   3.7362058878156268        13.509306242670290        13.104211898391855     
 C   1.7955065106825272        14.598929780607374        12.046996488173981     
 C   1.4594844732476400        18.510003747928991        13.880435020970886     
 C   1.5381059366960150        16.263792404614762        14.443894188320213     
 C   5.5935527749966480        15.353340409120205        15.206902440786362     
 C   6.3337455118860637        14.930856553874555        10.796801178715359     
 C   4.8602810855613114        13.502282124314881        12.070492353945474     
 C   6.8101342418562254        14.577068025324383        13.126188395896074     
 C   7.1722827563584222        18.487524693201237        11.237712513598851     
 C   7.0771185018723290        16.234145815153166        10.705576073274880     
 C   2.2170627159309597        14.370258884541061        10.625961328066419     
 C   3.3639642978215836        15.107453576232768        8.6083877093351973     
 H   1.5914952381783227        14.132336625801923        14.631534602464150     
 H   3.0834672284848694        14.970401135193885        15.127143418396880     
 H   3.1032259218558180        12.616845491382287        12.958544483803975     
 H   4.1666443953363599        13.446044027467785        14.108755914715521     
 H   1.2124873010328059        15.528999022464760        12.100749184591566     
 H   1.1422996384821464        13.769807498838205        12.364474236251265     
 H   1.9632969189965772        19.335366541033192        13.382851478872924     
 C  0.24745153021157670        18.683177540442340        14.545367037198147     
 C  0.33586345877969764        16.364857447683509        15.141216250987130     
 C   6.3910678824156211        14.371987229895922        14.552412351265163     
 C   5.2773286835219224        15.155864648492839        16.571498311183962     
 H   7.0196489676523006        14.102851610640597        10.548490784173271     
 H   5.5300469053403507        14.938986596829640        10.044303244570354     
 H   5.4834368697423947        12.603352497940140        12.217489674794054     
 H   4.4291263324866508        13.438709027804812        11.066630685940639     
 H   7.4074820854716972        15.497445445152874        13.060353239465266     
 H   7.4510700819607854        13.734939066133409        12.817134807889321     
 H   6.6832797333662315        19.320070129587922        11.738010145052705     
 C   8.3697574134940336        18.649699533184705        10.544831914852894     
 C   8.2646531045255696        16.323270601168293        9.9820793207608283     
 C   1.7518329188807265        13.250421984392389        9.9297369591755213     
 C   2.8840778932160598        13.981438256719851        7.9292687440790566     
 H   3.9712299406340170        15.841930932231277        8.0812624478140087     
 H -0.22550376123183644        19.660521528416364        14.578571504999715     
 C -0.33536635598007491        17.587195596986117        15.176158190790959     
 H  -7.7273192642607305E-002   15.485707646802865        15.629635919097048     
 C   6.8559096560381656        13.261755280783500        15.264655785703786     
 C   5.7578488491638495        14.040567682834153        17.266823588348561     
 H   4.6776737220771816        15.899786800403440        17.092878240778393     
 H   8.8440335634643095        19.625990169108267        10.489950145932326     
 C   8.9358450276088490        17.544053357741301        9.9151255855050273     
 H   8.6660267082553908        15.437024567705885        9.4972093341313251     
 H   1.1231820199246603        12.529271184530570        10.453379831096070     
 C   2.0705286923562234        13.051821058116248        8.5830279551849582     
 H   3.1435703910194412        13.855025881979007        6.8771127771233731     
 H  -1.2941621361954372        17.683607575510198        15.682820413045988     
 H   7.4727916986187903        12.525879363346377        14.747350613139716     
 C   6.5545898563528100        13.091469744312089        16.619555941921000     
 H   5.5039474350799074        13.932335091945985        18.322750217306353     
 H   9.8845078280960177        17.631189570966622        9.3884795005394377     
 H   1.6752476200379465        12.183018717607686        8.0662689955335853     
 H   6.9519986185505065        12.230302336780021        17.147179622865931     
 Dy  -2.7360309897779614E-003   8.5881706638893629        4.2466203547626957     
 Cl -0.11588693795898303        5.9054598014180053        4.2884965772927472     
 O  0.83156886105863326        9.0201465611411180        2.2716452497359461     
 N   1.4570917865546100        10.676701037596478        4.6913539386051850     
 N   2.2125393205836046        8.0755220648424704        5.4579987345299861     
 O -0.78093865063018397        9.0960020404526656        6.2113922153755672     
 N  -1.3576161120271801        10.764017982181997        3.7885861219865471     
 N  -2.2290143636151867        8.2077930256598730        3.0093858475961111     
 C   1.2816316029651615        10.083718759369784        1.6023996978654220     
 C   2.1088082143150215        10.448382541953224        6.0055000592844721     
 C  0.64322275437875831        11.920329246469532        4.7771125833040324     
 C   2.5469768139339073        10.813832821164032        3.6679399633584628     
 C   2.8173571272580902        6.8701370114223543        5.5329257166940300     
 C   2.8236313218278193        9.1272802385135172        6.0599948562706798     
 C  -1.2411560772311749        10.155107643822891        6.8785932072442453     
 C  -1.9821002587534289        10.578476099110233        2.4560110879632568     
 C -0.48698416801911643        11.970870033979160        3.7502414337242942     
 C  -2.4645275923654371        10.921727220158775        4.7887922530473306     
 C  -2.9023625146021730        7.0383907762764002        2.9275703780220073     
 C  -2.7373956747982136        9.2804240272635727        2.3481365817952424     
 C   2.1019262854827980        11.047981606833760        2.2542429269149622     
 C  0.94809699803509773        10.300222532336193       0.24454921886711889     
 H   2.8146913434147645        11.261106217650154        6.2493715643808958     
 H   1.3192733991361196        10.444906522360929        6.7728430227025962     
 H   1.2907629962385374        12.805944510607558        4.6520036734365746     
 H  0.21772348254871887        11.963990954077380        5.7848967095044568     
 H   3.1224888044364083        9.8782108286404178        3.7090614921175735     
 H   3.2126573797093307        11.636630774543329        3.9749269514181664     
 H   2.2746553729391099        6.0527649889858921        5.0606551689527572     
 C   4.0398831032751463        6.6705187781245812        6.1729145183883372     
 C   4.0435008584576781        9.0030693341668790        6.7230349567161678     
 C  -2.0544455140807898        11.121223885226980        6.2204414410361499     
 C -0.92756323895749060        10.356219396005267        8.2426769398198765     
 H  -2.6616982085908973        11.414154946694939        2.2131803212361700     
 H  -1.1747683646847809        10.575452312376408        1.7071223225322758     
 H  -1.0871211597796497        12.881649443695753        3.9188380345243519     
 H  -6.1294899077426218E-002   12.044621319137363        2.7446502136194124     
 H  -3.0701964600540683        10.006722452967569        4.7173265638928470     
 H  -3.0986014799501014        11.769637351899599        4.4799433389920642     
 H  -2.4450955187303869        6.2033884432221527        3.4568301732294433     
 C  -4.0898369381499231        6.8926265457548501        2.2132019051612435     
 C  -3.9025563399278140        9.2011575554754597        1.5829620431511993     
 C   2.5539514027111703        12.171402022279070        1.5536294724858137     
 C   1.4217004098182329        11.424449353234722      -0.44147781983800372     
 H  0.33732656659605154        9.5651135865481560      -0.27718416635468984     
 H   4.4783271550013888        5.6772085951018108        6.2176663615022525     
 C   4.6778621469825090        7.7613895572538372        6.7634278142017550     
 H   4.4957561125230603        9.8784771927833770        7.1850485059598386     
 C  -2.5602010557461279        12.207351367318543        6.9422203995286802     
 C  -1.4409451949152801        11.454309608837672        8.9427905734212949     
 H -0.31446690586402015        9.6189804625752249        8.7591890920144984     
 H  -4.5952567194344924        5.9295357360462919        2.1819933371884446     
 C  -4.6041860740304461        7.9956765809924892        1.5301617168796593     
 H  -4.2687891770428550        10.084964721087429        1.0623768128924416     
 H   3.1776698047288772        12.899373004471339        2.0740209898092425     
 C   2.2277919693041266        12.364762634903931       0.20756526616989163     
 H   1.1558550102159415        11.546286442201199       -1.4927776262668291     
 H   5.6476107852687916        7.6482773780056750        7.2471829536124481     
 H  -3.2032065624972468        12.924509797045390        6.4314806042947046     
 C  -2.2709278416730951        12.376608415059533        8.2996976721050437     
 H  -1.1937629261048939        11.563941341004924        10.000224145061042     
 H  -5.5408083886465302        7.9170515556048180       0.97930989045796146     
 H   2.6122118042843558        13.236210043255083      -0.31400332659907820     
 H  -2.7061598641209783        13.217277871020483        8.8306245647186223     
 Dy   5.0404708011871635E-002   8.3752723486378109        12.590940144825948     
 Cl   7.7516831020038063E-002   11.056770843204657        12.626917486440359     
 O -0.78400628754918233        7.9105505833573915        10.634348817185247     
 N  -1.3646264352164510        6.2449562830242424        13.058620692566905     
 N  -2.1797000012458301        8.8246538055981905        13.800183674869562     
 O  0.87291554825427042        7.9218269138051021        14.560056426148794     
 N   1.4386752049442226        6.2333278364155467        12.142990962393288     
 N   2.2609910578038837        8.8058315572209747        11.347009846179041     
 C  -1.2334655925886269        6.8440323205310936        9.9701393896934967     
 C  -1.9963253252730688        6.4631940377833175        14.383717905449908     
 C -0.52957731241056472        5.0158760697215534        13.122642988452357     
 C  -2.4684195851027417        6.0984223592083984        12.051704038819974     
 C  -2.8234728098001893        10.010737389052284        13.855823967241884     
 C  -2.7361166865866564        7.7716067081864120        14.448930985849518     
 C   1.3250035420566517        6.8610741727697189        15.231178204174364     
 C   2.0704322811834079        6.4320546391353144        10.815428191495576     
 C  0.59518848560368964        5.0082556191059471        12.090034430712613     
 C   2.5440616578866919        6.0890729933541223        13.147917755006651     
 C   2.8992286446752189        9.9921765063274233        11.245291217763652     
 C   2.8105848909862918        7.7370507401207957        10.718530263516165     
 C  -2.0451017177586115        5.8774017373866796        10.628899438796127     
 C -0.90782942079328111        6.6312040408977850        8.6106610472719662     
 H  -2.6855801350944857        5.6394713203415678        14.638960687724103     
 H  -1.1942709973911130        6.4765031668596853        15.138306990161826     
 H  -1.1587701270474997        4.1202707001537577        12.980886029210083     
 H  -9.9652226119952142E-002   4.9597464512638698        14.127913713905459     
 H  -3.0560474304586651        7.0254874033602270        12.106239120239822     
 H  -3.1189679916651141        5.2655808681987395        12.364374601456531     
 H  -2.3252746006331098        10.829903284529124        13.342307647246670     
 C  -4.0306544180032935        10.191081535724324        14.527409068708860     
 C  -3.9307127522823908        7.8813580431853252        15.158428055266059     
 C   2.1276303964088168        5.8844906351327246        14.575463676812721     
 C   1.0144123507225371        6.6650218490547726        16.597435231987735     
 H   2.7578663183035816        5.6036040343750804        10.572703505004286     
 H   1.2674276878647228        6.4348733973538685        10.062050294991860     
 H   1.2183344989084688        4.1094318030606489        12.235656813209788     
 H  0.16364016437179685        4.9462321220597643        11.086135856733026     
 H   3.1373967050198646        7.0119458364692138        13.080582598047986     
 H   3.1886267392662604        5.2495338504970688        12.840391230452536     
 H   2.4083874973329946        10.823948933091128        11.745371126338616     
 C   4.0935585217613371        10.157174170984598        10.547772783286062     
 C   3.9948991684911741        7.8287884015860083        9.9896241322840602     
 C  -2.5188858164037700        4.7671127487832887        9.9229177240018878     
 C  -1.3945286038980524        5.5134818552499230        7.9230238597356992     
 H -0.30154510155400210        7.3705501187118703        8.0889315662340202     
 H  -4.5074276962820710        11.167445469535176        14.546491870890682     
 C  -4.6032207159892815        9.1037979109159988        15.182890476250060     
 H  -4.3380170497573030        7.0085903763907362        15.663140231322293     
 C   2.6057424184236657        4.7815847477678561        15.290240862639600     
 C   1.5071435015856030        5.5559526076044570        17.294141709281078     
 H  0.41114155263810437        7.4069645606787002        17.118066655333973     
 H   4.5643117002006584        11.135171725149258        10.489380784587466     
 C   4.6616487170355105        9.0519288040829764        9.9188032855903288     
 H   4.3976799724252604        6.9433540717129851        9.5041287020837366     
 H  -3.1500132522450945        4.0446482995778545        10.441369478287712     
 C  -2.2084683155585587        4.5810750766545425        8.5725033776176485     
 H  -1.1396636293838824        5.3952489315951988        6.8687781112980097     
 H  -5.5573037113275419        9.2063417112524117        15.697377796255568     
 H   3.2277220599643170        4.0499537387582967        14.773348580671392     
 C   2.3116642973988051        4.6133419835554710        16.646934552016546     
 H   1.2568932481336010        5.4481370519159986        18.351057717887539     
 H   5.6087016273076555        9.1413391148718670        9.3896121397527903     
 H  -2.6116724525822819        3.7200361367505890        8.0488955237669408     
 H   2.7216364363440819        3.7589292266704541        17.175676121346950     
         256

 Dy   4.2754651889994983        7.7212613397844937E-002   4.2364160116330805     
 Cl   4.1703794351151737       -2.6003547696884945        4.2678519399312771     
 O   5.1360023133459949       0.51654977176108852        2.2744192304206554     
 N   5.7322404976539598        2.1816684504115686        4.6963723670997881     
 N   6.4685486913641510      -0.42717263570278996        5.4906710405378654     
 O   3.4603142988130453       0.57708608369376013        6.1913175134576264     
 N   2.9331179439908399        2.2584496692729332        3.7688080221102984     
 N   2.0446639467582863      -0.28898014736012489        3.0038265150905223     
 C   5.5813203138043699        1.5877727492607727        1.6131168359439394     
 C   6.3674283687675377        1.9520149555710762        6.0169374213523028     
 C   4.9230547538105478        3.4281880117165451        4.7665778515293225     
 C   6.8342877554683126        2.3097736007766807        3.6858925258681796     
 C   7.0721734299742947       -1.6320818695370638        5.5816528991520169     
 C   7.0836577770183382       0.63241226149013874        6.0764947102412581     
 C   3.0192810473645730        1.6483094667035190        6.8530796071488957     
 C   2.3136808395755417        2.0717379301114187        2.4329477098993544     
 C   3.7987167577286498        3.4702398377276396        3.7326867014342713     
 C   1.8169448995416222        2.4217405138907182        4.7594740414803924     
 C   1.3643166028580604       -1.4545972677097114        2.9286624894917730     
 C   1.5475526289764059       0.78019749707316266        2.3300545761812064     
 C   6.3991731920957307        2.5496506504574099        2.2710812393784212     
 C   5.2417229736283826        1.8176171107109751       0.25883709421286694     
 H   7.0704180557154599        2.7643344010431572        6.2704962270330142     
 H   5.5695561090620300        1.9467194445393334        6.7757169188023552     
 H   5.5730739371160478        4.3114199389655070        4.6354743298710135     
 H   4.4921958117231613        3.4830766137008298        5.7715015935185274     
 H   7.4023123188723723        1.3695725597835169        3.7307196891278722     
 H   7.5032645575224031        3.1276930936573737        3.9992907775031714     
 H   6.5264874923561225       -2.4564666973159546        5.1247096725776107     
 C   8.2983384402472549       -1.8235197900746811        6.2173106700918677     
 C   8.3110908199074860       0.51822247823633050        6.7275184637651915     
 C   2.2217342922189420        2.6242623083380678        6.1905684625137862     
 C   3.3383811627206770        1.8550778599910003        8.2149104853941513     
 H   1.6417975859941039        2.9118480445317081        2.1846488250646519     
 H   3.1240902534746544        2.0598527901219019        1.6873156020008115     
 H   3.1918262583833492        4.3774109887677293        3.8967224304016588     
 H   4.2290362276769988        3.5448293208410133        2.7291295497593091     
 H   1.2085802725921280        1.5088663667366704        4.6870204461801714     
 H   1.1892606289344345        3.2715298127412145        4.4424496225465369     
 H   1.8122109774842230       -2.2875553588170572        3.4682330814596782     
 C  0.18044365930021944       -1.5994280685549882        2.2082745326989217     
 C  0.38492958104914149       0.70308556548001100        1.5617159969352812     
 C   6.8431229468266475        3.6833149766729267        1.5814580247514003     
 C   5.7060299462548585        2.9528185051327966      -0.41634529785700358     
 H   4.6314426210924298        1.0869652050329617      -0.26964533901538135     
 H   8.7334010169827199       -2.8174985758582212        6.2784068997250362     
 C   8.9448871210911882      -0.72303637942540178        6.7814778053792741     
 H   8.7685067249945412        1.4007198006901858        7.1718187876988511     
 C   1.7376251006599392        3.7261823735385269        6.9020636897658774     
 C   2.8473000892816609        2.9686340112331959        8.9058483326321856     
 H   3.9396593074590238        1.1130259648996419        8.7379093796551413     
 H -0.33119901993267381       -2.5591401791772874        2.1813474518254847     
 C -0.32332859265208608      -0.49897861561687562        1.5144751943390964     
 H   2.6706351515843052E-002   1.5852969471857823        1.0338172263882088     
 H   7.4628647043513183        4.4101856284374836        2.1086313856285375     
 C   6.5099842365976981        3.8905901444363473       0.23895876595126128     
 H   5.4342695278142763        3.0853001351997089       -1.4649280442147425     
 H   9.9194576155883496      -0.82853281378284604        7.2572257098995028     
 H   1.1075669545183888        4.4508155329547607        6.3854342045176633     
 C   2.0343940898842372        3.9019383355574884        8.2569097718361668     
 H   3.0987956743096534        3.0827211977162445        9.9616266597408263     
 H  -1.2577196039142091      -0.57706079009547706       0.96026403870148036     
 H   6.8856886150577843        4.7712582110787336      -0.27439332430550911     
 H   1.6200767378811922        4.7563765818236057        8.7817074982567949     
 Dy   4.3156370231032621        16.881321591025714        12.577605153564585     
 Cl   4.3466306193378941        19.556918649132349        12.616407138141692     
 O   3.4733546776646871        16.407792122101110        10.623310636346320     
 N   2.9054898703377434        14.741698828434716        13.049021207247531     
 N   2.1003559979067230        17.322949587893980        13.813687674009149     
 O   5.1507311995142810        16.419505349700270        14.538033926484836     
 N   5.7045338101477734        14.728184507850829        12.125721262171963     
 N   6.5284178579261116        17.304853376623349        11.336252935908528     
 C   3.0300115085137436        15.334327922472520        9.9650931857350837     
 C   2.2791733569790105        14.956245319178910        14.376622375204228     
 C   3.7372037676945848        13.509342857198938        13.105588500759065     
 C   1.7961692622103587        14.598320458473550        12.048246667589050     
 C   1.4588953163977973        18.509279532407056        13.883857463426160     
 C   1.5382734803829474        16.262837467273780        14.446268152858865     
 C   5.5930475929968715        15.353472562052193        15.208633663453938     
 C   6.3344671493269926        14.932092773816251        10.798616900114334     
 C   4.8614025357505577        13.502879224400555        12.072011168282442     
 C   6.8106394764391442        14.578370524456092        13.128158742003002     
 C   7.1719315781145276        18.488758109561157        11.241313672132261     
 C   7.0775939095208402        16.235602752489623        10.708139660189888     
 C   2.2177932757222290        14.370356883031656        10.627078983161990     
 C   3.3639640566601448        15.108920061270583        8.6095702754795163     
 H   1.5916886479797681        14.131330828941795        14.632409464973207     
 H   3.0835665783058781        14.969131161087626        15.128642253290421     
 H   3.1046587144587634        12.616605731063467        12.959823700083708     
 H   4.1675653085606026        13.446118634203266        14.110154596547821     
 H   1.2126489619572856        15.528055243473775        12.102329043858795     
 H   1.1433607209500034        13.768760183708991        12.365413705707848     
 H   1.9620340848634719        19.334875236984313        13.385996833254730     
 C  0.24761569330413824        18.682112732699515        14.550174927711604     
 C  0.33680802538771781        16.363536196477941        15.144962679901321     
 C   6.3911975522545799        14.372635502789526        14.554164969720818     
 C   5.2759501540537945        15.155201376426650        16.572890901931700     
 H   7.0205718077954806        14.104249832424557        10.550244537941721     
 H   5.5308838419709936        14.940190535667663        10.045980338365665     
 H   5.4849277901062345        12.604204575924131        12.219024246054451     
 H   4.4304071223142074        13.439309848124491        11.068069051791264     
 H   7.4074584995202502        15.499104789556016        13.062758067700916     
 H   7.4520983014367328        13.736679009871180        12.819055612310034     
 H   6.6823347249818159        19.321004216168728        11.741520130955857     
 C   8.3699103249210989        18.651441801839059        10.549437332516035     
 C   8.2656464755571992        16.325271399697073        9.9855854521567728     
 C   1.7527642991286780        13.250740933312896        9.9303441043504854     
 C   2.8843109107816556        13.983122018425195        7.9299655997804530     
 H   3.9709735560050827        15.843737548235858        8.0826671043664096     
 H -0.22538513696971399        19.659415868328608        14.584229394146401     
 C -0.33438668596140325        17.585832006120373        15.181215490064895     
 H  -7.5775704713100162E-002   15.484160487896009        15.633426191343910     
 C   6.8558195578422882        13.262116763144601        15.266102339590200     
 C   5.7561871262929261        14.039571256638542        17.267896094531988     
 H   4.6759521196387031        15.898859694396545        17.094275867166502     
 H   8.8440390020266886        19.627821304527714        10.495325899436837     
 C   8.9367004434349262        17.546186308178548        9.9197008936046913     
 H   8.6675598665583653        15.439296896965493        9.5006574447492369     
 H   1.1244159521163495        12.529142911808533        10.453728584716332     
 C   2.0712147888124748        13.052908662348498        8.5834581615726275     
 H   3.1438653527248119        13.857178611913740        6.8777597326351483     
 H  -1.2926550863690747        17.681965091029518        15.688893762996255     
 H   7.4731616580042042        12.526651728509952        14.748779095123734     
 C   6.5535746427426229        13.090999214331283        16.620676323586267     
 H   5.5018139635745804        13.930822216596253        18.323639613152597     
 H   9.8857283285362829        17.633726513495514        9.3937807859968085     
 H   1.6760518025687501        12.184257306507174        8.0663585802846800     
 H   6.9506782983471398        12.229574630621352        17.148134511281537     
 Dy  -1.4452640104594301E-003   8.5858034709834055        4.2440235505985155     
 Cl -0.10813049492171750        5.9030564325434716        4.2841345537932307     
 O  0.83171436505472440        9.0200802326583762        2.2694429708468831     
 N   1.4545845697309694        10.677301800910048        4.6890841831715058     
 N   2.2142854076113645        8.0781688255663067        5.4563418449813197     
 O -0.78180385287483845        9.0917603755891534        6.2086988931171962     
 N  -1.3600478406787015        10.759188910276530        3.7857978311141105     
 N  -2.2265274108341742        8.2008728463158818        3.0060518086297034     
 C   1.2814184974008174        10.083852786991798        1.6003370944343938     
 C   2.1054360349340202        10.450805965623010        6.0039276736855074     
 C  0.63890208328017439        11.919854885971564        4.7730503355104306     
 C   2.5452044122716466        10.815199590379763        3.6665601134012316     
 C   2.8213593096475504        6.8739894212208643        5.5316496120944274     
 C   2.8217982873659646        9.1306179132726157        6.0603730896593015     
 C  -1.2415457417090965        10.151272589534699        6.8756915684279623     
 C  -1.9850622178165336        10.572026283902884        2.4537560042457063     
 C -0.49131131613784196        11.967237710553883        3.7461419597626744     
 C  -2.4664952221944079        10.916059983428191        4.7866221532308417     
 C  -2.8974348627553619        7.0302167371046407        2.9238265037205400     
 C  -2.7387253327449992        9.2730546030860008        2.3475114416622263     
 C   2.1012328738906114        11.048390170824844        2.2523748104339645     
 C  0.94797705261275789        10.300197551193779       0.24246907589597763     
 H   2.8103160286271138        11.264469560980144        6.2474902605421692     
 H   1.3153447343470450        10.447435118756868        6.7706972848690894     
 H   1.2850679663093016        12.806157313733722        4.6463995426674698     
 H  0.21342197979880428        11.964739326978888        5.7807520659241591     
 H   3.1217413982139810        9.8802852416710572        3.7086532700230688     
 H   3.2097345608220422        11.638845281440441        3.9737827960236221     
 H   2.2815866962298359        6.0560152116068329        5.0574630844825732     
 C   4.0426119297034706        6.6762130135496092        6.1743141797357817     
 C   4.0397849360404994        9.0079970512690863        6.7268949410617571     
 C  -2.0551710733554036        11.117114532005182        6.2175890520404069     
 C -0.92681005949365780        10.353467219431582        8.2393504029718834     
 H  -2.6656975697781706        11.406739735381944        2.2106478143737585     
 H  -1.1781761153457955        10.569166364404648        1.7043972733101240     
 H  -1.0929678989476730        12.877200349136036        3.9135506401360618     
 H  -6.5648528658931130E-002   12.040251477328205        2.7404856747247850     
 H  -3.0709317161971303        10.000209865529731        4.7163108309199906     
 H  -3.1018285923134279        11.762942570652958        4.4777318229192593     
 H  -2.4370955583483616        6.1956155027406759        3.4505915093074804     
 C  -4.0861795763999282        6.8827834270178601        2.2120920060371603     
 C  -3.9059737131059595        9.1924593118370961        1.5861819567411193     
 C   2.5541291851504258        12.171179212420466        1.5513962476334262     
 C   1.4219841459103506        11.424137892472407      -0.44373417526213677     
 H  0.33734182689631476        9.5649619070649461      -0.27923624297771055     
 H   4.4833046257879632        5.6839457771483568        6.2188114011154356     
 C   4.6763907287036748        7.7675338598169139        6.7678535937416386     
 H   4.4891205903615230        9.8837265139444863        7.1907877462425160     
 C  -2.5585401494097195        12.205011015937307        6.9382386720734353     
 C  -1.4382620082809279        11.452950190708494        8.9385801108132075     
 H -0.31377739993308545        9.6164378862035438        8.7562071229068650     
 H  -4.5890485695655263        5.9185762509498723        2.1797722852292152     
 C  -4.6051460390017498        7.9856901535929898        1.5331470626410153     
 H  -4.2754175527933320        10.076218993481600        1.0683001301929456     
 H   3.1781832627069520        12.898997593959917        2.0715783515552930     
 C   2.2285153317905180        12.364139671583668       0.20516052549189884     
 H   1.1563255096948788        11.545837422161119       -1.4950975883423738     
 H   5.6449916730175387        7.6556032089919634        7.2539257426249515     
 H  -3.2007945714174304        12.922488998895698        6.4269788438350579     
 C  -2.2673886518415554        12.375766198148897        8.2950949744780402     
 H  -1.1900273069645677        11.563480313364595        9.9956426327103056     
 H  -5.5430297489167613        7.9060747874511632       0.98479861855409734     
 H   2.6137201057787318        13.235110011764744      -0.31653768660580633     
 H  -2.7003180427129130        13.217953867705784        8.8253955382307137     
 Dy   4.9199464351080191E-002   8.3759117832886236        12.592567260170886     
 Cl   7.4173784412035537E-002   11.057426364624346        12.625495956471003     
 O -0.78431480290590350        7.9109885994468989        10.635628592299565     
 N  -1.3650405986086875        6.2451929595492928        13.059636358729112     
 N  -2.1802353454294412        8.8248443160316441        13.803103590864923     
 O  0.87182270079731905        7.9222760575180953        14.561636408792207     
 N   1.4384708768279413        6.2344159827211767        12.144514587267070     
 N   2.2605834612169580        8.8071795412662421        11.350195597680440     
 C  -1.2337490420760517        6.8445660316356873        9.9712446973272648     
 C  -1.9969371307481976        6.4628547432710963        14.384698147753248     
 C -0.52969569924319382        5.0162500012401168        13.123432820468867     
 C  -2.4687569094225590        6.0986420875211715        12.052673100865309     
 C  -2.8236453974335101        10.011020061542132        13.860560941912425     
 C  -2.7366137888542128        7.7712265327273187        14.450931214992885     
 C   1.3234131756595418        6.8611877790384046        15.232578026969406     
 C   2.0705323082845140        6.4337053750796267        10.817173244035871     
 C  0.59530617857677692        5.0091733985122175        12.091071357798439     
 C   2.5435932372209122        6.0901480476771814        13.149747932332874     
 C   2.8989206394035376        9.9935528919189274        11.249862713072742     
 C   2.8105785640405392        7.7388587708860763        10.721311416775087     
 C  -2.0453978428747042        5.8778485503942344        10.629848249503052     
 C -0.90812533248706240        6.6319307535312664        8.6117277600538351     
 H  -2.6862575632081866        5.6390466051587964        14.639413675469163     
 H  -1.1949945765517054        6.4757248085357064        15.139398879644371     
 H  -1.1586321959109998        4.1205298110235073        12.981350471056079     
 H  -9.9955032131955335E-002   4.9598640278129453        14.128751600725096     
 H  -3.0565172083214209        7.0256186035962118        12.107407490843835     
 H  -3.1192178726674400        5.2656737032188241        12.365214456112762     
 H  -2.3255618816242358        10.830641108113849        13.347680502203557     
 C  -4.0303687383030740        10.190906376149369        14.533061053188270     
 C  -3.9309174000902316        7.8803982473596372        15.160980186268322     
 C   2.1264895748482289        5.8849115488705435        14.576971906158539     
 C   1.0116396624210346        6.6642974439911207        16.598409884755217     
 H   2.7581486815433429        5.6054364444567408        10.574299561717334     
 H   1.2677590485937413        6.4367202754169437        10.063547368299067     
 H   1.2186627293479042        4.1104877860632723        12.236705744902469     
 H  0.16403822541367705        4.9472982719424463        11.087038648150823     
 H   3.1366730838118739        7.0132078045912660        13.082995014978119     
 H   3.1884803964151764        5.2508784632372638        12.842184493449032     
 H   2.4077012153174620        10.824952152758387        11.750178018909375     
 C   4.0937322521039148        10.159047296565625        10.553292976966990     
 C   3.9953151855517626        7.8311706464869406        9.9931923231584570     
 C  -2.5191292463901851        4.7676504773244028        9.9236970870217611     
 C  -1.3948354657515156        5.5143488099132618        7.9238949460333190     
 H -0.30172252083040196        7.3711793419510787        8.0900478882850848     
 H  -4.5067279189632661        11.167416440619498        14.553731680571303     
 C  -4.6030295621833295        9.1029532431015987        15.187318050300055     
 H  -4.3382588816334833        7.0071341018713538        15.664759380280808     
 C   2.6038232724620882        4.7814522081366659        15.291389998763627     
 C   1.5036203346932293        5.5546923980441596        17.294793785702339     
 H  0.40816594480889740        7.4060905477267864        17.119016004405040     
 H   4.5645790110006148        11.137031253485974        10.496053380188300     
 C   4.6621542972598098        9.0543264946707787        9.9237263409976411     
 H   4.3983824711235764        6.9460835177454534        9.5073086523514885     
 H  -3.1501912661354217        4.0450614552059969        10.442052938201863     
 C  -2.2087267871413214        4.5818072189975734        8.5732491534031396     
 H  -1.1398254468649569        5.3962182922821853        6.8696633269781424     
 H  -5.5568774444457052        9.2050600251489172        15.702303711338530     
 H   3.2261064579066963        4.0500621614744103        14.774533162586632     
 C   2.3084892678722180        4.6123395652517729        16.647674589748775     
 H   1.2528071771780276        5.4464000895415987        18.351506181101701     
 H   5.6094781429404783        9.1441345846804101        9.3950782458826030     
 H  -2.6119386057101299        3.7208273992938832        8.0495639330424780     
 H   2.7176672700678099        3.7574192334524241        17.176208901243822     
         256

 Dy   4.2762105387066764        7.7971860990856012E-002   4.2346873426807177     
 Cl   4.1786506681069469       -2.5998095869107449        4.2631390691076145     
 O   5.1337097941784240       0.51892370506386798        2.2722540342048942     
 N   5.7293903887215345        2.1847553593107421        4.6937692260712325     
 N   6.4712009094167113      -0.42190784614544780        5.4870010434494461     
 O   3.4607327103978278       0.57571032066563443        6.1902762892463672     
 N   2.9297007038986371        2.2560994021177234        3.7676948105667059     
 N   2.0457882188326946      -0.29346661768440169        3.0029638032340564     
 C   5.5790615981754863        1.5897558750350034        1.6104748218408009     
 C   6.3646623016341426        1.9567892715302850        6.0145938453128531     
 C   4.9182223673312233        3.4300266310296492        4.7630450653915135     
 C   6.8314192946991481        2.3137397243426321        3.6833566931418811     
 C   7.0772080090475598       -1.6256037907629877        5.5776087506483014     
 C   7.0823661139598855       0.63799546684798603        6.0757959255811684     
 C   3.0195551674528178        1.6468247104461247        6.8521834135239752     
 C   2.3089740192701460        2.0677398923534600        2.4327401978494008     
 C   3.7934650649408890        3.4689660124399508        3.7296387392389660     
 C   1.8145880598243636        2.4183877429485241        4.7596566832603644     
 C   1.3682637171824847       -1.4605577115090176        2.9274596556995034     
 C   1.5447621934923770       0.77507764610365104        2.3315715475039775     
 C   6.3968409899388927        2.5519741124818807        2.2680474173728200     
 C   5.2397704056477838        1.8185351486316197       0.25598365377623356     
 H   7.0668359920000698        2.7700141432043601        6.2674380014306559     
 H   5.5667117329004565        1.9516180025722383        6.7732961632021871     
 H   5.5666050306220445        4.3141323987965423        4.6305445122945121     
 H   4.4877554854643646        3.4855789937864845        5.7680796073243474     
 H   7.4007554624314889        1.3744338413061228        3.7291471542044530     
 H   7.4992122899922311        3.1327618426175610        3.9963553759029447     
 H   6.5347646779092567       -2.4502396362219581        5.1178047800792097     
 C   8.3017900290795943       -1.8156063437622039        6.2163838837495913     
 C   8.3074096984640935       0.52489527798373548        6.7311308922248205     
 C   2.2210016844818745        2.6221884574853491        6.1900543988913732     
 C   3.3396464865834856        1.8542983204773575        8.2136880941802826     
 H   1.6357612884373820        2.9067926910151578        2.1846337518028909     
 H   3.1185268034478932        2.0562273186203375        1.6862063835293251     
 H   3.1852704972273953        4.3754514316271766        3.8923928694086833     
 H   4.2234335049143557        3.5424016772666556        2.7258534019193585     
 H   1.2075036012784046        1.5046305367340511        4.6884415535244450     
 H   1.1853974188462606        3.2671208246454131        4.4430503590503552     
 H   1.8194405978282071       -2.2929626089801243        3.4647533362911296     
 C  0.18330038362877521       -1.6074334264153463        2.2094359303061419     
 C  0.38032156075277423       0.69622440204572444        1.5665800779541896     
 C   6.8425665053961726        3.6839768830748607        1.5770480493120145     
 C   5.7053768879437969        2.9524501916590253      -0.42033182171007472     
 H   4.6292486048929700        1.0876353611806071      -0.27185150899999694     
 H   8.7393081147196678       -2.8085107112040628        6.2763894369089615     
 C   8.9435133583418178      -0.71515097431644448        6.7850835696307543     
 H   8.7615245355163598        1.4073525761194583        7.1783235256275049     
 C   1.7381785443199436        3.7249827429572036        6.9010739055897430     
 C   2.8493413679615420        2.9683573250736819        8.9043525909013148     
 H   3.9414387950333793        1.1126453984068103        8.7366344017512017     
 H -0.32558819032319708       -2.5684081642360526        2.1816081431950929     
 C -0.32516775401979420      -0.50731271235852737        1.5192180859577324     
 H   1.8810506671854257E-002   1.5782079970082263        1.0409724786533368     
 H   7.4632575596905104        4.4105893629562347        2.1033619631479277     
 C   6.5104016327692911        3.8898189649266084       0.23414290369759977     
 H   5.4340819331275423        3.0840303242854441       -1.4691339178565466     
 H   9.9165897309177531      -0.81981545638407127        7.2637459704923950     
 H   1.1081684987670752        4.4495904784437066        6.3843368695878295     
 C   2.0364009194853634        3.9016911326319534        8.2554607154407265     
 H   3.1016107078518211        3.0829488533865126        9.9598751911450538     
 H  -1.2606481618131944      -0.58667610076008581       0.96718716348708889     
 H   6.8878180408965148        4.7691286510445385      -0.28004784367654417     
 H   1.6232645198896785        4.7568381329290625        8.7800558624955958     
 Dy   4.3150733306101721        16.881655915516731        12.579612058517116     
 Cl   4.3438084408351880        19.557318913408611        12.616056898281570     
 O   3.4734048371100665        16.408292033672460        10.625084076678725     
 N   2.9059493270207617        14.741399076017952        13.050446399701277     
 N   2.0998157811205282        17.322312394915837        13.815992025322782     
 O   5.1502805881204035        16.419764319607395        14.539933870450204     
 N   5.7051433452229325        14.729087473975770        12.127456690902537     
 N   6.5282497860528181        17.305936037814540        11.338892150736489     
 C   3.0302926134556190        15.334981826203054        9.9664805196325776     
 C   2.2793774207233670        14.955375797608989        14.378006492046783     
 C   3.7382016475735433        13.509379471727584        13.106965103126274     
 C   1.7968320137381901        14.597711136339726        12.049496847004116     
 C   1.4583061595479547        18.508555316885126        13.887279905881433     
 C   1.5384410240698798        16.261882529932794        14.448642117397517     
 C   5.5925424109970949        15.353604714984179        15.210364886121514     
 C   6.3351887867679215        14.933328993757948        10.800432621513311     
 C   4.8625239859398031        13.503476324486231        12.073529982619410     
 C   6.8111447110220622        14.579673023587800        13.130129088109930     
 C   7.1715803998706322        18.489991525921074        11.244914830665669     
 C   7.0780693171693514        16.237059689826076        10.710703247104895     
 C   2.2185238355134986        14.370454881522253        10.628196638257563     
 C   3.3639638154987059        15.110386546308400        8.6107528416238370     
 H   1.5918820577812132        14.130325032081666        14.633284327482263     
 H   3.0836659281268868        14.967861186981366        15.130141088183963     
 H   3.1060915070617088        12.616365970744649        12.961102916363444     
 H   4.1684862217848453        13.446193240938747        14.111553278380118     
 H   1.2128106228817652        15.527111464482791        12.103908903126023     
 H   1.1444218034178604        13.767712868579778        12.366353175164429     
 H   1.9607712507303667        19.334383932935435        13.389142187636535     
 C  0.24777985639669980        18.681047924956694        14.554982818225062     
 C  0.33775259199573798        16.362214945272374        15.148709108815513     
 C   6.3913272220935387        14.373283775683131        14.555917588176474     
 C   5.2745716245856658        15.154538104360460        16.574283492679434     
 H   7.0214946479386606        14.105648054208517        10.551998291710168     
 H   5.5317207786016374        14.941394474505687        10.047657432160973     
 H   5.4864187104700752        12.605056653908122        12.220558817314847     
 H   4.4316879121417641        13.439910668444170        11.069507417641887     
 H   7.4074349135688040        15.500764133959157        13.065162895936563     
 H   7.4531265209126802        13.738418953608953        12.820976416730746     
 H   6.6813897165974003        19.321938302749530        11.745030116859011     
 C   8.3700632363481624        18.653184070493413        10.554042750179175     
 C   8.2666398465888271        16.327272198225852        9.9890915835527174     
 C   1.7536956793766296        13.251059882233404        9.9309512495254513     
 C   2.8845439283472518        13.984805780130538        7.9306624554818486     
 H   3.9707171713761480        15.845544164240440        8.0840717609188086     
 H -0.22526651270759157        19.658310208240849        14.589887283293088     
 C -0.33340701594273159        17.584468415254634        15.186272789338831     
 H  -7.4278216783593004E-002   15.482613328989151        15.637216463590773     
 C   6.8557294596464100        13.262478245505701        15.267548893476615     
 C   5.7545254034220035        14.038574830442933        17.268968600715418     
 H   4.6742305172002236        15.897932588389649        17.095673493554610     
 H   8.8440444405890677        19.629652439947165        10.500701652941348     
 C   8.9375558592610034        17.548319258615795        9.9242762017043571     
 H   8.6690930248613398        15.441569226225102        9.5041055553671487     
 H   1.1256498843080389        12.529014639086494        10.454077338336594     
 C   2.0719008852687266        13.053996266580748        8.5838883679602969     
 H   3.1441603144301826        13.859331341848472        6.8784066881469226     
 H  -1.2911480365427124        17.680322606548835        15.694967112946523     
 H   7.4735316173896180        12.527424093673527        14.750207577107753     
 C   6.5525594291324358        13.090528684350478        16.621796705251533     
 H   5.4996804920692526        13.929309341246521        18.324529008998837     
 H   9.8869488289765481        17.636263456024409        9.3990820714541794     
 H   1.6768559850995537        12.185495895406662        8.0664481650357729     
 H   6.9493579781437722        12.228846924462685        17.149089399697139     
 Dy  -1.5449703114089886E-004   8.5834362780774480        4.2414267464343363     
 Cl -0.10037405188445196        5.9006530636689378        4.2797725302937142     
 O  0.83185986905081555        9.0200139041756362        2.2672406919578201     
 N   1.4520773529073288        10.677902564223615        4.6868144277378274     
 N   2.2160314946391240        8.0808155862901412        5.4546849554326542     
 O -0.78266905511949281        9.0875187107256430        6.2060055708588253     
 N  -1.3624795693302230        10.754359838371064        3.7830095402416739     
 N  -2.2240404580531616        8.1939526669718905        3.0027177696632963     
 C   1.2812053918364732        10.083986814613812        1.5982744910033657     
 C   2.1020638555530184        10.453229389292796        6.0023552880865427     
 C  0.63458141218159048        11.919380525473594        4.7689880877168278     
 C   2.5434320106093860        10.816566359595495        3.6651802634440007     
 C   2.8253614920370111        6.8778418310193743        5.5303735074948257     
 C   2.8199652529041099        9.1339555880317143        6.0607513230479224     
 C  -1.2419354061870183        10.147437535246507        6.8727899296116792     
 C  -1.9880241768796383        10.565576468695536        2.4515009205281562     
 C -0.49563846425656755        11.963605387128606        3.7420424858010550     
 C  -2.4684628520233787        10.910392746697605        4.7844520534143529     
 C  -2.8925072109085503        7.0220426979328803        2.9200826294190732     
 C  -2.7400549906917848        9.2656851789084289        2.3468863015292101     
 C   2.1005394622984248        11.048798734815925        2.2505066939529672     
 C  0.94785710719041805        10.300172570051368       0.24038893292483637     
 H   2.8059407138394628        11.267832904310133        6.2456089567034425     
 H   1.3114160695579704        10.449963715152805        6.7685515470355826     
 H   1.2793729363800657        12.806370116859885        4.6407954118983650     
 H  0.20912047704888970        11.965487699880397        5.7766074223438624     
 H   3.1209939919915537        9.8823596547016948        3.7082450479285640     
 H   3.2068117419347533        11.641059788337552        3.9726386406290777     
 H   2.2885180195205619        6.0592654342277736        5.0542710000123892     
 C   4.0453407561317940        6.6819072489746372        6.1757138410832262     
 C   4.0360690136233206        9.0129247683712954        6.7307549254073455     
 C  -2.0558966326300179        11.113005178783382        6.2147366630446630     
 C -0.92605688002982511        10.350715042857898        8.2360238661238920     
 H  -2.6696969309654444        11.399324524068948        2.2081153075113473     
 H  -1.1815838660068101        10.562880416432886        1.7016722240879723     
 H  -1.0988146381156965        12.872751254576318        3.9082632457477717     
 H  -7.0002158240436041E-002   12.035881635519049        2.7363211358301576     
 H  -3.0716669723401928        9.9936972780918936        4.7152950979471342     
 H  -3.1050557046767544        11.756247789406318        4.4755203068464553     
 H  -2.4290955979663358        6.1878425622591990        3.4443528453855174     
 C  -4.0825222146499334        6.8729403082808700        2.2109821069130775     
 C  -3.9093910862841055        9.1837610681987325        1.5894018703310393     
 C   2.5543069675896808        12.170956402561862        1.5491630227810387     
 C   1.4222678820024686        11.423826431710093      -0.44599053068626987     
 H  0.33735708719657798        9.5648102275817362      -0.28128831960073120     
 H   4.4882820965745367        5.6906829591949029        6.2199564407286188     
 C   4.6749193104248405        7.7736781623799915        6.7722793732815214     
 H   4.4824850681999857        9.8889758351055939        7.1965269865251935     
 C  -2.5568792430733112        12.202670664556070        6.9342569446181894     
 C  -1.4355788216465759        11.451590772579316        8.9343696482051218     
 H -0.31308789400215081        9.6138953098318627        8.7532251537992316     
 H  -4.5828404196965611        5.9076167658534526        2.1775512332699853     
 C  -4.6061060039730535        7.9757037261934904        1.5361324084023713     
 H  -4.2820459285438082        10.067473265875771        1.0742234474934493     
 H   3.1786967206850272        12.898622183448495        2.0691357133013435     
 C   2.2292386942769098        12.363516708263406       0.20275578481390608     
 H   1.1567960091738161        11.545388402121040       -1.4974175504179186     
 H   5.6423725607662867        7.6629290399782510        7.2606685316374548     
 H  -3.1983825803376140        12.920468200746006        6.4224770833754112     
 C  -2.2638494620100160        12.374923981238261        8.2904922768510367     
 H  -1.1862916878242413        11.563019285724266        9.9910611203595696     
 H  -5.5452511091869932        7.8950980192975093       0.99028734665023321     
 H   2.6152284072731082        13.234009980274404      -0.31907204661253441     
 H  -2.6944762213048477        13.218629864391085        8.8201665117428050     
 Dy   4.7994220690288747E-002   8.3765512179394364        12.594194375515823     
 Cl   7.0830737804032998E-002   11.058081886044036        12.624074426501645     
 O -0.78462331826262466        7.9114266155364064        10.636908367413881     
 N  -1.3654547620009241        6.2454296360743440        13.060652024891317     
 N  -2.1807706896130528        8.8250348264650977        13.806023506860287     
 O  0.87072985334036768        7.9227252012310885        14.563216391435622     
 N   1.4382665487116597        6.2355041290268076        12.146038212140850     
 N   2.2601758646300327        8.8085275253115114        11.353381349181836     
 C  -1.2340324915634766        6.8450997427402820        9.9723500049610312     
 C  -1.9975489362233263        6.4625154487588752        14.385678390056587     
 C -0.52981408607582281        5.0166239327586792        13.124222652485376     
 C  -2.4690942337423762        6.0988618158339456        12.053642162910643     
 C  -2.8238179850668312        10.011302734031981        13.865297916582966     
 C  -2.7371108911217692        7.7708463572682245        14.452931444136249     
 C   1.3218228092624316        6.8613013853070894        15.233977849764448     
 C   2.0706323353856200        6.4353561110239390        10.818918296576165     
 C  0.59542387154986431        5.0100911779184880        12.092108284884265     
 C   2.5431248165551330        6.0912231020002396        13.151578109659097     
 C   2.8986126341318563        9.9949292775104333        11.254434208381831     
 C   2.8105722370947861        7.7406668016513560        10.724092570034010     
 C  -2.0456939679907968        5.8782953634017892        10.630797060209977     
 C -0.90842124418084358        6.6326574661647468        8.6127944728357040     
 H  -2.6869349913218876        5.6386218899760250        14.639866663214223     
 H  -1.1957181557122980        6.4749464502117267        15.140490769126917     
 H  -1.1584942647744998        4.1207889218932570        12.981814912902072     
 H -0.10025783814395853        4.9599816043620208        14.129589487544731     
 H  -3.0569869861841767        7.0257498038321966        12.108575861447846     
 H  -3.1194677536697655        5.2657665382389078        12.366054310768993     
 H  -2.3258491626153615        10.831378931698573        13.353053357160446     
 C  -4.0300830586028544        10.190731216574415        14.538713037667678     
 C  -3.9311220478980720        7.8794384515339484        15.163532317270585     
 C   2.1253487532876409        5.8853324626083614        14.578480135504357     
 C   1.0088669741195322        6.6635730389274688        16.599384537522702     
 H   2.7584310447831042        5.6072688545384022        10.575895618430382     
 H   1.2680904093227598        6.4385671534800197        10.065044441606277     
 H   1.2189909597873396        4.1115437690658956        12.237754676595149     
 H  0.16443628645555727        4.9483644218251293        11.087941439568622     
 H   3.1359494626038829        7.0144697727133183        13.085407431908253     
 H   3.1883340535640925        5.2522230759774597        12.843977756445531     
 H   2.4070149333019288        10.825955372425645        11.754984911480134     
 C   4.0939059824464925        10.160920422146651        10.558813170647920     
 C   3.9957312026123510        7.8335528913878738        9.9967605140328519     
 C  -2.5193726763766007        4.7681882058655169        9.9244764500416363     
 C  -1.3951423276049788        5.5152157645766007        7.9247660323309388     
 H -0.30189994010680182        7.3718085651902872        8.0911642103361512     
 H  -4.5060281416444612        11.167387411703819        14.560971490251925     
 C  -4.6028384083773775        9.1021085752871986        15.191745624350052     
 H  -4.3385007135096627        7.0056778273519713        15.666378529239321     
 C   2.6019041265005103        4.7813196685054757        15.292539134887653     
 C   1.5000971678008557        5.5534321884838631        17.295445862123600     
 H  0.40519033697969042        7.4052165347748735        17.119965353476108     
 H   4.5648463218005704        11.138890781822690        10.502725975789136     
 C   4.6626598774841090        9.0567241852585791        9.9286493964049516     
 H   4.3990849698218923        6.9488129637779208        9.5104886026192386     
 H  -3.1503692800257483        4.0454746108341402        10.442736398116017     
 C  -2.2089852587240841        4.5825393613406034        8.5739949291886290     
 H  -1.1399872643460314        5.3971876529691718        6.8705485426582751     
 H  -5.5564511775638694        9.2037783390454244        15.707229626421492     
 H   3.2244908558490750        4.0501705841905240        14.775717744501874     
 C   2.3053142383456309        4.6113371469480757        16.648414627481007     
 H   1.2487211062224541        5.4446631271671988        18.351954644315867     
 H   5.6102546585733011        9.1469300544889514        9.4005443520124174     
 H  -2.6122047588379775        3.7216186618371774        8.0502323423180151     
 H   2.7136981037915375        3.7559092402343937        17.176741681140690     
         256

 Dy   4.2769558884138554        7.8731108583867088E-002   4.2329586737283549     
 Cl   4.1869219010987200       -2.5992644041329953        4.2584261982839520     
 O   5.1314172750108531       0.52129763836664733        2.2700888379891331     
 N   5.7265402797891083        2.1878422682099159        4.6911660850426760     
 N   6.4738531274692717      -0.41664305658810569        5.4833310463610268     
 O   3.4611511219826099       0.57433455763750874        6.1892350650351080     
 N   2.9262834638064343        2.2537491349625141        3.7665815990231128     
 N   2.0469124909071028      -0.29795308800867848        3.0021010913775905     
 C   5.5768028825466027        1.5917390008092338        1.6078328077376625     
 C   6.3618962345007466        1.9615635874894941        6.0122502692734026     
 C   4.9133899808518979        3.4318652503427529        4.7595122792537046     
 C   6.8285508339299827        2.3177058479085835        3.6808208604155825     
 C   7.0822425881208249       -1.6191257119889118        5.5735646021445859     
 C   7.0810744509014327       0.64357867220583320        6.0750971409210779     
 C   3.0198292875410622        1.6453399541887306        6.8512872198990538     
 C   2.3042671989647503        2.0637418545955017        2.4325326857994467     
 C   3.7882133721531281        3.4676921871522621        3.7265907770436608     
 C   1.8122312201071047        2.4150349720063295        4.7598393250403364     
 C   1.3722108315069090       -1.4665181553083240        2.9262568219072338     
 C   1.5419717580083481       0.76995779513413942        2.3330885188267487     
 C   6.3945087877820548        2.5542975745063514        2.2650135953672184     
 C   5.2378178376671842        1.8194531865522643       0.25313021333960023     
 H   7.0632539282846798        2.7756938853655631        6.2643797758282975     
 H   5.5638673567388830        1.9565165606051431        6.7708754076020190     
 H   5.5601361241280411        4.3168448586275776        4.6256146947180117     
 H   4.4833151592055671        3.4880813738721397        5.7646576211301666     
 H   7.3991986059906045        1.3792951228287287        3.7275746192810333     
 H   7.4951600224620600        3.1378305915777487        3.9934199743027183     
 H   6.5430418634623910       -2.4440125751279611        5.1108998875808087     
 C   8.3052416179119319       -1.8076928974497266        6.2154570974073149     
 C   8.3037285770207028       0.53156807773114045        6.7347433206844496     
 C   2.2202690767448074        2.6201146066326300        6.1895403352689602     
 C   3.3409118104462947        1.8535187809637146        8.2124657029664156     
 H   1.6297249908806604        2.9017373374986071        2.1846186785411299     
 H   3.1129633534211321        2.0526018471187730        1.6850971650578384     
 H   3.1787147360714418        4.3734918744866249        3.8880633084157075     
 H   4.2178307821517134        3.5399740336922974        2.7225772540794080     
 H   1.2064269299646813        1.5003947067314318        4.6898626608687177     
 H   1.1815342087580869        3.2627118365496122        4.4436510955541744     
 H   1.8266702181721910       -2.2983698591431914        3.4612735911225814     
 C  0.18615710795733095       -1.6154387842757043        2.2105973279133617     
 C  0.37571354045640698       0.68936323861143800        1.5714441589730981     
 C   6.8420100639656978        3.6846387894767947        1.5726380738726289     
 C   5.7047238296327363        2.9520818781852545      -0.42431834556314590     
 H   4.6270545886935111        1.0883055173282528      -0.27405767898461253     
 H   8.7452152124566176       -2.7995228465499040        6.2743719740928876     
 C   8.9421395955924474      -0.70726556920748729        6.7886893338822354     
 H   8.7545423460381784        1.4139853515487308        7.1848282635561578     
 C   1.7387319879799479        3.7237831123758802        6.9000841214136086     
 C   2.8513826466414236        2.9680806389141678        8.9028568491704458     
 H   3.9432182826077349        1.1122648319139787        8.7353594238472638     
 H -0.31997736071372040       -2.5776761492948177        2.1818688345647010     
 C -0.32700691538750232      -0.51564680910017913        1.5239609775763683     
 H   1.0914661827865477E-002   1.5711190468306704        1.0481277309184647     
 H   7.4636504150297016        4.4109930974749858        2.0980925406673179     
 C   6.5108190289408840        3.8890477854168690       0.22932704144393823     
 H   5.4338943384408083        3.0827605133711793       -1.4733397914983506     
 H   9.9137218462471584      -0.81109809898529661        7.2702662310852881     
 H   1.1087700430157619        4.4483654239326516        6.3832395346579966     
 C   2.0384077490864891        3.9014439297064185        8.2540116590452861     
 H   3.1044257413939884        3.0831765090567811        9.9581237225492796     
 H  -1.2635767197121794      -0.59629141142469466       0.97411028827269741     
 H   6.8899474667352445        4.7669990910103435      -0.28570236304757923     
 H   1.6264523018981647        4.7572996840345194        8.7784042267343949     
 Dy   4.3145096381170820        16.881990240007752        12.581618963469644     
 Cl   4.3409862623324811        19.557719177684870        12.615706658421450     
 O   3.4734549965554460        16.408791945243809        10.626857517011132     
 N   2.9064087837037800        14.741099323601187        13.051871592155026     
 N   2.0992755643343339        17.321675201937698        13.818296376636413     
 O   5.1498299767265259        16.420023289514518        14.541833814415572     
 N   5.7057528802980917        14.729990440100710        12.129192119633110     
 N   6.5280817141795238        17.307018699005727        11.341531365564451     
 C   3.0305737183974943        15.335635729933589        9.9678678535300715     
 C   2.2795814844677236        14.954506276039066        14.379390608889338     
 C   3.7391995274525014        13.509416086256232        13.108341705493483     
 C   1.7974947652660216        14.597101814205899        12.050747026419184     
 C   1.4577170026981121        18.507831101363191        13.890702348336708     
 C   1.5386085677568122        16.260927592591809        14.451016081936171     
 C   5.5920372289973184        15.353736867916165        15.212096108789089     
 C   6.3359104242088504        14.934565213699646        10.802248342912286     
 C   4.8636454361290493        13.504073424571905        12.075048796956379     
 C   6.8116499456049810        14.580975522719507        13.132099434216858     
 C   7.1712292216267377        18.491224942280990        11.248515989199079     
 C   7.0785447248178635        16.238516627162532        10.713266834019905     
 C   2.2192543953047679        14.370552880012848        10.629314293353135     
 C   3.3639635743372671        15.111853031346214        8.6119354077681578     
 H   1.5920754675826583        14.129319235221539        14.634159189991321     
 H   3.0837652779478955        14.966591212875107        15.131639923077504     
 H   3.1075242996646546        12.616126210425829        12.962382132643178     
 H   4.1694071350090880        13.446267847674228        14.112951960212417     
 H   1.2129722838062449        15.526167685491806        12.105488762393252     
 H   1.1454828858857173        13.766665553450565        12.367292644621012     
 H   1.9595084165972616        19.333892628886556        13.392287542018339     
 C  0.24794401948926137        18.679983117213872        14.559790708738518     
 C  0.33869715860375815        16.360893694066807        15.152455537729704     
 C   6.3914568919324974        14.373932048576735        14.557670206632130     
 C   5.2731930951175379        15.153874832294271        16.575676083427169     
 H   7.0224174880818406        14.107046275992477        10.553752045478618     
 H   5.5325577152322802        14.942598413343712        10.049334525956283     
 H   5.4879096308339150        12.605908731892113        12.222093388575244     
 H   4.4329687019693207        13.440511488763850        11.070945783492512     
 H   7.4074113276173579        15.502423478362299        13.067567724172212     
 H   7.4541547403886277        13.740158897346726        12.822897221151457     
 H   6.6804447082129856        19.322872389330335        11.748540102762163     
 C   8.3702161477752277        18.654926339147764        10.558648167842316     
 C   8.2676332176204550        16.329272996754636        9.9925977149486620     
 C   1.7546270596245812        13.251378831153911        9.9315583947004153     
 C   2.8847769459128476        13.986489541835882        7.9313593111832450     
 H   3.9704607867472137        15.847350780245021        8.0854764174712077     
 H -0.22514788844546915        19.657204548153093        14.595545172439772     
 C -0.33242734592405992        17.583104824388890        15.191330088612768     
 H  -7.2780728854085847E-002   15.481066170082293        15.641006735837637     
 C   6.8556393614505327        13.262839727866801        15.268995447363029     
 C   5.7528636805510800        14.037578404247322        17.270041106898848     
 H   4.6725089147617451        15.897005482382752        17.097071119942715     
 H   8.8440498791514468        19.631483575366612        10.506077406445861     
 C   8.9384112750870788        17.550452209053041        9.9288515098040211     
 H   8.6706261831643126        15.443841555484710        9.5075536659850606     
 H   1.1268838164997281        12.528886366364455        10.454426091956856     
 C   2.0725869817249785        13.055083870812998        8.5843185743479662     
 H   3.1444552761355529        13.861484071783206        6.8790536436586978     
 H  -1.2896409867163499        17.678680122068155        15.701040462896790     
 H   7.4739015767750319        12.528196458837101        14.751636059091771     
 C   6.5515442155222479        13.090058154369672        16.622917086916800     
 H   5.4975470205639256        13.927796465896789        18.325418404845081     
 H   9.8881693294168151        17.638800398553300        9.4043833569115503     
 H   1.6776601676303573        12.186734484306150        8.0665377497868676     
 H   6.9480376579404055        12.228119218304016        17.150044288112746     
 Dy   1.1362699481776324E-003   8.5810690851714906        4.2388299422701561     
 Cl  -9.2617608847186422E-002   5.8982496947944041        4.2754105067941977     
 O  0.83200537304690669        9.0199475756928944        2.2650384130687566     
 N   1.4495701360836881        10.678503327537182        4.6845446723041482     
 N   2.2177775816668839        8.0834623470139775        5.4530280658839887     
 O -0.78353425736414728        9.0832770458621326        6.2033122486004544     
 N  -1.3649112979817442        10.749530766465599        3.7802212493692373     
 N  -2.2215535052721491        8.1870324876278993        2.9993837306968887     
 C   1.2809922862721292        10.084120842235826        1.5962118875723375     
 C   2.0986916761720171        10.455652812962581        6.0007829024875781     
 C  0.63026074108300656        11.918906164975626        4.7649258399232259     
 C   2.5416596089471257        10.817933128811227        3.6638004134867699     
 C   2.8293636744264719        6.8816942408178834        5.5290974028952240     
 C   2.8181322184422553        9.1372932627908146        6.0611295564365433     
 C  -1.2423250706649400        10.143602480958313        6.8698882907953962     
 C  -1.9909861359427430        10.559126653488187        2.4492458368106056     
 C -0.49996561237529313        11.959973063703329        3.7379430118394352     
 C  -2.4704304818523495        10.904725509967021        4.7822819535978649     
 C  -2.8875795590617388        7.0138686587611208        2.9163387551176059     
 C  -2.7413846486385709        9.2583157547308588        2.3462611613961939     
 C   2.0998460507062382        11.049207298807008        2.2486385774719699     
 C  0.94773716176807821        10.300147588908954       0.23830878995369509     
 H   2.8015653990518117        11.271196247640123        6.2437276528647168     
 H   1.3074874047688956        10.452492311548744        6.7664058092020767     
 H   1.2736779064508299        12.806582919986047        4.6351912811292602     
 H  0.20481897429897511        11.966236072781905        5.7724627787635647     
 H   3.1202465857691264        9.8844340677323341        3.7078368258340588     
 H   3.2038889230474648        11.643274295234663        3.9714944852345333     
 H   2.2954493428112879        6.0625156568487144        5.0510789155422060     
 C   4.0480695825601174        6.6876014843996652        6.1771135024306698     
 C   4.0323530912061427        9.0178524854735027        6.7346149097529340     
 C  -2.0566221919046317        11.108895825561584        6.2118842740489200     
 C -0.92530370056599243        10.347962866284213        8.2326973292759007     
 H  -2.6736962921527176        11.391909312755951        2.2055828006489357     
 H  -1.1849916166678247        10.556594468461126        1.6989471748658205     
 H  -1.1046613772837197        12.868302160016603        3.9029758513594817     
 H  -7.4355787821940966E-002   12.031511793709891        2.7321565969355297     
 H  -3.0724022284832548        9.9871846906540558        4.7142793649742778     
 H  -3.1082828170400814        11.749553008159678        4.4733087907736513     
 H  -2.4210956375843100        6.1800696217777222        3.4381141814635545     
 C  -4.0788648528999385        6.8630971895438799        2.2098722077889943     
 C  -3.9128084594622514        9.1750628245603671        1.5926217839209593     
 C   2.5544847500289363        12.170733592703257        1.5469297979286509     
 C   1.4225516180945863        11.423514970947778      -0.44824688611040292     
 H  0.33737234749684120        9.5646585480985244      -0.28334039622375190     
 H   4.4932595673611111        5.6974201412414480        6.2211014803418019     
 C   4.6734478921460063        7.7798224649430692        6.7767051528214042     
 H   4.4758495460384484        9.8942251562667014        7.2022662268078710     
 C  -2.5552183367369028        12.200330313174835        6.9302752171629436     
 C  -1.4328956350122239        11.450231354450137        8.9301591855970361     
 H -0.31239838807121612        9.6113527334601798        8.7502431846915982     
 H  -4.5766322698275950        5.8966572807570339        2.1753301813107560     
 C  -4.6070659689443572        7.9657172987939910        1.5391177541637273     
 H  -4.2886743042942843        10.058727538269943        1.0801467647939533     
 H   3.1792101786631020        12.898246772937073        2.0666930750473940     
 C   2.2299620567633012        12.362893744943145       0.20035104413591329     
 H   1.1572665086527534        11.544939382080960       -1.4997375124934633     
 H   5.6397534485150338        7.6702548709645395        7.2674113206499582     
 H  -3.1959705892577976        12.918447402596314        6.4179753229157637     
 C  -2.2603102721784762        12.374081764327626        8.2858895792240350     
 H  -1.1825560686839152        11.562558258083937        9.9864796080088318     
 H  -5.5474724694572242        7.8841212511438545       0.99577607474636920     
 H   2.6167367087674847        13.232909948784066      -0.32160640661926254     
 H  -2.6886343998967823        13.219305861076386        8.8149374852548981     
 Dy   4.6788977029497303E-002   8.3771906525902491        12.595821490860759     
 Cl   6.7487691196030458E-002   11.058737407463726        12.622652896532287     
 O -0.78493183361934582        7.9118646316259138        10.638188142528199     
 N  -1.3658689253931606        6.2456663125993943        13.061667691053524     
 N  -2.1813060337966639        8.8252253368985514        13.808943422855648     
 O  0.86963700588341630        7.9231743449440817        14.564796374079036     
 N   1.4380622205953781        6.2365922753324377        12.147561837014630     
 N   2.2597682680431070        8.8098755093567789        11.356567100683234     
 C  -1.2343159410509015        6.8456334538448758        9.9734553125947976     
 C  -1.9981607416984550        6.4621761542466540        14.386658632359927     
 C -0.52993247290845180        5.0169978642772426        13.125012484501886     
 C  -2.4694315580621935        6.0990815441467188        12.054611224955979     
 C  -2.8239905727001520        10.011585406521828        13.870034891253507     
 C  -2.7376079933893251        7.7704661818091303        14.454931673279614     
 C   1.3202324428653214        6.8614149915757752        15.235377672559492     
 C   2.0707323624867264        6.4370068469682513        10.820663349116460     
 C  0.59554156452295171        5.0110089573247576        12.093145211970091     
 C   2.5426563958893533        6.0922981563232987        13.153408286985320     
 C   2.8983046288601750        9.9963056631019374        11.259005703690921     
 C   2.8105659101490335        7.7424748324166366        10.726873723292933     
 C  -2.0459900931068895        5.8787421764093439        10.631745870916902     
 C -0.90871715587462487        6.6333841787982282        8.6138611856175729     
 H  -2.6876124194355886        5.6381971747932544        14.640319650959283     
 H  -1.1964417348728904        6.4741680918877478        15.141582658609462     
 H  -1.1583563336379998        4.1210480327630066        12.982279354748066     
 H -0.10056064415596172        4.9600991809110964        14.130427374364366     
 H  -3.0574567640469321        7.0258810040681814        12.109744232051858     
 H  -3.1197176346720914        5.2658593732589916        12.366894165425224     
 H  -2.3261364436064875        10.832116755283300        13.358426212117335     
 C  -4.0297973789026349        10.190556056999460        14.544365022147087     
 C  -3.9313266957059128        7.8784786557082604        15.166084448272848     
 C   2.1242079317270535        5.8857533763461802        14.579988364850177     
 C   1.0060942858180297        6.6628486338638178        16.600359190290188     
 H   2.7587134080228655        5.6091012646200635        10.577491675143429     
 H   1.2684217700517784        6.4404140315430949        10.066541514913487     
 H   1.2193191902267750        4.1125997520685189        12.238803608287830     
 H  0.16483434749743747        4.9494305717078113        11.088844230986421     
 H   3.1352258413958918        7.0157317408353705        13.087819848838388     
 H   3.1881877107130085        5.2535676887176557        12.845771019442028     
 H   2.4063286512863957        10.826958592092904        11.759791804050893     
 C   4.0940797127890702        10.162793547727679        10.564333364328849     
 C   3.9961472196729391        7.8359351362888070        10.000328704907249     
 C  -2.5196161063630158        4.7687259344066311        9.9252558130615096     
 C  -1.3954491894584420        5.5160827192399386        7.9256371186285586     
 H -0.30207735938320163        7.3724377884294956        8.0922805323872158     
 H  -4.5053283643256572        11.167358382788141        14.568211299932544     
 C  -4.6026472545714254        9.1012639074727986        15.196173198400047     
 H  -4.3387425453858430        7.0042215528325888        15.667997678197835     
 C   2.5999849805389323        4.7811871288742855        15.293688271011680     
 C   1.4965740009084822        5.5521719789235657        17.296097938544865     
 H  0.40221472915048351        7.4043425218229606        17.120914702547179     
 H   4.5651136326005268        11.140750310159406        10.509398571389973     
 C   4.6631654577084083        9.0591218758463814        9.9335724518122639     
 H   4.3997874685202083        6.9515424098103882        9.5136685528869904     
 H  -3.1505472939160755        4.0458877664622834        10.443419858030168     
 C  -2.2092437303068468        4.5832715036836342        8.5747407049741184     
 H  -1.1401490818271058        5.3981570136561592        6.8714337583384077     
 H  -5.5560249106820336        9.2024966529419299        15.712155541504455     
 H   3.2228752537914538        4.0502790069066377        14.776902326417114     
 C   2.3021392088190438        4.6103347286443777        16.649154665213235     
 H   1.2446350352668809        5.4429261647927989        18.352403107530030     
 H   5.6110311742061239        9.1497255242974944        9.4060104581422319     
 H  -2.6124709119658256        3.7224099243804711        8.0509007515935522     
 H   2.7097289375152656        3.7543992470163636        17.177274461037559     
         256

 Dy   4.2777012381210335        7.9490356176878163E-002   4.2312300047759921     
 Cl   4.1951931340904931       -2.5987192213552457        4.2537133274602894     
 O   5.1291247558432813       0.52367157166942668        2.2679236417733719     
 N   5.7236901708566830        2.1909291771090893        4.6885629440141194     
 N   6.4765053455218329      -0.41137826703076352        5.4796610492726083     
 O   3.4615695335673924       0.57295879460938304        6.1881938408238497     
 N   2.9228662237142315        2.2513988678073047        3.7654683874795203     
 N   2.0480367629815106      -0.30243955833295527        3.0012383795211246     
 C   5.5745441669177191        1.5937221265834642        1.6051907936345238     
 C   6.3591301673673515        1.9663379034487030        6.0099066932339529     
 C   4.9085575943725734        3.4337038696558571        4.7559794931158965     
 C   6.8256823731608174        2.3216719714745349        3.6782850276892840     
 C   7.0872771671940891       -1.6126476332148358        5.5695204536408704     
 C   7.0797827878429800       0.64916187756368049        6.0743983562609882     
 C   3.0201034076293070        1.6438551979313363        6.8503910262741323     
 C   2.2995603786593541        2.0597438168375435        2.4323251737494926     
 C   3.7829616793653678        3.4664183618645739        3.7235428148483556     
 C   1.8098743803898460        2.4116822010641354        4.7600219668203083     
 C   1.3761579458313331       -1.4724785991076303        2.9250539881149642     
 C   1.5391813225243192       0.76483794416462791        2.3346054901495195     
 C   6.3921765856252168        2.5566210365308222        2.2619797733616167     
 C   5.2358652696865855        1.8203712244729089       0.25027677290296685     
 H   7.0596718645692897        2.7813736275267664        6.2613215502259392     
 H   5.5610229805773095        1.9614151186380480        6.7684546520018509     
 H   5.5536672176340378        4.3195573184586129        4.6206848771415103     
 H   4.4788748329467696        3.4905837539577949        5.7612356349359866     
 H   7.3976417495497211        1.3841564043513346        3.7260020843576140     
 H   7.4911077549318881        3.1428993405379364        3.9904845727024916     
 H   6.5513190490155244       -2.4377855140339642        5.1039949950824086     
 C   8.3086932067442714       -1.7997794511372494        6.2145303110650385     
 C   8.3000474555773103       0.53824087747854543        6.7383557491440786     
 C   2.2195364690077399        2.6180407557799108        6.1890262716465463     
 C   3.3421771343091033        1.8527392414500718        8.2112433117525470     
 H   1.6236886933239387        2.8966819839820563        2.1846036052793689     
 H   3.1073999033943713        2.0489763756172086        1.6839879465863519     
 H   3.1721589749154884        4.3715323173460732        3.8837337474227320     
 H   4.2122280593890711        3.5375463901179396        2.7193011062394570     
 H   1.2053502586509577        1.4961588767288125        4.6912837682129913     
 H   1.1776709986699130        3.2583028484538112        4.4442518320579936     
 H   1.8338998385161751       -2.3037771093062589        3.4577938459540327     
 C  0.18901383228588670       -1.6234441421360624        2.2117587255205815     
 C  0.37110552016003973       0.68250207517715145        1.5763082399920065     
 C   6.8414536225352229        3.6853006958787282        1.5682280984332431     
 C   5.7040707713216747        2.9517135647114832      -0.42830486941621704     
 H   4.6248605724940512        1.0889756734758982      -0.27626384896922818     
 H   8.7511223101935656       -2.7905349818957452        6.2723545112768138     
 C   8.9407658328430752      -0.69938016409852999        6.7922950981337156     
 H   8.7475601565599970        1.4206181269780032        7.1913330014848116     
 C   1.7392854316399522        3.7225834817945569        6.8990943372374751     
 C   2.8534239253213047        2.9678039527546538        8.9013611074395751     
 H   3.9449977701820900        1.1118842654211472        8.7340844459433242     
 H -0.31436653110424373       -2.5869441343535828        2.1821295259343092     
 C -0.32884607675521044      -0.52398090584183088        1.5287038691950043     
 H   3.0188169838766959E-003   1.5640300966531147        1.0552829831835926     
 H   7.4640432703688928        4.4113968319937369        2.0928231181867081     
 C   6.5112364251124770        3.8882766059071301       0.22451117919027672     
 H   5.4337067437540743        3.0814907024569145       -1.4775456651401548     
 H   9.9108539615765618      -0.80238074158652184        7.2767864916781804     
 H   1.1093715872644483        4.4471403694215974        6.3821421997281638     
 C   2.0404145786876153        3.9011967267808840        8.2525626026498458     
 H   3.1072407749361561        3.0834041647270491        9.9563722539535071     
 H  -1.2665052776111645      -0.60590672208930341       0.98103341305830594     
 H   6.8920768925739742        4.7648695309761475      -0.29135688241861429     
 H   1.6296400839066509        4.7577612351399763        8.7767525909731958     
 Dy   4.3139459456239919        16.882324564498774        12.583625868422175     
 Cl   4.3381640838297741        19.558119441961132        12.615356418561330     
 O   3.4735051560008254        16.409291856815159        10.628630957343537     
 N   2.9068682403867987        14.740799571184422        13.053296784608772     
 N   2.0987353475481392        17.321038008959555        13.820600727950046     
 O   5.1493793653326492        16.420282259421640        14.543733758380942     
 N   5.7063624153732508        14.730893406225652        12.130927548363685     
 N   6.5279136423062303        17.308101360196918        11.344170580392415     
 C   3.0308548233393697        15.336289633664123        9.9692551874275654     
 C   2.2797855482120801        14.953636754469144        14.380774725731893     
 C   3.7401974073314599        13.509452700784880        13.109718307860692     
 C   1.7981575167938533        14.596492492072075        12.051997205834253     
 C   1.4571278458482695        18.507106885841260        13.894124790791983     
 C   1.5387761114437446        16.259972655250827        14.453390046474823     
 C   5.5915320469975418        15.353869020848151        15.213827331456665     
 C   6.3366320616497802        14.935801433641341        10.804064064311262     
 C   4.8647668863182947        13.504670524657579        12.076567611293347     
 C   6.8121551801878990        14.582278021851216        13.134069780323788     
 C   7.1708780433828423        18.492458358640910        11.252117147732489     
 C   7.0790201324663746        16.239973564498989        10.715830420934912     
 C   2.2199849550960371        14.370650878503444        10.630431948448708     
 C   3.3639633331758279        15.113319516384029        8.6131179739124768     
 H   1.5922688773841034        14.128313438361410        14.635034052500377     
 H   3.0838646277689041        14.965321238768848        15.133138757971045     
 H   3.1089570922676000        12.615886450107011        12.963661348922914     
 H   4.1703280482333307        13.446342454409709        14.114350642044716     
 H   1.2131339447307243        15.525223906500823        12.107068621660481     
 H   1.1465439683535743        13.765618238321352        12.368232114077594     
 H   1.9582455824641565        19.333401324837677        13.395432896400145     
 C  0.24810818258182291        18.678918309471051        14.564598599251974     
 C  0.33964172521177832        16.359572442861239        15.156201966643895     
 C   6.3915865617714562        14.374580321470342        14.559422825087784     
 C   5.2718145656494100        15.153211560228081        16.577068674174907     
 H   7.0233403282250206        14.108444497776439        10.555505799247065     
 H   5.5333946518629240        14.943802352181736        10.051011619751593     
 H   5.4894005511977557        12.606760809876102        12.223627959835639     
 H   4.4342494917968773        13.441112309083529        11.072384149343137     
 H   7.4073877416659117        15.504082822765442        13.069972552407862     
 H   7.4551829598645760        13.741898841084499        12.824818025572169     
 H   6.6794996998285701        19.323806475911141        11.752050088665317     
 C   8.3703690592022912        18.656668607802118        10.563253585505457     
 C   8.2686265886520847        16.331273795283415        9.9961038463446066     
 C   1.7555584398725328        13.251697780074418        9.9321655398753812     
 C   2.8850099634784439        13.988173303541224        7.9320561668846414     
 H   3.9702044021182790        15.849157396249604        8.0868810740236068     
 H -0.22502926418334671        19.656098888065337        14.601203061586459     
 C -0.33144767590538826        17.581741233523150        15.196387387886704     
 H  -7.1283240924578689E-002   15.479519011175435        15.644797008084501     
 C   6.8555492632546544        13.263201210227901        15.270442001249442     
 C   5.7512019576801565        14.036581978051712        17.271113613082278     
 H   4.6707873123232666        15.896078376375856        17.098468746330823     
 H   8.8440553177138259        19.633314710786063        10.511453159950372     
 C   8.9392666909131560        17.552585159490288        9.9334268179036851     
 H   8.6721593414672871        15.446113884744317        9.5110017766029706     
 H   1.1281177486914173        12.528758093642418        10.454774845577118     
 C   2.0732730781812303        13.056171475045248        8.5847487807356355     
 H   3.1447502378409236        13.863636801717940        6.8797005991704729     
 H  -1.2881339368899873        17.677037637587475        15.707113812847057     
 H   7.4742715361604457        12.528968824000676        14.753064541075791     
 C   6.5505290019120608        13.089587624388866        16.624037468582067     
 H   5.4954135490585987        13.926283590547056        18.326307800691325     
 H   9.8893898298570804        17.641337341082192        9.4096846423689211     
 H   1.6784643501611609        12.187973073205638        8.0666273345379622     
 H   6.9467173377370379        12.227391512145349        17.150999176528348     
 Dy   2.4270369274961619E-003   8.5787018922655331        4.2362331381059768     
 Cl  -8.4861165809920897E-002   5.8958463259198703        4.2710484832946811     
 O  0.83215087704299773        9.0198812472101544        2.2628361341796936     
 N   1.4470629192600475        10.679104090850752        4.6822749168704689     
 N   2.2195236686946433        8.0861091077378120        5.4513711763353232     
 O -0.78439945960880164        9.0790353809986222        6.2006189263420826     
 N  -1.3673430266332656        10.744701694560131        3.7774329584968007     
 N  -2.2190665524911370        8.1801123082839080        2.9960496917304815     
 C   1.2807791807077851        10.084254869857842        1.5941492841413094     
 C   2.0953194967910158        10.458076236632365        5.9992105168886134     
 C  0.62594006998442275        11.918431804477656        4.7608635921296241     
 C   2.5398872072848651        10.819299898026957        3.6624205635295390     
 C   2.8333658568159326        6.8855466506163934        5.5278212982956214     
 C   2.8162991839804006        9.1406309375499131        6.0615077898251650     
 C  -1.2427147351428616        10.139767426670121        6.8669866519791132     
 C  -1.9939480950058479        10.552676838280837        2.4469907530930550     
 C -0.50429276049401872        11.956340740278051        3.7338435378778159     
 C  -2.4723981116813207        10.899058273236435        4.7801118537813760     
 C  -2.8826519072149273        7.0056946195893604        2.9125948808161386     
 C  -2.7427143065853565        9.2509463305532869        2.3456360212631777     
 C   2.0991526391140520        11.049615862798092        2.2467704609909722     
 C  0.94761721634573837        10.300122607766541       0.23622864698255386     
 H   2.7971900842641610        11.274559590970114        6.2418463490259901     
 H   1.3035587399798210        10.455020907944681        6.7642600713685699     
 H   1.2679828765215941        12.806795723112209        4.6295871503601553     
 H  0.20051747154906052        11.966984445683414        5.7683181351832680     
 H   3.1194991795466991        9.8865084807629735        3.7074286037395541     
 H   3.2009661041601758        11.645488802131775        3.9703503298399889     
 H   2.3023806661020139        6.0657658794696543        5.0478868310720220     
 C   4.0507984089884408        6.6932957198246932        6.1785131637781143     
 C   4.0286371687889639        9.0227802025757118        6.7384748940985224     
 C  -2.0573477511792460        11.104786472339786        6.2090318850531760     
 C -0.92455052110215963        10.345210689710530        8.2293707924279094     
 H  -2.6776956533399914        11.384494101442955        2.2030502937865246     
 H  -1.1883993673288393        10.550308520489365        1.6962221256436689     
 H  -1.1105081164517432        12.863853065456885        3.8976884569711916     
 H  -7.8709417403445892E-002   12.027141951900733        2.7279920580409023     
 H  -3.0731374846263169        9.9806721032162180        4.7132636320014214     
 H  -3.1115099294034079        11.742858226913039        4.4710972747008464     
 H  -2.4130956772022842        6.1722966812962454        3.4318755175415916     
 C  -4.0752074911499436        6.8532540708068899        2.2087623086649115     
 C  -3.9162258326403969        9.1663645809220036        1.5958416975108793     
 C   2.5546625324681913        12.170510782844653        1.5446965730762634     
 C   1.4228353541867043        11.423203510185463      -0.45050324153453603     
 H  0.33738760779710442        9.5645068686153145      -0.28539247284677255     
 H   4.4982370381476846        5.7041573232879941        6.2222465199549859     
 C   4.6719764738671730        7.7859667675061468        6.7811309323612869     
 H   4.4692140238769111        9.8994744774278107        7.2080054670905485     
 C  -2.5535574304004940        12.197989961793597        6.9262934897076986     
 C  -1.4302124483778718        11.448871936320961        8.9259487229889487     
 H -0.31170888214028147        9.6088101570884987        8.7472612155839649     
 H  -4.5704241199586289        5.8856977956606142        2.1731091293515261     
 C  -4.6080259339156608        7.9557308713944916        1.5421030999250833     
 H  -4.2953026800447613        10.049981810664114        1.0860700820944571     
 H   3.1797236366411767        12.897871362425649        2.0642504367934444     
 C   2.2306854192496925        12.362270781622883       0.19794630345792052     
 H   1.1577370081316904        11.544490362040881       -1.5020574745690078     
 H   5.6371343362637809        7.6775807019508280        7.2741541096624616     
 H  -3.1935585981779813        12.916426604446622        6.4134735624561170     
 C  -2.2567710823469365        12.373239547416990        8.2812868815970315     
 H  -1.1788204495435888        11.562097230443609        9.9818980956580958     
 H  -5.5496938297274552        7.8731444829901998        1.0012648028425051     
 H   2.6182450102618611        13.231809917293727      -0.32414076662599067     
 H  -2.6827925784887174        13.219981857761688        8.8097084587669894     
 Dy   4.5583733368705859E-002   8.3778300872410618        12.597448606205695     
 Cl   6.4144644588027919E-002   11.059392928883415        12.621231366562931     
 O -0.78524034897606698        7.9123026477154212        10.639467917642515     
 N  -1.3662830887853972        6.2459029891244446        13.062683357215729     
 N  -2.1818413779802754        8.8254158473320050        13.811863338851010     
 O  0.86854415842646504        7.9236234886570749        14.566376356722449     
 N   1.4378578924790966        6.2376804216380677        12.149085461888411     
 N   2.2593606714561818        8.8112234934020481        11.359752852184631     
 C  -1.2345993905383263        6.8461671649494695        9.9745606202285639     
 C  -1.9987725471735838        6.4618368597344329        14.387638874663265     
 C -0.53005085974108090        5.0173717957958059        13.125802316518394     
 C  -2.4697688823820108        6.0993012724594928        12.055580287001314     
 C  -2.8241631603334727        10.011868079011675        13.874771865924048     
 C  -2.7381050956568815        7.7700860063500361        14.456931902422980     
 C   1.3186420764682114        6.8615285978444609        15.236777495354534     
 C   2.0708323895878324        6.4386575829125636        10.822408401656755     
 C  0.59565925749603899        5.0119267367310281        12.094182139055917     
 C   2.5421879752235741        6.0933732106463570        13.155238464311543     
 C   2.8979966235884937        9.9976820486934432        11.263577199000011     
 C   2.8105595832032804        7.7442828631819172        10.729654876551855     
 C  -2.0462862182229822        5.8791889894168987        10.632694681623827     
 C -0.90901306756840605        6.6341108914317095        8.6149278983994417     
 H  -2.6882898475492896        5.6377724596104830        14.640772638704343     
 H  -1.1971653140334828        6.4733897335637689        15.142674548092007     
 H  -1.1582184025014999        4.1213071436327562        12.982743796594061     
 H -0.10086345016796491        4.9602167574601719        14.131265261184003     
 H  -3.0579265419096879        7.0260122043041662        12.110912602655869     
 H  -3.1199675156744169        5.2659522082790753        12.367734020081455     
 H  -2.3264237245976136        10.832854578868025        13.363799067074224     
 C  -4.0295116992024154        10.190380897424504        14.550017006626497     
 C  -3.9315313435137536        7.8775188598825725        15.168636579275111     
 C   2.1230671101664655        5.8861742900839991        14.581496594195995     
 C   1.0033215975165273        6.6621242288001659        16.601333843057670     
 H   2.7589957712626267        5.6109336747017249        10.579087731856477     
 H   1.2687531307807969        6.4422609096061700        10.068038588220697     
 H   1.2196474206662105        4.1136557350711422        12.239852539980511     
 H  0.16523240853931767        4.9504967215904943        11.089747022404220     
 H   3.1345022201879007        7.0169937089574228        13.090232265768522     
 H   3.1880413678619246        5.2549123014578507        12.847564282438524     
 H   2.4056423692708631        10.827961811760161        11.764598696621652     
 C   4.0942534431316480        10.164666673308705        10.569853558009779     
 C   3.9965632367335275        7.8383173811897393        10.003896895781644     
 C  -2.5198595363494314        4.7692636629477452        9.9260351760813847     
 C  -1.3957560513119052        5.5169496739032775        7.9265082049261792     
 H -0.30225477865960149        7.3730670116687040        8.0933968544382822     
 H  -4.5046285870068523        11.167329353872463        14.575451109613166     
 C  -4.6024561007654734        9.1004192396583985        15.200600772450043     
 H  -4.3389843772620225        7.0027652783132064        15.669616827156348     
 C   2.5980658345773548        4.7810545892430953        15.294837407135706     
 C   1.4930508340161086        5.5509117693632684        17.296750014966126     
 H  0.39923912132127654        7.4034685088710468        17.121864051618246     
 H   4.5653809434004824        11.142609838496124        10.516071166990807     
 C   4.6636710379327067        9.0615195664341837        9.9384955072195744     
 H   4.4004899672185234        6.9542718558428565        9.5168485031547405     
 H  -3.1507253078064026        4.0463009220904267        10.444103317944320     
 C  -2.2095022018896096        4.5840036460266642        8.5754864807596096     
 H  -1.1403108993081803        5.3991263743431457        6.8723189740185404     
 H  -5.5555986438001970        9.2012149668384353        15.717081456587415     
 H   3.2212596517338330        4.0503874296227513        14.778086908332353     
 C   2.2989641792924571        4.6093323103406796        16.649894702945467     
 H   1.2405489643113075        5.4411892024183990        18.352851570744193     
 H   5.6118076898389475        9.1525209941060357        9.4114765642720464     
 H  -2.6127370650936732        3.7232011869237653        8.0515691608690894     
 H   2.7057597712389936        3.7528892537983332        17.177807240934431     
         256

 Dy   4.2784465878282125        8.0249603769889238E-002   4.2295013358236293     
 Cl   4.2034643670822671       -2.5981740385774961        4.2490004566366268     
 O   5.1268322366757104       0.52604550497220615        2.2657584455576107     
 N   5.7208400619242568        2.1940160860082631        4.6859598029855629     
 N   6.4791575635743932      -0.40611347747342141        5.4759910521841890     
 O   3.4619879451521749       0.57158303158125734        6.1871526166125905     
 N   2.9194489836220288        2.2490486006520949        3.7643551759359273     
 N   2.0491610350559188      -0.30692602865723206        3.0003756676646587     
 C   5.5722854512888356        1.5957052523576949        1.6025487795313853     
 C   6.3563641002339555        1.9711122194079118        6.0075631171945023     
 C   4.9037252078932481        3.4355424889689608        4.7524467069780876     
 C   6.8228139123916520        2.3256380950404867        3.6757491949629855     
 C   7.0923117462673542       -1.6061695544407597        5.5654763051371550     
 C   7.0784911247845272       0.65474508292152767        6.0736995716008986     
 C   3.0203775277175517        1.6423704416739422        6.8494948326492118     
 C   2.2948535583539584        2.0557457790795848        2.4321176616995390     
 C   3.7777099865776069        3.4651445365768851        3.7204948526530504     
 C   1.8075175406725872        2.4083294301219413        4.7602046086002803     
 C   1.3801050601557574       -1.4784390429069367        2.9238511543226950     
 C   1.5363908870402900       0.75971809319511630        2.3361224614722906     
 C   6.3898443834683789        2.5589444985552929        2.2589459513560151     
 C   5.2339127017059868        1.8212892623935535       0.24742333246633352     
 H   7.0560898008538997        2.7870533696879694        6.2582633246235817     
 H   5.5581786044157360        1.9663136766709528        6.7660338964016828     
 H   5.5471983111400345        4.3222697782896482        4.6157550595650099     
 H   4.4744345066879729        3.4930861340434496        5.7578136487418057     
 H   7.3960848931088377        1.3890176858739405        3.7244295494341948     
 H   7.4870554874017161        3.1479680894981241        3.9875491711022653     
 H   6.5595962345686587       -2.4315584529399672        5.0970901025840076     
 C   8.3121447955766108       -1.7918660048247723        6.2136035247227621     
 C   8.2963663341339178       0.54491367722595041        6.7419681776037077     
 C   2.2188038612706729        2.6159669049271916        6.1885122080241333     
 C   3.3434424581719120        1.8519597019364289        8.2100209205386783     
 H   1.6176523957672171        2.8916266304655061        2.1845885320176084     
 H   3.1018364533676102        2.0453509041156441        1.6828787281148654     
 H   3.1656032137595349        4.3695727602055205        3.8794041864297566     
 H   4.2066253366264279        3.5351187465435814        2.7160249583995064     
 H   1.2042735873372343        1.4919230467261930        4.6927048755572649     
 H   1.1738077885817391        3.2538938603580103        4.4448525685618119     
 H   1.8411294588601592       -2.3091843594693260        3.4543141007854845     
 C  0.19187055661444247       -1.6314494999964204        2.2129201231278013     
 C  0.36649749986367247       0.67564091174286500        1.5811723210109150     
 C   6.8408971811047481        3.6859626022806622        1.5638181229938573     
 C   5.7034177130106141        2.9513452512377119      -0.43229139326928823     
 H   4.6226665562945923        1.0896458296235438      -0.27847001895384377     
 H   8.7570294079305135       -2.7815471172415869        6.2703370484607399     
 C   8.9393920700937048      -0.69149475898957280        6.7959008623851958     
 H   8.7405779670818156        1.4272509024072757        7.1978377394134645     
 C   1.7398388752999565        3.7213838512132336        6.8981045530613407     
 C   2.8554652040011863        2.9675272665951398        8.8998653657087043     
 H   3.9467772577564455        1.1115036989283158        8.7328094680393864     
 H -0.30875570149476700       -2.5962121194123480        2.1823902173039174     
 C -0.33068523812291856      -0.53231500258348263        1.5334467608136402     
 H  -4.8770278601120987E-003   1.5569411464755587        1.0624382354487205     
 H   7.4644361257080849        4.4118005665124880        2.0875536957060983     
 C   6.5116538212840700        3.8875054263973912       0.21969531693661520     
 H   5.4335191490673402        3.0802208915426492       -1.4817515387819589     
 H   9.9079860769059653      -0.79366338418774718        7.2833067522710726     
 H   1.1099731315131349        4.4459153149105433        6.3810448647983300     
 C   2.0424214082887411        3.9009495238553491        8.2511135462544054     
 H   3.1100558084783239        3.0836318203973176        9.9546207853577329     
 H  -1.2694338355101495      -0.61552203275391215       0.98795653784391457     
 H   6.8942063184127038        4.7627399709419524      -0.29701140178964935     
 H   1.6328278659151374        4.7582227862454332        8.7751009552119967     
 Dy   4.3133822531309018        16.882658888989795        12.585632773374703     
 Cl   4.3353419053270672        19.558519706237394        12.615006178701208     
 O   3.4735553154462049        16.409791768386508        10.630404397675942     
 N   2.9073276970698170        14.740499818767656        13.054721977062520     
 N   2.0981951307619449        17.320400815981412        13.822905079263677     
 O   5.1489287539387716        16.420541229328766        14.545633702346310     
 N   5.7069719504484100        14.731796372350592        12.132662977094260     
 N   6.5277455704329368        17.309184021388109        11.346809795220377     
 C   3.0311359282812451        15.336943537394658        9.9706425213250593     
 C   2.2799896119564362        14.952767232899223        14.382158842574450     
 C   3.7411952872104179        13.509489315313527        13.111094910227903     
 C   1.7988202683216847        14.595883169938251        12.053247385249319     
 C   1.4565386889984269        18.506382670319326        13.897547233247257     
 C   1.5389436551306770        16.259017717909842        14.455764011013475     
 C   5.5910268649977652        15.354001173780137        15.215558554124241     
 C   6.3373536990907091        14.937037653583038        10.805879785710239     
 C   4.8658883365075409        13.505267624743254        12.078086425630316     
 C   6.8126604147708179        14.583580520982924        13.136040126430716     
 C   7.1705268651389478        18.493691775000826        11.255718306265900     
 C   7.0794955401148858        16.241430501835445        10.718394007849920     
 C   2.2207155148873063        14.370748876994041        10.631549603544279     
 C   3.3639630920143890        15.114786001421844        8.6143005400567976     
 H   1.5924622871855485        14.127307641501282        14.635908915009434     
 H   3.0839639775899128        14.964051264662590        15.134637592864586     
 H   3.1103898848705454        12.615646689788191        12.964940565202648     
 H   4.1712489614575734        13.446417061145191        14.115749323877015     
 H   1.2132956056552040        15.524280127509838        12.108648480927711     
 H   1.1476050508214313        13.764570923192139        12.369171583534177     
 H   1.9569827483310511        19.332910020788795        13.398578250781950     
 C  0.24827234567438447        18.677853501728229        14.569406489765431     
 C  0.34058629181979849        16.358251191655672        15.159948395558086     
 C   6.3917162316104150        14.375228594363946        14.561175443543441     
 C   5.2704360361812812        15.152548288161892        16.578461264922641     
 H   7.0242631683682006        14.109842719560399        10.557259553015514     
 H   5.5342315884935669        14.945006291019759        10.052688713546903     
 H   5.4908914715615964        12.607612887860093        12.225162531096036     
 H   4.4355302816244340        13.441713129403210        11.073822515193759     
 H   7.4073641557144647        15.505742167168583        13.072377380643511     
 H   7.4562111793405235        13.743638784822272        12.826738829992880     
 H   6.6785546914441545        19.324740562491947        11.755560074568470     
 C   8.3705219706293565        18.658410876456472        10.567859003168596     
 C   8.2696199596837126        16.333274593812195        9.9996099777405512     
 C   1.7564898201204844        13.252016728994926        9.9327726850503471     
 C   2.8852429810440396        13.989857065246568        7.9327530225860379     
 H   3.9699480174893447        15.850964012254185        8.0882857305760059     
 H -0.22491063992122429        19.654993227977577        14.606860950733145     
 C -0.33046800588671665        17.580377642657407        15.201444687160640     
 H  -6.9785752995071546E-002   15.477971852268579        15.648587280331363     
 C   6.8554591650587771        13.263562692589002        15.271888555135858     
 C   5.7495402348092339        14.035585551856101        17.272186119265708     
 H   4.6690657098847881        15.895151270368961        17.099866372718928     
 H   8.8440607562762050        19.635145846205511        10.516828913454884     
 C   8.9401221067392331        17.554718109927535        9.9380021260033509     
 H   8.6736924997702616        15.448386214003925        9.5144498872208825     
 H   1.1293516808831068        12.528629820920379        10.455123599197380     
 C   2.0739591746374821        13.057259079277499        8.5851789871233049     
 H   3.1450451995462942        13.865789531652672        6.8803475546822481     
 H  -1.2866268870636250        17.675395153106795        15.713187162797325     
 H   7.4746414955458595        12.529741189164252        14.754493023059810     
 C   6.5495137883018737        13.089117094408060        16.625157850247334     
 H   5.4932800775532709        13.924770715197324        18.327197196537568     
 H   9.8906103302973456        17.643874283611083        9.4149859278262902     
 H   1.6792685326919645        12.189211662105125        8.0667169192890569     
 H   6.9453970175336703        12.226663805986680        17.151954064943954     
 Dy   3.7178039068146932E-003   8.5763346993595757        4.2336363339417966     
 Cl  -7.7104722772655357E-002   5.8934429570453366        4.2666864597951646     
 O  0.83229638103908887        9.0198149187274126        2.2606338552906307     
 N   1.4445557024364066        10.679704854164319        4.6800051614367897     
 N   2.2212697557224033        8.0887558684616483        5.4497142867866568     
 O -0.78526466185345600        9.0747937161351118        6.1979256040837116     
 N  -1.3697747552847868        10.739872622654666        3.7746446676243641     
 N  -2.2165795997101245        8.1731921289399150        2.9927156527640739     
 C   1.2805660751434409        10.084388897479856        1.5920866807102814     
 C   2.0919473174100145        10.460499660302151        5.9976381312896487     
 C  0.62161939888583884        11.917957443979688        4.7568013443360213     
 C   2.5381148056226048        10.820666667242689        3.6610407135723082     
 C   2.8373680392053933        6.8893990604149034        5.5265451936960197     
 C   2.8144661495185463        9.1439686123090116        6.0618860232137859     
 C  -1.2431043996207833        10.135932372381928        6.8640850131628302     
 C  -1.9969100540689526        10.546227023073488        2.4447356693755049     
 C -0.50861990861274431        11.952708416852774        3.7297440639161961     
 C  -2.4743657415102915        10.893391036505850        4.7779417539648872     
 C  -2.8777242553681157        6.9975205804176008        2.9088510065146713     
 C  -2.7440439645321422        9.2435769063757149        2.3450108811301615     
 C   2.0984592275218654        11.050024426789175        2.2449023445099749     
 C  0.94749727092339853        10.300097626624128       0.23414850401141257     
 H   2.7928147694765100        11.277922934300102        6.2399650451872635     
 H   1.2996300751907464        10.457549504340619        6.7621143335350640     
 H   1.2622878465923584        12.807008526238373        4.6239830195910496     
 H  0.19621596879914593        11.967732818584921        5.7641734916029703     
 H   3.1187517733242718        9.8885828937936111        3.7070203816450493     
 H   3.1980432852728873        11.647703309028886        3.9692061744454445     
 H   2.3093119893927399        6.0690161020905951        5.0446947466018379     
 C   4.0535272354167642        6.6989899552497212        6.1799128251255588     
 C   4.0249212463717852        9.0277079196779191        6.7423348784441117     
 C  -2.0580733104538602        11.100677119117988        6.2061794960574330     
 C -0.92379734163832694        10.342458513136846        8.2260442555799163     
 H  -2.6816950145272651        11.377078890129960        2.2005177869241130     
 H  -1.1918071179898539        10.544022572517605        1.6934970764215171     
 H  -1.1163548556197664        12.859403970897167        3.8924010625829011     
 H  -8.3063046984950803E-002   12.022772110091575        2.7238275191462749     
 H  -3.0738727407693789        9.9741595157783802        4.7122478990285650     
 H  -3.1147370417667344        11.736163445666399        4.4688857586280424     
 H  -2.4050957168202585        6.1645237408147686        3.4256368536196287     
 C  -4.0715501293999488        6.8434109520699007        2.2076524095408288     
 C  -3.9196432058185429        9.1576663372836400        1.5990616111007994     
 C   2.5548403149074468        12.170287972986047        1.5424633482238757     
 C   1.4231190902788220        11.422892049423149      -0.45275959695866907     
 H  0.33740286809736769        9.5643551891321046      -0.28744454946979325     
 H   4.5032145089342590        5.7108945053345401        6.2233915595681690     
 C   4.6705050555883387        7.7921110700692244        6.7855567119011706     
 H   4.4625785017153738        9.9047237985889183        7.2137447073732259     
 C  -2.5518965240640856        12.195649610412362        6.9223117622524528     
 C  -1.4275292617435198        11.447512518191783        8.9217382603808630     
 H -0.31101937620934683        9.6062675807168176        8.7442792464763315     
 H  -4.5642159700896627        5.8747383105641955        2.1708880773922967     
 C  -4.6089858988869645        7.9457444439949922        1.5450884456864395     
 H  -4.3019310557952375        10.041236083058285        1.0919933993949611     
 H   3.1802370946192515        12.897495951914227        2.0618077985394949     
 C   2.2314087817360844        12.361647818302620       0.19554156277992774     
 H   1.1582075076106277        11.544041342000801       -1.5043774366445526     
 H   5.6345152240125280        7.6849065329371165        7.2808968986749649     
 H  -3.1911466070981649        12.914405806296928        6.4089718019964694     
 C  -2.2532318925153967        12.372397330506354        8.2766841839700280     
 H  -1.1750848304032626        11.561636202803282        9.9773165833073598     
 H  -5.5519151899976871        7.8621677148365450        1.0067535309386411     
 H   2.6197533117562370        13.230709885803389      -0.32667512663271875     
 H  -2.6769507570806521        13.220657854446989        8.8044794322790807     
 Dy   4.4378489707914422E-002   8.3784695218918728        12.599075721550633     
 Cl   6.0801597980025386E-002   11.060048450303105        12.619809836593573     
 O -0.78554886433278814        7.9127406638049287        10.640747692756831     
 N  -1.3666972521776339        6.2461396656494959        13.063699023377936     
 N  -2.1823767221638866        8.8256063577654604        13.814783254846374     
 O  0.86745131096951367        7.9240726323700690        14.567956339365862     
 N   1.4376535643628152        6.2387685679436986        12.150609086762191     
 N   2.2589530748692561        8.8125714774473156        11.362938603686027     
 C  -1.2348828400257512        6.8467008760540633        9.9756659278623321     
 C  -1.9993843526487125        6.4614975652222117        14.388619116966606     
 C -0.53016924657370990        5.0177457273143684        13.126592148534904     
 C  -2.4701062067018280        6.0995210007722660        12.056549349046648     
 C  -2.8243357479667934        10.012150751501522        13.879508840594589     
 C  -2.7386021979244379        7.7697058308909419        14.458932131566344     
 C   1.3170517100711012        6.8616422041131457        15.238177318149576     
 C   2.0709324166889385        6.4403083188568759        10.824153454197049     
 C  0.59577695046912638        5.0128445161372985        12.095219066141743     
 C   2.5417195545577949        6.0944482649694161        13.157068641637768     
 C   2.8976886183168125        9.9990584342849491        11.268148694309101     
 C   2.8105532562575277        7.7460908939471969        10.732436029810778     
 C  -2.0465823433390744        5.8796358024244535        10.633643492330751     
 C -0.90930897926218734        6.6348376040651900        8.6159946111813106     
 H  -2.6889672756629905        5.6373477444277116        14.641225626449403     
 H  -1.1978888931940752        6.4726113752397900        15.143766437574552     
 H  -1.1580804713649997        4.1215662545025049        12.983208238440055     
 H -0.10116625617996811        4.9603343340092474        14.132103148003639     
 H  -3.0583963197724437        7.0261434045401518        12.112080973259882     
 H  -3.1202173966767428        5.2660450432991599        12.368573874737686     
 H  -2.3267110055887397        10.833592402452750        13.369171922031112     
 C  -4.0292260195021958        10.190205737849549        14.555668991105906     
 C  -3.9317359913215939        7.8765590640568837        15.171188710277372     
 C   2.1219262886058781        5.8865952038218170        14.583004823541813     
 C   1.0005489092150246        6.6613998237365148        16.602308495825156     
 H   2.7592781345023880        5.6127660847833862        10.580683788569525     
 H   1.2690844915098154        6.4441077876692461        10.069535661527906     
 H   1.2199756511056459        4.1147117180737656        12.240901471673192     
 H  0.16563046958119790        4.9515628714731763        11.090649813822017     
 H   3.1337785989799101        7.0182556770794760        13.092644682698657     
 H   3.1878950250108407        5.2562569141980466        12.849357545435023     
 H   2.4049560872553299        10.828965031427421        11.769405589192409     
 C   4.0944271734742248        10.166539798889731        10.575373751690707     
 C   3.9969792537941160        7.8406996260906725        10.007465086656040     
 C  -2.5201029663358465        4.7698013914888602        9.9268145391012581     
 C  -1.3960629131653683        5.5178166285666164        7.9273792912237990     
 H -0.30243219793600135        7.3736962349079134        8.0945131764893468     
 H  -4.5039288096880474        11.167300324956784        14.582690919293787     
 C  -4.6022649469595214        9.0995745718439984        15.205028346500038     
 H  -4.3392262091382028        7.0013090037938239        15.671235976114861     
 C   2.5961466886157769        4.7809220496119043        15.295986543259732     
 C   1.4895276671237350        5.5496515598029710        17.297402091387386     
 H  0.39626351349206956        7.4025944959191339        17.122813400689314     
 H   4.5656482542004388        11.144469366832841        10.522743762591643     
 C   4.6641766181570059        9.0639172570219841        9.9434185626268867     
 H   4.4011924659168393        6.9570013018753238        9.5200284534224924     
 H  -3.1509033216967297        4.0467140777185691        10.444786777858473     
 C  -2.2097606734723723        4.5847357883696942        8.5762322565450990     
 H  -1.1404727167892548        5.4000957350301322        6.8732041896986731     
 H  -5.5551723769183612        9.1999332807349408        15.722007371670378     
 H   3.2196440496762118        4.0504958523388641        14.779271490247595     
 C   2.2957891497658700        4.6083298920369815        16.650634740677695     
 H   1.2364628933557340        5.4394522400440000        18.353300033958359     
 H   5.6125842054717703        9.1553164639145788        9.4169426704018591     
 H  -2.6130032182215213        3.7239924494670595        8.0522375701446265     
 H   2.7017906049627216        3.7513792605803027        17.178340020831300     
         256

 Dy   4.2791919375353906        8.1008851362900314E-002   4.2277726668712656     
 Cl   4.2117356000740402       -2.5976288557997460        4.2442875858129643     
 O   5.1245397175081395       0.52841943827498550        2.2635932493418500     
 N   5.7179899529918314        2.1971029949074370        4.6833566619570073     
 N   6.4818097816269535      -0.40084868791607925        5.4723210550957697     
 O   3.4624063567369574       0.57020726855313164        6.1861113924013313     
 N   2.9160317435298260        2.2466983334968855        3.7632419643923347     
 N   2.0502853071303271      -0.31141249898150886        2.9995129558081928     
 C   5.5700267356599520        1.5976883781319253        1.5999067654282468     
 C   6.3535980331005604        1.9758865353671209        6.0052195411550517     
 C   4.8988928214139236        3.4373811082820649        4.7489139208402786     
 C   6.8199454516224867        2.3296042186064381        3.6732133622366869     
 C   7.0973463253406184       -1.5996914756666838        5.5614321566334395     
 C   7.0771994617260745       0.66032828827937495        6.0730007869408080     
 C   3.0206516478057965        1.6408856854165479        6.8485986390242903     
 C   2.2901467380485627        2.0517477413216265        2.4319101496495850     
 C   3.7724582937898461        3.4638707112891969        3.7174468904577451     
 C   1.8051607009553283        2.4049766591797472        4.7603872503802522     
 C   1.3840521744801815       -1.4843994867062431        2.9226483205304254     
 C   1.5336004515562611       0.75459824222560468        2.3376394327950614     
 C   6.3875121813115410        2.5612679605797637        2.2559121293504134     
 C   5.2319601337253880        1.8222073003141983       0.24456989202970017     
 H   7.0525077371385096        2.7927331118491723        6.2552050990212233     
 H   5.5553342282541616        1.9712122347038576        6.7636131408015148     
 H   5.5407294046460311        4.3249822381206835        4.6108252419885085     
 H   4.4699941804291754        3.4955885141291048        5.7543916625476248     
 H   7.3945280366679533        1.3938789673965466        3.7228570145107751     
 H   7.4830032198715442        3.1530368384583114        3.9846137695020385     
 H   6.5678734201217930       -2.4253313918459707        5.0901852100856066     
 C   8.3155963844089484       -1.7839525585122951        6.2126767383804857     
 C   8.2926852126905271       0.55158647697335539        6.7455806060633368     
 C   2.2180712535336053        2.6138930540744725        6.1879981444017202     
 C   3.3447077820347211        1.8511801624227862        8.2087985293248114     
 H   1.6116160982104952        2.8865712769489553        2.1845734587558474     
 H   3.0962730033408494        2.0417254326140797        1.6817695096433789     
 H   3.1590474526035814        4.3676132030649688        3.8750746254367807     
 H   4.2010226138637856        3.5326911029692232        2.7127488105595554     
 H   1.2031969160235110        1.4876872167235737        4.6941259829015385     
 H   1.1699445784935651        3.2494848722622094        4.4454533050656311     
 H   1.8483590792041433       -2.3145916096323935        3.4508343556169359     
 C  0.19472728094299821       -1.6394548578567782        2.2140815207350211     
 C  0.36188947956730522       0.66877974830857845        1.5860364020298234     
 C   6.8403407396742733        3.6866245086825957        1.5594081475544717     
 C   5.7027646546995525        2.9509769377639405      -0.43627791712235942     
 H   4.6204725400951334        1.0903159857711895      -0.28067618893845936     
 H   8.7629365056674633       -2.7725592525874281        6.2683195856446661     
 C   8.9380183073443344      -0.68360935388061550        6.7995066266366759     
 H   8.7335957776036341        1.4338836778365482        7.2043424773421183     
 C   1.7403923189599608        3.7201842206319107        6.8971147688852064     
 C   2.8575064826810674        2.9672505804356257        8.8983696239778336     
 H   3.9485567453308010        1.1111231324354842        8.7315344901354468     
 H -0.30314487188529032       -2.6054801044711131        2.1826509086735260     
 C -0.33252439949062673      -0.54064909932513439        1.5381896524322762     
 H  -1.2772872704100893E-002   1.5498521962980030        1.0695934877138484     
 H   7.4648289810472761        4.4122043010312391        2.0822842732254885     
 C   6.5120712174556630        3.8867342468876518       0.21487945468295366     
 H   5.4333315543806071        3.0789510806283844       -1.4859574124237631     
 H   9.9051181922353688      -0.78494602678897241        7.2898270128639657     
 H   1.1105746757618216        4.4446902603994882        6.3799475298684971     
 C   2.0444282378898673        3.9007023209298142        8.2496644898589651     
 H   3.1128708420204911        3.0838594760675857        9.9528693167619604     
 H  -1.2723623934091346      -0.62513734341852101       0.99487966262952310     
 H   6.8963357442514335        4.7606104109077574      -0.30266592116068447     
 H   1.6360156479236236        4.7586843373508900        8.7734493194507976     
 Dy   4.3128185606378109        16.882993213480816        12.587639678327234     
 Cl   4.3325197268243603        19.558919970513653        12.614655938841087     
 O   3.4736054748915843        16.410291679957858        10.632177838008348     
 N   2.9077871537528353        14.740200066350891        13.056147169516269     
 N   2.0976549139757501        17.319763623003272        13.825209430577310     
 O   5.1484781425448940        16.420800199235888        14.547533646311679     
 N   5.7075814855235691        14.732699338475532        12.134398405824832     
 N   6.5275774985596433        17.310266682579297        11.349449010048339     
 C   3.0314170332231209        15.337597441125192        9.9720298552225533     
 C   2.2801936757007928        14.951897711329300        14.383542959417005     
 C   3.7421931670893764        13.509525929842175        13.112471512595112     
 C   1.7994830198495162        14.595273847804425        12.054497564664388     
 C   1.4559495321485842        18.505658454797395        13.900969675702532     
 C   1.5391111988176092        16.258062780568856        14.458137975552127     
 C   5.5905216829979887        15.354133326712123        15.217289776791816     
 C   6.3380753365316380        14.938273873524734        10.807695507109214     
 C   4.8670097866967872        13.505864724828928        12.079605239967284     
 C   6.8131656493537358        14.584883020114631        13.138010472537644     
 C   7.1701756868950524        18.494925191360743        11.259319464799310     
 C   7.0799709477633979        16.242887439171898        10.720957594764927     
 C   2.2214460746785760        14.370846875484636        10.632667258639851     
 C   3.3639628508529502        15.116252486459661        8.6154831062011183     
 H   1.5926556969869936        14.126301844641153        14.636783777518490     
 H   3.0840633274109215        14.962781290556331        15.136136427758126     
 H   3.1118226774734907        12.615406929469373        12.966219781482383     
 H   4.1721698746818161        13.446491667880672        14.117148005709312     
 H   1.2134572665796837        15.523336348518855        12.110228340194940     
 H   1.1486661332892880        13.763523608062924        12.370111052990758     
 H   1.9557199141979460        19.332418716739916        13.401723605163754     
 C  0.24843650876694603        18.676788693985408        14.574214380278889     
 C  0.34153085842781866        16.356929940450105        15.163694824472278     
 C   6.3918459014493738        14.375876867257551        14.562928061999097     
 C   5.2690575067131533        15.151885016095704        16.579853855670379     
 H   7.0251860085113806        14.111240941344359        10.559013306783962     
 H   5.5350685251242107        14.946210229857783        10.054365807342213     
 H   5.4923823919254362        12.608464965844083        12.226697102356432     
 H   4.4368110714519897        13.442313949722889        11.075260881044384     
 H   7.4073405697630186        15.507401511571725        13.074782208879160     
 H   7.4572393988164709        13.745378728560045        12.828659634413592     
 H   6.6776096830597389        19.325674649072752        11.759070060471624     
 C   8.3706748820564201        18.660153145110826        10.572464420831738     
 C   8.2706133307153404        16.335275392340979        10.003116109136498     
 C   1.7574212003684360        13.252335677915433        9.9333798302253111     
 C   2.8854759986096359        13.991540826951910        7.9334498782874334     
 H   3.9696916328604099        15.852770628258765        8.0896903871284049     
 H -0.22479201565910187        19.653887567889821        14.612518839879829     
 C -0.32948833586804499        17.579014051791667        15.206501986434576     
 H  -6.8288265065564388E-002   15.476424693361722        15.652377552578226     
 C   6.8553690668628988        13.263924174950102        15.273335109022272     
 C   5.7478785119383105        14.034589125660492        17.273258625449138     
 H   4.6673441074463087        15.894224164362065        17.101263999107037     
 H   8.8440661948385841        19.636976981624958        10.522204666959395     
 C   8.9409775225653085        17.556851060364778        9.9425774341030149     
 H   8.6752256580732343        15.450658543263533        9.5178979978387943     
 H   1.1305856130747960        12.528501548198342        10.455472352817642     
 C   2.0746452710937340        13.058346683509749        8.5856091935109742     
 H   3.1453401612516649        13.867942261587405        6.8809945101940233     
 H  -1.2851198372372625        17.673752668626115        15.719260512747592     
 H   7.4750114549312743        12.530513554327827        14.755921505043828     
 C   6.5484985746916857        13.088646564427254        16.626278231912600     
 H   5.4911466060479439        13.923257839847592        18.328086592383812     
 H   9.8918308307376108        17.646411226139978        9.4202872132836610     
 H   1.6800727152227681        12.190450251004613        8.0668065040401515     
 H   6.9440766973303036        12.225936099828013        17.152908953359560     
 Dy   5.0085708861332245E-003   8.5739675064536183        4.2310395297776173     
 Cl  -6.9348279735389817E-002   5.8910395881708029        4.2623244362956481     
 O  0.83244188503518002        9.0197485902446726        2.2584315764015677     
 N   1.4420484856127660        10.680305617477888        4.6777354060031113     
 N   2.2230158427501627        8.0914026291854828        5.4480573972379913     
 O -0.78612986409811048        9.0705520512716014        6.1952322818253407     
 N  -1.3722064839363082        10.735043550749198        3.7718563767519280     
 N  -2.2140926469291120        8.1662719495959237        2.9893816137976668     
 C   1.2803529695790969        10.084522925101870        1.5900240772792531     
 C   2.0885751380290127        10.462923083971937        5.9960657456906832     
 C  0.61729872778725492        11.917483083481720        4.7527390965424194     
 C   2.5363424039603442        10.822033436458419        3.6596608636150774     
 C   2.8413702215948540        6.8932514702134124        5.5252690890964180     
 C   2.8126331150566917        9.1473062870681101        6.0622642566024068     
 C  -1.2434940640987051        10.132097318093736        6.8611833743465471     
 C  -1.9998720131320573        10.539777207866139        2.4424805856579543     
 C -0.51294705673146979        11.949076093427497        3.7256445899545763     
 C  -2.4763333713392623        10.887723799775264        4.7757716541483983     
 C  -2.8727966035213042        6.9893465412458404        2.9051071322132045     
 C  -2.7453736224789278        9.2362074821981430        2.3443857409971454     
 C   2.0977658159296788        11.050432990780257        2.2430342280289772     
 C  0.94737732550105869        10.300072645481716       0.23206836104027131     
 H   2.7884394546888593        11.281286277630093        6.2380837413485368     
 H   1.2957014104016717        10.460078100736558        6.7599685957015572     
 H   1.2565928166631224        12.807221329364536        4.6183788888219448     
 H  0.19191446604923135        11.968481191486429        5.7600288480226736     
 H   3.1180043671018445        9.8906573068242505        3.7066121595505441     
 H   3.1951204663855983        11.649917815925997        3.9680620190508997     
 H   2.3162433126834663        6.0722663247115358        5.0415026621316539     
 C   4.0562560618450876        6.7046841906747492        6.1813124864730025     
 C   4.0212053239546064        9.0326356367801264        6.7461948627897002     
 C  -2.0587988697284740        11.096567765896188        6.2033271070616891     
 C -0.92304416217449425        10.339706336563161        8.2227177187319249     
 H  -2.6856943757145384        11.369663678816964        2.1979852800617015     
 H  -1.1952148686508686        10.537736624545845        1.6907720271993654     
 H  -1.1222015947877899        12.854954876337452        3.8871136681946110     
 H  -8.7416676566455714E-002   12.018402268282419        2.7196629802516474     
 H  -3.0746079969124409        9.9676469283405424        4.7112321660557086     
 H  -3.1179641541300609        11.729468664419759        4.4666742425552384     
 H  -2.3970957564382327        6.1567508003332918        3.4193981896976657     
 C  -4.0678927676499539        6.8335678333329106        2.2065425104167455     
 C  -3.9230605789966884        9.1489680936452764        1.6022815246907194     
 C   2.5550180973467023        12.170065163127443        1.5402301233714881     
 C   1.4234028263709400        11.422580588660834      -0.45501595238280218     
 H  0.33741812839763091        9.5642035096488947      -0.28949662609281390     
 H   4.5081919797208325        5.7176316873810862        6.2245365991813522     
 C   4.6690336373095045        7.7982553726323021        6.7899824914410534     
 H   4.4559429795538366        9.9099731197500276        7.2194839476559034     
 C  -2.5502356177276773        12.193309259031127        6.9183300347972079     
 C  -1.4248460751091678        11.446153100062604        8.9175277977727756     
 H -0.31032987027841213        9.6037250043451348        8.7412972773686981     
 H  -4.5580078202206966        5.8637788254677758        2.1686670254330669     
 C  -4.6099458638582673        7.9357580165954937        1.5480737914477956     
 H  -4.3085594315457136        10.032490355452458        1.0979167166954649     
 H   3.1807505525973268        12.897120541402805        2.0593651602855454     
 C   2.2321321442224757        12.361024854982357       0.19313682210193497     
 H   1.1586780070895650        11.543592321960721       -1.5066973987200973     
 H   5.6318961117612751        7.6922323639234049        7.2876396876874692     
 H  -3.1887346160183485        12.912385008147236        6.4044700415368228     
 C  -2.2496927026838573        12.371555113595720        8.2720814863430263     
 H  -1.1713492112629365        11.561175175162953        9.9727350709566238     
 H  -5.5541365502679181        7.8511909466828911        1.0122422590347768     
 H   2.6212616132506135        13.229609854313049      -0.32920948663944688     
 H  -2.6711089356725868        13.221333851132290        8.7992504057911720     
 Dy   4.3173246047122978E-002   8.3791089565426855        12.600702836895570     
 Cl   5.7458551372022847E-002   11.060703971722795        12.618388306624215     
 O -0.78585737968950931        7.9131786798944352        10.642027467871149     
 N  -1.3671114155698705        6.2463763421745462        13.064714689540141     
 N  -2.1829120663474981        8.8257968681989141        13.817703170841735     
 O  0.86635846351256229        7.9245217760830622        14.569536322009277     
 N   1.4374492362465336        6.2398567142493286        12.152132711635971     
 N   2.2585454782823304        8.8139194614925849        11.366124355187425     
 C  -1.2351662895131761        6.8472345871586571        9.9767712354960985     
 C  -1.9999961581238412        6.4611582707099906        14.389599359269944     
 C -0.53028763340633889        5.0181196588329318        13.127381980551412     
 C  -2.4704435310216453        6.0997407290850401        12.057518411091984     
 C  -2.8245083356001142        10.012433423991371        13.884245815265130     
 C  -2.7390993001919939        7.7693256554318477        14.460932360709711     
 C   1.3154613436739913        6.8617558103818315        15.239577140944618     
 C   2.0710324437900445        6.4419590548011882        10.825898506737344     
 C  0.59589464344221366        5.0137622955435681        12.096255993227569     
 C   2.5412511338920152        6.0955233192924743        13.158898818963991     
 C   2.8973806130451312        10.000434819876453        11.272720189618191     
 C   2.8105469293117746        7.7478989247124774        10.735217183069699     
 C  -2.0468784684551671        5.8800826154320083        10.634592303037676     
 C -0.90960489095596864        6.6355643166986713        8.6170613239631795     
 H  -2.6896447037766915        5.6369230292449402        14.641678614194461     
 H  -1.1986124723546678        6.4718330169158103        15.144858327057095     
 H  -1.1579425402284997        4.1218253653722545        12.983672680286048     
 H -0.10146906219197128        4.9604519105583229        14.132941034823276     
 H  -3.0588660976351991        7.0262746047761366        12.113249343863894     
 H  -3.1204672776790683        5.2661378783192436        12.369413729393917     
 H  -2.3269982865798657        10.834330226037475        13.374544776988001     
 C  -4.0289403398019763        10.190030578274595        14.561320975585316     
 C  -3.9319406391294347        7.8755992682311957        15.173740841279635     
 C   2.1207854670452901        5.8870161175596358        14.584513052887631     
 C  0.99777622091352214        6.6606754186728629        16.603283148592642     
 H   2.7595604977421488        5.6145984948650476        10.582279845282573     
 H   1.2694158522388339        6.4459546657323212        10.071032734835116     
 H   1.2203038815450813        4.1157677010763889        12.241950403365871     
 H  0.16602853062307810        4.9526290213558593        11.091552605239816     
 H   3.1330549777719190        7.0195176452015282        13.095057099628791     
 H   3.1877486821597567        5.2576015269382417        12.851150808431520     
 H   2.4042698052397968        10.829968251094678        11.774212481763168     
 C   4.0946009038168025        10.168412924470760        10.580893945371637     
 C   3.9973952708547045        7.8430818709916057        10.011033277530435     
 C  -2.5203463963222621        4.7703391200299743        9.9275939021211332     
 C  -1.3963697750188315        5.5186835832299543        7.9282503775214188     
 H -0.30260961721240121        7.3743254581471218        8.0956294985404114     
 H  -4.5032290323692425        11.167271296041106        14.589930728974409     
 C  -4.6020737931535685        9.0987299040295984        15.209455920550035     
 H  -4.3394680410143822        6.9998527292744415        15.672855125073376     
 C   2.5942275426541990        4.7807895099807141        15.297135679383759     
 C   1.4860045002313615        5.5483913502426745        17.298054167808647     
 H  0.39328790566286265        7.4017204829672201        17.123762749760381     
 H   4.5659155650003953        11.146328895169557        10.529416358192480     
 C   4.6646821983813052        9.0663149476097864        9.9483416180341973     
 H   4.4018949646151553        6.9597307479077912        9.5232084036902425     
 H  -3.1510813355870568        4.0471272333467123        10.445470237772625     
 C  -2.2100191450551350        4.5854679307127251        8.5769780323305902     
 H  -1.1406345342703292        5.4010650957171187        6.8740894053788058     
 H  -5.5547461100365245        9.1986515946314480        15.726933286753340     
 H   3.2180284476185905        4.0506042750549778        14.780456072162835     
 C   2.2926141202392829        4.6073274737332834        16.651374778409927     
 H   1.2323768224001608        5.4377152776696001        18.353748497172521     
 H   5.6133607211045931        9.1581119337231200        9.4224087765316735     
 H  -2.6132693713493693        3.7247837120103533        8.0529059794201636     
 H   2.6978214386864496        3.7498692673622727        17.178872800728172     
         256

 Dy   4.2799372872425696        8.1768098955911403E-002   4.2260439979189028     
 Cl   4.2200068330658134       -2.5970836730219964        4.2395747149893017     
 O   5.1222471983405686       0.53079337157776485        2.2614280531260889     
 N   5.7151398440594052        2.2001899038066104        4.6807535209284508     
 N   6.4844619996795139      -0.39558389835873708        5.4686510580073513     
 O   3.4628247683217399       0.56883150552500594        6.1850701681900722     
 N   2.9126145034376227        2.2443480663416762        3.7621287528487422     
 N   2.0514095792047353      -0.31589896930578565        2.9986502439517269     
 C   5.5677680200310684        1.5996715039061560        1.5972647513251081     
 C   6.3508319659671644        1.9806608513263297        6.0028759651156021     
 C   4.8940604349345991        3.4392197275951686        4.7453811347024697     
 C   6.8170769908533222        2.3335703421723895        3.6706775295103884     
 C   7.1023809044138835       -1.5932133968926079        5.5573880081297240     
 C   7.0759077986676218       0.66591149363722213        6.0723020022807184     
 C   3.0209257678940413        1.6394009291591536        6.8477024453993689     
 C   2.2854399177431666        2.0477497035636683        2.4317026375996313     
 C   3.7672066010020857        3.4625968860015082        3.7143989282624403     
 C   1.8028038612380697        2.4016238882375527        4.7605698921602242     
 C   1.3879992888046058       -1.4903599305055493        2.9214454867381559     
 C   1.5308100160722322       0.74947839125609306        2.3391564041178325     
 C   6.3851799791547030        2.5635914226042344        2.2528783073448118     
 C   5.2300075657447893        1.8231253382348429       0.24171645159306682     
 H   7.0489256734231196        2.7984128540103756        6.2521468734188650     
 H   5.5524898520925881        1.9761107927367625        6.7611923852013458     
 H   5.5342604981520287        4.3276946979517197        4.6058954244120081     
 H   4.4655538541703779        3.4980908942147599        5.7509696763534448     
 H   7.3929711802270699        1.3987402489191525        3.7212844795873559     
 H   7.4789509523413722        3.1581055874184991        3.9816783679018122     
 H   6.5761506056749273       -2.4191043307519737        5.0832803175872057     
 C   8.3190479732412879       -1.7760391121998178        6.2117499520382093     
 C   8.2890040912471346       0.55825927672076026        6.7491930345229667     
 C   2.2173386457965383        2.6118192032217533        6.1874840807793072     
 C   3.3459731058975297        1.8504006229091432        8.2075761381109427     
 H   1.6055798006537736        2.8815159234324046        2.1845583854940864     
 H   3.0907095533140883        2.0380999611125152        1.6806602911718924     
 H   3.1524916914476280        4.3656536459244162        3.8707450644438053     
 H   4.1954198911011424        3.5302634593948654        2.7094726627196049     
 H   1.2021202447097876        1.4834513867209544        4.6955470902458121     
 H   1.1660813684053914        3.2450758841664085        4.4460540415694494     
 H   1.8555886995481274       -2.3199988597954606        3.4473546104483876     
 C  0.19758400527155398       -1.6474602157171363        2.2152429183422413     
 C  0.35728145927093796       0.66191858487429200        1.5909004830487319     
 C   6.8397842982437984        3.6872864150845297        1.5549981721150858     
 C   5.7021115963884910        2.9506086242901697      -0.44026444097543055     
 H   4.6182785238956736        1.0909861419188349      -0.28288235892307501     
 H   8.7688436034044113       -2.7635713879332697        6.2663021228285913     
 C   8.9366445445949640      -0.67572394877165820        6.8031123908881570     
 H   8.7266135881254510        1.4405164532658206        7.2108472152707712     
 C   1.7409457626199651        3.7189845900505873        6.8961249847090729     
 C   2.8595477613609490        2.9669738942761117        8.8968738822469629     
 H   3.9503362329051566        1.1107425659426526        8.7302595122315090     
 H -0.29753404227581359       -2.6147480895298782        2.1829116000431341     
 C -0.33436356085833485      -0.54898319606678614        1.5429325440509121     
 H  -2.0668717548089674E-002   1.5427632461204470        1.0767487399789764     
 H   7.4652218363864673        4.4126080355499901        2.0770148507448787     
 C   6.5124886136272560        3.8859630673779129       0.21006359242929215     
 H   5.4331439596938731        3.0776812697141196       -1.4901632860655671     
 H   9.9022503075647723      -0.77622866939019775        7.2963472734568580     
 H   1.1111762200105080        4.4434652058884341        6.3788501949386642     
 C   2.0464350674909930        3.9004551180042792        8.2482154334635247     
 H   3.1156858755626589        3.0840871317378542        9.9511178481661862     
 H  -1.2752909513081199      -0.63475265408312975        1.0018027874151316     
 H   6.8984651700901631        4.7584808508735623      -0.30832044053171948     
 H   1.6392034299321099        4.7591458884563469        8.7717976836895968     
 Dy   4.3122548681447208        16.883327537971834        12.589646583279762     
 Cl   4.3296975483216542        19.559320234789915        12.614305698980967     
 O   3.4736556343369638        16.410791591529208        10.633951278340755     
 N   2.9082466104358535        14.739900313934125        13.057572361970015     
 N   2.0971146971895553        17.319126430025129        13.827513781890943     
 O   5.1480275311510173        16.421059169143010        14.549433590277047     
 N   5.7081910205987283        14.733602304600474        12.136133834555407     
 N   6.5274094266863498        17.311349343770488        11.352088224876301     
 C   3.0316981381649963        15.338251344855726        9.9734171891200472     
 C   2.2803977394451493        14.951028189759379        14.384927076259560     
 C   3.7431910469683345        13.509562544370821        13.113848114962321     
 C   1.8001457713773479        14.594664525670600        12.055747744079454     
 C   1.4553603752987416        18.504934239275460        13.904392118157805     
 C   1.5392787425045416        16.257107843227875        14.460511940090781     
 C   5.5900165009982121        15.354265479644111        15.219020999459392     
 C   6.3387969739725669        14.939510093466431        10.809511228508191     
 C   4.8681312368860326        13.506461824914604        12.081124054304253     
 C   6.8136708839366547        14.586185519246339        13.139980818644572     
 C   7.1698245086511578        18.496158607720663        11.262920623332720     
 C   7.0804463554119090        16.244344376508355        10.723521181679935     
 C   2.2221766344698453        14.370944873975231        10.633784913735424     
 C   3.3639626096915114        15.117718971497476        8.6166656723454391     
 H   1.5928491067884389        14.125296047781026        14.637658640027547     
 H   3.0841626772319302        14.961511316450071        15.137635262651667     
 H   3.1132554700764361        12.615167169150553        12.967498997762117     
 H   4.1730907879060588        13.446566274616153        14.118546687541611     
 H   1.2136189275041631        15.522392569527872        12.111808199462169     
 H   1.1497272157571450        13.762476292933711        12.371050522447341     
 H   1.9544570800648409        19.331927412691037        13.404868959545560     
 C  0.24860067185950757        18.675723886242583        14.579022270792345     
 C  0.34247542503583883        16.355608689244537        15.167441253386469     
 C   6.3919755712883317        14.376525140151156        14.564680680454751     
 C   5.2676789772450254        15.151221744029515        16.581246446418113     
 H   7.0261088486545598        14.112639163128319        10.560767060552411     
 H   5.5359054617548535        14.947414168695808        10.056042901137522     
 H   5.4938733122892769        12.609317043828074        12.228231673616829     
 H   4.4380918612795464        13.442914770042568        11.076699246895007     
 H   7.4073169838115724        15.509060855974866        13.077187037114808     
 H   7.4582676182924184        13.747118672297818        12.830580438834303     
 H   6.6766646746753233        19.326608735653558        11.762580046374776     
 C   8.3708277934834854        18.661895413765180        10.577069838494877     
 C   8.2716067017469701        16.337276190869758        10.006622240532442     
 C   1.7583525806163876        13.252654626835941        9.9339869754002770     
 C   2.8857090161752317        13.993224588657254        7.9341467339888299     
 H   3.9694352482314756        15.854577244263348        8.0910950436808058     
 H -0.22467339139697945        19.652781907802066        14.618176729026516     
 C -0.32850866584937333        17.577650460925923        15.211559285708512     
 H  -6.6790777136057231E-002   15.474877534454864        15.656167824825090     
 C   6.8552789686670215        13.264285657311202        15.274781662908685     
 C   5.7462167890673870        14.033592699464881        17.274331131632565     
 H   4.6656225050078302        15.893297058355168        17.102661625495141     
 H   8.8440716334009633        19.638808117044409        10.527580420463906     
 C   8.9418329383913857        17.558984010802025        9.9471527422026789     
 H   8.6767588163762088        15.452930872523140        9.5213461084567061     
 H   1.1318195452664852        12.528373275476303        10.455821106437904     
 C   2.0753313675499858        13.059434287741999        8.5860393998986435     
 H   3.1456351229570352        13.870094991522139        6.8816414657057985     
 H  -1.2836127874109000        17.672110184145435        15.725333862697861     
 H   7.4753814143166881        12.531285919491401        14.757349987027848     
 C   6.5474833610814986        13.088176034446448        16.627398613577867     
 H   5.4890131345426170        13.921744964497860        18.328975988230056     
 H   9.8930513311778761        17.648948168668870        9.4255884987410319     
 H   1.6808768977535717        12.191688839904101        8.0668960887912462     
 H   6.9427563771269361        12.225208393669346        17.153863841775163     
 Dy   6.2993378654517557E-003   8.5716003135476608        4.2284427256134371     
 Cl  -6.1591836698124278E-002   5.8886362192962691        4.2579624127961315     
 O  0.83258738903127116        9.0196822617619308        2.2562292975125047     
 N   1.4395412687891254        10.680906380791455        4.6754656505694321     
 N   2.2247619297779226        8.0940493899093191        5.4464005076893258     
 O -0.78699506634276484        9.0663103864080892        6.1925389595669689     
 N  -1.3746382125878294        10.730214478843733        3.7690680858794914     
 N  -2.2116056941480995        8.1593517702519325        2.9860475748312592     
 C   1.2801398640147528        10.084656952723885        1.5879614738482251     
 C   2.0852029586480114        10.465346507641721        5.9944933600917185     
 C  0.61297805668867111        11.917008722983750        4.7486768487488176     
 C   2.5345700022980839        10.823400205674151        3.6582810136578465     
 C   2.8453724039843147        6.8971038800119224        5.5239929844968154     
 C   2.8108000805948370        9.1506439618272104        6.0626424899910285     
 C  -1.2438837285766267        10.128262263805544        6.8582817355302641     
 C  -2.0028339721951620        10.533327392658791        2.4402255019404038     
 C -0.51727420485019537        11.945443770002219        3.7215451159929569     
 C  -2.4783010011682332        10.882056563044680        4.7736015543319095     
 C  -2.8678689516744926        6.9811725020740809        2.9013632579117372     
 C  -2.7467032804257134        9.2288380580205711        2.3437606008641292     
 C   2.0970724043374922        11.050841554771340        2.2411661115479800     
 C  0.94725738007871896        10.300047664339303       0.22998821806913006     
 H   2.7840641399012083        11.284649620960082        6.2362024375098111     
 H   1.2917727456125971        10.462606697132495        6.7578228578680504     
 H   1.2508977867338866        12.807434132490698        4.6127747580528400     
 H  0.18761296329931676        11.969229564387938        5.7558842044423759     
 H   3.1172569608794172        9.8927317198548899        3.7062039374560394     
 H   3.1921976474983098        11.652132322823109        3.9669178636563553     
 H   2.3231746359741923        6.0755165473324757        5.0383105776614707     
 C   4.0589848882734119        6.7103784260997772        6.1827121478204470     
 C   4.0174894015374285        9.0375633538823354        6.7500548471352886     
 C  -2.0595244290030883        11.092458412674389        6.2004747180659461     
 C -0.92229098271066157        10.336954159989478        8.2193911818839336     
 H  -2.6896937369018121        11.362248467503969        2.1954527731992903     
 H  -1.1986226193118832        10.531450676574083        1.6880469779772138     
 H  -1.1280483339558132        12.850505781777734        3.8818262738063209     
 H  -9.1770306147960640E-002   12.014032426473261        2.7154984413570196     
 H  -3.0753432530555034        9.9611343409027047        4.7102164330828522     
 H  -3.1211912664933874        11.722773883173119        4.4644627264824344     
 H  -2.3890957960562069        6.1489778598518150        3.4131595257757024     
 C  -4.0642354058999590        6.8237247145959206        2.2054326112926628     
 C  -3.9264779521748343        9.1402698500069128        1.6055014382806394     
 C   2.5551958797859573        12.169842353268839        1.5379968985191004     
 C   1.4236865624630577        11.422269127898518      -0.45727230780693529     
 H  0.33743338869789413        9.5640518301656829      -0.29154870271583461     
 H   4.5131694505074069        5.7243688694276322        6.2256816387945353     
 C   4.6675622190306711        7.8043996751953797        6.7944082709809361     
 H   4.4493074573922993        9.9152224409111351        7.2252231879385800     
 C  -2.5485747113912689        12.190968907649889        6.9143483073419620     
 C  -1.4221628884748159        11.444793681933426        8.9133173351646899     
 H -0.30964036434747749        9.6011824279734537        8.7383153082610647     
 H  -4.5517996703517305        5.8528193403713562        2.1664459734738370     
 C  -4.6109058288295710        7.9257715891959943        1.5510591372091516     
 H  -4.3151878072961898        10.023744627846629        1.1038400339959689     
 H   3.1812640105754015        12.896745130891382        2.0569225220315959     
 C   2.2328555067088676        12.360401891662097       0.19073208142394221     
 H   1.1591485065685021        11.543143301920642       -1.5090173607956421     
 H   5.6292769995100223        7.6995581949096934        7.2943824766999725     
 H  -3.1863226249385321        12.910364209997544        6.3999682810771761     
 C  -2.2461535128523176        12.370712896685085        8.2674787887160228     
 H  -1.1676135921226101        11.560714147522624        9.9681535586058878     
 H  -5.5563579105381491        7.8402141785292363        1.0177309871309128     
 H   2.6227699147449899        13.228509822822710      -0.33174384664617501     
 H  -2.6652671142645219        13.222009847817590        8.7940213793032651     
 Dy   4.1968002386331540E-002   8.3797483911934982        12.602329952240506     
 Cl   5.4115504764020307E-002   11.061359493142485        12.616966776654859     
 O -0.78616589504623047        7.9136166959839427        10.643307242985465     
 N  -1.3675255789621070        6.2466130186995965        13.065730355702348     
 N  -2.1834474105311092        8.8259873786323677        13.820623086837097     
 O  0.86526561605561092        7.9249709197960554        14.571116304652691     
 N   1.4372449081302521        6.2409448605549587        12.153656336509753     
 N   2.2581378816954052        8.8152674455378524        11.369310106688822     
 C  -1.2354497390006010        6.8477682982632508        9.9778765431298648     
 C  -2.0006079635989700        6.4608189761977695        14.390579601573284     
 C -0.53040602023896799        5.0184935903514951        13.128171812567922     
 C  -2.4707808553414625        6.0999604573978132        12.058487473137317     
 C  -2.8246809232334349        10.012716096481219        13.888982789935671     
 C  -2.7395964024595503        7.7689454799727535        14.462932589853075     
 C   1.3138709772768811        6.8618694166505172        15.240976963739660     
 C   2.0711324708911509        6.4436097907455006        10.827643559277639     
 C  0.59601233641530105        5.0146800749498386        12.097292920313395     
 C   2.5407827132262359        6.0965983736155334        13.160728996290214     
 C   2.8970726077734499        10.001811205467959        11.277291684927281     
 C   2.8105406023660220        7.7497069554777580        10.737998336328621     
 C  -2.0471745935712597        5.8805294284395631        10.635541113744601     
 C -0.90990080264974982        6.6362910293321518        8.6181280367450483     
 H  -2.6903221318903925        5.6364983140621696        14.642131601939521     
 H  -1.1993360515152602        6.4710546585918314        15.145950216539640     
 H  -1.1578046090919998        4.1220844762420041        12.984137122132042     
 H -0.10177186820397448        4.9605694871073984        14.133778921642911     
 H  -3.0593358754979549        7.0264058050121214        12.114417714467905     
 H  -3.1207171586813942        5.2662307133393274        12.370253584050149     
 H  -2.3272855675709918        10.835068049622199        13.379917631944890     
 C  -4.0286546601017559        10.189855418699640        14.566972960064724     
 C  -3.9321452869372751        7.8746394724055078        15.176292972281898     
 C   2.1196446454847022        5.8874370312974538        14.586021282233450     
 C  0.99500353261201968        6.6599510136092110        16.604257801360124     
 H   2.7598428609819101        5.6164309049467080        10.583875901995619     
 H   1.2697472129678524        6.4478015437953964        10.072529808142324     
 H   1.2206321119845167        4.1168236840790122        12.242999335058553     
 H  0.16642659166495830        4.9536951712385413        11.092455396657614     
 H   3.1323313565639279        7.0207796133235805        13.097469516558926     
 H   3.1876023393086728        5.2589461396784376        12.852944071428018     
 H   2.4035835232242642        10.830971470761936        11.779019374333927     
 C   4.0947746341593803        10.170286050051786        10.586414139052566     
 C   3.9978112879152929        7.8454641158925380        10.014601468404832     
 C  -2.5205898263086772        4.7708768485710884        9.9283732651410066     
 C  -1.3966766368722947        5.5195505378932932        7.9291214638190386     
 H -0.30278703648880106        7.3749546813863303        8.0967458205914777     
 H  -4.5025292550504377        11.167242267125427        14.597170538655030     
 C  -4.6018826393476164        9.0978852362151983        15.213883494600029     
 H  -4.3397098728905616        6.9983964547550590        15.674474274031889     
 C   2.5923083966926215        4.7806569703495239        15.298284815507785     
 C   1.4824813333389879        5.5471311406823771        17.298706244229908     
 H  0.39031229783365567        7.4008464700153072        17.124712098831452     
 H   4.5661828758003509        11.148188423506273        10.536088953793314     
 C   4.6651877786056044        9.0687126381975869        9.9532646734415078     
 H   4.4025974633134712        6.9624601939402586        9.5263883539579925     
 H  -3.1512593494773840        4.0475403889748556        10.446153697686778     
 C  -2.2102776166378977        4.5862000730557551        8.5777238081160796     
 H  -1.1407963517514037        5.4020344564041061        6.8749746210589384     
 H  -5.5543198431546887        9.1973699085279534        15.731859201836301     
 H   3.2164128455609697        4.0507126977710914        14.781640654078076     
 C   2.2894390907126958        4.6063250554295854        16.652114816142159     
 H   1.2282907514445873        5.4359783152952001        18.354196960386687     
 H   5.6141372367374158        9.1609074035316631        9.4278748826614880     
 H  -2.6135355244772169        3.7255749745536475        8.0535743886957007     
 H   2.6938522724101777        3.7483592741442422        17.179405580625041     
         256

 Dy   4.2806826369497477        8.2527346548922478E-002   4.2243153289665401     
 Cl   4.2282780660575865       -2.5965384902442468        4.2348618441656392     
 O   5.1199546791729977       0.53316730488054431        2.2592628569103277     
 N   5.7122897351269799        2.2032768127057842        4.6781503798998942     
 N   6.4871142177320742      -0.39031910880139498        5.4649810609189320     
 O   3.4632431799065224       0.56745574249688024        6.1840289439788130     
 N   2.9091972633454199        2.2419977991864664        3.7610155413051491     
 N   2.0525338512791436      -0.32038543963006244        2.9977875320952609     
 C   5.5655093044021848        1.6016546296803864        1.5946227372219697     
 C   6.3480658988337693        1.9854351672855386        6.0005323890761515     
 C   4.8892280484552737        3.4410583469082727        4.7418483485646608     
 C   6.8142085300841568        2.3375364657383408        3.6681416967840899     
 C   7.1074154834871486       -1.5867353181185317        5.5533438596260085     
 C   7.0746161356091690       0.67149469899506942        6.0716032176206278     
 C   3.0211998879822861        1.6379161729017595        6.8468062517744483     
 C   2.2807330974377709        2.0437516658057095        2.4314951255496773     
 C   3.7619549082143249        3.4613230607138195        3.7113509660671351     
 C   1.8004470215208108        2.3982711172953586        4.7607525339401962     
 C   1.3919464031290301       -1.4963203743048556        2.9202426529458863     
 C   1.5280195805882033       0.74435854028658144        2.3406733754406033     
 C   6.3828477769978651        2.5659148846287048        2.2498444853392101     
 C   5.2280549977641906        1.8240433761554875       0.23886301115643346     
 H   7.0453436097077295        2.8040925961715786        6.2490886478165066     
 H   5.5496454759310145        1.9810093507696673        6.7587716296011777     
 H   5.5277915916580254        4.3304071577827550        4.6009656068355067     
 H   4.4611135279115812        3.5005932743004147        5.7475476901592639     
 H   7.3914143237861865        1.4036015304417584        3.7197119446639362     
 H   7.4748986848112011        3.1631743363786868        3.9787429663015854     
 H   6.5844277912280607       -2.4128772696579768        5.0763754250888056     
 C   8.3224995620736273       -1.7681256658873405        6.2108231656959330     
 C   8.2853229698037421       0.56493207646816523        6.7528054629825958     
 C   2.2166060380594708        2.6097453523690342        6.1869700171568933     
 C   3.3472384297603388        1.8496210833955005        8.2063537468970758     
 H   1.5995435030970520        2.8764605699158543        2.1845433122323259     
 H   3.0851461032873271        2.0344744896109508        1.6795510727004057     
 H   3.1459359302916745        4.3636940887838644        3.8664155034508294     
 H   4.1898171683385002        3.5278358158205072        2.7061965148796543     
 H   1.2010435733960643        1.4792155567183352        4.6969681975900857     
 H   1.1622181583172175        3.2406668960706075        4.4466547780732686     
 H   1.8628183198921116       -2.3254061099585281        3.4438748652798390     
 C  0.20044072960010972       -1.6554655735774944        2.2164043159494611     
 C  0.35267343897457071       0.65505742144000545        1.5957645640676403     
 C   6.8392278568133236        3.6879483214864637        1.5505881966757000     
 C   5.7014585380774303        2.9502403108163984      -0.44425096482850174     
 H   4.6160845076962147        1.0916562980664806      -0.28508852890769060     
 H   8.7747507011413592       -2.7545835232791109        6.2642846600125175     
 C   8.9352707818455919      -0.66783854366270101        6.8067181551396372     
 H   8.7196313986472695        1.4471492286950931        7.2173519531994250     
 C   1.7414992062799695        3.7177849594692640        6.8951352005329385     
 C   2.8615890400408301        2.9666972081165977        8.8953781405160921     
 H   3.9521157204795121        1.1103619994498211        8.7289845343275694     
 H -0.29192321266633692       -2.6240160745886434        2.1831722914127423     
 C -0.33620272222604297      -0.55731729280843789        1.5476754356695481     
 H  -2.8564562392078462E-002   1.5356742959428911        1.0839039922441043     
 H   7.4656146917256594        4.4130117700687412        2.0717454282642689     
 C   6.5129060097988489        3.8851918878681739       0.20524773017563064     
 H   5.4329563650071391        3.0764114587998548       -1.4943691597073712     
 H   9.8993824228941776      -0.76751131199142297        7.3028675340497502     
 H   1.1117777642591946        4.4422401513773799        6.3777528600088305     
 C   2.0484418970921192        3.9002079150787443        8.2467663770680844     
 H   3.1185009091048266        3.0843147874081223        9.9493663795704137     
 H  -1.2782195092071049      -0.64436796474773850        1.0087259122007401     
 H   6.9005945959288928        4.7563512908393673      -0.31397495990275459     
 H   1.6423912119405961        4.7596074395618038        8.7701460479283977     
 Dy   4.3116911756516307        16.883661862462855        12.591653488232293     
 Cl   4.3268753698189473        19.559720499066177        12.613955459120845     
 O   3.4737057937823432        16.411291503100557        10.635724718673160     
 N   2.9087060671188718        14.739600561517360        13.058997554423764     
 N   2.0965744804033610        17.318489237046990        13.829818133204574     
 O   5.1475769197571397        16.421318139050136        14.551333534242415     
 N   5.7088005556738874        14.734505270725414        12.137869263285982     
 N   6.5272413548130555        17.312432004961675        11.354727439704263     
 C   3.0319792431068717        15.338905248586261        9.9748045230175411     
 C   2.2806018031895059        14.950158668189456        14.386311193102115     
 C   3.7441889268472930        13.509599158899469        13.115224717329530     
 C   1.8008085229051793        14.594055203536776        12.056997923494523     
 C   1.4547712184488990        18.504210023753529        13.907814560613080     
 C   1.5394462861914739        16.256152905886889        14.462885904629433     
 C   5.5895113189984356        15.354397632576097        15.220752222126967     
 C   6.3395186114134958        14.940746313408127        10.811326949907166     
 C   4.8692526870752788        13.507058925000278        12.082642868641221     
 C   6.8141761185195726        14.587488018378048        13.141951164751500     
 C   7.1694733304072624        18.497392024080579        11.266521781866130     
 C   7.0809217630604202        16.245801313844812        10.726084768594944     
 C   2.2229071942611145        14.371042872465829        10.634902568830995     
 C   3.3639623685300721        15.119185456535291        8.6178482384897581     
 H   1.5930425165898841        14.124290250920897        14.638533502536603     
 H   3.0842620270529393        14.960241342343812        15.139134097545210     
 H   3.1146882626793819        12.614927408831734        12.968778214041853     
 H   4.1740117011303015        13.446640881351636        14.119945369373911     
 H   1.2137805884286428        15.521448790536887        12.113388058729397     
 H   1.1507882982250019        13.761428977804497        12.371989991903924     
 H   1.9531942459317357        19.331436108642158        13.408014313927364     
 C  0.24876483495206914        18.674659078499761        14.583830161305801     
 C  0.34341999164385900        16.354287438038970        15.171187682300660     
 C   6.3921052411272905        14.377173413044760        14.566433298910408     
 C   5.2663004477768967        15.150558471963326        16.582639037165848     
 H   7.0270316887977398        14.114037384912281        10.562520814320859     
 H   5.5367423983854973        14.948618107533832        10.057719994932832     
 H   5.4953642326531176        12.610169121812065        12.229766244877226     
 H   4.4393726511071030        13.443515590362248        11.078137612745632     
 H   7.4072933978601263        15.510720200378008        13.079591865350457     
 H   7.4592958377683658        13.748858616035591        12.832501243255015     
 H   6.6757196662909077        19.327542822234363        11.766090032277930     
 C   8.3709807049105489        18.663637682419530        10.581675256158018     
 C   8.2726000727785980        16.339276989398538        10.010128371928387     
 C   1.7592839608643391        13.252973575756448        9.9345941205752410     
 C   2.8859420337408279        13.994908350362596        7.9348435896902263     
 H   3.9691788636025409        15.856383860267929        8.0924997002332049     
 H -0.22455476713485700        19.651676247714306        14.623834618173202     
 C -0.32752899583070166        17.576286870060184        15.216616584982448     
 H  -6.5293289206550087E-002   15.473330375548006        15.659958097071954     
 C   6.8551888704711432        13.264647139672302        15.276228216795101     
 C   5.7445550661964644        14.032596273269272        17.275403637815995     
 H   4.6639009025693516        15.892369952348272        17.104059251883250     
 H   8.8440770719633424        19.640639252463856        10.532956173968417     
 C   8.9426883542174629        17.561116961239271        9.9517280503023446     
 H   8.6782919746791833        15.455203201782748        9.5247942190746162     
 H   1.1330534774581746        12.528245002754266        10.456169860058166     
 C   2.0760174640062377        13.060521891974249        8.5864696062863128     
 H   3.1459300846624059        13.872247721456871        6.8822884212175737     
 H  -1.2821057375845377        17.670467699664755        15.731407212648127     
 H   7.4757513737021020        12.532058284654976        14.758778469011865     
 C   6.5464681474713116        13.087705504465642        16.628518995243134     
 H   5.4868796630372891        13.920232089148127        18.329865384076296     
 H   9.8942718316181413        17.651485111197761        9.4308897841984027     
 H   1.6816810802843754        12.192927428803589        8.0669856735423391     
 H   6.9414360569235685        12.224480687510678        17.154818730190769     
 Dy   7.5901048447702870E-003   8.5692331206417034        4.2258459214492579     
 Cl  -5.3835393660858752E-002   5.8862328504217363        4.2536003892966150     
 O  0.83273289302736231        9.0196159332791908        2.2540270186234412     
 N   1.4370340519654847        10.681507144105023        4.6731958951357528     
 N   2.2265080168056821        8.0966961506331536        5.4447436181406603     
 O -0.78786026858741931        9.0620687215445788        6.1898456373085979     
 N  -1.3770699412393508        10.725385406938267        3.7662797950070548     
 N  -2.2091187413670870        8.1524315909079412        2.9827135358648520     
 C   1.2799267584504086        10.084790980345899        1.5858988704171970     
 C   2.0818307792670101        10.467769931311507        5.9929209744927538     
 C  0.60865738559008720        11.916534362485782        4.7446146009552148     
 C   2.5327976006358233        10.824766974889881        3.6569011637006157     
 C   2.8493745863737754        6.9009562898104324        5.5227168798972137     
 C   2.8089670461329823        9.1539816365863089        6.0630207233796494     
 C  -1.2442733930545484        10.124427209517350        6.8553800967139811     
 C  -2.0057959312582669        10.526877577451442        2.4379704182228532     
 C -0.52160135296892096        11.941811446576942        3.7174456420313371     
 C  -2.4802686309972040        10.876389326314094        4.7714314545154215     
 C  -2.8629412998276811        6.9729984629023205        2.8976193836102699     
 C  -2.7480329383724991        9.2214686338429992        2.3431354607311135     
 C   2.0963789927453060        11.051250118762423        2.2392979950669822     
 C  0.94713743465637912        10.300022683196890       0.22790807509798880     
 H   2.7796888251135572        11.288012964290072        6.2343211336710844     
 H   1.2878440808235225        10.465135293528434        6.7556771200345445     
 H   1.2452027568046509        12.807646935616861        4.6071706272837352     
 H  0.18331146054940217        11.969977937289446        5.7517395608620792     
 H   3.1165095546569903        9.8948061328855275        3.7057957153615342     
 H   3.1892748286110209        11.654346829720220        3.9657737082618110     
 H   2.3301059592649183        6.0787667699534165        5.0351184931912867     
 C   4.0617137147017353        6.7160726615248052        6.1841118091678915     
 C   4.0137734791202497        9.0424910709845427        6.7539148314808770     
 C  -2.0602499882777026        11.088349059452591        6.1976223290702022     
 C -0.92153780324682877        10.334201983415793        8.2160646450359422     
 H  -2.6936930980890854        11.354833256190974        2.1929202663368788     
 H  -1.2020303699728978        10.525164728602324        1.6853219287550620     
 H  -1.1338950731238366        12.846056687218018        3.8765388794180309     
 H  -9.6123935729465565E-002   12.009662584664103        2.7113339024623921     
 H  -3.0760785091985654        9.9546217534648669        4.7092007001099958     
 H  -3.1244183788567139        11.716079101926480        4.4622512104096295     
 H  -2.3810958356741811        6.1412049193703382        3.4069208618537394     
 C  -4.0605780441499641        6.8138815958589305        2.2043227121685800     
 C  -3.9298953253529798        9.1315716063685475        1.6087213518705594     
 C   2.5553736622252128        12.169619543410235        1.5357636736667128     
 C   1.4239702985551757        11.421957667136205      -0.45952866323106834     
 H  0.33744864899815735        9.5639001506824730      -0.29360077933885526     
 H   4.5181469212939804        5.7311060514741783        6.2268266784077184     
 C   4.6660908007518369        7.8105439777584573        6.7988340505208189     
 H   4.4426719352307629        9.9204717620722427        7.2309624282212575     
 C  -2.5469138050548605        12.188628556268654        6.9103665798867162     
 C  -1.4194797018404637        11.443434263804248        8.9091068725566043     
 H -0.30895085841654280        9.5986398516017726        8.7353333391534314     
 H  -4.5455915204827644        5.8418598552749375        2.1642249215146077     
 C  -4.6118657938008747        7.9157851617964949        1.5540444829705076     
 H  -4.3218161830466668        10.014998900240800        1.1097633512964726     
 H   3.1817774685534763        12.896369720379960        2.0544798837776463     
 C   2.2335788691952589        12.359778928341834       0.18832734074594942     
 H   1.1596190060474394        11.542694281880562       -1.5113373228711868     
 H   5.6266578872587694        7.7068840258959819        7.3011252657124759     
 H  -3.1839106338587158        12.908343411847852        6.3954665206175285     
 C  -2.2426143230207778        12.369870679774449        8.2628760910890193     
 H  -1.1638779729822839        11.560253119882296        9.9635720462551518     
 H  -5.5585792708083810        7.8292374103755815        1.0232197152270488     
 H   2.6242782162393663        13.227409791332372      -0.33427820665290309     
 H  -2.6594252928564566        13.222685844502891        8.7887923528153564     
 Dy   4.0762758725540096E-002   8.3803878258443110        12.603957067585442     
 Cl   5.0772458156017768E-002   11.062015014562174        12.615545246685501     
 O -0.78647441040295163        7.9140547120734501        10.644587018099783     
 N  -1.3679397423543436        6.2468496952246477        13.066746021864553     
 N  -2.1839827547147208        8.8261778890658213        13.823543002832460     
 O  0.86417276859865955        7.9254200635090486        14.572696287296104     
 N   1.4370405800139705        6.2420330068605896        12.155179961383533     
 N   2.2577302851084795        8.8166154295831216        11.372495858190220     
 C  -1.2357331884880258        6.8483020093678446        9.9789818507636312     
 C  -2.0012197690740989        6.4604796816855483        14.391559843876623     
 C -0.53052440707159698        5.0188675218700576        13.128961644584431     
 C  -2.4711181796612798        6.1001801857105873        12.059456535182653     
 C  -2.8248535108667556        10.012998768971066        13.893719764606212     
 C  -2.7400935047271062        7.7685653045136593        14.464932818996440     
 C   1.3122806108797709        6.8619830229192020        15.242376786534704     
 C   2.0712324979922569        6.4452605266898129        10.829388611817933     
 C  0.59613002938838844        5.0155978543561091        12.098329847399221     
 C   2.5403142925604563        6.0976734279385916        13.162559173616437     
 C   2.8967646025017686        10.003187591059465        11.281863180236371     
 C   2.8105342754202689        7.7515149862430377        10.740779489587544     
 C  -2.0474707186873524        5.8809762414471178        10.636489924451526     
 C -0.91019671434353111        6.6370177419656331        8.6191947495269172     
 H  -2.6909995600040930        5.6360735988793982        14.642584589684581     
 H  -1.2000596306758526        6.4702763002678525        15.147042106022186     
 H  -1.1576666779554998        4.1223435871117537        12.984601563978037     
 H -0.10207467421597767        4.9606870636564731        14.134616808462548     
 H  -3.0598056533607108        7.0265370052481062        12.115586085071918     
 H  -3.1209670396837197        5.2663235483594120        12.371093438706380     
 H  -2.3275728485621179        10.835805873206924        13.385290486901779     
 C  -4.0283689804015363        10.189680259124684        14.572624944544135     
 C  -3.9323499347451158        7.8736796765798189        15.178845103284161     
 C   2.1185038239241147        5.8878579450352726        14.587529511579268     
 C  0.99223084431051722        6.6592266085455600        16.605232454127609     
 H   2.7601252242216714        5.6182633150283694        10.585471958708666     
 H   1.2700785736968709        6.4496484218584724        10.074026881449534     
 H   1.2209603424239521        4.1178796670816356        12.244048266751234     
 H  0.16682465270683852        4.9547613211212242        11.093358188075412     
 H   3.1316077353559368        7.0220415814456327        13.099881933489060     
 H   3.1874559964575888        5.2602907524186326        12.854737334424515     
 H   2.4028972412087310        10.831974690429195        11.783826266904686     
 C   4.0949483645019580        10.172159175632812        10.591934332733496     
 C   3.9982273049758810        7.8478463607934712        10.018169659279227     
 C  -2.5208332562950928        4.7714145771122025        9.9291526281608817     
 C  -1.3969834987257579        5.5204174925566321        7.9299925501166584     
 H -0.30296445576520092        7.3755839046255387        8.0978621426425423     
 H  -4.5018294777316337        11.167213238209749        14.604410348335652     
 C  -4.6016914855416644        9.0970405684007982        15.218311068650026     
 H  -4.3399517047667420        6.9969401802356774        15.676093422990402     
 C   2.5903892507310435        4.7805244307183337        15.299433951631812     
 C   1.4789581664466143        5.5458709311220797        17.299358320651169     
 H  0.38733669000444870        7.3999724570633933        17.125661447902520     
 H   4.5664501866003073        11.150047951842989        10.542761549394150     
 C   4.6656933588299037        9.0711103287853891        9.9581877288488201     
 H   4.4032999620117872        6.9651896399727269        9.5295683042257444     
 H  -3.1514373633677106        4.0479535446029988        10.446837157600930     
 C  -2.2105360882206608        4.5869322153987859        8.5784695839015690     
 H  -1.1409581692324782        5.4030038170910926        6.8758598367390711     
 H  -5.5538935762728530        9.1960882224244589        15.736785116919263     
 H   3.2147972435033485        4.0508211204872051        14.782825235993316     
 C   2.2862640611861091        4.6053226371258873        16.652854853874388     
 H   1.2242046804890139        5.4342413529208002        18.354645423600850     
 H   5.6149137523702386        9.1637028733402044        9.4333409887913025     
 H  -2.6138016776050650        3.7263662370969417        8.0542427979712379     
 H   2.6898831061339052        3.7468492809262122        17.179938360521909     
         256

 Dy   4.2814279866569267        8.3286594141933554E-002   4.2225866600141773     
 Cl   4.2365492990493605       -2.5959933074664971        4.2301489733419766     
 O   5.1176621600054260       0.53554123818332366        2.2570976606945665     
 N   5.7094396261945546        2.2063637216049576        4.6755472388713377     
 N   6.4897664357846354      -0.38505431924405281        5.4613110638305127     
 O   3.4636615914913049       0.56607997946875455        6.1829877197675538     
 N   2.9057800232532172        2.2396475320312570        3.7599023297615566     
 N   2.0536581233535518      -0.32487190995433923        2.9969248202387955     
 C   5.5632505887733013        1.6036377554546171        1.5919807231188312     
 C   6.3452998317003733        1.9902094832447474        5.9981888130367018     
 C   4.8843956619759492        3.4428969662213764        4.7383155624268527     
 C   6.8113400693149915        2.3415025893042922        3.6656058640577913     
 C   7.1124500625604128       -1.5802572393444558        5.5492997111222930     
 C   7.0733244725507163       0.67707790435291659        6.0709044329605382     
 C   3.0214740080705309        1.6364314166443652        6.8459100581495269     
 C   2.2760262771323752        2.0397536280477513        2.4312876134997237     
 C   3.7567032154265640        3.4600492354261312        3.7083030038718299     
 C   1.7980901818035522        2.3949183463531645        4.7609351757201681     
 C   1.3958935174534541       -1.5022808181041620        2.9190398191536171     
 C   1.5252291451041742       0.73923868931706982        2.3421903467633745     
 C   6.3805155748410280        2.5682383466531755        2.2468106633336085     
 C   5.2261024297835919        1.8249614140761321       0.23600957071980011     
 H   7.0417615459923395        2.8097723383327815        6.2460304222141492     
 H   5.5468010997694410        1.9859079088025720        6.7563508740010096     
 H   5.5213226851640220        4.3331196176137903        4.5960357892590054     
 H   4.4566732016527837        3.5030956543860698        5.7441257039650839     
 H   7.3898574673453021        1.4084628119643643        3.7181394097405169     
 H   7.4708464172810292        3.1682430853388746        3.9758075647013591     
 H   6.5927049767811949       -2.4066502085639798        5.0694705325904046     
 C   8.3259511509059667       -1.7602122195748633        6.2098963793536566     
 C   8.2816418483603513       0.57160487621557021        6.7564178914422248     
 C   2.2158734303224037        2.6076715015163150        6.1864559535344803     
 C   3.3485037536231474        1.8488415438818575        8.2051313556832071     
 H   1.5935072055403303        2.8714052163993036        2.1845282389705649     
 H   3.0795826532605663        2.0308490181093868        1.6784418542289192     
 H   3.1393801691357210        4.3617345316433118        3.8620859424578540     
 H   4.1842144455758579        3.5254081722461494        2.7029203670397033     
 H   1.1999669020823407        1.4749797267157159        4.6983893049343592     
 H   1.1583549482290436        3.2362579079748066        4.4472555145770869     
 H   1.8700479402360957       -2.3308133601215952        3.4403951201112908     
 C  0.20329745392866549       -1.6634709314378524        2.2175657135566809     
 C  0.34806541867820351       0.64819625800571901        1.6006286450865488     
 C   6.8386714153828487        3.6886102278883972        1.5461782212363144     
 C   5.7008054797663688        2.9498719973426271      -0.44823748868157287     
 H   4.6138904914967549        1.0923264542141260      -0.28729469889230624     
 H   8.7806577988783090       -2.7455956586249526        6.2622671971964436     
 C   8.9338970190962215      -0.65995313855374371        6.8103239193911174     
 H   8.7126492091690881        1.4537820041243656        7.2238566911280779     
 C   1.7420526499399738        3.7165853288879407        6.8941454163568041     
 C   2.8636303187207117        2.9664205219570836        8.8938823987852214     
 H   3.9538952080538672        1.1099814329569895        8.7277095564236316     
 H -0.28631238305686024       -2.6332840596474085        2.1834329827823504     
 C -0.33804188359375109      -0.56565138955008964        1.5524183272881840     
 H  -3.6460407236067249E-002   1.5285853457653353        1.0910592445092322     
 H   7.4660075470648506        4.4134155045874932        2.0664760057836591     
 C   6.5133234059704419        3.8844207083584346       0.20043186792196913     
 H   5.4327687703204051        3.0751416478855895       -1.4985750333491754     
 H   9.8965145382235811      -0.75879395459264831        7.3093877946426433     
 H   1.1123793085078810        4.4410150968663249        6.3766555250789976     
 C   2.0504487266932450        3.8999607121532098        8.2453173206726440     
 H   3.1213159426469939        3.0845424430783903        9.9476149109746395     
 H  -1.2811480671060900      -0.65398327541234735        1.0156490369863487     
 H   6.9027240217676225        4.7542217308051713      -0.31962947927378965     
 H   1.6455789939490824        4.7600689906672606        8.7684944121671986     
 Dy   4.3111274831585407        16.883996186953876        12.593660393184821     
 Cl   4.3240531913162403        19.560120763342436        12.613605219260725     
 O   3.4737559532277231        16.411791414671903        10.637498159005565     
 N   2.9091655238018901        14.739300809100595        13.060422746877510     
 N   2.0960342636171663        17.317852044068847        13.832122484518207     
 O   5.1471263083632630        16.421577108957258        14.553233478207785     
 N   5.7094100907490466        14.735408236850356        12.139604692016556     
 N   6.5270732829397620        17.313514666152866        11.357366654532226     
 C   3.0322603480487471        15.339559152316795        9.9761918569150350     
 C   2.2808058669338620        14.949289146619535        14.387695309944670     
 C   3.7451868067262510        13.509635773428116        13.116601319696741     
 C   1.8014712744330108        14.593445881402950        12.058248102909589     
 C   1.4541820615990562        18.503485808231595        13.911237003068354     
 C   1.5396138298784063        16.255197968545904        14.465259869168085     
 C   5.5890061369986590        15.354529785508083        15.222483444794543     
 C   6.3402402488544256        14.941982533349824        10.813142671306142     
 C   4.8703741372645242        13.507656025085954        12.084161682978189     
 C   6.8146813531024915        14.588790517509755        13.143921510858430     
 C   7.1691221521633679        18.498625440440495        11.270122940399540     
 C   7.0813971707089314        16.247258251181268        10.728648355509952     
 C   2.2236377540523837        14.371140870956424        10.636020223926568     
 C   3.3639621273686333        15.120651941573106        8.6190308046340789     
 H   1.5932359263913292        14.123284454060769        14.639408365045661     
 H   3.0843613768739480        14.958971368237554        15.140632932438750     
 H   3.1161210552823273        12.614687648512914        12.970057430321587     
 H   4.1749326143545442        13.446715488087117        14.121344051206210     
 H   1.2139422493531224        15.520505011545904        12.114967917996626     
 H   1.1518493806928589        13.760381662675284        12.372929461360506     
 H   1.9519314117986304        19.330944804593276        13.411159668309169     
 C  0.24892899804463067        18.673594270756940        14.588638051819258     
 C  0.34436455825187917        16.352966186833402        15.174934111214851     
 C   6.3922349109662493        14.377821685938367        14.568185917366062     
 C   5.2649219183087688        15.149895199897136        16.584031627913586     
 H   7.0279545289409198        14.115435606696241        10.564274568089306     
 H   5.5375793350161402        14.949822046371855        10.059397088728142     
 H   5.4968551530169574        12.611021199796056        12.231300816137621     
 H   4.4406534409346596        13.444116410681927        11.079575978596255     
 H   7.4072698119086793        15.512379544781151        13.081996693586106     
 H   7.4603240572443141        13.750598559773364        12.834422047675726     
 H   6.6747746579064922        19.328476908815169        11.769600018181082     
 C   8.3711336163376142        18.665379951073884        10.586280673821159     
 C   8.2735934438102259        16.341277787927321        10.013634503324331     
 C   1.7602153411122907        13.253292524676954        9.9352012657502069     
 C   2.8861750513064237        13.996592112067940        7.9355404453916227     
 H   3.9689224789736066        15.858190476272512        8.0939043567856039     
 H -0.22443614287273458        19.650570587626550        14.629492507319886     
 C -0.32654932581203000        17.574923279194444        15.221673884256383     
 H  -6.3795801277042929E-002   15.471783216641150        15.663748369318816     
 C   6.8550987722752659        13.265008622033402        15.277674770681514     
 C   5.7428933433255409        14.031599847073661        17.276476143999425     
 H   4.6621793001308731        15.891442846341377        17.105456878271358     
 H   8.8440825105257215        19.642470387883307        10.538331927472928     
 C   8.9435437700435383        17.563249911676518        9.9563033584020086     
 H   8.6798251329821561        15.457475531042355        9.5282423296925280     
 H   1.1342874096498639        12.528116730032227        10.456518613678428     
 C   2.0767035604624895        13.061609496206501        8.5868998126739822     
 H   3.1462250463677766        13.874400451391605        6.8829353767293489     
 H  -1.2805986877581752        17.668825215184075        15.737480562598394     
 H   7.4761213330875158        12.532830649818552        14.760206950995885     
 C   6.5454529338611245        13.087234974484836        16.629639376908401     
 H   5.4847461915319622        13.918719213798393        18.330754779922540     
 H   9.8954923320584065        17.654022053726653        9.4361910696557736     
 H   1.6824852628151790        12.194166017703077        8.0670752582934337     
 H   6.9401157367202018        12.223752981352010        17.155773618606371     
 Dy   8.8808718240888183E-003   8.5668659277357460        4.2232491172850786     
 Cl  -4.6078950623593212E-002   5.8838294815472025        4.2492383657970985     
 O  0.83287839702345334        9.0195496047964490        2.2518247397343782     
 N   1.4345268351418441        10.682107907418592        4.6709261397020736     
 N   2.2282541038334420        8.0993429113569881        5.4430867285919939     
 O -0.78872547083207367        9.0578270566810684        6.1871523150502270     
 N  -1.3795016698908722        10.720556335032800        3.7634915041346182     
 N  -2.2066317885860749        8.1455114115639500        2.9793794968984444     
 C   1.2797136528860646        10.084925007967914        1.5838362669861688     
 C   2.0784585998860088        10.470193354981292        5.9913485888937892     
 C  0.60433671449150328        11.916060001987812        4.7405523531616129     
 C   2.5310251989735626        10.826133744105613        3.6555213137433848     
 C   2.8533767687632361        6.9048086996089415        5.5214407752976120     
 C   2.8071340116711276        9.1573193113454074        6.0633989567682711     
 C  -1.2446630575324702        10.120592155229158        6.8524784578976980     
 C  -2.0087578903213714        10.520427762244093        2.4357153345053026     
 C -0.52592850108764655        11.938179123151665        3.7133461680697177     
 C  -2.4822362608261748        10.870722089583509        4.7692613546989326     
 C  -2.8580136479808695        6.9648244237305601        2.8938755093088027     
 C  -2.7493625963192847        9.2140992096654273        2.3425103205980973     
 C   2.0956855811531194        11.051658682753507        2.2374298785859850     
 C  0.94701748923403928        10.299997702054476       0.22582793212684754     
 H   2.7753135103259066        11.291376307620062        6.2324398298323578     
 H   1.2839154160344479        10.467663889924371        6.7535313822010377     
 H   1.2395077268754151        12.807859738743025        4.6015664965146295     
 H  0.17900995779948756        11.970726310190955        5.7475949172817815     
 H   3.1157621484345630        9.8968805459161668        3.7053874932670294     
 H   3.1863520097237323        11.656561336617331        3.9646295528672666     
 H   2.3370372825556442        6.0820169925743572        5.0319264087211026     
 C   4.0644425411300587        6.7217668969498332        6.1855114705153351     
 C   4.0100575567030710        9.0474187880867518        6.7577748158264663     
 C  -2.0609755475523164        11.084239706230793        6.1947699400744591     
 C -0.92078462378299608        10.331449806842109        8.2127381081879491     
 H  -2.6976924592763591        11.347418044877978        2.1903877594744676     
 H  -1.2054381206339124        10.518878780630562        1.6825968795329103     
 H  -1.1397418122918599        12.841607592658301        3.8712514850297408     
 H -0.10047756531097048        12.005292742854945        2.7071693635677647     
 H  -3.0768137653416274        9.9481091660270291        4.7081849671371394     
 H  -3.1276454912200404        11.709384320679840        4.4600396943368255     
 H  -2.3730958752921554        6.1334319788888623        3.4006821979317765     
 C  -4.0569206823999693        6.8040384771219404        2.2032128130444968     
 C  -3.9333126985311258        9.1228733627301839        1.6119412654604794     
 C   2.5555514446644678        12.169396733551631        1.5335304488143253     
 C   1.4242540346472934        11.421646206373889      -0.46178501865520144     
 H  0.33746390929842063        9.5637484711992631      -0.29565285596187596     
 H   4.5231243920805548        5.7378432335207243        6.2279717180209015     
 C   4.6646193824730027        7.8166882803215350        6.8032598300607026     
 H   4.4360364130692256        9.9257210832333520        7.2367016685039349     
 C  -2.5452528987184517        12.186288204887417        6.9063848524314713     
 C  -1.4167965152061117        11.442074845675071        8.9048964099485168     
 H -0.30826135248560815        9.5960972752300897        8.7323513700457980     
 H  -4.5393833706137983        5.8309003701785178        2.1620038695553778     
 C  -4.6128257587721784        7.9057987343969955        1.5570298287318638     
 H  -4.3284445587971430        10.006253172634972        1.1156866685969766     
 H   3.1822909265315511        12.895994309868538        2.0520372455236968     
 C   2.2343022316816503        12.359155965021571       0.18592260006795666     
 H   1.1600895055263767        11.542245261840481       -1.5136572849467316     
 H   5.6240387750075165        7.7142098568822703        7.3078680547249792     
 H  -3.1814986427788994        12.906322613698158        6.3909647601578818     
 C  -2.2390751331892380        12.369028462863813        8.2582733934620176     
 H  -1.1601423538419575        11.559792092241967        9.9589905339044158     
 H  -5.5608006310786120        7.8182606422219267        1.0287084433231846     
 H   2.6257865177337423        13.226309759842033      -0.33681256665963122     
 H  -2.6535834714483912        13.223361841188193        8.7835633263274477     
 Dy   3.9557515064748652E-002   8.3810272604951237        12.605584182930381     
 Cl   4.7429411548015235E-002   11.062670535981864        12.614123716716144     
 O -0.78678292575967279        7.9144927281629576        10.645866793214099     
 N  -1.3683539057465801        6.2470863717496981        13.067761688026760     
 N  -2.1845180988983319        8.8263683994992768        13.826462918827822     
 O  0.86307992114170817        7.9258692072220418        14.574276269939517     
 N   1.4368362518976892        6.2431211531662196        12.156703586257313     
 N   2.2573226885215543        8.8179634136283891        11.375681609691616     
 C  -1.2360166379754507        6.8488357204724384        9.9800871583973993     
 C  -2.0018315745492274        6.4601403871733272        14.392540086179963     
 C -0.53064279390422608        5.0192414533886209        13.129751476600941     
 C  -2.4714555039810966        6.1003999140233605        12.060425597227988     
 C  -2.8250260985000764        10.013281441460913        13.898456739276753     
 C  -2.7405906069946626        7.7681851290545652        14.466933048139806     
 C   1.3106902444826609        6.8620966291878878        15.243776609329746     
 C   2.0713325250933630        6.4469112626341252        10.831133664358228     
 C  0.59624772236147572        5.0165156337623795        12.099366774485047     
 C   2.5398458718946770        6.0987484822616498        13.164389350942660     
 C   2.8964565972300873        10.004563976650969        11.286434675545461     
 C   2.8105279484745163        7.7533230170083183        10.743560642846466     
 C  -2.0477668438034451        5.8814230544546717        10.637438735158451     
 C -0.91049262603731229        6.6377444545991144        8.6202614623087861     
 H  -2.6916769881177940        5.6356488836966268        14.643037577429642     
 H  -1.2007832098364450        6.4694979419438736        15.148133995504731     
 H  -1.1575287468189999        4.1226026979815034        12.985066005824031     
 H -0.10237748022798086        4.9608046402055486        14.135454695282183     
 H  -3.0602754312234661        7.0266682054840910        12.116754455675929     
 H  -3.1212169206860456        5.2664163833794957        12.371933293362613     
 H  -2.3278601295532440        10.836543696791649        13.390663341858668     
 C  -4.0280833007013168        10.189505099549729        14.578276929023543     
 C  -3.9325545825529562        7.8727198807541310        15.181397234286424     
 C   2.1173630023635268        5.8882788587730914        14.589037740925086     
 C  0.98945815600901477        6.6585022034819081        16.606207106895095     
 H   2.7604075874614327        5.6200957251100307        10.587068015421714     
 H   1.2704099344258895        6.4514952999215476        10.075523954756743     
 H   1.2212885728633875        4.1189356500842589        12.245097198443915     
 H  0.16722271374871872        4.9558274710039063        11.094260979493210     
 H   3.1308841141479462        7.0233035495676859        13.102294350419195     
 H   3.1873096536065044        5.2616353651588286        12.856530597421013     
 H   2.4022109591931979        10.832977910096453        11.788633159475445     
 C   4.0951220948445348        10.174032301213838        10.597454526414424     
 C   3.9986433220364694        7.8502286056944044        10.021737850153624     
 C  -2.5210766862815079        4.7719523056533166        9.9299319911807551     
 C  -1.3972903605792211        5.5212844472199700        7.9308636364142790     
 H -0.30314187504160078        7.3762131278647480        8.0989784646936087     
 H  -4.5011297004128288        11.167184209294071        14.611650158016273     
 C  -4.6015003317357124        9.0961959005863982        15.222738642700023     
 H  -4.3401935366429214        6.9954839057162950        15.677712571948916     
 C   2.5884701047694660        4.7803918910871435        15.300583087755838     
 C   1.4754349995542406        5.5446107215617824        17.300010397072430     
 H  0.38436108217524173        7.3990984441114804        17.126610796973587     
 H   4.5667174974002629        11.151907480179705        10.549434144994986     
 C   4.6661989390542029        9.0735080193731914        9.9631107842561306     
 H   4.4040024607101023        6.9679190860051943        9.5327482544934945     
 H  -3.1516153772580378        4.0483667002311412        10.447520617515083     
 C  -2.2107945598034235        4.5876643577418159        8.5792153596870602     
 H  -1.1411199867135529        5.4039731777780791        6.8767450524192038     
 H  -5.5534673093910163        9.1948065363209643        15.741711032002225     
 H   3.2131816414457273        4.0509295432033188        14.784009817908558     
 C   2.2830890316595220        4.6043202188221892        16.653594891606620     
 H   1.2201186095334406        5.4325043905464003        18.355093886815016     
 H   5.6156902680030623        9.1664983431487475        9.4388070949211151     
 H  -2.6140678307329126        3.7271574996402355        8.0549112072467750     
 H   2.6859139398576333        3.7453392877081817        17.180471140418781     
         256

 Dy   4.2821733363641048        8.4045841734944629E-002   4.2208579910618145     
 Cl   4.2448205320411336       -2.5954481246887475        4.2254361025183131     
 O   5.1153696408378551       0.53791517148610302        2.2549324644788054     
 N   5.7065895172621284        2.2094506305041315        4.6729440978427821     
 N   6.4924186538371957      -0.37978952968671070        5.4576410667420943     
 O   3.4640800030760874       0.56470421644062874        6.1819464955562946     
 N   2.9023627831610144        2.2372972648760476        3.7587891182179636     
 N   2.0547823954279600      -0.32935838027861603        2.9960621083823296     
 C   5.5609918731444177        1.6056208812288475        1.5893387090156925     
 C   6.3425337645669781        1.9949837992039565        5.9958452369972512     
 C   4.8795632754966238        3.4447355855344806        4.7347827762890438     
 C   6.8084716085458261        2.3454687128702436        3.6630700313314928     
 C   7.1174846416336779       -1.5737791605703799        5.5452555626185775     
 C   7.0720328094922635       0.68266110971076388        6.0702056483004485     
 C   3.0217481281587757        1.6349466603869711        6.8450138645246055     
 C   2.2713194568269790        2.0357555902897930        2.4310801014497696     
 C   3.7514515226388032        3.4587754101384425        3.7052550416765246     
 C   1.7957333420862933        2.3915655754109699        4.7611178175001401     
 C   1.3998406317778784       -1.5082412619034684        2.9178369853613475     
 C   1.5224387096201453       0.73411883834755820        2.3437073180861452     
 C   6.3781833726841901        2.5705618086776463        2.2437768413280068     
 C   5.2241498618029931        1.8258794519967767       0.23315613028316676     
 H   7.0381794822769495        2.8154520804939849        6.2429721966117908     
 H   5.5439567236078675        1.9908064668354768        6.7539301184008416     
 H   5.5148537786700187        4.3358320774448256        4.5911059716825049     
 H   4.4522328753939862        3.5055980344717250        5.7407037177709030     
 H   7.3883006109044187        1.4133240934869702        3.7165668748170972     
 H   7.4667941497508572        3.1733118342990618        3.9728721631011323     
 H   6.6009821623343292       -2.4004231474699833        5.0625656400920036     
 C   8.3294027397383044       -1.7522987732623860        6.2089695930113802     
 C   8.2779607269169588       0.57827767596297519        6.7600303199018539     
 C   2.2151408225853362        2.6055976506635958        6.1859418899120673     
 C   3.3497690774859561        1.8480620043682148        8.2039089644693401     
 H   1.5874709079836085        2.8663498628827528        2.1845131657088039     
 H   3.0740192032338052        2.0272235466078223        1.6773326357574327     
 H   3.1328244079797676        4.3597749745027601        3.8577563814648781     
 H   4.1786117228132147        3.5229805286717912        2.6996442191997527     
 H   1.1988902307686173        1.4707438967130966        4.6998104122786328     
 H   1.1544917381408699        3.2318489198790057        4.4478562510809061     
 H   1.8772775605800798       -2.3362206102846628        3.4369153749427421     
 C  0.20615417825722124       -1.6714762892982105        2.2187271111639006     
 C  0.34345739838183625       0.64133509457143245        1.6054927261054572     
 C   6.8381149739523739        3.6892721342903312        1.5417682457969286     
 C   5.7001524214553081        2.9495036838688562      -0.45222401253464406     
 H   4.6116964752972960        1.0929966103617716      -0.28950086887692184     
 H   8.7865648966152570       -2.7366077939707938        6.2602497343803698     
 C   8.9325232563468511      -0.65206773344478652        6.8139296836425984     
 H   8.7056670196909067        1.4604147795536382        7.2303614290567317     
 C   1.7426060935999781        3.7153856983066174        6.8931556321806706     
 C   2.8656715974005929        2.9661438357975691        8.8923866570543506     
 H   3.9556746956282227        1.1096008664641579        8.7264345785196920     
 H -0.28070155344738351       -2.6425520447061732        2.1836936741519586     
 C -0.33988104496145921      -0.57398548629174151        1.5571612189068200     
 H  -4.4356252080056037E-002   1.5214963955877794        1.0982144967743603     
 H   7.4664004024040418        4.4138192391062443        2.0612065833030488     
 C   6.5137408021420349        3.8836495288486956       0.19561600566830759     
 H   5.4325811756336710        3.0738718369713247       -1.5027809069909794     
 H   9.8936466535529846      -0.75007659719387354        7.3159080552355356     
 H   1.1129808527565677        4.4397900423552707        6.3755581901491647     
 C   2.0524555562943712        3.8997135092276749        8.2438682642772019     
 H   3.1241309761891616        3.0847700987486588        9.9458634423788670     
 H  -1.2840766250050750      -0.66359858607695610        1.0225721617719572     
 H   6.9048534476063521        4.7520921707709762      -0.32528399864482471     
 H   1.6487667759575686        4.7605305417727175        8.7668427764059977     
 Dy   4.3105637906654506        16.884330511444897        12.595667298137352     
 Cl   4.3212310128135334        19.560521027618698        12.613254979400605     
 O   3.4738061126731026        16.412291326243253        10.639271599337972     
 N   2.9096249804849084        14.739001056683829        13.061847939331258     
 N   2.0954940468309720        17.317214851090707        13.834426835831838     
 O   5.1466756969693854        16.421836078864381        14.555133422173153     
 N   5.7100196258242057        14.736311202975296        12.141340120747129     
 N   6.5269052110664685        17.314597327344053        11.360005869360188     
 C   3.0325414529906225        15.340213056047331        9.9775791908125271     
 C   2.2810099306782186        14.948419625049613        14.389079426787225     
 C   3.7461846866052095        13.509672387956764        13.117977922063950     
 C   1.8021340259608425        14.592836559269125        12.059498282324657     
 C   1.4535929047492135        18.502761592709664        13.914659445523629     
 C   1.5397813735653387        16.254243031204918        14.467633833706738     
 C   5.5885009549988824        15.354661938440069        15.224214667462119     
 C   6.3409618862953545        14.943218753291520        10.814958392705117     
 C   4.8714955874537704        13.508253125171628        12.085680497315158     
 C   6.8151865876854094        14.590093016641463        13.145891856965358     
 C   7.1687709739194725        18.499858856800412        11.273724098932950     
 C   7.0818725783574434        16.248715188517721        10.731211942424959     
 C   2.2243683138436534        14.371238869447019        10.637137879022140     
 C   3.3639618862071945        15.122118426610923        8.6202133707783997     
 H   1.5934293361927743        14.122278657200640        14.640283227554717     
 H   3.0844607266949566        14.957701394131295        15.142131767332291     
 H   3.1175538478852727        12.614447888194096        12.971336646601323     
 H   4.1758535275787869        13.446790094822598        14.122742733038507     
 H   1.2141039102776019        15.519561232554919        12.116547777263856     
 H   1.1529104631607159        13.759334347546071        12.373868930817087     
 H   1.9506685776655253        19.330453500544397        13.414305022690975     
 C  0.24909316113719224        18.672529463014119        14.593445942332716     
 C  0.34530912485989929        16.351644935627835        15.178680540129044     
 C   6.3923645808052081        14.378469958831971        14.569938535821718     
 C   5.2635433888406409        15.149231927830947        16.585424218661320     
 H   7.0288773690840998        14.116833828480202        10.566028321857756     
 H   5.5384162716467840        14.951025985209879        10.061074182523452     
 H   5.4983460733807981        12.611873277780047        12.232835387398017     
 H   4.4419342307622163        13.444717231001606        11.081014344446880     
 H   7.4072462259572331        15.514038889184292        13.084401521821755     
 H   7.4613522767202616        13.752338503511137        12.836342852096438     
 H   6.6738296495220766        19.329410995395975        11.773110004084236     
 C   8.3712865277646777        18.667122219728238        10.590886091484299     
 C   8.2745868148418538        16.343278586456101        10.017140634720276     
 C   1.7611467213602423        13.253611473597463        9.9358084109251710     
 C   2.8864080688720199        13.998275873773283        7.9362373010930183     
 H   3.9686660943446719        15.859997092277093        8.0953090133380030     
 H -0.22431751861061217        19.649464927538794        14.635150396466573     
 C -0.32556965579335834        17.573559688328700        15.226731183530319     
 H  -6.2298313347535779E-002   15.470236057734292        15.667538641565679     
 C   6.8550086740793876        13.265370104394503        15.279121324567928     
 C   5.7412316204546174        14.030603420878052        17.277548650182855     
 H   4.6604576976923937        15.890515740334481        17.106854504659463     
 H   8.8440879490881006        19.644301523302754        10.543707680977439     
 C   8.9443991858696155        17.565382862113765        9.9608786665016726     
 H   8.6813582912851306        15.459747860301963        9.5316904403104399     
 H   1.1355213418415531        12.527988457310190        10.456867367298690     
 C   2.0773896569187413        13.062697100438751        8.5873300190616533     
 H   3.1465200080731468        13.876553181326338        6.8835823322411240     
 H  -1.2790916379318127        17.667182730703395        15.743553912548663     
 H   7.4764912924729297        12.533603014982125        14.761635432979903     
 C   6.5444377202509365        13.086764444504029        16.630759758573667     
 H   5.4826127200266352        13.917206338448661        18.331644175768783     
 H   9.8967128324986717        17.656558996255548        9.4414923551131444     
 H   1.6832894453459823        12.195404606602565        8.0671648430445284     
 H   6.9387954165168342        12.223025275193342        17.156728507021977     
 Dy   1.0171638803407348E-002   8.5644987348297867        4.2206523131208984     
 Cl  -3.8322507586327673E-002   5.8814261126726688        4.2448763422975828     
 O  0.83302390101954449        9.0194832763137089        2.2496224608453153     
 N   1.4320196183182035        10.682708670732159        4.6686563842683952     
 N   2.2300001908612015        8.1019896720808244        5.4414298390433284     
 O -0.78959067307672814        9.0535853918175579        6.1844589927918552     
 N  -1.3819333985423934        10.715727263127334        3.7607032132621816     
 N  -2.2041448358050624        8.1385912322199587        2.9760454579320372     
 C   1.2795005473217205        10.085059035589929        1.5817736635551407     
 C   2.0750864205050070        10.472616778651076        5.9897762032948245     
 C  0.60001604339291936        11.915585641489844        4.7364901053680111     
 C   2.5292527973113024        10.827500513321343        3.6541414637861540     
 C   2.8573789511526968        6.9086611094074515        5.5201646706980103     
 C   2.8053009772092730        9.1606569861045077        6.0637771901568920     
 C  -1.2450527220103920        10.116757100940966        6.8495768190814150     
 C  -2.0117198493844763        10.513977947036745        2.4334602507877525     
 C -0.53025564920637214        11.934546799726386        3.7092466941080979     
 C  -2.4842038906551456        10.865054852852923        4.7670912548824438     
 C  -2.8530859961340580        6.9566503845588006        2.8901316350073358     
 C  -2.7506922542660703        9.2067297854878554        2.3418851804650811     
 C   2.0949921695609328        11.052067246744588        2.2355617621049872     
 C  0.94689754381169944        10.299972720912065       0.22374778915570628     
 H   2.7709381955382555        11.294739650950051        6.2305585259936320     
 H   1.2799867512453733        10.470192486320309        6.7513856443675309     
 H   1.2338126969461791        12.808072541869187        4.5959623657455246     
 H  0.17470845504957297        11.971474683092463        5.7434502737014848     
 H   3.1150147422121357        9.8989549589468062        3.7049792711725247     
 H   3.1834291908364434        11.658775843514443        3.9634853974727222     
 H   2.3439686058463702        6.0852672151952971        5.0287343242509195     
 C   4.0671713675583820        6.7274611323748621        6.1869111318627796     
 C   4.0063416342858931        9.0523465051889591        6.7616348001720548     
 C  -2.0617011068269306        11.080130353008993        6.1919175510787152     
 C -0.92003144431916339        10.328697630268426        8.2094115713399578     
 H  -2.7016918204636324        11.340002833564983        2.1878552526120560     
 H  -1.2088458712949270        10.512592832658802        1.6798718303107587     
 H  -1.1455885514598834        12.837158498098583        3.8659640906414507     
 H -0.10483119489247539        12.000922901045788        2.7030048246731369     
 H  -3.0775490214846895        9.9415965785891913        4.7071692341642821     
 H  -3.1308726035833669        11.702689539433200        4.4578281782640214     
 H  -2.3650959149101296        6.1256590384073855        3.3944435340098136     
 C  -4.0532633206499744        6.7941953583849504        2.2021029139204140     
 C  -3.9367300717092713        9.1141751190918203        1.6151611790503995     
 C   2.5557292271037233        12.169173923693027        1.5312972239619376     
 C   1.4245377707394113        11.421334745611574      -0.46404137407933449     
 H  0.33747916959868385        9.5635967917160514      -0.29770493258489661     
 H   4.5281018628671283        5.7445804155672704        6.2291167576340847     
 C   4.6631479641941693        7.8228325828846126        6.8076856096005853     
 H   4.4294008909076883        9.9309704043944595        7.2424409087866124     
 C  -2.5435919923820434        12.183947853506181        6.9024031249762254     
 C  -1.4141133285717598        11.440715427545893        8.9006859473404312     
 H -0.30757184655467346        9.5935546988584086        8.7293694009381664     
 H  -4.5331752207448321        5.8199408850820982        2.1597828175961484     
 C  -4.6137857237434821        7.8958123069974961        1.5600151744932198     
 H  -4.3350729345476191        9.9975074450291430        1.1216099858974804     
 H   3.1828043845096263        12.895618899357116        2.0495946072697477     
 C   2.2350255941680421        12.358533001701311       0.18351785938996387     
 H   1.1605600050053138        11.541796241800402       -1.5159772470222763     
 H   5.6214196627562636        7.7215356878685588        7.3146108437374826     
 H  -3.1790866516990830        12.904301815548466        6.3864629996982352     
 C  -2.2355359433576987        12.368186245953178        8.2536706958350141     
 H  -1.1564067347016314        11.559331064601638        9.9544090215536798     
 H  -5.5630219913488430        7.8072838740682728        1.0341971714193205     
 H   2.6272948192281187        13.225209728351693      -0.33934692666635935     
 H  -2.6477416500403264        13.224037837873494        8.7783342998395408     
 Dy   3.8352271403957208E-002   8.3816666951459364        12.607211298275317     
 Cl   4.4086364940012696E-002   11.063326057401554        12.612702186746786     
 O -0.78709144111639395        7.9149307442524650        10.647146568328417     
 N  -1.3687680691388167        6.2473230482747484        13.068777354188965     
 N  -2.1850534430819435        8.8265589099327304        13.829382834823184     
 O  0.86198707368475680        7.9263183509350350        14.575856252582932     
 N   1.4366319237814076        6.2442092994718497        12.158227211131093     
 N   2.2569150919346286        8.8193113976736583        11.378867361193015     
 C  -1.2363000874628756        6.8493694315770322        9.9811924660311657     
 C  -2.0024433800243564        6.4598010926611060        14.393520328483302     
 C -0.53076118073685508        5.0196153849071843        13.130541308617449     
 C  -2.4717928283009138        6.1006196423361345        12.061394659273322     
 C  -2.8251986861333971        10.013564113950762        13.903193713947294     
 C  -2.7410877092622190        7.7678049535954710        14.468933277283170     
 C   1.3090998780855507        6.8622102354565735        15.245176432124788     
 C   2.0714325521944694        6.4485619985784384        10.832878716898524     
 C  0.59636541533456311        5.0174334131686491        12.100403701570871     
 C   2.5393774512288974        6.0998235365847089        13.166219528268883     
 C   2.8961485919584065        10.005940362242475        11.291006170854551     
 C   2.8105216215287632        7.7551310477735989        10.746341796105389     
 C  -2.0480629689195378        5.8818698674622265        10.638387545865376     
 C -0.91078853773109358        6.6384711672325949        8.6213281750906550     
 H  -2.6923544162314950        5.6352241685138562        14.643490565174702     
 H  -1.2015067889970377        6.4687195836198939        15.149225884987276     
 H  -1.1573908156824999        4.1228618088512530        12.985530447670024     
 H -0.10268028623998406        4.9609222167546241        14.136292582101820     
 H  -3.0607452090862219        7.0267994057200758        12.117922826279941     
 H  -3.1214668016883711        5.2665092183995794        12.372773148018844     
 H  -2.3281474105443700        10.837281520376374        13.396036196815556     
 C  -4.0277976210010973        10.189329939974774        14.583928913502954     
 C  -3.9327592303607970        7.8717600849284430        15.183949365288687     
 C   2.1162221808029389        5.8886997725109094        14.590545970270904     
 C  0.98668546770751220        6.6577777984182562        16.607181759662581     
 H   2.7606899507011939        5.6219281351916921        10.588664072134762     
 H   1.2707412951549080        6.4533421779846227        10.077021028063953     
 H   1.2216168033028230        4.1199916330868831        12.246146130136594     
 H  0.16762077479059892        4.9568936208865892        11.095163770911009     
 H   3.1301604929399551        7.0245655176897381        13.104706767349329     
 H   3.1871633107554205        5.2629799778990236        12.858323860417510     
 H   2.4015246771776648        10.833981129763712        11.793440052046204     
 C   4.0952958251871125        10.175905426794866        10.602974720095354     
 C   3.9990593390970579        7.8526108505953376        10.025306041028019     
 C  -2.5213201162679235        4.7724900341944307        9.9307113542006302     
 C  -1.3975972224326840        5.5221514018833089        7.9317347227118988     
 H -0.30331929431800064        7.3768423511039565        8.1000947867446733     
 H  -4.5004299230940239        11.167155180378392        14.618889967696894     
 C  -4.6013091779297604        9.0953512327719999        15.227166216750017     
 H  -4.3404353685191017        6.9940276311969125        15.679331720907429     
 C   2.5865509588078881        4.7802593514559533        15.301732223879865     
 C   1.4719118326618672        5.5433505120014859        17.300662473493691     
 H  0.38138547434603481        7.3982244311595666        17.127560146044658     
 H   4.5669848082002193        11.153767008516422        10.556106740595823     
 C   4.6667045192785022        9.0759057099609919        9.9680338396634429     
 H   4.4047049594084182        6.9706485320376617        9.5359282047612464     
 H  -3.1517933911483649        4.0487798558592845        10.448204077429235     
 C  -2.2110530313861863        4.5883965000848468        8.5799611354725496     
 H  -1.1412818041946273        5.4049425384650664        6.8776302680993364     
 H  -5.5530410425091805        9.1935248502174716        15.746636947085186     
 H   3.2115660393881065        4.0510379659194324        14.785194399823798     
 C   2.2799140021329349        4.6033178005184912        16.654334929338848     
 H   1.2160325385778672        5.4307674281720004        18.355542350029179     
 H   5.6164667836358850        9.1692938129572887        9.4442732010509296     
 H  -2.6143339838607607        3.7279487621835297        8.0555796165223139     
 H   2.6819447735813613        3.7438292944901517        17.181003920315650     
         256

 Dy   4.2829186860712838        8.4805089327955704E-002   4.2191293221094517     
 Cl   4.2530917650329068       -2.5949029419109979        4.2207232316946506     
 O   5.1130771216702842       0.54028910478888248        2.2527672682630442     
 N   5.7037394083297031        2.2125375394033053        4.6703409568142256     
 N   6.4950708718897561      -0.37452474012936854        5.4539710696536750     
 O   3.4644984146608695       0.56332845341250304        6.1809052713450354     
 N   2.8989455430688116        2.2349469977208378        3.7576759066743710     
 N   2.0559066675023683      -0.33384485060289282        2.9951993965258636     
 C   5.5587331575155341        1.6076040070030779        1.5866966949125541     
 C   6.3397676974335821        1.9997581151631654        5.9935016609578007     
 C   4.8747308890172993        3.4465742048475843        4.7312499901512348     
 C   6.8056031477766608        2.3494348364361950        3.6605341986051942     
 C   7.1225192207069430       -1.5673010817963038        5.5412114141148621     
 C   7.0707411464338108       0.68824431506861106        6.0695068636403580     
 C   3.0220222482470200        1.6334619041295768        6.8441176708996849     
 C   2.2666126365215833        2.0317575525318343        2.4308725893998155     
 C   3.7461998298510428        3.4575015848507538        3.7022070794812194     
 C   1.7933765023690345        2.3882128044687758        4.7613004592801120     
 C   1.4037877461023025       -1.5142017057027748        2.9166341515690779     
 C   1.5196482741361164       0.72899898737804669        2.3452242894089164     
 C   6.3758511705273522        2.5728852707021170        2.2407430193224056     
 C   5.2221972938223935        1.8267974899174213       0.23030268984653340     
 H   7.0345974185615594        2.8211318226551878        6.2399139710094325     
 H   5.5411123474462940        1.9957050248683816        6.7515093628006735     
 H   5.5083848721760154        4.3385445372758609        4.5861761541060035     
 H   4.4477925491351895        3.5081004145573798        5.7372817315767222     
 H   7.3867437544635344        1.4181853750095761        3.7149943398936780     
 H   7.4627418822206852        3.1783805832592495        3.9699367615009060     
 H   6.6092593478874635       -2.3941960863759864        5.0556607475936026     
 C   8.3328543285706438       -1.7443853269499088        6.2080428066691038     
 C   8.2742796054735681       0.58495047571038017        6.7636427483614829     
 C   2.2144082148482691        2.6035237998108767        6.1854278262896534     
 C   3.3510344013487652        1.8472824648545718        8.2026865732554715     
 H   1.5814346104268868        2.8612945093662026        2.1844980924470434     
 H   3.0684557532070440        2.0235980751062579        1.6762234172859463     
 H   3.1262686468238137        4.3578154173622083        3.8534268204719027     
 H   4.1730090000505724        3.5205528850974330        2.6963680713598022     
 H   1.1978135594548940        1.4665080667104773        4.7012315196229055     
 H   1.1506285280526960        3.2274399317832048        4.4484569875847253     
 H   1.8845071809240637       -2.3416278604477299        3.4334356297741939     
 C  0.20901090258577698       -1.6794816471585685        2.2198885087711204     
 C  0.33884937808546900       0.63447393113714601        1.6103568071243657     
 C   6.8375585325218990        3.6899340406922652        1.5373582703575430     
 C   5.6994993631442465        2.9491353703950849      -0.45621053638771525     
 H   4.6095024590978371        1.0936667665094173      -0.29170703886153743     
 H   8.7924719943522067       -2.7276199293166350        6.2582322715642960     
 C   8.9311494935974807      -0.64418232833582922        6.8175354478940786     
 H   8.6986848302127253        1.4670475549829105        7.2368661669853847     
 C   1.7431595372599822        3.7141860677252940        6.8921658480045362     
 C   2.8677128760804744        2.9658671496380551        8.8908909153234816     
 H   3.9574541832025782        1.1092202999713263        8.7251596006157541     
 H -0.27509072383790684       -2.6518200297649384        2.1839543655215667     
 C -0.34172020632916733      -0.58231958303339326        1.5619041105254559     
 H  -5.2252096924044825E-002   1.5144074454102234        1.1053697490394883     
 H   7.4667932577432339        4.4142229736249954        2.0559371608224390     
 C   6.5141581983136279        3.8828783493389563       0.19080014341464607     
 H   5.4323935809469370        3.0726020260570599       -1.5069867806327835     
 H   9.8907787688823881      -0.74135923979509888        7.3224283158284287     
 H   1.1135823970052543        4.4385649878442157        6.3744608552193309     
 C   2.0544623858954969        3.8994663063021400        8.2424192078817615     
 H   3.1269460097313289        3.0849977544189269        9.9441119737830928     
 H  -1.2870051829040601      -0.67321389674156495        1.0294952865575659     
 H   6.9069828734450818        4.7499626107367812      -0.33093851801585977     
 H   1.6519545579660548        4.7609920928781744        8.7651911406447987     
 Dy   4.3100000981723605        16.884664835935919        12.597674203089881     
 Cl   4.3184088343108264        19.560921291894957        12.612904739540483     
 O   3.4738562721184820        16.412791237814602        10.641045039670377     
 N   2.9100844371679266        14.738701304267066        13.063273131785007     
 N   2.0949538300447772        17.316577658112564        13.836731187145471     
 O   5.1462250855755078        16.422095048771506        14.557033366138521     
 N   5.7106291608993649        14.737214169100236        12.143075549477704     
 N   6.5267371391931750        17.315679988535244        11.362645084188150     
 C   3.0328225579324979        15.340866959777864        9.9789665247100210     
 C   2.2812139944225751        14.947550103479690        14.390463543629780     
 C   3.7471825664841676        13.509709002485412        13.119354524431159     
 C   1.8027967774886740        14.592227237135299        12.060748461739726     
 C   1.4530037478993709        18.502037377187730        13.918081887978904     
 C   1.5399489172522711        16.253288093863937        14.470007798245391     
 C   5.5879957729991059        15.354794091372055        15.225945890129694     
 C   6.3416835237362834        14.944454973233217        10.816774114104094     
 C   4.8726170376430167        13.508850225257302        12.087199311652126     
 C   6.8156918222683283        14.591395515773172        13.147862203072286     
 C   7.1684197956755780        18.501092273160332        11.277325257466359     
 C   7.0823479860059546        16.250172125854178        10.733775529339967     
 C   2.2250988736349226        14.371336867937616        10.638255534117711     
 C   3.3639616450457557        15.123584911648738        8.6213959369227187     
 H   1.5936227459942194        14.121272860340513        14.641158090063774     
 H   3.0845600765159653        14.956431420025035        15.143630602225832     
 H   3.1189866404882181        12.614208127875276        12.972615862881057     
 H   4.1767744408030296        13.446864701558079        14.124141414870806     
 H   1.2142655712020816        15.518617453563936        12.118127636531085     
 H   1.1539715456285728        13.758287032416858        12.374808400273670     
 H   1.9494057435324201        19.329962196495519        13.417450377072779     
 C  0.24925732422975380        18.671464655271297        14.598253832846172     
 C  0.34625369146791946        16.350323684422268        15.182426969043235     
 C   6.3924942506441669        14.379118231725576        14.571691154277374     
 C   5.2621648593725121        15.148568655764757        16.586816809409054     
 H   7.0298002092272798        14.118232050264162        10.567782075626203     
 H   5.5392532082774268        14.952229924047904        10.062751276318762     
 H   5.4998369937446379        12.612725355764038        12.234369958658414     
 H   4.4432150205897729        13.445318051321285        11.082452710297504     
 H   7.4072226400057870        15.515698233587434        13.086806350057405     
 H   7.4623804961962090        13.754078447248908        12.838263656517151     
 H   6.6728846411376619        19.330345081976777        11.776619989987388     
 C   8.3714394391917430        18.668864488382592        10.595491509147440     
 C   8.2755801858734834        16.345279384984885        10.020646766116220     
 C   1.7620781016081939        13.253930422517969        9.9364155561001368     
 C   2.8866410864376157        13.999959635478627        7.9369341567944147     
 H   3.9684097097157376        15.861803708281673        8.0967136698904021     
 H -0.22419889434848972        19.648359267451035        14.640808285613257     
 C -0.32458998577468667        17.572196097462960        15.231788482804255     
 H  -6.0800825418028621E-002   15.468688898827434        15.671328913812543     
 C   6.8549185758835103        13.265731586755603        15.280567878454344     
 C   5.7395698975836948        14.029606994682441        17.278621156366285     
 H   4.6587360952539152        15.889588634327584        17.108252131047571     
 H   8.8440933876504797        19.646132658722202        10.549083434481952     
 C   8.9452546016956909        17.567515812551012        9.9654539746013384     
 H   8.6828914495881033        15.462020189561573        9.5351385509283517     
 H   1.1367552740332425        12.527860184588151        10.457216120918952     
 C   2.0780757533749927        13.063784704671001        8.5877602254493226     
 H   3.1468149697785175        13.878705911261070        6.8842292877528992     
 H  -1.2775845881054504        17.665540246222712        15.749627262498930     
 H   7.4768612518583435        12.534375380145701        14.763063914963922     
 C   6.5434225066407494        13.086293914523223        16.631880140238934     
 H   5.4804792485213074        13.915693463098929        18.332533571615027     
 H   9.8979333329389387        17.659095938784439        9.4467936405705153     
 H   1.6840936278767860        12.196643195502054        8.0672544277956231     
 H   6.9374750963134675        12.222297569034675        17.157683395437584     
 Dy   1.1462405782725879E-002   8.5621315419238293        4.2180555089567191     
 Cl  -3.0566064549062140E-002   5.8790227437981351        4.2405143187980663     
 O  0.83316940501563563        9.0194169478309671        2.2474201819562523     
 N   1.4295124014945628        10.683309434045727        4.6663866288347160     
 N   2.2317462778889614        8.1046364328046590        5.4397729494946629     
 O -0.79045587532138251        9.0493437269540475        6.1817656705334842     
 N  -1.3843651271939148        10.710898191221869        3.7579149223897450     
 N  -2.2016578830240499        8.1316710528759675        2.9727114189656296     
 C   1.2792874417573765        10.085193063211943        1.5797110601241124     
 C   2.0717142411240057        10.475040202320862        5.9882038176958599     
 C  0.59569537229433556        11.915111280991876        4.7324278575744083     
 C   2.5274803956490417        10.828867282537075        3.6527616138289232     
 C   2.8613811335421571        6.9125135192059606        5.5188885660984077     
 C   2.8034679427474183        9.1639946608636063        6.0641554235455128     
 C  -1.2454423864883135        10.112922046652773        6.8466751802651320     
 C  -2.0146818084475813        10.507528131829396        2.4312051670702020     
 C -0.53458279732509772        11.930914476301108        3.7051472201464781     
 C  -2.4861715204841164        10.859387616122339        4.7649211550659549     
 C  -2.8481583442872469        6.9484763453870402        2.8863877607058686     
 C  -2.7520219122128564        9.1993603613102852        2.3412600403320649     
 C   2.0942987579687462        11.052475810735672        2.2336936456239900     
 C  0.94677759838935960        10.299947739769651       0.22166764618456503     
 H   2.7665628807506044        11.298102994280042        6.2286772221549054     
 H   1.2760580864562985        10.472721082716248        6.7492399065340249     
 H   1.2281176670169434        12.808285344995349        4.5903582349764198     
 H  0.17040695229965838        11.972223055993972        5.7393056301211871     
 H   3.1142673359897084        9.9010293719774438        3.7045710490780195     
 H   3.1805063719491549        11.660990350411554        3.9623412420781778     
 H   2.3508999291370962        6.0885174378162379        5.0255422397807354     
 C   4.0699001939867054        6.7331553677998901        6.1883107932102233     
 C   4.0026257118687143        9.0572742222911664        6.7654947845176432     
 C  -2.0624266661015445        11.076020999787195        6.1890651620829722     
 C -0.91927826485533060        10.325945453694741        8.2060850344919665     
 H  -2.7056911816509062        11.332587622251985        2.1853227457496445     
 H  -1.2122536219559417        10.506306884687042        1.6771467810886069     
 H  -1.1514352906279066        12.832709403538868        3.8606766962531607     
 H -0.10918482447398031        11.996553059236630        2.6988402857785094     
 H  -3.0782842776277515        9.9350839911513518        4.7061535011914257     
 H  -3.1340997159466939        11.695994758186560        4.4556166621912165     
 H  -2.3570959545281038        6.1178860979259087        3.3882048700878507     
 C  -4.0496059588999795        6.7843522396479603        2.2009930147963308     
 C  -3.9401474448874172        9.1054768754534567        1.6183810926403195     
 C   2.5559070095429788        12.168951113834423        1.5290639991095500     
 C   1.4248215068315291        11.421023284849261      -0.46629772950346760     
 H  0.33749442989894707        9.5634451122328414      -0.29975700920791731     
 H   4.5330793336537027        5.7513175976138156        6.2302617972472678     
 C   4.6616765459153351        7.8289768854476893        6.8121113891404681     
 H   4.4227653687461510        9.9362197255555671        7.2481801490692899     
 C  -2.5419310860456350        12.181607502124946        6.8984213975209796     
 C  -1.4114301419374076        11.439356009416715        8.8964754847323455     
 H -0.30688234062373881        9.5910121224867257        8.7263874318305330     
 H  -4.5269670708758660        5.8089813999856794        2.1575617656369186     
 C  -4.6147456887147857        7.8858258795979967        1.5630005202545758     
 H  -4.3417013102980961        9.9887617174233156        1.1275333031979844     
 H   3.1833178424877011        12.895243488845693        2.0471519690157982     
 C   2.2357489566544335        12.357910038381048       0.18111311871197111     
 H   1.1610305044842510        11.541347221760322       -1.5182972090978211     
 H   5.6188005505050116        7.7288615188548464        7.3213536327499860     
 H  -3.1766746606192666        12.902281017398774        6.3819612392385876     
 C  -2.2319967535261589        12.367344029042542        8.2490679982080124     
 H  -1.1526711155613052        11.558870036961309        9.9498275092029438     
 H  -5.5652433516190749        7.7963071059146181        1.0396858995154563     
 H   2.6288031207224951        13.224109696861355      -0.34188128667308743     
 H  -2.6418998286322610        13.224713834558795        8.7731052733516321     
 Dy   3.7147027743165771E-002   8.3823061297967492        12.608838413620253     
 Cl   4.0743318332010156E-002   11.063981578821243        12.611280656777430     
 O -0.78739995647311511        7.9153687603419725        10.648426343442733     
 N  -1.3691822325310532        6.2475597247997996        13.069793020351172     
 N  -2.1855887872655546        8.8267494203661840        13.832302750818547     
 O  0.86089422622780543        7.9267674946480282        14.577436235226346     
 N   1.4364275956651260        6.2452974457774806        12.159750836004875     
 N   2.2565074953477029        8.8206593817189258        11.382053112694411     
 C  -1.2365835369503004        6.8499031426816268        9.9822977736649321     
 C  -2.0030551854994849        6.4594617981488849        14.394500570786642     
 C -0.53087956756948407        5.0199893164257468        13.131331140633959     
 C  -2.4721301526207311        6.1008393706489077        12.062363721318658     
 C  -2.8253712737667178        10.013846786440610        13.907930688617835     
 C  -2.7415848115297750        7.7674247781363768        14.470933506426535     
 C   1.3075095116884405        6.8623238417252583        15.246576254919830     
 C   2.0715325792955754        6.4502127345227507        10.834623769438817     
 C  0.59648310830765050        5.0183511925749196        12.101440628656697     
 C   2.5389090305631181        6.1008985909077671        13.168049705595106     
 C   2.8958405866867252        10.007316747833979        11.295577666163640     
 C   2.8105152945830105        7.7569390785388785        10.749122949364311     
 C  -2.0483590940356304        5.8823166804697813        10.639336356572301     
 C -0.91108444942487488        6.6391978798660762        8.6223948878725238     
 H  -2.6930318443451959        5.6347994533310848        14.643943552919762     
 H  -1.2022303681576301        6.4679412252959150        15.150317774469821     
 H  -1.1572528845459999        4.1231209197210026        12.985994889516020     
 H -0.10298309225198725        4.9610397933036996        14.137130468921455     
 H  -3.0612149869489773        7.0269306059560606        12.119091196883954     
 H  -3.1217166826906970        5.2666020534196640        12.373613002675075     
 H  -2.3284346915354956        10.838019343961101        13.401409051772445     
 C  -4.0275119413008778        10.189154780399820        14.589580897982362     
 C  -3.9329638781686378        7.8708002891027542        15.186501496290949     
 C   2.1150813592423514        5.8891206862487282        14.592054199616724     
 C  0.98391277940600974        6.6570533933546052        16.608156412430063     
 H   2.7609723139409552        5.6237605452733535        10.590260128847810     
 H   1.2710726558839265        6.4551890560476988        10.078518101371163     
 H   1.2219450337422584        4.1210476160895064        12.247195061829276     
 H  0.16801883583247915        4.9579597707692713        11.096066562328806     
 H   3.1294368717319641        7.0258274858117904        13.107119184279462     
 H   3.1870169679043365        5.2643245906392195        12.860117123414007     
 H   2.4008383951621322        10.834984349430970        11.798246944616963     
 C   4.0954695555296903        10.177778552375893        10.608494913776283     
 C   3.9994753561576464        7.8549930954962699        10.028874231902416     
 C  -2.5215635462543387        4.7730277627355449        9.9314907172205036     
 C  -1.3979040842861472        5.5230183565466469        7.9326058090095186     
 H -0.30349671359440050        7.3774715743431649        8.1012111087957379     
 H  -4.4997301457752190        11.167126151462714        14.626129777377514     
 C  -4.6011180241238083        9.0945065649575998        15.231593790800014     
 H  -4.3406772003952812        6.9925713566775300        15.680950869865944     
 C   2.5846318128463102        4.7801268118247631        15.302881360003891     
 C   1.4683886657694936        5.5420903024411885        17.301314549914956     
 H  0.37840986651682784        7.3973504182076537        17.128509495115726     
 H   4.5672521190001758        11.155626536853138        10.562779336196657     
 C   4.6672100995028014        9.0783034005487941        9.9729568950707534     
 H   4.4054074581067342        6.9733779780701299        9.5391081550289964     
 H  -3.1519714050386920        4.0491930114874277        10.448887537343387     
 C  -2.2113115029689490        4.5891286424278768        8.5807069112580390     
 H  -1.1414436216757018        5.4059118991520529        6.8785154837794691     
 H  -5.5526147756273447        9.1922431641139770        15.751562862168148     
 H   3.2099504373304852        4.0511463886355461        14.786378981739038     
 C   2.2767389726063478        4.6023153822147940        16.655074967071080     
 H   1.2119464676222940        5.4290304657976005        18.355990813243341     
 H   5.6172432992687078        9.1720892827658318        9.4497393071807441     
 H  -2.6146001369886087        3.7287400247268234        8.0562480257978510     
 H   2.6779756073050893        3.7423193012721212        17.181536700212519     
         256

 Dy   4.2836640357784619        8.5564336920966794E-002   4.2174006531570880     
 Cl   4.2613629980246799       -2.5943577591332478        4.2160103608709880     
 O   5.1107846025027133       0.54266303809166183        2.2506020720472835     
 N   5.7008892993972768        2.2156244483024787        4.6677378157856690     
 N   6.4977230899423164      -0.36925995057202643        5.4503010725652556     
 O   3.4649168262456520       0.56195269038437734        6.1798640471337771     
 N   2.8955283029766088        2.2325967305656285        3.7565626951307780     
 N   2.0570309395767761      -0.33833132092716961        2.9943366846693977     
 C   5.5564744418866505        1.6095871327773086        1.5840546808094156     
 C   6.3370016303001870        2.0045324311223744        5.9911580849183510     
 C   4.8698985025379740        3.4484128241606884        4.7277172040134259     
 C   6.8027346870074954        2.3534009600021468        3.6579983658788957     
 C   7.1275537997802072       -1.5608230030222279        5.5371672656111466     
 C   7.0694494833753581       0.69382752042645834        6.0688080789802683     
 C   3.0222963683352648        1.6319771478721827        6.8432214772747635     
 C   2.2619058162161876        2.0277595147738761        2.4306650773498619     
 C   3.7409481370632820        3.4562277595630655        3.6991591172859142     
 C   1.7910196626517758        2.3848600335265817        4.7614831010600840     
 C   1.4077348604267268       -1.5201621495020812        2.9154313177768083     
 C   1.5168578386520875       0.72387913640853507        2.3467412607316871     
 C   6.3735189683705142        2.5752087327265878        2.2377091973168040     
 C   5.2202447258417948        1.8277155278380661       0.22744924940990005     
 H   7.0310153548461694        2.8268115648163907        6.2368557454070741     
 H   5.5382679712847205        2.0006035829012867        6.7490886072005054     
 H   5.5019159656820120        4.3412569971068962        4.5812463365295031     
 H   4.4433522228763920        3.5106027946430349        5.7338597453825422     
 H   7.3851868980226509        1.4230466565321822        3.7134218049702583     
 H   7.4586896146905133        3.1834493322194373        3.9670013599006793     
 H   6.6175365334405978       -2.3879690252819894        5.0487558550952016     
 C   8.3363059174029832       -1.7364718806374317        6.2071160203268274     
 C   8.2705984840301756       0.59162327545778504        6.7672551768211120     
 C   2.2136756071112016        2.6014499489581575        6.1849137626672404     
 C   3.3522997252115738        1.8465029253409291        8.2014641820416045     
 H   1.5753983128701652        2.8562391558496518        2.1844830191852824     
 H   3.0628923031802833        2.0199726036046934        1.6751141988144598     
 H   3.1197128856678602        4.3558558602216557        3.8490972594789268     
 H   4.1674062772879292        3.5181252415230753        2.6930919235198512     
 H   1.1967368881411706        1.4622722367078580        4.7026526269671791     
 H   1.1467653179645221        3.2230309436874038        4.4490577240885436     
 H   1.8917368012680478       -2.3470351106107974        3.4299558846056453     
 C  0.21186762691433275       -1.6874870050189266        2.2210499063783402     
 C  0.33424135778910175       0.62761276770285945        1.6152208881432741     
 C   6.8370020910914242        3.6905959470941987        1.5329482949181572     
 C   5.6988463048331859        2.9487670569213136      -0.46019706024078638     
 H   4.6073084428983773        1.0943369226570627      -0.29391320884615307     
 H   8.7983790920891547       -2.7186320646624766        6.2562148087482221     
 C   8.9297757308481103      -0.63629692322687204        6.8211412121455588     
 H   8.6917026407345439        1.4736803304121830        7.2433709049140385     
 C   1.7437129809199865        3.7129864371439707        6.8911760638284019     
 C   2.8697541547603556        2.9655904634785411        8.8893951735926109     
 H   3.9592336707769338        1.1088397334784950        8.7238846227118145     
 H -0.26947989422843011       -2.6610880148237035        2.1842150568911753     
 C -0.34355936769687551      -0.59065367977504502        1.5666470021440919     
 H  -6.0147941768033612E-002   1.5073184952326677        1.1125250013046162     
 H   7.4671861130824251        4.4146267081437465        2.0506677383418292     
 C   6.5145755944852208        3.8821071698292173       0.18598428116098456     
 H   5.4322059862602039        3.0713322151427951       -1.5111926542745877     
 H   9.8879108842117915      -0.73264188239632411        7.3289485764213209     
 H   1.1141839412539407        4.4373399333331616        6.3733635202894980     
 C   2.0564692154966231        3.8992191033766050        8.2409701514863212     
 H   3.1297610432734966        3.0852254100891954        9.9423605051873203     
 H  -1.2899337408030451      -0.68282920740617370        1.0364184113431745     
 H   6.9091122992838114        4.7478330507025861      -0.33659303738689483     
 H   1.6551423399745413        4.7614536439836312        8.7635395048835996     
 Dy   4.3094364056792704        16.884999160426940        12.599681108042411     
 Cl   4.3155866558081195        19.561321556171219        12.612554499680362     
 O   3.4739064315638615        16.413291149385952        10.642818480002783     
 N   2.9105438938509454        14.738401551850300        13.064698324238753     
 N   2.0944136132585829        17.315940465134425        13.839035538459102     
 O   5.1457744741816311        16.422354018678629        14.558933310103891     
 N   5.7112386959745240        14.738117135225178        12.144810978208278     
 N   6.5265690673198815        17.316762649726432        11.365284299016112     
 C   3.0331036628743737        15.341520863508400        9.9803538586075149     
 C   2.2814180581669317        14.946680581909769        14.391847660472335     
 C   3.7481804463631261        13.509745617014058        13.120731126798368     
 C   1.8034595290165054        14.591617915001475        12.061998641154792     
 C   1.4524145910495283        18.501313161665799        13.921504330434178     
 C   1.5401164609392033        16.252333156522951        14.472381762784043     
 C   5.5874905909993293        15.354926244304041        15.227677112797270     
 C   6.3424051611772123        14.945691193174913        10.818589835503069     
 C   4.8737384878322620        13.509447325342977        12.088718125989095     
 C   6.8161970568512462        14.592698014904879        13.149832549179214     
 C   7.1680686174316826        18.502325689520248        11.280926415999769     
 C   7.0828233936544658        16.251629063190634        10.736339116254975     
 C   2.2258294334261919        14.371434866428212        10.639373189213284     
 C   3.3639614038843169        15.125051396686553        8.6225785030670394     
 H   1.5938161557956645        14.120267063480384        14.642032952572830     
 H   3.0846594263369740        14.955161445918776        15.145129437119373     
 H   3.1204194330911634        12.613968367556458        12.973895079160792     
 H   4.1776953540272723        13.446939308293560        14.125540096703105     
 H   1.2144272321265612        15.517673674572951        12.119707495798314     
 H   1.1550326280964296        13.757239717287643        12.375747869730253     
 H   1.9481429093993150        19.329470892446640        13.420595731454585     
 C  0.24942148732231534        18.670399847528476        14.603061723359628     
 C  0.34719825807593963        16.349002433216700        15.186173397957425     
 C   6.3926239204831257        14.379766504619180        14.573443772733029     
 C   5.2607863299043842        15.147905383698570        16.588209400156792     
 H   7.0307230493704598        14.119630272048122        10.569535829394653     
 H   5.5400901449080706        14.953433862885928        10.064428370114072     
 H   5.5013279141084785        12.613577433748027        12.235904529918811     
 H   4.4444958104173287        13.445918871640966        11.083891076148127     
 H   7.4071990540543409        15.517357577990575        13.089211178293054     
 H   7.4634087156721565        13.755818390986681        12.840184460937863     
 H   6.6719396327532463        19.331279168557582        11.780129975890542     
 C   8.3715923506188066        18.670606757036946        10.600096926810579     
 C   8.2765735569051113        16.347280183513664        10.024152897512167     
 C   1.7630094818561455        13.254249371438478        9.9370227012751009     
 C   2.8868741040032120        14.001643397183969        7.9376310124958112     
 H   3.9681533250868029        15.863610324286256        8.0981183264428012     
 H -0.22408027008636730        19.647253607363279        14.646466174759944     
 C -0.32361031575601501        17.570832506597217        15.236845782078191     
 H  -5.9303337488521471E-002   15.467141739920576        15.675119186059407     
 C   6.8548284776876320        13.266093069116703        15.282014432340757     
 C   5.7379081747127714        14.028610568486831        17.279693662549715     
 H   4.6570144928154367        15.888661528320688        17.109649757435676     
 H   8.8440988262128588        19.647963794141653        10.554459187986463     
 C   8.9461100175217680        17.569648762988258        9.9700292827010024     
 H   8.6844246078910778        15.464292518821180        9.5385866615462636     
 H   1.1379892062249317        12.527731911866114        10.457564874539214     
 C   2.0787618498312446        13.064872308903251        8.5881904318369919     
 H   3.1471099314838882        13.880858641195804        6.8848762432646744     
 H  -1.2760775382790879        17.663897761742032        15.755700612449198     
 H   7.4772312112437582        12.535147745309276        14.764492396947940     
 C   6.5424072930305623        13.085823384542417        16.633000521904201     
 H   5.4783457770159805        13.914180587749197        18.333422967461271     
 H   9.8991538333792040        17.661632881313331        9.4520949260278844     
 H   1.6848978104075896        12.197881784401540        8.0673440125467177     
 H   6.9361547761100999        12.221569862876006        17.158638283853186     
 Dy   1.2753172762044410E-002   8.5597643490178719        4.2154587047925389     
 Cl  -2.2809621511796604E-002   5.8766193749236013        4.2361522952985498     
 O  0.83331490901172678        9.0193506193482271        2.2452179030671893     
 N   1.4270051846709220        10.683910197359296        4.6641168734010368     
 N   2.2334923649167209        8.1072831935284952        5.4381160599459974     
 O -0.79132107756603698        9.0451020620905371        6.1790723482751133     
 N  -1.3867968558454360        10.706069119316401        3.7551266315173089     
 N  -2.1991709302430373        8.1247508735319744        2.9693773799992225     
 C   1.2790743361930323        10.085327090833957        1.5776484566930844     
 C   2.0683420617430044        10.477463625990648        5.9866314320968943     
 C  0.59137470119575164        11.914636920493907        4.7283656097808064     
 C   2.5257079939867815        10.830234051752806        3.6513817638716923     
 C   2.8653833159316178        6.9163659290044706        5.5176124614988060     
 C   2.8016349082855641        9.1673323356227048        6.0645336569341346     
 C  -1.2458320509662353        10.109086992364581        6.8437735414488490     
 C  -2.0176437675106857        10.501078316622046        2.4289500833526514     
 C -0.53890994544382320        11.927282152875831        3.7010477461848588     
 C  -2.4881391503130876        10.853720379391753        4.7627510552494661     
 C  -2.8432306924404354        6.9403023062152807        2.8826438864044013     
 C  -2.7533515701596420        9.1919909371327133        2.3406349001990487     
 C   2.0936053463765596        11.052884374726755        2.2318255291429923     
 C  0.94665765296701976        10.299922758627238       0.21958750321342377     
 H   2.7621875659629538        11.301466337610030        6.2267959183161787     
 H   1.2721294216672239        10.475249679112185        6.7470941687005181     
 H   1.2224226370877076        12.808498148121512        4.5847541042073150     
 H  0.16610544954974379        11.972971428895478        5.7351609865408903     
 H   3.1135199297672811        9.9031037850080832        3.7041628269835147     
 H   3.1775835530618659        11.663204857308665        3.9611970866836330     
 H   2.3578312524278227        6.0917676604371787        5.0223501553105514     
 C   4.0726290204150288        6.7388496032249181        6.1897104545576678     
 C   3.9989097894515355        9.0622019393933755        6.7693547688632316     
 C  -2.0631522253761587        11.071911646565397        6.1862127730872283     
 C -0.91852508539149791        10.323193277121057        8.2027584976439751     
 H  -2.7096905428381795        11.325172410938990        2.1827902388872333     
 H  -1.2156613726169563        10.500020936715281        1.6744217318664552     
 H  -1.1572820297959301        12.828260308979150        3.8553893018648702     
 H -0.11353845405548524        11.992183217427472        2.6946757468838820     
 H  -3.0790195337708135        9.9285714037135140        4.7051377682185693     
 H  -3.1373268283100204        11.689299976939919        4.4534051461184125     
 H  -2.3490959941460781        6.1101131574444318        3.3819662061658877     
 C  -4.0459485971499847        6.7745091209109702        2.1998831156722480     
 C  -3.9435648180655627        9.0967786318150932        1.6216010062302395     
 C   2.5560847919822338        12.168728303975817        1.5268307742571623     
 C   1.4251052429236470        11.420711824086945      -0.46855408492760064     
 H  0.33750969019921029        9.5632934327496315      -0.30180908583093796     
 H   4.5380568044402763        5.7580547796603616        6.2314068368604509     
 C   4.6602051276365009        7.8351211880107670        6.8165371686803509     
 H   4.4161298465846137        9.9414690467166764        7.2539193893519673     
 C  -2.5402701797092266        12.179267150743708        6.8944396700657347     
 C  -1.4087469553030556        11.437996591287536        8.8922650221242581     
 H -0.30619283469280412        9.5884695461150447        8.7234054627228996     
 H  -4.5207589210068999        5.7980219148892598        2.1553407136776892     
 C  -4.6157056536860885        7.8758394521984982        1.5659858660159318     
 H  -4.3483296860485723        9.9800159898174865        1.1334566204984882     
 H   3.1838313004657759        12.894868078334270        2.0447093307618487     
 C   2.2364723191408253        12.357287075060785       0.17870837803397832     
 H   1.1615010039631883        11.540898201720243       -1.5206171711733658     
 H   5.6161814382537587        7.7361873498411349        7.3280964217624902     
 H  -3.1742626695394502        12.900260219249082        6.3774594787789409     
 C  -2.2284575636946191        12.366501812131908        8.2444653005810089     
 H  -1.1489354964209788        11.558409009320982        9.9452459968522078     
 H  -5.5674647118893059        7.7853303377609633        1.0451746276115923     
 H   2.6303114222168715        13.223009665371016      -0.34441564667981556     
 H  -2.6360580072241957        13.225389831244096        8.7678762468637235     
 Dy   3.5941784082374327E-002   8.3829455644475619        12.610465528965189     
 Cl   3.7400271724007617E-002   11.064637100240933        12.609859126808072     
 O -0.78770847182983628        7.9158067764314790        10.649706118557051     
 N  -1.3695963959232900        6.2477964013248499        13.070808686513377     
 N  -2.1861241314491662        8.8269399307996377        13.835222666813909     
 O  0.85980137877085416        7.9272166383610223        14.579016217869759     
 N   1.4362232675488444        6.2463855920831106        12.161274460878655     
 N   2.2560998987607777        8.8220073657641951        11.385238864195809     
 C  -1.2368669864377253        6.8504368537862206        9.9834030812986985     
 C  -2.0036669909746139        6.4591225036366637        14.395480813089980     
 C -0.53099795440211317        5.0203632479443101        13.132120972650467     
 C  -2.4724674769405484        6.1010590989616817        12.063332783363991     
 C  -2.8255438614000385        10.014129458930457        13.912667663288376     
 C  -2.7420819137973313        7.7670446026772826        14.472933735569901     
 C   1.3059191452913306        6.8624374479939441        15.247976077714872     
 C   2.0716326063966815        6.4518634704670630        10.836368821979113     
 C  0.59660080128073778        5.0192689719811900        12.102477555742523     
 C   2.5384406098973384        6.1019736452308262        13.169879882921331     
 C   2.8955325814150439        10.008693133425485        11.300149161472730     
 C   2.8105089676372574        7.7587471093041591        10.751904102623232     
 C  -2.0486552191517227        5.8827634934773361        10.640285167279226     
 C -0.91138036111865606        6.6399245924995567        8.6234616006543927     
 H  -2.6937092724588969        5.6343747381483134        14.644396540664820     
 H  -1.2029539473182225        6.4671628669719361        15.151409663952364     
 H  -1.1571149534094998        4.1233800305907513        12.986459331362013     
 H -0.10328589826399043        4.9611573698527751        14.137968355741092     
 H  -3.0616847648117331        7.0270618061920453        12.120259567487965     
 H  -3.1219665636930225        5.2666948884397478        12.374452857331306     
 H  -2.3287219725266217        10.838757167545825        13.406781906729334     
 C  -4.0272262616006582        10.188979620824865        14.595232882461772     
 C  -3.9331685259764781        7.8698404932770663        15.189053627293211     
 C   2.1139405376817635        5.8895415999865461        14.593562428962542     
 C  0.98114009110450728        6.6563289882909533        16.609131065197548     
 H   2.7612546771807160        5.6255929553550148        10.591856185560857     
 H   1.2714040166129450        6.4570359341107739        10.080015174678373     
 H   1.2222732641816938        4.1221035990921298        12.248243993521957     
 H  0.16841689687435935        4.9590259206519542        11.096969353746605     
 H   3.1287132505239730        7.0270894539338427        13.109531601209596     
 H   3.1868706250532526        5.2656692033794146        12.861910386410505     
 H   2.4001521131465990        10.835987569098229        11.803053837187720     
 C   4.0956432858722680        10.179651677956919        10.614015107457213     
 C   3.9998913732182348        7.8573753403972031        10.032442422776811     
 C  -2.5218069762407542        4.7735654912766599        9.9322700802403787     
 C  -1.3982109461396104        5.5238853112099857        7.9334768953071384     
 H -0.30367413287080036        7.3781007975823734        8.1023274308468043     
 H  -4.4990303684564141        11.167097122547036        14.633369587058136     
 C  -4.6009268703178563        9.0936618971431997        15.236021364850009     
 H  -4.3409190322714615        6.9911150821581476        15.682570018824457     
 C   2.5827126668847327        4.7799942721935720        15.304030496127918     
 C   1.4648654988771199        5.5408300928808911        17.301966626336217     
 H  0.37543425868762087        7.3964764052557399        17.129458844186793     
 H   4.5675194298001314        11.157486065189856        10.569451931797493     
 C   4.6677156797271007        9.0807010911365946        9.9778799504780658     
 H   4.4061099568050501        6.9761074241025973        9.5422881052967483     
 H  -3.1521494189290191        4.0496061671155710        10.449570997257540     
 C  -2.2115699745517117        4.5898607847709076        8.5814526870435301     
 H  -1.1416054391567763        5.4068812598390394        6.8794006994596018     
 H  -5.5521885087455081        9.1909614780104825        15.756488777251111     
 H   3.2083348352728640        4.0512548113516589        14.787563563654279     
 C   2.2735639430797607        4.6013129639110959        16.655815004803308     
 H   1.2078603966667205        5.4272935034232015        18.356439276457508     
 H   5.6180198149015306        9.1748847525743731        9.4552054133105585     
 H  -2.6148662901164563        3.7295312872701176        8.0569164350733882     
 H   2.6740064410288173        3.7408093080540912        17.182069480109391     
         256

 Dy   4.2844093854856409        8.6323584513977869E-002   4.2156719842047252     
 Cl   4.2696342310164539       -2.5938125763554982        4.2112974900473255     
 O   5.1084920833351415       0.54503697139444118        2.2484368758315223     
 N   5.6980391904648515        2.2187113572016526        4.6651346747571125     
 N   6.5003753079948776      -0.36399516101468427        5.4466310754768363     
 O   3.4653352378304345       0.56057692735625164        6.1788228229225179     
 N   2.8921110628844056        2.2302464634104191        3.7554494835871854     
 N   2.0581552116511843      -0.34281779125144640        2.9934739728129318     
 C   5.5542157262577669        1.6115702585515390        1.5814126667062771     
 C   6.3342355631667910        2.0093067470815833        5.9888145088789004     
 C   4.8650661160586495        3.4502514434737921        4.7241844178756178     
 C   6.7998662262383309        2.3573670835680982        3.6554625331525972     
 C   7.1325883788534723       -1.5543449242481520        5.5331231171074311     
 C   7.0681578203169053       0.69941072578430552        6.0681092943201786     
 C   3.0225704884235096        1.6304923916147884        6.8423252836498420     
 C   2.2571989959107919        2.0237614770159178        2.4304575652999079     
 C   3.7356964442755212        3.4549539342753768        3.6961111550906094     
 C   1.7886628229345169        2.3815072625843876        4.7616657428400559     
 C   1.4116819747511511       -1.5261225933013873        2.9142284839845392     
 C   1.5140674031680583       0.71875928543902345        2.3482582320544583     
 C   6.3711867662136763        2.5775321947510585        2.2346753753112023     
 C   5.2182921578611960        1.8286335657587107       0.22459580897326670     
 H   7.0274332911307793        2.8324913069775937        6.2337975198047166     
 H   5.5354235951231470        2.0055021409341913        6.7466678516003364     
 H   5.4954470591880087        4.3439694569379315        4.5763165189530017     
 H   4.4389118966175944        3.5131051747286901        5.7304377591883613     
 H   7.3836300415817675        1.4279079380547881        3.7118492700468391     
 H   7.4546373471603422        3.1885180811796250        3.9640659583004529     
 H   6.6258137189937312       -2.3817419641879924        5.0418509625968015     
 C   8.3397575062353226       -1.7285584343249545        6.2061892339845510     
 C   8.2669173625867831       0.59829607520519001        6.7708676052807419     
 C   2.2129429993741345        2.5993760981054383        6.1843996990448273     
 C   3.3535650490743825        1.8457233858272861        8.2002417908277359     
 H   1.5693620153134435        2.8511838023331011        2.1844679459235214     
 H   3.0573288531535221        2.0163471321031290        1.6740049803429731     
 H   3.1131571245119067        4.3538963030811040        3.8447676984859513     
 H   4.1618035545252869        3.5156975979487171        2.6898157756799006     
 H   1.1956602168274471        1.4580364067052387        4.7040737343114527     
 H   1.1429021078763482        3.2186219555916029        4.4496584605923628     
 H   1.8989664216120319       -2.3524423607738645        3.4264761394370971     
 C  0.21472435124288849       -1.6954923628792844        2.2222113039855604     
 C  0.32963333749273449       0.62075160426857301        1.6200849691621826     
 C   6.8364456496609494        3.6912578534961327        1.5285383194787714     
 C   5.6981932465221243        2.9483987434475423      -0.46418358409385757     
 H   4.6051144266989184        1.0950070788047084      -0.29611937883076866     
 H   8.8042861898261027       -2.7096442000083178        6.2541973459321474     
 C   8.9284019680987381      -0.62841151811791474        6.8247469763970390     
 H   8.6847204512563625        1.4803131058414556        7.2498756428426914     
 C   1.7442664245799908        3.7117868065626474        6.8901862796522675     
 C   2.8717954334402371        2.9653137773190270        8.8878994318617401     
 H   3.9610131583512889        1.1084591669856634        8.7226096448078767     
 H -0.26386906461895343       -2.6703559998824686        2.1844757482607835     
 C -0.34539852906458363      -0.59898777651669677        1.5713898937627278     
 H  -6.8043786612022400E-002   1.5002295450551117        1.1196802535697441     
 H   7.4675789684216163        4.4150304426624976        2.0453983158612195     
 C   6.5149929906568138        3.8813359903194784       0.18116841890732305     
 H   5.4320183915734699        3.0700624042285298       -1.5153985279163917     
 H   9.8850429995411968      -0.72392452499754945        7.3354688370142132     
 H   1.1147854855026273        4.4361148788221074        6.3722661853596652     
 C   2.0584760450977488        3.8989719004510706        8.2395210950908808     
 H   3.1325760768156643        3.0854530657594634        9.9406090365915460     
 H  -1.2928622987020304      -0.69244451807078244        1.0433415361287830     
 H   6.9112417251225411        4.7457034906683901      -0.34224755675792989     
 H   1.6583301219830275        4.7619151950890881        8.7618878691224005     
 Dy   4.3088727131861804        16.885333484917957        12.601688012994940     
 Cl   4.3127644773054135        19.561721820447481        12.612204259820242     
 O   3.4739565910092409        16.413791060957301        10.644591920335188     
 N   2.9110033505339636        14.738101799433535        13.066123516692501     
 N   2.0938733964723881        17.315303272156282        13.841339889772735     
 O   5.1453238627877536        16.422612988585751        14.560833254069259     
 N   5.7118482310496832        14.739020101350118        12.146546406938853     
 N   6.5264009954465871        17.317845310917622        11.367923513844076     
 C   3.0333847678162491        15.342174767238934        9.9817411925050088     
 C   2.2816221219112878        14.945811060339848        14.393231777314890     
 C   3.7491783262420841        13.509782231542706        13.122107729165579     
 C   1.8041222805443369        14.591008592867651        12.063248820569861     
 C   1.4518254341996857        18.500588946143864        13.924926772889451     
 C   1.5402840046261357        16.251378219181966        14.474755727322695     
 C   5.5869854089995528        15.355058397236029        15.229408335464846     
 C   6.3431267986181421        14.946927413116610        10.820405556902045     
 C   4.8748599380215083        13.510044425428651        12.090236940326063     
 C   6.8167022914341651        14.594000514036587        13.151802895286144     
 C   7.1677174391877880        18.503559105880164        11.284527574533179     
 C   7.0832988013029770        16.253086000527091        10.738902703169984     
 C   2.2265599932174611        14.371532864918807        10.640490844308856     
 C   3.3639611627228776        15.126517881724368        8.6237610692113602     
 H   1.5940095655971098        14.119261266620256        14.642907815081887     
 H   3.0847587761579827        14.953891471812518        15.146628272012915     
 H   3.1218522256941093        12.613728607237638        12.975174295440526     
 H   4.1786162672515150        13.447013915029041        14.126938778535404     
 H   1.2145888930510409        15.516729895581967        12.121287355065542     
 H   1.1560937105642866        13.756192402158430        12.376687339186836     
 H   1.9468800752662097        19.328979588397758        13.423741085836390     
 C  0.24958565041487690        18.669335039785651        14.607869613873085     
 C  0.34814282468395980        16.347681182011133        15.189919826871616     
 C   6.3927535903220845        14.380414777512787        14.575196391188685     
 C   5.2594078004362563        15.147242111632380        16.589601990904526     
 H   7.0316458895136398        14.121028493832084        10.571289583163100     
 H   5.5409270815387135        14.954637801723951        10.066105463909381     
 H   5.5028188344723192        12.614429511732018        12.237439101179206     
 H   4.4457766002448853        13.446519691960646        11.085329441998752     
 H   7.4071754681028938        15.519016922393718        13.091616006528701     
 H   7.4644369351481048        13.757558334724454        12.842105265358574     
 H   6.6709946243688307        19.332213255138388        11.783639961793694     
 C   8.3717452620458719        18.672349025691297        10.604702344473720     
 C   8.2775669279367392        16.349280982042444        10.027659028908111     
 C   1.7639408621040971        13.254568320358985        9.9376298464500668     
 C   2.8871071215688078        14.003327158889313        7.9383278681972076     
 H   3.9678969404578686        15.865416940290837        8.0995229829952020     
 H -0.22396164582424488        19.646147947275523        14.652124063906630     
 C -0.32263064573734335        17.569468915731477        15.241903081352127     
 H  -5.7805849559014320E-002   15.465594581013720        15.678909458306268     
 C   6.8547383794917547        13.266454551477803        15.283460986227171     
 C   5.7362464518418479        14.027614142291220        17.280766168733141     
 H   4.6552928903769581        15.887734422313793        17.111047383823784     
 H   8.8441042647752379        19.649794929561100        10.559834941490974     
 C   8.9469654333478452        17.571781713425505        9.9746045908006664     
 H   8.6859577661940524        15.466564848080788        9.5420347721641736     
 H   1.1392231384166209        12.527603639144075        10.457913628159476     
 C   2.0794479462874964        13.065959913135501        8.5886206382246613     
 H   3.1474048931892589        13.883011371130538        6.8855231987764496     
 H  -1.2745704884527254        17.662255277261352        15.761773962399465     
 H   7.4776011706291721        12.535920110472851        14.765920878931960     
 C   6.5413920794203753        13.085352854561611        16.634120903569467     
 H   5.4762123055106535        13.912667712399465        18.334312363307511     
 H   9.9003743338194692        17.664169823842222        9.4573962114852552     
 H   1.6857019929383932        12.199120373301028        8.0674335972978106     
 H   6.9348344559067323        12.220842156717339        17.159593172268792     
 Dy   1.4043939741362942E-002   8.5573971561119144        4.2128619006283596     
 Cl  -1.5053178474531069E-002   5.8742160060490676        4.2317902717990332     
 O  0.83346041300781781        9.0192842908654853        2.2430156241781258     
 N   1.4244979678472813        10.684510960672863        4.6618471179673575     
 N   2.2352384519444808        8.1099299542523298        5.4364591703973311     
 O -0.79218627981069134        9.0408603972270249        6.1763790260167424     
 N  -1.3892285844969574        10.701240047410936        3.7523383406448723     
 N  -2.1966839774620253        8.1178306941879832        2.9660433410328149     
 C   1.2788612306286882        10.085461118455973        1.5755858532620564     
 C   2.0649698823620031        10.479887049660434        5.9850590464979296     
 C  0.58705403009716772        11.914162559995939        4.7243033619872046     
 C   2.5239355923245208        10.831600820968537        3.6500019139144615     
 C   2.8693854983210785        6.9202183388029805        5.5163363568992043     
 C   2.7998018738237094        9.1706700103818033        6.0649118903227555     
 C  -1.2462217154441571        10.105251938076387        6.8408719026325659     
 C  -2.0206057265737907        10.494628501414697        2.4266949996351013     
 C -0.54323709356254879        11.923649829450554        3.6969482722232390     
 C  -2.4901067801420584        10.848053142661168        4.7605809554329781     
 C  -2.8383030405936238        6.9321282670435203        2.8789000121029340     
 C  -2.7546812281064277        9.1846215129551414        2.3400097600660326     
 C   2.0929119347843734        11.053292938717838        2.2299574126619950     
 C  0.94653770754467992        10.299897777484825       0.21750736024228251     
 H   2.7578122511753027        11.304829680940021        6.2249146144774521     
 H   1.2682007568781493        10.477778275508124        6.7449484308670113     
 H   1.2167276071584718        12.808710951247676        4.5791499734382093     
 H  0.16180394679982921        11.973719801796987        5.7310163429605927     
 H   3.1127725235448538        9.9051781980387226        3.7037546048890100     
 H   3.1746607341745774        11.665419364205777        3.9600529312890886     
 H   2.3647625757185486        6.0950178830581194        5.0191580708403674     
 C   4.0753578468433531        6.7445438386499461        6.1911101159051123     
 C   3.9951938670343572        9.0671296564955828        6.7732147532088209     
 C  -2.0638777846507730        11.067802293343599        6.1833603840914853     
 C -0.91777190592766522        10.320441100547372        8.1994319607959820     
 H  -2.7136899040254532        11.317757199625994        2.1802577320248218     
 H  -1.2190691232779709        10.493734988743521        1.6716966826443034     
 H  -1.1631287689639533        12.823811214419433        3.8501019074765801     
 H -0.11789208363699015        11.987813375618314        2.6905112079892546     
 H  -3.0797547899138760        9.9220588162756762        4.7041220352457129     
 H  -3.1405539406733469        11.682605195693281        4.4511936300456085     
 H  -2.3410960337640523        6.1023402169629550        3.3757275422439248     
 C  -4.0422912353999898        6.7646660021739802        2.1987732165481653     
 C  -3.9469821912437086        9.0880803881767278        1.6248209198201595     
 C   2.5562625744214893        12.168505494117213        1.5245975494047748     
 C   1.4253889790157648        11.420400363324630      -0.47081044035173375     
 H  0.33752495049947356        9.5631417532664216      -0.30386116245395867     
 H   4.5430342752268507        5.7647919617069077        6.2325518764736341     
 C   4.6587337093576666        7.8412654905738446        6.8209629482202345     
 H   4.4094943244230764        9.9467183678777840        7.2596586296346448     
 C  -2.5386092733728178        12.176926799362473        6.8904579426104888     
 C  -1.4060637686687036        11.436637173158360        8.8880545595161724     
 H -0.30550332876186947        9.5859269697433636        8.7204234936152663     
 H  -4.5145507711379338        5.7870624297928401        2.1531196617184594     
 C  -4.6166656186573922        7.8658530247989988        1.5689712117772880     
 H  -4.3549580617990484        9.9712702622116574        1.1393799377989922     
 H   3.1843447584438507        12.894492667822847        2.0422666925078992     
 C   2.2371956816272167        12.356664111740523       0.17630363735598556     
 H   1.1619715034421256        11.540449181680163       -1.5229371332489106     
 H   5.6135623260025058        7.7435131808274233        7.3348392107749936     
 H  -3.1718506784596339        12.898239421099388        6.3729577183192943     
 C  -2.2249183738630793        12.365659595221272        8.2398626029540054     
 H  -1.1451998772806526        11.557947981680654        9.9406644845014718     
 H  -5.5696860721595369        7.7743535696073085        1.0506633557077283     
 H   2.6318197237112475        13.221909633880678      -0.34695000668654369     
 H  -2.6302161858161304        13.226065827929398        8.7626472203758148     
 Dy   3.4736540421582883E-002   8.3835849990983746        12.612092644310128     
 Cl   3.4057225116005077E-002   11.065292621660623        12.608437596838714     
 O -0.78801698718655744        7.9162447925209865        10.650985893671367     
 N  -1.3700105593155265        6.2480330778499003        13.071824352675584     
 N  -2.1866594756327773        8.8271304412330931        13.838142582809271     
 O  0.85870853131390279        7.9276657820740155        14.580596200513172     
 N   1.4360189394325631        6.2474737383887406        12.162798085752435     
 N   2.2556923021738520        8.8233553498094626        11.388424615697206     
 C  -1.2371504359251502        6.8509705648908144        9.9845083889324666     
 C  -2.0042787964497424        6.4587832091244426        14.396461055393321     
 C -0.53111634123474216        5.0207371794628735        13.132910804666977     
 C  -2.4728048012603656        6.1012788272744549        12.064301845409327     
 C  -2.8257164490333593        10.014412131420304        13.917404637958917     
 C  -2.7425790160648877        7.7666644272181884        14.474933964713266     
 C   1.3043287788942204        6.8625510542626298        15.249375900509916     
 C   2.0717326334977875        6.4535142064113753        10.838113874519408     
 C  0.59671849425382517        5.0201867513874605        12.103514482828349     
 C   2.5379721892315592        6.1030486995538844        13.171710060247554     
 C   2.8952245761433626        10.010069519016991        11.304720656781820     
 C   2.8105026406915048        7.7605551400694397        10.754685255882155     
 C  -2.0489513442678153        5.8832103064848909        10.641233977986150     
 C -0.91167627281243735        6.6406513051330380        8.6245283134362616     
 H  -2.6943867005725979        5.6339500229655419        14.644849528409880     
 H  -1.2036775264788149        6.4663845086479572        15.152501553434909     
 H  -1.1569770222729998        4.1236391414605009        12.986923773208007     
 H -0.10358870427599362        4.9612749464018506        14.138806242560728     
 H  -3.0621545426744889        7.0271930064280301        12.121427938091976     
 H  -3.1222164446953484        5.2667877234598315        12.375292711987537     
 H  -2.3290092535177478        10.839494991130550        13.412154761686223     
 C  -4.0269405819004387        10.188804461249909        14.600884866941181     
 C  -3.9333731737843189        7.8688806974513783        15.191605758295474     
 C   2.1127997161211756        5.8899625137243650        14.595070658308360     
 C  0.97836740280300483        6.6556045832273014        16.610105717965034     
 H   2.7615370404204773        5.6274253654366753        10.593452242273905     
 H   1.2717353773419635        6.4588828121738491        10.081512247985581     
 H   1.2226014946211292        4.1231595820947531        12.249292925214638     
 H  0.16881495791623954        4.9600920705346363        11.097872145164404     
 H   3.1279896293159823        7.0283514220558958        13.111944018139731     
 H   3.1867242822021686        5.2670138161196105        12.863703649407002     
 H   2.3994658311310659        10.836990788765487        11.807860729758479     
 C   4.0958170162148448        10.181524803537945        10.619535301138141     
 C   4.0003073902788229        7.8597575852981363        10.036010613651207     
 C  -2.5220504062271694        4.7741032198177740        9.9330494432602521     
 C  -1.3985178079930736        5.5247522658733246        7.9343479816047591     
 H -0.30385155214720022        7.3787300208215827        8.1034437528978689     
 H  -4.4983305911376101        11.167068093631357        14.640609396738757     
 C  -4.6007357165119043        9.0928172293287997        15.240448938900006     
 H  -4.3411608641476409        6.9896588076387651        15.684189167782970     
 C   2.5807935209231547        4.7798617325623818        15.305179632251944     
 C   1.4613423319847463        5.5395698833205937        17.302618702757478     
 H  0.37245865085841390        7.3956023923038270        17.130408193257860     
 H   4.5677867406000878        11.159345593526572        10.576124527398330     
 C   4.6682212599513999        9.0830987817243969        9.9828030058853763     
 H   4.4068124555033652        6.9788368701350647        9.5454680555644984     
 H  -3.1523274328193458        4.0500193227437133        10.450254457171692     
 C  -2.2118284461344744        4.5905929271139376        8.5821984628290195     
 H  -1.1417672566378507        5.4078506205260259        6.8802859151397344     
 H  -5.5517622418636723        9.1896797919069879        15.761414692334073     
 H   3.2067192332152428        4.0513632340677725        14.788748145569519     
 C   2.2703889135531741        4.6003105456073978        16.656555042535540     
 H   1.2037743257111471        5.4255565410488016        18.356887739671670     
 H   5.6187963305343542        9.1776802223829161        9.4606715194403712     
 H  -2.6151324432443044        3.7303225498134118        8.0575848443489253     
 H   2.6700372747525449        3.7392993148360607        17.182602260006259     
         256

 Dy   4.2851547351928190        8.7082832106988944E-002   4.2139433152523624     
 Cl   4.2779054640082270       -2.5932673935777486        4.2065846192236629     
 O   5.1061995641675706       0.54741090469722065        2.2462716796157611     
 N   5.6951890815324253        2.2217982661008260        4.6625315337285569     
 N   6.5030275260474379      -0.35873037145734216        5.4429610783884179     
 O   3.4657536494152170       0.55920116432812594        6.1777815987112588     
 N   2.8886938227922028        2.2278961962552093        3.7543362720435924     
 N   2.0592794837255926      -0.34730426157572319        2.9926112609564659     
 C   5.5519570106288834        1.6135533843257697        1.5787706526031384     
 C   6.3314694960333959        2.0140810630407922        5.9864709328394508     
 C   4.8602337295793241        3.4520900627868962        4.7206516317378089     
 C   6.7969977654691656        2.3613332071340496        3.6529267004262986     
 C   7.1376229579267365       -1.5478668454740758        5.5290789686037156     
 C   7.0668661572584526       0.70499393114215281        6.0674105096600881     
 C   3.0228446085117544        1.6290076353573943        6.8414290900249215     
 C   2.2524921756053957        2.0197634392579591        2.4302500532499542     
 C   3.7304447514877608        3.4536801089876885        3.6930631928953042     
 C   1.7863059832172583        2.3781544916421931        4.7618483846200279     
 C   1.4156290890755752       -1.5320830371006937        2.9130256501922696     
 C   1.5112769676840294       0.71363943446951184        2.3497752033772290     
 C   6.3688545640568384        2.5798556567755293        2.2316415533056007     
 C   5.2163395898805973        1.8295516036793553       0.22174236853663334     
 H   7.0238512274153893        2.8381710491387970        6.2307392942023583     
 H   5.5325792189615735        2.0104006989670964        6.7442470960001684     
 H   5.4889781526940054        4.3466819167689668        4.5713867013765013     
 H   4.4344715703587978        3.5156075548143448        5.7270157729941813     
 H   7.3820731851408832        1.4327692195773940        3.7102767351234194     
 H   7.4505850796301702        3.1935868301398123        3.9611305567002262     
 H   6.6340909045468655       -2.3755149030939959        5.0349460700984006     
 C   8.3432090950676603       -1.7206449880124772        6.2052624476422746     
 C   8.2632362411433924       0.60496887495259499        6.7744800337403710     
 C   2.2122103916370670        2.5973022472527192        6.1838856354224134     
 C   3.3548303729371916        1.8449438463136434        8.1990193996138689     
 H   1.5633257177567217        2.8461284488165508        2.1844528726617609     
 H   3.0517654031267614        2.0127216606015645        1.6728957618714866     
 H   3.1066013633559533        4.3519367459405514        3.8404381374929755     
 H   4.1562008317626438        3.5132699543743593        2.6865396278399496     
 H   1.1945835455137237        1.4538005767026194        4.7054948416557263     
 H   1.1390388977881745        3.2142129674958020        4.4502591970961811     
 H   1.9061960419560160       -2.3578496109369320        3.4229963942685484     
 C  0.21758107557144427       -1.7034977207396425        2.2233727015927802     
 C  0.32502531719636724       0.61389044083428645        1.6249490501810910     
 C   6.8358892082304745        3.6919197598980662        1.5241283440393858     
 C   5.6975401882110637        2.9480304299737714      -0.46817010794692870     
 H   4.6029204104994585        1.0956772349523538      -0.29832554881538431     
 H   8.8101932875630524       -2.7006563353541595        6.2521798831160735     
 C   8.9270282053493677      -0.62052611300895755        6.8283527406485200     
 H   8.6777382617781811        1.4869458812707279        7.2563803807713452     
 C   1.7448198682399951        3.7105871759813240        6.8891964954761340     
 C   2.8738367121201183        2.9650370911595130        8.8864036901308694     
 H   3.9627926459256444        1.1080786004928318        8.7213346669039371     
 H -0.25825823500947670       -2.6796239849412338        2.1847364396303917     
 C -0.34723769043229175      -0.60732187325834852        1.5761327853813638     
 H  -7.5939631456011181E-002   1.4931405948775560        1.1268355058348720     
 H   7.4679718237608084        4.4154341771812486        2.0401288933806097     
 C   6.5154103868284068        3.8805648108097390       0.17635255665366151     
 H   5.4318307968867359        3.0687925933142650       -1.5196044015581960     
 H   9.8821751148706003      -0.71520716759877467        7.3419890976071063     
 H   1.1153870297513138        4.4348898243110524        6.3711688504298314     
 C   2.0604828746988750        3.8987246975255356        8.2380720386954405     
 H   3.1353911103578316        3.0856807214297319        9.9388575679957736     
 H  -1.2957908566010155      -0.70205982873539130        1.0502646609143915     
 H   6.9133711509612708        4.7435739306341951      -0.34790207612896495     
 H   1.6615179039915138        4.7623767461945450        8.7602362333611996     
 Dy   4.3083090206930903        16.885667809408979        12.603694917947470     
 Cl   4.3099422988027065        19.562122084723740        12.611854019960120     
 O   3.4740067504546204        16.414290972528651        10.646365360667595     
 N   2.9114628072169819        14.737802047016769        13.067548709146248
[truncated: 1,281,471 more chars]
