# Supplementary material for: Unraveling the Contributions to Spin–Lattice Relaxation in Kramers Single-Molecule Magnets
Source: J Am Chem Soc. 2022 Dec 9;144(50):22965–75. doi: 10.1021/jacs.2c08876 (PMC9782788; doi:10.1021/jacs.2c08876)
Supplement: Supplementary file 2 — ja2c08876_si_002.zip [file ja2c08876_si_002.zip › phonon_Dy/mol-9/mode-1-10/13/Cart_disp.xyz]

         256

 Dy   4.2901239553166910       0.13907094115367158        4.2206476581479571     
 Cl   4.2857797491755720       -2.5461750782830110        4.1700454062970085     
 O   5.0264673397404085       0.58932836283235424        2.2212134585110306     
 N   5.7332615933701918        2.2547434401907256        4.6254869170056487     
 N   6.5443957504315611      -0.34165800016136672        5.3787843246246316     
 O   3.5723824164905724       0.59745553258633888        6.2307568519631129     
 N   2.8964815952202203        2.2807934887280044        3.8295337614919176     
 N   2.0050744656925210      -0.28138747013463494        3.1236510098973005     
 C   5.4735119899656643        1.6432994498756519        1.5350826104461157     
 C   6.4193890404070943        2.0374490093438733        5.9226537251536575     
 C   4.9058152257589445        3.4872990302434013        4.7273428323824778     
 C   6.7943667701117674        2.3879912399675827        3.5721295739558947     
 C   7.1490213397112088       -1.5457854648484941        5.4820309400407696     
 C   7.1315095533531743       0.71468557000180810        5.9930237596905460     
 C   3.1366636917072412        1.6531052025132018        6.9198916776041832     
 C   2.2104537202334704        2.0804883324594163        2.5286290682458992     
 C   3.7446161181862339        3.5005684599407392        3.7368167201462867     
 C   1.8336472754999509        2.4309092769393601        4.8802073976793023     
 C   1.3581818967590664       -1.4655890711357713        3.0569679852096616     
 C   1.4741757312615436       0.77000176569193157        2.4520619348333264     
 C   6.3203962968892862        2.6017315635964917        2.1621051963726883     
 C   5.1119355433179869        1.8492104266307199       0.18319349300655069     
 H   7.1340498151152083        2.8508968018107730        6.1396631429025152     
 H   5.6498761705066682        2.0482334435993641        6.7112730045847018     
 H   5.5313128506154747        4.3833439190875119        4.5759270843514797     
 H   4.5096357512258827        3.5339051450212433        5.7473186024080976     
 H   7.3758807185448454        1.4566356557942335        3.6141140658973239     
 H   7.4653180689052805        3.2171633160825390        3.8518257220542678     
 H   6.6264291111791094       -2.3663391365140600        4.9948272193878029     
 C   8.3458142392150183       -1.7416888804327681        6.1680937013311601     
 C   8.3237051312317440       0.59320198817809500        6.7034530514134039     
 C   2.3018239426430958        2.6246951550540154        6.2955803544057121     
 C   3.4965511184001690        1.8474438604767593        8.2739577145089207     
 H   1.5079614385575109        2.9060049846058558        2.3169450989043585     
 H   2.9813486486648957        2.0871686391722992        1.7412517704640593     
 H   3.1335679211915468        4.4048452161320464        3.8982487784252133     
 H   4.1400482282155071        3.5513253761001038        2.7169932824726146     
 H   1.2315519785833935        1.5135276800088795        4.8284984531515125     
 H   1.1822400566893161        3.2766048189528481        4.6026168814188013     
 H   1.8363770204869099       -2.2833409733909997        3.5924236729396561     
 C  0.17514590557687543       -1.6464635433272052        2.3440963331940079     
 C  0.31081560008056913       0.65637410847935118        1.6908099137633976     
 C   6.7872068620924528        3.6987565505409412        1.4310334189606742     
 C   5.5989073875416908        2.9494129850008473      -0.53123484040874680     
 H   4.4762032431105885        1.1182091280128554      -0.31386598844561803     
 H   8.7844973307263050       -2.7346972673374110        6.2319046706390306     
 C   8.9563897573409790      -0.64754686418121066        6.7772522025441058     
 H   8.7580924900460175        1.4706450445791404        7.1766853016790710     
 C   1.8274885030465955        3.7111887729044595        7.0382989476311097     
 C   3.0052907296008300        2.9394988438105978        8.9984532363921677     
 H   4.1251333873926779        1.1074199463265335        8.7665466162982355     
 H -0.30771594079865849       -2.6202093820997998        2.3227486803897817     
 C -0.36366025549810072      -0.56364968714868624        1.6501954470491043     
 H  -7.4185269530476855E-002   1.5255170299679173        1.1613838225250026     
 H   7.4420098486002590        4.4175845773140789        1.9247371406495797     
 C   6.4426383649156378        3.8765754515000004        8.7926710883328943E-002
 H   5.3199061982397202        3.0587727476585793       -1.5803959793888296     
 H   9.9056362879663595      -0.75704753569760397        7.2992043273117115     
 H   1.1709455573598322        4.4339161940531273        6.5519011733379608     
 C   2.1615009427747425        3.8712701038740440        8.3861862082297414     
 H   3.2746424445388587        3.0364515214523773        10.051405106642450     
 H  -1.2962546990281469      -0.66721735013394956        1.0968714004708890     
 H   6.8450020227467263        4.7269742813963802      -0.45275984247256468     
 H   1.7507357109201540        4.7124441554133067        8.9349283888233337     
 Dy   4.2990248290987774        16.927526551275818        12.590764399247398     
 Cl   4.3019050214382872        19.607326978345085        12.645792945595586     
 O   3.4287833086421977        16.444957366643596        10.650633412149380     
 N   2.9263519131694284        14.767430697883606        13.080494296119708     
 N   2.0877064916978916        17.327785105792863        13.851271692542092     
 O   5.1824029925617427        16.459872895808040        14.526248166671376     
 N   5.7169654663806071        14.792502903896954        12.103408404424766     
 N   6.4809557360963721        17.379929962854913        11.277981000012041     
 C   2.9945941069571802        15.365586719974099        9.9969219172722674     
 C   2.3194675475958921        14.966265793285009        14.421195976050642     
 C   3.7772639149323108        13.546521461478028        13.116159676170332     
 C   1.8013747020678914        14.611466724712878        12.096597783038140     
 C   1.4233476988288087        18.502136734433947        13.920057759113778     
 C   1.5632969192577608        16.264220383982732        14.511694778220969     
 C   5.6361315080791323        15.390700430555729        15.184732590047913     
 C   6.3243454491024416        15.000579826177963        10.765095382790340     
 C   4.8879877576871626        13.557243641485941        12.066302804800321     
 C   6.8416845738536525        14.656180711517175        13.089133052378703     
 C   7.1076453377524125        18.572061708241321        11.174868656646051     
 C   7.0575212542119123        16.310132529707953        10.673723879569049     
 C   2.2030801126096247        14.390548286179083        10.667957567226003     
 C   3.3208287005724144        15.141675056153998        8.6388803943784520     
 H   1.6443836722626459        14.132048291313192        14.681439230373480     
 H   3.1360676118999460        14.979158976911970        15.160583221393315     
 H   3.1553737734948593        12.646149909251573        12.972045101482566     
 H   4.2214589030376306        13.479972420335894        14.114381468890315     
 H   1.2058795450268218        15.533099556589287        12.161516321880990     
 H   1.1658106159079558        13.772109379611660        12.423530831240592     
 H   1.8947654299409966        19.330392202678503        13.395557639405760     
 C  0.22792946559053220        18.661182600991410        14.617351823360368     
 C  0.38317318714839627        16.353170348746385        15.249675926878096     
 C   6.4393950582501001        14.424774566463830        14.515519171445954     
 C   5.3215190623263329        15.169464205809977        16.546127704263220     
 H   7.0119767975825678        14.176877760961796        10.505621902684418     
 H   5.5092451272845944        15.004047872746531        10.024331293371255     
 H   5.5261857363786113        12.667680989363328        12.208079676084525     
 H   4.4442587520961387        13.486496705019947        11.068084367341296     
 H   7.4191247614479261        15.589841377447122        13.027628751669608     
 H   7.4942295626715252        13.830101647502891        12.762312795039426     
 H   6.5964908660022123        19.403713393754991        11.654449954313764     
 C   8.3170631993815061        18.743115453283789        10.504510969777852     
 C   8.2646917455428870        16.404626208151790        9.9835416505414933     
 C   1.7448871157420063        13.264711025687211        9.9758973516599223     
 C   2.8547133123036392        14.005785724489018        7.9662677170963061     
 H   3.9138709518838337        15.882293840954695        8.1041749987556333     
 H -0.26834109938224010        19.627796932795420        14.644681172323118     
 C -0.30905584405924841        17.564513954097247        15.289153457059781     
 H   1.1613174420710137E-003   15.472831872013725        15.761877277579696     
 C   6.9034897627266991        13.299499314998592        15.205473170782641     
 C   5.7978709558297288        14.037788605189055        17.218848725956381     
 H   4.7222411807315696        15.904197849208176        17.081918104949640     
 H   8.7738062633238787        19.727244952682128        10.439304477324100     
 C   8.9199475091107434        17.634741563161764        9.9131533395130234     
 H   8.6926503496608856        15.515535982658429        9.5257973335271338     
 H   1.1301217975555315        12.535655729875403        10.505458079218950     
 C   2.0564854623192557        13.067267919488200        8.6267606835840880     
 H   3.1165763898773564        13.875992578183574        6.9147374739225107     
 H  -1.2546136317837560        17.652748559107771        15.822211171421959     
 H   7.5179329294572499        12.572556746859906        14.672090227020107     
 C   6.5961638119616763        13.100189424485199        16.555821805866309     
 H   5.5378607083624551        13.907415905758414        18.270877468420981     
 H   9.8832255894297152        17.726490792783959        9.4131963057163830     
 H   1.6694940921017709        12.192151072411718        8.1135529562441437     
 H   6.9861219907084440        12.225905568885240        17.069781760535570     
 Dy   9.9809368271679237E-003   8.4673017775057655        4.2350383105806113     
 Cl  -2.8510364481754577E-002   5.7853137157008154        4.2571939217377004     
 O  0.89850190771183813        8.9337142063607757        2.2921245350092918     
 N   1.4193855828890432        10.597544622819179        4.7171929780703357     
 N   2.1939245001973409        8.0188603772000278        5.5411344227414361     
 O -0.85610548310316714        8.9744062437263157        6.1685983849924595     
 N  -1.3768618722906187        10.623976654190219        3.7281245327583208     
 N  -2.1687479849619331        8.0454519500142645        2.9117231286181244     
 C   1.3358553500782062        10.012350287280494        1.6383452527245732     
 C   2.0298552541974604        10.395673751590122        6.0558979050249642     
 C  0.58453231252466009        11.830719065218164        4.7540717617860322     
 C   2.5436328172053919        10.743191231409146        3.7312993848631324     
 C   2.8254061624388922        6.8289504586662204        5.6385821314654709     
 C   2.7669985712431973        9.0888206953407611        6.1477731851387292     
 C  -1.3044602369955807        10.054669670423571        6.8120217325983727     
 C  -1.9729528442877744        10.422673091659433        2.3838227253393121     
 C -0.52776008669821128        11.846478118132490        3.7042133017604351     
 C  -2.5070793800844133        10.772688533907944        4.7054608471674193     
 C  -2.8203194199716237        6.8654484062764665        2.8193894168313451     
 C  -2.7180641451471046        9.1190920322563898        2.2876916518341734     
 C   2.1338636073711372        10.981964647307747        2.3090785415202166     
 C   1.0057778652578684        10.245496975104260       0.28231380545242191     
 H   2.7162895264594518        11.221970130209682        6.3097490473282978     
 H   1.2166279765334795        10.393005142362442        6.7986762402575316     
 H   1.2220267081371565        12.720950734061477        4.6130310194254518     
 H  0.14182078308988635        11.900584509998628        5.7526044383016952     
 H   3.1258026339404221        9.8122381949463904        3.7875792334998057     
 H   3.1917997464405592        11.571490790612257        4.0616128311684339     
 H   2.3146673829140756        5.9964243318276775        5.1600828586256364     
 C   4.0376379749443441        6.6618095014693983        6.3049647892654219     
 C   3.9740582842175098        8.9970492405075255        6.8386095487756435     
 C  -2.1082901758790071        11.012803205176510        6.1316243747224490     
 C -0.97778983792257212        10.297319723223133        8.1665973010068900     
 H  -2.6529134943416945        11.251499940509806        2.1184409113184484     
 H  -1.1517164641551922        10.415559721587060        1.6494642645750131     
 H  -1.1512292754627749        12.743995262067115        3.8607172432454728     
 H  -8.5630874062773199E-002   11.926396135278914        2.7059307021333234     
 H  -3.0913446185049209        9.8431024461572942        4.6461143779614416     
 H  -3.1523482350487173        11.601936595570411        4.3707250706889953     
 H  -2.3306259598242072        6.0298080618891889        3.3134774150353516     
 C  -4.0265451436192592        6.7100726803758661        2.1396481587423710     
 C  -3.9147870102795213        9.0358962280282000        1.5774106103367547     
 C   2.5737449895760038        12.124000547995070        1.6297863925399607     
 C   1.4600651642233062        11.392233976725652      -0.38114721554836950     
 H  0.41052249443178540        9.5108630533548695      -0.25786535208557076     
 H   4.5004578481728252        5.6807075820111290        6.3650084428216127     
 C   4.6353722128457289        7.7701830737197808        6.9017214916681686     
 H   4.3975719588308637        9.8858684352901669        7.3007501229640708     
 C  -2.5700518890229493        12.146346014611023        6.8088635520998846     
 C  -1.4472406965874465        11.441225012930220        8.8244361519178440     
 H -0.37811534477552344        9.5669000067784005        8.7087207665360378     
 H  -4.5065794398867469        5.7366390051048644        2.0884215465110780     
 C  -4.5948330735548160        7.8188133431827600        1.5177388211741660     
 H  -4.3180535137274916        9.9255393415561208        1.0997158895071399     
 H   3.1805547765611455        12.855778189333742        2.1662518158489577     
 C   2.2490412614096416        12.335471864776741       0.28523347381974823     
 H   1.1906260145244831        11.530827247935406       -1.4298226011769999     
 H   5.5992312196636735        7.6804249952693295        7.4010412560371197     
 H  -3.1894335739306654        12.865036346368159        6.2700908753718592     
 C  -2.2523003538507944        12.366574856006082        8.1533680746882435     
 H  -1.1810775432196006        11.587658634588026        9.8728557873721492     
 H  -5.5519474570053760        7.7361931754690829        1.0048392060433629     
 H   2.6173652153814664        13.224180711243871      -0.22112923304835083     
 H  -2.6399969105582466        13.248674321914924        8.6551318283345573     
 Dy   3.6167330368324521E-002   8.3693270244877436        12.592222582127093     
 Cl  -7.5978677546611334E-004   11.052176570645818        12.561822418505884     
 O -0.71068071051592474        7.8902859268686001        10.604504950857930     
 N  -1.3688349662542807        6.2283340405661178        13.013567695800820     
 N  -2.2148228837588375        8.8037780538498396        13.767613561030018     
 O  0.79932174041989335        7.9340916487792423        14.592831538727596     
 N   1.4588806036503619        6.2475963103721508        12.188699093145440     
 N   2.2873488392092303        8.8354050975894030        11.445598027111684     
 C  -1.1550996332966013        6.8302616686271431        9.9269512112778955     
 C  -2.0349938462208574        6.4314742325242173        14.322961296494562     
 C -0.52770851518920270        5.0028108238291376        13.089719402821389     
 C  -2.4470841407408170        6.0853009203847499        11.979698841126929     
 C  -2.8488603664945300        9.9932236601461515        13.859104819823628     
 C  -2.7676043753819091        7.7425430332542513        14.404836522285899     
 C   1.2276121640162292        6.8707591096980947        15.276690344824893     
 C   2.1402975954897920        6.4623269608157790        10.888621753578251     
 C  0.62658012403933994        5.0174867737001811        12.090663857817869     
 C   2.5246206205361243        6.1039338369838898        13.236259653945579     
 C   2.9083219590727154        10.032105257384462        11.358332865409288     
 C   2.8626550653620435        7.7789821652496647        10.821034954852534     
 C  -1.9926642275824293        5.8709667150597236        10.564562368680726     
 C -0.80011161892936089        6.6188444474568380        8.5747351651792165     
 H  -2.7347881399913567        5.6074915497991595        14.546946942966583     
 H  -1.2532937877999994        6.4275167470259102        15.098936834579312     
 H  -1.1455621175043500        4.1040075933550568        12.922032754263981     
 H -0.12627841799196463        4.9384568165524501        14.106314529992899     
 H  -3.0362691205948789        7.0113953459325113        12.029118332166382     
 H  -3.1058410584514982        5.2509379557606648        12.272441799845495     
 H  -2.3545516214832940        10.818873194070463        13.352241889813321     
 C  -4.0409798978278362        10.169447263753643        14.557978441314031     
 C  -3.9484359108374463        7.8470896388775406        15.137598296221180     
 C   2.0520525071683999        5.8948485362502421        14.646707907555804     
 C  0.86641603486627461        6.6684487400281958        16.629592171205971     
 H   2.8490231749119062        5.6449288823796806        10.668619018417683     
 H   1.3678116243371192        6.4576066615595007        10.103064154412355     
 H   1.2517656269799662        4.1201971334229333        12.236882629088839     
 H  0.22424105721900861        4.9719736882956802        11.073454294544531     
 H   3.1158917147021392        7.0290192246537737        13.192342557820821     
 H   3.1847257137243257        5.2674072933584304        12.953177442447615     
 H   2.3955849417300819        10.853873909183852        11.853136167932385     
 C   4.1080956791268290        10.219763752231330        10.675735753541229     
 C   4.0538943252364366        7.8938404712629637        10.108260215631963     
 C  -2.4673604370081250        4.7733165982019061        9.8404378013764546     
 C  -1.2900620928612254        5.5145364267659591        7.8687203068082248     
 H -0.17300447598320418        7.3520641195592171        8.0702047763445517     
 H  -4.5077769828214631        11.149823632399224        14.606198408211389     
 C  -4.6103324700635282        9.0729888365927227        15.200818205963261     
 H  -4.3541410016030486        6.9674447144264633        15.631421296559397     
 C   2.4915934476747776        4.7818902588155625        15.371064617870516     
 C   1.3296142801414907        5.5551415547930167        17.339275835890085     
 H  0.24904579092670262        7.4100366835790208        17.132653211736006     
 H   4.5618518375015347        11.205919693573668        10.626216091095079     
 C   4.7019145265225832        9.1267951267406957        10.048695305151602     
 H   4.4759623723440116        7.0164640099735571        9.6246655362325200     
 H  -3.1224830445907585        4.0585165823013467        10.339618843035650     
 C  -2.1313148380123734        4.5908230621175914        8.4958654186658720     
 H  -1.0205064206144205        5.4018017399408285        6.8176680213801202     
 H  -5.5533099337296976        9.1705612648078532        15.736243089844544     
 H   3.1252388132865829        4.0477151572141459        14.872393961736849     
 C   2.1452502036708401        4.6073366750098250        16.714419119022402     
 H   1.0543156222961172        5.4502831126593696        18.389931978583828     
 H   5.6507520526197634        9.2317983375512895        9.5254026013770314     
 H  -2.5377468484168118        3.7390481727655072        7.9606524255922828     
 H   2.5234452709488555        3.7433526683399267        17.251158371047751     
         256

 Dy   4.2899127617958559       0.13650949808098800        4.2202260075555591     
 Cl   4.2857995965667932       -2.5485024349088605        4.1716367234021581     
 O   5.0303393250033883       0.58735118659073648        2.2223581097554792     
 N   5.7312154623316820        2.2532505269311893        4.6272089907903657     
 N   6.5424599501149832      -0.34224837924829837        5.3818096624584006     
 O   3.5670718987160437       0.59547402602202193        6.2280560280899575     
 N   2.8959213445942091        2.2780311107466038        3.8257182264423220     
 N   2.0078409301978950      -0.28490763322290319        3.1170558868574352     
 C   5.4773213052173810        1.6419113028868693        1.5371349118488098     
 C   6.4148547598317398        2.0365193278266798        5.9257274067359749     
 C   4.9032945316259964        3.4856305128362313        4.7268316330433544     
 C   6.7943548968411793        2.3868566445042037        3.5760426386430999     
 C   7.1487031495756481       -1.5455656299410694        5.4841811340437312     
 C   7.1282128003955156       0.71448014832671769        5.9967081579560189     
 C   3.1309864435518793        1.6518260863425418        6.9159237385439738     
 C   2.2123203019867970        2.0772521859114459        2.5236997418936040     
 C   3.7436449652119221        3.4981603511287021        3.7344766456739724     
 C   1.8311623688999532        2.4281038991273922        4.8742985791153366     
 C   1.3612516120911131       -1.4692117916239829        3.0497107267691788     
 C   1.4758912713084662       0.76692765658233508        2.4470234468266598     
 C   6.3227026001398219        2.6007539413566669        2.1654303231190535     
 C   5.1170581172470877        1.8482733873791839       0.18497826476122314     
 H   7.1283607825444477        2.8505445012852344        6.1440640391873895     
 H   5.6438691041213351        2.0465867342693960        6.7128006713754660     
 H   5.5288726703947013        4.3816464419631362        4.5754535743239053     
 H   4.5056555258695887        3.5331153845151810        5.7461323616276925     
 H   7.3761124990526028        1.4556853980595217        3.6188435726124579     
 H   7.4643788060650165        3.2162379292334120        3.8571441937065547     
 H   6.6272260601251540       -2.3664865717883568        4.9964879172984134     
 C   8.3458565614492670       -1.7402410134961299        6.1699057993296025     
 C   8.3204976306551561       0.59412397250419025        6.7071850219527329     
 C   2.2973066347059410        2.6232218171213146        6.2899699152754263     
 C   3.4895283473201606        1.8472798827929213        8.2701496792034739     
 H   1.5104278376396352        2.9027583901405634        2.3103197339291408     
 H   2.9845913138866509        2.0832650166686841        1.7377785091108564     
 H   3.1318918052419695        4.4021018147654445        3.8951417683289526     
 H   4.1405757222547317        3.5493012228350986        2.7153067923489838     
 H   1.2296497233642238        1.5103295333434354        4.8224193279439369     
 H   1.1798868382398504        3.2732647769752057        4.5950290340278617     
 H   1.8402294525775644       -2.2873367677764498        3.5837783217476731     
 C  0.17741050029303163       -1.6497155200908451        2.3381182214943075     
 C  0.31129568492154069       0.65390686692538369        1.6877600746352277     
 C   6.7896131573278300        3.6984478063288941        1.4354676664426405     
 C   5.6038063746596070        2.9493254415758048      -0.52828092997830944     
 H   4.4824294006700587        1.1171160411672127      -0.31319927496333710     
 H   8.7860774834549904       -2.7325458275055405        6.2328175581220799     
 C   8.9548529916039286      -0.64580155636715009        6.7799875176619002     
 H   8.7537256691587171        1.4717917251851833        7.1809952925301177     
 C   1.8233827434892658        3.7110987115292366        7.0307943358145542     
 C   2.9988200926607882        2.9407619218700676        8.9927759719925593     
 H   4.1171053246980440        1.1074338507102068        8.7642222699333239     
 H -0.30496251402872560       -2.6236435114948100        2.3158611029202927     
 C -0.36293108531319562      -0.56625000129125191        1.6467294585466492     
 H  -7.4667779868953010E-002   1.5235437607045215        1.1600141693037525     
 H   7.4433275901252465        4.4174972440333748        1.9302432571621009     
 C   6.4462978358198555        3.8767363604900007        9.2107210059162503E-002
 H   5.3254930484377345        3.0592102493956506       -1.5775666941793880     
 H   9.9043198350780415      -0.75451964942272376        7.3016695788561261     
 H   1.1681977081918407        4.4339036228404707        6.5428096904460622     
 C   2.1565503808510051        3.8726304734103421        8.3787080469332551     
 H   3.2678206295069159        3.0389243642347585        10.045690156280328     
 H  -1.2963779348017397      -0.66944023959725207        1.0948872197323447     
 H   6.8485269504493900        4.7276977858565612      -0.44779968012393645     
 H   1.7464342096741463        4.7149638625076413        8.9261111992621682     
 Dy   4.2994608540538382        16.925450330407028        12.591511270430027     
 Cl   4.3021657763813730        19.605086746877834        12.644078487320806     
 O   3.4310469887050878        16.443449042516416        10.650508681591912     
 N   2.9256304307059571        14.765934277719428        13.079918276393721     
 N   2.0879608152579969        17.327097294813221        13.851005537534988     
 O   5.1805039749336563        16.458035797437638        14.528167415437808     
 N   5.7167705581215769        14.789919060382106        12.105738847423527     
 N   6.4832111918765536        17.376933996377165        11.282742047186439     
 C   2.9965617504943212        15.364481512710395        9.9963016144236541     
 C   2.3175956826860977        14.965156104480759        14.419936177798110     
 C   3.7759594234856952        13.544688161434125        13.116594739056815     
 C   1.8015783561444969        14.610382885907233        12.095055352856232     
 C   1.4247126699123684        18.501986923467250        13.920643454048088     
 C   1.5621630278948728        16.263482782008598        14.510085222129920     
 C   5.6336236849251753        15.388931544182942        15.187139499585516     
 C   6.3253566803223196        14.998020827519065        10.768042463635823     
 C   4.8874435117228039        13.554943390691644        12.067651393010305     
 C   6.8404859831909697        14.653201951556316        13.092463579134767     
 C   7.1106138249997910        18.568759919759255        11.180711718393749     
 C   7.0588576723313174        16.307425896982558        10.677239179440598     
 C   2.2043271626191436        14.389607314965128        10.666695996589702     
 C   3.3229852995637938        15.141063845936298        8.6382426847345304     
 H   1.6418843079095136        14.131308360392532        14.679600145859805     
 H   3.1335121050949488        14.977768604246371        15.160035357413649     
 H   3.1538409753651160        12.644504868118995        12.972329482808439     
 H   4.2194088625707495        13.478331955744100        14.115149202555800     
 H   1.2063311785204809        15.532186695639822        12.159662859466941     
 H   1.1654308788875580        13.771208799226077        12.421282603583562     
 H   1.8972448787939467        19.330272441559579        13.397281347165471     
 C  0.22902869114100560        18.661483742156840        14.617358501937348     
 C  0.38151612568597648        16.352763765289065        15.247062764769192     
 C   6.4370759518375955        14.422621404305639        14.518678294278654     
 C   5.3182756462850156        15.168286773894478        16.548440677670058     
 H   7.0130525361934399        14.174225119783706        10.509080662085196     
 H   5.5109129186603649        15.001697763079203        10.026587711277692     
 H   5.5251664833196807        12.665103623280162        12.209701104465298     
 H   4.4444627234863310        13.484557936398950        11.069090457659231     
 H   7.4185249381855307        15.586466089134765        13.031068597236128     
 H   7.4928427532429485        13.826648476237747        12.766494498997455     
 H   6.6001215530821016        19.400231795482242        11.661260453278075     
 C   8.3198125936574314        18.739751358769599        10.509981080278960     
 C   8.2654348417657442        16.402059026699202        9.9860981325994178     
 C   1.7459329410849058        13.264235785312851        9.9740446909169247     
 C   2.8563563045234575        14.005831172379567        7.9649404102214909     
 H   3.9165466128496420        15.881630657521960        8.1040828636228515     
 H -0.26611026427812812        19.628603917510649        14.645619105816962     
 C -0.30963661714128599        17.564625343092384        15.287296668201792     
 H  -1.6372921150325376E-003   15.472315291573040        15.758107913840712     
 C   6.9010431837453643        13.297883225058662        15.209517216943510     
 C   5.7946235583432424        14.037180239424602        17.222051848713562     
 H   4.7187216059699910        15.903281967262767        17.083514331532157     
 H   8.7773217072526837        19.723555565068022        10.445868575882894     
 C   8.9213839469052054        17.631806865718673        9.9166834328873730     
 H   8.6924690363178403        15.513314658855508        9.5269540165207758     
 H   1.1307002578177550        12.535240298066633        10.503115732028004     
 C   2.0577021961632926        13.067311279593790        8.6248967019548832     
 H   3.1181473112134888        13.876558790824395        6.9133414557163855     
 H  -1.2554607696345681        17.653059646567382        15.819796645965861     
 H   7.5159533374543877        12.570802151556910        14.676924607814101     
 C   6.5933237039735930        13.099400542990939        16.559848798917990     
 H   5.5345649410693323        13.907527208555495        18.274138152749931     
 H   9.8842050766932292        17.723628438589763        9.4159364295505643     
 H   1.6703849053966824        12.192623396346132        8.1112559467719354     
 H   6.9834255819480218        12.225579627660977        17.074367819963793     
 Dy   1.0313163670809528E-002   8.4715698271454780        4.2336698096665808     
 Cl  -2.7061860877666849E-002   5.7895184933307746        4.2554875368908149     
 O  0.89526438337624625        8.9379860777377367        2.2894488615788271     
 N   1.4193904804545912        10.601953016043220        4.7141987095218187     
 N   2.1961648064874737        8.0236785321250270        5.5357349711693642     
 O -0.85299604316300881        8.9773047849149989        6.1687180848178365     
 N  -1.3777233807660878        10.627356916660709        3.7290563940654047     
 N  -2.1698960893088364        8.0483788692885518        2.9141057353422180     
 C   1.3329843335492959        10.016019231601469        1.6350010224083444     
 C   2.0312737676675874        10.400126758860617        6.0521987235387158     
 C  0.58422633129342705        11.834843803907255        4.7521771170167302     
 C   2.5424707157951225        10.747748387808688        3.7270965263199760     
 C   2.8280053474719478        6.8338990936529092        5.6323422322771970     
 C   2.7684554329260371        9.0932469285687230        6.1436679437367925     
 C  -1.3015872773658017        10.056815278377393        6.8131740772184539     
 C  -1.9756316843083856        10.425625880626463        2.3857408306823467     
 C -0.52896665185330072        11.849973471355867        3.7034401028874133     
 C  -2.5064275130701925        10.775890040672547        4.7079998425990484     
 C  -2.8207258358180423        6.8679649953976432        2.8219905591647780     
 C  -2.7200279650897494        9.1216315638735690        2.2902450432324648     
 C   2.1317466825825804        10.985571918277360        2.3049356734292057     
 C   1.0028038628299749        10.248214517109048       0.27886546889480079     
 H   2.7179281312164796        11.226449442079199        6.3053191953018830     
 H   1.2188137490718056        10.397496658659321        6.7957752760046546     
 H   1.2211922500952987        12.725360025233403        4.6107765540491785     
 H  0.14238979100039204        11.904316111878696        5.7511105691766105     
 H   3.1250763877984009        9.8170926364040696        3.7833471798598155     
 H   3.1906505139385311        11.576408669981644        4.0564204206350123     
 H   2.3178652748833719        6.0016790316512942        5.1527174107893545     
 C   4.0397968511821265        6.6665156418709284        6.2994120217321505     
 C   3.9747434711166343        9.0010460330171487        6.8357258074318610     
 C  -2.1061421122450570        11.015142224262686        6.1339259362913268     
 C -0.97471362337644352        10.298200574431975        8.1679063803115444     
 H  -2.6563522509446100        11.254071282334316        2.1212785016675260     
 H  -1.1554248721774327        10.418839890147709        1.6503033805562624     
 H  -1.1524089240546362        12.747541150228759        3.8596577370181993     
 H  -8.7679297499634545E-002   11.929030013114970        2.7047432735366574     
 H  -3.0908386526896749        9.8463990059194302        4.6489131875283691     
 H  -3.1520812315662812        11.605300547451890        4.3745273470495452     
 H  -2.3303494674829968        6.0326573755947299        3.3159660550035843     
 C  -4.0269667120332961        6.7118180345920733        2.1424934217202525     
 C  -3.9167385066455451        9.0376356116717904        1.5801031171699169     
 C   2.5728886470622037        12.126203514315316        1.6243036278979626     
 C   1.4583597285721408        11.393611149979369      -0.38585601233095101     
 H  0.40687414326519616        9.5134618204021262      -0.26037035026629218     
 H   4.5030844166041835        5.6855855192005720        6.3585001184655319     
 C   4.6363931458434431        7.7743516248187916        6.8981261424497609     
 H   4.3975045248943205        9.8894358640356579        7.2992694723258680     
 C  -2.5683136676068017        12.147641018710472        6.8125450988798901     
 C  -1.4449135315280741        11.440859679128708        8.8271960260369511     
 H -0.37441579338174724        9.5675970972894806        8.7090077059792357     
 H  -4.5063571914624090        5.7380642278296214        2.0914343470755239     
 C  -4.5960206973070754        7.8201666845236213        1.5205989752804576     
 H  -4.3205615787061173        9.9269513148283135        1.1022914236517829     
 H   3.1807956214530884        12.857676372207056        2.1598082958565099     
 C   2.2485213186691593        12.336469180792903       0.27954650792876079     
 H   1.1892403389182589        11.531263442618636       -1.4347103239881500     
 H   5.5996858637554894        7.6843119876458630        7.3984054326752640     
 H  -3.1883132300491321        12.866494420289751        6.2747840414732661     
 C  -2.2505773358682548        12.366444871275778        8.1572325313388312     
 H  -1.1789100980086207        11.586126999178624        9.8757880709935417     
 H  -5.5530565237901071        7.7370035183606287        1.0076792863361947     
 H   2.6182387709473929        13.223957154226678      -0.22767370773093329     
 H  -2.6389236921803345        13.247611496884179        8.6599846952878305     
 Dy   3.5975266504908295E-002   8.3701038666833565        12.593378796770738     
 Cl   6.4675915830719050E-004   11.052897925338527        12.564011024425589     
 O -0.71457837588512851        7.8916276717601699        10.606956975510034     
 N  -1.3689351622465666        6.2293426600828115        13.016582095260778     
 N  -2.2134682477708956        8.8049647242623479        13.771432003718518     
 O  0.80218179521889876        7.9338152698152804        14.592377770081217     
 N   1.4577170876278438        6.2476989964035434        12.187556405263168     
 N   2.2857252526987688        8.8349374086049330        11.443057931691101     
 C  -1.1592305183767710        6.8313504845507858        9.9299396009240013     
 C  -2.0335192742798145        6.4328057519030057        14.326734308669833     
 C -0.52789074517474255        5.0037445347626806        13.091957956115319     
 C  -2.4484039061987763        6.0861217885605123        11.984025897545582     
 C  -2.8477204293848035        9.9943113509588439        13.862493508197447     
 C  -2.7664028176428137        7.7437110854065390        14.408541417321604     
 C   1.2312889581204176        6.8703600675531904        15.275464604888649     
 C   2.1368793501003021        6.4620513966899900        10.886270864879339     
 C  0.62509881184737293        5.0177135505251726        12.091410081776976     
 C   2.5252413569043179        6.1039970855446954        13.233215191993299     
 C   2.9076362893990795        10.031141109025238        11.356109404508823     
 C   2.8600468114339415        7.7782416170671809        10.817995585229907     
 C  -1.9955081959283079        5.8716235759317374        10.568490830216689     
 C -0.80571944279289287        6.6200074616039961        8.5773314938702558     
 H  -2.7328358108317885        5.6087720019392018        14.551887371013255     
 H  -1.2508853326499993        6.4293822992746152        15.101724259470346     
 H  -1.1461190696291323        4.1050150818473039        12.925323749395782     
 H -0.12517421290736638        4.9396094806998283        14.108022904303255     
 H  -3.0376103694851349        7.0121983489808857        12.033850649523062     
 H  -3.1066848158639235        5.2517397276476316        12.277668330918221     
 H  -2.3533032311841295        10.819978066281941        13.355774818902656     
 C  -4.0402493640614443        10.170397607670960        14.560688961043329     
 C  -3.9477032387655742        7.8480832122236635        15.140553882425120     
 C   2.0549757854599799        5.8946463264977300        14.644276868028014     
 C  0.87173633443296084        6.6677340916817860        16.628715313820670     
 H   2.8446771045113106        5.6442369475406968        10.665020285281798     
 H   1.3630409480602634        6.4578551568965263        10.102136266421738     
 H   1.2503402434059678        4.1204508541567861        12.237608037064398     
 H  0.22150955835805819        4.9714862223958960        11.074765466217304     
 H   3.1164242483120326        7.0291120313360853        13.188563872529778     
 H   3.1848110078631096        5.2675220807705090        12.948883079095234     
 H   2.3957103579985777        10.853130075129659        11.851353085280765     
 C   4.1074991190154870        10.218039117354763        10.673477750289168     
 C   4.0512565801946154        7.8923745514548163        10.105004554620367     
 C  -2.4701192784677191        4.7734097021368109        9.8451463197726330     
 C  -1.2955155648031640        5.5151339141876612        7.8720887991778135     
 H -0.17956457171904394        7.3534603369462559        8.0719783573773238     
 H  -4.5072346855053897        11.150682952569262        14.608642938605820     
 C  -4.6098335170053515        9.0738957894480876        15.203242500015097     
 H  -4.3535161779178964        6.9684097916351400        15.634221605016426     
 C   2.4958615367410388        4.7817755785397846        15.367885282201989     
 C   1.3358483660444163        5.5542369502633662        17.337508186875578     
 H  0.25491887314036749        7.4092275677200696        17.132635895719204     
 H   4.5621753137364580        11.203776941404984        10.624378772470326     
 C   4.7002804212164540        9.1248500785486613        10.045892995729021     
 H   4.4725751263718108        7.0148555975848792        9.6210236572258943     
 H  -3.1239930653912205        4.0581330348862794        10.345218969733867     
 C  -2.1353663655767545        4.5908847696017121        8.5002566484525772     
 H  -1.0265856441636994        5.4022011200387876        6.8208874376361139     
 H  -5.5531899224482126        9.1713890225524608        15.737994261477317     
 H   3.1291512740772536        4.0479084033284387        14.868330129120006     
 C   2.1511896362122980        4.6068851267093338        16.711599918971281     
 H   1.0613799503713113        5.4488730878414016        18.388324612959636     
 H   5.6492319180787760        9.2293719787737256        9.5227126578931802     
 H  -2.5416427434709714        3.7386910178722319        7.9655658874576680     
 H   2.5303779545114127        3.7429990013429304        17.247783843485362     
         256

 Dy   4.2897015682750217       0.13394805500830442        4.2198043569631611     
 Cl   4.2858194439580144       -2.5508297915347100        4.1732280405073077     
 O   5.0342113102663681       0.58537401034911873        2.2235027609999278     
 N   5.7291693312931722        2.2517576136716531        4.6289310645750836     
 N   6.5405241497984052      -0.34283875833523003        5.3848350002921688     
 O   3.5617613809415154       0.59349251945770498        6.2253552042168012     
 N   2.8953610939681980        2.2752687327652037        3.8219026913927259     
 N   2.0106073947032690      -0.28842779631117144        3.1104607638175703     
 C   5.4811306204690977        1.6405231558980868        1.5391872132515041     
 C   6.4103204792563853        2.0355896463094858        5.9288010883182922     
 C   4.9007738374930492        3.4839619954290613        4.7263204337042302     
 C   6.7943430235705913        2.3857220490408242        3.5799557033303051     
 C   7.1483849594400883       -1.5453457950336447        5.4863313280466928     
 C   7.1249160474378570       0.71427472665162728        6.0003925562214917     
 C   3.1253091953965173        1.6505469701718818        6.9119557994837653     
 C   2.2141868837401231        2.0740160393634750        2.5187704155413093     
 C   3.7426738122376104        3.4957522423166654        3.7321365712016576     
 C   1.8286774622999558        2.4252985213154239        4.8683897605513717     
 C   1.3643213274231596       -1.4728345121121942        3.0424534683286955     
 C   1.4776068113553891       0.76385354747273848        2.4419849588199938     
 C   6.3250089033903576        2.5997763191168426        2.1687554498654191     
 C   5.1221806911761885        1.8473363481276479       0.18676303651589563     
 H   7.1226717499736871        2.8501922007596954        6.1484649354722638     
 H   5.6378620377360020        2.0449400249394278        6.7143283381662311     
 H   5.5264324901739279        4.3799489648387606        4.5749800642963319     
 H   4.5016753005132948        3.5323256240091192        5.7449461208472874     
 H   7.3763442795603611        1.4547351403248101        3.6235730793275915     
 H   7.4634395432247524        3.2153125423842850        3.8624626653588412     
 H   6.6280230090711987       -2.3666340070626539        4.9981486152090229     
 C   8.3458988836835157       -1.7387931465594915        6.1717178973280440     
 C   8.3172901300785700       0.59504595683028549        6.7109169924920629     
 C   2.2927893267687862        2.6217484791886139        6.2843594761451405     
 C   3.4825055762401522        1.8471159051090835        8.2663416438980288     
 H   1.5128942367217597        2.8995117956752705        2.3036943689539227     
 H   2.9878339791084061        2.0793613941650690        1.7343052477576535     
 H   3.1302156892923922        4.3993584133988417        3.8920347582326920     
 H   4.1411032162939563        3.5472770695700935        2.7136203022253529     
 H   1.2277474681450542        1.5071313866779916        4.8163402027363613     
 H   1.1775336197903845        3.2699247349975633        4.5874411866369211     
 H   1.8440818846682190       -2.2913325621618998        3.5751329705556905     
 C  0.17967509500918788       -1.6529674968544847        2.3321401097946071     
 C  0.31177576976251220       0.65143962537141609        1.6847102355070578     
 C   6.7920194525632072        3.6981390621168471        1.4399019139246068     
 C   5.6087053617775222        2.9492378981507628      -0.52532701954787209     
 H   4.4886555582295298        1.1160229543215698      -0.31253256148105618     
 H   8.7876576361836758       -2.7303943876736700        6.2337304456051283     
 C   8.9533162258668799      -0.64405624855308963        6.7827228327796956     
 H   8.7493588482714149        1.4729384057912263        7.1853052833811644     
 C   1.8192769839319358        3.7110086501540138        7.0232897239979986     
 C   2.9923494557207468        2.9420249999295378        8.9870987075929509     
 H   4.1090772620034102        1.1074477550938802        8.7618979235684122     
 H -0.30220908725879264       -2.6270776408898198        2.3089735254508037     
 C -0.36220191512829059      -0.56885031543381759        1.6432634700441939     
 H  -7.5150290207429166E-002   1.5215704914411257        1.1586445160825023     
 H   7.4446453316502330        4.4174099107526708        1.9357493736746219     
 C   6.4499573067240732        3.8768972694800006        9.6287709234996050E-002
 H   5.3310798986357488        3.0596477511327214       -1.5747374089699466     
 H   9.9030033821897234      -0.75199176314784355        7.3041348304005407     
 H   1.1654498590238489        4.4338910516278141        6.5337182075541644     
 C   2.1515998189272683        3.8739908429466396        8.3712298856367671     
 H   3.2609988144749726        3.0413972070171393        10.039975205918205     
 H  -1.2965011705753324      -0.67166312906055470        1.0929030389938001     
 H   6.8520518781520536        4.7284212903167422      -0.44283951777530822     
 H   1.7421327084281386        4.7174835696019759        8.9172940097010009     
 Dy   4.2998968790088998        16.923374109538237        12.592258141612659     
 Cl   4.3024265313244587        19.602846515410580        12.642364029046027     
 O   3.4333106687679780        16.441940718389237        10.650383951034444     
 N   2.9249089482424857        14.764437857555247        13.079342256667736     
 N   2.0882151388181023        17.326409483833576        13.850739382527882     
 O   5.1786049573055690        16.456198699067237        14.530086664204239     
 N   5.7165756498625466        14.787335216867259        12.108069290422289     
 N   6.4854666476567351        17.373938029899421        11.287503094360837     
 C   2.9985293940314621        15.363376305446689        9.9956813115750407     
 C   2.3157238177763033        14.964046415676508        14.418676379545579     
 C   3.7746549320390796        13.542854861390223        13.117029801943298     
 C   1.8017820102211024        14.609299047101590        12.093512922674325     
 C   1.4260776409959279        18.501837112500553        13.921229148982400     
 C   1.5610291365319848        16.262745180034461        14.508475666038871     
 C   5.6311158617712191        15.387162657810157        15.189546409123121     
 C   6.3263679115421976        14.995461828860167        10.770989544481305     
 C   4.8868992657584460        13.552643139897347        12.068999981220289     
 C   6.8392873925282869        14.650223191595456        13.095794105890832     
 C   7.1135823122471704        18.565458131277190        11.186554780141446     
 C   7.0601940904507217        16.304719264257159        10.680754479312146     
 C   2.2055742126286622        14.388666343751174        10.665434425953402     
 C   3.3251418985551733        15.140452635718598        8.6376049750906070     
 H   1.6393849435563812        14.130568429471873        14.677761061346130     
 H   3.1309565982899512        14.976378231580773        15.159487493433984     
 H   3.1523081772353732        12.642859826986417        12.972613864134310     
 H   4.2173588221038676        13.476691491152305        14.115916936221284     
 H   1.2067828120141397        15.531273834690358        12.157809397052890     
 H   1.1650511418671603        13.770308218840494        12.419034375926532     
 H   1.8997243276468969        19.330152680440651        13.399005054925183     
 C  0.23012791669147897        18.661784883322269        14.617365180514330     
 C  0.37985906422355664        16.352357181831746        15.244449602660287     
 C   6.4347568454250901        14.420468242147447        14.521837417111357     
 C   5.3150322302436992        15.167109341978980        16.550753651076896     
 H   7.0141282748043112        14.171572478605617        10.512539421485975     
 H   5.5125807100361346        14.999347653411878        10.028844129184128     
 H   5.5241472302607502        12.662526257196996        12.211322532846072     
 H   4.4446666948765241        13.482619167777953        11.070096547977165     
 H   7.4179251149231344        15.583090800822410        13.034508442802647     
 H   7.4914559438143726        13.823195304972602        12.770676202955483     
 H   6.6037522401619917        19.396750197209492        11.668070952242386     
 C   8.3225619879333550        18.736387264255409        10.515451190780068     
 C   8.2661779379885996        16.399491845246612        9.9886546146573441     
 C   1.7469787664278056        13.263760544938490        9.9721920301739289     
 C   2.8579992967432752        14.005876620270115        7.9636131033466748     
 H   3.9192222738154503        15.880967474089225        8.1039907284900696     
 H -0.26387942917401608        19.629410902225878        14.646557039310807     
 C -0.31021739022332356        17.564736732087521        15.285439879343803     
 H  -4.4359016721360889E-003   15.471798711132353        15.754338550101727     
 C   6.8985966047640295        13.296267135118732        15.213561263104378     
 C   5.7913761608567560        14.036571873660149        17.225254971470743     
 H   4.7152020312084124        15.902366085317357        17.085110558114678     
 H   8.7808371511814904        19.719866177453916        10.452432674441688     
 C   8.9228203846996674        17.628872168275585        9.9202135262617208     
 H   8.6922877229747968        15.511093335052585        9.5281106995144196     
 H   1.1312787180799784        12.534824866257862        10.500773384837055     
 C   2.0589189300073301        13.067354639699381        8.6230327203256785     
 H   3.1197182325496207        13.877125003465217        6.9119454375102602     
 H  -1.2563079074853802        17.653370734026993        15.817382120509762     
 H   7.5139737454515245        12.569047556253915        14.681758988608095     
 C   6.5904835959855088        13.098611661496680        16.563875791969675     
 H   5.5312691737762094        13.907638511352573        18.277398837078884     
 H   9.8851845639567433        17.720766084395564        9.4186765533847439     
 H   1.6712757186915939        12.193095720280548        8.1089589372997288     
 H   6.9807291731875996        12.225253686436716        17.078953879392014     
 Dy   1.0645390514451132E-002   8.4758378767851887        4.2323013087525503     
 Cl  -2.5613357273579117E-002   5.7937232709607338        4.2537811520439304     
 O  0.89202685904065426        8.9422579491146994        2.2867731881483624     
 N   1.4193953780201389        10.606361409267262        4.7112044409733018     
 N   2.1984051127776065        8.0284966870500245        5.5303355195972923     
 O -0.84988660322285048        8.9802033261036840        6.1688377846432134     
 N  -1.3785848892415569        10.630737179131197        3.7299882553724886     
 N  -2.1710441936557396        8.0513057885628374        2.9164883420663119     
 C   1.3301133170203856        10.019688175922445        1.6316567920921159     
 C   2.0326922811377144        10.404579766131111        6.0484995420524683     
 C  0.58392035006219412        11.838968542596346        4.7502824722474291     
 C   2.5413086143848527        10.752305544208230        3.7228936677768192     
 C   2.8306045325050033        6.8388477286395988        5.6261023330889239     
 C   2.7699122946088774        9.0976731617966848        6.1395627023348558     
 C  -1.2987143177360227        10.058960886331215        6.8143264218385351     
 C  -1.9783105243289969        10.428578669593490        2.3876589360253808     
 C -0.53017321700839015        11.853468824579242        3.7026669040143916     
 C  -2.5057756460559717        10.779091547437149        4.7105388380306774     
 C  -2.8211322516644612        6.8704815845188199        2.8245917014982105     
 C  -2.7219917850323938        9.1241710954907500        2.2927984346307562     
 C   2.1296297577940235        10.989179189246974        2.3007928053381947     
 C  0.99982986040208155        10.250932059113834       0.27541713233717974     
 H   2.7195667359735070        11.230928753948714        6.3008893432754682     
 H   1.2209995216101317        10.401988174956198        6.7928743117517785     
 H   1.2203577920534407        12.729769316405330        4.6085220886729061     
 H  0.14295879891089772        11.908047713758766        5.7496167000515257     
 H   3.1243501416563797        9.8219470778617506        3.7791151262198253     
 H   3.1895012814365034        11.581326549351031        4.0512280101015907     
 H   2.3210631668526682        6.0069337314749101        5.1453519629530726     
 C   4.0419557274199098        6.6712217822724584        6.2938592541988800     
 C   3.9754286580157587        9.0050428255267718        6.8328420660880784     
 C  -2.1039940486111068        11.017481243348859        6.1362274978602045     
 C -0.97163740883031491        10.299081425640820        8.1692154596162005     
 H  -2.6597910075475251        11.256642624158825        2.1241160920166036     
 H  -1.1591332801996730        10.422120058708355        1.6511424965375119     
 H  -1.1535885726464974        12.751087038390404        3.8585982307909257     
 H  -8.9727720936495878E-002   11.931663890951024        2.7035558449399910     
 H  -3.0903326868744290        9.8496955656815661        4.6517119970952976     
 H  -3.1518142280838455        11.608664499333370        4.3783296234100959     
 H  -2.3300729751417864        6.0355066893002700        3.3184546949718166     
 C  -4.0273882804473331        6.7135633888082795        2.1453386846981339     
 C  -3.9186900030115694        9.0393749953153790        1.5827956240030792     
 C   2.5720323045484035        12.128406480635563        1.6188208632559646     
 C   1.4566542929209756        11.394988323233086      -0.39056480911353253     
 H  0.40322579209860687        9.5160605874493829      -0.26287534844701366     
 H   4.5057109850355426        5.6904634563900158        6.3519917941094519     
 C   4.6374140788411564        7.7785201759178024        6.8945307932313522     
 H   4.3974370909577774        9.8930032927811489        7.2977888216876643     
 C  -2.5665754461906545        12.148936022809920        6.8162266456598957     
 C  -1.4425863664687018        11.440494345327197        8.8299559001560599     
 H -0.37071624198797110        9.5682941878005607        8.7092946454224336     
 H  -4.5061349430380719        5.7394894505543776        2.0944471476399702     
 C  -4.5972083210593349        7.8215200258644835        1.5234591293867494     
 H  -4.3230696436847431        9.9283632881005079        1.1048669577964259     
 H   3.1810364663450312        12.859574555080370        2.1533647758640617     
 C   2.2480013759286770        12.337466496809066       0.27385954203777341     
 H   1.1878546633120348        11.531699637301866       -1.4395980467992999     
 H   5.6001405078473061        7.6881989800223964        7.3957696093134082     
 H  -3.1871928861675989        12.867952494211343        6.2794772075746730     
 C  -2.2488543178857152        12.366314886545473        8.1610969879894188     
 H  -1.1767426527976406        11.584595363769223        9.8787203546149343     
 H  -5.5541655905748382        7.7378138612521745        1.0105193666290266     
 H   2.6191123265133198        13.223733597209485      -0.23421818241351575     
 H  -2.6378504738024220        13.246548671853432        8.6648375622411020     
 Dy   3.5783202641492068E-002   8.3708807088789694        12.594535011414383     
 Cl   2.0533050920804978E-003   11.053619280031235        12.566199630345295     
 O -0.71847604125433229        7.8929694166517397        10.609409000162138     
 N  -1.3690353582388526        6.2303512795995060        13.019596494720737     
 N  -2.2121136117829536        8.8061513946748562        13.775250446407016     
 O  0.80504185001790407        7.9335388908513185        14.591924001434837     
 N   1.4565535716053257        6.2478016824349361        12.186413717380894     
 N   2.2841016661883073        8.8344697196204631        11.440517836270516     
 C  -1.1633614034569411        6.8324393004744284        9.9329279905701071     
 C  -2.0320447023387715        6.4341372712817950        14.330507320845104     
 C -0.52807297516028240        5.0046782456962244        13.094196509409249     
 C  -2.4497236716567357        6.0869426567362748        11.988352953964235     
 C  -2.8465804922750770        9.9953990417715364        13.865882196571265     
 C  -2.7652012599037183        7.7448791375588266        14.412246312357309     
 C   1.2349657522246063        6.8699610254082852        15.274238864952403     
 C   2.1334611047108125        6.4617758325642010        10.883919976180426     
 C  0.62361749965540592        5.0179403273501633        12.092156305736083     
 C   2.5258620932725120        6.1040603341055011        13.230170730041021     
 C   2.9069506197254440        10.030176960666015        11.353885943608359     
 C   2.8574385575058390        7.7775010688846979        10.814956215607280     
 C  -1.9983521642741864        5.8722804368037513        10.572419291752652     
 C -0.81132726665642474        6.6211704757511542        8.5799278225612952     
 H  -2.7308834816722207        5.6100524540792440        14.556827799059926     
 H  -1.2484768774999995        6.4312478515233193        15.104511684361382     
 H  -1.1466760217539149        4.1060225703395510        12.928614744527582     
 H -0.12407000782276817        4.9407621448472057        14.109731278613609     
 H  -3.0389516183753909        7.0130013520292600        12.038582966879744     
 H  -3.1075285732763485        5.2525414995345976        12.282894861990947     
 H  -2.3520548408849646        10.821082938493417        13.359307747991990     
 C  -4.0395188302950524        10.171347951588279        14.563399480772627     
 C  -3.9469705666937016        7.8490767855697863        15.143509468629061     
 C   2.0578990637515600        5.8944441167452180        14.641845828500223     
 C  0.87705663399964717        6.6670194433353762        16.627838456435374     
 H   2.8403310341107155        5.6435450127017122        10.661421552145915     
 H   1.3582702717834074        6.4581036522335511        10.101208378431119     
 H   1.2489148598319695        4.1207045748906399        12.238333445039956     
 H  0.21877805949710774        4.9709987564961118        11.076076637890077     
 H   3.1169567819219255        7.0292048380183960        13.184785187238738     
 H   3.1848963020018930        5.2676368681825876        12.944588715742853     
 H   2.3958357742670739        10.852386241075468        11.849570002629147     
 C   4.1069025589041459        10.216314482478197        10.671219747037107     
 C   4.0486188351527934        7.8909086316466679        10.101748893608768     
 C  -2.4728781199273127        4.7735028060717157        9.8498548381688096     
 C  -1.3009690367451028        5.5157314016093633        7.8754572915474021     
 H -0.18612466745488376        7.3548565543332955        8.0737519384100978     
 H  -4.5066923881893164        11.151542272739301        14.611087469000250     
 C  -4.6093345639471748        9.0748027423034507        15.205666794066934     
 H  -4.3528913542327441        6.9693748688438175        15.637021913473458     
 C   2.5001296258073000        4.7816608982640068        15.364705946533464     
 C   1.3420824519473415        5.5533323457337156        17.335740537861074     
 H  0.26079195535403232        7.4084184518611185        17.132618579702406     
 H   4.5624987899713814        11.201634189236302        10.622541453845573     
 C   4.6986463159103247        9.1229050303566268        10.043090686306442     
 H   4.4691878803996099        7.0132471851962013        9.6173817782192685     
 H  -3.1255030861916824        4.0577494874712121        10.350819096432085     
 C  -2.1394178931411361        4.5909464770858319        8.5046478782392843     
 H  -1.0326648677129784        5.4026005001367459        6.8241068538921077     
 H  -5.5530699111667277        9.1722167802970684        15.739745433110089     
 H   3.1330637348679247        4.0481016494427315        14.864266296503164     
 C   2.1571290687537559        4.6064335784088426        16.708780718920163     
 H   1.0684442784465054        5.4474630630234326        18.386717247335444     
 H   5.6477117835377877        9.2269456199961599        9.5200227144093290     
 H  -2.5455386385251306        3.7383338629789562        7.9704793493230541     
 H   2.5373106380739703        3.7426453343459340        17.244409315922976     
         256

 Dy   4.2894903747541866       0.13138661193562085        4.2193827063707632     
 Cl   4.2858392913492365       -2.5531571481605591        4.1748193576124573     
 O   5.0380832955293471       0.58339683410750109        2.2246474122443760     
 N   5.7271232002546624        2.2502647004121168        4.6306531383598015     
 N   6.5385883494818273      -0.34342913742216169        5.3878603381259369     
 O   3.5564508631669867       0.59151101289338814        6.2226543803436458     
 N   2.8948008433421872        2.2725063547838036        3.8180871563431302     
 N   2.0133738592086430      -0.29194795939943968        3.1038656407777054     
 C   5.4849399357208144        1.6391350089093042        1.5412395146541982     
 C   6.4057861986810298        2.0346599647922923        5.9318747699006087     
 C   4.8982531433601020        3.4822934780218913        4.7258092343651068     
 C   6.7943311503000023        2.3845874535774452        3.5838687680175103     
 C   7.1480667693045277       -1.5451259601262199        5.4884815220496543     
 C   7.1216192944801984       0.71406930497653687        6.0040769544869637     
 C   3.1196319472411549        1.6492678540012216        6.9079878604235558     
 C   2.2160534654934496        2.0707798928155041        2.5138410891890142     
 C   3.7417026592632987        3.4933441335046282        3.7297964967293433     
 C   1.8261925556999581        2.4224931435034560        4.8624809419874069     
 C   1.3673910427552063       -1.4764572326004055        3.0351962098882126     
 C   1.4793223514023119       0.76077943836314188        2.4369464708133273     
 C   6.3273152066408933        2.5987986968770178        2.1720805766117848     
 C   5.1273032651052883        1.8463993088761119       0.18854780827056808     
 H   7.1169827174029265        2.8498399002341568        6.1528658317571381     
 H   5.6318549713506680        2.0432933156094597        6.7158560049569962     
 H   5.5239923099531536        4.3782514877143850        4.5745065542687575     
 H   4.4976950751570008        3.5315358635030569        5.7437598800668832     
 H   7.3765760600681185        1.4537848825900983        3.6283025860427252     
 H   7.4625002803844884        3.2143871555351584        3.8677811370111277     
 H   6.6288199580172424       -2.3667814423369506        4.9998093131196324     
 C   8.3459412059177644       -1.7373452796228530        6.1735299953264855     
 C   8.3140826295019821       0.59596794115638074        6.7146489630313928     
 C   2.2882720188316314        2.6202751412559131        6.2787490370148547     
 C   3.4754828051601439        1.8469519274252455        8.2625336085925820     
 H   1.5153606358038842        2.8962652012099777        2.2970690039787049     
 H   2.9910766443301613        2.0754577716614544        1.7308319864044506     
 H   3.1285395733428150        4.3966150120322398        3.8889277481364313     
 H   4.1416307103331809        3.5452529163050883        2.7119338121017225     
 H   1.2258452129258846        1.5039332400125476        4.8102610775287857     
 H   1.1751804013409188        3.2665846930199214        4.5798533392459815     
 H   1.8479343167588733       -2.2953283565473499        3.5664876193637078     
 C  0.18193968972534411       -1.6562194736181246        2.3261619980949066     
 C  0.31225585460348376       0.64897238381744848        1.6816603963788879     
 C   6.7944257477985843        3.6978303179048000        1.4443361614065731     
 C   5.6136043488954375        2.9491503547257203      -0.52237310911743484     
 H   4.4948817157890000        1.1149298674759271      -0.31186584799877531     
 H   8.7892377889123594       -2.7282429478417995        6.2346433330881768     
 C   8.9517794601298313      -0.64231094073902906        6.7854581478974900     
 H   8.7449920273841144        1.4740850863972692        7.1896152742322101     
 C   1.8151712243746061        3.7109185887787910        7.0157851121814430     
 C   2.9858788187807055        2.9432880779890080        8.9814214431933426     
 H   4.1010491993087763        1.1074616594775535        8.7595735772035006     
 H -0.29945566048885974       -2.6305117702848300        2.3020859479813143     
 C -0.36147274494338555      -0.57145062957638337        1.6397974815417387     
 H  -7.5632800545905321E-002   1.5195972221777299        1.1572748628612521     
 H   7.4459630731752204        4.4173225774719667        1.9412554901871428     
 C   6.4536167776282918        3.8770581784700004       0.10046820841082961     
 H   5.3366667488337631        3.0600852528697926       -1.5719081237605050     
 H   9.9016869293014054      -0.74946387687296334        7.3066000819449552     
 H   1.1627020098558574        4.4338784804151574        6.5246267246622658     
 C   2.1466492570035309        3.8753512124829377        8.3637517243402808     
 H   3.2541769994430298        3.0438700497995206        10.034260255556083     
 H  -1.2966244063489250      -0.67388601852385721        1.0909188582552558     
 H   6.8555768058547173        4.7291447947769232      -0.43787935542667999     
 H   1.7378312071821309        4.7200032766963105        8.9084768201398337     
 Dy   4.3003329039639606        16.921297888669443        12.593005012795288     
 Cl   4.3026872862675445        19.600606283943325        12.640649570771249     
 O   3.4355743488308681        16.440432394262057        10.650259220476974     
 N   2.9241874657790143        14.762941437391067        13.078766236941751     
 N   2.0884694623782076        17.325721672853934        13.850473227520778     
 O   5.1767059396774817        16.454361600696835        14.532005912970670     
 N   5.7163807416035164        14.784751373352410        12.110399733421051     
 N   6.4877221034369166        17.370942063421676        11.292264141535235     
 C   3.0004970375686031        15.362271098182985        9.9950610087264273     
 C   2.3138519528665085        14.962936726872258        14.417416581293047     
 C   3.7733504405924645        13.541021561346323        13.117464864829781     
 C   1.8019856642977077        14.608215208295947        12.091970492492418     
 C   1.4274426120794876        18.501687301533856        13.921814843916710     
 C   1.5598952451690968        16.262007578060324        14.506866109947824     
 C   5.6286080386172621        15.385393771437370        15.191953318660726     
 C   6.3273791427620756        14.992902830201269        10.773936625326789     
 C   4.8863550197940882        13.550342889103050        12.070348569430273     
 C   6.8380888018656050        14.647244431634599        13.099124632646898     
 C   7.1165507994945498        18.562156342795124        11.192397841889143     
 C   7.0615305085701259        16.302012631531760        10.684269779183692     
 C   2.2068212626381811        14.387725372537220        10.664172855317101     
 C   3.3272984975465523        15.139841425500897        8.6369672654466854     
 H   1.6368855792032491        14.129828498551213        14.675921976832457     
 H   3.1284010914849540        14.974987858915174        15.158939629454318     
 H   3.1507753791056303        12.641214785853837        12.972898245460181     
 H   4.2153087816369865        13.475051026560511        14.116684669886768     
 H   1.2072344455077986        15.530360973740894        12.155955934638841     
 H   1.1646714048467626        13.769407638454911        12.416786148269503     
 H   1.9022037764998470        19.330032919321727        13.400728762684896     
 C  0.23122714224195237        18.662086024487699        14.617371859091312     
 C  0.37820200276113686        16.351950598374426        15.241836440551381     
 C   6.4324377390125855        14.418315079989254        14.524996539944059     
 C   5.3117888142023828        15.165931910063481        16.553066624483737     
 H   7.0152040134151825        14.168919837427527        10.515998180886754     
 H   5.5142485014119051        14.996997543744550        10.031100547090565     
 H   5.5231279772018196        12.659948891113830        12.212943961226847     
 H   4.4448706662667172        13.480680399156956        11.071102638295102     
 H   7.4173252916607382        15.579715512510054        13.037948288369167     
 H   7.4900691343857959        13.819742133707457        12.774857906913512     
 H   6.6073829272418809        19.393268598936743        11.674881451206700     
 C   8.3253113822092804        18.733023169741220        10.520921301281176     
 C   8.2669210342114550        16.396924663794024        9.9912110967152685     
 C   1.7480245917707053        13.263285304564128        9.9703393694309330     
 C   2.8596422889630935        14.005922068160665        7.9622857964718596     
 H   3.9218979347812586        15.880304290656490        8.1038985933572878     
 H -0.26164859406990409        19.630217886941107        14.647494972804651     
 C -0.31079816330536114        17.564848121082658        15.283583090485815     
 H  -7.2345112292396402E-003   15.471282130691668        15.750569186362743     
 C   6.8961500257826946        13.294651045178803        15.217605309265245     
 C   5.7881287633702696        14.035963507895698        17.228458094227925     
 H   4.7116824564468338        15.901450203371949        17.086706784697196     
 H   8.7843525951102954        19.716176789839810        10.458996773000484     
 C   8.9242568224941312        17.625937470832497        9.9237436196360704     
 H   8.6921064096317515        15.508872011249665        9.5292673825080634     
 H   1.1318571783422018        12.534409434449092        10.498431037646109     
 C   2.0601356638513670        13.067397999804971        8.6211687386964737     
 H   3.1212891538857530        13.877691216106038        6.9105494193041341     
 H  -1.2571550453361926        17.653681821486604        15.814967595053664     
 H   7.5119941534486623        12.567292960950921        14.686593369402090     
 C   6.5876434879974255        13.097822780002419        16.567902785021360     
 H   5.5279734064830865        13.907749814149653        18.280659521407834     
 H   9.8861640512202573        17.717903730201368        9.4214166772189252     
 H   1.6721665319865053        12.193568044214961        8.1066619278275223     
 H   6.9780327644271773        12.224927745212455        17.083539938820234     
 Dy   1.0977617358092735E-002   8.4801059264249012        4.2309328078385198     
 Cl  -2.4164853669491389E-002   5.7979280485906930        4.2520747671970449     
 O  0.88878933470506238        8.9465298204916603        2.2840975147178977     
 N   1.4194002755856867        10.610769802491303        4.7082101724247858     
 N   2.2006454190677398        8.0333148419750238        5.5249360680252204     
 O -0.84677716328269215        8.9831018672923690        6.1689574844685904     
 N  -1.3794463977170259        10.634117441601687        3.7309201166795725     
 N  -2.1721922980026429        8.0542327078371247        2.9188709487904059     
 C   1.3272423004914753        10.023357120243420        1.6283125617758871     
 C   2.0341107946078414        10.409032773401604        6.0448003605662199     
 C  0.58361436883096107        11.843093281285439        4.7483878274781270     
 C   2.5401465129745833        10.756862700607773        3.7186908092336624     
 C   2.8332037175380584        6.8437963636262875        5.6198624339006500     
 C   2.7713691562917173        9.1020993950246467        6.1354574609329191     
 C  -1.2958413581062438        10.061106494285037        6.8154787664586163     
 C  -1.9809893643496084        10.431531458560519        2.3895770413684154     
 C -0.53137978216347959        11.856964177802617        3.7018937051413698     
 C  -2.5051237790417513        10.782293054201752        4.7130778334623065     
 C  -2.8215386675108802        6.8729981736399965        2.8271928438316434     
 C  -2.7239556049750386        9.1267106271079310        2.2953518260290475     
 C   2.1275128330054667        10.992786460216585        2.2966499372471842     
 C  0.99685585797418808        10.253649601118621       0.27196879577955863     
 H   2.7212053407305343        11.235408065818230        6.2964594912490535     
 H   1.2231852941484576        10.406479691253077        6.7899733474989015     
 H   1.2195233340115830        12.734178607577256        4.6062676232966338     
 H  0.14352780682140340        11.911779315638833        5.7481228309264409     
 H   3.1236238955143585        9.8268015193194316        3.7748830725798350     
 H   3.1883520489344752        11.586244428720418        4.0460355995681683     
 H   2.3242610588219645        6.0121884312985259        5.1379865151167907     
 C   4.0441146036576923        6.6759279226739885        6.2883064866656087     
 C   3.9761138449148832        9.0090396180363967        6.8299583247442968     
 C  -2.1018459849771562        11.019820262435035        6.1385290594290813     
 C -0.96856119428418630        10.299962276849664        8.1705245389208567     
 H  -2.6632297641504405        11.259213965983335        2.1269536823656812     
 H  -1.1628416882219135        10.425400227269002        1.6519816125187612     
 H  -1.1547682212383588        12.754632926552048        3.8575387245636521     
 H  -9.1776144373357210E-002   11.934297768787077        2.7023684163433250     
 H  -3.0898267210591825        9.8529921254437003        4.6545108066622252     
 H  -3.1515472246014098        11.612028451214849        4.3821318997706458     
 H  -2.3297964828005759        6.0383560030058110        3.3209433349400488     
 C  -4.0278098488613701        6.7153087430244867        2.1481839476760154     
 C  -3.9206414993775933        9.0411143789589694        1.5854881308362414     
 C   2.5711759620346033        12.130609446955811        1.6133380986139665     
 C   1.4549488572698104        11.396365496486805      -0.39527360589611404     
 H  0.39957744093201764        9.5186593544966378      -0.26538034662773513     
 H   4.5083375534669008        5.6953413935794597        6.3454834697533711     
 C   4.6384350118388697        7.7826887270168132        6.8909354440129436     
 H   4.3973696570212342        9.8965707215266416        7.2963081710494606     
 C  -2.5648372247745068        12.150231026909371        6.8199081924399021     
 C  -1.4402592014093294        11.440129011525686        8.8327157742751670     
 H -0.36701669059419495        9.5689912783116409        8.7095815848656315     
 H  -4.5059126946137349        5.7409146732791347        2.0974599482044165     
 C  -4.5983959448115934        7.8228733672053457        1.5263192834930410     
 H  -4.3255777086633680        9.9297752613727024        1.1074424919410690     
 H   3.1812773112369737        12.861472737953681        2.1469212558716140     
 C   2.2474814331881952        12.338463812825228       0.26817257614678602     
 H   1.1864689877058106        11.532135831985096       -1.4444857696104498     
 H   5.6005951519391219        7.6920859723989299        7.3931337859515525     
 H  -3.1860725422860656        12.869410568132935        6.2841703736760799     
 C  -2.2471312999031752        12.366184901815169        8.1649614446400083     
 H  -1.1745752075866605        11.583063728359821        9.8816526382363268     
 H  -5.5552746573595693        7.7386242041437203        1.0133594469218583     
 H   2.6199858820792463        13.223510040192291      -0.24076265709609818     
 H  -2.6367772554245095        13.245485846822685        8.6696904291943735     
 Dy   3.5591138778075841E-002   8.3716575510745823        12.595691226058028     
 Cl   3.4598510258538016E-003   11.054340634723944        12.568388236265001     
 O -0.72237370662353606        7.8943111615433104        10.611861024814241     
 N  -1.3691355542311385        6.2313598991162005        13.022610894180696     
 N  -2.2107589757950117        8.8073380650873645        13.779068889095514     
 O  0.80790190481690938        7.9332625118873565        14.591470232788458     
 N   1.4553900555828077        6.2479043684663278        12.185271029498622     
 N   2.2824780796778459        8.8340020306359914        11.437977740849933     
 C  -1.1674922885371108        6.8335281163980719        9.9359163802162112     
 C  -2.0305701303977290        6.4354687906605843        14.334280333020377     
 C -0.52825520514582236        5.0056119566297674        13.096435062703181     
 C  -2.4510434371146945        6.0877635249120381        11.992680010382889     
 C  -2.8454405551653505        9.9964867325842288        13.869270884945085     
 C  -2.7639997021646225        7.7460471897111134        14.415951207393014     
 C   1.2386425463287949        6.8695619832633810        15.273013125016160     
 C   2.1300428593213230        6.4615002684384120        10.881569087481514     
 C  0.62213618746343891        5.0181671041751548        12.092902529695190     
 C   2.5264828296407056        6.1041235826663067        13.227126268088742     
 C   2.9062649500518081        10.029212812306792        11.351662482707894     
 C   2.8548303035777369        7.7767605207022150        10.811916845984653     
 C  -2.0011961326200649        5.8729372976757643        10.576347753288616     
 C -0.81693509051995672        6.6223334898983115        8.5825241512523327     
 H  -2.7289311525126529        5.6113329062192863        14.561768227106596     
 H  -1.2460684223499994        6.4331134037720235        15.107299109252416     
 H  -1.1472329738786975        4.1070300588317981        12.931905739659383     
 H -0.12296580273816993        4.9419148089945830        14.111439652923965     
 H  -3.0402928672656468        7.0138043550776343        12.043315284236424     
 H  -3.1083723306887734        5.2533432714215644        12.288121393063673     
 H  -2.3508064505858002        10.822187810704895        13.362840677081323     
 C  -4.0387882965286606        10.172298295505596        14.566110000501926     
 C  -3.9462378946218295        7.8500703589159091        15.146465054833003     
 C   2.0608223420431400        5.8942419069927059        14.639414788972433     
 C  0.88237693356633340        6.6663047949889664        16.626961599050073     
 H   2.8359849637101200        5.6428530778627284        10.657822819010031     
 H   1.3534995955065514        6.4583521475705759        10.100280490440502     
 H   1.2474894762579711        4.1209582956244928        12.239058853015512     
 H  0.21604656063615732        4.9705112905963285        11.077387809562850     
 H   3.1174893155318184        7.0292976447007076        13.181006501947698     
 H   3.1849815961406769        5.2677516555946653        12.940294352390472     
 H   2.3959611905355698        10.851642407021275        11.847786919977526     
 C   4.1063059987928048        10.214589847601630        10.668961743785045     
 C   4.0459810901109714        7.8894427118385195        10.098493232597169     
 C  -2.4756369613869063        4.7735959100066205        9.8545633565649862     
 C  -1.3064225086870416        5.5163288890310653        7.8788257839169908     
 H -0.19268476319072353        7.3562527717203343        8.0755255194428699     
 H  -4.5061500908732439        11.152401592909341        14.613531999394681     
 C  -4.6088356108889990        9.0757096951588139        15.208091088118771     
 H  -4.3522665305475918        6.9703399460524942        15.639822221930487     
 C   2.5043977148735608        4.7815462179882289        15.361526610864939     
 C   1.3483165378502671        5.5524277412040641        17.333972888846571     
 H  0.26666503756769722        7.4076093360021673        17.132601263685604     
 H   4.5628222662063038        11.199491437067618        10.620704135220818     
 C   4.6970122106041954        9.1209599821645924        10.040288376883861     
 H   4.4658006344274090        7.0116387728075233        9.6137398992126428     
 H  -3.1270131069921447        4.0573659400561448        10.356419223130302     
 C  -2.1434694207055172        4.5910081845699526        8.5090391080259913     
 H  -1.0387440912622574        5.4029998802347041        6.8273262701481023     
 H  -5.5529498998852427        9.1730445380416761        15.741496604742862     
 H   3.1369761956585958        4.0482948955570244        14.860202463886321     
 C   2.1630685012952138        4.6059820301083514        16.705961518869042     
 H   1.0755086065216997        5.4460530382054646        18.385109881711251     
 H   5.6461916489967994        9.2245192612185960        9.5173327709254778     
 H  -2.5494345335792898        3.7379767080856809        7.9753928111884402     
 H   2.5442433216365274        3.7422916673489377        17.241034788360587     
         256

 Dy   4.2892791812333524       0.12882516886293727        4.2189610557783652     
 Cl   4.2858591387404577       -2.5554845047864085        4.1764106747176069     
 O   5.0419552807923269       0.58141965786588334        2.2257920634888246     
 N   5.7250770692161534        2.2487717871525805        4.6323752121445185     
 N   6.5366525491652485      -0.34401951650909335        5.3908856759597050     
 O   3.5511403453924579       0.58952950632907120        6.2199535564704904     
 N   2.8942405927161761        2.2697439768024035        3.8142716212935341     
 N   2.0161403237140170      -0.29546812248770793        3.0972705177378401     
 C   5.4887492509725311        1.6377468619205215        1.5432918160568925     
 C   6.4012519181056753        2.0337302832750987        5.9349484514829260     
 C   4.8957324492271548        3.4806249606147208        4.7252980350259826     
 C   6.7943192770294143        2.3834528581140662        3.5877818327047155     
 C   7.1477485791689670       -1.5449061252187952        5.4906317160526159     
 C   7.1183225415225397       0.71386388330144646        6.0077613527524365     
 C   3.1139546990857929        1.6479887378305615        6.9040199213633464     
 C   2.2179200472467762        2.0675437462675332        2.5089117628367195     
 C   3.7407315062889870        3.4909360246925911        3.7274564222570290     
 C   1.8237076490999606        2.4196877656914877        4.8565721234234411     
 C   1.3704607580872530       -1.4800799530886171        3.0279389514477293     
 C   1.4810378914492348       0.75770532925354539        2.4319079828066612     
 C   6.3296215098914290        2.5978210746371935        2.1754057033581504     
 C   5.1324258390343891        1.8454622696245759       0.19033258002524056     
 H   7.1112936848321668        2.8494875997086182        6.1572667280420124     
 H   5.6258479049653349        2.0416466062794916        6.7173836717477613     
 H   5.5215521297323802        4.3765540105900094        4.5740330442411841     
 H   4.4937148498007060        3.5307461029969947        5.7425736392864781     
 H   7.3768078405758759        1.4528346248553867        3.6330320927578592     
 H   7.4615610175442244        3.2134617686860314        3.8730996086634142     
 H   6.6296169069632871       -2.3669288776112478        5.0014700110302428     
 C   8.3459835281520149       -1.7358974126862146        6.1753420933249279     
 C   8.3108751289253942       0.59688992548247599        6.7183809335707227     
 C   2.2837547108944767        2.6188018033232123        6.2731385978845697     
 C   3.4684600340801355        1.8467879497414075        8.2587255732871370     
 H   1.5178270348860086        2.8930186067446848        2.2904436390034868     
 H   2.9943193095519165        2.0715541491578393        1.7273587250512477     
 H   3.1268634573932372        4.3938716106656370        3.8858207380401706     
 H   4.1421582043724055        3.5432287630400832        2.7102473219780916     
 H   1.2239429577067147        1.5007350933471035        4.8041819523212101     
 H   1.1728271828914529        3.2632446510422790        4.5722654918550409     
 H   1.8517867488495279       -2.2993241509328000        3.5578422681717248     
 C  0.18420428444150033       -1.6594714503817645        2.3201838863952062     
 C  0.31273593944445527       0.64650514226348099        1.6786105572507179     
 C   6.7968320430339615        3.6975215736927529        1.4487704088885394     
 C   5.6185033360133536        2.9490628113006778      -0.51941919868699749     
 H   4.5011078733484702        1.1138367806302842      -0.31119913451649439     
 H   8.7908179416410448       -2.7260915080099291        6.2355562205712252     
 C   8.9502426943927826      -0.64056563292496860        6.7881934630152845     
 H   8.7406252064968140        1.4752317670033124        7.1939252650832568     
 C   1.8110654648172764        3.7108285274035677        7.0082805003648874     
 C   2.9794081818406637        2.9445511560484778        8.9757441787937342     
 H   4.0930211366141425        1.1074755638612268        8.7572492308385890     
 H -0.29670223371892679       -2.6339458996798397        2.2951983705118253     
 C -0.36074357475848051      -0.57405094371894905        1.6363314930392834     
 H  -7.6115310884381476E-002   1.5176239529143338        1.1559052096400020     
 H   7.4472808147002070        4.4172352441912635        1.9467616066996638     
 C   6.4572762485325095        3.8772190874600003       0.10464870758666316     
 H   5.3422535990317765        3.0605227546068634       -1.5690788385510637     
 H   9.9003704764130873      -0.74693599059808313        7.3090653334893689     
 H   1.1599541606878658        4.4338659092025017        6.5155352417703680     
 C   2.1416986950797940        3.8767115820192353        8.3562735630437928     
 H   3.2473551844110871        3.0463428925819018        10.028545305193960     
 H  -1.2967476421225177      -0.67610890798715972        1.0889346775167112     
 H   6.8591017335573810        4.7298682992371042      -0.43291919307805171     
 H   1.7335297059361232        4.7225229837906451        8.8996596305786682     
 Dy   4.3007689289190223        16.919221667800652        12.593751883977918     
 Cl   4.3029480412106302        19.598366052476070        12.638935112496469     
 O   3.4378380288937582        16.438924070134878        10.650134489919505     
 N   2.9234659833155430        14.761445017226887        13.078190217215765     
 N   2.0887237859383130        17.325033861874292        13.850207072513674     
 O   5.1748069220493944        16.452524502326433        14.533925161737100     
 N   5.7161858333444862        14.782167529837563        12.112730176419813     
 N   6.4899775592170972        17.367946096943928        11.297025188709632     
 C   3.0024646811057440        15.361165890919279        9.9944407058778140     
 C   2.3119800879567141        14.961827038068009        14.416156783040513     
 C   3.7720459491458489        13.539188261302421        13.117899927716264     
 C   1.8021893183743132        14.607131369490302        12.090428062310512     
 C   1.4288075831630471        18.501537490567156        13.922400538851022     
 C   1.5587613538062088        16.261269976086187        14.505256553856775     
 C   5.6261002154633060        15.383624885064583        15.194360228198329     
 C   6.3283903739819536        14.990343831542372        10.776883706172271     
 C   4.8858107738297303        13.548042638308752        12.071697157640257     
 C   6.8368902112029222        14.644265671673740        13.102455159402963     
 C   7.1195192867419292        18.558854554313058        11.198240903636840     
 C   7.0628669266895301        16.299305998806364        10.687785079055240     
 C   2.2080683126476996        14.386784401323265        10.662911284680803     
 C   3.3294550965379317        15.139230215283199        8.6363295558027620     
 H   1.6343862148501167        14.129088567630554        14.674082892318783     
 H   3.1258455846799569        14.973597486249576        15.158391765474651     
 H   3.1492425809758871        12.639569744721259        12.973182626786052     
 H   4.2132587411701046        13.473410561968716        14.117452403552253     
 H   1.2076860790014576        15.529448112791428        12.154102472224793     
 H   1.1642916678263646        13.768507058069329        12.414537920612473     
 H   1.9046832253527972        19.329913158202803        13.402452470444608     
 C  0.23232636779242577        18.662387165653129        14.617378537668293     
 C  0.37654494129871702        16.351544014917106        15.239223278442477     
 C   6.4301186326000801        14.416161917831063        14.528155662776761     
 C   5.3085453981610664        15.164754478147982        16.555379597890575     
 H   7.0162797520260547        14.166267196249438        10.519456940287535     
 H   5.5159162927876757        14.994647434077224        10.033356964997003     
 H   5.5221087241428890        12.657371525030662        12.214565389607619     
 H   4.4450746376569104        13.478741630535959        11.072108728613037     
 H   7.4167254683983419        15.576340224197697        13.041388133935687     
 H   7.4886823249572201        13.816288962442313        12.779039610871541     
 H   6.6110136143217701        19.389787000663990        11.681691950171011     
 C   8.3280607764852057        18.729659075227033        10.526391411782281     
 C   8.2676641304343104        16.394357482341434        9.9937675787731948     
 C   1.7490704171136051        13.262810064189768        9.9684867086879372     
 C   2.8612852811829113        14.005967516051214        7.9609584895970444     
 H   3.9245735957470669        15.879641107223756        8.1038064582245060     
 H -0.25941775896579206        19.631024871656336        14.648432906298495     
 C -0.31137893638739872        17.564959510077795        15.281726301627824     
 H  -1.0033120786343191E-002   15.470765550250981        15.746799822623757     
 C   6.8937034468013589        13.293034955238873        15.221649355426113     
 C   5.7848813658837832        14.035355142131245        17.231661216985106     
 H   4.7081628816852561        15.900534321426541        17.088303011279713     
 H   8.7878680390391022        19.712487402225701        10.465560871559278     
 C   8.9256932602885932        17.623002773389409        9.9272737130104183     
 H   8.6919250962887080        15.506650687446744        9.5304240655017054     
 H   1.1324356386044252        12.533994002640322        10.496088690455160     
 C   2.0613523976954045        13.067441359910561        8.6193047570672707     
 H   3.1228600752218854        13.878257428746860        6.9091534010980089     
 H  -1.2580021831870047        17.653992908946215        15.812553069597566     
 H   7.5100145614458000        12.565538365647924        14.691427750196084     
 C   6.5848033800093413        13.097033898508160        16.571929778073045     
 H   5.5246776391899637        13.907861116946732        18.283920205736784     
 H   9.8871435384837714        17.715041376007168        9.4241568010531065     
 H   1.6730573452814168        12.194040368149375        8.1043649183553139     
 H   6.9753363556667551        12.224601803988193        17.088125998248458     
 Dy   1.1309844201734340E-002   8.4843739760646120        4.2295643069244893     
 Cl  -2.2716350065403661E-002   5.8021328262206522        4.2503683823501603     
 O  0.88555181036947050        8.9508016918686213        2.2814218412874334     
 N   1.4194051731512345        10.615178195715343        4.7052159038762689     
 N   2.2028857253578726        8.0381329969000230        5.5195366164531485     
 O -0.84366772334253382        8.9860004084810523        6.1690771842939673     
 N  -1.3803079061924950        10.637497704072176        3.7318519779866564     
 N  -2.1733404023495466        8.0571596271114121        2.9212535555144994     
 C   1.3243712839625650        10.027026064564396        1.6249683314596586     
 C   2.0355293080779684        10.413485780672099        6.0411011790799716     
 C  0.58330838759972803        11.847218019974530        4.7464931827088259     
 C   2.5389844115643134        10.761419857007317        3.7144879506905060     
 C   2.8358029025711140        6.8487449986129763        5.6136225347123769     
 C   2.7728260179745576        9.1065256282526104        6.1313522195309824     
 C  -1.2929683984764646        10.063252102238858        6.8166311110786983     
 C  -1.9836682043702196        10.434484247527548        2.3914951467114500     
 C -0.53258634731856902        11.860459531025992        3.7011205062683481     
 C  -2.5044719120275305        10.785494560966354        4.7156168288939355     
 C  -2.8219450833572992        6.8755147627611732        2.8297939861650758     
 C  -2.7259194249176835        9.1292501587251103        2.2979052174273384     
 C   2.1253959082169098        10.996393731186199        2.2925070691561733     
 C  0.99388185554629471        10.256367143123409       0.26852045922193751     
 H   2.7228439454875617        11.239887377687745        6.2920296392226387     
 H   1.2253710666867836        10.410971207549954        6.7870723832460245     
 H   1.2186888759697252        12.738587898749183        4.6040131579203614     
 H  0.14409681473190908        11.915510917518903        5.7466289618013562     
 H   3.1228976493723377        9.8316559607771126        3.7706510189398448     
 H   3.1872028164324475        11.591162308089805        4.0408431890347467     
 H   2.3274589507912609        6.0174431311221426        5.1306210672805088     
 C   4.0462734798954756        6.6806340630755185        6.2827537191323373     
 C   3.9767990318140076        9.0130364105460199        6.8270745834005142     
 C  -2.0996979213432061        11.022159281521208        6.1408306209979591     
 C -0.96548497973805769        10.300843128058506        8.1718336182255111     
 H  -2.6666685207533556        11.261785307807845        2.1297912727147583     
 H  -1.1665500962441537        10.428680395829648        1.6528207285000105     
 H  -1.1559478698302199        12.758178814713691        3.8564792183363785     
 H  -9.3824567810218557E-002   11.936931646623131        2.7011809877466586     
 H  -3.0893207552439366        9.8562886852058362        4.6573096162291527     
 H  -3.1512802211189737        11.615392403096328        4.3859341761311956     
 H  -2.3295199904593660        6.0412053167113511        3.3234319749082815     
 C  -4.0282314172754070        6.7170540972406929        2.1510292106538969     
 C  -3.9225929957436172        9.0428537626025598        1.5881806376694036     
 C   2.5703196195208031        12.132812413276056        1.6078553339719683     
 C   1.4532434216186449        11.397742669740522      -0.39998240267869556     
 H  0.39592908976542834        9.5212581215438945      -0.26788534480845660     
 H   4.5109641218982599        5.7002193307689026        6.3389751453972902     
 C   4.6394559448365831        7.7868572781158250        6.8873400947945349     
 H   4.3973022230846910        9.9001381502721326        7.2948275204112569     
 C  -2.5630990033583596        12.151526031008819        6.8235897392199076     
 C  -1.4379320363499570        11.439763677724176        8.8354756483942758     
 H -0.36331713920041875        9.5696883688227210        8.7098685243088294     
 H  -4.5056904461893978        5.7423398960038918        2.1004727487688624     
 C  -4.5995835685638529        7.8242267085462078        1.5291794375993328     
 H  -4.3280857736419938        9.9311872346448968        1.1100180260857120     
 H   3.1815181561289165        12.863370920826995        2.1404777358791662     
 C   2.2469614904477129        12.339461128841393       0.26248561025579858     
 H   1.1850833120995865        11.532572026668326       -1.4493734924216000     
 H   5.6010497960309387        7.6959729647754633        7.3904979625896958     
 H  -3.1849521984045324        12.870868642054528        6.2888635397774868     
 C  -2.2454082819206356        12.366054917084865        8.1688259012905959     
 H  -1.1724077623756806        11.581532092950420        9.8845849218577193     
 H  -5.5563837241443004        7.7394345470352661        1.0161995272146902     
 H   2.6208594376451733        13.223286483175096      -0.24730713177868063     
 H  -2.6357040370465974        13.244423021791940        8.6745432961476467     
 Dy   3.5399074914659615E-002   8.3724343932701952        12.596847440701673     
 Cl   4.8663969596271089E-003   11.055061989416654        12.570576842184707     
 O -0.72627137199273972        7.8956529064348802        10.614313049466345     
 N  -1.3692357502234245        6.2323685186328941        13.025625293640655     
 N  -2.2094043398070702        8.8085247354998728        13.782887331784014     
 O  0.81076195961591468        7.9329861329233946        14.591016464142077     
 N   1.4542265395602896        6.2480070544977204        12.184128341616351     
 N   2.2808544931673844        8.8335343416515215        11.435437645429348     
 C  -1.1716231736172809        6.8346169323217145        9.9389047698623170     
 C  -2.0290955584566861        6.4368003100393736        14.338053345195648     
 C -0.52843743513136221        5.0065456675633104        13.098673615997111     
 C  -2.4523632025726538        6.0885843930878005        11.997007066801542     
 C  -2.8443006180556241        9.9975744233969213        13.872659573318902     
 C  -2.7627981444255272        7.7472152418634010        14.419656102428718     
 C   1.2423193404329833        6.8691629411184758        15.271787385079914     
 C   2.1266246139318334        6.4612247043126230        10.879218198782601     
 C  0.62065487527147190        5.0183938810001454        12.093648753654296     
 C   2.5271035660088996        6.1041868312271124        13.224081806136462     
 C   2.9055792803781721        10.028248663947569        11.349439021807431     
 C   2.8522220496496349        7.7760199725197312        10.808877476362026     
 C  -2.0040401009659434        5.8735941585477782        10.580276214824581     
 C -0.82254291438348870        6.6234965040454696        8.5851204799433720     
 H  -2.7269788233530852        5.6126133583593276        14.566708655153267     
 H  -1.2436599671999995        6.4349789560207284        15.110086534143450     
 H  -1.1477899260034798        4.1080375473240451        12.935196734791184     
 H -0.12186159765357170        4.9430674731419604        14.113148027234319     
 H  -3.0416341161559028        7.0146073581260087        12.048047601593105     
 H  -3.1092160881011988        5.2541450433085313        12.293347924136397     
 H  -2.3495580602866353        10.823292682916371        13.366373606170658     
 C  -4.0380577627622687        10.173248639422914        14.568820520231224     
 C  -3.9455052225499574        7.8510639322620328        15.149420641036944     
 C   2.0637456203347200        5.8940396972401938        14.636983749444642     
 C  0.88769723313301963        6.6655901466425567        16.626084741664776     
 H   2.8316388933095249        5.6421611430237437        10.654224085874146     
 H   1.3487289192296956        6.4586006429076006        10.099352602449883     
 H   1.2460640926839730        4.1212120163583466        12.239784260991071     
 H  0.21331506177520687        4.9700238246965442        11.078698981235624     
 H   3.1180218491417113        7.0293904513830192        13.177227816656655     
 H   3.1850668902794608        5.2678664430067439        12.935999989038091     
 H   2.3960866068040656        10.850898572967083        11.846003837325908     
 C   4.1057094386814628        10.212865212725063        10.666703740532984     
 C   4.0433433450691494        7.8879767920303712        10.095237571585571     
 C  -2.4783958028465003        4.7736890139415253        9.8592718749611645     
 C  -1.3118759806289804        5.5169263764527674        7.8821942762865795     
 H -0.19924485892656332        7.3576489891073731        8.0772991004756420     
 H  -4.5056077935571706        11.153260913079379        14.615976529789110     
 C  -4.6083366578308222        9.0766166480141788        15.210515382170607     
 H  -4.3516417068624387        6.9713050232611709        15.642622530387516     
 C   2.5086658039398220        4.7814315377124510        15.358347275196412     
 C   1.3545506237531926        5.5515231366744135        17.332205239832067     
 H  0.27253811978136211        7.4068002201432162        17.132583947668806     
 H   4.5631457424412272        11.197348684898936        10.618866816596064     
 C   4.6953781052980661        9.1190149339725579        10.037486067461282     
 H   4.4624133884552082        7.0100303604188454        9.6100980202060153     
 H  -3.1285231277926067        4.0569823926410766        10.362019349828520     
 C  -2.1475209482698987        4.5910698920540733        8.5134303378126965     
 H  -1.0448233148115362        5.4033992603326633        6.8305456864040961     
 H  -5.5528298886037586        9.1738722957862819        15.743247776375634     
 H   3.1408886564492664        4.0484881416713172        14.856138631269479     
 C   2.1690079338366721        4.6055304818078602        16.703142318817921     
 H   1.0825729345968937        5.4446430133874966        18.383502516087063     
 H   5.6446715144558111        9.2220929024410321        9.5146428274416248     
 H  -2.5533304286334495        3.7376195531924057        7.9803062730538263     
 H   2.5511760051990846        3.7419380003519414        17.237660260798201     
         256

 Dy   4.2890679877125173       0.12626372579025369        4.2185394051859673     
 Cl   4.2858789861316788       -2.5578118614122580        4.1780019918227564     
 O   5.0458272660553067       0.57944248162426559        2.2269367147332733     
 N   5.7230309381776436        2.2472788738930443        4.6340972859292364     
 N   6.5347167488486706      -0.34460989559602501        5.3939110137934732     
 O   3.5458298276179292       0.58754799976475425        6.2172527325973341     
 N   2.8936803420901649        2.2669815988210034        3.8104560862439385     
 N   2.0189067882193910      -0.29898828557597618        3.0906753946979753     
 C   5.4925585662242487        1.6363587149317389        1.5453441174595868     
 C   6.3967176375303207        2.0328006017579052        5.9380221330652434     
 C   4.8932117550942076        3.4789564432075508        4.7247868356868583     
 C   6.7943074037588254        2.3823182626506871        3.5916948973919207     
 C   7.1474303890334072       -1.5446862903113705        5.4927819100555775     
 C   7.1150257885648811       0.71365846162635604        6.0114457510179093     
 C   3.1082774509304310        1.6467096216599013        6.9000519823031379     
 C   2.2197866290001027        2.0643075997195628        2.5039824364844243     
 C   3.7397603533146753        3.4885279158805544        3.7251163477847147     
 C   1.8212227424999630        2.4168823878795198        4.8506633048594763     
 C   1.3735304734192997       -1.4837026735768286        3.0206816930072464     
 C   1.4827534314961577       0.75463122014394879        2.4268694947999947     
 C   6.3319278131419647        2.5968434523973687        2.1787308301045156     
 C   5.1375484129634899        1.8445252303730399       0.19211735177991301     
 H   7.1056046522614063        2.8491352991830796        6.1616676243268866     
 H   5.6198408385800018        2.0399998969495234        6.7189113385385264     
 H   5.5191119495116068        4.3748565334656346        4.5735595342136097     
 H   4.4897346244444121        3.5299563424909324        5.7413873985060730     
 H   7.3770396210836342        1.4518843671206751        3.6377615994729928     
 H   7.4606217547039604        3.2125363818369044        3.8784180803157011     
 H   6.6304138559093317       -2.3670763128855445        5.0031307089408523     
 C   8.3460258503862637       -1.7344495457495761        6.1771541913233694     
 C   8.3076676283488080       0.59781190980857124        6.7221129041100527     
 C   2.2792374029573219        2.6173284653905116        6.2675281587542839     
 C   3.4614372630001271        1.8466239720575697        8.2549175379816901     
 H   1.5202934339681331        2.8897720122793920        2.2838182740282691     
 H   2.9975619747736717        2.0676505266542242        1.7238854636980445     
 H   3.1251873414436599        4.3911282092990351        3.8827137279439099     
 H   4.1426856984116300        3.5412046097750780        2.7085608318544607     
 H   1.2220407024875450        1.4975369466816597        4.7981028271136346     
 H   1.1704739644419873        3.2599046090646366        4.5646776444641013     
 H   1.8556391809401824       -2.3033199453182496        3.5491969169797422     
 C  0.18646887915765656       -1.6627234271454041        2.3142057746955058     
 C  0.31321602428542683       0.64403790070951339        1.6755607181225480     
 C   6.7992383382693395        3.6972128294807058        1.4532046563705057     
 C   5.6234023231312689        2.9489752678756354      -0.51646528825656013     
 H   4.5073340309079413        1.1127436937846416      -0.31053242103421347     
 H   8.7923980943697302       -2.7239400681780586        6.2364691080542736     
 C   8.9487059286557322      -0.63882032511090803        6.7909287781330798     
 H   8.7362583856095135        1.4763784476093553        7.1982352559343026     
 C   1.8069597052599464        3.7107384660283449        7.0007758885483327     
 C   2.9729375449006223        2.9458142341079481        8.9700669143941258     
 H   4.0849930739195077        1.1074894682449004        8.7549248844736773     
 H -0.29394880694899389       -2.6373800290748499        2.2883107930423363     
 C -0.36001440457357547      -0.57665125786151472        1.6328655045368281     
 H  -7.6597821222857632E-002   1.5156506836509380        1.1545355564187518     
 H   7.4485985562251944        4.4171479109105594        1.9522677232121848     
 C   6.4609357194367281        3.8773799964500002       0.10882920676249670     
 H   5.3478404492297908        3.0609602563439346       -1.5662495533416221     
 H   9.8990540235247710      -0.74440810432320292        7.3115305850337835     
 H   1.1572063115198743        4.4338533379898450        6.5064437588784703     
 C   2.1367481331560567        3.8780719515555333        8.3487954017473065     
 H   3.2405333693791438        3.0488157353642831        10.022830354831838     
 H  -1.2968708778961104      -0.67833179745046224        1.0869504967781669     
 H   6.8626266612600446        4.7305918036972852      -0.42795903072942354     
 H   1.7292282046901155        4.7250426908849805        8.8908424410175009     
 Dy   4.3012049538740831        16.917145446931862        12.594498755160549     
 Cl   4.3032087961537151        19.596125821008815        12.637220654221689     
 O   3.4401017089566484        16.437415746007698        10.650009759362035     
 N   2.9227445008520716        14.759948597062706        13.077614197489780     
 N   2.0889781094984183        17.324346050894647        13.849940917506569     
 O   5.1729079044213071        16.450687403956032        14.535844410503532     
 N   5.7159909250854559        14.779583686322715        12.115060619418575     
 N   6.4922330149972787        17.364950130466184        11.301786235884030     
 C   3.0044323246428850        15.360060683655576        9.9938204030291988     
 C   2.3101082230469192        14.960717349263758        14.414896984787982     
 C   3.7707414576992333        13.537354961258520        13.118334990602749     
 C   1.8023929724509187        14.606047530684659        12.088885632128603     
 C   1.4301725542466068        18.501387679600459        13.922986233785334     
 C   1.5576274624433208        16.260532374112049        14.503646997765726     
 C   5.6235923923093489        15.381855998691798        15.196767137735934     
 C   6.3294016052018316        14.987784832883474        10.779830787017755     
 C   4.8852665278653715        13.545742387514457        12.073045745850241     
 C   6.8356916205402394        14.641286911712882        13.105785686159027     
 C   7.1224877739893087        18.555552765830988        11.204083965384539     
 C   7.0642033448089343        16.296599366080965        10.691300378926787     
 C   2.2093153626572186        14.385843430109311        10.661649714044502     
 C   3.3316116955293107        15.138619005065499        8.6356918461588386     
 H   1.6318868504969843        14.128348636709894        14.672243807805110     
 H   3.1232900778749593        14.972207113583977        15.157843901494985     
 H   3.1477097828461442        12.637924703588681        12.973467008111925     
 H   4.2112087007032235        13.471770097376922        14.118220137217737     
 H   1.2081377124951165        15.528535251841964        12.152249009810744     
 H   1.1639119308059669        13.767606477683746        12.412289692955444     
 H   1.9071626742057473        19.329793397083876        13.404176178204320     
 C  0.23342559334289914        18.662688306818559        14.617385216245275     
 C  0.37488787983629723        16.351137431459787        15.236610116333573     
 C   6.4277995261875756        14.414008755672871        14.531314785609464     
 C   5.3053019821197491        15.163577046232483        16.557692571297412     
 H   7.0173554906369260        14.163614555071348        10.522915699688314     
 H   5.5175840841634463        14.992297324409899        10.035613382903440     
 H   5.5210894710839584        12.654794158947496        12.216186817988394     
 H   4.4452786090471035        13.476802861914962        11.073114818930971     
 H   7.4161256451359456        15.572964935885341        13.044827979502205     
 H   7.4872955155286434        13.812835791177168        12.783221314829570     
 H   6.6146443014016594        19.386305402391240        11.688502449135322     
 C   8.3308101707611293        18.726294980712844        10.531861522283389     
 C   8.2684072266571658        16.391790300888847        9.9963240608311192     
 C   1.7501162424565047        13.262334823815408        9.9666340479449413     
 C   2.8629282734027295        14.006012963941764        7.9596311827222292     
 H   3.9272492567128752        15.878977923791021        8.1037143230917241     
 H -0.25718692386168007        19.631831856371566        14.649370839792338     
 C -0.31195970946943630        17.565070899072936        15.279869512769835     
 H  -1.2831730343446743E-002   15.470248969810296        15.743030458884771     
 C   6.8912568678200241        13.291418865298944        15.225693401586980     
 C   5.7816339683972968        14.034746776366791        17.234864339742288     
 H   4.7046433069236775        15.899618439481131        17.089899237862230     
 H   8.7913834829679072        19.708798014611595        10.472124970118074     
 C   8.9271296980830570        17.620068075946321        9.9308038063847679     
 H   8.6917437829456645        15.504429363643823        9.5315807484953492     
 H   1.1330140988666486        12.533578570831551        10.493746343264213     
 C   2.0625691315394419        13.067484720016150        8.6174407754380660     
 H   3.1244309965580173        13.878823641387681        6.9077573828918828     
 H  -1.2588493210378171        17.654303996405826        15.810138544141468     
 H   7.5080349694429378        12.563783770344930        14.696262130990078     
 C   6.5819632720212580        13.096245017013899        16.575956771124730     
 H   5.5213818718968408        13.907972419743812        18.287180890065734     
 H   9.8881230257472854        17.712179021812972        9.4268969248872860     
 H   1.6739481585763283        12.194512692083789        8.1020679088831073     
 H   6.9726399469063329        12.224275862763930        17.092712057676678     
 Dy   1.1642071045375943E-002   8.4886420257043245        4.2281958060104587     
 Cl  -2.1267846461315933E-002   5.8063376038506114        4.2486619975032749     
 O  0.88231428603387863        8.9550735632455822        2.2787461678569687     
 N   1.4194100707167825        10.619586588939384        4.7022216353277519     
 N   2.2051260316480055        8.0429511518250205        5.5141371648810766     
 O -0.84055828340237548        8.9888989496697373        6.1691968841193443     
 N  -1.3811694146679641        10.640877966542664        3.7327838392937402     
 N  -2.1744885066964499        8.0600865463856977        2.9236361622385934     
 C   1.3215002674336547        10.030695008885370        1.6216241011434298     
 C   2.0369478215480954        10.417938787942592        6.0374019975937232     
 C  0.58300240636849510        11.851342758663622        4.7445985379395239     
 C   2.5378223101540440        10.765977013406859        3.7102850921473491     
 C   2.8384020876041691        6.8536936335996650        5.6073826355241030     
 C   2.7742828796573979        9.1109518614805722        6.1272469781290466     
 C  -1.2900954388466856        10.065397710192679        6.8177834556987795     
 C  -1.9863470443908309        10.437437036494575        2.3934132520544842     
 C -0.53379291247365845        11.863954884249369        3.7003473073953264     
 C  -2.5038200450133101        10.788696067730957        4.7181558243255646     
 C  -2.8223514992037178        6.8780313518823499        2.8323951284985087     
 C  -2.7278832448603283        9.1317896903422913        2.3004586088256298     
 C   2.1232789834283530        11.000001002155811        2.2883642010651624     
 C  0.99090785311840135        10.259084685128196       0.26507212266431646     
 H   2.7244825502445891        11.244366689557262        6.2875997871962239     
 H   1.2275568392251097        10.415462723846833        6.7841714189931484     
 H   1.2178544179278674        12.742997189921109        4.6017586925440881     
 H  0.14466582264241476        11.919242519398972        5.7451350926762714     
 H   3.1221714032303165        9.8365104022347918        3.7664189652998545     
 H   3.1860535839304194        11.596080187459192        4.0356507785013251     
 H   2.3306568427605567        6.0226978309457584        5.1232556194442269     
 C   4.0484323561332580        6.6853402034770486        6.2772009515990668     
 C   3.9774842187131325        9.0170332030556430        6.8241908420567317     
 C  -2.0975498577092559        11.024498300607384        6.1431321825668368     
 C -0.96240876519192908        10.301723979267351        8.1731426975301673     
 H  -2.6701072773562711        11.264356649632354        2.1326288630638359     
 H  -1.1702585042663942        10.431960564390296        1.6536598444812598     
 H  -1.1571275184220813        12.761724702875336        3.8554197121091049     
 H  -9.5872991247079903E-002   11.939565524459185        2.6999935591499926     
 H  -3.0888147894286906        9.8595852449679704        4.6601084257960812     
 H  -3.1510132176365380        11.618756354977808        4.3897364524917464     
 H  -2.3292434981181556        6.0440546304168921        3.3259206148765137     
 C  -4.0286529856894440        6.7187994514569001        2.1538744736317783     
 C  -3.9245444921096411        9.0445931462461502        1.5908731445025659     
 C   2.5694632770070029        12.135015379596304        1.6023725693299704     
 C   1.4515379859674797        11.399119842994239      -0.40469119946127707     
 H  0.39228073859883905        9.5238568885911512      -0.27039034298917808     
 H   4.5135906903296181        5.7050972679583465        6.3324668210412094     
 C   4.6404768778342964        7.7910258292148358        6.8837447455761263     
 H   4.3972347891481478        9.9037055790176254        7.2933468697730532     
 C  -2.5613607819422120        12.152821035108268        6.8272712859999132     
 C  -1.4356048712905847        11.439398343922665        8.8382355225133828     
 H -0.35961758780664260        9.5703854593338011        8.7101554637520273     
 H  -4.5054681977650599        5.7437651187286489        2.1034855493333087     
 C  -4.6007711923161123        7.8255800498870700        1.5320395917056244     
 H  -4.3305938386206195        9.9325992079170895        1.1125935602303549     
 H   3.1817590010208594        12.865269103700308        2.1340342158867180     
 C   2.2464415477072310        12.340458444857555       0.25679864436481115     
 H   1.1836976364933622        11.533008221351556       -1.4542612152327499     
 H   5.6015044401227545        7.6998599571519968        7.3878621392278401     
 H  -3.1838318545229991        12.872326715976120        6.2935567058788937     
 C  -2.2436852639380960        12.365924932354561        8.1726903579411836     
 H  -1.1702403171647004        11.580000457541018        9.8875172054791118     
 H  -5.5574927909290324        7.7402448899268119        1.0190396075075221     
 H   2.6217329932110998        13.223062926157903      -0.25385160646126309     
 H  -2.6346308186686849        13.243360196761193        8.6793961631009182     
 Dy   3.5207011051243395E-002   8.3732112354658081        12.598003655345320     
 Cl   6.2729428934004162E-003   11.055783344109363        12.572765448104413     
 O -0.73016903736194350        7.8969946513264500        10.616765074118447     
 N  -1.3693359462157104        6.2333771381495886        13.028639693100613     
 N  -2.2080497038191282        8.8097114059123811        13.786705774472512     
 O  0.81362201441492010        7.9327097539594327        14.590562695495699     
 N   1.4530630235377713        6.2481097405291131        12.182985653734079     
 N   2.2792309066569230        8.8330666526670516        11.432897550008763     
 C  -1.1757540586974509        6.8357057482453580        9.9418931595084228     
 C  -2.0276209865156432        6.4381318294181629        14.341826357370921     
 C -0.52861966511690206        5.0074793784968534        13.100912169291041     
 C  -2.4536829680306127        6.0894052612635630        12.001334123220195     
 C  -2.8431606809458976        9.9986621142096137        13.876048261692722     
 C  -2.7615965866864318        7.7483832940156887        14.423360997464423     
 C   1.2459961345371720        6.8687638989735715        15.270561645143669     
 C   2.1232063685423439        6.4609491401868340        10.876867310083687     
 C  0.61917356307950489        5.0186206578251360        12.094394977613401     
 C   2.5277243023770932        6.1042500797879180        13.221037344184184     
 C   2.9048936107045367        10.027284515588345        11.347215560906966     
 C   2.8496137957215324        7.7752794243372483        10.805838106739399     
 C  -2.0068840693118219        5.8742510194197921        10.584204676360544     
 C -0.82815073824702057        6.6246595181926278        8.5877168086344113     
 H  -2.7250264941935174        5.6138938104993699        14.571649083199938     
 H  -1.2412515120499996        6.4368445082694326        15.112873959034484     
 H  -1.1483468781282624        4.1090450358162922        12.938487729922985     
 H -0.12075739256897347        4.9442201372893386        14.114856401544674     
 H  -3.0429753650461588        7.0154103611743830        12.052779918949787     
 H  -3.1100598455136237        5.2549468151954981        12.298574455209122     
 H  -2.3483096699874704        10.824397555127847        13.369906535259991     
 C  -4.0373272289958768        10.174198983340233        14.571531039960522     
 C  -3.9447725504780848        7.8520575056081556        15.152376227240884     
 C   2.0666688986263000        5.8938374874876827        14.634552709916852     
 C  0.89301753269970585        6.6648754982961469        16.625207884279479     
 H   2.8272928229089294        5.6414692081847599        10.650625352738263     
 H   1.3439582429528396        6.4588491382446263        10.098424714459266     
 H   1.2446387091099747        4.1214657370921994        12.240509668966629     
 H  0.21058356291425645        4.9695363587967600        11.080010152908397     
 H   3.1185543827516047        7.0294832580653299        13.173449131365615     
 H   3.1851521844182442        5.2679812304188225        12.931705625685710     
 H   2.3962120230725614        10.850154738912890        11.844220754674287     
 C   4.1051128785701216        10.211140577848496        10.664445737280921     
 C   4.0407056000273274        7.8865108722222237        10.091981910573972     
 C  -2.4811546443060939        4.7737821178764301        9.8639803933573411     
 C  -1.3173294525709189        5.5175238638744695        7.8855627686561682     
 H -0.20580495466240312        7.3590452064944127        8.0790726815084142     
 H  -4.5050654962410972        11.154120233249417        14.618421060183541     
 C  -4.6078377047726455        9.0775236008695419        15.212939676222444     
 H  -4.3510168831772864        6.9722701004698475        15.645422838844548     
 C   2.5129338930060832        4.7813168574366722        15.355167939527886     
 C   1.3607847096561179        5.5506185321447630        17.330437590817564     
 H  0.27841120199502695        7.4059911042842659        17.132566631652004     
 H   4.5634692186761505        11.195205932730252        10.617029497971309     
 C   4.6937439999919368        9.1170698857805217        10.034683758038701     
 H   4.4590261424830082        7.0084219480301675        9.6064561411993896     
 H  -3.1300331485930686        4.0565988452260093        10.367619476526738     
 C  -2.1515724758342798        4.5911315995381932        8.5178215675994036     
 H  -1.0509025383608153        5.4037986404306215        6.8337651026600899     
 H  -5.5527098773222736        9.1747000535308896        15.744998948008407     
 H   3.1448011172399375        4.0486813877856100        14.852074798652637     
 C   2.1749473663781300        4.6050789335073690        16.700323118766800     
 H   1.0896372626720878        5.4432329885695276        18.381895150462871     
 H   5.6431513799148227        9.2196665436634682        9.5119528839577736     
 H  -2.5572263236876087        3.7372623982991304        7.9852197349192116     
 H   2.5581086887616418        3.7415843333549450        17.234285733235811     
         256

 Dy   4.2888567941916831       0.12370228271757011        4.2181177545935702     
 Cl   4.2858988335229000       -2.5601392180381075        4.1795933089279060     
 O   5.0496992513182857       0.57746530538264795        2.2280813659777214     
 N   5.7209848071391338        2.2457859606335075        4.6358193597139543     
 N   6.5327809485320927      -0.34520027468295666        5.3969363516272422     
 O   3.5405193098434005       0.58556649320043730        6.2145519087241787     
 N   2.8931200914641542        2.2642192208396028        3.8066405511943424     
 N   2.0216732527247649      -0.30250844866424442        3.0840802716581104     
 C   5.4963678814759653        1.6349705679429565        1.5473964188622809     
 C   6.3921833569549662        2.0318709202407117        5.9410958146475608     
 C   4.8906910609612604        3.4772879258003808        4.7242756363477350     
 C   6.7942955304882373        2.3811836671873081        3.5956079620791264     
 C   7.1471121988978465       -1.5444664554039458        5.4949321040585390     
 C   7.1117290356072225       0.71345303995126563        6.0151301492833822     
 C   3.1026002027750685        1.6454305054892413        6.8960840432429285     
 C   2.2216532107534293        2.0610714531715919        2.4990531101321296     
 C   3.7387892003403635        3.4861198070685173        3.7227762733124004     
 C   1.8187378358999653        2.4140770100675519        4.8447544862955114     
 C   1.3766001887513464       -1.4873253940650399        3.0134244345667631     
 C   1.4844689715430806       0.75155711103435219        2.4218310067933286     
 C   6.3342341163925004        2.5958658301575444        2.1820559568508813     
 C   5.1426709868925906        1.8435881911215040       0.19390212353458547     
 H   7.0999156196906457        2.8487829986575410        6.1660685206117609     
 H   5.6138337721946678        2.0383531876195549        6.7204390053292906     
 H   5.5166717692908334        4.3731590563412590        4.5730860241860354     
 H   4.4857543990881181        3.5291665819848705        5.7402011577256680     
 H   7.3772714015913916        1.4509341093859633        3.6424911061881269     
 H   7.4596824918636964        3.2116109949877774        3.8837365519679876     
 H   6.6312108048553764       -2.3672237481598417        5.0047914068514618     
 C   8.3460681726205124       -1.7330016788129379        6.1789662893218118     
 C   8.3044601277722201       0.59873389413466649        6.7258448746493826     
 C   2.2747200950201671        2.6158551274578108        6.2619177196239981     
 C   3.4544144919201183        1.8464599943737317        8.2511095026762451     
 H   1.5227598330502576        2.8865254178140991        2.2771929090530509     
 H   3.0008046399954269        2.0637469041506096        1.7204122023448416     
 H   3.1235112254940827        4.3883848079324324        3.8796067178476492     
 H   4.1432131924508555        3.5391804565100728        2.7068743417308299     
 H   1.2201384472683754        1.4943388000162157        4.7920237019060590     
 H   1.1681207459925214        3.2565645670869943        4.5570897970731608     
 H   1.8594916130308370       -2.3073157397036996        3.5405515657877591     
 C  0.18873347387381278       -1.6659754039090440        2.3082276629958054     
 C  0.31369610912639839       0.64157065915554590        1.6725108789943781     
 C   6.8016446335047167        3.6969040852686592        1.4576389038524720     
 C   5.6283013102491841        2.9488877244505933      -0.51351137782612277     
 H   4.5135601884674115        1.1116506069389986      -0.30986570755193260     
 H   8.7939782470984138       -2.7217886283461881        6.2373819955373220     
 C   8.9471691629186836      -0.63707501729684746        6.7936640932508743     
 H   8.7318915647222113        1.4775251282153983        7.2025452467853492     
 C   1.8028539457026167        3.7106484046531221        6.9932712767317771     
 C   2.9664669079605810        2.9470773121674179        8.9643896499945175     
 H   4.0769650112248739        1.1075033726285737        8.7526005381087657     
 H -0.29119538017906094       -2.6408141584698597        2.2814232155728473     
 C -0.35928523438867044      -0.57925157200408040        1.6293995160343728     
 H  -7.7080331561333787E-002   1.5136774143875422        1.1531659031975017     
 H   7.4499162977501818        4.4170605776298553        1.9577738397247058     
 C   6.4645951903409458        3.8775409054400005       0.11300970593833026     
 H   5.3534272994278052        3.0613977580810054       -1.5634202681321807     
 H   9.8977375706364530      -0.74188021804832271        7.3139958365781981     
 H   1.1544584623518825        4.4338407667771884        6.4973522759865716     
 C   2.1317975712323198        3.8794323210918309        8.3413172404508185     
 H   3.2337115543472010        3.0512885781466639        10.017115404469715     
 H  -1.2969941136697030      -0.68055468691376475        1.0849663160396223     
 H   6.8661515889627083        4.7313153081574661      -0.42299886838079526     
 H   1.7249267034441078        4.7275623979793151        8.8820252514563336     
 Dy   4.3016409788291439        16.915069226063071        12.595245626343178     
 Cl   4.3034695510968008        19.593885589541561        12.635506195946910     
 O   3.4423653890195380        16.435907421880518        10.649885028804567     
 N   2.9220230183885998        14.758452176898526        13.077038177763795     
 N   2.0892324330585237        17.323658239915005        13.849674762499465     
 O   5.1710088867932198        16.448850305585630        14.537763659269963     
 N   5.7157960168264257        14.776999842807868        12.117391062417337     
 N   6.4944884707774602        17.361954163988440        11.306547283058428     
 C   3.0063999681800260        15.358955476391870        9.9932001001805855     
 C   2.3082363581371248        14.959607660459508        14.413637186535450     
 C   3.7694369662526177        13.535521661214618        13.118770053489232     
 C   1.8025966265275239        14.604963691879014        12.087343201946696     
 C   1.4315375253301663        18.501237868633762        13.923571928719644     
 C   1.5564935710804328        16.259794772137912        14.502037441674679     
 C   5.6210845691553928        15.380087112319011        15.199174047273537     
 C   6.3304128364217096        14.985225834224575        10.782777867863237     
 C   4.8847222819010137        13.543442136720159        12.074394334060225     
 C   6.8344930298775566        14.638308151752023        13.109116212915092     
 C   7.1254562612366881        18.552250977348923        11.209927027132236     
 C   7.0655397629283385        16.293892733355570        10.694815678798335     
 C   2.2105624126667371        14.384902458895358        10.660388143408202     
 C   3.3337682945206901        15.138007794847798        8.6350541365149169     
 H   1.6293874861438522        14.127608705789234        14.670404723291435     
 H   3.1207345710699621        14.970816740918378        15.157296037515319     
 H   3.1461769847164014        12.636279662456101        12.973751389437796     
 H   4.2091586602363416        13.470129632785127        14.118987870883220     
 H   1.2085893459887753        15.527622390892500        12.150395547396693     
 H   1.1635321937855692        13.766705897298163        12.410041465298415     
 H   1.9096421230586975        19.329673635964951        13.405899885964033     
 C  0.23452481889337254        18.662989447983989        14.617391894822257     
 C  0.37323081837387745        16.350730848002467        15.233996954224667     
 C   6.4254804197750710        14.411855593514680        14.534473908442166     
 C   5.3020585660784327        15.162399614316984        16.560005544704254     
 H   7.0184312292477973        14.160961913893258        10.526374459089093     
 H   5.5192518755392159        14.989947214742571        10.037869800809878     
 H   5.5200702180250278        12.652216792864330        12.217808246369167     
 H   4.4454825804372966        13.474864093293965        11.074120909248906     
 H   7.4155258218735494        15.569589647572986        13.048267825068725     
 H   7.4859087061000675        13.809382619912023        12.787403018787597     
 H   6.6182749884815486        19.382823804118491        11.695312948099634     
 C   8.3335595650370546        18.722930886198654        10.537331632784497     
 C   8.2691503228800212        16.389223119436256        9.9988805428890455     
 C   1.7511620677994044        13.261859583441048        9.9647813872019437     
 C   2.8645712656225473        14.006058411832312        7.9583038758474141     
 H   3.9299249176786835        15.878314740358286        8.1036221879589441     
 H -0.25495608875756809        19.632638841086795        14.650308773286183     
 C -0.31254048255147387        17.565182288068073        15.278012723911846     
 H  -1.5630339900550294E-002   15.469732389369609        15.739261095145787     
 C   6.8888102888386893        13.289802775359014        15.229737447747850     
 C   5.7783865709108104        14.034138410602338        17.238067462499465     
 H   4.7011237321620989        15.898702557535723        17.091495464444748     
 H   8.7948989268967139        19.705108626997490        10.478689068676868     
 C   8.9285661358775190        17.617133378503233        9.9343338997591157     
 H   8.6915624696026192        15.502208039840902        9.5327374314889930     
 H   1.1335925591288720        12.533163139022783        10.491403996073265     
 C   2.0637858653834789        13.067528080121741        8.6155767938088612     
 H   3.1260019178941496        13.879389854028503        6.9063613646857576     
 H  -1.2596964588886292        17.654615083865437        15.807724018685370     
 H   7.5060553774400747        12.562029175041934        14.701096511784073     
 C   6.5791231640331738        13.095456135519639        16.579983764176415     
 H   5.5180861046037180        13.908083722540891        18.290441574394688     
 H   9.8891025130107995        17.709316667618776        9.4296370487214674     
 H   1.6748389718712398        12.194985016018205        8.0997708994109008     
 H   6.9699435381459098        12.223949921539669        17.097298117104899     
 Dy   1.1974297889017549E-002   8.4929100753440352        4.2268273050964282     
 Cl  -1.9819342857228205E-002   5.8105423814805706        4.2469556126563903     
 O  0.87907676169828675        8.9593454346225450        2.2760704944265040     
 N   1.4194149682823303        10.623994982163426        4.6992273667792350     
 N   2.2073663379381387        8.0477693067500198        5.5087377133090047     
 O -0.83744884346221704        8.9917974908584224        6.1693165839447213     
 N  -1.3820309231434331        10.644258229013154        3.7337157006008241     
 N  -2.1756366110433532        8.0630134656599850        2.9260187689626873     
 C   1.3186292509047444        10.034363953206347        1.6182798708272013     
 C   2.0383663350182224        10.422391795213088        6.0337028161074748     
 C  0.58269642513726205        11.855467497352715        4.7427038931702228     
 C   2.5366602087437742        10.770534169806401        3.7060822336041928     
 C   2.8410012726372247        6.8586422685863546        5.6011427363358290     
 C   2.7757397413402378        9.1153780947085341        6.1231417367271099     
 C  -1.2872224792169067        10.067543318146502        6.8189358003188607     
 C  -1.9890258844114421        10.440389825461605        2.3953313573975188     
 C -0.53499947762874789        11.867450237472744        3.6995741085223046     
 C  -2.5031681779990893        10.791897574495559        4.7206948197571936     
 C  -2.8227579150501367        6.8805479410035266        2.8349962708319416     
 C  -2.7298470648029727        9.1343292219594723        2.3030120002239212     
 C   2.1211620586397961        11.003608273125424        2.2842213329741514     
 C  0.98793385069050788        10.261802227132982       0.26162378610669534     
 H   2.7261211550016164        11.248846001426777        6.2831699351698083     
 H   1.2297426117634358        10.419954240143710        6.7812704547402713     
 H   1.2170199598860096        12.747406481093034        4.5995042271678157     
 H  0.14523483055292047        11.922974121279040        5.7436412235511867     
 H   3.1214451570882953        9.8413648436924728        3.7621869116598643     
 H   3.1849043514283912        11.600998066828579        4.0304583679679036     
 H   2.3338547347298531        6.0279525307693742        5.1158901716079450     
 C   4.0505912323710405        6.6900463438785795        6.2716481840657954     
 C   3.9781694056122570        9.0210299955652680        6.8213071007129500     
 C  -2.0954017940753054        11.026837319693557        6.1454337441357136     
 C -0.95933255064580047        10.302604830476193        8.1744517768348217     
 H  -2.6735460339591861        11.266927991456864        2.1354664534129135     
 H  -1.1739669122886347        10.435240732950943        1.6544989604625091     
 H  -1.1583071670139424        12.765270591036980        3.8543602058818309     
 H  -9.7921414683941235E-002   11.942199402295239        2.6988061305533262     
 H  -3.0883088236134446        9.8628818047301063        4.6629072353630088     
 H  -3.1507462141541018        11.622120306859287        4.3935387288522962     
 H  -2.3289670057769452        6.0469039441224330        3.3284092548447459     
 C  -4.0290745541034818        6.7205448056731063        2.1567197366096593     
 C  -3.9264959884756649        9.0463325298897406        1.5935656513357281     
 C   2.5686069344932028        12.137218345916549        1.5968898046879723     
 C   1.4498325503163145        11.400497016247957      -0.40939999624385859     
 H  0.38863238743224982        9.5264556556384079      -0.27289534116989955     
 H   4.5162172587609772        5.7099752051477903        6.3259584966851286     
 C   4.6414978108320097        7.7951943803138466        6.8801493963577185     
 H   4.3971673552116046        9.9072730077631164        7.2918662191348496     
 C  -2.5596225605260647        12.154116039207716        6.8309528327799187     
 C  -1.4332777062312123        11.439033010121154        8.8409953966324899     
 H -0.35591803641286646        9.5710825498448813        8.7104424031952252     
 H  -4.5052459493407229        5.7451903414534051        2.1064983498977545     
 C  -4.6019588160683709        7.8269333912279322        1.5348997458119162     
 H  -4.3331019035992444        9.9340111811892839        1.1151690943749979     
 H   3.1819998459128023        12.867167286573620        2.1275906958942703     
 C   2.2459216049667488        12.341455760873718       0.25111167847382376     
 H   1.1823119608871382        11.533444416034785       -1.4591489380439000     
 H   5.6019590842145712        7.7037469495285302        7.3852263158659843     
 H  -3.1827115106414658        12.873784789897712        6.2982498719803015     
 C  -2.2419622459555564        12.365794947624257        8.1765548145917712     
 H  -1.1680728719537203        11.578468822131617        9.8904494891005044     
 H  -5.5586018577137635        7.7410552328183577        1.0218796878003540     
 H   2.6226065487770267        13.222839369140710      -0.26039608114384555     
 H  -2.6335576002907728        13.242297371730448        8.6842490300541897     
 Dy   3.5014947187827168E-002   8.3739880776614211        12.599159869988965     
 Cl   7.6794888271737201E-003   11.056504698802073        12.574954054024118     
 O -0.73406670273114727        7.8983363962180206        10.619217098770552     
 N  -1.3694361422079964        6.2343857576662831        13.031654092560572     
 N  -2.2066950678311863        8.8108980763248876        13.790524217161012     
 O  0.81648206921392541        7.9324333749954707        14.590108926849318     
 N   1.4518995075152532        6.2482124265605057        12.181842965851807     
 N   2.2776073201464615        8.8325989636825817        11.430357454588179     
 C  -1.1798849437776209        6.8367945641690007        9.9448815491545268     
 C  -2.0261464145746002        6.4394633487969521        14.345599369546193     
 C -0.52880189510244191        5.0084130894303964        13.103150722584971     
 C  -2.4550027334885720        6.0902261294393254        12.005661179638849     
 C  -2.8420207438361711        9.9997498050223061        13.879436950066539     
 C  -2.7603950289473365        7.7495513461679764        14.427065892500128     
 C   1.2496729286413604        6.8683648568286664        15.269335905207425     
 C   2.1197881231528544        6.4606735760610459        10.874516421384776     
 C  0.61769225088753787        5.0188474346501275        12.095141201572508     
 C   2.5283450387452873        6.1043133283487236        13.217992882231904     
 C   2.9042079410309007        10.026320367229124        11.344992100006502     
 C   2.8470055417934303        7.7745388761547654        10.802798737116774     
 C  -2.0097280376577009        5.8749078802918060        10.588133137896508     
 C -0.83375856211055255        6.6258225323397859        8.5903131373254507     
 H  -2.7230741650339496        5.6151742626394121        14.576589511246608     
 H  -1.2388430568999995        6.4387100605181367        15.115661383925518     
 H  -1.1489038302530450        4.1100525243085393        12.941778725054785     
 H -0.11965318748437524        4.9453728014367160        14.116564775855030     
 H  -3.0443166139364153        7.0162133642227582        12.057512236306467     
 H  -3.1109036029260486        5.2557485870824650        12.303800986281848     
 H  -2.3470612796883059        10.825502427339325        13.373439464349325     
 C  -4.0365966952294849        10.175149327257550        14.574241559689822     
 C  -3.9440398784062127        7.8530510789542785        15.155331813444825     
 C   2.0695921769178800        5.8936352777351706        14.632121670389061     
 C  0.89833783226639219        6.6641608499497371        16.624331026894179     
 H   2.8229467525083343        5.6407772733457762        10.647026619602379     
 H   1.3391875666759836        6.4590976335816510        10.097496826468648     
 H   1.2432133255359763        4.1217194578260532        12.241235076942187     
 H  0.20785206405330603        4.9690488928969758        11.081321324581172     
 H   3.1190869163614976        7.0295760647476415        13.169670446074575     
 H   3.1852374785570281        5.2680960178309011        12.927411262333329     
 H   2.3963374393410573        10.849410904858697        11.842437672022669     
 C   4.1045163184587805        10.209415942971932        10.662187734028860     
 C   4.0380678549855062        7.8850449524140753        10.088726249562374     
 C  -2.4839134857656875        4.7738752218113349        9.8686889117535195     
 C  -1.3227829245128577        5.5181213512961715        7.8889312610257569     
 H -0.21236505039824288        7.3604414238814515        8.0808462625411863     
 H  -4.5045231989250238        11.154979553419457        14.620865590577973     
 C  -4.6073387517144697        9.0784305537249068        15.215363970274280     
 H  -4.3503920594921341        6.9732351776785242        15.648223147301577     
 C   2.5172019820723444        4.7812021771608944        15.351988603859359     
 C   1.3670187955590434        5.5497139276151115        17.328669941803057     
 H  0.28428428420869184        7.4051819884253147        17.132549315635202     
 H   4.5637926949110739        11.193063180561568        10.615192179346556     
 C   4.6921098946858075        9.1151248375884872        10.031881448616121     
 H   4.4556388965108074        7.0068135356414896        9.6028142621927639     
 H  -3.1315431693935309        4.0562152978109420        10.373219603224953     
 C  -2.1556240033986613        4.5911933070223139        8.5222127973861106     
 H  -1.0569817619100943        5.4041980205285798        6.8369845189160836     
 H  -5.5525898660407886        9.1755278112754972        15.746750119641179     
 H   3.1487135780306081        4.0488746338999020        14.848010966035794     
 C   2.1808867989195879        4.6046273852068778        16.697503918715682     
 H   1.0967015907472821        5.4418229637515596        18.380287784838679     
 H   5.6416312453738344        9.2172401848859025        9.5092629404739224     
 H  -2.5611222187417684        3.7369052434058547        7.9901331967845977     
 H   2.5650413723241994        3.7412306663579487        17.230911205673426     
         256

 Dy   4.2886456006708480       0.12114083964488653        4.2176961040011722     
 Cl   4.2859186809141221       -2.5624665746639570        4.1811846260330556     
 O   5.0535712365812655       0.57548812914103020        2.2292260172221701     
 N   5.7189386761006249        2.2442930473739713        4.6375414334986713     
 N   6.5308451482155148      -0.34579065376988832        5.3999616894610103     
 O   3.5352087920688722       0.58358498663612035        6.2118510848510233     
 N   2.8925598408381430        2.2614568428582027        3.8028250161447463     
 N   2.0244397172301389      -0.30602861175251272        3.0774851486182451     
 C   5.5001771967276820        1.6335824209541738        1.5494487202649752     
 C   6.3876490763796117        2.0309412387235177        5.9441694962298772     
 C   4.8881703668283132        3.4756194083932108        4.7237644370086107     
 C   6.7942836572176493        2.3800490717239291        3.5995210267663316     
 C   7.1467940087622859       -1.5442466204965211        5.4970822980615006     
 C   7.1084322826495629       0.71324761827617522        6.0188145475488541     
 C   3.0969229546197066        1.6441513893185813        6.8921161041827190     
 C   2.2235197925067558        2.0578353066236210        2.4941237837798345     
 C   3.7378180473660518        3.4837116982564802        3.7204361988400860     
 C   1.8162529292999678        2.4112716322555836        4.8388456677315466     
 C   1.3796699040833929       -1.4909481145532513        3.0061671761262803     
 C   1.4861845115900034       0.74848300192475559        2.4167925187866621     
 C   6.3365404196430362        2.5948882079177196        2.1853810835972469     
 C   5.1477935608216914        1.8426511518699678       0.19568689528925795     
 H   7.0942265871198851        2.8484306981320024        6.1704694168966352     
 H   5.6078267058093347        2.0367064782895867        6.7219666721200557     
 H   5.5142315890700591        4.3714615792168834        4.5726125141584619     
 H   4.4817741737318242        3.5283768214788083        5.7390149169452638     
 H   7.3775031820991490        1.4499838516512518        3.6472206129032605     
 H   7.4587432290234315        3.2106856081386503        3.8890550236202741     
 H   6.6320077538014210       -2.3673711834341384        5.0064521047620723     
 C   8.3461104948547611       -1.7315538118762994        6.1807783873202533     
 C   8.3012526271956339       0.59965587846076174        6.7295768451887126     
 C   2.2702027870830124        2.6143817895251100        6.2563072804937132     
 C   3.4473917208401099        1.8462960166898936        8.2473014673707983     
 H   1.5252262321323820        2.8832788233488063        2.2705675440778332     
 H   3.0040473052171821        2.0598432816469945        1.7169389409916387     
 H   3.1218351095445054        4.3856414065658305        3.8764997077513885     
 H   4.1437406864900801        3.5371563032450677        2.7051878516071990     
 H   1.2182361920492057        1.4911406533507716        4.7859445766984834     
 H   1.1657675275430557        3.2532245251093519        4.5495019496822211     
 H   1.8633440451214915       -2.3113115340891497        3.5319062145957765     
 C  0.19099806858996901       -1.6692273806726836        2.3022495512961050     
 C  0.31417619396736990       0.63910341760157829        1.6694610398662082     
 C   6.8040509287400939        3.6965953410566121        1.4620731513344383     
 C   5.6332002973671003        2.9488001810255509      -0.51055746739568542     
 H   4.5197863460268826        1.1105575200933560      -0.30919899406965168     
 H   8.7955583998270992       -2.7196371885143176        6.2382948830203704     
 C   8.9456323971816349      -0.63532970948278700        6.7963994083686687     
 H   8.7275247438349108        1.4786718088214414        7.2068552376363959     
 C   1.7987481861452870        3.7105583432778992        6.9857666649152215     
 C   2.9599962710205392        2.9483403902268881        8.9587123855949091     
 H   4.0689369485302400        1.1075172770122470        8.7502761917438541     
 H -0.28844195340912804       -2.6442482878648694        2.2745356381033579     
 C -0.35855606420376540      -0.58185188614664618        1.6259335275319178     
 H  -7.7562841899809942E-002   1.5117041451241464        1.1517962499762515     
 H   7.4512340392751684        4.4169732443491512        1.9632799562372267     
 C   6.4682546612451643        3.8777018144300004       0.11719020511416381     
 H   5.3590141496258195        3.0618352598180767       -1.5605909829227391     
 H   9.8964211177481349      -0.73935233177344251        7.3164610881226118     
 H   1.1517106131838910        4.4338281955645318        6.4882607930946739     
 C   2.1268470093085829        3.8807926906281289        8.3338390791543322     
 H   3.2268897393152578        3.0537614209290451        10.011400454107592     
 H  -1.2971173494432957      -0.68277757637706726        1.0829821353010780     
 H   6.8696765166653719        4.7320388126176471      -0.41803870603216703     
 H   1.7206252021981001        4.7300821050736497        8.8732080618951681     
 Dy   4.3020770037842055        16.912993005194281        12.595992497525808     
 Cl   4.3037303060398866        19.591645358074306        12.633791737672130     
 O   3.4446290690824282        16.434399097753339        10.649760298247097     
 N   2.9213015359251284        14.756955756734346        13.076462158037808     
 N   2.0894867566186290        17.322970428935360        13.849408607492359     
 O   5.1691098691651325        16.447013207215225        14.539682908036394     
 N   5.7156011085673954        14.774415999293019        12.119721505416098     
 N   6.4967439265576417        17.358958197510692        11.311308330232826     
 C   3.0083676117171669        15.357850269128166        9.9925797973319721     
 C   2.3063644932273304        14.958497971655257        14.412377388282918     
 C   3.7681324748060021        13.533688361170718        13.119205116375715     
 C   1.8028002806041294        14.603879853073371        12.085800771764790     
 C   1.4329024964137258        18.501088057667065        13.924157623653956     
 C   1.5553596797175449        16.259057170163775        14.500427885583630     
 C   5.6185767460014358        15.378318225946224        15.201580956811142     
 C   6.3314240676415876        14.982666835565677        10.785724948708719     
 C   4.8841780359366558        13.541141885925862        12.075742922270209     
 C   6.8332944392148747        14.635329391791165        13.112446739671157     
 C   7.1284247484840675        18.548949188866857        11.215770088879934     
 C   7.0668761810477436        16.291186100630171        10.698330978669881     
 C   2.2118094626762561        14.383961487681404        10.659126572771902     
 C   3.3359248935120696        15.137396584630098        8.6344164268709935     
 H   1.6268881217907198        14.126868774868575        14.668565638777762     
 H   3.1181790642649649        14.969426368252780        15.156748173535654     
 H   3.1446441865866586        12.634634621323523        12.974035770763667     
 H   4.2071086197694605        13.468489168193333        14.119755604548706     
 H   1.2090409794824342        15.526709529943036        12.148542084982644     
 H   1.1631524567651714        13.765805316912580        12.407793237641384     
 H   1.9121215719116476        19.329553874846027        13.407623593723743     
 C  0.23562404444384594        18.663290589149419        14.617398573399239     
 C  0.37157375691145761        16.350324264545151        15.231383792115762     
 C   6.4231613133625656        14.409702431356488        14.537633031274869     
 C   5.2988151500371163        15.161222182401486        16.562318518111091     
 H   7.0195069678586695        14.158309272715169        10.529833218489872     
 H   5.5209196669149865        14.987597105075245        10.040126218716315     
 H   5.5190509649660973        12.649639426781164        12.219429674749941     
 H   4.4456865518274897        13.472925324672966        11.075126999566843     
 H   7.4149259986111531        15.566214359260629        13.051707670635246     
 H   7.4845218966714908        13.805929448646879        12.791584722745625     
 H   6.6219056755614378        19.379342205845742        11.702123447063947     
 C   8.3363089593129800        18.719566791684464        10.542801743285604     
 C   8.2698934191028766        16.386655937983665        10.001437024946970     
 C   1.7522078931423042        13.261384343066688        9.9629287264589479     
 C   2.8662142578423655        14.006103859722861        7.9569765689725989     
 H   3.9326005786444918        15.877651556925551        8.1035300528261622     
 H -0.25272525365345605        19.633445825802024        14.651246706780027     
 C -0.31312125563351145        17.565293677063210        15.276155935053858     
 H  -1.8428949457653845E-002   15.469215808928922        15.735491731406801     
 C   6.8863637098573545        13.288186685419086        15.233781493908717     
 C   5.7751391734243240        14.033530044837885        17.241270585256647     
 H   4.6976041574005203        15.897786675590314        17.093091691027265     
 H   8.7984143708255189        19.701419239383384        10.485253167235664     
 C   8.9300025736719828        17.614198681060145        9.9378639931334636     
 H   8.6913811562595757        15.499986716037979        9.5338941144826350     
 H   1.1341710193910954        12.532747707214012        10.489061648882318     
 C   2.0650025992275163        13.067571440227331        8.6137128121796565     
 H   3.1275728392302815        13.879956066669324        6.9049653464796323     
 H  -1.2605435967394416        17.654926171325048        15.805309493229272     
 H   7.5040757854372124        12.560274579738939        14.705930892578069     
 C   6.5762830560450896        13.094667254025380        16.584010757228100     
 H   5.5147903373105951        13.908195025337969        18.293702258723638     
 H   9.8900820002743135        17.706454313424576        9.4323771725556487     
 H   1.6757297851661512        12.195457339952618        8.0974738899386924     
 H   6.9672471293854876        12.223623980315407        17.101884176533122     
 Dy   1.2306524732659151E-002   8.4971781249837477        4.2254588041823977     
 Cl  -1.8370839253140474E-002   5.8147471591105298        4.2452492278095049     
 O  0.87583923736269476        8.9636173059995059        2.2733948209960393     
 N   1.4194198658478780        10.628403375387467        4.6962330982307181     
 N   2.2096066442282716        8.0525874616750190        5.5033382617369329     
 O -0.83433940352205871        8.9946960320471057        6.1694362837700982     
 N  -1.3828924316189022        10.647638491483644        3.7346475619079080     
 N  -2.1767847153902564        8.0659403849342723        2.9284013756867808     
 C   1.3157582343758341        10.038032897527321        1.6149356405109725     
 C   2.0397848484883490        10.426844802483581        6.0300036346212273     
 C  0.58239044390602912        11.859592236041806        4.7408092484009208     
 C   2.5354981073335048        10.775091326205944        3.7018793750610359     
 C   2.8436004576702798        6.8635909035730434        5.5949028371475560     
 C   2.7771966030230781        9.1198043279364960        6.1190364953251732     
 C  -1.2843495195871277        10.069688926100323        6.8200881449389419     
 C  -1.9917047244320534        10.443342614428632        2.3972494627405529     
 C -0.53620604278383732        11.870945590696119        3.6988009096492829     
 C  -2.5025163109848685        10.795099081260162        4.7232338151888227     
 C  -2.8231643308965557        6.8830645301247033        2.8375974131653741     
 C  -2.7318108847456175        9.1368687535766515        2.3055653916222125     
 C   2.1190451338512393        11.007215544095036        2.2800784648831409     
 C  0.98495984826261451        10.264519769137769       0.25817544954907423     
 H   2.7277597597586443        11.253325313296294        6.2787400831433935     
 H   1.2319283843017617        10.424445756440587        6.7783694904873952     
 H   1.2161855018441519        12.751815772264960        4.5972497617915433     
 H  0.14580383846342615        11.926705723159110        5.7421473544261019     
 H   3.1207189109462741        9.8462192851501538        3.7579548580198736     
 H   3.1837551189263635        11.605915946197966        4.0252659574344820     
 H   2.3370526266991494        6.0332072305929909        5.1085247237716640     
 C   4.0527501086088238        6.6947524842801096        6.2660954165325240     
 C   3.9788545925113814        9.0250267880748911        6.8184233593691674     
 C  -2.0932537304413552        11.029176338779733        6.1477353057045914     
 C -0.95625633609967187        10.303485681685038        8.1757608561394779     
 H  -2.6769847905621016        11.269499333281374        2.1383040437619911     
 H  -1.1776753203108750        10.438520901511589        1.6553380764437586     
 H  -1.1594868156058038        12.768816479198625        3.8533006996545573     
 H  -9.9969838120802568E-002   11.944833280131295        2.6976187019566602     
 H  -3.0878028577981986        9.8661783644922423        4.6657060449299372     
 H  -3.1504792106716661        11.625484258740768        4.3973410052128470     
 H  -2.3286905134357347        6.0497532578279731        3.3308978948129782     
 C  -4.0294961225175188        6.7222901598893134        2.1595649995875408     
 C  -3.9284474848416888        9.0480719135333292        1.5962581581688904     
 C   2.5677505919794026        12.139421312236797        1.5914070400459743     
 C   1.4481271146651491        11.401874189501674      -0.41410879302644010     
 H  0.38498403626566052        9.5290544226856646      -0.27540033935062097     
 H   4.5188438271923355        5.7148531423372333        6.3194501723290486     
 C   4.6425187438297240        7.7993629314128574        6.8765540471393098     
 H   4.3970999212750614        9.9108404365086091        7.2903855684966459     
 C  -2.5578843391099175        12.155411043307165        6.8346343795599243     
 C  -1.4309505411718400        11.438667676319644        8.8437552707515987     
 H -0.35221848501909025        9.5717796403559596        8.7107293426384249     
 H  -4.5050237009163858        5.7466155641781622        2.1095111504622008     
 C  -4.6031464398206303        7.8282867325687935        1.5377598999182078     
 H  -4.3356099685778702        9.9354231544614784        1.1177446285196408     
 H   3.1822406908047447        12.869065469446934        2.1211471759018226     
 C   2.2454016622262669        12.342453076889880       0.24542471258283635     
 H   1.1809262852809139        11.533880610718015       -1.4640366608550499     
 H   5.6024137283063880        7.7076339419050637        7.3825904925041277     
 H  -3.1815911667599330        12.875242863819304        6.3029430380817084     
 C  -2.2402392279730163        12.365664962893954        8.1804192712423589     
 H  -1.1659054267427404        11.576937186722216        9.8933817727218969     
 H  -5.5597109244984946        7.7418655757099035        1.0247197680931859     
 H   2.6234801043429532        13.222615812123516      -0.26694055582642801     
 H  -2.6324843819128603        13.241234546699701        8.6891018970074629     
 Dy   3.4822883324410941E-002   8.3747649198570340        12.600316084632610     
 Cl   9.0860347609470274E-003   11.057226053494782        12.577142659943824     
 O -0.73796436810035104        7.8996781411095904        10.621669123422654     
 N  -1.3695363382002823        6.2353943771829767        13.034668492020531     
 N  -2.2053404318432444        8.8120847467373959        13.794342659849510     
 O  0.81934212401293072        7.9321569960315079        14.589655158202937     
 N   1.4507359914927351        6.2483151125918983        12.180700277969533     
 N   2.2759837336360000        8.8321312746981118        11.427817359167594     
 C  -1.1840158288577907        6.8378833800926433        9.9478699388006326     
 C  -2.0246718426335573        6.4407948681757414        14.349372381721464     
 C -0.52898412508798187        5.0093468003639394        13.105389275878901     
 C  -2.4563224989465313        6.0910469976150878        12.009988236057502     
 C  -2.8408808067264446        10.000837495834999        13.882825638440359     
 C  -2.7591934712082411        7.7507193983202631        14.430770787535833     
 C   1.2533497227455490        6.8679658146837621        15.268110165271180     
 C   2.1163698777633648        6.4603980119352569        10.872165532685862     
 C  0.61621093869557086        5.0190742114751181        12.095887425531615     
 C   2.5289657751134809        6.1043765769095293        13.214948420279626     
 C   2.9035222713572648        10.025356218869900        11.342768639106037     
 C   2.8443972878653279        7.7737983279722815        10.799759367494147     
 C  -2.0125720060035794        5.8755647411638199        10.592061599432471     
 C -0.83936638597408453        6.6269855464869440        8.5929094660164900     
 H  -2.7211218358743818        5.6164547147794535        14.581529939293279     
 H  -1.2364346017499996        6.4405756127668417        15.118448808816552     
 H  -1.1494607823778273        4.1110600128007873        12.945069720186586     
 H -0.11854898239977701        4.9465254655840933        14.118273150165384     
 H  -3.0456578628266713        7.0170163672711325        12.062244553663149     
 H  -3.1117473603384740        5.2565503589694318        12.309027517354572     
 H  -2.3458128893891410        10.826607299550801        13.376972393438660     
 C  -4.0358661614630931        10.176099671174867        14.576952079419121     
 C  -3.9433072063343402        7.8540446523004013        15.158287399648767     
 C   2.0725154552094600        5.8934330679826585        14.629690630861271     
 C  0.90365813183307842        6.6634462016033273        16.623454169508882     
 H   2.8186006821077387        5.6400853385067915        10.643427886466494     
 H   1.3344168903991278        6.4593461289186758        10.096568938478031     
 H   1.2417879419619779        4.1219731785599061        12.241960484917746     
 H  0.20512056519235558        4.9685614269971925        11.082632496253945     
 H   3.1196194499713905        7.0296688714299531        13.165891760783532     
 H   3.1853227726958120        5.2682108052429797        12.923116898980949     
 H   2.3964628556095535        10.848667070804504        11.840654589371049     
 C   4.1039197583474385        10.207691308095365        10.659929730776799     
 C   4.0354301099436842        7.8835790326059270        10.085470588550777     
 C  -2.4866723272252815        4.7739683257462397        9.8733974301496961     
 C  -1.3282363964547965        5.5187188387178736        7.8922997533953456     
 H -0.21892514613408270        7.3618376412684912        8.0826198435739585     
 H  -4.5039809016089514        11.155838873589495        14.623310120972402     
 C  -4.6068397986562930        9.0793375065802699        15.217788264326119     
 H  -4.3497672358069819        6.9742002548872017        15.651023455758606     
 C   2.5214700711386051        4.7810874968851165        15.348809268190834     
 C   1.3732528814619687        5.5488093230854609        17.326902292788553     
 H  0.29015736642235668        7.4043728725663636        17.132531999618404     
 H   4.5641161711459972        11.190920428392886        10.613354860721802     
 C   4.6904757893796791        9.1131797893964528        10.029079139193541     
 H   4.4522516505386065        7.0052051232528125        9.5991723831861382     
 H  -3.1330531901939929        4.0558317503958747        10.378819729923171     
 C  -2.1596755309630424        4.5912550145064337        8.5266040271728158     
 H  -1.0630609854593731        5.4045974006265389        6.8402039351720783     
 H  -5.5524698547593037        9.1763555690201049        15.748501291273952     
 H   3.1526260388212792        4.0490678800141948        14.843947133418952     
 C   2.1868262314610458        4.6041758369063865        16.694684718664561     
 H   1.1037659188224762        5.4404129389335907        18.378680419214486     
 H   5.6401111108328461        9.2148138261083385        9.5065729969900712     
 H  -2.5650181137959276        3.7365480885125795        7.9950466586499838     
 H   2.5719740558867565        3.7408769993609523        17.227536678111036     
         256

 Dy   4.2884344071500138       0.11857939657220296        4.2172744534087743     
 Cl   4.2859385283053433       -2.5647939312898060        4.1827759431382052     
 O   5.0574432218442453       0.57351095289941256        2.2303706684666182     
 N   5.7168925450621151        2.2428001341144350        4.6392635072833892     
 N   6.5289093478989360      -0.34638103285682004        5.4029870272947784     
 O   3.5298982742943434       0.58160348007180340        6.2091502609778679     
 N   2.8919995902121323        2.2586944648768026        3.7990094810951507     
 N   2.0272061817355129      -0.30954877484078097        3.0708900255783802     
 C   5.5039865119793987        1.6321942739653912        1.5515010216676695     
 C   6.3831147958042562        2.0300115572063242        5.9472431778121946     
 C   4.8856496726953660        3.4739508909860408        4.7232532376694865     
 C   6.7942717839470603        2.3789144762605501        3.6034340914535368     
 C   7.1464758186267261       -1.5440267855890963        5.4992324920644622     
 C   7.1051355296919043       0.71304219660108492        6.0224989458143270     
 C   3.0912457064643446        1.6428722731479211        6.8881481651225105     
 C   2.2253863742600823        2.0545991600756501        2.4891944574275398     
 C   3.7368468943917401        3.4813035894444435        3.7180961243677717     
 C   1.8137680226999702        2.4084662544436157        4.8329368491675808     
 C   1.3827396194154395       -1.4945708350414628        2.9989099176857970     
 C   1.4879000516369263       0.74540889281515910        2.4117540307799956     
 C   6.3388467228935719        2.5939105856778948        2.1887062103436126     
 C   5.1529161347507912        1.8417141126184318       0.19747166704393040     
 H   7.0885375545491245        2.8480783976064639        6.1748703131815095     
 H   5.6018196394240007        2.0350597689596186        6.7234943389108208     
 H   5.5117914088492856        4.3697641020925078        4.5721390041308876     
 H   4.4777939483755302        3.5275870609727460        5.7378286761648587     
 H   7.3777349626069073        1.4490335939165400        3.6519501196183946     
 H   7.4578039661831674        3.2097602212895233        3.8943734952725606     
 H   6.6328047027474657       -2.3675186187084356        5.0081128026726818     
 C   8.3461528170890098       -1.7301059449396610        6.1825904853186957     
 C   8.2980451266190460       0.60057786278685699        6.7333088157280425     
 C   2.2656854791458576        2.6129084515924093        6.2506968413634274     
 C   3.4403689497601015        1.8461320390060558        8.2434934320653532     
 H   1.5276926312145065        2.8800322288835138        2.2639421791026151     
 H   3.0072899704389373        2.0559396591433794        1.7134656796384358     
 H   3.1201589935949281        4.3828980051992277        3.8733926976551278     
 H   4.1442681805293047        3.5351321499800625        2.7035013614835686     
 H   1.2163339368300361        1.4879425066853278        4.7798654514909078     
 H   1.1634143090935898        3.2498844831317095        4.5419141022912815     
 H   1.8671964772121459       -2.3153073284745997        3.5232608634037939     
 C  0.19326266330612524       -1.6724793574363235        2.2962714395964046     
 C  0.31465627880834146       0.63663617604761069        1.6664112007380383     
 C   6.8064572239754710        3.6962865968445651        1.4665073988164044     
 C   5.6380992844850155        2.9487126376005084      -0.50760355696524806     
 H   4.5260125035863528        1.1094644332477130      -0.30853228058737076     
 H   8.7971385525557828       -2.7174857486824471        6.2392077705034188     
 C   8.9440956314445863      -0.63358440166872643        6.7991347234864632     
 H   8.7231579229476104        1.4798184894274844        7.2111652284874417     
 C   1.7946424265879570        3.7104682819026760        6.9782620530986659     
 C   2.9535256340804978        2.9496034682863583        8.9530351211953008     
 H   4.0609088858356062        1.1075311813959203        8.7479518453789407     
 H -0.28568852663919508       -2.6476824172598796        2.2676480606338689     
 C -0.35782689401886036      -0.58445220028921185        1.6224675390294625     
 H  -7.8045352238286098E-002   1.5097308758607504        1.1504265967550016     
 H   7.4525517808001558        4.4168859110684471        1.9687860727497477     
 C   6.4719141321493820        3.8778627234200003       0.12137070428999737     
 H   5.3646009998238329        3.0622727615551479       -1.5577616977132978     
 H   9.8951046648598169      -0.73682444549856241        7.3189263396670263     
 H   1.1489627640158995        4.4338156243518752        6.4791693102027761     
 C   2.1218964473848456        3.8821530601644270        8.3263609178578459     
 H   3.2200679242833150        3.0562342637114264        10.005685503745470     
 H  -1.2972405852168885      -0.68500046584036978        1.0809979545625334     
 H   6.8732014443680356        4.7327623170778281      -0.41307854368353880     
 H   1.7163237009520924        4.7326018121679843        8.8643908723340008     
 Dy   4.3025130287392663        16.910916784325490        12.596739368708439     
 Cl   4.3039910609829723        19.589405126607051        12.632077279397352     
 O   3.4468927491453183        16.432890773626159        10.649635567689629     
 N   2.9205800534616571        14.755459336570166        13.075886138311823     
 N   2.0897410801787344        17.322282617955718        13.849142452485255     
 O   5.1672108515370452        16.445176108844823        14.541602156802824     
 N   5.7154062003083652        14.771832155778172        12.122051948414860     
 N   6.4989993823378231        17.355962231032947        11.316069377407224     
 C   3.0103352552543079        15.356745061864460        9.9919594944833587     
 C   2.3044926283175355        14.957388282851007        14.411117590030385     
 C   3.7668279833593870        13.531855061126816        13.119640179262198     
 C   1.8030039346807349        14.602796014267726        12.084258341582881     
 C   1.4342674674972855        18.500938246700368        13.924743318588266     
 C   1.5542257883546566        16.258319568189638        14.498818329492581     
 C   5.6160689228474796        15.376549339573437        15.203987866348747     
 C   6.3324352988614647        14.980107836906779        10.788672029554203     
 C   4.8836337899722970        13.538841635131565        12.077091510480193     
 C   6.8320958485521919        14.632350631830306        13.115777266427221     
 C   7.1313932357314469        18.545647400384791        11.221613150627631     
 C   7.0682125991671478        16.288479467904772        10.701846278541430     
 C   2.2130565126857746        14.383020516467449        10.657865002135601     
 C   3.3380814925034485        15.136785374412399        8.6337787172270719     
 H   1.6243887574375875        14.126128843947916        14.666726554264088     
 H   3.1156235574599678        14.968035995587181        15.156200309555988     
 H   3.1431113884569153        12.632989580190944        12.974320152089538     
 H   4.2050585793025785        13.466848703601539        14.120523338214189     
 H   1.2094926129760932        15.525796668993571        12.146688622568595     
 H   1.1627727197447737        13.764904736526997        12.405545009984355     
 H   1.9146010207645976        19.329434113727103        13.409347301483455     
 C  0.23672326999431934        18.663591730314849        14.617405251976219     
 C  0.36991669544903782        16.349917681087831        15.228770630006858     
 C   6.4208422069500610        14.407549269198297        14.540792154107571     
 C   5.2955717339957991        15.160044750485987        16.564631491517932     
 H   7.0205827064695407        14.155656631537079        10.533291977890650     
 H   5.5225874582907570        14.985246995407918        10.042382636622753     
 H   5.5180317119071667        12.647062060697998        12.221051103130714     
 H   4.4458905232176829        13.470986556051969        11.076133089884777     
 H   7.4143261753487568        15.562839070948273        13.055147516201766     
 H   7.4831350872429150        13.802476277381734        12.795766426703654     
 H   6.6255363626413271        19.375860607572992        11.708933946028258     
 C   8.3390583535889036        18.716202697170274        10.548271853786712     
 C   8.2706365153257320        16.384088756531078        10.003993507004896     
 C   1.7532537184852037        13.260909102692326        9.9610760657159521     
 C   2.8678572500621833        14.006149307613411        7.9556492620977837     
 H   3.9352762396103000        15.876988373492816        8.1034379176933804     
 H -0.25049441854934407        19.634252810517253        14.652184640273871     
 C -0.31370202871554909        17.565405066058347        15.274299146195869     
 H  -2.1227559014757397E-002   15.468699228488237        15.731722367667816     
 C   6.8839171308760196        13.286570595479157        15.237825540069585     
 C   5.7718917759378376        14.032921679073434        17.244473708013828     
 H   4.6940845826389417        15.896870793644906        17.094687917609782     
 H   8.8019298147543257        19.697729851769274        10.491817265794458     
 C   8.9314390114664448        17.611263983617057        9.9413940865078132     
 H   8.6911998429165305        15.497765392235058        9.5350507974762788     
 H   1.1347494796533188        12.532332275405242        10.486719301691371     
 C   2.0662193330715533        13.067614800332921        8.6118488305504517     
 H   3.1291437605664139        13.880522279310146        6.9035693282735062     
 H  -1.2613907345902537        17.655237258784659        15.802894967773176     
 H   7.5020961934343502        12.558519984435943        14.710765273372063     
 C   6.5734429480570062        13.093878372531119        16.588037750279785     
 H   5.5114945700174722        13.908306328135049        18.296962943052588     
 H   9.8910614875378293        17.703591959230380        9.4351172963898282     
 H   1.6766205984610627        12.195929663887032        8.0951768804664859     
 H   6.9645507206250654        12.223298039091144        17.106470235961343     
 Dy   1.2638751576300756E-002   8.5014461746234602        4.2240903032683672     
 Cl  -1.6922335649052746E-002   5.8189519367404889        4.2435428429626203     
 O  0.87260171302710288        8.9678891773764668        2.2707191475655750     
 N   1.4194247634134260        10.632811768611507        4.6932388296822012     
 N   2.2118469505184044        8.0574056166000165        5.4979388101648619     
 O -0.83122996358190038        8.9975945732357907        6.1695559835954752     
 N  -1.3837539400943712        10.651018753954132        3.7355794232149919     
 N  -2.1779328197371601        8.0688673042085597        2.9307839824108748     
 C   1.3128872178469237        10.041701841848298        1.6115914101947439     
 C   2.0412033619584760        10.431297809754074        6.0263044531349790     
 C  0.58208446267479608        11.863716974730899        4.7389146036316188     
 C   2.5343360059232349        10.779648482605486        3.6976765165178795     
 C   2.8461996427033354        6.8685395385597321        5.5886629379592820     
 C   2.7786534647059185        9.1242305611644579        6.1149312539232366     
 C  -1.2814765599573485        10.071834534054144        6.8212404895590231     
 C  -1.9943835644526646        10.446295403395661        2.3991675680835876     
 C -0.53741260793892676        11.874440943919494        3.6980277107762611     
 C  -2.5018644439706481        10.798300588024766        4.7257728106204517     
 C  -2.8235707467429743        6.8855811192458800        2.8401985554988070     
 C  -2.7337747046882623        9.1394082851938325        2.3081187830205039     
 C   2.1169282090626824        11.010822815064650        2.2759355967921300     
 C  0.98198584583472104        10.267237311142557       0.25472711299145312     
 H   2.7293983645156716        11.257804625165809        6.2743102311169787     
 H   1.2341141568400877        10.428937272737466        6.7754685262345182     
 H   1.2153510438022939        12.756225063436887        4.5949952964152709     
 H  0.14637284637393183        11.930437325039179        5.7406534853010163     
 H   3.1199926648042529        9.8510737266078330        3.7537228043798834     
 H   3.1826058864243354        11.610833825567354        4.0200735469010604     
 H   2.3402505186684457        6.0384619304166067        5.1011592759353821     
 C   4.0549089848466062        6.6994586246816397        6.2605426489992535     
 C   3.9795397794105059        9.0290235805845143        6.8155396180253849     
 C  -2.0911056668074046        11.031515357865906        6.1500368672734691     
 C -0.95318012155354315        10.304366532893882        8.1770699354441341     
 H  -2.6804235471650171        11.272070675105885        2.1411416341110687     
 H  -1.1813837283331154        10.441801070072236        1.6561771924250079     
 H  -1.1606664641976649        12.772362367360270        3.8522411934272838     
 H -0.10201826155766391        11.947467157967349        2.6964312733599938     
 H  -3.0872968919829527        9.8694749242543764        4.6685048544968648     
 H  -3.1502122071892305        11.628848210622246        4.4011432815733968     
 H  -2.3284140210945243        6.0526025715335141        3.3333865347812108     
 C  -4.0299176909315557        6.7240355141055197        2.1624102625654222     
 C  -3.9303989812077127        9.0498112971769196        1.5989506650020526     
 C   2.5668942494656024        12.141624278557044        1.5859242754039762     
 C   1.4464216790139839        11.403251362755391      -0.41881758980902162     
 H  0.38133568509907123        9.5316531897329213      -0.27790533753134244     
 H   4.5214703956236946        5.7197310795266771        6.3129418479729678     
 C   4.6435396768274373        7.8035314825118682        6.8729586979209012     
 H   4.3970324873385191        9.9144078652541001        7.2889049178584422     
 C  -2.5561461176937699        12.156706047406614        6.8383159263399298     
 C  -1.4286233761124676        11.438302342518133        8.8465151448707058     
 H -0.34851893362531411        9.5724767308670398        8.7110162820816228     
 H  -4.5048014524920488        5.7480407869029193        2.1125239510266467     
 C  -4.6043340635728898        7.8296400739096557        1.5406200540244996     
 H  -4.3381180335564959        9.9368351277336728        1.1203201626642840     
 H   3.1824815356966876        12.870963652320247        2.1147036559093748     
 C   2.2448817194857846        12.343450392906044       0.23973774669184894     
 H   1.1795406096746899        11.534316805401245       -1.4689243836662000     
 H   5.6028683723982038        7.7115209342815980        7.3799546691422719     
 H  -3.1804708228783998        12.876700937740896        6.3076362041831153     
 C  -2.2385162099904767        12.365534978163650        8.1842837278929466     
 H  -1.1637379815317603        11.575405551312814        9.8963140563432894     
 H  -5.5608199912832257        7.7426759186014493        1.0275598483860178     
 H   2.6243536599088801        13.222392255106323      -0.27348503050901046     
 H  -2.6314111635349482        13.240171721668954        8.6939547639607344     
 Dy   3.4630819460994715E-002   8.3755417620526469        12.601472299276255     
 Cl   1.0492580694720331E-002   11.057947408187491        12.579331265863530     
 O -0.74186203346955482        7.9010198860011602        10.624121148074758     
 N  -1.3696365341925683        6.2364029966996712        13.037682891480491     
 N  -2.2039857958553024        8.8132714171499043        13.798161102538009     
 O  0.82220217881193602        7.9318806170675460        14.589201389556559     
 N   1.4495724754702171        6.2484177986232909        12.179557590087262     
 N   2.2743601471255386        8.8316635857136419        11.425277263747011     
 C  -1.1881467139379607        6.8389721960162868        9.9508583284467367     
 C  -2.0231972706925143        6.4421263875545307        14.353145393896737     
 C -0.52916635507352172        5.0102805112974824        13.107627829172833     
 C  -2.4576422644044902        6.0918678657908512        12.014315292476155     
 C  -2.8397408696167181        10.001925186647691        13.886214326814176     
 C  -2.7579919134691453        7.7518874504725508        14.434475682571538     
 C   1.2570265168497377        6.8675667725388569        15.266884425334936     
 C   2.1129516323738753        6.4601224478094679        10.869814643986949     
 C  0.61472962650360385        5.0193009883001087        12.096633649490721     
 C   2.5295865114816749        6.1044398254703349        13.211903958327348     
 C   2.9028366016836293        10.024392070510677        11.340545178205574     
 C   2.8417890339372258        7.7730577797897986        10.796719997871520     
 C  -2.0154159743494580        5.8762216020358338        10.595990060968436     
 C -0.84497420983761651        6.6281485606341022        8.5955057947075293     
 H  -2.7191695067148141        5.6177351669194957        14.586470367339951     
 H  -1.2340261465999995        6.4424411650155458        15.121236233707588     
 H  -1.1500177345026099        4.1120675012930343        12.948360715318387     
 H -0.11744477731517877        4.9476781297314707        14.119981524475740     
 H  -3.0469991117169273        7.0178193703195069        12.066976871019829     
 H  -3.1125911177508989        5.2573521308563986        12.314254048427298     
 H  -2.3445644990899766        10.827712171762277        13.380505322527993     
 C  -4.0351356276967012        10.177050015092185        14.579662599148419     
 C  -3.9425745342624681        7.8550382256465250        15.161242985852708     
 C   2.0754387335010400        5.8932308582301465        14.627259591333480     
 C  0.90897843139976464        6.6627315532569167        16.622577312123582     
 H   2.8142546117071436        5.6393934036678077        10.639829153330609     
 H   1.3296462141222718        6.4595946242557005        10.095641050487412     
 H   1.2403625583879796        4.1222268992937598        12.242685892893302     
 H  0.20238906633140516        4.9680739610974083        11.083943667926718     
 H   3.1201519835812839        7.0297616781122647        13.162113075492492     
 H   3.1854080668345959        5.2683255926550583        12.918822535628568     
 H   2.3965882718780493        10.847923236750313        11.838871506719430     
 C   4.1033231982360974        10.205966673218798        10.657671727524738     
 C   4.0327923649018622        7.8821131127977795        10.082214927539178     
 C  -2.4894311686848751        4.7740614296811446        9.8781059485458726     
 C  -1.3336898683967351        5.5193163261395757        7.8956682457649343     
 H -0.22548524186992247        7.3632338586555299        8.0843934246067306     
 H  -4.5034386042928780        11.156698193759535        14.625754651366833     
 C  -4.6063408455981172        9.0802444594356331        15.220212558377956     
 H  -4.3491424121218296        6.9751653320958784        15.653823764215637     
 C   2.5257381602048663        4.7809728166093386        15.345629932522309     
 C   1.3794869673648942        5.5479047185558104        17.325134643774049     
 H  0.29603044863602157        7.4035637567074124        17.132514683601602     
 H   4.5644396473809206        11.188777676224202        10.611517542097047     
 C   4.6888416840735498        9.1112347412044183        10.026276829770961     
 H   4.4488644045664056        7.0035967108641346        9.5955305041795125     
 H  -3.1345632109944552        4.0554482029808074        10.384419856621388     
 C  -2.1637270585274240        4.5913167219905544        8.5309952569595229     
 H  -1.0691402090086521        5.4049967807244972        6.8434233514280720     
 H  -5.5523498434778187        9.1771833267647125        15.750252462906724     
 H   3.1565384996119499        4.0492611261284877        14.839883300802109     
 C   2.1927656640025037        4.6037242886058953        16.691865518613440     
 H   1.1108302468976703        5.4390029141156226        18.377073053590298     
 H   5.6385909762918578        9.2123874673307746        9.5038830535062200     
 H  -2.5689140088500872        3.7361909336193042        7.9999601205153690     
 H   2.5789067394493137        3.7405233323639560        17.224162150548651     
         256

 Dy   4.2882232136291787       0.11601795349951938        4.2168528028163763     
 Cl   4.2859583756965645       -2.5671212879156555        4.1843672602433548     
 O   5.0613152071072243       0.57153377665779481        2.2315153197110669     
 N   5.7148464140236053        2.2413072208548988        4.6409855810681071     
 N   6.5269735475823580      -0.34697141194375170        5.4060123651285465     
 O   3.5245877565198147       0.57962197350748645        6.2064494371047116     
 N   2.8914393395861211        2.2559320868954025        3.7951939460455546     
 N   2.0299726462408869      -0.31306893792904922        3.0642949025385153     
 C   5.5077958272311154        1.6308061269766085        1.5535533230703635     
 C   6.3785805152289017        2.0290818756891307        5.9503168593945119     
 C   4.8831289785624188        3.4722823735788708        4.7227420383303631     
 C   6.7942599106764723        2.3777798807971711        3.6073471561407420     
 C   7.1461576284911654       -1.5438069506816716        5.5013826860674238     
 C   7.1018387767342457       0.71283677492599451        6.0261833440797998     
 C   3.0855684583089822        1.6415931569772610        6.8841802260623011     
 C   2.2272529560134089        2.0513630135276797        2.4842651310752446     
 C   3.7358757414174284        3.4788954806324064        3.7157560498954569     
 C   1.8112831160999727        2.4056608766316474        4.8270280306036160     
 C   1.3858093347474862       -1.4981935555296744        2.9916526592453141     
 C   1.4896155916838492       0.74233478370556250        2.4067155427733296     
 C   6.3411530261441076        2.5929329634380704        2.1920313370899782     
 C   5.1580387086798920        1.8407770733668958       0.19925643879860289     
 H   7.0828485219783639        2.8477260970809253        6.1792712094663838     
 H   5.5958125730386676        2.0334130596296505        6.7250220057015859     
 H   5.5093512286285122        4.3680666249681321        4.5716654941033141     
 H   4.4738137230192354        3.5267973004666837        5.7366424353844536     
 H   7.3779667431146647        1.4480833361818284        3.6566796263335282     
 H   7.4568647033429034        3.2088348344403963        3.8996919669248471     
 H   6.6336016516935103       -2.3676660539827323        5.0097735005832913     
 C   8.3461951393232603       -1.7286580780030225        6.1844025833171372     
 C   8.2948376260424599       0.60149984711295224        6.7370407862673716     
 C   2.2611681712087028        2.6114351136597085        6.2450864022331416     
 C   3.4333461786800932        1.8459680613222178        8.2396853967599064     
 H   1.5301590302966310        2.8767856344182210        2.2573168141273974     
 H   3.0105326356606925        2.0520360366397647        1.7099924182852326     
 H   3.1184828776453508        4.3801546038326258        3.8702856875588671     
 H   4.1447956745685293        3.5331079967150574        2.7018148713599377     
 H   1.2144316816108665        1.4847443600198837        4.7737863262833322     
 H   1.1610610906441241        3.2465444411540672        4.5343262549003409     
 H   1.8710489093028004       -2.3193031228600494        3.5146155122118108     
 C  0.19552725802228149       -1.6757313341999631        2.2902933278967046     
 C  0.31513636364931302       0.63416893449364320        1.6633613616098684     
 C   6.8088635192108491        3.6959778526325180        1.4709416462983707     
 C   5.6429982716029308        2.9486250941754659      -0.50464964653481070     
 H   4.5322386611458230        1.1083713464020704      -0.30786556710508989     
 H   8.7987187052844682       -2.7153343088505766        6.2401206579864672     
 C   8.9425588657075377      -0.63183909385466597        6.8018700386042585     
 H   8.7187911020603099        1.4809651700335273        7.2154752193384883     
 C   1.7905366670306273        3.7103782205274531        6.9707574412821103     
 C   2.9470549971404565        2.9508665463458281        8.9473578567956924     
 H   4.0528808231409723        1.1075450857795937        8.7456274990140290     
 H -0.28293509986926219       -2.6511165466548894        2.2607604831643799     
 C -0.35709772383395533      -0.58705251443177753        1.6190015505270072     
 H  -7.8527862576762253E-002   1.5077576065973546        1.1490569435337514     
 H   7.4538695223251423        4.4167985777877430        1.9742921892622689     
 C   6.4755736030536006        3.8780236324100001       0.12555120346583093     
 H   5.3701878500218472        3.0627102632922187       -1.5549324125038562     
 H   9.8937882119714988      -0.73429655922368220        7.3213915912114409     
 H   1.1462149148479079        4.4338030531392194        6.4700778273108774     
 C   2.1169458854611087        3.8835134297007246        8.3188827565613579     
 H   3.2132461092513722        3.0587071064938076        9.9999705533833474     
 H  -1.2973638209904810      -0.68722335530367229        1.0790137738239891     
 H   6.8767263720706993        4.7334858215380091      -0.40811838133491057     
 H   1.7120221997060847        4.7351215192623197        8.8555736827728335     
 Dy   4.3029490536943280        16.908840563456700        12.597486239891069     
 Cl   4.3042518159260581        19.587164895139800        12.630362821122572     
 O   3.4491564292082084        16.431382449498976        10.649510837132160     
 N   2.9198585709981857        14.753962916405985        13.075310118585838     
 N   2.0899954037388397        17.321594806976076        13.848876297478149     
 O   5.1653118339089588        16.443339010474421        14.543521405569255     
 N   5.7152112920493350        14.769248312263324        12.124382391413622     
 N   6.5012548381180046        17.352966264555203        11.320830424581622     
 C   3.0123028987914489        15.355639854600756        9.9913391916347454     
 C   2.3026207634077411        14.956278594046756        14.409857791777853     
 C   3.7655234919127714        13.530021761082915        13.120075242148681     
 C   1.8032075887573404        14.601712175462083        12.082715911400975     
 C   1.4356324385808450        18.500788435733671        13.925329013522578     
 C   1.5530918969917686        16.257581966215504        14.497208773401534     
 C   5.6135610996935226        15.374780453200652        15.206394775886350     
 C   6.3334465300813427        14.977548838247881        10.791619110399685     
 C   4.8830895440079392        13.536541384337268        12.078440098690177     
 C   6.8308972578895091        14.629371871869447        13.119107793183286     
 C   7.1343617229788254        18.542345611902725        11.227456212375328     
 C   7.0695490172865521        16.285772835179376        10.705361578412978     
 C   2.2143035626952936        14.382079545253495        10.656603431499301     
 C   3.3402380914948280        15.136174164194699        8.6331410075831485     
 H   1.6218893930844551        14.125388913027255        14.664887469750413     
 H   3.1130680506549702        14.966645622921583        15.155652445576322     
 H   3.1415785903271725        12.631344539058366        12.974604533415409     
 H   4.2030085388356975        13.465208239009744        14.121291071879673     
 H   1.2099442464697521        15.524883808044107        12.144835160154544     
 H   1.1623929827243760        13.764004156141414        12.403296782327326     
 H   1.9170804696175479        19.329314352608176        13.411071009243168     
 C  0.23782249554479271        18.663892871480279        14.617411930553201     
 C  0.36825963398661798        16.349511097630511        15.226157467897952     
 C   6.4185231005375556        14.405396107040104        14.543951276940271     
 C   5.2923283179544827        15.158867318570488        16.566944464924770     
 H   7.0216584450804120        14.153003990358989        10.536750737291429     
 H   5.5242552496665267        14.982896885740592        10.044639054529190     
 H   5.5170124588482361        12.644484694614830        12.222672531511488     
 H   4.4460944946078751        13.469047787430972        11.077139180202712     
 H   7.4137263520863605        15.559463782635918        13.058587361768284     
 H   7.4817482778143383        13.799023106116589        12.799948130661683     
 H   6.6291670497212163        19.372379009300243        11.715744444992570     
 C   8.3418077478648289        18.712838602656085        10.553741964287820     
 C   8.2713796115485874        16.381521575078487        10.006549989062821     
 C   1.7542995438281035        13.260433862317965        9.9592234049729562     
 C   2.8695002422820015        14.006194755503959        7.9543219552229676     
 H   3.9379519005761083        15.876325190060083        8.1033457825605986     
 H -0.24826358344523206        19.635059795232486        14.653122573767716     
 C -0.31428280179758666        17.565516455053483        15.272442357337880     
 H  -2.4026168571860948E-002   15.468182648047550        15.727953003928832     
 C   6.8814705518946839        13.284954505539227        15.241869586230452     
 C   5.7686443784513513        14.032313313308981        17.247676830771010     
 H   4.6905650078773631        15.895954911699496        17.096284144192300     
 H   8.8054452586831307        19.694040464155169        10.498381364353254     
 C   8.9328754492609068        17.608329286173969        9.9449241798821610     
 H   8.6910185295734870        15.495544068432137        9.5362074804699226     
 H   1.1353279399155423        12.531916843596472        10.484376954500423     
 C   2.0674360669155907        13.067658160438510        8.6099848489212487     
 H   3.1307146819025462        13.881088491950967        6.9021733100673810     
 H  -1.2622378724410659        17.655548346244270        15.800480442317077     
 H   7.5001166014314871        12.556765389132948        14.715599654166057     
 C   6.5706028400689220        13.093089491036860        16.592064743331470     
 H   5.5081988027243494        13.908417630932128        18.300223627381538     
 H   9.8920409748013434        17.700729605036180        9.4378574202240095     
 H   1.6775114117559742        12.196401987821448        8.0928798709942793     
 H   6.9618543118646432        12.222972097866883        17.111056295389563     
 Dy   1.2970978419942360E-002   8.5057142242631709        4.2227218023543367     
 Cl  -1.5473832044965018E-002   5.8231567143704481        4.2418364581157348     
 O  0.86936418869151100        8.9721610487534278        2.2680434741351103     
 N   1.4194296609789738        10.637220161835549        4.6902445611336843     
 N   2.2140872568085377        8.0622237715250158        5.4925393585927900     
 O -0.82812052364174205        9.0004931144244757        6.1696756834208522     
 N  -1.3846154485698403        10.654399016424621        3.7365112845220758     
 N  -2.1790809240840634        8.0717942234828453        2.9331665891349683     
 C   1.3100162013180134        10.045370786169272        1.6082471798785152     
 C   2.0426218754286030        10.435750817024569        6.0226052716487306     
 C  0.58177848144356303        11.867841713419990        4.7370199588623176     
 C   2.5331739045129655        10.784205639005030        3.6934736579747227     
 C   2.8487988277363909        6.8734881735464208        5.5824230387710090     
 C   2.7801103263887583        9.1286567943924197        6.1108260125212999     
 C  -1.2786036003275696        10.073980142007965        6.8223928341791051     
 C  -1.9970624044732759        10.449248192362688        2.4010856734266217     
 C -0.53861917309401619        11.877936297142870        3.6972545119032394     
 C  -2.5012125769564273        10.801502094789369        4.7283118060520808     
 C  -2.8239771625893932        6.8880977083670567        2.8427996978322398     
 C  -2.7357385246309072        9.1419478168110135        2.3106721744187952     
 C   2.1148112842741256        11.014430086034263        2.2717927287011190     
 C  0.97901184340682768        10.269954853147343       0.25127877643383206     
 H   2.7310369692726990        11.262283937035326        6.2698803790905639     
 H   1.2362999293784138        10.433428789034343        6.7725675619816412     
 H   1.2145165857604361        12.760634354608813        4.5927408310389986     
 H  0.14694185428443751        11.934168926919247        5.7391596161759315     
 H   3.1192664186622316        9.8559281680655140        3.7494907507398931     
 H   3.1814566539223077        11.615751704936741        4.0148811363676389     
 H   2.3434484106377420        6.0437166302402225        5.0937938280991002     
 C   4.0570678610843895        6.7041647650831697        6.2549898814659821     
 C   3.9802249663096303        9.0330203730941392        6.8126558766816032     
 C  -2.0889576031734545        11.033854376952082        6.1523384288423459     
 C -0.95010390700741454        10.305247384102724        8.1783790147487885     
 H  -2.6838623037679321        11.274642016930395        2.1439792244601463     
 H  -1.1850921363553557        10.445081238632882        1.6570163084062572     
 H  -1.1618461127895263        12.775908255521912        3.8511816872000102     
 H -0.10406668499452526        11.950101035803403        2.6952438447633278     
 H  -3.0867909261677067        9.8727714840165124        4.6713036640637924     
 H  -3.1499452037067943        11.632212162503727        4.4049455579339467     
 H  -2.3281375287533144        6.0554518852390542        3.3358751747494431     
 C  -4.0303392593455927        6.7257808683217268        2.1652555255433037     
 C  -3.9323504775737370        9.0515506808205100        1.6016431718352149     
 C   2.5660379069518022        12.143827244877290        1.5804415107619780     
 C   1.4447162433628187        11.404628536009110      -0.42352638659160319     
 H  0.37768733393248199        9.5342519567801780      -0.28041033571206392     
 H   4.5240969640550528        5.7246090167161210        6.3064335236168869     
 C   4.6445606098251506        7.8077000336108791        6.8693633487024925     
 H   4.3969650534019760        9.9179752939995911        7.2874242672202394     
 C  -2.5544078962776227        12.158001051506062        6.8419974731199353     
 C  -1.4262962110530952        11.437937008716622        8.8492750189898146     
 H -0.34481938223153796        9.5731738213781199        8.7113032215248207     
 H  -4.5045792040677117        5.7494660096276764        2.1155367515910930     
 C  -4.6055216873251483        7.8309934152505178        1.5434802081307912     
 H  -4.3406260985351208        9.9382471010058673        1.1228956968089270     
 H   3.1827223805886304        12.872861835193559        2.1082601359169266     
 C   2.2443617767453028        12.344447708922207       0.23405078080086153     
 H   1.1781549340684656        11.534753000084475       -1.4738121064773499     
 H   5.6033230164900205        7.7154079266581315        7.3773188457804162     
 H  -3.1793504789968665        12.878159011662490        6.3123293702845222     
 C  -2.2367931920079371        12.365404993433344        8.1881481845435342     
 H  -1.1615705363207804        11.573873915903413        9.8992463399646820     
 H  -5.5619290580679568        7.7434862614929951        1.0303999286788497     
 H   2.6252272154748066        13.222168698089130      -0.28002950519159292     
 H  -2.6303379451570357        13.239108896638209        8.6988076309140059     
 Dy   3.4438755597578488E-002   8.3763186042482598        12.602628513919901     
 Cl   1.1899126628493639E-002   11.058668762880201        12.581519871783236     
 O -0.74575969883875848        7.9023616308927309        10.626573172726863     
 N  -1.3697367301848542        6.2374116162163658        13.040697290940450     
 N  -2.2026311598673605        8.8144580875624126        13.801979545226509     
 O  0.82506223361094144        7.9316042381035841        14.588747620910178     
 N   1.4484089594476990        6.2485204846546836        12.178414902204990     
 N   2.2727365606150771        8.8311958967291719        11.422737168326426     
 C  -1.1922775990181307        6.8400610119399294        9.9538467180928425     
 C  -2.0217226987514714        6.4434579069333191        14.356918406072008     
 C -0.52934858505906157        5.0112142222310254        13.109866382466763     
 C  -2.4589620298624495        6.0926887339666136        12.018642348894808     
 C  -2.8386009325069916        10.003012877460383        13.889603015187996     
 C  -2.7567903557300499        7.7530555026248384        14.438180577607243     
 C   1.2607033109539261        6.8671677303939527        15.265658685398691     
 C   2.1095333869843853        6.4598468836836789        10.867463755288037     
 C  0.61324831431163684        5.0195277651251002        12.097379873449828     
 C   2.5302072478498685        6.1045030740311406        13.208859496375068     
 C   2.9021509320099934        10.023427922151454        11.338321717305108     
 C   2.8391807800091238        7.7723172316073157        10.793680628248893     
 C  -2.0182599426953365        5.8768784629078477        10.599918522504399     
 C -0.85058203370114838        6.6293115747812603        8.5981021233985686     
 H  -2.7172171775552458        5.6190156190595379        14.591410795386622     
 H  -1.2316176914499997        6.4443067172642499        15.124023658598622     
 H  -1.1505746866273925        4.1130749897852814        12.951651710450188     
 H -0.11634057223058054        4.9488307938788481        14.121689898786094     
 H  -3.0483403606071833        7.0186223733678812        12.071709188376511     
 H  -3.1134348751633238        5.2581539027433655        12.319480579500024     
 H  -2.3433161087908116        10.828817043973755        13.384038251617326     
 C  -4.0344050939303093        10.178000359009504        14.582373118877717     
 C  -3.9418418621905955        7.8560317989926478        15.164198572056648     
 C   2.0783620117926200        5.8930286484776344        14.624828551805690     
 C  0.91429873096645098        6.6620169049105069        16.621700454738285     
 H   2.8099085413065481        5.6387014688288231        10.636230420194726     
 H   1.3248755378454158        6.4598431195927253        10.094713162496795     
 H   1.2389371748139815        4.1224806200276127        12.243411300868861     
 H  0.19965756747045471        4.9675864951976241        11.085254839599491     
 H   3.1206845171911768        7.0298544847945754        13.158334390201452     
 H   3.1854933609733793        5.2684403800671369        12.914528172276187     
 H   2.3967136881465452        10.847179402696121        11.837088424067810     
 C   4.1027266381247562        10.204242038342231        10.655413724272677     
 C   4.0301546198600402        7.8806471929896311        10.078959266527580     
 C  -2.4921900101444687        4.7741545336160494        9.8828144669420510     
 C  -1.3391433403386739        5.5199138135612777        7.8990367381345230     
 H -0.23204533760576226        7.3646300760425687        8.0861670056395045     
 H  -4.5028963069768047        11.157557513929573        14.628199181761264     
 C  -4.6058418925399405        9.0811514122909980        15.222636852429792     
 H  -4.3485175884366774        6.9761304093045551        15.656624072672667     
 C   2.5300062492711275        4.7808581363335598        15.342450596853782     
 C   1.3857210532678197        5.5470001140261589        17.323366994759546     
 H  0.30190353084968646        7.4027546408484612        17.132497367584804     
 H   4.5647631236158439        11.186634924055520        10.609680223472294     
 C   4.6872075787674206        9.1092896930123821        10.023474520348381     
 H   4.4454771585942048        7.0019882984754567        9.5918886251728868     
 H  -3.1360732317949171        4.0550646555657401        10.390019983319606     
 C  -2.1677785860918051        4.5913784294746751        8.5353864867462299     
 H  -1.0752194325579312        5.4053961608224554        6.8466427676840658     
 H  -5.5522298321963337        9.1780110845093201        15.752003634539497     
 H   3.1604509604026210        4.0494543722427805        14.835819468185267     
 C   2.1987050965439621        4.6032727403054041        16.689046318562323     
 H   1.1178945749728646        5.4375928892976537        18.375465687966106     
 H   5.6370708417508704        9.2099611085532089        9.5011931100223670     
 H  -2.5728099039042465        3.7358337787260290        8.0048735823807551     
 H   2.5858394230118709        3.7401696653669596        17.220787622986261     
         256

 Dy   4.2880120201083445       0.11345651042683580        4.2164311522239784     
 Cl   4.2859782230877856       -2.5694486445415050        4.1859585773485044     
 O   5.0651871923702041       0.56955660041617706        2.2326599709555155     
 N   5.7128002829850955        2.2398143075953625        4.6427076548528241     
 N   6.5250377472657801      -0.34756179103068335        5.4090377029623156     
 O   3.5192772387452860       0.57764046694316962        6.2037486132315562     
 N   2.8908790889601099        2.2531697089140019        3.7913784109959590     
 N   2.0327391107462609      -0.31658910101731746        3.0576997794986500     
 C   5.5116051424828321        1.6294179799878261        1.5556056244730578     
 C   6.3740462346535471        2.0281521941719372        5.9533905409768293     
 C   4.8806082844294716        3.4706138561717008        4.7222308389912389     
 C   6.7942480374058842        2.3766452853337916        3.6112602208279472     
 C   7.1458394383556048       -1.5435871157742469        5.5035328800703853     
 C   7.0985420237765871       0.71263135325090410        6.0298677423452727     
 C   3.0798912101536202        1.6403140408066010        6.8802122870020916     
 C   2.2291195377667350        2.0481268669797088        2.4793358047229495     
 C   3.7349045884431167        3.4764873718203697        3.7134159754231426     
 C   1.8087982094999751        2.4028554988196795        4.8211192120396511     
 C   1.3888790500795329       -1.5018162760178857        2.9843954008048308     
 C   1.4913311317307720       0.73926067459596589        2.4016770547666630     
 C   6.3434593293946433        2.5919553411982457        2.1953564638363434     
 C   5.1631612826089928        1.8398400341153598       0.20104121055327534     
 H   7.0771594894076033        2.8473737965553862        6.1836721057512580     
 H   5.5898055066533345        2.0317663502996823        6.7265496724923510     
 H   5.5069110484077388        4.3663691478437565        4.5711919840757398     
 H   4.4698334976629415        3.5260075399606219        5.7354561946040485     
 H   7.3781985236224230        1.4471330784471166        3.6614091330486622     
 H   7.4559254405026394        3.2079094475912697        3.9050104385771340     
 H   6.6343986006395541       -2.3678134892570295        5.0114341984939017     
 C   8.3462374615575090       -1.7272102110663841        6.1862146813155796     
 C   8.2916301254658720       0.60242183143904748        6.7407727568067015     
 C   2.2566508632715476        2.6099617757270077        6.2394759631028558     
 C   3.4263234076000848        1.8458040836383798        8.2358773614544596     
 H   1.5326254293787553        2.8735390399529281        2.2506914491521792     
 H   3.0137753008824477        2.0481324141361497        1.7065191569320297     
 H   3.1168067616957731        4.3774112024660230        3.8671786774626065     
 H   4.1453231686077538        3.5310838434500522        2.7001283812363068     
 H   1.2125294263916968        1.4815462133544397        4.7677072010757566     
 H   1.1587078721946584        3.2432043991764248        4.5267384075094013     
 H   1.8749013413934550       -2.3232989172454994        3.5059701610198282     
 C  0.19779185273843772       -1.6789833109636030        2.2843152161970042     
 C  0.31561644849028453       0.63170169293967560        1.6603115224816984     
 C   6.8112698144462263        3.6956691084204709        1.4753758937803370     
 C   5.6478972587208469        2.9485375507504239      -0.50169573610437335     
 H   4.5384648187052941        1.1072782595564274      -0.30719885362280897     
 H   8.8002988580131536       -2.7131828690187061        6.2410335454695156     
 C   8.9410220999704872      -0.63009378604060540        6.8046053537220530     
 H   8.7144242811730077        1.4821118506395703        7.2197852101895350     
 C   1.7864309074732976        3.7102881591522303        6.9632528294655547     
 C   2.9405843602004147        2.9521296244052984        8.9416805923960823     
 H   4.0448527604463385        1.1075589901632670        8.7433031526491174     
 H -0.28018167309932929       -2.6545506760498996        2.2538729056948910     
 C -0.35636855364905029      -0.58965282857434320        1.6155355620245520     
 H  -7.9010372915238408E-002   1.5057843373339588        1.1476872903125013     
 H   7.4551872638501298        4.4167112445070398        1.9797983057747899     
 C   6.4792330739578183        3.8781845414000005       0.12973170264166448     
 H   5.3757747002198615        3.0631477650292900       -1.5521031272944148     
 H   9.8924717590831808      -0.73176867294880199        7.3238568427558555     
 H   1.1434670656799162        4.4337904819265628        6.4609863444189797     
 C   2.1119953235373714        3.8848737992370226        8.3114045952648716     
 H   3.2064242942194290        3.0611799492761884        9.9942556030212248     
 H  -1.2974870567640737      -0.68944624476697480        1.0770295930854445     
 H   6.8802512997733629        4.7342093259981901      -0.40315821898628235     
 H   1.7077206984600770        4.7376412263566543        8.8467564932116680     
 Dy   4.3033850786493888        16.906764342587909        12.598233111073698     
 Cl   4.3045125708691439        19.584924663672545        12.628648362847793     
 O   3.4514201092710985        16.429874125371796        10.649386106574690     
 N   2.9191370885347143        14.752466496241805        13.074734098859851     
 N   2.0902497272989451        17.320906995996431        13.848610142471045     
 O   5.1634128162808715        16.441501912104020        14.545440654335687     
 N   5.7150163837903047        14.766664468748477        12.126712834412384     
 N   6.5035102938981861        17.349970298077455        11.325591471756020     
 C   3.0142705423285903        15.354534647337051        9.9907188887861320     
 C   2.3007488984979467        14.955168905242505        14.408597993525321     
 C   3.7642190004661558        13.528188461039013        13.120510305035165     
 C   1.8034112428339457        14.600628336656438        12.081173481219068     
 C   1.4369974096644047        18.500638624766975        13.925914708456888     
 C   1.5519580056288806        16.256844364241367        14.495599217310485     
 C   5.6110532765395664        15.373011566827865        15.208801685423955     
 C   6.3344577613012207        14.974989839588982        10.794566191245169     
 C   4.8825452980435813        13.534241133542970        12.079788686900160     
 C   6.8296986672268272        14.626393111908589        13.122438319939352     
 C   7.1373302102262048        18.539043823420659        11.233299274123025     
 C   7.0708854354059563        16.283066202453977        10.708876878284524     
 C   2.2155506127048126        14.381138574039541        10.655341860863002     
 C   3.3423946904862074        15.135562953976999        8.6325032979392269     
 H   1.6193900287313230        14.124648982106596        14.663048385236740     
 H   3.1105125438499730        14.965255250255984        15.155104581596657     
 H   3.1400457921974296        12.629699497925786        12.974888914741282     
 H   4.2009584983688155        13.463567774417950        14.122058805545159     
 H   1.2103958799634109        15.523970947094643        12.142981697740495     
 H   1.1620132457039782        13.763103575755832        12.401048554670295     
 H   1.9195599184704979        19.329194591489252        13.412794717002880     
 C  0.23892172109526610        18.664194012645709        14.617418609130183     
 C  0.36660257252419820        16.349104514173192        15.223544305789048     
 C   6.4162039941250510        14.403242944881914        14.547110399772974     
 C   5.2890849019131663        15.157689886654989        16.569257438331608     
 H   7.0227341836912842        14.150351349180900        10.540209496692208     
 H   5.5259230410422973        14.980546776073265        10.046895472435628     
 H   5.5159932057893055        12.641907328531664        12.224293959892261     
 H   4.4462984659980682        13.467109018809975        11.078145270520647     
 H   7.4131265288239643        15.556088494323561        13.062027207334804     
 H   7.4803614683857624        13.795569934851445        12.804129834619712     
 H   6.6327977368011064        19.368897411027493        11.722554943956881     
 C   8.3445571421407543        18.709474508141895        10.559212074788926     
 C   8.2721227077714428        16.378954393625900        10.009106471120747     
 C   1.7553453691710033        13.259958621943605        9.9573707442299586     
 C   2.8711432345018197        14.006240203394508        7.9529946483481524     
 H   3.9406275615419166        15.875662006627348        8.1032536474278167     
 H -0.24603274834112004        19.635866779947715        14.654060507261560     
 C -0.31486357487962424        17.565627844048620        15.270585568479891     
 H  -2.6824778128964499E-002   15.467666067606865        15.724183640189846     
 C   6.8790239729133491        13.283338415599298        15.245913632391321     
 C   5.7653969809648649        14.031704947544528        17.250879953528191     
 H   4.6870454331157854        15.895039029754088        17.097880370774821     
 H   8.8089607026119374        19.690351076541063        10.504945462912048     
 C   8.9343118870553706        17.605394588730881        9.9484542732565107     
 H   8.6908372162304417        15.493322744629216        9.5373641634635646     
 H   1.1359064001777657        12.531501411787701        10.482034607309476     
 C   2.0686528007596277        13.067701520544102        8.6081208672920440     
 H   3.1322856032386781        13.881654704591789        6.9007772918612558     
 H  -1.2630850102918783        17.655859433703881        15.798065916860979     
 H   7.4981370094286248        12.555010793829952        14.720434034960052     
 C   6.5677627320808387        13.092300609542599        16.596091736383155     
 H   5.5049030354312265        13.908528933729208        18.303484311710491     
 H   9.8930204620648574        17.697867250841984        9.4405975440581908     
 H   1.6784022250508857        12.196874311755861        8.0905828615220710     
 H   6.9591579031042210        12.222646156642622        17.115642354817787     
 Dy   1.3303205263583964E-002   8.5099822739028834        4.2213533014403062     
 Cl  -1.4025328440877288E-002   5.8273614920004073        4.2401300732688503     
 O  0.86612666435591912        8.9764329201303905        2.2653678007046456     
 N   1.4194345585445216        10.641628555059590        4.6872502925851682     
 N   2.2163275630986705        8.0670419264500151        5.4871399070207181     
 O -0.82501108370158371        9.0033916556131590        6.1697953832462291     
 N  -1.3854769570453094        10.657779278895111        3.7374431458291597     
 N  -2.1802290284309667        8.0747211427571326        2.9355491958590623     
 C   1.3071451847891031        10.049039730490247        1.6049029495622866     
 C   2.0440403888987300        10.440203824295063        6.0189060901624822     
 C  0.58147250021233010        11.871966452109081        4.7351253140930156     
 C   2.5320118031026957        10.788762795404573        3.6892707994315663     
 C   2.8513980127694460        6.8784368085331105        5.5761831395827350     
 C   2.7815671880715986        9.1330830276203816        6.1067207711193632     
 C  -1.2757306406977906        10.076125749961788        6.8235451787991863     
 C  -1.9997412444938873        10.452200981329717        2.4030037787696563     
 C -0.53982573824910562        11.881431650366245        3.6964813130302177     
 C  -2.5005607099422065        10.804703601553971        4.7308508014837098     
 C  -2.8243835784358122        6.8906142974882334        2.8454008401656723     
 C  -2.7377023445735515        9.1444873484281928        2.3132255658170866     
 C   2.1126943594855687        11.018037357003875        2.2676498606101081     
 C  0.97603784097893431        10.272672395152130       0.24783043987621095     
 H   2.7326755740297264        11.266763248904841        6.2654505270641492     
 H   1.2384857019167399        10.437920305331222        6.7696665977287651     
 H   1.2136821277185783        12.765043645780739        4.5904863656627253     
 H  0.14751086219494319        11.937900528799316        5.7376657470508468     
 H   3.1185401725202104        9.8607826095231950        3.7452586970999029     
 H   3.1803074214202796        11.620669584306128        4.0096887258342164     
 H   2.3466463026070383        6.0489713300638392        5.0864283802628183     
 C   4.0592267373221720        6.7088709054846998        6.2494371139327107     
 C   3.9809101532087547        9.0370171656037623        6.8097721353378207     
 C  -2.0868095395395043        11.036193396038255        6.1546399904112237     
 C -0.94702769246128593        10.306128235311569        8.1796880940534447     
 H  -2.6873010603708476        11.277213358754905        2.1468168148092239     
 H  -1.1888005443775962        10.448361407193531        1.6578554243875065     
 H  -1.1630257613813875        12.779454143683557        3.8501221809727366     
 H -0.10611510843138659        11.952734913639457        2.6940564161666614     
 H  -3.0862849603524602        9.8760680437786483        4.6741024736307208     
 H  -3.1496782002243586        11.635576114385206        4.4087478342944975     
 H  -2.3278610364121040        6.0583011989445952        3.3383638147176753     
 C  -4.0307608277596296        6.7275262225379331        2.1681007885211852     
 C  -3.9343019739397609        9.0532900644641003        1.6043356786683771     
 C   2.5651815644380020        12.146030211197537        1.5749587461199801     
 C   1.4430108077116532        11.406005709262827      -0.42823518337418470     
 H  0.37403898276589270        9.5368507238274347      -0.28291533389278539     
 H   4.5267235324864119        5.7294869539055640        6.2999251992608070     
 C   4.6455815428228640        7.8118685847098908        6.8657679994840848     
 H   4.3968976194654328        9.9215427227450839        7.2859436165820357     
 C  -2.5526696748614750        12.159296055605513        6.8456790198999418     
 C  -1.4239690459937231        11.437571674915111        8.8520348931089217     
 H -0.34111983083776176        9.5738709118892000        8.7115901609680186     
 H  -4.5043569556433738        5.7508912323524326        2.1185495521555389     
 C  -4.6067093110774078        7.8323467565913800        1.5463403622370830     
 H  -4.3431341635137466        9.9396590742780599        1.1254712309535699     
 H   3.1829632254805733        12.874760018066873        2.1018166159244789     
 C   2.2438418340048205        12.345445024938369       0.22836381490987412     
 H   1.1767692584622416        11.535189194767705       -1.4786998292885001     
 H   5.6037776605818364        7.7192949190346649        7.3746830224185604     
 H  -3.1782301351153333        12.879617085584082        6.3170225363859291     
 C  -2.2350701740253975        12.365275008703041        8.1920126411941219     
 H  -1.1594030911098003        11.572342280494011        9.9021786235860745     
 H  -5.5630381248526879        7.7442966043845409        1.0332400089716813     
 H   2.6261007710407331        13.221945141071936      -0.28657397987417538     
 H  -2.6292647267791236        13.238046071607462        8.7036604978672791     
 Dy   3.4246691734162261E-002   8.3770954464438727        12.603784728563546     
 Cl   1.3305672562266946E-002   11.059390117572910        12.583708477702942     
 O -0.74965736420796225        7.9037033757843007        10.629025197378965     
 N  -1.3698369261771401        6.2384202357330594        13.043711690400409     
 N  -2.2012765238794185        8.8156447579749209        13.805797987915007     
 O  0.82792228840994675        7.9313278591396221        14.588293852263799     
 N   1.4472454434251809        6.2486231706860762        12.177272214322718     
 N   2.2711129741046157        8.8307282077447002        11.420197072905843     
 C  -1.1964084840983005        6.8411498278635721        9.9568351077389483     
 C  -2.0202481268104289        6.4447894263121084        14.360691418247280     
 C -0.52953081504460142        5.0121479331645684        13.112104935760692     
 C  -2.4602817953204088        6.0935096021423760        12.022969405313463     
 C  -2.8374609953972652        10.004100568273076        13.892991703561814     
 C  -2.7555887979909546        7.7542235547771261        14.441885472642948     
 C   1.2643801050581147        6.8667686882490475        15.264432945462447     
 C   2.1061151415948958        6.4595713195578899        10.865112866589124     
 C  0.61176700211966983        5.0197545419500909        12.098126097408935     
 C   2.5308279842180621        6.1045663225919462        13.205815034422789     
 C   2.9014652623363575        10.022463773792230        11.336098256404645     
 C   2.8365725260810213        7.7715766834248319        10.790641258626266     
 C  -2.0211039110412150        5.8775353237798615        10.603846984040363     
 C -0.85618985756468036        6.6304745889284185        8.6006984520896079     
 H  -2.7152648483956781        5.6202960711995802        14.596351223433292     
 H  -1.2292092362999996        6.4461722695129549        15.126811083489656     
 H  -1.1511316387521748        4.1140824782775285        12.954942705581988     
 H -0.11523636714598232        4.9499834580262263        14.123398273096450     
 H  -3.0496816094974393        7.0194253764162555        12.076441505733191     
 H  -3.1142786325757492        5.2589556746303323        12.324707110572747     
 H  -2.3420677184916472        10.829921916185231        13.387571180706662     
 C  -4.0336745601639175        10.178950702926821        14.585083638607015     
 C  -3.9411091901187234        7.8570253723387706        15.167154158260589     
 C   2.0812852900842000        5.8928264387251224        14.622397512277900     
 C  0.91961903053313721        6.6613022565640971        16.620823597352985     
 H   2.8055624709059530        5.6380095339898393        10.632631687058842     
 H   1.3201048615685600        6.4600916149297509        10.093785274506176     
 H   1.2375117912399831        4.1227343407614665        12.244136708844419     
 H  0.19692606860950429        4.9670990292978408        11.086566011272264     
 H   3.1212170508010697        7.0299472914768870        13.154555704910409     
 H   3.1855786551121632        5.2685551674792155        12.910233808923806     
 H   2.3968391044150410        10.846435568641928        11.835305341416191     
 C   4.1021300780134142        10.202517403465665        10.653155721020616     
 C   4.0275168748182182        7.8791812731814828        10.075703605515981     
 C  -2.4949488516040628        4.7742476375509542        9.8875229853382276     
 C  -1.3445968122806127        5.5205113009829798        7.9024052305041117     
 H -0.23860543334160206        7.3660262934296084        8.0879405866722767     
 H  -4.5023540096607313        11.158416834099611        14.630643712155694     
 C  -4.6053429394817638        9.0820583651463611        15.225061146481629     
 H  -4.3478927647515242        6.9770954865132317        15.659424381129698     
 C   2.5342743383373887        4.7807434560577819        15.339271261185257     
 C   1.3919551391707450        5.5460955094965083        17.321599345745042     
 H  0.30777661306335130        7.4019455249895101        17.132480051568002     
 H   4.5650865998507673        11.184492171886836        10.607842904847541     
 C   4.6855734734612913        9.1073446448203477        10.020672210925801     
 H   4.4420899126220039        7.0003798860867787        9.5882467461662610     
 H  -3.1375832525953791        4.0546811081506728        10.395620110017823     
 C  -2.1718301136561866        4.5914401369587949        8.5397777165329352     
 H  -1.0812986561072100        5.4057955409204146        6.8498621839400595     
 H  -5.5521098209148487        9.1788388422539278        15.753754806172269     
 H   3.1643634211932916        4.0496476183570733        14.831755635568424     
 C   2.2046445290854200        4.6028211920049129        16.686227118511201     
 H   1.1249589030480587        5.4361828644796857        18.373858322341913     
 H   5.6355507072098820        9.2075347497756450        9.4985031665385158     
 H  -2.5767057989584061        3.7354766238327533        8.0097870442461403     
 H   2.5927721065744285        3.7398159983699637        17.217413095423876     
         256

 Dy   4.2878008265875094       0.11089506735415222        4.2160095016315804     
 Cl   4.2859980704790077       -2.5717760011673545        4.1875498944536540     
 O   5.0690591776331839       0.56757942417455942        2.2338046221999637     
 N   5.7107541519465865        2.2383213943358262        4.6444297286375420     
 N   6.5231019469492013      -0.34815217011761501        5.4120630407960837     
 O   3.5139667209707572       0.57565896037885267        6.2010477893584008     
 N   2.8903188383340992        2.2504073309326018        3.7875628759463629     
 N   2.0355055752516349      -0.32010926410558571        3.0511046564587851     
 C   5.5154144577345487        1.6280298329990435        1.5576579258757519     
 C   6.3695119540781926        2.0272225126547436        5.9564642225591458     
 C   4.8780875902965244        3.4689453387645304        4.7217196396521155     
 C   6.7942361641352953        2.3755106898704126        3.6151732855151524     
 C   7.1455212482200450       -1.5433672808668222        5.5056830740733460     
 C   7.0952452708189284       0.71242593157581369        6.0335521406107446     
 C   3.0742139619982582        1.6390349246359408        6.8762443479418822     
 C   2.2309861195200615        2.0448907204317379        2.4744064783706547     
 C   3.7339334354688054        3.4740792630083326        3.7110759009508283     
 C   1.8063133028999776        2.4000501210077116        4.8152103934756854     
 C   1.3919487654115796       -1.5054389965060970        2.9771381423643479     
 C   1.4930466717776949       0.73618656548636929        2.3966385667599970     
 C   6.3457656326451790        2.5909777189584213        2.1986815905827091     
 C   5.1682838565380935        1.8389029948638238       0.20282598230794779     
 H   7.0714704568368436        2.8470214960298477        6.1880730020361314     
 H   5.5837984402680005        2.0301196409697142        6.7280773392831161     
 H   5.5044708681869645        4.3646716707193818        4.5707184740481654     
 H   4.4658532723066475        3.5252177794545596        5.7342699538236444     
 H   7.3784303041301804        1.4461828207124050        3.6661386397637958     
 H   7.4549861776623754        3.2069840607421427        3.9103289102294205     
 H   6.6351955495855988       -2.3679609245313262        5.0130948964045112     
 C   8.3462797837917577       -1.7257623441297456        6.1880267793140211     
 C   8.2884226248892841       0.60334381576514273        6.7445047273460315     
 C   2.2521335553343929        2.6084884377943069        6.2338655239725709     
 C   3.4193006365200764        1.8456401059545420        8.2320693261490145     
 H   1.5350918284608799        2.8702924454876353        2.2440660841769615     
 H   3.0170179661042029        2.0442287916325346        1.7030458955788268     
 H   3.1151306457461958        4.3746678010994211        3.8640716673663458     
 H   4.1458506626469784        3.5290596901850471        2.6984418911126760     
 H   1.2106271711725272        1.4783480666889959        4.7616280758681810     
 H   1.1563546537451925        3.2398643571987824        4.5191505601184607     
 H   1.8787537734841095       -2.3272947116309495        3.4973248098278455     
 C  0.20005644745459394       -1.6822352877272426        2.2783371044973038     
 C  0.31609653333125609       0.62923445138570799        1.6572616833535285     
 C   6.8136761096816034        3.6953603642084238        1.4798101412623033     
 C   5.6527962458387622        2.9484500073253814      -0.49874182567393599     
 H   4.5446909762647643        1.1061851727107848      -0.30653214014052804     
 H   8.8018790107418372       -2.7110314291868356        6.2419464329525640     
 C   8.9394853342334386      -0.62834847822654494        6.8073406688398475     
 H   8.7100574602857073        1.4832585312456135        7.2240952010405808     
 C   1.7823251479159676        3.7101980977770070        6.9557482176489991     
 C   2.9341137232603733        2.9533927024647681        8.9360033279964739     
 H   4.0368246977517046        1.1075728945469403        8.7409788062842058     
 H -0.27742824632939633       -2.6579848054449093        2.2469853282254015     
 C -0.35563938346414525      -0.59225314271690899        1.6120695735220967     
 H  -7.9492883253714564E-002   1.5038110680705628        1.1463176370912511     
 H   7.4565050053751163        4.4166239112263357        1.9853044222873109     
 C   6.4828925448620369        3.8783454503900003       0.13391220181749802     
 H   5.3813615504178749        3.0635852667663608       -1.5492738420849732     
 H   9.8911553061948645      -0.72924078667392178        7.3263220943002691     
 H   1.1407192165119246        4.4337779107139061        6.4518948615270810     
 C   2.1070447616136345        3.8862341687733202        8.3039264339683836     
 H   3.1996024791874862        3.0636527920585697        9.9885406526591023     
 H  -1.2976102925376665      -0.69166913423027732        1.0750454123469002     
 H   6.8837762274760275        4.7349328304583711      -0.39819805663765412     
 H   1.7034191972140693        4.7401609334509889        8.8379393036505007     
 Dy   4.3038211036044496        16.904688121719118        12.598979982256328     
 Cl   4.3047733258122287        19.582684432205291        12.626933904573013     
 O   3.4536837893339887        16.428365801244617        10.649261376017222     
 N   2.9184156060712430        14.750970076077625        13.074158079133866     
 N   2.0905040508590504        17.320219185016789        13.848343987463942     
 O   5.1615137986527841        16.439664813733618        14.547359903102118     
 N   5.7148214755312745        14.764080625233628        12.129043277411144     
 N   6.5057657496783676        17.346974331599711        11.330352518930418     
 C   3.0162381858657312        15.353429440073347        9.9900985859375186     
 C   2.2988770335881519        14.954059216438257        14.407338195272789     
 C   3.7629145090195402        13.526355160995113        13.120945367921648     
 C   1.8036148969105512        14.599544497850795        12.079631051037161     
 C   1.4383623807479642        18.500488813800274        13.926500403391200     
 C   1.5508241142659926        16.256106762267230        14.493989661219436     
 C   5.6085454533856094        15.371242680455078        15.211208594961558     
 C   6.3354689925210987        14.972430840930086        10.797513272090651     
 C   4.8820010520792234        13.531940882748675        12.081137275110144     
 C   6.8285000765641444        14.623414351947730        13.125768846695417     
 C   7.1402986974735843        18.535742034938593        11.239142335870723     
 C   7.0722218535253605        16.280359569728578        10.712392178156072     
 C   2.2167976627143311        14.380197602825586        10.654080290226702     
 C   3.3445512894775864        15.134951743759299        8.6318655882953035     
 H   1.6168906643781906        14.123909051185937        14.661209300723065     
 H   3.1079570370449758        14.963864877590385        15.154556717616989     
 H   3.1385129940676868        12.628054456793208        12.975173296067153     
 H   4.1989084579019345        13.461927309826155        14.122826539210642     
 H   1.2108475134570700        15.523058086145179        12.141128235326446     
 H   1.1616335086835803        13.762202995370249        12.398800327013266     
 H   1.9220393673234482        19.329074830370327        13.414518424762592     
 C  0.24002094664573950        18.664495153811139        14.617425287707164     
 C  0.36494551106177842        16.348697930715872        15.220931143680144     
 C   6.4138848877125465        14.401089782723721        14.550269522605676     
 C   5.2858414858718499        15.156512454739490        16.571570411738449     
 H   7.0238099223021555        14.147698708002810        10.543668256092987     
 H   5.5275908324180678        14.978196666405939        10.049151890342065     
 H   5.5149739527303749        12.639329962448498        12.225915388273036     
 H   4.4465024373882613        13.465170250188978        11.079151360838583     
 H   7.4125267055615680        15.552713206011205        13.065467052901324     
 H   7.4789746589571857        13.792116763586300        12.808311538577740     
 H   6.6364284238809956        19.365415812754744        11.729365442921194     
 C   8.3473065364166779        18.706110413627709        10.564682185290033     
 C   8.2728658039942982        16.376387212173309        10.011662953178671     
 C   1.7563911945139030        13.259483381569245        9.9555180834869628     
 C   2.8727862267216375        14.006285651285058        7.9516673414733372     
 H   3.9433032225077249        15.874998823194613        8.1031615122950349     
 H -0.24380191323700806        19.636673764662945        14.654998440755403     
 C -0.31544434796166182        17.565739233043757        15.268728779621901     
 H  -2.9623387686068051E-002   15.467149487166179        15.720414276450862     
 C   6.8765773939320143        13.281722325659368        15.249957678552189     
 C   5.7621495834783785        14.031096581780075        17.254083076285372     
 H   4.6835258583542068        15.894123147808680        17.099476597357338     
 H   8.8124761465407424        19.686661688926957        10.511509561470843     
 C   8.9357483248498326        17.602459891287793        9.9519843666308585     
 H   8.6906559028873982        15.491101420826295        9.5385208464572084     
 H   1.1364848604399891        12.531085979978931        10.479692260118528     
 C   2.0698695346036651        13.067744880649691        8.6062568856628392     
 H   3.1338565245748105        13.882220917232610        6.8993812736551297     
 H  -1.2639321481426904        17.656170521163492        15.795651391404881     
 H   7.4961574174257626        12.553256198526958        14.725268415754046     
 C   6.5649226240927545        13.091511728048339        16.600118729434840     
 H   5.5016072681381036        13.908640236526287        18.306744996039441     
 H   9.8939999493283715        17.695004896647788        9.4433376678923704     
 H   1.6792930383457971        12.197346635690275        8.0882858520498644     
 H   6.9564614943437988        12.222320215418360        17.120228414246007     
 Dy   1.3635432107225568E-002   8.5142503235425941        4.2199848005262757     
 Cl  -1.2576824836789558E-002   5.8315662696303665        4.2384236884219648     
 O  0.86288914002032724        8.9807047915073515        2.2626921272741813     
 N   1.4194394561100694        10.646036948283630        4.6842560240366513     
 N   2.2185678693888033        8.0718600813750125        5.4817404554486462     
 O -0.82190164376142538        9.0062901968018441        6.1699150830716061     
 N  -1.3863384655207784        10.661159541365601        3.7383750071362436     
 N  -2.1813771327778699        8.0776480620314199        2.9379318025831562     
 C   1.3042741682601928        10.052708674811223        1.6015587192460579     
 C   2.0454589023688570        10.444656831565558        6.0152069086762339     
 C  0.58116651898109706        11.876091190798174        4.7332306693237145     
 C   2.5308497016924263        10.793319951804115        3.6850679408884095     
 C   2.8539971978025016        6.8833854435197992        5.5699432403944620     
 C   2.7830240497544385        9.1375092608483435        6.1026155297174274     
 C  -1.2728576810680114        10.078271357915609        6.8246975234192675     
 C  -2.0024200845144984        10.455153770296745        2.4049218841126905     
 C -0.54103230340419506        11.884927003589620        3.6957081141571955     
 C  -2.4999088429279861        10.807905108318574        4.7333897969153389     
 C  -2.8247899942822312        6.8931308866094101        2.8480019824991052     
 C  -2.7396661645161964        9.1470268800453738        2.3157789572153780     
 C   2.1105774346970119        11.021644627973489        2.2635069925190976     
 C  0.97306383855104084        10.275389937156916       0.24438210331858987     
 H   2.7343141787867538        11.271242560774358        6.2610206750377344     
 H   1.2406714744550658        10.442411821628099        6.7667656334758881     
 H   1.2128476696767205        12.769452936952666        4.5882319002864529     
 H  0.14807987010544887        11.941632130679384        5.7361718779257620     
 H   3.1178139263781897        9.8656370509808760        3.7410266434599126     
 H   3.1791581889182514        11.625587463675515        4.0044963153007949     
 H   2.3498441945763342        6.0542260298874551        5.0790629324265364     
 C   4.0613856135599544        6.7135770458862298        6.2438843463994402     
 C   3.9815953401078796        9.0410139581133855        6.8068883939940381     
 C  -2.0846614759055537        11.038532415124431        6.1569415519801014     
 C -0.94395147791515732        10.307009086520411        8.1809971733581008     
 H  -2.6907398169737626        11.279784700579414        2.1496544051583011     
 H  -1.1925089523998367        10.451641575754177        1.6586945403687559     
 H  -1.1642054099732488        12.783000031845202        3.8490626747454630     
 H -0.10816353186824793        11.955368791475511        2.6928689875699954     
 H  -3.0857789945372143        9.8793646035407825        4.6769012831976484     
 H  -3.1494111967419225        11.638940066266684        4.4125501106550473     
 H  -2.3275845440708935        6.0611505126501362        3.3408524546859075     
 C  -4.0311823961736666        6.7292715767541402        2.1709460514990666     
 C  -3.9362534703057848        9.0550294481076907        1.6070281855015394     
 C   2.5643252219242019        12.148233177517785        1.5694759814779820     
 C   1.4413053720604880        11.407382882516544      -0.43294398015676622     
 H  0.37039063159930341        9.5394494908746914      -0.28542033207350687     
 H   4.5293501009177701        5.7343648910950078        6.2934168749047261     
 C   4.6466024758205773        7.8160371358089016        6.8621726502656761     
 H   4.3968301855288896        9.9251101514905749        7.2844629659438320     
 C  -2.5509314534453278        12.160591059704961        6.8493605666799473     
 C  -1.4216418809343507        11.437206341113601        8.8547947672280287     
 H -0.33742027944398562        9.5745680024002802        8.7118771004112165     
 H  -4.5041347072190367        5.7523164550771897        2.1215623527199852     
 C  -4.6078969348296672        7.8337000979322422        1.5492005163433746     
 H  -4.3456422284923724        9.9410710475502544        1.1280467650982129     
 H   3.1832040703725157        12.876658200940186        2.0953730959320311     
 C   2.2433218912643387        12.346442340954534       0.22267684901888671     
 H   1.1753835828560173        11.535625389450935       -1.4835875520996500     
 H   5.6042323046736531        7.7231819114111984        7.3720471990567038     
 H  -3.1771097912338000        12.881075159505674        6.3217157024873361     
 C  -2.2333471560428575        12.365145023972737        8.1958770978447095     
 H  -1.1572356458988202        11.570810645084610        9.9051109072074670     
 H  -5.5641471916374190        7.7451069472760867        1.0360800892645132     
 H   2.6269743266066601        13.221721584054741      -0.29311845455675783     
 H  -2.6281915084012111        13.236983246576717        8.7085133648205506     
 Dy   3.4054627870746035E-002   8.3778722886394839        12.604940943207191     
 Cl   1.4712218496040251E-002   11.060111472265620        12.585897083622648     
 O -0.75355502957716602        7.9050451206758705        10.631477222031069     
 N  -1.3699371221694261        6.2394288552497539        13.046726089860368     
 N  -2.1999218878914770        8.8168314283874292        13.809616430603507     
 O  0.83078234320895206        7.9310514801756602        14.587840083617419     
 N   1.4460819274026628        6.2487258567174688        12.176129526440446     
 N   2.2694893875941542        8.8302605187602303        11.417656977485258     
 C  -1.2005393691784705        6.8422386437872156        9.9598234973850523     
 C  -2.0187735548693859        6.4461209456908977        14.364464430422553     
 C -0.52971304503014138        5.0130816440981114        13.114343489054622     
 C  -2.4616015607783677        6.0943304703181385        12.027296461732115     
 C  -2.8363210582875391        10.005188259085768        13.896380391935633     
 C  -2.7543872402518592        7.7553916069294129        14.445590367678653     
 C   1.2680568991623031        6.8663696461041432        15.263207205526202     
 C   2.1026968962054062        6.4592957554321009        10.862761977890212     
 C  0.61028568992770282        5.0199813187750824        12.098872321368042     
 C   2.5314487205862561        6.1046295711527518        13.202770572470511     
 C   2.9007795926627220        10.021499625433007        11.333874795504180     
 C   2.8339642721529192        7.7708361352423490        10.787601889003639     
 C  -2.0239478793870935        5.8781921846518754        10.607775445576326     
 C -0.86179768142821234        6.6316376030755766        8.6032947807806472     
 H  -2.7133125192361103        5.6215765233396215        14.601291651479963     
 H  -1.2268007811499997        6.4480378217616590        15.129598508380690     
 H  -1.1516885908769574        4.1150899667697756        12.958233700713789     
 H -0.11413216206138409        4.9511361221736037        14.125106647406804     
 H  -3.0510228583876953        7.0202283794646299        12.081173823089872     
 H  -3.1151223899881741        5.2597574465172992        12.329933641645473     
 H  -2.3408193281924823        10.831026788396709        13.391104109795995     
 C  -4.0329440263975256        10.179901046844138        14.587794158336314     
 C  -3.9403765180468509        7.8580189456848943        15.170109744464531     
 C   2.0842085683757801        5.8926242289726103        14.619966472750109     
 C  0.92493933009982343        6.6605876082176874        16.619946739967688     
 H   2.8012164005053575        5.6373175991508555        10.629032953922957     
 H   1.3153341852917040        6.4603401102667757        10.092857386515560     
 H   1.2360864076659848        4.1229880614953194        12.244862116819977     
 H  0.19419456974855387        4.9666115633980565        11.087877182945038     
 H   3.1217495844109626        7.0300400981591986        13.150777019619369     
 H   3.1856639492509471        5.2686699548912941        12.905939445571425     
 H   2.3969645206835368        10.845691734587735        11.833522258764571     
 C   4.1015335179020731        10.200792768589098        10.650897717768553     
 C   4.0248791297763962        7.8777153533733344        10.072447944504383     
 C  -2.4977076930636564        4.7743407414858590        9.8922315037344060     
 C  -1.3500502842225515        5.5211087884046819        7.9057737228737004     
 H -0.24516552907744185        7.3674225108166471        8.0897141677050488     
 H  -4.5018117123446588        11.159276154269651        14.633088242550125     
 C  -4.6048439864235879        9.0829653180017260        15.227485440533465     
 H  -4.3472679410663719        6.9780605637219084        15.662224689586727     
 C   2.5385424274036494        4.7806287757820041        15.336091925516730     
 C   1.3981892250736705        5.5451909049668577        17.319831696730539     
 H  0.31364969527701619        7.4011364091305598        17.132462735551201     
 H   4.5654100760856906        11.182349419718152        10.606005586222786     
 C   4.6839393681551620        9.1053995966283132        10.017869901503220     
 H   4.4387026666498040        6.9987714736981008        9.5846048671596336     
 H  -3.1390932733958414        4.0542975607356055        10.401220236716041     
 C  -2.1758816412205677        4.5915018444429156        8.5441689463196422     
 H  -1.0873778796564890        5.4061949210183728        6.8530816001960542     
 H  -5.5519898096333637        9.1796665999985336        15.755505977805043     
 H   3.1682758819839627        4.0498408644713662        14.827691802951582     
 C   2.2105839616268779        4.6023696437044217        16.683407918460080     
 H   1.1320232311232530        5.4347728396617176        18.372250956717721     
 H   5.6340305726688937        9.2051083909980811        9.4958132230546646     
 H  -2.5806016940125653        3.7351194689394780        8.0147005061115273     
 H   2.5997047901369856        3.7394623313729674        17.214038567861486     
         256

 Dy   4.2875896330666752       0.10833362428146864        4.2155878510391824     
 Cl   4.2860179178702289       -2.5741033577932040        4.1891412115588036     
 O   5.0729311628961629       0.56560224793294167        2.2349492734444123     
 N   5.7087080209080767        2.2368284810762900        4.6461518024222599     
 N   6.5211661466326234      -0.34874254920454667        5.4150883786298518     
 O   3.5086562031962290       0.57367745381453572        6.1983469654852446     
 N   2.8897585877080880        2.2476449529512017        3.7837473408967672     
 N   2.0382720397570089      -0.32362942719385396        3.0445095334189203     
 C   5.5192237729862654        1.6266416860102608        1.5597102272784462     
 C   6.3649776735028381        2.0262928311375497        5.9595379041414631     
 C   4.8755668961635772        3.4672768213573604        4.7212084403129913     
 C   6.7942242908647072        2.3743760944070336        3.6190863502023580     
 C   7.1452030580844843       -1.5431474459593975        5.5078332680763076     
 C   7.0919485178612698       0.71222050990072328        6.0372365388762175     
 C   3.0685367138428958        1.6377558084652808        6.8722764088816737     
 C   2.2328527012733881        2.0416545738837670        2.4694771520183596     
 C   3.7329622824944937        3.4716711541962955        3.7087358264785140     
 C   1.8038283962999799        2.3972447431957433        4.8093015749117205     
 C   1.3950184807436263       -1.5090617169943086        2.9698808839238646     
 C   1.4947622118246178       0.73311245637677280        2.3916000787533305     
 C   6.3480719358957147        2.5900000967185965        2.2020067173290747     
 C   5.1734064304671943        1.8379659556122878       0.20461075406262028     
 H   7.0657814242660830        2.8466691955043091        6.1924738983210057     
 H   5.5777913738826674        2.0284729316397461        6.7296050060738803     
 H   5.5020306879661911        4.3629741935950062        4.5702449640205920     
 H   4.4618730469503536        3.5244280189484973        5.7330837130432393     
 H   7.3786620846379378        1.4452325629776932        3.6708681464789295     
 H   7.4540469148221113        3.2060586738930157        3.9156473818817070     
 H   6.6359924985316434       -2.3681083598056234        5.0147555943151207     
 C   8.3463221060260064       -1.7243144771931074        6.1898388773124626     
 C   8.2852151243126979       0.60426580009123798        6.7482366978853614     
 C   2.2476162473972381        2.6070150998616062        6.2282550848422851     
 C   3.4122778654400676        1.8454761282707040        8.2282612908435677     
 H   1.5375582275430044        2.8670458510223424        2.2374407192017434     
 H   3.0202606313259581        2.0403251691289195        1.6995726342256239     
 H   3.1134545297966185        4.3719243997328183        3.8609646572700851     
 H   4.1463781566862039        3.5270355369200419        2.6967554009890451     
 H   1.2087249159533575        1.4751499200235518        4.7555489506606055     
 H   1.1540014352957269        3.2365243152211400        4.5115627127275211     
 H   1.8826062055747641       -2.3312905060163995        3.4886794586358625     
 C  0.20232104217075017       -1.6854872644908825        2.2723589927976033     
 C  0.31657661817222765       0.62676720983174050        1.6542118442253586     
 C   6.8160824049169806        3.6950516199963768        1.4842443887442696     
 C   5.6576952329566774        2.9483624639003390      -0.49578791524349869     
 H   4.5509171338242353        1.1050920858651418      -0.30586542665824717     
 H   8.8034591634705226       -2.7088799893549647        6.2428593204356124     
 C   8.9379485684963900      -0.62660317041248437        6.8100759839576428     
 H   8.7056906393984068        1.4844052118516564        7.2284051918916274     
 C   1.7782193883586379        3.7101080364017842        6.9482436058324435     
 C   2.9276430863203320        2.9546557805242384        8.9303260635968655     
 H   4.0287966350570708        1.1075867989306136        8.7386544599192941     
 H -0.27467481955946343       -2.6614189348399195        2.2400977507559126     
 C -0.35491021327924022      -0.59485345685947466        1.6086035850196416     
 H  -7.9975393592190733E-002   1.5018377988071669        1.1449479838700010     
 H   7.4578227469001037        4.4165365779456316        1.9908105387998318     
 C   6.4865520157662546        3.8785063593800002       0.13809270099333157     
 H   5.3869484006158892        3.0640227685034320       -1.5464445568755318     
 H   9.8898388533065464      -0.72671290039904157        7.3287873458446837     
 H   1.1379713673439331        4.4337653395012495        6.4428033786351833     
 C   2.1020941996898972        3.8875945383096182        8.2964482726718973     
 H   3.1927806641555430        3.0661256348409509        9.9828257022969797     
 H  -1.2977335283112592      -0.69389202369357983        1.0730612316083556     
 H   6.8873011551786911        4.7356563349185521      -0.39323789428902589     
 H   1.6991176959680616        4.7426806405453235        8.8291221140893335     
 Dy   4.3042571285595113        16.902611900850328        12.599726853438959     
 Cl   4.3050340807553145        19.580444200738036        12.625219446298233     
 O   3.4559474693968788        16.426857477117437        10.649136645459752     
 N   2.9176941236077716        14.749473655913445        13.073582059407881     
 N   2.0907583744191558        17.319531374037144        13.848077832456836     
 O   5.1596147810246968        16.437827715363216        14.549279151868548     
 N   5.7146265672722443        14.761496781718781        12.131373720409906     
 N   6.5080212054585491        17.343978365121966        11.335113566104816     
 C   3.0182058294028722        15.352324232809641        9.9894782830889053     
 C   2.2970051686783575        14.952949527634006        14.406078397020257     
 C   3.7616100175729246        13.524521860951211        13.121380430808131     
 C   1.8038185509871567        14.598460659045152        12.078088620855253     
 C   1.4397273518315239        18.500339002833577        13.927086098325512     
 C   1.5496902229031047        16.255369160293093        14.492380105128387     
 C   5.6060376302316524        15.369473794082293        15.213615504499163     
 C   6.3364802237409767        14.969871842271187        10.800460352936135     
 C   4.8814568061148647        13.529640631954377        12.082485863320128     
 C   6.8273014859014616        14.620435591986872        13.129099373451481     
 C   7.1432671847209637        18.532440246456527        11.244985397618420     
 C   7.0735582716447656        16.277652937003182        10.715907478027619     
 C   2.2180447127238501        14.379256631611632        10.652818719590401     
 C   3.3467078884689658        15.134340533541598        8.6312278786513801     
 H   1.6143913000250583        14.123169120265278        14.659370216209393     
 H   3.1054015302399782        14.962474504924788        15.154008853637324     
 H   3.1369801959379435        12.626409415660630        12.975457677393024     
 H   4.1968584174350525        13.460286845234361        14.123594272876126     
 H   1.2112991469507288        15.522145225195715        12.139274772912396     
 H   1.1612537716631826        13.761302414984666        12.396552099356237     
 H   1.9245188161763982        19.328955069251400        13.416242132522303     
 C  0.24112017219621287        18.664796294976568        14.617431966284146     
 C  0.36328844959935858        16.348291347258552        15.218317981571239     
 C   6.4115657813000411        14.398936620565529        14.553428645438379     
 C   5.2825980698305326        15.155335022823991        16.573883385145287     
 H   7.0248856609130268        14.145046066824721        10.547127015493766     
 H   5.5292586237938375        14.975846556738613        10.051408308248503     
 H   5.5139546996714444        12.636752596365332        12.227536816653810     
 H   4.4467064087784545        13.463231481567981        11.080157451156518     
 H   7.4119268822991717        15.549337917698850        13.068906898467842     
 H   7.4775878495286099        13.788663592321157        12.812493242535769     
 H   6.6400591109608849        19.361934214481995        11.736175941885506     
 C   8.3500559306926032        18.702746319113519        10.570152295791141     
 C   8.2736089002171536        16.373820030720722        10.014219435236598     
 C   1.7574370198568026        13.259008141194885        9.9536654227439669     
 C   2.8744292189414558        14.006331099175606        7.9503400345985220     
 H   3.9459788834735332        15.874335639761878        8.1030693771622531     
 H -0.24157107813289605        19.637480749378174        14.655936374249247     
 C -0.31602512104369940        17.565850622038894        15.266871990763912     
 H  -3.2421997243171602E-002   15.466632906725494        15.716644912711876     
 C   6.8741308149506795        13.280106235719439        15.254001724713056     
 C   5.7589021859918921        14.030488216015621        17.257286199042554     
 H   4.6800062835926282        15.893207265863269        17.101072823939855     
 H   8.8159915904695492        19.682972301312851        10.518073660029637     
 C   8.9371847626442964        17.599525193844705        9.9555144600052081     
 H   8.6904745895443547        15.488880097023372        9.5396775294508522     
 H   1.1370633207022123        12.530670548170161        10.477349912927581     
 C   2.0710862684477021        13.067788240755281        8.6043929040336344     
 H   3.1354274459109424        13.882787129873432        6.8979852554490044     
 H  -1.2647792859935028        17.656481608623103        15.793236865948783     
 H   7.4941778254228995        12.551501603223963        14.730102796548040     
 C   6.5620825161046712        13.090722846554080        16.604145722486525     
 H   5.4983115008449808        13.908751539323367        18.310005680368391     
 H   9.8949794365918855        17.692142542453588        9.4460777917265517     
 H   1.6801838516407086        12.197818959624691        8.0859888425776578     
 H   6.9537650855833766        12.221994274194097        17.124814473674228     
 Dy   1.3967658950867172E-002   8.5185183731823066        4.2186162996122452     
 Cl  -1.1128321232701830E-002   5.8357710472603266        4.2367173035750803     
 O  0.85965161568473536        8.9849766628843124        2.2600164538437166     
 N   1.4194443536756174        10.650445341507671        4.6812617554881344     
 N   2.2208081756789362        8.0766782363000118        5.4763410038765743     
 O -0.81879220382126694        9.0091887379905291        6.1700347828969839     
 N  -1.3871999739962475        10.664539803836089        3.7393068684433275     
 N  -2.1825252371247732        8.0805749813057055        2.9403144093072497     
 C   1.3014031517312825        10.056377619132197        1.5982144889298293     
 C   2.0468774158389840        10.449109838836051        6.0115077271899864     
 C  0.58086053774986401        11.880215929487266        4.7313360245544125     
 C   2.5296876002821569        10.797877108203657        3.6808650823452527     
 C   2.8565963828355567        6.8883340785064879        5.5637033412061880     
 C   2.7844809114372788        9.1419354940763053        6.0985102883154907     
 C  -1.2699847214382325        10.080416965869430        6.8258498680393487     
 C  -2.0050989245351096        10.458106559263774        2.4068399894557251     
 C -0.54223886855928449        11.888422356812995        3.6949349152841737     
 C  -2.4992569759137653        10.811106615083176        4.7359287923469680     
 C  -2.8251964101286497        6.8956474757305868        2.8506031248325381     
 C  -2.7416299844588412        9.1495664116625548        2.3183323486136693     
 C   2.1084605099084550        11.025251898943100        2.2593641244280867     
 C  0.97008983612314748        10.278107479161704       0.24093376676096875     
 H   2.7359527835437816        11.275721872643873        6.2565908230113187     
 H   1.2428572469933918        10.446903337924978        6.7638646692230120     
 H   1.2120132116348628        12.773862228124591        4.5859774349101805     
 H  0.14864887801595456        11.945363732559453        5.7346780088006772     
 H   3.1170876802361684        9.8704914924385552        3.7367945898199224     
 H   3.1780089564162237        11.630505343044902        3.9993039047673733     
 H   2.3530420865456305        6.0594807297110709        5.0716974845902545     
 C   4.0635444897977377        6.7182831862877608        6.2383315788661688     
 C   3.9822805270070041        9.0450107506230104        6.8040046526502564     
 C  -2.0825134122716036        11.040871434210604        6.1592431135489782     
 C -0.94087526336902871        10.307889937729255        8.1823062526627552     
 H  -2.6941785735766781        11.282356042403924        2.1524919955073787     
 H  -1.1962173604220769        10.454921744314824        1.6595336563500052     
 H  -1.1653850585651100        12.786545920006846        3.8480031685181890     
 H -0.11021195530510927        11.958002669311567        2.6916815589733289     
 H  -3.0852730287219683        9.8826611633029184        4.6797000927645769     
 H  -3.1491441932594868        11.642304018148165        4.4163523870155981     
 H  -2.3273080517296831        6.0639998263556762        3.3433410946541402     
 C  -4.0316039645877035        6.7310169309703465        2.1737913144769481     
 C  -3.9382049666718086        9.0567688317512793        1.6097206923347016     
 C   2.5634688794104017        12.150436143838030        1.5639932168359840     
 C   1.4395999364093228        11.408760055770262      -0.43765277693934773     
 H  0.36674228043271417        9.5420482579219481      -0.28792533025422828     
 H   4.5319766693491292        5.7392428282844516        6.2869085505486453     
 C   4.6476234088182915        7.8202056869079124        6.8585773010472675     
 H   4.3967627515923464        9.9286775802360676        7.2829823153056283     
 C  -2.5491932320291801        12.161886063804410        6.8530421134599528     
 C  -1.4193147158749784        11.436841007312090        8.8575546413471375     
 H -0.33372072805020947        9.5752650929113603        8.7121640398544145     
 H  -4.5039124587946997        5.7537416778019468        2.1245751532844315     
 C  -4.6090845585819267        7.8350534392731035        1.5520606704496664     
 H  -4.3481502934709981        9.9424830208224488        1.1306222992428558     
 H   3.1834449152644586        12.878556383813498        2.0889295759395829     
 C   2.2428019485238564        12.347439656970696       0.21698988312789930     
 H   1.1739979072497932        11.536061584134165       -1.4884752749107999     
 H   5.6046869487654689        7.7270689037877318        7.3694113756948481     
 H  -3.1759894473522667        12.882533233427266        6.3264088685887439     
 C  -2.2316241380603179        12.365015039242433        8.1997415544952972     
 H  -1.1550682006878403        11.569279009675208        9.9080431908288595     
 H  -5.5652562584221501        7.7459172901676325        1.0389201695573451     
 H   2.6278478821725866        13.221498027037548      -0.29966292923934029     
 H  -2.6271182900232986        13.235920421545970        8.7133662317738221     
 Dy   3.3862564007329808E-002   8.3786491308350968        12.606097157850837     
 Cl   1.6118764429813557E-002   11.060832826958329        12.588085689542353     
 O -0.75745269494636980        7.9063868655674403        10.633929246683172     
 N  -1.3700373181617120        6.2404374747664484        13.049740489320326     
 N  -2.1985672519035351        8.8180180987999357        13.813434873292005     
 O  0.83364239800795736        7.9307751012116983        14.587386314971040     
 N   1.4449184113801448        6.2488285427488615        12.174986838558175     
 N   2.2678658010836927        8.8297928297757604        11.415116882064675     
 C  -1.2046702542586405        6.8433274597108582        9.9628118870311582     
 C  -2.0172989829283430        6.4474524650696869        14.368237442597824     
 C -0.52989527501568123        5.0140153550316544        13.116582042348552     
 C  -2.4629213262363270        6.0951513384939009        12.031623518150768     
 C  -2.8351811211778126        10.006275949898461        13.899769080309451     
 C  -2.7531856825127639        7.7565596590817005        14.449295262714358     
 C   1.2717336932664918        6.8659706039592381        15.261981465589958     
 C   2.0992786508159167        6.4590201913063119        10.860411089191299     
 C  0.60880437773573592        5.0202080956000730        12.099618545327148     
 C   2.5320694569544497        6.1046928197135575        13.199726110518231     
 C   2.9000939229890861        10.020535477073786        11.331651334603714     
 C   2.8313560182248168        7.7700955870598660        10.784562519381014     
 C  -2.0267918477329721        5.8788490455238893        10.611703907112290     
 C -0.86740550529174421        6.6328006172227347        8.6058911094716866     
 H  -2.7113601900765425        5.6228569754796638        14.606232079526634     
 H  -1.2243923259999996        6.4499033740103631        15.132385933271724     
 H  -1.1522455430017400        4.1160974552620226        12.961524695845590     
 H -0.11302795697678586        4.9522887863209810        14.126815021717160     
 H  -3.0523641072779517        7.0210313825130042        12.085906140446554     
 H  -3.1159661474005991        5.2605592184042660        12.335160172718199     
 H  -2.3395709378933174        10.832131660608185        13.394637038885328     
 C  -4.0322134926311337        10.180851390761458        14.590504678065612     
 C  -3.9396438459749787        7.8590125190310172        15.173065330668472     
 C   2.0871318466673601        5.8924220192200982        14.617535433222319     
 C  0.93025962966650977        6.6598729598712776        16.619069882582387     
 H   2.7968703301047624        5.6366256643118708        10.625434220787074     
 H   1.3105635090148480        6.4605886056038004        10.091929498524943     
 H   1.2346610240919864        4.1232417822291731        12.245587524795535     
 H  0.19146307088760342        4.9661240974982723        11.089188354617812     
 H   3.1222821180208560        7.0301329048415093        13.146998334328329     
 H   3.1857492433897305        5.2687847423033727        12.901645082219044     
 H   2.3970899369520331        10.844947900533542        11.831739176112952     
 C   4.1009369577907320        10.199068133712531        10.648639714516491     
 C   4.0222413847345750        7.8762494335651869        10.069192283492786     
 C  -2.5004665345232500        4.7744338454207638        9.8969400221305825     
 C  -1.3555037561644900        5.5217062758263848        7.9091422152432891     
 H -0.25172562481328165        7.3688187282036868        8.0914877487378210     
 H  -4.5012694150285855        11.160135474439690        14.635532772944556     
 C  -4.6043450333654112        9.0838722708570891        15.229909734585302     
 H  -4.3466431173812197        6.9790256409305860        15.665024998043757     
 C   2.5428105164699106        4.7805140955062262        15.332912589848204     
 C   1.4044233109765958        5.5442863004372063        17.318064047716032     
 H  0.31952277749068103        7.4003272932716087        17.132445419534402     
 H   4.5657335523206140        11.180206667549470        10.604168267598032     
 C   4.6823052628490327        9.1034545484362788        10.015067592080641     
 H   4.4353154206776031        6.9971630613094229        9.5809629881530078     
 H  -3.1406032941963034        4.0539140133205382        10.406820363414258     
 C  -2.1799331687849492        4.5915635519270355        8.5485601761063492     
 H  -1.0934571032057681        5.4065943011163311        6.8563010164520479     
 H  -5.5518697983518788        9.1804943577431413        15.757257149437816     
 H   3.1721883427746338        4.0500341105856581        14.823627970334741     
 C   2.2165233941683358        4.6019180954039305        16.680588718408963     
 H   1.1390875591984471        5.4333628148437487        18.370643591093529     
 H   5.6325104381279054        9.2026820322205154        9.4931232795708134     
 H  -2.5844975890667246        3.7347623140462027        8.0196139679769125     
 H   2.6066374736995428        3.7391086643759710        17.210664040299100     
         256

 Dy   4.2873784395458401       0.10577218120878507        4.2151662004467845     
 Cl   4.2860377652614501       -2.5764307144190530        4.1907325286639532     
 O   5.0768031481591427       0.56362507169132392        2.2360939246888609     
 N   5.7066618898695669        2.2353355678167537        4.6478738762069769     
 N   6.5192303463160455      -0.34933292829147833        5.4181137164636199     
 O   3.5033456854217002       0.57169594725021877        6.1956461416120892     
 N   2.8891983370820769        2.2448825749698016        3.7799318058471711     
 N   2.0410385042623829      -0.32714959028212220        3.0379144103790550     
 C   5.5230330882379821        1.6252535390214782        1.5617625286811405     
 C   6.3604433929274826        2.0253631496203561        5.9626115857237805     
 C   4.8730462020306300        3.4656083039501904        4.7206972409738670     
 C   6.7942124175941192        2.3732414989436545        3.6229994148895632     
 C   7.1448848679489245       -1.5429276110519730        5.5099834620792691     
 C   7.0886517649036112       0.71201508822563286        6.0409209371416903     
 C   3.0628594656875339        1.6364766922946208        6.8683084698214643     
 C   2.2347192830267146        2.0384184273357961        2.4645478256660649     
 C   3.7319911295201820        3.4692630453842588        3.7063957520061996     
 C   1.8013434896999825        2.3944393653837754        4.8033927563477556     
 C   1.3980881960756728       -1.5126844374825201        2.9626236254833818     
 C   1.4964777518715406       0.73003834726717620        2.3865615907466644     
 C   6.3503782391462504        2.5890224744787722        2.2053318440754404     
 C   5.1785290043962942        1.8370289163607518       0.20639552581729273     
 H   7.0600923916953224        2.8463168949787705        6.1968747946058800     
 H   5.5717843074973343        2.0268262223097779        6.7311326728646454     
 H   5.4995905077454177        4.3612767164706305        4.5697714539930177     
 H   4.4578928215940596        3.5236382584424351        5.7318974722628342     
 H   7.3788938651456961        1.4442823052429816        3.6755976531940635     
 H   7.4531076519818473        3.2051332870438887        3.9209658535339935     
 H   6.6367894474776881       -2.3682557950799201        5.0164162922257312     
 C   8.3463644282602552       -1.7228666102564689        6.1916509753109050     
 C   8.2820076237361100       0.60518778441733323        6.7519686684246913     
 C   2.2430989394600833        2.6055417619289054        6.2226446457119993     
 C   3.4052550943600592        1.8453121505868662        8.2244532555381227     
 H   1.5400246266251287        2.8637992565570496        2.2308153542265257     
 H   3.0235032965477138        2.0364215466253048        1.6960993728724210     
 H   3.1117784138470412        4.3691809983662164        3.8578576471738248     
 H   4.1469056507254285        3.5250113836550372        2.6950689108654147     
 H   1.2068226607341879        1.4719517733581078        4.7494698254530290     
 H   1.1516482168462610        3.2331842732434977        4.5039748653365805     
 H   1.8864586376654184       -2.3352863004018496        3.4800341074438799     
 C  0.20458563688690640       -1.6887392412545221        2.2663808810979029     
 C  0.31705670301319916       0.62429996827777290        1.6511620050971889     
 C   6.8184887001523578        3.6947428757843297        1.4886786362262359     
 C   5.6625942200745936        2.9482749204752965      -0.49283400481306133     
 H   4.5571432913837056        1.1039989990194992      -0.30519871317596625     
 H   8.8050393161992080       -2.7067285495230942        6.2437722079186608     
 C   8.9364118027593413      -0.62485786259842391        6.8128112990754373     
 H   8.7013238185111064        1.4855518924576994        7.2327151827426741     
 C   1.7741136288013082        3.7100179750265614        6.9407389940158879     
 C   2.9211724493802902        2.9559188585837086        8.9246487991972572     
 H   4.0207685723624369        1.1076007033142869        8.7363301135543825     
 H -0.27192139278953048       -2.6648530642349293        2.2332101732864236     
 C -0.35418104309433518      -0.59745377100204033        1.6051375965171863     
 H  -8.0457903930666888E-002   1.4998645295437711        1.1435783306487508     
 H   7.4591404884250903        4.4164492446649275        1.9963166553123528     
 C   6.4902114866704732        3.8786672683700001       0.14227320016916511     
 H   5.3925352508139035        3.0644602702405028       -1.5436152716660902     
 H   9.8885224004182284      -0.72418501412416136        7.3312525973890983     
 H   1.1352235181759416        4.4337527682885938        6.4337118957432855     
 C   2.0971436377661603        3.8889549078459158        8.2889701113754093     
 H   3.1859588491236002        3.0685984776233322        9.9771107519348572     
 H  -1.2978567640848517      -0.69611491315688234        1.0710770508698113     
 H   6.8908260828813548        4.7363798393787331      -0.38827773194039766     
 H   1.6948161947220539        4.7452003476396580        8.8203049245281679     
 Dy   4.3046931535145720        16.900535679981537        12.600473724621589     
 Cl   4.3052948356984002        19.578203969270781        12.623504988023456     
 O   3.4582111494597689        16.425349152990258        10.649011914902283     
 N   2.9169726411443002        14.747977235749264        13.073006039681895     
 N   2.0910126979792616        17.318843563057502        13.847811677449732     
 O   5.1577157633966095        16.435990616992814        14.551198400634979     
 N   5.7144316590132131        14.758912938203933        12.133704163408668     
 N   6.5102766612387306        17.340982398644218        11.339874613279214     
 C   3.0201734729400131        15.351219025545937        9.9888579802402919     
 C   2.2951333037685631        14.951839838829756        14.404818598767724     
 C   3.7603055261263094        13.522688560907310        13.121815493694614     
 C   1.8040222050637620        14.597376820239507        12.076546190673346     
 C   1.4410923229150834        18.500189191866880        13.927671793259822     
 C   1.5485563315402167        16.254631558318955        14.490770549037340     
 C   5.6035298070776962        15.367704907709506        15.216022414036768     
 C   6.3374914549608548        14.967312843612289        10.803407433781617     
 C   4.8809125601505068        13.527340381160080        12.083834451530112     
 C   6.8261028952387797        14.617456832026013        13.132429900207546     
 C   7.1462356719683431        18.529138457974462        11.250828459366117     
 C   7.0748946897641698        16.274946304277783        10.719422777899167     
 C   2.2192917627333686        14.378315660397678        10.651557148954101     
 C   3.3488644874603453        15.133729323323900        8.6305901690074585     
 H   1.6118919356719261        14.122429189344617        14.657531131695718     
 H   3.1028460234349811        14.961084132259190        15.153460989657658     
 H   3.1354473978082007        12.624764374528050        12.975742058718895     
 H   4.1948083769681714        13.458646380642564        14.124362006541611     
 H   1.2117507804443877        15.521232364246250        12.137421310498347     
 H   1.1608740346427848        13.760401834599083        12.394303871699206     
 H   1.9269982650293485        19.328835308132476        13.417965840282015     
 C  0.24221939774668627        18.665097436141998        14.617438644861128     
 C  0.36163138813693879        16.347884763801233        15.215704819462333     
 C   6.4092466748875365        14.396783458407338        14.556587768271081     
 C   5.2793546537892162        15.154157590908493        16.576196358552124     
 H   7.0259613995238990        14.142393425646631        10.550585774894545     
 H   5.5309264151696080        14.973496447071286        10.053664726154940     
 H   5.5129354466125138        12.634175230282166        12.229158245034583     
 H   4.4469103801686476        13.461292712946983        11.081163541474453     
 H   7.4113270590367755        15.545962629386493        13.072346744034363     
 H   7.4762010401000332        13.785210421056012        12.816674946493798     
 H   6.6436897980407741        19.358452616209245        11.742986440849817     
 C   8.3528053249685268        18.699382224599329        10.575622406292249     
 C   8.2743519964400090        16.371252849268132        10.016775917294522     
 C   1.7584828451997023        13.258532900820523        9.9518127620009711     
 C   2.8760722111612735        14.006376547066155        7.9490127277237068     
 H   3.9486545444393415        15.873672456329142        8.1029772420294712     
 H -0.23934024302878404        19.638287734093403        14.656874307743092     
 C -0.31660589412573698        17.565962011034031        15.265015201905923     
 H  -3.5220606800275153E-002   15.466116326284807        15.712875548972891     
 C   6.8716842359693437        13.278490145779509        15.258045770873924     
 C   5.7556547885054066        14.029879850251170        17.260489321799735     
 H   4.6764867088310496        15.892291383917861        17.102669050522373     
 H   8.8195070343983542        19.679282913698742        10.524637758588433     
 C   8.9386212004387584        17.596590496401618        9.9590445533795560     
 H   8.6902932762013094        15.486658773220451        9.5408342124444943     
 H   1.1376417809644357        12.530255116361390        10.475007565736632     
 C   2.0723030022917395        13.067831600860870        8.6025289224044315     
 H   3.1369983672470747        13.883353342514253        6.8965892372428792     
 H  -1.2656264238443149        17.656792696082714        15.790822340492685     
 H   7.4921982334200372        12.549747007920967        14.734937177342035     
 C   6.5592424081165870        13.089933965059819        16.608172715538210     
 H   5.4950157335518588        13.908862842120445        18.313266364697341     
 H   9.8959589238553995        17.689280188259392        9.4488179155607330     
 H   1.6810746649356201        12.198291283559104        8.0836918331054495     
 H   6.9510686768229544        12.221668332969836        17.129400533102451     
 Dy   1.4299885794508777E-002   8.5227864228220174        4.2172477986982138     
 Cl  -9.6798176286141020E-003   5.8399758248902858        4.2350109187281948     
 O  0.85641409134914337        8.9892485342612733        2.2573407804132519     
 N   1.4194492512411652        10.654853734731713        4.6782674869396175     
 N   2.2230484819690695        8.0814963912250111        5.4709415523045024     
 O -0.81568276388110861        9.0120872791792124        6.1701544827223609     
 N  -1.3880614824717166        10.667920066306579        3.7402387297504118     
 N  -2.1836733414716769        8.0835019005799928        2.9426970160313437     
 C   1.2985321352023722        10.060046563453174        1.5948702586136005     
 C   2.0482959293091110        10.453562846106545        6.0078085457037380     
 C  0.58055455651863108        11.884340668176357        4.7294413797851114     
 C   2.5285254988718870        10.802434264603200        3.6766622238020963     
 C   2.8591955678686123        6.8932827134931767        5.5574634420179150     
 C   2.7859377731201191        9.1463617273042672        6.0944050469135540     
 C  -1.2671117618084535        10.082562573823251        6.8270022126594307     
 C  -2.0077777645557209        10.461059348230801        2.4087580947987592     
 C -0.54344543371437393        11.891917710036370        3.6941617164111520     
 C  -2.4986051088995445        10.814308121847779        4.7384677877785970     
 C  -2.8256028259750687        6.8981640648517635        2.8532042671659705     
 C  -2.7435938044014860        9.1521059432797340        2.3208857400119607     
 C   2.1063435851198982        11.028859169912714        2.2552212563370757     
 C  0.96711583369525411        10.280825021166491       0.23748543020334767     
 H   2.7375913883008089        11.280201184513389        6.2521609709849040     
 H   1.2450430195317179        10.451394854221855        6.7609637049701350     
 H   1.2111787535930048        12.778271519296517        4.5837229695339081     
 H  0.14921788592646024        11.949095334439523        5.7331841396755925     
 H   3.1163614340941472        9.8753459338962362        3.7325625361799322     
 H   3.1768597239141956        11.635423222414289        3.9941114942339517     
 H   2.3562399785149268        6.0647354295346876        5.0643320367539726     
 C   4.0657033660355202        6.7229893266892908        6.2327788113328975     
 C   3.9829657139061285        9.0490075431326336        6.8011209113064739     
 C  -2.0803653486376534        11.043210453296780        6.1615446751178560     
 C -0.93779904882290011        10.308770788938100        8.1836153319674114     
 H  -2.6976173301795932        11.284927384228434        2.1553295858564563     
 H  -1.1999257684443174        10.458201912875470        1.6603727723312547     
 H  -1.1665647071569714        12.790091808168489        3.8469436622909154     
 H -0.11226037874197062        11.960636547147621        2.6904941303766630     
 H  -3.0847670629067223        9.8859577230650544        4.6824989023315045     
 H  -3.1488771897770511        11.645667970029644        4.4201546633761479     
 H  -2.3270315593884727        6.0668491400612172        3.3458297346223724     
 C  -4.0320255330017405        6.7327622851865536        2.1766365774548295     
 C  -3.9401564630378325        9.0585082153948697        1.6124131991678639     
 C   2.5626125368966015        12.152639110158278        1.5585104521939859     
 C   1.4378945007581574        11.410137229023979      -0.44236157372192925     
 H  0.36309392926612488        9.5446470249692048      -0.29043032843494976     
 H   4.5346032377804875        5.7441207654738946        6.2804002261925644     
 C   4.6486443418160048        7.8243742380069232        6.8549819518288588     
 H   4.3966953176558032        9.9322450089815586        7.2815016646674247     
 C  -2.5474550106130329        12.163181067903858        6.8567236602399584     
 C  -1.4169875508156060        11.436475673510579        8.8603145154662446     
 H -0.33002117665643327        9.5759621834224404        8.7124509792976124     
 H  -4.5036902103703627        5.7551669005267039        2.1275879538488773     
 C  -4.6102721823341852        7.8364067806139657        1.5549208245559580     
 H  -4.3506583584496230        9.9438949940946433        1.1331978333874990     
 H   3.1836857601564015        12.880454566686812        2.0824860559471352     
 C   2.2422820057833746        12.348436972986859       0.21130291723691189     
 H   1.1726122316435690        11.536497778817395       -1.4933629977219500     
 H   5.6051415928572856        7.7309558961642653        7.3667755523329923     
 H  -3.1748691034707335        12.883991307348859        6.3311020346901508     
 C  -2.2299011200777783        12.364885054512129        8.2036060111458848     
 H  -1.1529007554768602        11.567747374265807        9.9109754744502521     
 H  -5.5663653252068812        7.7467276330591792        1.0417602498501770     
 H   2.6287214377385135        13.221274470020354      -0.30620740392192269     
 H  -2.6260450716453865        13.234857596515223        8.7182190987270953     
 Dy   3.3670500143913581E-002   8.3794259730307097        12.607253372494482     
 Cl   1.7525310363586864E-002   11.061554181651038        12.590274295462059     
 O -0.76135036031557357        7.9077286104590110        10.636381271335276     
 N  -1.3701375141539980        6.2414460942831420        13.052754888780285     
 N  -2.1972126159155931        8.8192047692124440        13.817253315980503     
 O  0.83650245280696267        7.9304987222477363        14.586932546324659     
 N   1.4437548953576267        6.2489312287802541        12.173844150675901     
 N   2.2662422145732313        8.8293251407912905        11.412576786644090     
 C  -1.2088011393388103        6.8444162756345008        9.9658002766772640     
 C  -2.0158244109873000        6.4487839844484762        14.372010454773095     
 C -0.53007750500122108        5.0149490659651974        13.118820595642484     
 C  -2.4642410916942863        6.0959722066696642        12.035950574569423     
 C  -2.8340411840680861        10.007363640711153        13.903157768683270     
 C  -2.7519841247736681        7.7577277112339882        14.453000157750063     
 C   1.2754104873706804        6.8655715618143338        15.260755725653713     
 C   2.0958604054264272        6.4587446271805229        10.858060200492385     
 C  0.60732306554376891        5.0204348724250636        12.100364769286255     
 C   2.5326901933226438        6.1047560682743622        13.196681648565953     
 C   2.8994082533154506        10.019571328714562        11.329427873703251     
 C   2.8287477642967147        7.7693550388773822        10.781523149758387     
 C  -2.0296358160788506        5.8795059063959032        10.615632368648255     
 C -0.87301332915527619        6.6339636313698929        8.6084874381627259     
 H  -2.7094078609169747        5.6241374276197060        14.611172507573304     
 H  -1.2219838708499997        6.4517689262590681        15.135173358162760     
 H  -1.1528024951265223        4.1171049437542697        12.964815690977391     
 H -0.11192375189218762        4.9534414504683584        14.128523396027514     
 H  -3.0537053561682077        7.0218343855613785        12.090638457803234     
 H  -3.1168099048130244        5.2613609902912328        12.340386703790923     
 H  -2.3383225475941529        10.833236532819662        13.398169967974663     
 C  -4.0314829588647418        10.181801734678775        14.593215197794910     
 C  -3.9389111739031062        7.8600060923771400        15.176020916872412     
 C   2.0900551249589401        5.8922198094675862        14.615104393694530     
 C  0.93557992923319599        6.6591583115248678        16.618193025197090     
 H   2.7925242597041668        5.6359337294728871        10.621835487651190     
 H   1.3057928327379922        6.4608371009408252        10.091001610534324     
 H   1.2332356405179881        4.1234955029630260        12.246312932771092     
 H  0.18873157202665300        4.9656366315984890        11.090499526290586     
 H   3.1228146516307489        7.0302257115238209        13.143219649037286     
 H   3.1858345375285144        5.2688995297154513        12.897350718866663     
 H   2.3972153532205289        10.844204066479351        11.829956093461332     
 C   4.1003403976793900        10.197343498835965        10.646381711264430     
 C   4.0196036396927530        7.8747835137570386        10.065936622481187     
 C  -2.5032253759828440        4.7745269493556686        9.9016485405267591     
 C  -1.3609572281064288        5.5223037632480869        7.9125107076128778     
 H -0.25828572054912141        7.3702149455907255        8.0932613297705931     
 H  -4.5007271177125121        11.160994794609728        14.637977303338985     
 C  -4.6038460803072345        9.0847792237124523        15.232334028637139     
 H  -4.3460182936960674        6.9799907181392626        15.667825306500788     
 C   2.5470786055361718        4.7803994152304483        15.329733254179679     
 C   1.4106573968795213        5.5433816959075557        17.316296398701528     
 H  0.32539585970434592        7.3995181774126575        17.132428103517601     
 H   4.5660570285555373        11.178063915380786        10.602330948973279     
 C   4.6806711575429034        9.1015095002442443        10.012265282658060     
 H   4.4319281747054022        6.9955546489207450        9.5773211091463821     
 H  -3.1421133149967653        4.0535304659054709        10.412420490112476     
 C  -2.1839846963493303        4.5916252594111562        8.5529514058930545     
 H  -1.0995363267550469        5.4069936812142902        6.8595204327080417     
 H  -5.5517497870703938        9.1813221154877489        15.759008321070588     
 H   3.1761008035653044        4.0502273566999509        14.819564137717897     
 C   2.2224628267097937        4.6014665471034402        16.677769518357842     
 H   1.1461518872736411        5.4319527900257807        18.369036225469340     
 H   5.6309903035869171        9.2002556734429515        9.4904333360869604     
 H  -2.5883934841208842        3.7344051591529275        8.0245274298422995     
 H   2.6135701572621000        3.7387549973789747        17.207289512736711     
         256

 Dy   4.2871672460250059       0.10321073813610149        4.2147445498543865     
 Cl   4.2860576126526713       -2.5787580710449025        4.1923238457691028     
 O   5.0806751334221225       0.56164789544970628        2.2372385759333091     
 N   5.7046157588310571        2.2338426545572174        4.6495959499916948     
 N   6.5172945459994676      -0.34992330737840999        5.4211390542973890     
 O   3.4980351676471715       0.56971444068590182        6.1929453177389338     
 N   2.8886380864560661        2.2421201969884010        3.7761162707975751     
 N   2.0438049687677569      -0.33066975337039045        3.0313192873391901     
 C   5.5268424034896988        1.6238653920326958        1.5638148300838346     
 C   6.3559091123521281        2.0244334681031626        5.9656852673060978     
 C   4.8705255078976828        3.4639397865430204        4.7201860416347436     
 C   6.7942005443235303        2.3721069034802755        3.6269124795767684     
 C   7.1445666778133639       -1.5427077761445482        5.5121336560822307     
 C   7.0853550119459525       0.71180966655054245        6.0446053354071632     
 C   3.0571822175321719        1.6351975761239606        6.8643405307612548     
 C   2.2365858647800412        2.0351822807878257        2.4596184993137697     
 C   3.7310199765458703        3.4668549365722217        3.7040556775338853     
 C   1.7988585830999848        2.3916339875718071        4.7974839377837908     
 C   1.4011579114077195       -1.5163071579707315        2.9553663670428985     
 C   1.4981932919184633       0.72696423815757960        2.3815231027399979     
 C   6.3526845423967861        2.5880448522389474        2.2086569708218056     
 C   5.1836515783253949        1.8360918771092158       0.20818029757196521     
 H   7.0544033591245618        2.8459645944532319        6.2012756908907543     
 H   5.5657772411120003        2.0251795129798098        6.7326603396554106     
 H   5.4971503275246443        4.3595792393462549        4.5692979439654442     
 H   4.4539125962377648        3.5228484979363732        5.7307112314824291     
 H   7.3791256456534535        1.4433320475082700        3.6803271599091971     
 H   7.4521683891415833        3.2042079001947616        3.9262843251862805     
 H   6.6375863964237327       -2.3684032303542173        5.0180769901363407     
 C   8.3464067504945056       -1.7214187433198305        6.1934630733093465     
 C   8.2788001231595238       0.60610976874342848        6.7557006389640213     
 C   2.2385816315229286        2.6040684239962046        6.2170342065817135     
 C   3.3982323232800509        1.8451481729030281        8.2206452202326759     
 H   1.5424910257072533        2.8605526620917567        2.2241899892513075     
 H   3.0267459617694690        2.0325179241216897        1.6926261115192178     
 H   3.1101022978974640        4.3664375969996136        3.8547506370775642     
 H   4.1474331447646531        3.5229872303900320        2.6933824207417838     
 H   1.2049204055150182        1.4687536266926640        4.7433907002454534     
 H   1.1492949983967953        3.2298442312658553        4.4963870179456409     
 H   1.8903110697560730       -2.3392820947872992        3.4713887562518968     
 C  0.20685023160306262       -1.6919912180181620        2.2604027693982025     
 C  0.31753678785417072       0.62183272672380541        1.6481121659690190     
 C   6.8208949953877358        3.6944341315722826        1.4931128837082022     
 C   5.6674932071925088        2.9481873770502545      -0.48988009438262398     
 H   4.5633694489431766        1.1029059121738563      -0.30453199969368533     
 H   8.8066194689278916       -2.7045771096912237        6.2446850954017092     
 C   8.9348750370222909      -0.62311255478436334        6.8155466141932317     
 H   8.6969569976238041        1.4866985730637423        7.2370251735937199     
 C   1.7700078692439782        3.7099279136513386        6.9332343821993323     
 C   2.9147018124402488        2.9571819366431784        8.9189715347976488     
 H   4.0127405096678030        1.1076146076979603        8.7340057671894709     
 H -0.26916796601959758       -2.6682871936299390        2.2263225958169346     
 C -0.35345187290943009      -0.60005408514460601        1.6016716080147311     
 H  -8.0940414269143043E-002   1.4978912602803753        1.1422086774275007     
 H   7.4604582299500777        4.4163619113842234        2.0018227718248740     
 C   6.4938709575746909        3.8788281773600004       0.14645369934499869     
 H   5.3981221010119178        3.0648977719775741       -1.5407859864566489     
 H   9.8872059475299103      -0.72165712784928115        7.3337178489335129     
 H   1.1324756690079498        4.4337401970759371        6.4246204128513869     
 C   2.0921930758424234        3.8903152773822138        8.2814919500789230     
 H   3.1791370340916569        3.0710713204057130        9.9713958015727346     
 H  -1.2979799998584445      -0.69833780262018497        1.0690928701312667     
 H   6.8943510105840184        4.7371033438389141      -0.38331756959176944     
 H   1.6905146934760462        4.7477200547339935        8.8114877349670007     
 Dy   4.3051291784696337        16.898459459112747        12.601220595804218     
 Cl   4.3055555906414860        19.575963737803526        12.621790529748676     
 O   3.4604748295226591        16.423840828863078        10.648887184344815     
 N   2.9162511586808288        14.746480815585086        13.072430019955910     
 N   2.0912670215393669        17.318155752077857        13.847545522442626     
 O   5.1558167457685222        16.434153518622413        14.553117649401411     
 N   5.7142367507541829        14.756329094689086        12.136034606407430     
 N   6.5125321170189121        17.337986432166474        11.344635660453612     
 C   3.0221411164771541        15.350113818282232        9.9882376773916786     
 C   2.2932614388587682        14.950730150025505        14.403558800515192     
 C   3.7590010346796938        13.520855260863408        13.122250556581097     
 C   1.8042258591403675        14.596292981433864        12.075003760491439     
 C   1.4424572939986429        18.500039380900184        13.928257488194134     
 C   1.5474224401773287        16.253893956344818        14.489160992946291     
 C   5.6010219839237392        15.365936021336719        15.218429323574371     
 C   6.3385026861807328        14.964753844953391        10.806354514627099     
 C   4.8803683141861489        13.525040130365783        12.085183039740096     
 C   6.8249043045760969        14.614478072065154        13.135760426963611     
 C   7.1492041592157225        18.525836669492396        11.256671521113814     
 C   7.0762311078835740        16.272239671552388        10.722938077770715     
 C   2.2205388127428876        14.377374689183725        10.650295578317801     
 C   3.3510210864517243        15.133118113106200        8.6299524593635351     
 H   1.6093925713187938        14.121689258423958        14.655692047182043     
 H   3.1002905166299839        14.959693759593591        15.152913125677992     
 H   3.1339145996784579        12.623119333395472        12.976026440044768     
 H   4.1927583365012895        13.457005916050770        14.125129740207095     
 H   1.2122024139380465        15.520319503296786        12.135567848084298     
 H   1.1604942976223871        13.759501254213500        12.392055644042177     
 H   1.9294777138822985        19.328715547013552        13.419689548041728     
 C  0.24331862329715967        18.665398577307428        14.617445323438110     
 C  0.35997432667451895        16.347478180343913        15.213091657353429     
 C   6.4069275684750311        14.394630296249145        14.559746891103783     
 C   5.2761112377478998        15.152980158992994        16.578509331958966     
 H   7.0270371381347703        14.139740784468541        10.554044534295324     
 H   5.5325942065453786        14.971146337403960        10.055921144061376     
 H   5.5119161935535832        12.631597864198998        12.230779673415357     
 H   4.4471143515588407        13.459353944325986        11.082169631792388     
 H   7.4107272357743792        15.542587341074137        13.075786589600883     
 H   7.4748142306714573        13.781757249790868        12.820856650451827     
 H   6.6473204851206633        19.354971017936496        11.749796939814129     
 C   8.3555547192444521        18.696018130085140        10.581092516793356     
 C   8.2750950926628644        16.368685667815541        10.019332399352448     
 C   1.7595286705426021        13.258057660446163        9.9499601012579735     
 C   2.8777152033810918        14.006421994956705        7.9476854208488916     
 H   3.9513302054051498        15.873009272896409        8.1028851068966894     
 H -0.23710940792467203        19.639094718808632        14.657812241236936     
 C -0.31718666720777455        17.566073400029168        15.263158413047934     
 H  -3.8019216357378705E-002   15.465599745844120        15.709106185233907     
 C   6.8692376569880089        13.276874055839579        15.262089817034793     
 C   5.7524073910189202        14.029271484486717        17.263692444556916     
 H   4.6729671340694710        15.891375501972453        17.104265277104890     
 H   8.8230224783271609        19.675593526084636        10.531201857147227     
 C   8.9400576382332204        17.593655798958526        9.9625746467539038     
 H   8.6901119628582659        15.484437449417531        9.5419908954381381     
 H   1.1382202412266591        12.529839684552620        10.472665218545686     
 C   2.0735197361357769        13.067874960966462        8.6006649407752267     
 H   3.1385692885832066        13.883919555155074        6.8951932190367531     
 H  -1.2664735616951270        17.657103783542325        15.788407815036587     
 H   7.4902186414171750        12.547992412617972        14.739771558136029     
 C   6.5564023001285028        13.089145083565560        16.612199708589891     
 H   5.4917199662587359        13.908974144917524        18.316527049026295     
 H   9.8969384111189136        17.686417834065193        9.4515580393949126     
 H   1.6819654782305316        12.198763607493518        8.0813948236332429     
 H   6.9483722680625322        12.221342391745575        17.133986592530672     
 Dy   1.4632112638150379E-002   8.5270544724617299        4.2158792977841832     
 Cl  -8.2313140245263722E-003   5.8441806025202450        4.2333045338813102     
 O  0.85317656701355149        8.9935204056382361        2.2546651069827872     
 N   1.4194541488067129        10.659262127955754        4.6752732183911005     
 N   2.2252887882592023        8.0863145461500086        5.4655421007324305     
 O -0.81257332394095028        9.0149858203678974        6.1702741825477379     
 N  -1.3889229909471856        10.671300328777068        3.7411705910574957     
 N  -2.1848214458185802        8.0864288198542802        2.9450796227554372     
 C   1.2956611186734619        10.063715507774148        1.5915260282973720     
 C   2.0497144427792380        10.458015853377040        6.0041093642174896     
 C  0.58024857528739804        11.888465406865450        4.7275467350158094     
 C   2.5273633974616176        10.806991421002744        3.6724593652589395     
 C   2.8617947529016678        6.8982313484798663        5.5512235428296410     
 C   2.7873946348029590        9.1507879605322291        6.0902998055116173     
 C  -1.2642388021786746        10.084708181777074        6.8281545572795119     
 C  -2.0104566045763326        10.464012137197830        2.4106762001417938     
 C -0.54465199886946336        11.895413063259747        3.6933885175381302     
 C  -2.4979532418853241        10.817509628612381        4.7410067832102261     
 C  -2.8260092418214877        6.9006806539729402        2.8558054094994034     
 C  -2.7455576243441304        9.1546454748969150        2.3234391314102520     
 C   2.1042266603313413        11.032466440882327        2.2510783882460648     
 C  0.96414183126736064        10.283542563171277       0.23403709364572656     
 H   2.7392299930578363        11.284680496382904        6.2477311189584892     
 H   1.2472287920700440        10.455886370518732        6.7580627407172589     
 H   1.2103442955511470        12.782680810468444        4.5814685041576348     
 H  0.14978689383696592        11.952826936319591        5.7316902705505077     
 H   3.1156351879521260        9.8802003753539172        3.7283304825399419     
 H   3.1757104914121679        11.640341101783676        3.9889190837005302     
 H   2.3594378704842232        6.0699901293583034        5.0569665889176907     
 C   4.0678622422733035        6.7276954670908209        6.2272260437996270     
 C   3.9836509008052530        9.0530043356422567        6.7982371699626913     
 C  -2.0782172850037028        11.045549472382953        6.1638462366867337     
 C -0.93472283427677150        10.309651640146942        8.1849244112720658     
 H  -2.7010560867825086        11.287498726052943        2.1581671762055339     
 H  -1.2036341764665577        10.461482081436118        1.6612118883125040     
 H  -1.1677443557488325        12.793637696330133        3.8458841560636419     
 H -0.11430880217883195        11.963270424983675        2.6893067017799965     
 H  -3.0842610970914763        9.8892542828271885        4.6852977118984329     
 H  -3.1486101862946150        11.649031921911124        4.4239569397366987     
 H  -2.3267550670472628        6.0696984537667573        3.3483183745906047     
 C  -4.0324471014157774        6.7345076394027599        2.1794818404327110     
 C  -3.9421079594038564        9.0602475990384601        1.6151057060010261     
 C   2.5617561943828009        12.154842076478523        1.5530276875519879     
 C   1.4361890651069922        11.411514402277696      -0.44707037050451076     
 H  0.35944557809953565        9.5472457920164615      -0.29293532661567123     
 H   4.5372298062118466        5.7489987026633385        6.2738919018364836     
 C   4.6496652748137182        7.8285427891059340        6.8513866026104511     
 H   4.3966278837192601        9.9358124377270496        7.2800210140292210     
 C  -2.5457167891968857        12.164476072003307        6.8604052070199639     
 C  -1.4146603857562337        11.436110339709067        8.8630743895853534     
 H -0.32632162526265712        9.5766592739335206        8.7127379187408103     
 H  -4.5034679619460247        5.7565921232514601        2.1306007544133236     
 C  -4.6114598060864447        7.8377601219548279        1.5577809786622498     
 H  -4.3531664234282488        9.9453069673668359        1.1357733675321420     
 H   3.1839266050483443        12.882352749560125        2.0760425359546875     
 C   2.2417620630428923        12.349434289003021       0.20561595134592447     
 H   1.1712265560373449        11.536933973500625       -1.4982507205330999     
 H   5.6055962369491024        7.7348428885407987        7.3641397289711366     
 H  -3.1737487595892002        12.885449381270451        6.3357952007915577     
 C  -2.2281781020952387        12.364755069781825        8.2074704677964725     
 H  -1.1507333102658803        11.566215738856405        9.9139077580716446     
 H  -5.5674743919916123        7.7475379759507250        1.0446003301430089     
 H   2.6295949933044400        13.221050913003161      -0.31275187860450515     
 H  -2.6249718532674740        13.233794771484478        8.7230719656803668     
 Dy   3.3478436280497355E-002   8.3802028152263226        12.608409587138128     
 Cl   1.8931856297360168E-002   11.062275536343746        12.592462901381765     
 O -0.76524802568477723        7.9090703553505808        10.638833295987380     
 N  -1.3702377101462839        6.2424547137998365        13.055769288240244     
 N  -2.1958579799276512        8.8203914396249523        13.821071758669003     
 O  0.83936250760596809        7.9302223432837744        14.586478777678279     
 N   1.4425913793351086        6.2490339148116467        12.172701462793629     
 N   2.2646186280627698        8.8288574518068206        11.410036691223505     
 C  -1.2129320244189803        6.8455050915581444        9.9687886663233680     
 C  -2.0143498390462571        6.4501155038272655        14.375783466948368     
 C -0.53025973498676093        5.0158827768987413        13.121059148936414     
 C  -2.4655608571522452        6.0967930748454267        12.040277630988076     
 C  -2.8329012469583597        10.008451331523846        13.906546457057088     
 C  -2.7507825670345727        7.7588957633862758        14.456705052785768     
 C   1.2790872814748688        6.8651725196694287        15.259529985717467     
 C   2.0924421600369376        6.4584690630547339        10.855709311793474     
 C  0.60584175335180190        5.0206616492500551        12.101110993245362     
 C   2.5333109296908374        6.1048193168351679        13.193637186613673     
 C   2.8987225836418147        10.018607180355339        11.327204412802786     
 C   2.8261395103686122        7.7686144906948993        10.778483780135760     
 C  -2.0324797844247291        5.8801627672679171        10.619560830184218     
 C -0.87862115301880817        6.6351266455170510        8.6110837668537652     
 H  -2.7074555317574069        5.6254178797597483        14.616112935619975     
 H  -1.2195754156999998        6.4536344785077722        15.137960783053794     
 H  -1.1533594472513049        4.1181124322465168        12.968106686109191     
 H -0.11081954680758939        4.9545941146157366        14.130231770337870     
 H  -3.0550466050584637        7.0226373886097528        12.095370775159916     
 H  -3.1176536622254494        5.2621627621781997        12.345613234863649     
 H  -2.3370741572949880        10.834341405031140        13.401702897063997     
 C  -4.0307524250983509        10.182752078596092        14.595925717524208     
 C  -3.9381785018312341        7.8609996657232628        15.178976503076353     
 C   2.0929784032505201        5.8920175997150741        14.612673354166740     
 C  0.94090022879988222        6.6584436631784580        16.617316167811794     
 H   2.7881781893035718        5.6352417946339024        10.618236754515305     
 H   1.3010221564611362        6.4610855962778508        10.090073722543707     
 H   1.2318102569439899        4.1237492236968798        12.247038340746650     
 H  0.18600007316570255        4.9651491656987048        11.091810697963359     
 H   3.1233471852406418        7.0303185182061325        13.139440963746246     
 H   3.1859198316672983        5.2690143171275299        12.893056355514283     
 H   2.3973407694890247        10.843460232425159        11.828173010809714     
 C   4.0997438375680488        10.195618863959398        10.644123708012369     
 C   4.0169658946509310        7.8733175939488902        10.062680961469589     
 C  -2.5059842174424376        4.7746200532905734        9.9063570589229375     
 C  -1.3664107000483676        5.5229012506697890        7.9158791999824665     
 H -0.26484581628496118        7.3716111629777652        8.0950349108033652     
 H  -4.5001848203964387        11.161854114779768        14.640421833733416     
 C  -4.6033471272490587        9.0856861765678172        15.234758322688975     
 H  -4.3453934700109151        6.9809557953479393        15.670625614957817     
 C   2.5513466946024330        4.7802847349546695        15.326553918511152     
 C   1.4168914827824466        5.5424770913779051        17.314528749687025     
 H  0.33126894191801082        7.3987090615537063        17.132410787500802     
 H   4.5663805047904606        11.175921163212104        10.600493630348524     
 C   4.6790370522367741        9.0995644520522081        10.009462973235481     
 H   4.4285409287332014        6.9939462365320670        9.5736792301397564     
 H  -3.1436233357972276        4.0531469184904036        10.418020616810693     
 C  -2.1880362239137119        4.5916869668952760        8.5573426356797615     
 H  -1.1056155503043259        5.4073930613122485        6.8627398489640354     
 H  -5.5516297757889088        9.1821498732323565        15.760759492703361     
 H   3.1800132643559755        4.0504206028142438        14.815500305101056     
 C   2.2284022592512520        4.6010149988029490        16.674950318306720     
 H   1.1532162153488354        5.4305427652078118        18.367428859845148     
 H   5.6294701690459288        9.1978293146653876        9.4877433926031092     
 H  -2.5922893791750434        3.7340480042596518        8.0294408917076847     
 H   2.6205028408246576        3.7384013303819783        17.203914985174325     
         256

 Dy   4.2869560525041708       0.10064929506341791        4.2143228992619886     
 Cl   4.2860774600438933       -2.5810854276707520        4.1939151628742524     
 O   5.0845471186851023       0.55967071920808853        2.2383832271777577     
 N   5.7025696277925482        2.2323497412976812        4.6513180237764127     
 N   6.5153587456828888      -0.35051368646534165        5.4241643921311571     
 O   3.4927246498726428       0.56773293412158488        6.1902444938657775     
 N   2.8880778358300550        2.2393578190070009        3.7723007357479794     
 N   2.0465714332731308      -0.33418991645865870        3.0247241642993252     
 C   5.5306517187414164        1.6224772450439131        1.5658671314865289     
 C   6.3513748317767735        2.0235037865859691        5.9687589488884143     
 C   4.8680048137647356        3.4622712691358504        4.7196748422956194     
 C   6.7941886710529422        2.3709723080168965        3.6308255442639736     
 C   7.1442484876778032       -1.5424879412371235        5.5142838500851923     
 C   7.0820582589882939       0.71160424487545204        6.0482897336726351     
 C   3.0515049693768099        1.6339184599533005        6.8603725917010463     
 C   2.2384524465333677        2.0319461342398548        2.4546891729614750     
 C   3.7300488235715585        3.4644468277601845        3.7017156030615710     
 C   1.7963736764999874        2.3888286097598392        4.7915751192198250     
 C   1.4042276267397662       -1.5199298784589428        2.9481091086024156     
 C   1.4999088319653862       0.72389012904798311        2.3764846147333318     
 C   6.3549908456473219        2.5870672299991231        2.2119820975681712     
 C   5.1887741522544957        1.8351548378576799       0.20996506932663767     
 H   7.0487143265538013        2.8456122939276933        6.2056765871756285     
 H   5.5597701747266672        2.0235328036498417        6.7341880064461757     
 H   5.4947101473038700        4.3578817622218793        4.5688244339378699     
 H   4.4499323708814709        3.5220587374303109        5.7295249907020249     
 H   7.3793574261612109        1.4423817897735582        3.6850566666243312     
 H   7.4512291263013193        3.2032825133456346        3.9316027968385669     
 H   6.6383833453697774       -2.3685506656285140        5.0197376880469502     
 C   8.3464490727287544       -1.7199708763831920        6.1952751713077889     
 C   8.2755926225829359       0.60703175306952373        6.7594326095033512     
 C   2.2340643235857738        2.6025950860635039        6.2114237674514285     
 C   3.3912095522000425        1.8449841952191901        8.2168371849272308     
 H   1.5449574247893778        2.8573060676264639        2.2175646242760898     
 H   3.0299886269912242        2.0286143016180747        1.6891528501660149     
 H   3.1084261819478867        4.3636941956330118        3.8516436269813035     
 H   4.1479606388038777        3.5209630771250269        2.6916959306181529     
 H   1.2030181502958486        1.4655554800272199        4.7373115750378778     
 H   1.1469417799473294        3.2265041892882129        4.4887991705547003     
 H   1.8941635018467275       -2.3432778891727493        3.4627434050599142     
 C  0.20911482631921885       -1.6952431947818016        2.2544246576985021     
 C  0.31801687269514228       0.61936548516983780        1.6450623268408491     
 C   6.8233012906231130        3.6941253873602355        1.4975471311901685     
 C   5.6723921943104241        2.9480998336252120      -0.48692618395218662     
 H   4.5695956065026468        1.1018128253282136      -0.30386528621140441     
 H   8.8081996216565770       -2.7024256698593532        6.2455979828847576     
 C   8.9333382712852423      -0.62136724697030288        6.8182819293110271     
 H   8.6925901767365037        1.4878452536697855        7.2413351644447665     
 C   1.7659021096866485        3.7098378522761153        6.9257297703827776     
 C   2.9082311755002075        2.9584450147026486        8.9132942703980405     
 H   4.0047124469731692        1.1076285120816336        8.7316814208245592     
 H -0.26641453924966463       -2.6717213230249492        2.2194350183474452     
 C -0.35272270272452505      -0.60265439928717179        1.5982056195122758     
 H  -8.1422924607619199E-002   1.4959179910169793        1.1408390242062505     
 H   7.4617759714750642        4.4162745781035193        2.0073288883373950     
 C   6.4975304284789095        3.8789890863500003       0.15063419852083224     
 H   5.4037089512099312        3.0653352737146449       -1.5379567012472073     
 H   9.8858894946415923      -0.71912924157440095        7.3361831004779265     
 H   1.1297278198399583        4.4337276258632805        6.4155289299594891     
 C   2.0872425139186861        3.8916756469185114        8.2740137887824350     
 H   3.1723152190597141        3.0735441631880942        9.9656808512106121     
 H  -1.2981032356320372      -0.70056069208348748        1.0671086893927224     
 H   6.8978759382866821        4.7378268482990951      -0.37835740724314115     
 H   1.6862131922300385        4.7502397618283281        8.8026705454058334     
 Dy   4.3055652034246945        16.896383238243953        12.601967466986849     
 Cl   4.3058163455845717        19.573723506336272        12.620076071473896     
 O   3.4627385095855492        16.422332504735898        10.648762453787345     
 N   2.9155296762173575        14.744984395420905        13.071854000229925     
 N   2.0915213450994723        17.317467941098215        13.847279367435522     
 O   5.1539177281404349        16.432316420252011        14.555036898167842     
 N   5.7140418424951527        14.753745251174237        12.138365049406191     
 N   6.5147875727990927        17.334990465688730        11.349396707628010     
 C   3.0241087600142951        15.349008611018528        9.9876173745430634     
 C   2.2913895739489738        14.949620461221254        14.402299002262660     
 C   3.7576965432330782        13.519021960819508        13.122685619467582     
 C   1.8044295132169730        14.595209142628219        12.073461330309531     
 C   1.4438222650822026        18.499889569933487        13.928843183128444     
 C   1.5462885488144407        16.253156354370681        14.487551436855242     
 C   5.5985141607697830        15.364167134963933        15.220836233111976     
 C   6.3395139174006108        14.962194846294492        10.809301595472583     
 C   4.8798240682217902        13.522739879571485        12.086531627950080     
 C   6.8237057139134141        14.611499312104296        13.139090953719675     
 C   7.1521726464631019        18.522534881010330        11.262514582861513     
 C   7.0775675260029782        16.269533038826989        10.726453377642262     
 C   2.2217858627524061        14.376433717969769        10.649034007681500     
 C   3.3531776854431037        15.132506902888499        8.6293147497196134     
 H   1.6068932069656614        14.120949327503299        14.653852962668370     
 H   3.0977350098249863        14.958303386927993        15.152365261698327     
 H   3.1323818015487146        12.621474292262894        12.976310821370639     
 H   4.1907082960344084        13.455365451458976        14.125897473872579     
 H   1.2126540474317056        15.519406642347320        12.133714385670249     
 H   1.1601145606019894        13.758600673827917        12.389807416385148     
 H   1.9319571627352488        19.328595785894624        13.421413255801440     
 C  0.24441784884763307        18.665699718472858        14.617452002015090     
 C  0.35831726521209917        16.347071596886593        15.210478495244525     
 C   6.4046084620625265        14.392477134090955        14.562906013936486     
 C   5.2728678217065825        15.151802727077495        16.580822305365803     
 H   7.0281128767456416        14.137088143290452        10.557503293696103     
 H   5.5342619979211491        14.968796227736632        10.058177561967813     
 H   5.5108969404946526        12.629020498115832        12.232401101796130     
 H   4.4473183229490338        13.457415175704989        11.083175722110324     
 H   7.4101274125119829        15.539212052761782        13.079226435167401     
 H   7.4734274212428806        13.778304078525723        12.825038354409855     
 H   6.6509511722005525        19.351489419663746        11.756607438778442     
 C   8.3583041135203775        18.692654035570950        10.586562627294464     
 C   8.2758381888857198        16.366118486362954        10.021888881410373     
 C   1.7605744958855016        13.257582420071802        9.9481074405149776     
 C   2.8793581956009096        14.006467442847255        7.9463581139740764     
 H   3.9540058663709581        15.872346089463674        8.1027929717639076     
 H -0.23487857282056004        19.639901703523861        14.658750174730780     
 C -0.31776744028981213        17.566184789024309        15.261301624189946     
 H  -4.0817825914482256E-002   15.465083165403435        15.705336821494921     
 C   6.8667910780066741        13.275257965899650        15.266133863195661     
 C   5.7491599935324338        14.028663118722264        17.266895567314094     
 H   4.6694475593078923        15.890459620027043        17.105861503687407     
 H   8.8265379222559659        19.671904138470531        10.537765955706023     
 C   8.9414940760276842        17.590721101515438        9.9661047401282534     
 H   8.6899306495152207        15.482216125614610        9.5431475784317819     
 H   1.1387987014888825        12.529424252743850        10.470322871354737     
 C   2.0747364699798139        13.067918321072051        8.5988009591460219     
 H   3.1401402099193390        13.884485767795896        6.8937972008306279     
 H  -1.2673206995459394        17.657414871001937        15.785993289580489     
 H   7.4882390494143127        12.546237817314976        14.744605938930023     
 C   6.5535621921404195        13.088356202071299        16.616226701641576     
 H   5.4884241989656131        13.909085447714604        18.319787733355245     
 H   9.8979178983824276        17.683555479870996        9.4542981632290939     
 H   1.6828562915254430        12.199235931427932        8.0790978141610363     
 H   6.9456758593021100        12.221016450521311        17.138572651958892     
 Dy   1.4964339481791985E-002   8.5313225221014406        4.2145107968701527     
 Cl  -6.7828104204386433E-003   5.8483853801502041        4.2315981490344248     
 O  0.84993904267795961        8.9977922770151970        2.2519894335523230     
 N   1.4194590463722609        10.663670521179794        4.6722789498425836     
 N   2.2275290945493351        8.0911327010750078        5.4601426491603586     
 O -0.80946388400079194        9.0178843615565825        6.1703938823731148     
 N  -1.3897844994226547        10.674680591247556        3.7421024523645796     
 N  -2.1859695501654834        8.0893557391285658        2.9474622294795312     
 C   1.2927901021445516        10.067384452095125        1.5881817979811432     
 C   2.0511329562493650        10.462468860647533        6.0004101827312413     
 C  0.57994259405616500        11.892590145554541        4.7256520902465082     
 C   2.5262012960513478        10.811548577402286        3.6682565067157831     
 C   2.8643939379347230        6.9031799834665550        5.5449836436413680     
 C   2.7888514964857993        9.1552141937601927        6.0861945641096806     
 C  -1.2613658425488954        10.086853789730895        6.8293069018995931     
 C  -2.0131354445969438        10.466964926164858        2.4125943054848280     
 C -0.54585856402455279        11.898908416483122        3.6926153186651085     
 C  -2.4973013748711033        10.820711135376984        4.7435457786418551     
 C  -2.8264156576679063        6.9031972430941169        2.8584065518328363     
 C  -2.7475214442867752        9.1571850065140961        2.3259925228085434     
 C   2.1021097355427845        11.036073711851939        2.2469355201550543     
 C  0.96116782883946728        10.286260105176066       0.23058875708810547     
 H   2.7408685978148637        11.289159808252421        6.2433012669320744     
 H   1.2494145646083699        10.460377886815611        6.7551617764643819     
 H   1.2095098375092892        12.787090101640370        4.5792140387813625     
 H  0.15035590174747160        11.956558538199660        5.7301964014254230     
 H   3.1149089418101048        9.8850548168115964        3.7240984288999517     
 H   3.1745612589101397        11.645258981153063        3.9837266731671082     
 H   2.3626357624535195        6.0752448291819192        5.0496011410814088     
 C   4.0700211185110859        6.7324016074923509        6.2216732762663556     
 C   3.9843360877043774        9.0570011281518799        6.7953534286189088     
 C  -2.0760692213697527        11.047888491469129        6.1661477982556114     
 C -0.93164661973064289        10.310532491355787        8.1862334905767220     
 H  -2.7044948433854237        11.290070067877453        2.1610047665546115     
 H  -1.2073425844887982        10.464762249996765        1.6620510042937533     
 H  -1.1689240043406939        12.797183584491778        3.8448246498363683     
 H -0.11635722561569328        11.965904302819728        2.6881192731833305     
 H  -3.0837551312762304        9.8925508425893245        4.6880965214653605     
 H  -3.1483431828121793        11.652395873792603        4.4277592160972485     
 H  -2.3264785747060523        6.0725477674722983        3.3508070145588373     
 C  -4.0328686698298144        6.7362529936189670        2.1823271034105924     
 C  -3.9440594557698803        9.0619869826820505        1.6177982128341883     
 C   2.5608998518690007        12.157045042798771        1.5475449229099898     
 C   1.4344836294558270        11.412891575531413      -0.45177916728709228     
 H  0.35579722693294635        9.5498445590637164      -0.29544032479639271     
 H   4.5398563746432048        5.7538766398527823        6.2673835774804036     
 C   4.6506862078114315        7.8327113402049449        6.8477912533920424     
 H   4.3965604497827169        9.9393798664725423        7.2785403633910173     
 C  -2.5439785677807381        12.165771076102756        6.8640867537999695     
 C  -1.4123332206968613        11.435745005907558        8.8658342637044605     
 H -0.32262207386888098        9.5773563644446007        8.7130248581840082     
 H  -4.5032457135216877        5.7580173459762172        2.1336135549777695     
 C  -4.6126474298387041        7.8391134632956900        1.5606411327685414     
 H  -4.3556744884068745        9.9467189406390304        1.1383489016767849     
 H   3.1841674499402868        12.884250932433439        2.0695990159622397     
 C   2.2412421203024104        12.350431605019185       0.19992898545493706     
 H   1.1698408804311207        11.537370168183855       -1.5031384433442501     
 H   5.6060508810409182        7.7387298809173322        7.3615039056092799     
 H  -3.1726284157076670        12.886907455192043        6.3404883668929646     
 C  -2.2264550841126987        12.364625085051522        8.2113349244470619     
 H  -1.1485658650549002        11.564684103447004        9.9168400416930371     
 H  -5.5685834587763443        7.7483483188422708        1.0474404104358408     
 H   2.6304685488703670        13.220827355985968      -0.31929635328708761     
 H  -2.6238986348895619        13.232731946453731        8.7279248326336383     
 Dy   3.3286372417081135E-002   8.3809796574219355        12.609565801781773     
 Cl   2.0338402231133475E-002   11.062996891036455        12.594651507301471     
 O -0.76914569105398101        7.9104121002421506        10.641285320639483     
 N  -1.3703379061385699        6.2434633333165310        13.058783687700203     
 N  -2.1945033439397093        8.8215781100374606        13.824890201357501     
 O  0.84222256240497340        7.9299459643198125        14.586025009031900     
 N   1.4414278633125903        6.2491366008430385        12.171558774911357     
 N   2.2629950415523084        8.8283897628223507        11.407496595802922     
 C  -1.2170629094991503        6.8465939074817870        9.9717770559694738     
 C  -2.0128752671052141        6.4514470232060548        14.379556479123639     
 C -0.53044196497230089        5.0168164878322843        13.123297702230344     
 C  -2.4668806226102045        6.0976139430211891        12.044604687406729     
 C  -2.8317613098486332        10.009539022336538        13.909935145430907     
 C  -2.7495810092954773        7.7600638155385626        14.460409947821471     
 C   1.2827640755790575        6.8647734775245244        15.258304245781224     
 C   2.0890239146474481        6.4581934989289449        10.853358423094560     
 C  0.60436044115983489        5.0208884260750457        12.101857217204467     
 C   2.5339316660590314        6.1048825653959735        13.190592724661395     
 C   2.8980369139681788        10.017643031996116        11.324980951902322     
 C   2.8235312564405102        7.7678739425124164        10.775444410513133     
 C  -2.0353237527706076        5.8808196281399310        10.623489291720182     
 C -0.88422897688234015        6.6362896596642091        8.6136800955448027     
 H  -2.7055032025978392        5.6266983318997896        14.621053363666647     
 H  -1.2171669605499997        6.4555000307564763        15.140748207944828     
 H  -1.1539163993760875        4.1191199207387639        12.971397681240992     
 H -0.10971534172299116        4.9557467787631140        14.131940144648224     
 H  -3.0563878539487197        7.0234403916581272        12.100103092516596     
 H  -3.1184974196378743        5.2629645340651656        12.350839765936374     
 H  -2.3358257669958236        10.835446277242616        13.405235826153330     
 C  -4.0300218913319590        10.183702422513411        14.598636237253507     
 C  -3.9374458297593615        7.8619932390693865        15.181932089280295     
 C   2.0959016815421001        5.8918153899625620        14.610242314638949     
 C  0.94622052836656856        6.6577290148320483        16.616439310426493     
 H   2.7838321189029762        5.6345498597949186        10.614638021379422     
 H   1.2962514801842802        6.4613340916148756        10.089145834553088     
 H   1.2303848733699916        4.1240029444307327        12.247763748722209     
 H  0.18326857430475213        4.9646616997989206        11.093121869636132     
 H   3.1238797188505352        7.0304113248884432        13.135662278455206     
 H   3.1860051258060818        5.2691291045396085        12.888761992161902     
 H   2.3974661857575206        10.842716398370966        11.826389928158093     
 C   4.0991472774567077        10.193894229082831        10.641865704760308     
 C   4.0143281496091090        7.8718516741407427        10.059425300457990     
 C  -2.5087430589020312        4.7747131572254782        9.9110655773191141     
 C  -1.3718641719903062        5.5234987380914911        7.9192476923520552     
 H -0.27140591202080100        7.3730073803648040        8.0968084918361374     
 H  -4.4996425230803663        11.162713434949806        14.642866364127848     
 C  -4.6028481741908820        9.0865931294231803        15.237182616740812     
 H  -4.3447686463257629        6.9819208725566160        15.673425923414847     
 C   2.5556147836686938        4.7801700546788917        15.323374582842627     
 C   1.4231255686853721        5.5415724868482545        17.312761100672521     
 H  0.33714202413167565        7.3978999456947552        17.132393471484001     
 H   4.5667039810253831        11.173778411043420        10.598656311723770     
 C   4.6774029469306448        9.0976194038601736        10.006660663812900     
 H   4.4251536827610005        6.9923378241433891        9.5700373511331307     
 H  -3.1451333565976896        4.0527633710753364        10.423620743508911     
 C  -2.1920877514780930        4.5917486743793967        8.5617338654664685     
 H  -1.1116947738536049        5.4077924414102068        6.8659592652200301     
 H  -5.5515097645074247        9.1829776309769642        15.762510664336133     
 H   3.1839257251466462        4.0506138489285366        14.811436472484212     
 C   2.2343416917927099        4.6005634505024577        16.672131118255599     
 H   1.1602805434240295        5.4291327403898437        18.365821494220956     
 H   5.6279500345049405        9.1954029558878236        9.4850534491192580     
 H  -2.5961852742292031        3.7336908493663765        8.0343543535730699     
 H   2.6274355243872147        3.7380476633849820        17.200540457611936     
         256

 Dy   4.2867448589833366        9.8087851990734332E-002   4.2139012486695915     
 Cl   4.2860973074351145       -2.5834127842966015        4.1955064799794020     
 O   5.0884191039480813       0.55769354296647089        2.2395278784222059     
 N   5.7005234967540384        2.2308568280381449        4.6530400975611297     
 N   6.5134229453663108      -0.35110406555227336        5.4271897299649252     
 O   3.4874141320981140       0.56575142755726793        6.1875436699926221     
 N   2.8875175852040442        2.2365954410256008        3.7684852006983833     
 N   2.0493378977785048      -0.33771007954692700        3.0181290412594599     
 C   5.5344610339931331        1.6210890980551305        1.5679194328892232     
 C   6.3468405512014190        2.0225741050687756        5.9718326304707317     
 C   4.8654841196317884        3.4606027517286804        4.7191636429564952     
 C   6.7941767977823533        2.3698377125535175        3.6347386089511788     
 C   7.1439302975422434       -1.5422681063296988        5.5164340440881539     
 C   7.0787615060306344       0.71139882320036163        6.0519741319381080     
 C   3.0458277212214475        1.6326393437826403        6.8564046526408369     
 C   2.2403190282866943        2.0287099876918839        2.4497598466091799     
 C   3.7290776705972468        3.4620387189481479        3.6993755285892567     
 C   1.7938887698999897        2.3860232319478714        4.7856663006558602     
 C   1.4072973420718129       -1.5235525989471543        2.9408518501619323     
 C   1.5016243720123090       0.72081601993838651        2.3714461267266653     
 C   6.3572971488978576        2.5860896077592983        2.2153072243145369     
 C   5.1938967261835964        1.8342177986061439       0.21174984108131012     
 H   7.0430252939830407        2.8452599934021547        6.2100774834605028     
 H   5.5537631083413332        2.0218860943198735        6.7357156732369408     
 H   5.4922699670830966        4.3561842850975037        4.5683509239102955     
 H   4.4459521455251769        3.5212689769242487        5.7283387499216198     
 H   7.3795892066689692        1.4414315320388467        3.6897861733394648     
 H   7.4502898634610544        3.2023571264965076        3.9369212684908534     
 H   6.6391802943158220       -2.3686981009028112        5.0213983859575606     
 C   8.3464913949630031       -1.7185230094465536        6.1970872693062304     
 C   8.2723851220063480       0.60795373739561898        6.7631645800426812     
 C   2.2295470156486190        2.6011217481308031        6.2058133283211427     
 C   3.3841867811200341        1.8448202175353523        8.2130291496217840     
 H   1.5474238238715021        2.8540594731611710        2.2109392593008717     
 H   3.0332312922129794        2.0247106791144600        1.6856795888128120     
 H   3.1067500659983094        4.3609507942664090        3.8485366168850428     
 H   4.1484881328431022        3.5189389238600217        2.6900094404945221     
 H   1.2011158950766789        1.4623573333617761        4.7312324498303022     
 H   1.1445885614978637        3.2231641473105705        4.4812113231637607     
 H   1.8980159339373821       -2.3472736835581993        3.4540980538679316     
 C  0.21137942103537510       -1.6984951715454415        2.2484465459988017     
 C  0.31849695753611379       0.61689824361587020        1.6420124877126792     
 C   6.8257075858584901        3.6938166431481885        1.5019813786721348     
 C   5.6772911814283402        2.9480122902001695      -0.48397227352174926     
 H   4.5758217640621170        1.1007197384825707      -0.30319857272912354     
 H   8.8097797743852606       -2.7002742300274827        6.2465108703678061     
 C   8.9318015055481936      -0.61962193915624231        6.8210172444288215     
 H   8.6882233558492032        1.4889919342758284        7.2456451552958123     
 C   1.7617963501293186        3.7097477909008925        6.9182251585662220     
 C   2.9017605385601657        2.9597080927621189        8.9076170059984321     
 H   3.9966843842785353        1.1076424164653069        8.7293570744596458     
 H -0.26366111247973173       -2.6751554524199590        2.2125474408779562     
 C -0.35199353253962001      -0.60525471342973747        1.5947396310098205     
 H  -8.1905434946095354E-002   1.4939447217535835        1.1394693709850006     
 H   7.4630937130000516        4.4161872448228152        2.0128350048499160     
 C   6.5011898993831272        3.8791499953400002       0.15481469769666578     
 H   5.4092958014079455        3.0657727754517161       -1.5351274160377659     
 H   9.8845730417532742      -0.71660135529952085        7.3386483520223411     
 H   1.1269799706719668        4.4337150546506239        6.4064374470675913     
 C   2.0822919519949492        3.8930360164548095        8.2665356274859487     
 H   3.1654934040277714        3.0760170059704754        9.9599659008484895     
 H  -1.2982264714056297      -0.70278358154678999        1.0651245086541778     
 H   6.9014008659893458        4.7385503527592761      -0.37339724489451293     
 H   1.6819116909840308        4.7527594689226627        8.7938533558446679     
 Dy   4.3060012283797553        16.894307017375162        12.602714338169479     
 Cl   4.3060771005276575        19.571483274869017        12.618361613199117     
 O   3.4650021896484393        16.420824180608719        10.648637723229877     
 N   2.9148081937538857        14.743487975256725        13.071277980503938     
 N   2.0917756686595776        17.316780130118573        13.847013212428418     
 O   5.1520187105123476        16.430479321881606        14.556956146934272     
 N   5.7138469342361224        14.751161407659390        12.140695492404953     
 N   6.5170430285792742        17.331994499210982        11.354157754802408     
 C   3.0260764035514360        15.347903403754822        9.9869970716944501     
 C   2.2895177090391789        14.948510772417004        14.401039204010129     
 C   3.7563920517864626        13.517188660775606        13.123120682354065     
 C   1.8046331672935783        14.594125303822576        12.071918900127624     
 C   1.4451872361657621        18.499739758966790        13.929428878062756     
 C   1.5451546574515524        16.252418752396544        14.485941880764194     
 C   5.5960063376158260        15.362398248591147        15.223243142649581     
 C   6.3405251486204879        14.959635847635594        10.812248676318065     
 C   4.8792798222574323        13.520439628777188        12.087880216160064     
 C   6.8225071232507322        14.608520552143437        13.142421480475740     
 C   7.1551411337104813        18.519233092528264        11.268357644609210     
 C   7.0789039441223824        16.266826406101590        10.729968677513810     
 C   2.2230329127619251        14.375492746755816        10.647772437045200     
 C   3.3553342844344827        15.131895692670799        8.6286770400756900     
 H   1.6043938426125293        14.120209396582638        14.652013878154696     
 H   3.0951795030199891        14.956913014262394        15.151817397718661     
 H   3.1308490034189718        12.619829251130314        12.976595202696510     
 H   4.1886582555675265        13.453724986867181        14.126665207538064     
 H   1.2131056809253644        15.518493781397856        12.131860923256198     
 H   1.1597348235815916        13.757700093442335        12.387559188728117     
 H   1.9344366115881988        19.328476024775700        13.423136963561152     
 C  0.24551707439810644        18.666000859638288        14.617458680592073     
 C  0.35666020374967938        16.346665013429277        15.207865333135619     
 C   6.4022893556500220        14.390323971932762        14.566065136769188     
 C   5.2696244056652661        15.150625295161996        16.583135278772644     
 H   7.0291886153565137        14.134435502112362        10.560962053096882     
 H   5.5359297892969188        14.966446118069307        10.060433979874251     
 H   5.5098776874357220        12.626443132032666        12.234022530176905     
 H   4.4475222943392270        13.455476407083992        11.084181812428259     
 H   7.4095275892495867        15.535836764449424        13.082666280733921     
 H   7.4720406118143048        13.774850907260578        12.829220058367882     
 H   6.6545818592804418        19.348007821390997        11.763417937742753     
 C   8.3610535077963011        18.689289941056760        10.592032737795572     
 C   8.2765812851085752        16.363551304910363        10.024445363468299     
 C   1.7616203212284014        13.257107179697442        9.9462547797719818     
 C   2.8810011878207278        14.006512890737802        7.9450308070992612     
 H   3.9566815273367664        15.871682906030939        8.1027008366311275     
 H -0.23264773771644803        19.640708688239091        14.659688108224625     
 C -0.31834821337184971        17.566296178019446        15.259444835331957     
 H  -4.3616435471585807E-002   15.464566584962748        15.701567457755935     
 C   6.8643444990253393        13.273641875959722        15.270177909356528     
 C   5.7459125960459474        14.028054752957811        17.270098690071276     
 H   4.6659279845463137        15.889543738081635        17.107457730269925     
 H   8.8300533661847727        19.668214750856425        10.544330054264817     
 C   8.9429305138221462        17.587786404072350        9.9696348335026013     
 H   8.6897493361721772        15.479994801811689        9.5443042614254239     
 H   1.1393771617511059        12.529008820935081        10.467980524163790     
 C   2.0759532038238513        13.067961681177641        8.5969369775168172     
 H   3.1417111312554713        13.885051980436717        6.8924011826245017     
 H  -1.2681678373967515        17.657725958461548        15.783578764124393     
 H   7.4862594574114496        12.544483222011982        14.749440319724020     
 C   6.5507220841523353        13.087567320577039        16.620253694693261     
 H   5.4851284316724902        13.909196750511683        18.323048417684195     
 H   9.8988973856459435        17.680693125676800        9.4570382870632734     
 H   1.6837471048203545        12.199708255362347        8.0768008046888280     
 H   6.9429794505416869        12.220690509297050        17.143158711387116     
 Dy   1.5296566325433587E-002   8.5355905717411531        4.2131422959561222     
 Cl  -5.3343068163509144E-003   5.8525901577801633        4.2298917641875402     
 O  0.84670151834236773        9.0020641483921580        2.2493137601218582     
 N   1.4194639439378087        10.668078914403836        4.6692846812940667     
 N   2.2297694008394684        8.0959508560000053        5.4547431975882876     
 O -0.80635444406063361        9.0207829027452657        6.1705135821984918     
 N  -1.3906460078981238        10.678060853718046        3.7430343136716635     
 N  -2.1871176545123867        8.0922826584028531        2.9498448362036251     
 C   1.2899190856156413        10.071053396416099        1.5848375676649147     
 C   2.0525514697194920        10.466921867918026        5.9967110012449929     
 C  0.57963661282493206        11.896714884243634        4.7237574454772062     
 C   2.5250391946410784        10.816105733801828        3.6640536481726262     
 C   2.8669931229677785        6.9081286184532438        5.5387437444530940     
 C   2.7903083581686396        9.1596404269881546        6.0820893227077439     
 C  -1.2584928829191164        10.088999397684717        6.8304592465196743     
 C  -2.0158142846175551        10.469917715131887        2.4145124108278626     
 C -0.54706512917964223        11.902403769706497        3.6918421197920868     
 C  -2.4966495078568829        10.823912642141588        4.7460847740734842     
 C  -2.8268220735143252        6.9057138322152936        2.8610076941662688     
 C  -2.7494852642294201        9.1597245381312753        2.3285459142068348     
 C   2.0999928107542276        11.039680982821553        2.2427926520640433     
 C  0.95819382641157380        10.288977647180852       0.22714042053048439     
 H   2.7425072025718911        11.293639120121936        6.2388714149056597     
 H   1.2516003371466959        10.464869403112488        6.7522608122115049     
 H   1.2086753794674314        12.791499392812296        4.5769595734050901     
 H  0.15092490965797731        11.960290140079730        5.7287025323003373     
 H   3.1141826956680836        9.8899092582692774        3.7198663752599610     
 H   3.1734120264081116        11.650176860522452        3.9785342626336866     
 H   2.3658336544228158        6.0804995290055359        5.0422356932451278     
 C   4.0721799947488684        6.7371077478938810        6.2161205087330851     
 C   3.9850212746035019        9.0609979206615048        6.7924696872751271     
 C  -2.0739211577358021        11.050227510555303        6.1684493598244883     
 C -0.92857040518451417        10.311413342564631        8.1875425698813782     
 H  -2.7079335999883392        11.292641409701965        2.1638423569036891     
 H  -1.2110509925110386        10.468042418557411        1.6628901202750026     
 H  -1.1701036529325550        12.800729472653423        3.8437651436090947     
 H -0.11840564905255463        11.968538180655782        2.6869318445866641     
 H  -3.0832491654609844        9.8958474023514587        4.6908953310322881     
 H  -3.1480761793297436        11.655759825674082        4.4315614924577984     
 H  -2.3262020823648419        6.0753970811778393        3.3532956545270696     
 C  -4.0332902382438522        6.7379983478351733        2.1851723663884735     
 C  -3.9460109521359041        9.0637263663256409        1.6204907196673506     
 C   2.5600435093552005        12.159248009119018        1.5420621582679916     
 C   1.4327781938046615        11.414268748785132      -0.45648796406967385     
 H  0.35214887576635706        9.5524433261109731      -0.29794532297711418     
 H   4.5424829430745639        5.7587545770422253        6.2608752531243228     
 C   4.6517071408091448        7.8368798913039557        6.8441959041736338     
 H   4.3964930158461746        9.9429472952180333        7.2770597127528136     
 C  -2.5422403463645908        12.167066080202204        6.8677683005799750     
 C  -1.4100060556374889        11.435379672106047        8.8685941378235675     
 H -0.31892252247510477        9.5780534549556791        8.7133117976272079     
 H  -4.5030234650973506        5.7594425687009743        2.1366263555422158     
 C  -4.6138350535909627        7.8404668046365522        1.5635012868748333     
 H  -4.3581825533854994        9.9481309139112248        1.1409244358214279     
 H   3.1844082948322296        12.886149115306750        2.0631554959697915     
 C   2.2407221775619282        12.351428921035348       0.19424201956394965     
 H   1.1684552048248966        11.537806362867084       -1.5080261661554000     
 H   5.6065055251327349        7.7426168732938665        7.3588680822474242     
 H  -3.1715080718261341        12.888365529113635        6.3451815329943715     
 C  -2.2247320661301591        12.364495100321218        8.2151993810976496     
 H  -1.1463984198439201        11.563152468037602        9.9197723253144297     
 H  -5.5696925255610754        7.7491586617338166        1.0502804907286727     
 H   2.6313421044362935        13.220603798968774      -0.32584082796967007     
 H  -2.6228254165116494        13.231669121422984        8.7327776995869115     
 Dy   3.3094308553664908E-002   8.3817564996175484        12.610722016425418     
 Cl   2.1744948164906783E-002   11.063718245729165        12.596840113221177     
 O -0.77304335642318478        7.9117538451337213        10.643737345291587     
 N  -1.3704381021308558        6.2444719528332246        13.061798087160161     
 N  -2.1931487079517673        8.8227647804499689        13.828708644045999     
 O  0.84508261720397870        7.9296695853558496        14.585571240385519     
 N   1.4402643472900722        6.2492392868744311        12.170416087029086     
 N   2.2613714550418469        8.8279220738378807        11.404956500382337     
 C  -1.2211937945793201        6.8476827234054305        9.9747654456155779     
 C  -2.0114006951641712        6.4527785425848441        14.383329491298912     
 C -0.53062419495784074        5.0177501987658273        13.125536255524274     
 C  -2.4682003880681633        6.0984348111969515        12.048931743825383     
 C  -2.8306213727389067        10.010626713149231        13.913323833804725     
 C  -2.7483794515563820        7.7612318676908503        14.464114842857176     
 C   1.2864408696832461        6.8643744353796192        15.257078505844978     
 C   2.0856056692579585        6.4579179348031559        10.851007534395647     
 C  0.60287912896786788        5.0211152029000363        12.102603441163573     
 C   2.5345524024272250        6.1049458139567792        13.187548262709116     
 C   2.8973512442945433        10.016678883636892        11.322757491001857     
 C   2.8209230025124081        7.7671333943299325        10.772405040890506     
 C  -2.0381677211164866        5.8814764890119449        10.627417753256145     
 C -0.88983680074587201        6.6374526738113673        8.6162764242358421     
 H  -2.7035508734382714        5.6279787840398319        14.625993791713316     
 H  -1.2147585053999999        6.4573655830051813        15.143535632835862     
 H  -1.1544733515008698        4.1201274092310118        12.974688676372793     
 H -0.10861113663839293        4.9568994429104913        14.133648518958580     
 H  -3.0577291028389757        7.0242433947065024        12.104835409873276     
 H  -3.1193411770502997        5.2637663059521325        12.356066297009098     
 H  -2.3345773766966587        10.836551149454092        13.408768755242665     
 C  -4.0292913575655671        10.184652766430728        14.601346756982807     
 C  -3.9367131576874894        7.8629868124155093        15.184887675484235     
 C   2.0988249598336801        5.8916131802100500        14.607811275111159     
 C  0.95154082793325478        6.6570143664856376        16.615562453041196     
 H   2.7794860485023811        5.6338579249559348        10.611039288243537     
 H   1.2914808039074244        6.4615825869519004        10.088217946562471     
 H   1.2289594897959932        4.1242566651645864        12.248489156697767     
 H  0.18053707544380171        4.9641742338991373        11.094433041308905     
 H   3.1244122524604281        7.0305041315707548        13.131883593164163     
 H   3.1860904199448656        5.2692438919516871        12.884467628809521     
 H   2.3975916020260164        10.841972564316773        11.824606845506475     
 C   4.0985507173453657        10.192169594206266        10.639607701508247     
 C   4.0116904045672870        7.8703857543325944        10.056169639446392     
 C  -2.5115019003616252        4.7748062611603830        9.9157740957152907     
 C  -1.3773176439322450        5.5240962255131931        7.9226161847216439     
 H -0.27796600775664076        7.3744035977518427        8.0985820728689095     
 H  -4.4991002257642929        11.163572755119846        14.645310894522277     
 C  -4.6023492211327062        9.0875000822785434        15.239606910792650     
 H  -4.3441438226406106        6.9828859497652926        15.676226231871878     
 C   2.5598828727349550        4.7800553744031138        15.320195247174102     
 C   1.4293596545882976        5.5406678823186031        17.310993451658018     
 H  0.34301510634534055        7.3970908298358040        17.132376155467199     
 H   4.5670274572603065        11.171635658874736        10.596818993099015     
 C   4.6757688416245156        9.0956743556681392        10.003858354390319     
 H   4.4217664367887997        6.9907294117547121        9.5663954721265050     
 H  -3.1466433773981519        4.0523798236602691        10.429220870207127     
 C  -2.1961392790424745        4.5918103818635174        8.5661250952531738     
 H  -1.1177739974028837        5.4081918215081659        6.8691786814760238     
 H  -5.5513897532259397        9.1838053887215718        15.764261835968906     
 H   3.1878381859373173        4.0508070950428294        14.807372639867371     
 C   2.2402811243341678        4.6001119022019665        16.669311918204482     
 H   1.1673448714992238        5.4277227155718757        18.364214128596764     
 H   5.6264298999639522        9.1929765971102579        9.4823635056354068     
 H  -2.6000811692833623        3.7333336944731013        8.0392678154384569     
 H   2.6343682079497719        3.7376939963879856        17.197165930049550     
         256

 Dy   4.2865336654625015        9.5526408918050754E-002   4.2134795980771935     
 Cl   4.2861171548263357       -2.5857401409224510        4.1970977970845516     
 O   5.0922910892110611       0.55571636672485314        2.2406725296666545     
 N   5.6984773657155285        2.2293639147786086        4.6547621713458476     
 N   6.5114871450497329      -0.35169444463920502        5.4302150677986933     
 O   3.4821036143235853       0.56376992099295109        6.1848428461194667     
 N   2.8869573345780331        2.2338330630442007        3.7646696656487877     
 N   2.0521043622838788      -0.34123024263519525        3.0115339182195950     
 C   5.5382703492448497        1.6197009510663478        1.5699717342919173     
 C   6.3423062706260644        2.0216444235515820        5.9749063120530490     
 C   4.8629634254988412        3.4589342343215099        4.7186524436173718     
 C   6.7941649245117652        2.3687031170901380        3.6386516736383840     
 C   7.1436121074066827       -1.5420482714222741        5.5185842380911154     
 C   7.0754647530729757       0.71119340152527122        6.0556585302035808     
 C   3.0401504730660855        1.6313602276119803        6.8524367135806274     
 C   2.2421856100400204        2.0254738411439130        2.4448305202568852     
 C   3.7281065176229351        3.4596306101361107        3.6970354541169419     
 C   1.7914038632999922        2.3832178541359030        4.7797574820918953     
 C   1.4103670574038596       -1.5271753194353659        2.9335945917214494     
 C   1.5033399120592319       0.71774191082878991        2.3664076387199993     
 C   6.3596034521483933        2.5851119855194740        2.2186323510609025     
 C   5.1990193001126972        1.8332807593546079       0.21353461283598260     
 H   7.0373362614122810        2.8449076928766157        6.2144783797453771     
 H   5.5477560419560001        2.0202393849899054        6.7372433400277059     
 H   5.4898297868623231        4.3544868079731289        4.5678774138827221     
 H   4.4419719201688830        3.5204792164181864        5.7271525091412148     
 H   7.3798209871767266        1.4404812743041349        3.6945156800545988     
 H   7.4493506006207904        3.2014317396473810        3.9422397401431399     
 H   6.6399772432618658       -2.3688455361771079        5.0230590838681701     
 C   8.3465337171972518       -1.7170751425099151        6.1988993673046728     
 C   8.2691776214297619       0.60887572172171422        6.7668965505820102     
 C   2.2250297077114642        2.5996484101981023        6.2002028891908569     
 C   3.3771640100400258        1.8446562398515143        8.2092211143163389     
 H   1.5498902229536267        2.8508128786958786        2.2043138943256539     
 H   3.0364739574347346        2.0208070566108449        1.6822063274596091     
 H   3.1050739500487317        4.3582073928998071        3.8454296067887821     
 H   4.1490156268823268        3.5169147705950166        2.6883229503708912     
 H   1.1992136398575093        1.4591591866963320        4.7251533246227266     
 H   1.1422353430483978        3.2198241053329282        4.4736234757728202     
 H   1.9018683660280367       -2.3512694779436494        3.4454527026759485     
 C  0.21364401575153133       -1.7017471483090811        2.2424684342991013     
 C  0.31897704237708535       0.61443100206190271        1.6389626485845092     
 C   6.8281138810938673        3.6935078989361414        1.5064156261541011     
 C   5.6821901685462555        2.9479247467751271      -0.48101836309131196     
 H   4.5820479216215881        1.0996266516369280      -0.30253185924684262     
 H   8.8113599271139460       -2.6981227901956122        6.2474237578508545     
 C   8.9302647398111450      -0.61787663134218185        6.8237525595466160     
 H   8.6838565349619028        1.4901386148818714        7.2499551461468590     
 C   1.7576905905719888        3.7096577295256696        6.9107205467496664     
 C   2.8952899016201243        2.9609711708215887        8.9019397415988237     
 H   3.9886563215839015        1.1076563208489802        8.7270327280947342     
 H -0.26090768570979878       -2.6785895818149692        2.2056598634084672     
 C -0.35126436235471498      -0.60785502757230314        1.5912736425073652     
 H  -8.2387945284571509E-002   1.4919714524901877        1.1380997177637504     
 H   7.4644114545250382        4.4160999115421120        2.0183411213624369     
 C   6.5048493702873458        3.8793109043300000       0.15899519687249933     
 H   5.4148826516059598        3.0662102771887869       -1.5322981308283243     
 H   9.8832565888649579      -0.71407346902464064        7.3411136035667557     
 H   1.1242321215039752        4.4337024834379672        6.3973459641756927     
 C   2.0773413900712119        3.8943963859911070        8.2590574661894607     
 H   3.1586715889958281        3.0784898487528567        9.9542509504863670     
 H  -1.2983497071792225      -0.70500647101009251        1.0631403279156335     
 H   6.9049257936920094        4.7392738572194570      -0.36843708254588470     
 H   1.6776101897380231        4.7552791760169972        8.7850361662835006     
 Dy   4.3064372533348170        16.892230796506372        12.603461209352108     
 Cl   4.3063378554707423        19.569243043401766        12.616647154924337     
 O   3.4672658697113294        16.419315856481539        10.648512992672407     
 N   2.9140867112904143        14.741991555092545        13.070701960777953     
 N   2.0920299922196830        17.316092319138928        13.846747057421313     
 O   5.1501196928842612        16.428642223511204        14.558875395700703     
 N   5.7136520259770922        14.748577564144542        12.143025935403715     
 N   6.5192984843594557        17.328998532733237        11.358918801976806     
 C   3.0280440470885770        15.346798196491118        9.9863767688458367     
 C   2.2876458441293845        14.947401083612755        14.399779405757597     
 C   3.7550875603398470        13.515355360731705        13.123555745240548     
 C   1.8048368213701838        14.593041465016931        12.070376469945717     
 C   1.4465522072493218        18.499589948000089        13.930014572997067     
 C   1.5440207660886645        16.251681150422410        14.484332324673145     
 C   5.5934985144618699        15.360629362218360        15.225650052187184     
 C   6.3415363798403659        14.957076848976698        10.815195757163549     
 C   4.8787355762930744        13.518139377982893        12.089228804370048     
 C   6.8213085325880494        14.605541792182580        13.145752007231806     
 C   7.1581096209578599        18.515931304046198        11.274200706356908     
 C   7.0802403622417867        16.264119773376194        10.733483977385356     
 C   2.2242799627714436        14.374551775541862        10.646510866408901     
 C   3.3574908834258621        15.131284482453099        8.6280393304317684     
 H   1.6018944782593969        14.119469465661979        14.650174793641023     
 H   3.0926239962149920        14.955522641596795        15.151269533738994     
 H   3.1293162052892289        12.618184209997736        12.976879584022381     
 H   4.1866082151006454        13.452084522275387        14.127432941203548     
 H   1.2135573144190233        15.517580920448392        12.130007460842149     
 H   1.1593550865611937        13.756799513056752        12.385310961071088     
 H   1.9369160604411491        19.328356263656776        13.424860671320864     
 C  0.24661629994857984        18.666302000803718        14.617465359169055     
 C  0.35500314228725954        16.346258429971957        15.205252171026714     
 C   6.3999702492375166        14.388170809774572        14.569224259601889     
 C   5.2663809896239497        15.149447863246497        16.585448252179482     
 H   7.0302643539673850        14.131782860934273        10.564420812497660     
 H   5.5375975806726894        14.964096008401979        10.062690397780688     
 H   5.5088584343767915        12.623865765949500        12.235643958557677     
 H   4.4477262657294192        13.453537638462995        11.085187902746194     
 H   7.4089277659871904        15.532461476137069        13.086106126300441     
 H   7.4706538023857281        13.771397735995434        12.833401762325911     
 H   6.6582125463603319        19.344526223118248        11.770228436707065     
 C   8.3638029020722264        18.685925846542574        10.597502848296678     
 C   8.2773243813314306        16.360984123457776        10.027001845526224     
 C   1.7626661465713012        13.256631939323082        9.9444021190289860     
 C   2.8826441800405456        14.006558338628352        7.9437035002244452     
 H   3.9593571883025747        15.871019722598204        8.1026087014983457     
 H -0.23041690261233602        19.641515672954320        14.660626041718468     
 C -0.31892898645388729        17.566407567014583        15.257588046473966     
 H  -4.6415045028689358E-002   15.464050004522063        15.697798094016951     
 C   6.8618979200440045        13.272025786019793        15.274221955517396     
 C   5.7426651985594610        14.027446387193358        17.273301812828457     
 H   4.6624084097847360        15.888627856136226        17.109053956852446     
 H   8.8335688101135776        19.664525363242319        10.550894152823613     
 C   8.9443669516166100        17.584851706629262        9.9731649268769509     
 H   8.6895680228291319        15.477773478008768        9.5454609444190677     
 H   1.1399556220133293        12.528593389126311        10.465638176972842     
 C   2.0771699376678883        13.068005041283230        8.5950729958876124     
 H   3.1432820525916032        13.885618193077539        6.8910051644183765     
 H  -1.2690149752475639        17.658037045921159        15.781164238668294     
 H   7.4842798654085874        12.542728626708985        14.754274700518014     
 C   6.5478819761642519        13.086778439082780        16.624280687744946     
 H   5.4818326643793673        13.909308053308763        18.326309102013145     
 H   9.8998768729094575        17.677830771482601        9.4597784108974547     
 H   1.6846379181152660        12.200180579296761        8.0745037952166214     
 H   6.9402830417812647        12.220364568072789        17.147744770815336     
 Dy   1.5628793169075193E-002   8.5398586213808638        4.2117737950420917     
 Cl  -3.8858032122631855E-003   5.8567949354101225        4.2281853793406547     
 O  0.84346399400677585        9.0063360197691189        2.2466380866913935     
 N   1.4194688415033565        10.672487307627877        4.6662904127455507     
 N   2.2320097071296012        8.1007690109250046        5.4493437460162157     
 O -0.80324500412047528        9.0236814439339508        6.1706332820238687     
 N  -1.3915075163735928        10.681441116188536        3.7439661749787474     
 N  -2.1882657588592900        8.0952095776771404        2.9522274429277187     
 C   1.2870480690867310        10.074722340737075        1.5814933373486859     
 C   2.0539699831896190        10.471374875188522        5.9930118197587445     
 C  0.57933063159369902        11.900839622932725        4.7218628007079051     
 C   2.5238770932308086        10.820662890201371        3.6598507896294699     
 C   2.8695923080008336        6.9130772534399325        5.5325038452648210     
 C   2.7917652198514795        9.1640666602161165        6.0779840813058081     
 C  -1.2556199232893375        10.091145005638538        6.8316115911397555     
 C  -2.0184931246381663        10.472870504098914        2.4164305161708968     
 C -0.54827169433473166        11.905899122929872        3.6910689209190650     
 C  -2.4959976408426621        10.827114148906190        4.7486237695051132     
 C  -2.8272284893607442        6.9082304213364703        2.8636088364997017     
 C  -2.7514490841720649        9.1622640697484563        2.3310993056051261     
 C   2.0978758859656708        11.043288253791165        2.2386497839730324     
 C  0.95521982398368044        10.291695189185639       0.22369208397286328     
 H   2.7441458073289184        11.298118431991453        6.2344415628792449     
 H   1.2537861096850220        10.469360919409366        6.7493598479586288     
 H   1.2078409214255736        12.795908683984223        4.5747051080288177     
 H  0.15149391756848299        11.964021741959797        5.7272086631752526     
 H   3.1134564495260628        9.8947636997269584        3.7156343216199708     
 H   3.1722627939060839        11.655094739891839        3.9733418521002650     
 H   2.3690315463921117        6.0857542288291517        5.0348702454088459     
 C   4.0743388709866517        6.7418138882954111        6.2105677411998137     
 C   3.9857064615026268        9.0649947131711279        6.7895859459313446     
 C  -2.0717730941018520        11.052566529641478        6.1707509213933660     
 C -0.92549419063838556        10.312294193773473        8.1888516491860326     
 H  -2.7113723565912542        11.295212751526474        2.1666799472527662     
 H  -1.2147594005332789        10.471322587118058        1.6637292362562519     
 H  -1.1712833015244164        12.804275360815067        3.8427056373818211     
 H -0.12045407248941598        11.971172058491836        2.6857444159899981     
 H  -3.0827431996457380        9.8991439621135946        4.6936941405992165     
 H  -3.1478091758473075        11.659123777555562        4.4353637688183492     
 H  -2.3259255900236315        6.0782463948833794        3.3557842944953018     
 C  -4.0337118066578892        6.7397437020513804        2.1880176293663549     
 C  -3.9479624485019285        9.0654657499692313        1.6231832265005128     
 C   2.5591871668414004        12.161450975439264        1.5365793936259937     
 C   1.4310727581534963        11.415645922038848      -0.46119676085225536     
 H  0.34850052459976782        9.5550420931582298      -0.30045032115783565     
 H   4.5451095115059221        5.7636325142316691        6.2543669287682420     
 C   4.6527280738068582        7.8410484424029674        6.8406005549552251     
 H   4.3964255819096314        9.9465147239635261        7.2755790621146108     
 C  -2.5405021249484432        12.168361084301655        6.8714498473599814     
 C  -1.4076788905781166        11.435014338304535        8.8713540119426764     
 H -0.31522297108132863        9.5787505454667592        8.7135987370704058     
 H  -4.5028012166730136        5.7608677914257314        2.1396391561066617     
 C  -4.6150226773432221        7.8418201459774144        1.5663614409811248     
 H  -4.3606906183641252        9.9495428871834193        1.1434999699660708     
 H   3.1846491397241725        12.888047298180064        2.0567119759773438     
 C   2.2402022348214463        12.352426237051510       0.18855505367296224     
 H   1.1670695292186724        11.538242557550314       -1.5129138889665501     
 H   5.6069601692245508        7.7465038656703999        7.3562322588855684     
 H  -3.1703877279446009        12.889823603035227        6.3498746990957784     
 C  -2.2230090481476195        12.364365115590912        8.2190638377482372     
 H  -1.1442309746329402        11.561620832628201        9.9227046089358222     
 H  -5.5708015923458065        7.7499690046253624        1.0531205710215044     
 H   2.6322156600022204        13.220380241951579      -0.33238530265225252     
 H  -2.6217521981337373        13.230606296392239        8.7376305665401830     
 Dy   3.2902244690248682E-002   8.3825333418131613        12.611878231069063     
 Cl   2.3151494098680087E-002   11.064439600421874        12.599028719140883     
 O -0.77694102179238855        7.9130955900252911        10.646189369943690     
 N  -1.3705382981231418        6.2454805723499192        13.064812486620120     
 N  -2.1917940719638258        8.8239514508624772        13.832527086734499     
 O  0.84794267200298401        7.9293932063918877        14.585117471739141     
 N   1.4391008312675542        6.2493419729058237        12.169273399146814     
 N   2.2597478685313854        8.8274543848534091        11.402416404961754     
 C  -1.2253246796594901        6.8487715393290731        9.9777538352616837     
 C  -2.0099261232231287        6.4541100619636325        14.387102503474184     
 C -0.53080642494338059        5.0186839096993703        13.127774808818204     
 C  -2.4695201535261226        6.0992556793727140        12.053258800244036     
 C  -2.8294814356291802        10.011714403961923        13.916712522178544     
 C  -2.7471778938172866        7.7623999198431379        14.467819737892881     
 C   1.2901176637874345        6.8639753932347150        15.255852765908735     
 C   2.0821874238684686        6.4576423706773669        10.848656645696735     
 C  0.60139781677590087        5.0213419797250278        12.103349665122680     
 C   2.5351731387954191        6.1050090625175848        13.184503800756836     
 C   2.8966655746209073        10.015714735277669        11.320534030101394     
 C   2.8183147485843056        7.7663928461474496        10.769365671267879     
 C  -2.0410116894623651        5.8821333498839588        10.631346214792108     
 C -0.89544462460940399        6.6386156879585254        8.6188727529268814     
 H  -2.7015985442787032        5.6292592361798741        14.630934219759988     
 H  -1.2123500502499998        6.4592311352538854        15.146323057726896     
 H  -1.1550303036256524        4.1211348977232589        12.977979671504594     
 H -0.10750693155379470        4.9580521070578687        14.135356893268934     
 H  -3.0590703517292317        7.0250463977548767        12.109567727229958     
 H  -3.1201849344627246        5.2645680778390993        12.361292828081824     
 H  -2.3333289863974942        10.837656021665570        13.412301684331998     
 C  -4.0285608237991752        10.185603110348046        14.604057276712105     
 C  -3.9359804856156169        7.8639803857616322        15.187843261688176     
 C   2.1017482381252601        5.8914109704575379        14.605380235583368     
 C  0.95686112749994101        6.6562997181392278        16.614685595655896     
 H   2.7751399781017856        5.6331659901169502        10.607440555107653     
 H   1.2867101276305684        6.4618310822889251        10.087290058571853     
 H   1.2275341062219949        4.1245103858984393        12.249214564673325     
 H  0.17780557658285126        4.9636867679993530        11.095744212981678     
 H   3.1249447860703210        7.0305969382530664        13.128104907873123     
 H   3.1861757140836495        5.2693586793637657        12.880173265457140     
 H   2.3977170182945122        10.841228730262580        11.822823762854854     
 C   4.0979541572340246        10.190444959329700        10.637349698256184     
 C   4.0090526595254650        7.8689198345244460        10.052913978434793     
 C  -2.5142607418212188        4.7748993650952878        9.9204826141114690     
 C  -1.3827711158741838        5.5246937129348952        7.9259846770912326     
 H -0.28452610349248059        7.3757998151388824        8.1003556539016834     
 H  -4.4985579284482196        11.164432075289884        14.647755424916708     
 C  -4.6018502680745295        9.0884070351339084        15.242031204844487     
 H  -4.3435189989554575        6.9838510269739693        15.679026540328907     
 C   2.5641509618012162        4.7799406941273359        15.317015911505575     
 C   1.4355937404912229        5.5397632777889525        17.309225802643514     
 H  0.34888818855900539        7.3962817139768537        17.132358839450401     
 H   4.5673509334952298        11.169492906706054        10.594981674474262     
 C   4.6741347363183863        9.0937293074761048        10.001056044967740     
 H   4.4183791908165997        6.9891209993660341        9.5627535931198775     
 H  -3.1481533981986138        4.0519962762452018        10.434820996905344     
 C  -2.2001908066068556        4.5918720893476372        8.5705163250398808     
 H  -1.1238532209521628        5.4085912016061242        6.8723980977320176     
 H  -5.5512697419444548        9.1846331464661777        15.766013007601678     
 H   3.1917506467279879        4.0510003411571223        14.803308807250527     
 C   2.2462205568756257        4.5996603539014753        16.666492718153361     
 H   1.1744091995744179        5.4263126907539068        18.362606762972572     
 H   5.6249097654229647        9.1905502383326940        9.4796735621515555     
 H  -2.6039770643375220        3.7329765395798260        8.0441812773038421     
 H   2.6413008915123291        3.7373403293909893        17.193791402487161     
         256

 Dy   4.2863224719416673        9.2964965845367176E-002   4.2130579474847956     
 Cl   4.2861370022175569       -2.5880674975483000        4.1986891141897011     
 O   5.0961630744740409       0.55373919048323539        2.2418171809111032     
 N   5.6964312346770187        2.2278710015190724        4.6564842451305655     
 N   6.5095513447331550      -0.35228482372613668        5.4332404056324624     
 O   3.4767930965490570       0.56178841442863414        6.1821420222463113     
 N   2.8863970839520219        2.2310706850628002        3.7608541305991916     
 N   2.0548708267892528      -0.34475040572346349        3.0049387951797302     
 C   5.5420796644965664        1.6183128040775654        1.5720240356946116     
 C   6.3377719900507090        2.0207147420343881        5.9779799936353664     
 C   4.8604427313658940        3.4572657169143399        4.7181412442782475     
 C   6.7941530512411772        2.3675685216267590        3.6425647383255897     
 C   7.1432939172711221       -1.5418284365148494        5.5207344320940770     
 C   7.0721680001153171       0.71098797985018081        6.0593429284690536     
 C   3.0344732249107236        1.6300811114413203        6.8484687745204180     
 C   2.2440521917933469        2.0222376945959426        2.4399011939045900     
 C   3.7271353646486234        3.4572225013240736        3.6946953796446276     
 C   1.7889189566999946        2.3804124763239352        4.7738486635279305     
 C   1.4134367727359061       -1.5307980399235772        2.9263373332809661     
 C   1.5050554521061548       0.71466780171919331        2.3613691507133328     
 C   6.3619097553989290        2.5841343632796492        2.2219574778072677     
 C   5.2041418740417971        1.8323437201030719       0.21531938459065506     
 H   7.0316472288415204        2.8445553923510771        6.2188792760302514     
 H   5.5417489755706670        2.0185926756599373        6.7387710068184701     
 H   5.4873896066415497        4.3527893308487533        4.5674039038551477     
 H   4.4379916948125882        3.5196894559121246        5.7259662683608097     
 H   7.3800527676844840        1.4395310165694233        3.6992451867697325     
 H   7.4484113377805263        3.2005063527982540        3.9475582117954269     
 H   6.6407741922079104       -2.3689929714514051        5.0247197817787796     
 C   8.3465760394315023       -1.7156272755732769        6.2007114653031143     
 C   8.2659701208531740       0.60979770604780947        6.7706285211213402     
 C   2.2205123997743095        2.5981750722654016        6.1945924500605711     
 C   3.3701412389600169        1.8444922621676763        8.2054130790108921     
 H   1.5523566220357512        2.8475662842305858        2.1976885293504358     
 H   3.0397166226564898        2.0169034341072298        1.6787330661064059     
 H   3.1033978340991544        4.3554639915332043        3.8423225966925214     
 H   4.1495431209215523        3.5148906173300114        2.6866364602472608     
 H   1.1973113846383396        1.4559610400308880        4.7190741994151510     
 H   1.1398821245989321        3.2164840633552858        4.4660356283818805     
 H   1.9057207981186910       -2.3552652723290990        3.4368073514839659     
 C  0.21590861046768756       -1.7049991250727210        2.2364903225994008     
 C  0.31945712721805691       0.61196376050793511        1.6359128094563393     
 C   6.8305201763292454        3.6931991547240943        1.5108498736360674     
 C   5.6870891556641707        2.9478372033500850      -0.47806445266087461     
 H   4.5882740791810583        1.0985335647912851      -0.30186514576456169     
 H   8.8129400798426314       -2.6959713503637417        6.2483366453339029     
 C   8.9287279740740946      -0.61613132352812128        6.8264878746644104     
 H   8.6794897140746006        1.4912852954879143        7.2542651369979056     
 C   1.7535848310146591        3.7095676681504468        6.9032159349331108     
 C   2.8888192646800830        2.9622342488810589        8.8962624771992154     
 H   3.9806282588892676        1.1076702252326536        8.7247083817298225     
 H -0.25815425893986588       -2.6820237112099790        2.1987722859389782     
 C -0.35053519216980994      -0.61045534171486882        1.5878076540049102     
 H  -8.2870455623047665E-002   1.4899981832267919        1.1367300645425003     
 H   7.4657291960500256        4.4160125782614079        2.0238472378749579     
 C   6.5085088411915635        3.8794718133200004       0.16317569604833290     
 H   5.4204695018039741        3.0666477789258582       -1.5294688456188830     
 H   9.8819401359766399      -0.71154558274976043        7.3435788551111703     
 H   1.1214842723359835        4.4336899122253115        6.3882544812837949     
 C   2.0723908281474750        3.8957567555274051        8.2515793048929744     
 H   3.1518497739638853        3.0809626915352375        9.9485360001242444     
 H  -1.2984729429528152      -0.70722936047339502        1.0611561471770889     
 H   6.9084507213946731        4.7399973616796380      -0.36347692019725647     
 H   1.6733086884920154        4.7577988831113327        8.7762189767223333     
 Dy   4.3068732782898778        16.890154575637581        12.604208080534738     
 Cl   4.3065986104138281        19.567002811934511        12.614932696649559     
 O   3.4695295497742196        16.417807532354360        10.648388262114938     
 N   2.9133652288269429        14.740495134928365        13.070125941051968     
 N   2.0922843157797884        17.315404508159286        13.846480902414209     
 O   5.1482206752561739        16.426805125140802        14.560794644467135     
 N   5.7134571177180620        14.745993720629695        12.145356378402477     
 N   6.5215539401396372        17.326002566255493        11.363679849151204     
 C   3.0300116906257180        15.345692989227413        9.9857564659972233     
 C   2.2857739792195901        14.946291394808505        14.398519607505063     
 C   3.7537830688932319        13.513522060687803        13.123990808127031     
 C   1.8050404754467892        14.591957626211288        12.068834039763811     
 C   1.4479171783328812        18.499440137033393        13.930600267931379     
 C   1.5428868747257765        16.250943548448273        14.482722768582097     
 C   5.5909906913079128        15.358860475845573        15.228056961724789     
 C   6.3425476110602439        14.954517850317799        10.818142838009031     
 C   4.8781913303287165        13.515839127188595        12.090577392580032     
 C   6.8201099419253666        14.602563032221720        13.149082533987871     
 C   7.1610781082052393        18.512629515564132        11.280043768104605     
 C   7.0815767803611918        16.261413140650795        10.736999277256905     
 C   2.2255270127809625        14.373610804327908        10.645249295772601     
 C   3.3596474824172415        15.130673272235400        8.6274016207878450     
 H   1.5993951139062645        14.118729534741320        14.648335709127348     
 H   3.0900684894099948        14.954132268931197        15.150721669759328     
 H   3.1277834071594861        12.616539168865158        12.977163965348254     
 H   4.1845581746337634        13.450444057683592        14.128200674869031     
 H   1.2140089479126821        15.516668059498928        12.128153998428100     
 H   1.1589753495407960        13.755898932671169        12.383062733414059     
 H   1.9393955092940991        19.328236502537852        13.426584379080575     
 C  0.24771552549905324        18.666603141969148        14.617472037746037     
 C  0.35334608082483976        16.345851846514638        15.202639008917810     
 C   6.3976511428250120        14.386017647616379        14.572383382434591     
 C   5.2631375735826333        15.148270431330999        16.587761225586320     
 H   7.0313400925782563        14.129130219756183        10.567879571898439     
 H   5.5392653720484599        14.961745898734653        10.064946815687126     
 H   5.5078391813178609        12.621288399866332        12.237265386938452     
 H   4.4479302371196123        13.451598869841998        11.086193993064128     
 H   7.4083279427247941        15.529086187824714        13.089545971866961     
 H   7.4692669929571522        13.767944564730289        12.837583466283940     
 H   6.6618432334402211        19.341044624845498        11.777038935671376     
 C   8.3665522963481518        18.682561752028384        10.602972958797785     
 C   8.2780674775542860        16.358416942005185        10.029558327584150     
 C   1.7637119719142009        13.256156698948720        9.9425494582859884     
 C   2.8842871722603638        14.006603786518902        7.9423761933496300     
 H   3.9620328492683830        15.870356539165471        8.1025165663655638     
 H -0.22818606750822401        19.642322657669549        14.661563975212312     
 C -0.31950975953592486        17.566518956009720        15.255731257615977     
 H  -4.9213654585792910E-002   15.463533424081376        15.694028730277966     
 C   6.8594513410626687        13.270409696079863        15.278266001678265     
 C   5.7394178010729746        14.026838021428906        17.276504935585638     
 H   4.6588888350231574        15.887711974190818        17.110650183434963     
 H   8.8370842540423844        19.660835975628210        10.557458251382407     
 C   8.9458033894110720        17.581917009186174        9.9766950202512987     
 H   8.6893867094860884        15.475552154205845        9.5466176274127115     
 H   1.1405340822755528        12.528177957317540        10.463295829781895     
 C   2.0783866715119257        13.068048401388822        8.5932090142584094     
 H   3.1448529739277356        13.886184405718360        6.8896091462122513     
 H  -1.2698621130983760        17.658348133380770        15.778749713212196     
 H   7.4823002734057251        12.540974031405991        14.759109081312008     
 C   6.5450418681761677        13.085989557588519        16.628307680796631     
 H   5.4785368970862445        13.909419356105841        18.329569786342098     
 H   9.9008563601729715        17.674968417288405        9.4625185347316361     
 H   1.6855287314101774        12.200652903231175        8.0722067857444149     
 H   6.9375866330208424        12.220038626848527        17.152330830243557     
 Dy   1.5961020012716796E-002   8.5441266710205763        4.2104052941280612     
 Cl  -2.4372996081754566E-003   5.8609997130400817        4.2264789944937702     
 O  0.84022646967118386        9.0106078911460816        2.2439624132609288     
 N   1.4194737390689043        10.676895700851919        4.6632961441970338     
 N   2.2342500134197341        8.1055871658500038        5.4439442944441438     
 O -0.80013556418031684        9.0265799851226358        6.1707529818492457     
 N  -1.3923690248490619        10.684821378659025        3.7448980362858313     
 N  -2.1894138632061937        8.0981364969514278        2.9546100496518126     
 C   1.2841770525578207        10.078391285058050        1.5781491070324574     
 C   2.0553884966597460        10.475827882459015        5.9893126382724970     
 C  0.57902465036246598        11.904964361621817        4.7199681559386031     
 C   2.5227149918205392        10.825220046600915        3.6556479310863130     
 C   2.8721914930338892        6.9180258884266221        5.5262639460765470     
 C   2.7932220815343198        9.1684928934440784        6.0738788399038715     
 C  -1.2527469636595585        10.093290613592361        6.8327639357598375     
 C  -2.0211719646587776        10.475823293065943        2.4183486215139314     
 C -0.54947825948982110        11.909394476153249        3.6902957220460433     
 C  -2.4953457738284412        10.830315655670793        4.7511627649367423     
 C  -2.8276349052071632        6.9107470104576469        2.8662099788331346     
 C  -2.7534129041147093        9.1648036013656373        2.3336526970034175     
 C   2.0957589611771139        11.046895524760778        2.2345069158820214     
 C  0.95224582155578708        10.294412731190425       0.22024374741524219     
 H   2.7457844120859463        11.302597743860968        6.2300117108528292     
 H   1.2559718822233481        10.473852435706243        6.7464588837057518     
 H   1.2070064633837156        12.800317975156148        4.5724506426525444     
 H  0.15206292547898867        11.967753343839867        5.7257147940501678     
 H   3.1127302033840416        9.8996181411846393        3.7114022679799805     
 H   3.1711135614040558        11.660012619261225        3.9681494415668435     
 H   2.3722294383614080        6.0910089286527676        5.0275047975725640     
 C   4.0764977472244341        6.7465200286969420        6.2050149736665423     
 C   3.9863916484017512        9.0689915056807511        6.7867022045875620     
 C  -2.0696250304679018        11.054905548727652        6.1730524829622437     
 C -0.92241797609225695        10.313175044982318        8.1901607284906888     
 H  -2.7148111131941697        11.297784093350984        2.1695175376018438     
 H  -1.2184678085555194        10.474602755678706        1.6645683522375014     
 H  -1.1724629501162775        12.807821248976710        3.8416461311545471     
 H -0.12250249592627731        11.973805936327892        2.6845569873933317     
 H  -3.0822372338304920        9.9024405218757305        4.6964929501661441     
 H  -3.1475421723648718        11.662487729437041        4.4391660451788990     
 H  -2.3256490976824216        6.0810957085889203        3.3582729344635340     
 C  -4.0341333750719262        6.7414890562675867        2.1908628923442364     
 C  -3.9499139448679523        9.0672051336128199        1.6258757333336751     
 C   2.5583308243276002        12.163653941759511        1.5310966289839956     
 C   1.4293673225023311        11.417023095292565      -0.46590555763483688     
 H  0.34485217343317853        9.5576408602054865      -0.30295531933855707     
 H   4.5477360799372812        5.7685104514211130        6.2478586044121620     
 C   4.6537490068045724        7.8452169935019782        6.8370052057368174     
 H   4.3963581479730882        9.9500821527090171        7.2740984114764071     
 C  -2.5387639035322960        12.169656088401103        6.8751313941399870     
 C  -1.4053517255187442        11.434649004503024        8.8741138860617834     
 H -0.31152341968755248        9.5794476359778393        8.7138856765136037     
 H  -4.5025789682486757        5.7622930141504876        2.1426519566711080     
 C  -4.6162103010954816        7.8431734873182757        1.5692215950874167     
 H  -4.3631986833427510        9.9509548604556119        1.1460755041107140     
 H   3.1848899846161154        12.889945481053378        2.0502684559848960     
 C   2.2396822920809640        12.353423553067673       0.18286808778197483     
 H   1.1656838536124483        11.538678752233544       -1.5178016117777000     
 H   5.6074148133163675        7.7503908580469334        7.3535964355237127     
 H  -3.1692673840630676        12.891281676956821        6.3545678651971862     
 C  -2.2212860301650799        12.364235130860608        8.2229282943988249     
 H  -1.1420635294219601        11.560089197218799        9.9256368925572147     
 H  -5.5719106591305376        7.7507793475169082        1.0559606513143363     
 H   2.6330892155681469        13.220156684934386      -0.33892977733483498     
 H  -2.6206789797558248        13.229543471361492        8.7424834334934545     
 Dy   3.2710180826832455E-002   8.3833101840087743        12.613034445712710     
 Cl   2.4558040032453394E-002   11.065160955114584        12.601217325060588     
 O -0.78083868716159222        7.9144373349168609        10.648641394595794     
 N  -1.3706384941154277        6.2464891918666137        13.067826886080079     
 N  -2.1904394359758839        8.8251381212749838        13.836345529422998     
 O  0.85080272680198943        7.9291168274279258        14.584663703092760     
 N   1.4379373152450361        6.2494446589372163        12.168130711264540     
 N   2.2581242820209240        8.8269866958689391        11.399876309541169     
 C  -1.2294555647396601        6.8498603552527157        9.9807422249077895     
 C  -2.0084515512820857        6.4554415813424217        14.390875515649455     
 C -0.53098865492892044        5.0196176206329133        13.130013362112136     
 C  -2.4708399189840820        6.1000765475484773        12.057585856662689     
 C  -2.8283414985194537        10.012802094774615        13.920101210552362     
 C  -2.7459763360781908        7.7635679719954256        14.471524632928586     
 C   1.2937944578916232        6.8635763510898098        15.254627025972489     
 C   2.0787691784789790        6.4573668065515779        10.846305756997822     
 C  0.59991650458393386        5.0215687565500184        12.104095889081787     
 C   2.5357938751636127        6.1050723110783904        13.181459338804558     
 C   2.8959799049472714        10.014750586918447        11.318310569200928     
 C   2.8157064946562036        7.7656522979649667        10.766326301645254     
 C  -2.0438556578082436        5.8827902107559726        10.635274676328073     
 C -0.90105244847293597        6.6397787021056835        8.6214690816179207     
 H  -2.6996462151191354        5.6305396883199164        14.635874647806659     
 H  -1.2099415950999999        6.4610966875025895        15.149110482617932     
 H  -1.1555872557504350        4.1221423862155060        12.981270666636394     
 H -0.10640272646919646        4.9592047712052469        14.137065267579290     
 H  -3.0604116006194881        7.0258494008032510        12.114300044586638     
 H  -3.1210286918751495        5.2653698497260661        12.366519359154550     
 H  -2.3320805960983293        10.838760893877046        13.415834613421332     
 C  -4.0278302900327834        10.186553454265363        14.606767796441403     
 C  -3.9352478135437448        7.8649739591077550        15.190798847892117     
 C   2.1046715164168401        5.8912087607050259        14.602949196055578     
 C  0.96218142706662724        6.6555850697928181        16.613808738270599     
 H   2.7707939077011905        5.6324740552779664        10.603841821971768     
 H   1.2819394513537123        6.4620795776259508        10.086362170581236     
 H   1.2261087226479968        4.1247641066322931        12.249939972648882     
 H  0.17507407772190084        4.9631993020995688        11.097055384654453     
 H   3.1254773196802139        7.0306897449353780        13.124326222582082     
 H   3.1862610082224334        5.2694734667758443        12.875878902104759     
 H   2.3978424345630085        10.840484896208389        11.821040680203236     
 C   4.0973575971226834        10.188720324453133        10.635091695004123     
 C   4.0064149144836438        7.8674539147162976        10.049658317423196     
 C  -2.5170195832808124        4.7749924690301926        9.9251911325076456     
 C  -1.3882245878161226        5.5252912003565973        7.9293531694608212     
 H -0.29108619922832035        7.3771960325259212        8.1021292349344556     
 H  -4.4980156311321462        11.165291395459922        14.650199955311139     
 C  -4.6013513150163527        9.0893139879892715        15.244455498896324     
 H  -4.3428941752703052        6.9848161041826469        15.681826848785937     
 C   2.5684190508674773        4.7798260138515571        15.313836575837049     
 C   1.4418278263941484        5.5388586732593019        17.307458153629007     
 H  0.35476127077267028        7.3954725981179026        17.132341523433599     
 H   4.5676744097301532        11.167350154537370        10.593144355849509     
 C   4.6725006310122570        9.0917842592840685        9.9982537355451591     
 H   4.4149919448443988        6.9875125869773562        9.5591117141132518     
 H  -3.1496634189990758        4.0516127288301345        10.440421123603562     
 C  -2.2042423341712372        4.5919337968317580        8.5749075548265878     
 H  -1.1299324445014418        5.4089905817040824        6.8756175139880114     
 H  -5.5511497306629698        9.1854609042107853        15.767764179234451     
 H   3.1956631075186590        4.0511935872714142        14.799244974633686     
 C   2.2521599894170841        4.5992088056009841        16.663673518102240     
 H   1.1814735276496120        5.4249026659359387        18.360999397348383     
 H   5.6233896308819764        9.1881238795551301        9.4769836186677026     
 H  -2.6078729593916812        3.7326193846865503        8.0490947391692274     
 H   2.6482335750748867        3.7369866623939929        17.190416874924775     
         256

 Dy   4.2861112784208322        9.0403522772683598E-002   4.2126362968923976     
 Cl   4.2861568496087790       -2.5903948541741495        4.2002804312948507     
 O   5.1000350597370199       0.55176201424161775        2.2429618321555513     
 N   5.6943851036385098        2.2263780882595361        4.6582063189152825     
 N   6.5076155444165762      -0.35287520281306833        5.4362657434662305     
 O   3.4714825787745283       0.55980690786431719        6.1794411983731550     
 N   2.8858368333260112        2.2283083070814000        3.7570385955495960     
 N   2.0576372912946268      -0.34827056881173174        2.9983436721398649     
 C   5.5458889797482831        1.6169246570887827        1.5740763370973057     
 C   6.3332377094753545        2.0197850605171945        5.9810536752176828     
 C   4.8579220372329468        3.4555971995071699        4.7176300449391242     
 C   6.7941411779705883        2.3664339261633800        3.6464778030127949     
 C   7.1429757271355623       -1.5416086016074246        5.5228846260970386     
 C   7.0688712471576585       0.71078255817509040        6.0630273267345256     
 C   3.0287959767553612        1.6288019952706601        6.8445008354602095     
 C   2.2459187735466735        2.0190015480479717        2.4349718675522953     
 C   3.7261642116743117        3.4548143925120369        3.6923553051723133     
 C   1.7864340500999971        2.3776070985119668        4.7679398449639647     
 C   1.4165064880679528       -1.5344207604117885        2.9190800748404833     
 C   1.5067709921530776       0.71159369260959682        2.3563306627066667     
 C   6.3642160586494647        2.5831567410398248        2.2252826045536334     
 C   5.2092644479708978        1.8314066808515359       0.21710415634532754     
 H   7.0259581962707598        2.8442030918255385        6.2232801723151256     
 H   5.5357419091853330        2.0169459663299691        6.7402986736092352     
 H   5.4849494264207754        4.3510918537243777        4.5669303938275743     
 H   4.4340114694562942        3.5188996954060623        5.7247800275804055     
 H   7.3802845481922423        1.4385807588347115        3.7039746934848665     
 H   7.4474720749402623        3.1995809659491270        3.9528766834477134     
 H   6.6415711411539551       -2.3691404067257018        5.0263804796893901     
 C   8.3466183616657510       -1.7141794086366384        6.2025235633015567     
 C   8.2627626202765878       0.61071969037390472        6.7743604916606701     
 C   2.2159950918371547        2.5967017343327008        6.1889820109302862     
 C   3.3631184678800086        1.8443282844838385        8.2016050437054471     
 H   1.5548230211178755        2.8443196897652929        2.1910631643752181     
 H   3.0429592878782450        2.0129998116036152        1.6752598047532030     
 H   3.1017217181495771        4.3527205901666024        3.8392155865962607     
 H   4.1500706149607769        3.5128664640650062        2.6849499701236299     
 H   1.1954091294191700        1.4527628933654442        4.7129950742075755     
 H   1.1375289061494662        3.2131440213776434        4.4584477809909400     
 H   1.9095732302093456       -2.3592610667145490        3.4281620002919828     
 C  0.21817320518384378       -1.7082511018363606        2.2305122108997004     
 C  0.31993721205902842       0.60949651895396761        1.6328629703281694     
 C   6.8329264715646225        3.6928904105120473        1.5152841211180337     
 C   5.6919881427820869        2.9477496599250426      -0.47511054223043725     
 H   4.5945002367405294        1.0974404779456424      -0.30119843228228083     
 H   8.8145202325713150       -2.6938199105318712        6.2492495328169513     
 C   8.9271912083370459      -0.61438601571406082        6.8292231897822058     
 H   8.6751228931873001        1.4924319760939575        7.2585751278489514     
 C   1.7494790714573292        3.7094776067752235        6.8957113231165552     
 C   2.8823486277400412        2.9634973269405287        8.8905852127996070     
 H   3.9726001961946338        1.1076841296163269        8.7223840353649109     
 H -0.25540083216993292       -2.6854578406049892        2.1918847084694888     
 C -0.34980602198490490      -0.61305565585743460        1.5843416655024549     
 H  -8.3352965961523820E-002   1.4880249139633959        1.1353604113212501     
 H   7.4670469375750121        4.4159252449807038        2.0293533543874789     
 C   6.5121683120957821        3.8796327223100002       0.16735619522416645     
 H   5.4260563520019875        3.0670852806629290       -1.5266395604094414     
 H   9.8806236830883218      -0.70901769647488022        7.3460441066555839     
 H   1.1187364231679919        4.4336773410126549        6.3791629983918963     
 C   2.0674402662237377        3.8971171250637027        8.2441011435964864     
 H   3.1450279589319421        3.0834355343176187        9.9428210497621219     
 H  -1.2985961787264078      -0.70945224993669753        1.0591719664385446     
 H   6.9119756490973367        4.7407208661398190      -0.35851675784862824     
 H   1.6690071872460077        4.7603185902056673        8.7674017871611678     
 Dy   4.3073093032449394        16.888078354768790        12.604954951717369     
 Cl   4.3068593653569138        19.564762580467256        12.613218238374779     
 O   3.4717932298371097        16.416299208227180        10.648263531557468     
 N   2.9126437463634716        14.738998714764184        13.069549921325981
[truncated: 1,281,471 more chars]
