# Supplementary material for: Unraveling the Contributions to Spin–Lattice Relaxation in Kramers Single-Molecule Magnets
Source: J Am Chem Soc. 2022 Dec 9;144(50):22965–75. doi: 10.1021/jacs.2c08876 (PMC9782788; doi:10.1021/jacs.2c08876)
Supplement: Supplementary file 2 — ja2c08876_si_002.zip [file ja2c08876_si_002.zip › phonon_Dy/mol-9/mode-1-10/4/Cart_disp.xyz]

         256

 Dy   4.4560229077305253        6.5753183019370276E-002   4.2914299985364401     
 Cl   4.4459963038611585       -2.6120001287410681        4.2161019414048271     
 O   5.2923281043398536       0.46913539195950860        2.3160848095190767     
 N   5.8877663759884884        2.1977358846038739        4.6872229508590770     
 N   6.6260350991578427      -0.38737692622085446        5.5853073815976559     
 O   3.5979011679253263       0.59633502701182528        6.2227231487696191     
 N   3.0834568936591666        2.2264197025167896        3.7646666468747352     
 N   2.2186122660778658      -0.34316557756452781        3.0889736984288745     
 C   5.7017499582256796        1.5415127480609692        1.6339091225669409     
 C   6.5103906617902956        2.0112227913742613        6.0208823335267985     
 C   5.0668843106043511        3.4386638681966124        4.7212208816229495     
 C   6.9911917559071703        2.2968829485451150        3.6723529237898229     
 C   7.2338498668754170       -1.5876757268799044        5.7252799062769437     
 C   7.2332788937146422       0.69920866561100214        6.1331175029491742     
 C   3.1381133364023115        1.6720414537281785        6.8674589532957606     
 C   2.4553118781663517        1.9988901888572639        2.4394155286783499     
 C   3.9407713903133006        3.4411434227585374        3.6898282593510503     
 C   1.9679766057408552        2.4209279239501780        4.7489983903151938     
 C   1.5419462572568980       -1.5141981948872321        3.0717208564617735     
 C   1.7026884463862526       0.69716647235688745        2.3845591125194945     
 C   6.5399829829481098        2.5086669257914744        2.2569318639426781     
 C   5.2868570598202576        1.7765373525191750       0.29886422264823170     
 H   7.2004347581886661        2.8375744530213280        6.2635430949527819     
 H   5.7004712182594188        2.0175303591107081        6.7672101992813154     
 H   5.7081858594616115        4.3242105376257873        4.5686402887797852     
 H   4.6337106775842392        3.5165023512971723        5.7241708380514886     
 H   7.5532518983465593        1.3542564844573171        3.7382483378337978     
 H   7.6639182033522761        3.1194911364249065        3.9631784198793274     
 H   6.6956811509373484       -2.4344164122073577        5.2977573179088164     
 C   8.4574739698755668       -1.7475369124442490        6.3729990226738176     
 C   8.4541182048107970       0.61560629375216769        6.7989483371385164     
 C   2.3614502444609187        2.6474906212478104        6.1786219186709017     
 C   3.4018953647422112        1.8737203465786545        8.2432136503960294     
 H   1.7680845992934129        2.8234092503892150        2.1814567090212575     
 H   3.2558604961361577        1.9821005701284811        1.6835539600346696     
 H   3.3282914233337091        4.3480177965904003        3.8316209713867329     
 H   4.3660200262426017        3.4898480315974663        2.6831403667363807     
 H   1.3518704344636352        1.5115677236423073        4.6964196714724142     
 H   1.3460520748166260        3.2679075960004451        4.4111706116593545     
 H   2.0025290990822060       -2.3237355551932950        3.6369793318512547     
 C  0.34878064515059021       -1.6940418934520958        2.3759420889380438     
 C  0.52912590242135504       0.58454336613305469        1.6386953024125035     
 C   6.9486924036670130        3.6405741319209537        1.5425242706550495     
 C   5.7012422497118411        2.9209562064961663      -0.39620450662291395     
 H   4.6532040312534599        1.0454290573888534      -0.20079233530429769     
 H   8.8979155624565092       -2.7380050021646825        6.4730623804044374     
 C   9.0927026972405081      -0.62076939482696225        6.9010565930820666     
 H   8.9020557730590912        1.5159888538674966        7.2183025962895710     
 C   1.8552811623478922        3.7530702701085596        6.8711311675675111     
 C   2.8773042961478765        2.9820350393855937        8.9196241500214892     
 H   3.9816084673188770        1.1297348101151690        8.7885807977801189     
 H -0.15672789470424395       -2.6580062314005080        2.3973536750172357     
 C -0.17231378449830542      -0.62371617458511575        1.6454178342134369     
 H  0.15551475694688810        1.4473348999545570        1.0886281158880819     
 H   7.5883985409215624        4.3694538387972290        2.0402683348725925     
 C   6.5419316241474936        3.8541214926122902       0.21810314875522824     
 H   5.3658697848739578        3.0614302762493821       -1.4278778952485158     
 H   10.062015966480807      -0.70452382534768498        7.3895031826869015     
 H   1.2421350945197731        4.4776442927252624        6.3322925411084601     
 C   2.0967448684234045        3.9225631030198671        8.2399064420176700     
 H   3.0792251779830537        3.0882579476215737        9.9885802234353438     
 H  -1.1153307331136335      -0.72637052181167439        1.1101704582105485     
 H   6.8863058003635107        4.7394953052889841      -0.31145383463368276     
 H   1.6634267563068263        4.7752728631298575        8.7535804077086663     
 Dy   4.2686904584344481        16.891984728381402        12.617422330430170     
 Cl   4.2651045230225231        19.568643518607555        12.657918082303656     
 O   3.4371069555959792        16.418622910491113        10.657084292964869     
 N   2.8844789375074149        14.738771654324299        13.076225892684443     
 N   2.0343409976235689        17.308476436487624        13.822573142209093     
 O   5.0973176608862074        16.426670001181204        14.577944908696034     
 N   5.6868456891583063        14.752455993809393        12.160591310109002     
 N   6.4700694845793247        17.338890858732452        11.355066653003663     
 C   3.0202742075991900        15.335915854562943        9.9979552988482077     
 C   2.2535119250510851        14.947378821927250        14.402076874839818     
 C   3.7309340828771438        13.516217707423927        13.137657483305583     
 C   1.7802563649197458        14.582206075719766        12.071705395833842     
 C   1.3764082104610273        18.486363257180436        13.891721993755681     
 C   1.5037901012751498        16.248208073589769        14.481338223876401     
 C   5.5622844065894190        15.369302612802558        15.249251858645437     
 C   6.3203257696110695        14.958821797923049        10.834986380099471     
 C   4.8583725553500194        13.517559113116969        12.107691441990122     
 C   6.7919148571507320        14.618339394457186        13.167226299397759     
 C   7.0950825245143818        18.532358461809920        11.257005245374730     
 C   7.0501442529361436        16.270867584137026        10.751235586537929     
 C   2.2136701082169252        14.361889284615637        10.652420111715026     
 C   3.3810660350242570        15.108260754175898        8.6489370246556536     
 H   1.5696948608552004        14.118446869407389        14.653640712686085     
 H   3.0565922621110717        14.961723933012010        15.155552503382486     
 H   3.1099282130593520        12.615136541763629        12.994738051269819     
 H   4.1606133233888682        13.461406040696938        14.142982002852303     
 H   1.1844519558389650        15.503828396343106        12.126171155265746     
 H   1.1371032882780092        13.743185939836559        12.384287871357239     
 H   1.8514208769351748        19.311700095404408        13.365878579274337     
 C  0.18459003696013343        18.652411429060646        14.593419771461697     
 C  0.32600892836099826        16.343241240143424        15.220811585442444     
 C   6.3750828430741624        14.402618674322849        14.592508844540834     
 C   5.2568788605297661        15.166815919686826        16.615382549308144     
 H   7.0149480450081532        14.136132050769788        10.591225897618260     
 H   5.5208477603905211        14.957398146975970        10.077858731245339     
 H   5.4920051165752364        12.626859064656751        12.260625172094288     
 H   4.4327230102748709        13.446165474392112        11.101960771869305     
 H   7.3742108358611818        15.548753254593622        13.105718660288669     
 H   7.4471778973180900        13.787887937337022        12.857663051167298     
 H   6.5789531979264915        19.363569185741433        11.732645608341542     
 C   8.3083822774423197        18.704974459684170        10.594302016318235     
 C   8.2576947987087141        16.369443276940835        10.063213027521385     
 C   1.7763475789678405        13.232682715555388        9.9530570762197730     
 C   2.9334124782920030        13.969490970521239        7.9685642149723295     
 H   3.9862104878261699        15.850283379707561        8.1294259189065130     
 H -0.30365409825976852        19.622936870508472        14.624039639555223     
 C -0.35697138840486087        17.558354314626584        15.265908806506717     
 H  -5.9576938695680703E-002   15.464547670499552        15.732761148998289     
 C   6.8630242714862142        13.300998531954214        15.304032700010058     
 C   5.7640961944888973        14.063426773062918        17.311547317797256     
 H   4.6466452830328828        15.898638059308892        17.140458234261235     
 H   8.7652641692492228        19.689214268690680        10.535873320954096     
 C   8.9136643397781743        17.599075298934348        10.001699426384063     
 H   8.6867099355791968        15.483705783411427        9.6004708226684325     
 H   1.1494769292623668        12.504639686512608        10.469193171550597     
 C   2.1238144924192617        13.030253185826680        8.6134631613249635     
 H   3.2154061878093705        13.838750928867988        6.9224299571937147     
 H  -1.2956191669151609        17.650741373868577        15.810159155318246     
 H   7.4894961517785257        12.575730861991975        14.783629286141496     
 C   6.5751550515549182        13.128315771278018        16.661801590078145     
 H   5.5214941450881296        13.955495671967851        18.370206565386617     
 H   9.8788169854528327        17.691820592317185        9.5064719336878962     
 H   1.7559088521939805        12.149500861134918        8.0962983300542959     
 H   6.9946791837060145        12.277622302358893        17.191190536435606     
 Dy -0.12648055675358227        8.5530692812351710        4.1496910890363186     
 Cl -0.12803795430719697        5.8715159487880699        4.2269032333426253     
 O  0.68746906174862144        9.0754542842709593        2.1935907356660240     
 N   1.2523093909452689        10.704238654520001        4.6406519895046943     
 N   2.1287812289556394        8.1396308590648996        5.3177491502347927     
 O -0.92175896998755003        8.9793377160131964        6.1333684775860107     
 N  -1.5627332458179570        10.674603905351853        3.7374633495126104     
 N  -2.3091405943828027        8.0831531317169834        2.8612152403737090     
 C   1.1434817947956304        10.146050461747386        1.5406009700256935     
 C   1.8932713267957277        10.484874757379666        5.9609619461133043     
 C  0.39272910417253015        11.917974344673148        4.7171126483425123     
 C   2.3548946831527497        10.889757836244126        3.6396502643831008     
 C   2.7988366226599686        6.9657097478011032        5.3425345496458938     
 C   2.6447342242428680        9.1821991114449339        6.0187519831076868     
 C  -1.3652509514039695        10.038674501473896        6.8132462698456537     
 C  -2.2000767867707540        10.483441576846786        2.4119459358592499     
 C -0.74041251865564728        11.914175148470701        3.6928628006180317     
 C  -2.6555749370062864        10.779203406565234        4.7626144802162216     
 C  -2.9133290493334951        6.8811291654456239        2.7191502139423864     
 C  -2.9149183276518138        9.1653505230240082        2.3044310224906992     
 C   1.9409722259905307        11.115032834428543        2.2151564828057970     
 C  0.84887122375740320        10.357053751107673       0.17308879246335437     
 H   2.5821872785090201        11.310873113191217        6.2093803718294245     
 H   1.0987795726466754        10.469931786598274        6.7231664820995833     
 H   1.0030999557463958        12.825682884162756        4.5719308588822933     
 H  -2.7767197147801376E-002   11.966718227138276        5.7260639571398801     
 H   2.9670595965679007        9.9779558797113577        3.6886700856684524     
 H   2.9848979675517771        11.734898113845238        3.9654636478590564     
 H   2.3354040781939731        6.1556899590509984        4.7794179280710836     
 C   3.9882666816451531        6.7856582716965246        6.0447198985954982     
 C   3.8148751831185077        9.0693245192490703        6.7693592854634659     
 C  -2.2063823233376980        10.996354025802322        6.1791890835422736     
 C -0.99162522699513833        10.261057309856504        8.1599727590938809     
 H  -2.9001040463178098        11.304496112739649        2.1787411013156186     
 H  -1.4005947095467408        10.498678957094198        1.6547812985985118     
 H  -1.3793565324815262        12.800948127968663        3.8494361483803989     
 H -0.31568329525296024        11.989762856740795        2.6864238384831931     
 H  -3.2191576721110478        9.8370106888573865        4.7034908045303521     
 H  -3.3309286074913320        11.600254339572873        4.4728209280630953     
 H  -2.3765671683236778        6.0385237912046028        3.1539621527004371     
 C  -4.1310396765584230        6.7144895225857830        2.0625047483020578     
 C  -4.1300011439444466        9.0743607737839245        1.6286419371192427     
 C   2.4359563216864184        12.221204724145128        1.5163541341361282     
 C   1.3595260517449748        11.468401200710193      -0.50797696285796612     
 H  0.25152304884893484        9.6198794249760908      -0.36172901883057917     
 H   4.4901589360982124        5.8202031163389885        6.0319415911807317     
 C   4.5104037074233805        7.8585886967702772        6.7715650367306797     
 H   4.1897719847027188        9.9331968411548868        7.3170607460222632     
 C  -2.6504611743371909        12.112849314775080        6.8950315595966485     
 C  -1.4486965179269664        11.385075383695881        8.8576383574480868     
 H -0.36199783829050675        9.5303094831702975        8.6651075636397721     
 H  -4.5678084662978495        5.7224655737657493        1.9632184394877581     
 C  -4.7656669283011075        7.8364381269478667        1.5263379624560938     
 H  -4.5774079544094599        9.9713233340916254        1.2027835166523808     
 H   3.0633733262864107        12.941376090675224        2.0438907393120092     
 C   2.1612284192642974        12.401110226689248       0.15674185160827789     
 H   1.1300412770957395        11.582822583919260       -1.5692068415327496     
 H   5.4486588951406381        7.7550261557454006        7.3152683747842309     
 H  -3.2907536538530042        12.836259421067350        6.3903950854946530     
 C  -2.2856065095026787        12.313278172339329        8.2309633856505116     
 H  -1.1494282463811707        11.513950333958297        9.8997115346320737     
 H  -5.7330961855574456        7.7485902363192496        1.0345745140109472     
 H   2.5841871776366911        13.256482364172021      -0.36053791543739883     
 H  -2.6628875093746074        13.182855571848615        8.7610771507574938     
 Dy  -5.9492518056681834E-002   8.4004813144617216        12.590398946526282     
 Cl  -5.7838571922000405E-002   11.081351048450291        12.560810884929960     
 O -0.88468183442052450        7.9261370815329739        10.635847872869114     
 N  -1.4676917690917437        6.2678979137536430        13.060725480105386     
 N  -2.2557923939046147        8.8525508144203435        13.860986227776333     
 O  0.77828571033891791        7.9470824406200267        14.559198476397128     
 N   1.3377090641164036        6.2606341720990759        12.144524236517263     
 N   2.1747339471451061        8.8316827139804666        11.389080878622305     
 C  -1.3404602534716092        6.8606082359935598        9.9726579627145071     
 C  -2.0959355223477920        6.4756109554116232        14.389013575455779     
 C -0.63282752736813452        5.0369251245419617        13.115345497390434     
 C  -2.5760050779892278        6.1277004167692173        12.057456830798975     
 C  -2.8810457233004678        10.045829332751014        13.962218702445636     
 C  -2.8288432045942904        7.7858998138807305        14.473503613543745     
 C   1.2128438142427782        6.8776938985751679        15.227116823511420     
 C   1.9714224146987236        6.4677606305375654        10.818947391286670     
 C  0.49368563960021172        5.0367781882642140        12.084320029117739     
 C   2.4402726176012259        6.1083227021818463        13.151095801872433     
 C   2.8305477474945411        10.011056925106733        11.327751778559938     
 C   2.7156197829001720        7.7720950915731173        10.738237113590834     
 C  -2.1585984701761949        5.9019019643451243        10.633707813371100     
 C  -1.0135355377284105        6.6405681801572722        8.6147141752637477     
 H  -2.7858687590798326        5.6507271140009427        14.638755177302153     
 H  -1.2919058446776557        6.4800997054048679        15.141427490156310     
 H  -1.2622573828246648        4.1427259126878013        12.966869185519389     
 H -0.20445593413350821        4.9713875979067250        14.120470585609869     
 H  -3.1578286478618525        7.0585911366993885        12.115154749539618     
 H  -3.2303018671012524        5.2989553344619198        12.373217146615449     
 H  -2.3700448629524460        10.876332294547975        13.479834730240944     
 C  -4.0868457202065045        10.219549320073574        14.638086418049387     
 C  -4.0291126783844593        7.8852505125335970        15.174211474961814     
 C   2.0127702491830428        5.8969541442024900        14.573713760664710     
 C  0.88314580527091890        6.6724386987994606        16.587490310818360     
 H   2.6601423296146574        5.6412186319323601        10.573304627358608     
 H   1.1706109324773326        6.4745752583844132        10.063121791045988     
 H   1.1167440932417187        4.1373806891893761        12.228103138031324     
 H   6.4167739351994837E-002   4.9800363575539999        11.079164136835564     
 H   3.0362749600611605        7.0298090144147238        13.092398497993262     
 H   3.0833796077806079        5.2682002132041541        12.841930250376697     
 H   2.3477153438202785        10.834852240169898        11.848543968628507     
 C   4.0312513165203958        10.179443344007529        10.642070565036112     
 C   3.9006893560390967        7.8705442485032195        10.011127517863139     
 C  -2.6401693204044632        4.7938056172326968        9.9295218245803412     
 C  -1.5062794460213886        5.5244024506066749        7.9290638779807390     
 H -0.39825056067972231        7.3690576841411923        8.0895377848182033     
 H  -4.5440829041882163        11.203636349936412        14.698978130944663     
 C  -4.6841747688036000        9.1150499947308123        15.241203803282465     
 H  -4.4526918916083460        7.0002258236295649        15.642996618944004     
 C   2.4656527411546887        4.7789235338537193        15.281375621930579     
 C   1.3518095206513836        5.5488610345119094        17.277937531365943     
 H  0.28630837894896238        7.4205116765836321        17.107575777765302     
 H   4.5187169959843816        11.150686627192428        10.619628227226585     
 C   4.5828370117772224        9.0869779528146797        9.9758760503171349     
 H   4.2938643855104921        6.9930901091592546        9.5031664697139693     
 H  -3.2757501054773059        4.0765539138927753        10.449475856002060     
 C  -2.3305503762443887        4.6017034704241464        8.5795892229735564     
 H  -1.2429840820693512        5.3986202268547716        6.8774238853958307     
 H  -5.6419074922924093        9.2098110640882975        15.750034382754206     
 H   3.0840176447762655        4.0442987417911853        14.763963559840635     
 C   2.1482703974244410        4.5990838798442146        16.631199049088703     
 H   1.0953773549222803        5.4364473708406189        18.332504977721257     
 H   5.5301533198810127        9.1806459178872615        9.4472465518759972     
 H  -2.7439975816863815        3.7440625767724307        8.0580326667024877     
 H   2.5300852616930936        3.7291065192613941        17.156064685066511     
         256

 Dy   4.4475167665889996        6.6857627853401769E-002   4.2874692309246187     
 Cl   4.4380053235181007       -2.6110362328440146        4.2153904317545852     
 O   5.2829070513728604       0.47316786426153318        2.3124858932131227     
 N   5.8779950058190646        2.1990933491236802        4.6858582229511230     
 N   6.6200173314049504      -0.38568135900481176        5.5780065665827729     
 O   3.5913147125790599       0.59440954572623395        6.2204240100561377     
 N   3.0735478781112082        2.2263760138459503        3.7640944675559984     
 N   2.2107018405639725      -0.34359683528130142        3.0841124409624308     
 C   5.6941473750643956        1.5452139361629207        1.6310200983635939     
 C   6.5013063001457807        2.0116044207555484        6.0190445846904588     
 C   5.0563101622291340        3.4394271088917816        4.7210157798218022     
 C   6.9813386333468124        2.3003037676528595        3.6712548209853315     
 C   7.2292902503816459       -1.5853613788709093        5.7152676519680963     
 C   7.2248936737389098       0.69977708915545200        6.1297972140517158     
 C   3.1323636060121958        1.6698155249967694        6.8661126504509733     
 C   2.4449355520230340        1.9997339494894006        2.4389468793044324     
 C   3.9299924737326353        3.4417065658056107        3.6898376079184976     
 C   1.9587752326288124        2.4186216137876690        4.7496500221194333     
 C   1.5358277545640531       -1.5153904591878704        3.0637259544586848     
 C   1.6929783506769400       0.69773412791404310        2.3828957656285201     
 C   6.5313099518957038        2.5123425354419004        2.2555156573105442     
 C   5.2832335579242446        1.7792339669732162       0.29486545792082008     
 H   7.1914264784642334        2.8378882699352617        6.2617499936351422     
 H   5.6919343994864473        2.0174188040051728        6.7659410063372496     
 H   5.6969020287985312        4.3254697295744986        4.5685311185307960     
 H   4.6235267059100273        3.5165827304773134        5.7241419854889140     
 H   7.5446151198642308        1.3584251852894511        3.7367711309521079     
 H   7.6530489337896626        3.1234493585586609        3.9629292566403613     
 H   6.6930154978954812       -2.4311599836969897        5.2842715108933751     
 C   8.4519333055767891       -1.7457966439070365        6.3645658546051269     
 C   8.4443900505552580       0.61540806279955929        6.7979055433915914     
 C   2.3539516214328726        2.6448775100054198        6.1788594013273572     
 C   3.3996053813451006        1.8722425445897217        8.2409428182962277     
 H   1.7575448403387424        2.8242924426347544        2.1816057635401944     
 H   3.2453775689843498        1.9834503510770571        1.6829655892029360     
 H   3.3168791322770237        4.3481157662008805        3.8318453516423960     
 H   4.3552489303804718        3.4908977455575934        2.6831465223995612     
 H   1.3439522564504536        1.5084675747951919        4.6969444853487934     
 H   1.3355082554607947        3.2650024151704229        4.4131550777563868     
 H   1.9980739272430956       -2.3257116204886303        3.6261061977136921     
 C  0.34236350288806067       -1.6949149527094909        2.3683716894511417     
 C  0.51869047214528741       0.58566766169640194        1.6382511938518782     
 C   6.9430244218236625        3.6431745086399059        1.5413839755522969     
 C   5.7010244937212491        2.9222915019963578      -0.40000211288176823     
 H   4.6505801494057870        1.0479749740744106      -0.20577930447908277     
 H   8.8938248035986849       -2.7356881755914482        6.4619173823992160     
 C   9.0843502845084831      -0.62036296048061412        6.8976016886729630     
 H   8.8904907880211361        1.5148683440091217        7.2205317224100929     
 C   1.8497857698254974        3.7508861338731321        6.8719849447541357     
 C   2.8772329808804828        2.9811713076663140        8.9178883399404150     
 H   3.9807566506279328        1.1286329713094105        8.7851547423411134     
 H -0.16152387023903175       -2.6595505183304824        2.3867358478163743     
 C -0.18115193786339015      -0.62331316435585993        1.6421907263527651     
 H  0.14354724528454371        1.4492707371918292        1.0908962479986779     
 H   7.5823968478304842        4.3717730424423671        2.0399978916739627     
 C   6.5406264320901188        3.8554050995466755       0.21577482603746681     
 H   5.3691584557402603        3.0617349015569131       -1.4326745142460902     
 H   10.052880529666767      -0.70462212459030082        7.3874534914625558     
 H   1.2358277684937844        4.4754453165790000        6.3341814898280369     
 C   2.0950321102172342        3.9213588225988736        8.2397422690317867     
 H   3.0821742262789011        3.0881404690954950        9.9860065172335766     
 H  -1.1245001671829518      -0.72563575269109060        1.1075213245850211     
 H   6.8877655391853354        4.7395927585545348      -0.31355897267699862     
 H   1.6634907027914849        4.7746511348383649        8.7538306172032332     
 Dy   4.2706432019227254        16.891685598657332        12.616836305053662     
 Cl   4.2672053028863965        19.568337460127179        12.655597367193472     
 O   3.4389544533111804        16.418431309171556        10.656637018366627     
 N   2.8858511038270440        14.738708186338085        13.075863293130221     
 N   2.0372635958873904        17.308754058973243        13.823741914718639     
 O   5.0996729098418969        16.426493047542142        14.577279320361233     
 N   5.6881567697603908        14.751874495798923        12.160062607823551     
 N   6.4728692529353591        17.337946847460827        11.355973417528480     
 C   3.0209578461042308        15.336294190569797        9.9972833269207957     
 C   2.2549378412685308        14.947213481690888        14.401773031647828     
 C   3.7319460830332867        13.515899595082731        13.137017655835303     
 C   1.7815159358537584        14.582585269363777        12.071407585012148     
 C   1.3801201559629761        18.487002120076415        13.893724476957896     
 C   1.5056315508113924        16.248271087135279        14.481246495502580     
 C   5.5634689385099474        15.368603617317431        15.248432804753165     
 C   6.3215379848055164        14.958350700676897        10.834438911079497     
 C   4.8593090695025181        13.517243088741122        12.106970598340615     
 C   6.7932047523231951        14.617252700349326        13.166652163802873     
 C   7.0986791524236628        18.531041835649422        11.258741477685993     
 C   7.0518495211193368        16.270124198690173        10.750875301061031     
 C   2.2143876584460789        14.362381263479856        10.651935413854275     
 C   3.3802107672930441        15.109320259057103        8.6477964834978707     
 H   1.5709299370724403        14.118387009582019        14.653191554056782     
 H   3.0580105227955183        14.961205312541409        15.155256175303361     
 H   3.1106676929513841        12.615042169005449        12.993887785106327     
 H   4.1616055619044250        13.460693895087090        14.142319709819688     
 H   1.1859749687920167        15.504379093405952        12.126084951182460     
 H   1.1381589176391087        13.743731531439732        12.384001791694377     
 H   1.8560675534384161        19.312514939649187        13.369086240040621     
 C  0.18785623394212675        18.653151128822614        14.594623052633613     
 C  0.32721007983794836        16.343331112116253        15.219641640405323     
 C   6.3759793474204551        14.401573306771706        14.591818483718793     
 C   5.2568674545782770        15.165770902077483        16.614232780462736     
 H   7.0158752212477449        14.135516695101298        10.590404457272347     
 H   5.5219354201109949        14.957380523597172        10.077438777258072     
 H   5.4926948945064744        12.626322794808914        12.259619325674572     
 H   4.4335037687561272        13.446243267302506        11.101273041960841     
 H   7.3758567088781231        15.547432372423941        13.105254010424236     
 H   7.4481436711571849        13.786545451580171        12.857077242318933     
 H   6.5834607684101671        19.362094797869361        11.735546324604465     
 C   8.3115657178152027        18.703517414849962        10.595282574492323     
 C   8.2587877422732774        16.368635242048796        10.061785940730317     
 C   1.7758203811494486        13.233808890687619        9.9523464292487844     
 C   2.9311205122124031        13.971351156110178        7.9671220832037131     
 H   3.9852691719948612        15.851220719337183        8.1280712377661875     
 H -0.29965761321178008        19.623986858338046        14.626009649687461     
 C -0.35515638426961782        17.558773685595256        15.265214250176381     
 H  -5.9338635445896667E-002   15.464445300134575        15.730447591688375     
 C   6.8626009670669035        13.299307481166503        15.303148769709555     
 C   5.7625375350694528        14.061536498904772        17.310115510962394     
 H   4.6469055031562387        15.898000166858449        17.139127454378173     
 H   8.7692067178817616        19.687426415276146        10.537608977331390     
 C   8.9154149360392658        17.597923914702630        10.000802215414859     
 H   8.6868256429402368        15.483075969570855        9.5978938312050115     
 H   1.1490876329392483        12.505775056871977        10.468664069743067     
 C   2.1216647747582988        13.032147282615346        8.6122640558087138     
 H   3.2120356192489021        13.841179223974589        6.9206493148240291     
 H  -1.2944160280094030        17.651152820590148        15.808347230667334     
 H   7.4889383986595988        12.573817560932376        14.782886713979421     
 C   6.5733653815871715        13.126120572444117        16.660529593919239     
 H   5.5190167059587232        13.953202986454459        18.368500794867288     
 H   9.8800169029151910        17.690691748146325        9.5045482761235007     
 H   1.7524789274842814        12.152105695633173        8.0948640518915820     
 H   6.9915549152957137        12.274710524460948        17.189706157068827     
 Dy -0.11932525523090315        8.5530489556884124        4.1525899491995029     
 Cl -0.12161307121183712        5.8714106147636658        4.2267113829154939     
 O  0.69478317971119030        9.0726391517524121        2.1958417522027229     
 N   1.2606680981080056        10.703312346159001        4.6414847703844595     
 N   2.1342786988078570        8.1384104898966552        5.3235189622880528     
 O -0.91536685570317256        8.9819896835875355        6.1352496727817103     
 N  -1.5543011856170592        10.675452805264261        3.7379282699819796     
 N  -2.3032690682586630        8.0841949919061342        2.8661232415100235     
 C   1.1502294560308488        10.143034397345016        1.5421439538444088     
 C   1.9015190366359414        10.484867714360682        5.9620095625726393     
 C  0.40201328335890363        11.917736319389491        4.7170659592453870     
 C   2.3631694884451124        10.886986662401918        3.6400298618639457     
 C   2.8027642846819703        6.9638204183310481        5.3510970295485984     
 C   2.6523043032757245        9.1819564238676872        6.0210978018073025     
 C  -1.3593384560537711        10.041619867875202        6.8143373876033708     
 C  -2.1913994296672161        10.483355941554448        2.4124578806762877     
 C -0.73098646221286490        11.914285650177165        3.6926571268021298     
 C  -2.6474982921459720        10.782079169696972        4.7622957939954107     
 C  -2.9090849837118204        6.8828617166083426        2.7267633164202669     
 C  -2.9070394384692229        9.1655771301028075        2.3061474453561641     
 C   1.9484998702710041        11.111986696042116        2.2157097176505069     
 C  0.85374255340453309        10.354193454312290       0.17510170655518664     
 H   2.5905309956635691        11.310907275911656        6.2099689535779534     
 H   1.1068577653793414        10.470576970683361        6.7240410057546045     
 H   1.0132118353240760        12.824855567829619        4.5717314015331780     
 H  -1.8718790225411314E-002   11.967143143161362        5.7258971120728859     
 H   2.9742705022945057        9.9745244369307908        3.6893834894200301     
 H   2.9940938239941883        11.731645627052977        3.9650786964911036     
 H   2.3375651353992746        6.1529813775134485        4.7910857267625291     
 C   3.9928941225478951        6.7841719735866990        6.0521793755957232     
 C   3.8235195250725824        9.0697075478216167        6.7699380572852927     
 C  -2.1993296523308135        10.999515503857205        6.1791124096701600     
 C -0.98785724299538136        10.263751281733679        8.1616130654941870     
 H  -2.8911832753219193        11.304417645952666        2.1785636821648375     
 H  -1.3918592052994037        10.497803163879487        1.6553545628785862     
 H  -1.3691298182224498        12.801646372835229        3.8489406968963791     
 H -0.30622909763031225        11.989228398503755        2.6862117530690335     
 H  -3.2122610536154950        9.8406118364845181        4.7034207927688350     
 H  -3.3217325853867652        11.603702404254228        4.4715184115549400     
 H  -2.3739936155574939        6.0409373184443727        3.1644265557854152     
 C  -4.1262365183255021        6.7160140346914936        2.0692071818019548     
 C  -4.1211919336272240        9.0741769301397284        1.6287728776132804     
 C   2.4419894125670978        12.218547481657872        1.5165429824143217     
 C   1.3628475717177262        11.465970012764682      -0.50634427227506784     
 H  0.25582466996148812        9.6170273734422871      -0.35904083367405026     
 H   4.4933004501333018        5.8181062768120393        6.0420866094066952     
 C   4.5176730656922119        7.8583369667167640        6.7744775102591461     
 H   4.2000945494725830        9.9343978496071426        7.3147645642311501     
 C  -2.6447024886553314        12.115819153866326        6.8944047060018159     
 C  -1.4462965618006181        11.387517531356087        8.8587381212906831     
 H -0.35910416222098140        9.5328360998617825        8.6675751632277827     
 H  -4.5645247665529567        5.7245994680574626        1.9724913954033703     
 C  -4.7583128593160522        7.8369102291004733        1.5287681594982889     
 H  -4.5669482973539868        9.9704461077370432        1.2002056694397618     
 H   3.0694732436920900        12.938994378481462        2.0435652731464087     
 C   2.1650991186310824        12.398825624609785       0.15747946682786401     
 H   1.1316848383609526        11.580659011803297       -1.5671253523261122     
 H   5.4566421554586064        7.7551830900981304        7.3169211954850191     
 H  -3.2845673059753544        12.839156341253982        6.3890730410899206     
 C  -2.2822181837375446        12.315813021792362        8.2309480767529859     
 H  -1.1488432660121122        11.516104113580383        9.9013010308904690     
 H  -5.7251478159145739        7.7487807261682873        1.0359278289053999     
 H   2.5867196350898567        13.254643724508421      -0.36011195600052892     
 H  -2.6606697610558769        13.185083684321185        8.7606327515896183     
 Dy  -5.4901589498847742E-002   8.3997004421586343        12.591646342949968     
 Cl  -5.3578086730900386E-002   11.080613679252776        12.563050067528463     
 O -0.87987944359449832        7.9256862686913250        10.636732751420659     
 N  -1.4628491249421565        6.2669283396109616        13.061381990350116     
 N  -2.2523892824093839        8.8512988468043261        13.860136037127516     
 O  0.78219756664197204        7.9461565220640251        14.560426360867272     
 N   1.3426041250705834        6.2600849650441219        12.145590291466400     
 N   2.1787411052378509        8.8314011441764428        11.389366640626191     
 C  -1.3353231075430290        6.8601797235488817        9.9733610147887806     
 C  -2.0914138666004027        6.4747356386460417        14.389483973682990     
 C -0.62775380674472780        5.0361531204398631        13.116302745955913     
 C  -2.5708787965847661        6.1264013101257566        12.057895987734026     
 C  -2.8782965183504445        10.044286739933462        13.960451696688354     
 C  -2.8245797053945760        7.7849000270016937        14.473775154016558     
 C   1.2172590258356393        6.8769481169864095        15.228369759640849     
 C   1.9764479283487875        6.4672133829256868        10.820080220702335     
 C  0.49884905163020116        5.0360403943610033        12.085383444511852     
 C   2.4451107541161647        6.1081665074827534        13.152309532523812     
 C   2.8337507883998141        10.011145193361395        11.327057372001942     
 C   2.7203632930951636        7.7716988970744616        10.739337636031292     
 C  -2.1531457263923852        5.9010120627528675        10.634179002672544     
 C  -1.0084721656519899        6.6406450076694084        8.6153115534505602     
 H  -2.7813623989658409        5.6498457879308956        14.639105193632046     
 H  -1.2875667866837730        6.4793361097346249        15.142090382268496     
 H  -1.2569795716834316        4.1417974852134112        12.967918359088419     
 H -0.19944285324183281        4.9708937229863892        14.121471157139377     
 H  -3.1530919203887597        7.0570343502094195        12.115585246027639     
 H  -3.2249225840811899        5.2973562374138243        12.373404910349675     
 H  -2.3680218105798234        10.874564211735576        13.476988017308896     
 C  -4.0838218953211793        10.217994561174896        14.636791538941917     
 C  -4.0243461679352368        7.8843360421969173        15.175336402228723     
 C   2.0176576403738906        5.8966466540523657        14.574932428481475     
 C  0.88762961631737292        6.6715245525144873        16.588718546452444     
 H   2.6652403014789243        5.6407122096157423        10.574471613775676     
 H   1.1757002907934659        6.4739753238801931        10.064191021223690     
 H   1.1220697863546327        4.1367752321349078        12.229267520559759     
 H   6.9439906384395095E-002   4.9791457581912999        11.080189816393787     
 H   3.0407883314031023        7.0298623316089870        13.093617015693599     
 H   3.0885322072165775        5.2682753546239462        12.843198246627862     
 H   2.3502342399842648        10.835059489566405        11.846990495942080     
 C   4.0344969745393762        10.179734729542153        10.641495821209306     
 C   3.9057118594571421        7.8702431398330583        10.012728491739983     
 C  -2.6342877176942396        4.7928742702160623        9.9297761418163244     
 C  -1.5009220503053193        5.5245066368363407        7.9294151917917013     
 H -0.39354835218073619        7.3696042232991328        8.0903447154272943     
 H  -4.5417253108038054        11.201805034229590        14.696783675202429     
 C  -4.6799837008084202        9.1138538896792713        15.241608817468341     
 H  -4.4471395234229290        6.9995518453780869        15.645218161281804     
 C   2.4712178655469543        4.7789571898260332        15.282680736059049     
 C   1.3569338445288144        5.5482704559963132        17.279236797577646     
 H  0.29031833176151428        7.4191788110744508        17.108812333447037     
 H   4.5211972142951629        11.151305528342807        10.618120301795257     
 C   4.5871567822083614        9.0870237633189461        9.9767147036362775     
 H   4.2995820388799677        6.9926503918112921        9.5055995440332719     
 H  -3.2695967732334408        4.0752684998981366        10.449583132051957     
 C  -2.3246401268971693        4.6012211574929385        8.5797942625448798     
 H  -1.2379394225458835        5.3991786826070323        6.8776555084510393     
 H  -5.6373576030827888        9.2086763318688813        15.751095989741497     
 H   3.0899911639924520        4.0446628086766259        14.765321247318603     
 C   2.1540588202782192        4.5990449713020043        16.632540852534266     
 H   1.1003885963661664        5.4357291331135889        18.333768962140194     
 H   5.5346631219769620        9.1807771800928997        9.4484644108671976     
 H  -2.7375809400770623        3.7434547016788091        8.0580771165123632     
 H   2.5366859457184385        3.7294651597183246        17.157444841803187     
         256

 Dy   4.4390106254474730        6.7962072687433248E-002   4.2835084633127964     
 Cl   4.4300143431750421       -2.6100723369469612        4.2146789221043441     
 O   5.2734859984058682       0.47720033656355776        2.3088869769071692     
 N   5.8682236356496400        2.2004508136434864        4.6844934950431698     
 N   6.6139995636520581      -0.38398579178876902        5.5707057515678899     
 O   3.5847282572327934       0.59248406444064272        6.2181248713426571     
 N   3.0636388625632498        2.2263323251751106        3.7635222882372616     
 N   2.2027914150500791      -0.34402809299807502        3.0792511834959870     
 C   5.6865447919031116        1.5489151242648722        1.6281310741602468     
 C   6.4922219385012658        2.0119860501368354        6.0172068358541182     
 C   5.0457360138539160        3.4401903495869508        4.7208106780206540     
 C   6.9714855107864535        2.3037245867606035        3.6701567181808405     
 C   7.2247306338878756       -1.5830470308619140        5.7052553976592488     
 C   7.2165084537631783       0.70034551269990197        6.1264769251542566     
 C   3.1266138756220800        1.6675895962653606        6.8647663476061851     
 C   2.4345592258797164        2.0005777101215374        2.4384782299305150     
 C   3.9192135571519704        3.4422697088526837        3.6898469564859453     
 C   1.9495738595167698        2.4163153036251601        4.7503016539236738     
 C   1.5297092518712081       -1.5165827234885088        3.0557310524555961     
 C   1.6832682549676274       0.69830178347119876        2.3812324187375453     
 C   6.5226369208432988        2.5160181450923269        2.2540994506784102     
 C   5.2796100560282317        1.7819305814272575       0.29086669319340852     
 H   7.1824181987397999        2.8382020868491953        6.2599568923175033     
 H   5.6833975807134767        2.0173072488996375        6.7646718133931838     
 H   5.6856181981354510        4.3267289215232090        4.5684219482818067     
 H   4.6133427342358155        3.5166631096574550        5.7241131329263393     
 H   7.5359783413819033        1.3625938861215854        3.7352939240704179     
 H   7.6421796642270481        3.1274075806924158        3.9626800934013948     
 H   6.6903498448536141       -2.4279035551866217        5.2707857038779347     
 C   8.4463926412780115       -1.7440563753698242        6.3561326865364354     
 C   8.4346618962997173       0.61520983184695088        6.7968627496446654     
 C   2.3464529984048270        2.6422643987630292        6.1790968839838118     
 C   3.3973153979479900        1.8707647426007890        8.2386719861964259     
 H   1.7470050813840716        2.8251756348802934        2.1817548180591317     
 H   3.2348946418325419        1.9848001320256330        1.6823772183712027     
 H   3.3054668412203383        4.3482137358113606        3.8320697318980597     
 H   4.3444778345183410        3.4919474595177200        2.6831526780627422     
 H   1.3360340784372717        1.5053674259480767        4.6974692992251725     
 H   1.3249644361049635        3.2620972343404007        4.4151395438534191     
 H   1.9936187554039853       -2.3276876857839657        3.6152330635761292     
 C  0.33594636062553118       -1.6957880119668862        2.3608012899642397     
 C  0.50825504186921955       0.58679195725974931        1.6378070852912530     
 C   6.9373564399803120        3.6457748853588585        1.5402436804495445     
 C   5.7008067377306570        2.9236267974965493      -0.40379971914062257     
 H   4.6479562675581141        1.0505208907599681      -0.21076627365386791     
 H   8.8897340447408588       -2.7333713490182143        6.4507723843939937     
 C   9.0759978717764582      -0.61995652613426611        6.8941467842638593     
 H   8.8789258029831828        1.5137478341507469        7.2227608485306138     
 C   1.8442903773031027        3.7487019976377041        6.8728387219407594     
 C   2.8771616656130892        2.9803075759470343        8.9161525298593407     
 H   3.9799048339369891        1.1275311325036521        8.7817286869021061     
 H -0.16631984577381956       -2.6610948052604568        2.3761180206155124     
 C -0.18999009122847485      -0.62291015412660422        1.6389636184920930     
 H  0.13157973362219932        1.4512065744291014        1.0931643801092739     
 H   7.5763951547394059        4.3740922460875060        2.0397274484753334     
 C   6.5393212400327441        3.8566887064810613       0.21344650331970538     
 H   5.3724471266065628        3.0620395268644440       -1.4374711332436643     
 H   10.043745092852728      -0.70472042383291655        7.3854038002382110     
 H   1.2295204424677959        4.4732463404327367        6.3360704385476136     
 C   2.0933193520110640        3.9201545421778805        8.2395780960459017     
 H   3.0851232745747486        3.0880229905694163        9.9834328110318094     
 H  -1.1336696012522702      -0.72490098357050692        1.1048721909594936     
 H   6.8892252780071592        4.7396902118200854      -0.31566411072031453     
 H   1.6635546492761437        4.7740294065468722        8.7540808266978001     
 Dy   4.2725959454110027        16.891386468933263        12.616250279677153     
 Cl   4.2693060827502709        19.568031401646802        12.653276652083289     
 O   3.4408019510263812        16.418239707852003        10.656189743768383     
 N   2.8872232701466731        14.738644718351869        13.075500693575998     
 N   2.0401861941512118        17.309031681458862        13.824910687228185     
 O   5.1020281587975864        16.426316093903083        14.576613732026431     
 N   5.6894678503624760        14.751292997788454        12.159533905538101     
 N   6.4756690212913925        17.337002836189207        11.356880182053297     
 C   3.0216414846092712        15.336672526576649        9.9966113549933855     
 C   2.2563637574859770        14.947048141454525        14.401469188455836     
 C   3.7329580831894296        13.515581482741533        13.136377828365024     
 C   1.7827755067877713        14.582964463007789        12.071109774190456     
 C   1.3838321014649246        18.487640982972394        13.895726960160113     
 C   1.5074730003476349        16.248334100680790        14.481154767128761     
 C   5.5646534704304766        15.367904621832302        15.247613750860893     
 C   6.3227501999999625        14.957879603430744        10.833891442059523     
 C   4.8602455836550176        13.516927064365273        12.106249754691110     
 C   6.7944946474956591        14.616166006241468        13.166078028207984     
 C   7.1022757803329437        18.529725209488927        11.260477709997256     
 C   7.0535547893025292        16.269380813243323        10.750515015584135     
 C   2.2151052086752325        14.362873242344072        10.651450715993523     
 C   3.3793554995618313        15.110379763938308        8.6466559423400895     
 H   1.5721650132896803        14.118327149756650        14.652742395427477     
 H   3.0594287834799645        14.960686692070809        15.154959847224237     
 H   3.1114071728434167        12.614947796247266        12.993037518942836     
 H   4.1625978004199817        13.459981749477244        14.141657416787073     
 H   1.1874979817450684        15.504929790468797        12.125998747099171     
 H   1.1392145470002084        13.744277123042904        12.383715712031515     
 H   1.8607142299416572        19.313329783893970        13.372293900806904     
 C  0.19112243092412007        18.653890828584583        14.595826333805528     
 C  0.32841123131489841        16.343420984089082        15.218471695368200     
 C   6.3768758517667470        14.400527939220563        14.591128122896750     
 C   5.2568560486267888        15.164725884468142        16.613083011617331     
 H   7.0168023974873375        14.134901339432810        10.589583016926435     
 H   5.5230230798314688        14.957362900218374        10.077018823270805     
 H   5.4933846724377124        12.625786524961077        12.258613479254858     
 H   4.4342845272373834        13.446321060212902        11.100585312052376     
 H   7.3775025818950644        15.546111490254260        13.104789360559803     
 H   7.4491094449962807        13.785202965823320        12.856491433470568     
 H   6.5879683388938419        19.360620409997292        11.738447040867388     
 C   8.3147491581880875        18.702060370015754        10.596263132666412     
 C   8.2598806858378424        16.367827207156754        10.060358853939247     
 C   1.7752931833310566        13.234935065819849        9.9516357822777959     
 C   2.9288285461328027        13.973211341699114        7.9656799514350958     
 H   3.9843278561635529        15.852158058966806        8.1267165566258619     
 H -0.29566112816379170        19.625036846167625        14.627979659819701     
 C -0.35334138013437477        17.559193056563924        15.264519693846045     
 H  -5.9100332196112632E-002   15.464342929769597        15.728134034378460     
 C   6.8621776626475928        13.297616430378792        15.302264839409052     
 C   5.7609788756500082        14.059646224746626        17.308683704127532     
 H   4.6471657232795947        15.897362274408003        17.137796674495110     
 H   8.7731492665143005        19.685638561861612        10.539344633708685     
 C   8.9171655323003574        17.596772530470915        9.9999050044456563     
 H   8.6869413503012769        15.482446155730285        9.5953168397415904     
 H   1.1486983366161301        12.506910427231347        10.468134967935537     
 C   2.1195150570973356        13.034041379404012        8.6110649502924659     
 H   3.2086650506884333        13.843607519081189        6.9188686724543436     
 H  -1.2932128891036450        17.651564267311716        15.806535306016421     
 H   7.4883806455406727        12.571904259872776        14.782144141817346     
 C   6.5715757116194258        13.123925373610216        16.659257597760330     
 H   5.5165392668293167        13.950910300941066        18.366795024347955     
 H   9.8812168203775510        17.689562903975467        9.5026246185591070     
 H   1.7490490027745824        12.154710530131426        8.0934297737288663     
 H   6.9884306468854129        12.271798746563004        17.188221777702047     
 Dy -0.11216995370822405        8.5530286301416538        4.1554888093626863     
 Cl -0.11518818811647728        5.8713052807392625        4.2265195324883624     
 O  0.70209729767375928        9.0698240192338631        2.1980927687394214     
 N   1.2690268052707421        10.702386037798000        4.6423175512642247     
 N   2.1397761686600751        8.1371901207284090        5.3292887743413129     
 O -0.90897474141879508        8.9846416511618763        6.1371308679774099     
 N  -1.5458691254161612        10.676301705176670        3.7383931904513492     
 N  -2.2973975421345227        8.0852368520952851        2.8710312426463380     
 C   1.1569771172660672        10.140018332942647        1.5436869376631241     
 C   1.9097667464761550        10.484860671341700        5.9630571790319742     
 C  0.41129746254527716        11.917498294105833        4.7170192701482607     
 C   2.3714442937374747        10.884215488559713        3.6404094593447907     
 C   2.8066919467039719        6.9619310888609922        5.3596595094513040     
 C   2.6598743823085811        9.1817137362904404        6.0234436205069182     
 C  -1.3534259607035726        10.044565234276506        6.8154285053610888     
 C  -2.1827220725636787        10.483270306262108        2.4129698254933252     
 C -0.72156040577008262        11.914396151883631        3.6924514529862282     
 C  -2.6394216472856575        10.784954932828709        4.7619771077745998     
 C  -2.9048409180901458        6.8845942677710612        2.7343764188981479     
 C  -2.8991605492866324        9.1658037371816086        2.3078638682216290     
 C   1.9560275145514776        11.108940557655689        2.2162629524952173     
 C  0.85861388305166297        10.351333157516905       0.17711462064701894     
 H   2.5988747128181182        11.310941438632096        6.2105575353264824     
 H   1.1149359581120077        10.471222154768446        6.7249155294096248     
 H   1.0233237149017562        12.824028251496481        4.5715319441840636     
 H  -9.6703833030212516E-003   11.967568059184449        5.7257302670058916     
 H   2.9814814080211107        9.9710929941502222        3.6900968931716074     
 H   3.0032896804365992        11.728393140260714        3.9646937451231508     
 H   2.3397261926045760        6.1502727959758978        4.8027535254539746     
 C   3.9975215634506376        6.7826856754768725        6.0596388525959481     
 C   3.8321638670266571        9.0700905763941631        6.7705168291071196     
 C  -2.1922769813239285        11.002676981912090        6.1790357357980454     
 C -0.98408925899562449        10.266445253610854        8.1632533718944931     
 H  -2.8822625043260288        11.304339179165684        2.1783862630140565     
 H  -1.3831237010520667        10.496927370664778        1.6559278271586606     
 H  -1.3589031039633737        12.802344617701797        3.8484452454123592     
 H -0.29677490000766427        11.988693940266716        2.6859996676548739     
 H  -3.2053644351199426        9.8442129841116479        4.7033507810073170     
 H  -3.3125365632821988        11.607150468935584        4.4702158950467856     
 H  -2.3714200627913100        6.0433508456841425        3.1748909588703933     
 C  -4.1214333600925812        6.7175385467972051        2.0759096153018519     
 C  -4.1123827233100014        9.0739930864955323        1.6289038181073183     
 C   2.4480225034477767        12.215890239170616        1.5167318306925153     
 C   1.3661690916904774        11.463538824819173      -0.50471158169216956     
 H  0.26012629107404139        9.6141753219084816      -0.35635264851752130     
 H   4.4964419641683913        5.8160094372850901        6.0522316276326587     
 C   4.5249424239610425        7.8580852366632499        6.7773899837876117     
 H   4.2104171142424471        9.9355988580593984        7.3124683824400369     
 C  -2.6389438029734720        12.118788992957573        6.8937778524069833     
 C  -1.4438966056742697        11.389959679016293        8.8598378851332793     
 H -0.35621048615145606        9.5353627165532675        8.6700427628157950     
 H  -4.5612410668080647        5.7267333623491750        1.9817643513189824     
 C  -4.7509587903309969        7.8373823312530799        1.5311983565404843     
 H  -4.5564886402985145        9.9695688813824628        1.1976278222271428     
 H   3.0755731610977697        12.936612666287701        2.0432398069808082     
 C   2.1689698179978678        12.396541022530323       0.15821708204745011     
 H   1.1333283996261656        11.578495439687334       -1.5650438631194747     
 H   5.4646254157765739        7.7553400244508603        7.3185740161858073     
 H  -3.2783809580977041        12.842053261440615        6.3877509966851873     
 C  -2.2788298579724109        12.318347871245395        8.2309327678554602     
 H  -1.1482582856430537        11.518257893202467        9.9028905271488661     
 H  -5.7171994462717013        7.7489712160173250        1.0372811437998526     
 H   2.5892520925430222        13.252805084844820      -0.35968599656365896     
 H  -2.6584520127371465        13.187311796793754        8.7601883524217445     
 Dy  -5.0310660941013649E-002   8.3989195698555488        12.592893739373654     
 Cl  -4.9317601539800367E-002   11.079876310055262        12.565289250126964     
 O -0.87507705276847203        7.9252354558496769        10.637617629972203     
 N  -1.4580064807925692        6.2659587654682793        13.062038500594847     
 N  -2.2489861709141530        8.8500468791883087        13.859285846478700     
 O  0.78610942294502617        7.9452306035080245        14.561654245337415     
 N   1.3474991860247632        6.2595357579891679        12.146656346415536     
 N   2.1827482633305957        8.8311195743724209        11.389652402630075     
 C  -1.3301859616144485        6.8597512111042036        9.9740640668630558     
 C  -2.0868922108530130        6.4738603218804611        14.389954371910202     
 C -0.62268008612132109        5.0353811163377653        13.117259994521390     
 C  -2.5657525151803049        6.1251022034822951        12.058335144669076     
 C  -2.8755473134004212        10.042744147115911        13.958684690931072     
 C  -2.8203162061948617        7.7839002401226569        14.474046694489370     
 C   1.2216742374285003        6.8762023353976511        15.229622695770278     
 C   1.9814734419988511        6.4666661353138091        10.821213050118002     
 C  0.50401246366019059        5.0353026004577925        12.086446859905966     
 C   2.4499488906311035        6.1080103127836614        13.153523263175190     
 C   2.8369538293050871        10.011233461616060        11.326362965443945     
 C   2.7251068032901551        7.7713027025758059        10.740438158471751     
 C  -2.1476929826085751        5.9001221611606116        10.634650191973989     
 C  -1.0034087935755696        6.6407218351815445        8.6159089316373727     
 H  -2.7768560388518493        5.6489644618608486        14.639455209961939     
 H  -1.2832277286898901        6.4785725140643811        15.142753274380679     
 H  -1.2517017605421983        4.1408690577390210        12.968967532657450     
 H -0.19442977235015740        4.9703998480660525        14.122471728668883     
 H  -3.1483551929156670        7.0554775637194496        12.116015742515657     
 H  -3.2195433010611270        5.2957571403657280        12.373592674083904     
 H  -2.3659987582072013        10.872796128923177        13.474141304376849     
 C  -4.0807980704358542        10.216439802276216        14.635496659834446     
 C  -4.0195796574860134        7.8834215718602376        15.176461329495632     
 C   2.0225450315647384        5.8963391639022404        14.576151096298238     
 C  0.89211342736382693        6.6706104062295148        16.589946782086525     
 H   2.6703382733431917        5.6402057872991236        10.575638600192747     
 H   1.1807896491095993        6.4733753893759722        10.065260251401391     
 H   1.1273954794675469        4.1361697750804387        12.230431903088192     
 H   7.4712073416795352E-002   4.9782551588285999        11.081215495952009     
 H   3.0453017027450442        7.0299156488032510        13.094835533393935     
 H   3.0936848066525471        5.2683504960437384        12.844466242879028     
 H   2.3527531361482508        10.835266738962909        11.845437023255656     
 C   4.0377426325583565        10.180026115076776        10.640921077382501     
 C   3.9107343628751874        7.8699420311628971        10.014329465616825     
 C  -2.6284061149840166        4.7919429231994277        9.9300304590523076     
 C  -1.4955646545892498        5.5246108230660074        7.9297665056026645     
 H -0.38884614368175008        7.3701507624570732        8.0911516460363835     
 H  -4.5393677174193945        11.199973718522770        14.694589219460196     
 C  -4.6757926328132404        9.1126577846277304        15.242013831654218     
 H  -4.4415871552375110        6.9988778671266090        15.647439703619604     
 C   2.4767829899392200        4.7789908457983472        15.283985850187520     
 C   1.3620581684062452        5.5476798774807179        17.280536063789349     
 H  0.29432828457406612        7.4178459455652694        17.110048889128770     
 H   4.5236774326059432        11.151924429493185        10.616612376363927     
 C   4.5914765526395005        9.0870695738232108        9.9775533569554220     
 H   4.3052996922494424        6.9922106744633288        9.5080326183525727     
 H  -3.2634434409895756        4.0739830859034978        10.449690408101855     
 C  -2.3187298775499499        4.6007388445617314        8.5799993021162013     
 H  -1.2328947630224161        5.3997371383592938        6.8778871315062480     
 H  -5.6328077138731683        9.2075415996494669        15.752157596728786     
 H   3.0959646832086389        4.0450268755620673        14.766678934796571     
 C   2.1598472431319968        4.5990060627597940        16.633882655979832     
 H   1.1053998378100522        5.4350108953865579        18.335032946559132     
 H   5.5391729240729113        9.1809084422985361        9.4496822698583980     
 H  -2.7311642984677431        3.7428468265851875        8.0581215663222387     
 H   2.5432866297437839        3.7298238001752546        17.158824998539860     
         256

 Dy   4.4305044843059465        6.9066517521464740E-002   4.2795476957009742     
 Cl   4.4220233628319843       -2.6091084410499077        4.2139674124541031     
 O   5.2640649454388750       0.48123280886558228        2.3052880606012152     
 N   5.8584522654802154        2.2018082781632931        4.6831287671352158     
 N   6.6079817958991658      -0.38229022457272632        5.5634049365530078     
 O   3.5781418018865274       0.59055858315505150        6.2158257326291757     
 N   3.0537298470152914        2.2262886365042713        3.7629501089185249     
 N   2.1948809895361858      -0.34445935071484862        3.0743899260295433     
 C   5.6789422087418284        1.5526163123668237        1.6252420499568998     
 C   6.4831375768567510        2.0123676795181220        6.0153690870177785     
 C   5.0351618654786989        3.4409535902821204        4.7206055762195067     
 C   6.9616323882260946        2.3071454058683480        3.6690586153763496     
 C   7.2201710173941045       -1.5807326828529189        5.6952431433504023     
 C   7.2081232337874459       0.70091393624435183        6.1231566362567982     
 C   3.1208641452319643        1.6653636675339516        6.8634200447613969     
 C   2.4241828997363988        2.0014214707536744        2.4380095805565976     
 C   3.9084346405713055        3.4428328518997571        3.6898563050533926     
 C   1.9403724864047269        2.4140089934626512        4.7509532857279142     
 C   1.5235907491783633       -1.5177749877891473        3.0477361504525078     
 C   1.6735581592583149       0.69886943902835441        2.3795690718465705     
 C   6.5139638897908929        2.5196937547427534        2.2526832440462763     
 C   5.2759865541322188        1.7846271958812987       0.28686792846599696     
 H   7.1734099190153664        2.8385159037631289        6.2581637909998644     
 H   5.6748607619405060        2.0171956937941022        6.7634026204491180     
 H   5.6743343674723707        4.3279881134719194        4.5683127780328174     
 H   4.6031587625616037        3.5167434888375961        5.7240842803637655     
 H   7.5273415628995748        1.3667625869537194        3.7338167171887284     
 H   7.6313103946644345        3.1313658028261706        3.9624309301624283     
 H   6.6876841918117460       -2.4246471266762541        5.2572998968624933     
 C   8.4408519769792321       -1.7423161068326116        6.3476995184677447     
 C   8.4249337420441783       0.61501160089434248        6.7958199558977395     
 C   2.3389543753767810        2.6396512875206386        6.1793343666402665     
 C   3.3950254145508794        1.8692869406118564        8.2364011540966242     
 H   1.7364653224294011        2.8260588271258329        2.1819038725780686     
 H   3.2244117146807341        1.9861499129742088        1.6817888475394691     
 H   3.2940545501636529        4.3483117054218408        3.8322941121537228     
 H   4.3337067386562111        3.4929971734778467        2.6831588337259231     
 H   1.3281159004240899        1.5022672771009613        4.6979941131015517     
 H   1.3144206167491321        3.2591920535103784        4.4171240099504514     
 H   1.9891635835648751       -2.3296637510793006        3.6043599294385666     
 C  0.32952921836300164       -1.6966610712242813        2.3532308904773371     
 C  0.49781961159315180       0.58791625282309656        1.6373629767306279     
 C   6.9316884581369616        3.6483752620778107        1.5391033853467919     
 C   5.7005889817400650        2.9249620929967413      -0.40759732539947685     
 H   4.6453323857104412        1.0530668074455254      -0.21575324282865299     
 H   8.8856432858830328       -2.7310545224449800        6.4396273863887723     
 C   9.0676454590444315      -0.61955009178791798        6.8906918798547565     
 H   8.8673608179452277        1.5126273242923720        7.2249899746511348     
 C   1.8387949847807081        3.7465178614022761        6.8736924991273840     
 C   2.8770903503456950        2.9794438442277547        8.9144167197782664     
 H   3.9790530172460454        1.1264292936978937        8.7783026314631005     
 H -0.17111582130860736       -2.6626390921904317        2.3655001934146505     
 C -0.19882824459355958      -0.62250714389734840        1.6357365106314212     
 H  0.11961222195985492        1.4531424116663736        1.0954325122198698     
 H   7.5703934616483277        4.3764114497326441        2.0394570052767036     
 C   6.5380160479753693        3.8579723134154467       0.21111818060194398     
 H   5.3757357974728643        3.0623441521719750       -1.4422677522412386     
 H   10.034609656038686      -0.70481872307553228        7.3833541090138661     
 H   1.2232131164418072        4.4710473642864734        6.3379593872671913     
 C   2.0916065938048938        3.9189502617568870        8.2394139230600185     
 H   3.0880723228705955        3.0879055120433376        9.9808591048300421     
 H  -1.1428390353215885      -0.72416621444992324        1.1022230573339662     
 H   6.8906850168289839        4.7397876650856361      -0.31776924876363033     
 H   1.6636185957608023        4.7734076782553787        8.7543310361923670     
 Dy   4.2745486888992801        16.891087339209193        12.615664254300645     
 Cl   4.2714068626141444        19.567725343166423        12.650955936973107     
 O   3.4426494487415824        16.418048106532446        10.655742469170139     
 N   2.8885954364663027        14.738581250365655        13.075138094021776     
 N   2.0431087924150333        17.309309303944481        13.826079459737729     
 O   5.1043834077532759        16.426139140264024        14.575948143691630     
 N   5.6907789309645604        14.750711499777983        12.159005203252653     
 N   6.4784687896474260        17.336058824917583        11.357786946578113     
 C   3.0223251231143116        15.337050862583503        9.9959393830659753     
 C   2.2577896737034227        14.946882801218164        14.401165345263845     
 C   3.7339700833455720        13.515263370400337        13.135738000894746     
 C   1.7840350777217839        14.583343656651801        12.070811963368763     
 C   1.3875440469668734        18.488279845868373        13.897729443362328     
 C   1.5093144498838773        16.248397114226304        14.481063038754941     
 C   5.5658380023510059        15.367205626347175        15.246794696968621     
 C   6.3239624151944094        14.957408506184592        10.833343973039549     
 C   4.8611820978075162        13.516611039989424        12.105528911041603     
 C   6.7957845426681223        14.615079312133608        13.165503892613096     
 C   7.1058724082422247        18.528408583328432        11.262213942308520     
 C   7.0552600574857225        16.268637427796470        10.750154730107239     
 C   2.2158227589043862        14.363365221208291        10.650966018132772     
 C   3.3785002318306185        15.111439268819513        8.6455154011823065     
 H   1.5734000895069202        14.118267289931280        14.652293236798172     
 H   3.0608470441644111        14.960168071600208        15.154663519145112     
 H   3.1121466527354489        12.614853423489086        12.992187252779345     
 H   4.1635900389355385        13.459269603867396        14.140995123754458     
 H   1.1890209946981203        15.505480487531640        12.125912543015884     
 H   1.1402701763613079        13.744822714646077        12.383429632368653     
 H   1.8653609064448986        19.314144628138749        13.375501561573188     
 C  0.19438862790611339        18.654630528346548        14.597029614977442     
 C  0.32961238279184851        16.343510856061908        15.217301750331078     
 C   6.3777723561130388        14.399482571669420        14.590437762074709     
 C   5.2568446426753006        15.163680866858801        16.611933242771922     
 H   7.0177295737269301        14.134285983764320        10.588761576580522     
 H   5.5241107395519427        14.957345276839575        10.076598869283538     
 H   5.4940744503689505        12.625250255113238        12.257607632835144     
 H   4.4350652857186397        13.446398853123297        11.099897582143910     
 H   7.3791484549120048        15.544790608084579        13.104324710695369     
 H   7.4500752188353765        13.783860480066469        12.855905624622203     
 H   6.5924759093775176        19.359146022125220        11.741347757130312     
 C   8.3179325985609722        18.700603325181543        10.597243690840500     
 C   8.2609736294024056        16.367019172264712        10.058931767148179     
 C   1.7747659855126645        13.236061240952081        9.9509251353068073     
 C   2.9265365800532024        13.975071527288053        7.9642378196664794     
 H   3.9833865403322442        15.853095398596427        8.1253618754855363     
 H -0.29166464311580326        19.626086833997199        14.629949669951939     
 C -0.35152637599913172        17.559612427532596        15.263825137515710     
 H  -5.8862028946328603E-002   15.464240559404621        15.725820477068545     
 C   6.8617543582282821        13.295925379591083        15.301380909108548     
 C   5.7594202162305637        14.057755950588481        17.307251897292669     
 H   4.6474259434029506        15.896724381957558        17.136465894612048     
 H   8.7770918151468393        19.683850708447078        10.541080290085981     
 C   8.9189161285614471        17.595621146239196        9.9990077934764532     
 H   8.6870570576623170        15.481816341889713        9.5927398482781676     
 H   1.1483090402930116        12.508045797590716        10.467605866128006     
 C   2.1173653394363723        13.035935476192678        8.6098658447762180     
 H   3.2052944821279650        13.846035814187790        6.9170880300846580     
 H  -1.2920097501978869        17.651975714033288        15.804723381365509     
 H   7.4878228924217467        12.569990958813177        14.781401569655271     
 C   6.5697860416516800        13.121730174776316        16.657985601601425     
 H   5.5140618276999103        13.948617615427674        18.365089253828625     
 H   9.8824167378399093        17.688434059804607        9.5007009609947115     
 H   1.7456190780648835        12.157315364629682        8.0919954955661524     
 H   6.9853063784751122        12.268886968665059        17.186737398335268     
 Dy -0.10501465218554493        8.5530083045948953        4.1583876695258706     
 Cl -0.10876330502111743        5.8711999467148592        4.2263276820612310     
 O  0.70941141563632815        9.0670088867153158        2.2003437852761203     
 N   1.2773855124334788        10.701459729437001        4.6431503321439900     
 N   2.1452736385122932        8.1359697515601646        5.3350585863945739     
 O -0.90258262713441750        8.9872936187362171        6.1390120631731095     
 N  -1.5374370652152634        10.677150605089077        3.7388581109207184     
 N  -2.2915260160103825        8.0862787122844360        2.8759392437826525     
 C   1.1637247785012859        10.137002268540277        1.5452299214818395     
 C   1.9180144563163686        10.484853628322716        5.9641047954913091     
 C  0.42058164173165064        11.917260268822176        4.7169725810511354     
 C   2.3797190990298374        10.881444314717506        3.6407890568256356     
 C   2.8106196087259732        6.9600417593909372        5.3682219893540095     
 C   2.6674444613414376        9.1814710487131936        6.0257894392065330     
 C  -1.3475134653533742        10.047510600677812        6.8165196231188059     
 C  -2.1740447154601408        10.483184670969768        2.4134817703103626     
 C -0.71213434932730024        11.914506653590095        3.6922457791703267     
 C  -2.6313450024253435        10.787830695960448        4.7616584215537880     
 C  -2.9005968524684711        6.8863268189337798        2.7419895213760284     
 C  -2.8912816601040414        9.1660303442604079        2.3095802910870944     
 C   1.9635551588319511        11.105894419269262        2.2168161873399272     
 C  0.86348521269879275        10.348472860721522       0.17912753473885121     
 H   2.6072184299726673        11.310975601352535        6.2111461170750113     
 H   1.1230141508446740        10.471867338853533        6.7257900530646459     
 H   1.0334355944794364        12.823200935163342        4.5713324868349492     
 H  -6.2197638063116178E-004   11.967992975207535        5.7255634219388973     
 H   2.9886923137477157        9.9676615513696536        3.6908102969231846     
 H   3.0124855368790104        11.725140653468452        3.9643087937551980     
 H   2.3418872498098771        6.1475642144383480        4.8144213241454210     
 C   4.0021490043533801        6.7811993773670460        6.0670983295961731     
 C   3.8408082089807318        9.0704736049667094        6.7710956009289456     
 C  -2.1852243103170435        11.005838459966974        6.1789590619259318     
 C -0.98032127499586752        10.269139225488029        8.1648936782947974     
 H  -2.8733417333301383        11.304260712378703        2.1782088438632754     
 H  -1.3743881968047296        10.496051577450068        1.6565010914387350     
 H  -1.3486763897042973        12.803042862568363        3.8479497939283394     
 H -0.28732070238501622        11.988159482029674        2.6857875822407138     
 H  -3.1984678166243903        9.8478141317387795        4.7032807692457999     
 H  -3.3033405411776320        11.610598533616942        4.4689133785386312     
 H  -2.3688465100251261        6.0457643729239123        3.1853553619553714     
 C  -4.1166302018596603        6.7190630589029157        2.0826120488017490     
 C  -4.1035735129927797        9.0738092428513362        1.6290347586013560     
 C   2.4540555943284557        12.213232996683359        1.5169206789707088     
 C   1.3694906116632286        11.461107636873663      -0.50307889110927118     
 H  0.26442791218659462        9.6113232703746778      -0.35366446336099233     
 H   4.4995834782034807        5.8139125977581401        6.0623766458586221     
 C   4.5322117822298740        7.8578335066097358        6.7803024573160782     
 H   4.2207396790123113        9.9367998665116541        7.3101722006489238     
 C  -2.6331851172916121        12.121758832048819        6.8931509988121507     
 C  -1.4414966495479213        11.392401826676499        8.8609376489758738     
 H -0.35331681008193072        9.5378893332447525        8.6725103624038056     
 H  -4.5579573670631719        5.7288672566408874        1.9910373072345944     
 C  -4.7436047213459416        7.8378544334056865        1.5336285535826797     
 H  -4.5460289832430414        9.9686916550278806        1.1950499750145238     
 H   3.0816730785034490        12.934230954093941        2.0429143408152077     
 C   2.1728405173646528        12.394256420450860       0.15895469726703620     
 H   1.1349719608913786        11.576331867571371       -1.5629623739128373     
 H   5.4726086760945423        7.7554969588035902        7.3202268368865964     
 H  -3.2721946102200539        12.844950181627249        6.3864289522804549     
 C  -2.2754415322072767        12.320882720698428        8.2309174589579346     
 H  -1.1476733052739951        11.520411672824553        9.9044800234072614     
 H  -5.7092510766288287        7.7491617058663627        1.0386344586943053     
 H   2.5917845499961878        13.250966445181218      -0.35926003712678900     
 H  -2.6562342644184160        13.189539909266323        8.7597439532538690     
 Dy  -4.5719732383179557E-002   8.3981386975524632        12.594141135797340     
 Cl  -4.5057116348700348E-002   11.079138940857748        12.567528432725467     
 O -0.87027466194244585        7.9247846430080280        10.638502508523747     
 N  -1.4531638366429822        6.2649891913255971        13.062695010839578     
 N  -2.2455830594189226        8.8487949115722913        13.858435655829883     
 O  0.79002127924808030        7.9443046849520229        14.562882129807559     
 N   1.3523942469789429        6.2589865509342149        12.147722401364673     
 N   2.1867554214233405        8.8308380045683972        11.389938164633961     
 C  -1.3250488156858680        6.8593226986595255        9.9747671189373310     
 C  -2.0823705551056233        6.4729850051148796        14.390424770137413     
 C -0.61760636549791437        5.0346091122356675        13.118217243086869     
 C  -2.5606262337758436        6.1238030968388344        12.058774301604128     
 C  -2.8727981084503980        10.041201554298361        13.956917685173790     
 C  -2.8160527069951469        7.7829004532436210        14.474318234962182     
 C   1.2260894490213616        6.8754565538088928        15.230875631899707     
 C   1.9864989556489150        6.4661188877019304        10.822345879533669     
 C  0.50917587569017997        5.0345648065545818        12.087510275300078     
 C   2.4547870271460424        6.1078541180845694        13.154736993826569     
 C   2.8401568702103601        10.011321729870723        11.325668558885948     
 C   2.7298503134851462        7.7709065080771502        10.741538680912209     
 C  -2.1422402388247654        5.8992322595683557        10.635121381275434     
 C -0.99834542149914896        6.6407986626936806        8.6165063098241852     
 H  -2.7723496787378576        5.6480831357908015        14.639805226291831     
 H  -1.2788886706960074        6.4778089183941381        15.143416166492864     
 H  -1.2464239494009650        4.1399406302646318        12.970016706226479     
 H -0.18941669145848200        4.9699059731457167        14.123472300198390     
 H  -3.1436184654425747        7.0539207772294805        12.116446239003675     
 H  -3.2141640180410644        5.2941580433176325        12.373780437818132     
 H  -2.3639757058345792        10.871028046110778        13.471294591444801     
 C  -4.0777742455505281        10.214885043377539        14.634201780726977     
 C  -4.0148131470367909        7.8825071015235579        15.177586256762542     
 C   2.0274324227555862        5.8960316737521161        14.577369764115003     
 C  0.89659723841028094        6.6696962599445415        16.591175017720609     
 H   2.6754362452074587        5.6396993649825058        10.576805586609817     
 H   1.1858790074257328        6.4727754548717513        10.066329481579091     
 H   1.1327211725804609        4.1355643180259696        12.231596285616625     
 H   7.9984240449195609E-002   4.9773645594659000        11.082241175510230     
 H   3.0498150740869865        7.0299689659975151        13.096054051094272     
 H   3.0988374060885167        5.2684256374635314        12.845734239130191     
 H   2.3552720323122367        10.835473988359414        11.843883550569229     
 C   4.0409882905773369        10.180317500611400        10.640346333555696     
 C   3.9157568662932323        7.8696409224927368        10.015930439493669     
 C  -2.6225245122737935        4.7910115761827932        9.9302847762882909     
 C  -1.4902072588731805        5.5247150092956732        7.9301178194136277     
 H -0.38414393518276396        7.3706973016150137        8.0919585766454727     
 H  -4.5370101240349836        11.198142402815950        14.692394763717964     
 C  -4.6716015648180598        9.1114616795761894        15.242418845840094     
 H  -4.4360347870520940        6.9982038888751301        15.649661245957402     
 C   2.4823481143314852        4.7790245017706621        15.285290964315990     
 C   1.3671824922836759        5.5470892989651226        17.281835330001051     
 H  0.29833823738661802        7.4165130800560872        17.111285444810505     
 H   4.5261576509167245        11.152543330643564        10.615104450932597     
 C   4.5957963230706387        9.0871153843274772        9.9783920102745647     
 H   4.3110173456189180        6.9917709571153663        9.5104656926718736     
 H  -3.2572901087457100        4.0726976719088590        10.449797684151751     
 C  -2.3128196282027305        4.6002565316305244        8.5802043416875229     
 H  -1.2278501034989484        5.4002955941115554        6.8781187545614557     
 H  -5.6282578246635477        9.2064068674300525        15.753219203716075     
 H   3.1019382024248254        4.0453909424475079        14.768036622274540     
 C   2.1656356659857749        4.5989671542175827        16.635224459425398     
 H   1.1104110792539383        5.4342926576595270        18.336296930978069     
 H   5.5436827261688606        9.1810397045041725        9.4509001288495984     
 H  -2.7247476568584243        3.7422389514915659        8.0581660161321143     
 H   2.5498873137691294        3.7301824406321851        17.160205155276536     
         256

 Dy   4.4219983431644199        7.0170962355496219E-002   4.2755869280891519     
 Cl   4.4140323824889265       -2.6081445451528542        4.2132559028038612     
 O   5.2546438924718828       0.48526528116760687        2.3016891442952616     
 N   5.8486808953107907        2.2031657426830993        4.6817640392272617     
 N   6.6019640281462735      -0.38059465735668357        5.5561041215381248     
 O   3.5715553465402610       0.58863310186946027        6.2135265939156952     
 N   3.0438208314673334        2.2262449478334316        3.7623779295997881     
 N   2.1869705640222925      -0.34489060843162223        3.0695286685630996     
 C   5.6713396255805444        1.5563175004687753        1.6223530257535528     
 C   6.4740532152122361        2.0127493088994091        6.0135313381814388     
 C   5.0245877171034810        3.4417168309772896        4.7204004744183594     
 C   6.9517792656657367        2.3105662249760921        3.6679605125718582     
 C   7.2156114009003334       -1.5784183348439236        5.6852308890415548     
 C   7.1997380138117135       0.70148235978880169        6.1198363473593389     
 C   3.1151144148418490        1.6631377388025428        6.8620737419166087     
 C   2.4138065735930816        2.0022652313858114        2.4375409311826801     
 C   3.8976557239906402        3.4433959949468300        3.6898656536208398     
 C   1.9311711132926841        2.4117026833001423        4.7516049175321546     
 C   1.5174722464855184       -1.5189672520897857        3.0397412484494191     
 C   1.6638480635490023       0.69943709458551007        2.3779057249555957     
 C   6.5052908587384879        2.5233693643931794        2.2512670374141424     
 C   5.2723630522362059        1.7873238103353399       0.28286916373858534     
 H   7.1644016392909329        2.8388297206770625        6.2563706896822255     
 H   5.6663239431675345        2.0170841386885670        6.7621334275050522     
 H   5.6630505368092896        4.3292473054206306        4.5682036077838282     
 H   4.5929747908873910        3.5168238680177377        5.7240554278011908     
 H   7.5187047844172472        1.3709312877858537        3.7323395103070385     
 H   7.6204411251018209        3.1353240249599250        3.9621817669234622     
 H   6.6850185387698788       -2.4213906981658861        5.2438140898470529     
 C   8.4353113126804544       -1.7405758382953991        6.3392663503990541     
 C   8.4152055877886376       0.61481336994173419        6.7947771621508135     
 C   2.3314557523487349        2.6370381762782480        6.1795718492967220     
 C   3.3927354311537692        1.8678091386229236        8.2341303219968225     
 H   1.7259255634747304        2.8269420193713723        2.1820529270970059     
 H   3.2139287875289262        1.9874996939227849        1.6812004767077358     
 H   3.2826422591069671        4.3484096750323200        3.8325184924093860     
 H   4.3229356427940813        3.4940468874379733        2.6831649893891041     
 H   1.3201977224109083        1.4991671282538459        4.6985189269779317     
 H   1.3038767973933010        3.2562868726803562        4.4191084760474837     
 H   1.9847084117257647       -2.3316398163746359        3.5934867953010037     
 C  0.32311207610047216       -1.6975341304816767        2.3456604909904351     
 C  0.48738418131708405       0.58904054838644382        1.6369188681700026     
 C   6.9260204762936102        3.6509756387967629        1.5379630902440395     
 C   5.7003712257494739        2.9262973884969328      -0.41139493165833113     
 H   4.6427085038627682        1.0556127241310826      -0.22074021200343813     
 H   8.8815525270252085       -2.7287376958717457        6.4284823883835500     
 C   9.0592930463124066      -0.61914365744156985        6.8872369754456528     
 H   8.8557958329072726        1.5115068144339974        7.2272191007716566     
 C   1.8332995922583135        3.7443337251668480        6.8745462763140086     
 C   2.8770190350783014        2.9785801125084745        8.9126809096971922     
 H   3.9782012005551013        1.1253274548921353        8.7748765760240950     
 H -0.17591179684339517       -2.6641833791204061        2.3548823662137885     
 C -0.20766639795864431      -0.62210413366809258        1.6325094027707494     
 H  0.10764471029751051        1.4550782489036458        1.0977006443304655     
 H   7.5643917685572495        4.3787306533777830        2.0391865620780738     
 C   6.5367108559179945        3.8592559203498320       0.20878985788418258     
 H   5.3790244683391668        3.0626487774795059       -1.4470643712388127     
 H   10.025474219224646      -0.70491702231814801        7.3813044177895204     
 H   1.2169057904158185        4.4688483881402101        6.3398483359867681     
 C   2.0898938355987235        3.9177459813358939        8.2392497500741353     
 H   3.0910213711664429        3.0877880335172589        9.9782853986282749     
 H  -1.1520084693909070      -0.72343144532933945        1.0995739237084388     
 H   6.8921447556508086        4.7398851183511876      -0.31987438680694624     
 H   1.6636825422454611        4.7727859499638861        8.7545812456869339     
 Dy   4.2765014323875583        16.890788209485123        12.615078228924137     
 Cl   4.2735076424780187        19.567419284686046        12.648635221862923     
 O   3.4444969464567832        16.417856505212889        10.655295194571895     
 N   2.8899676027859318        14.738517782379441        13.074775494467554     
 N   2.0460313906788548        17.309586926430100        13.827248232247275     
 O   5.1067386567089654        16.425962186624961        14.575282555356827     
 N   5.6920900115666448        14.750130001767515        12.158476500967202     
 N   6.4812685580034604        17.335114813645962        11.358693711102930     
 C   3.0230087616193519        15.337429198590355        9.9952674111385651     
 C   2.2592155899208684        14.946717460981802        14.400861502071855     
 C   3.7349820835017149        13.514945258059141        13.135098173424465     
 C   1.7852946486557966        14.583722850295812        12.070514152547071     
 C   1.3912559924688219        18.488918708764349        13.899731926564545     
 C   1.5111558994201200        16.248460127771814        14.480971310381120     
 C   5.5670225342715352        15.366506630862046        15.245975643076349     
 C   6.3251746303888554        14.956937408938440        10.832796504019575     
 C   4.8621186119600157        13.516295015613576        12.104808067392097     
 C   6.7970744378405863        14.613992618025749        13.164929757018209     
 C   7.1094690361515056        18.527091957167936        11.263950174619783     
 C   7.0569653256689149        16.267894042349621        10.749794444630343     
 C   2.2165403091335398        14.363857200072509        10.650481320272021     
 C   3.3776449640994057        15.112498773700718        8.6443748600245236     
 H   1.5746351657241602        14.118207430105912        14.651844078168869     
 H   3.0622653048488577        14.959649451129607        15.154367191065989     
 H   3.1128861326274815        12.614759050730903        12.991336986615854     
 H   4.1645822774510952        13.458557458257550        14.140332830721842     
 H   1.1905440076511720        15.506031184594486        12.125826338932598     
 H   1.1413258057224074        13.745368306249249        12.383143552705791     
 H   1.8700075829481397        19.314959472383528        13.378709222339470     
 C  0.19765482488810673        18.655370228108517        14.598232896149359     
 C  0.33081353426879861        16.343600728034737        15.216131805293955     
 C   6.3786688604593307        14.398437204118277        14.589747401252666     
 C   5.2568332367238124        15.162635849249460        16.610783473926514     
 H   7.0186567499665227        14.133670628095832        10.587940136234607     
 H   5.5251983992724165        14.957327653460776        10.076178915296271     
 H   5.4947642283001894        12.624713985265402        12.256601786415430     
 H   4.4358460441998959        13.446476646033691        11.099209852235445     
 H   7.3807943279289461        15.543469725914898        13.103860060830936     
 H   7.4510409926744714        13.782517994309618        12.855319815773838     
 H   6.5969834798611933        19.357671634253148        11.744248473393233     
 C   8.3211160389338552        18.699146280347335        10.598224249014589     
 C   8.2620665729669707        16.366211137372670        10.057504680357109     
 C   1.7742387876942725        13.237187416084311        9.9502144883358188     
 C   2.9242446139736025        13.976931712876990        7.9627956878978630     
 H   3.9824452245009359        15.854032738226049        8.1240071943452108     
 H -0.28766815806781482        19.627136821826777        14.631919680084179     
 C -0.34971137186388868        17.560031798501267        15.263130581185374     
 H  -5.8623725696544567E-002   15.464138189039643        15.723506919758631     
 C   6.8613310538089713        13.294234328803372        15.300496978808047     
 C   5.7578615568111182        14.055865676430335        17.305820090457807     
 H   4.6476861635263065        15.896086489507114        17.135135114728989     
 H   8.7810343637793782        19.682062855032544        10.542815946463275     
 C   8.9206667248225386        17.594469762007478        9.9981105825072483     
 H   8.6871727650233570        15.481186528049141        9.5901628568147466     
 H   1.1479197439698934        12.509181167950086        10.467076764320476     
 C   2.1152156217754094        13.037829572981344        8.6086667392599701     
 H   3.2019239135674962        13.848464109294390        6.9153073877149716     
 H  -1.2908066112921288        17.652387160754859        15.802911456714597     
 H   7.4872651393028198        12.568077657753578        14.780658997493196     
 C   6.5679963716839342        13.119534975942415        16.656713605442516     
 H   5.5115843885705029        13.946324929914281        18.363383483309292     
 H   9.8836166553022675        17.687305215633749        9.4987773034303160     
 H   1.7421891533551845        12.159920199127935        8.0905612174034367     
 H   6.9821821100648114        12.265975190767115        17.185253018968485     
 Dy  -9.7859350662865816E-002   8.5529879790481367        4.1612865296890549     
 Cl -0.10233842192575758        5.8710946126904560        4.2261358316340996     
 O  0.71672553359889712        9.0641937541967685        2.2025948018128192     
 N   1.2857442195962152        10.700533421076001        4.6439831130237552     
 N   2.1507711083645114        8.1347493823919201        5.3408283984478340     
 O -0.89619051285004003        8.9899455863105580        6.1408932583688083     
 N  -1.5290050050143655        10.677999505001484        3.7393230313900880     
 N  -2.2856544898862423        8.0873205724735868        2.8808472449189675     
 C   1.1704724397365043        10.133986204137909        1.5467729053005548     
 C   1.9262621661565822        10.484846585303734        5.9651524119506432     
 C  0.42986582091802417        11.917022243538518        4.7169258919540100     
 C   2.3879939043222000        10.878673140875300        3.6411686543064805     
 C   2.8145472707479748        6.9581524299208821        5.3767844692567150     
 C   2.6750145403742942        9.1812283611359469        6.0281352579061487     
 C  -1.3416009700031757        10.050455967079117        6.8176107408765230     
 C  -2.1653673583566029        10.483099035677430        2.4139937151274000     
 C -0.70270829288451786        11.914617155296559        3.6920401053544252     
 C  -2.6232683575650291        10.790706459092187        4.7613397353329772     
 C  -2.8963527868467964        6.8880593700964994        2.7496026238539093     
 C  -2.8834027709214505        9.1662569513392071        2.3112967139525593     
 C   1.9710828031124246        11.102848280882835        2.2173694221846376     
 C  0.86835654234592263        10.345612563926139       0.18114044883068350     
 H   2.6155621471272164        11.311009764072974        6.2117346988235393     
 H   1.1310923435773401        10.472512522938619        6.7266645767196662     
 H   1.0435474740571167        12.822373618830206        4.5711330294858348     
 H   8.4264305417589003E-003   11.968417891230622        5.7253965768719040     
 H   2.9959032194743207        9.9642301085890868        3.6915237006747623     
 H   3.0216813933214217        11.721888166676191        3.9639238423872452     
 H   2.3440483070151785        6.1448556329007982        4.8260891228368665     
 C   4.0067764452561221        6.7797130792572204        6.0745578065963981     
 C   3.8494525509348065        9.0708566335392558        6.7716743727507724     
 C  -2.1781716393101589        11.008999938021857        6.1788823880538182     
 C -0.97655329099611055        10.271833197365204        8.1665339846951035     
 H  -2.8644209623342478        11.304182245591720        2.1780314247124948     
 H  -1.3656526925573926        10.495175784235357        1.6570743557188092     
 H  -1.3384496754452209        12.803741107434931        3.8474543424443195     
 H -0.27786650476236818        11.987625023792635        2.6855754968265542     
 H  -3.1915711981288379        9.8514152793659093        4.7032107574842819     
 H  -3.2941445190730656        11.614046598298298        4.4676108620304760     
 H  -2.3662729572589423        6.0481779001636831        3.1958197650403495     
 C  -4.1118270436267386        6.7205875710086262        2.0893144823016461     
 C  -4.0947643026755571        9.0736253992071401        1.6291656990953940     
 C   2.4600886852091346        12.210575754196103        1.5171095272489024     
 C   1.3728121316359800        11.458676448928154      -0.50144620052637290     
 H  0.26872953329914789        9.6084712188408741      -0.35097627820446337     
 H   4.5027249922385693        5.8118157582311909        6.0725216640845856     
 C   4.5394811404987045        7.8575817765562217        6.7832149308445437     
 H   4.2310622437821754        9.9380008749639082        7.3078760188578107     
 C  -2.6274264316097526        12.124728671140064        6.8925241452173189     
 C  -1.4390966934215730        11.394843974336705        8.8620374128184700     
 H -0.35042313401240544        9.5404159499362375        8.6749779619918179     
 H  -4.5546736673182799        5.7310011509325998        2.0003102631502063     
 C  -4.7362506523608863        7.8383265355582932        1.5360587506248748     
 H  -4.5355693261875683        9.9678144286733001        1.1924721278019046     
 H   3.0877729959091287        12.931849241900180        2.0425888746496073     
 C   2.1767112167314382        12.391971818371399       0.15969231248662233     
 H   1.1366155221565917        11.574168295455408       -1.5608808847061997     
 H   5.4805919364125106        7.7556538931563201        7.3218796575873846     
 H  -3.2660082623424036        12.847847101813882        6.3851069078757225     
 C  -2.2720532064421430        12.323417570151463        8.2309021500604089     
 H  -1.1470883249049366        11.522565452446637        9.9060695196656585     
 H  -5.7013027069859570        7.7493521957153995        1.0399877735887577     
 H   2.5943170074493529        13.249127805517617      -0.35883407768991904     
 H  -2.6540165160996856        13.191768021738893        8.7592995540859953     
 Dy  -4.1128803825345464E-002   8.3973578252493777        12.595388532221024     
 Cl  -4.0796631157600328E-002   11.078401571660233        12.569767615323968     
 O -0.86547227111641956        7.9243338301663790        10.639387387075292     
 N  -1.4483211924933950        6.2640196171829148        13.063351521084307     
 N  -2.2421799479236917        8.8475429439562738        13.857585465181065     
 O  0.79393313555113432        7.9433787663960214        14.564110014277702     
 N   1.3572893079331227        6.2584373438792609        12.148788456313810     
 N   2.1907625795160852        8.8305564347643735        11.390223926637844     
 C  -1.3199116697572875        6.8588941862148483        9.9754701710116045     
 C  -2.0778488993582336        6.4721096883492981        14.390895168364624     
 C -0.61253264487450765        5.0338371081335689        13.119174491652347     
 C  -2.5554999523713819        6.1225039901953737        12.059213458539180     
 C  -2.8700489035003747        10.039658961480811        13.955150679416509     
 C  -2.8117892077954325        7.7819006663645842        14.474589775434994     
 C   1.2305046606142227        6.8747107722201344        15.232128568029136     
 C   1.9915244692989789        6.4655716400900527        10.823478708949335     
 C  0.51433928772016935        5.0338270126513711        12.088573690694192     
 C   2.4596251636609807        6.1076979233854773        13.155950724477947     
 C   2.8433599111156331        10.011409998125385        11.324974152327950     
 C   2.7345938236801377        7.7705103135784936        10.742639203352667     
 C  -2.1367874950409558        5.8983423579760990        10.635592570576881     
 C -0.99328204942272835        6.6408754902058176        8.6171036880109977     
 H  -2.7678433186238660        5.6472018097207544        14.640155242621724     
 H  -1.2745496127021245        6.4770453227238942        15.144079058605048     
 H  -1.2411461382597317        4.1390122027902416        12.971065879795511     
 H -0.18440361056680660        4.9694120982253800        14.124472871727896     
 H  -3.1388817379694820        7.0523639907395106        12.116876735491696     
 H  -3.2087847350210019        5.2925589462695362        12.373968201552358     
 H  -2.3619526534619566        10.869259963298379        13.468447878512755     
 C  -4.0747504206652030        10.213330284478859        14.632906901619508     
 C  -4.0100466365875675        7.8815926311868783        15.178711184029451     
 C   2.0323198139464340        5.8957241836019918        14.578588431931767     
 C  0.90108104945673506        6.6687821136595682        16.592403253354689     
 H   2.6805342170717257        5.6391929426658880        10.577972573026885     
 H   1.1909683657418662        6.4721755203675304        10.067398711756791     
 H   1.1380468656933751        4.1349588609715013        12.232760668145060     
 H   8.5256407481595867E-002   4.9764739601032000        11.083266855068452     
 H   3.0543284454289283        7.0300222831917791        13.097272568794610     
 H   3.1039900055244862        5.2685007788833236        12.847002235381357     
 H   2.3577909284762231        10.835681237755919        11.842330077882805     
 C   4.0442339485963164        10.180608886146024        10.639771589728889     
 C   3.9207793697112776        7.8693398138225756        10.017531413370511     
 C  -2.6166429095635704        4.7900802291661586        9.9305390935242741     
 C  -1.4848498631571110        5.5248191955253398        7.9304691332245909     
 H -0.37944172668377785        7.3712438407729541        8.0927655072545637     
 H  -4.5346525306505727        11.196311087109128        14.690200307975729     
 C  -4.6674104968228800        9.1102655745246501        15.242823860025970     
 H  -4.4304824188666769        6.9975299106236521        15.651882788295202     
 C   2.4879132387237508        4.7790581577429760        15.286596078444463     
 C   1.3723068161611067        5.5464987204495273        17.283134596212754     
 H  0.30234819019916992        7.4151802145469059        17.112522000492241     
 H   4.5286378692275058        11.153162231793942        10.613596525501269     
 C   4.6001160935017777        9.0871611948317437        9.9792306635937074     
 H   4.3167349989883936        6.9913312397674039        9.5128987669911762     
 H  -3.2511367765018448        4.0714122579142202        10.449904960201648     
 C  -2.3069093788555111        4.5997742186993165        8.5804093812588462     
 H  -1.2228054439754810        5.4008540498638169        6.8783503776166643     
 H  -5.6237079354539272        9.2052721352106381        15.754280810703365     
 H   3.1079117216410124        4.0457550093329484        14.769394309752508     
 C   2.1714240888395531        4.5989282456753724        16.636566262870961     
 H   1.1154223206978244        5.4335744199324960        18.337560915397006     
 H   5.5481925282648099        9.1811709667098107        9.4521179878407970     
 H  -2.7183310152491051        3.7416310763979443        8.0582104659419898     
 H   2.5564879977944748        3.7305410810891155        17.161585312013209     
         256

 Dy   4.4134922020228942        7.1275407189527712E-002   4.2716261604773305     
 Cl   4.4060414021458687       -2.6071806492558007        4.2125443931536202     
 O   5.2452228395048897       0.48929775346963145        2.2980902279893076     
 N   5.8389095251413670        2.2045232072029055        4.6803993113193076     
 N   6.5959462603933812      -0.37889909014064088        5.5488033065232418     
 O   3.5649688911939945       0.58670762058386905        6.2112274552022138     
 N   3.0339118159193750        2.2262012591625924        3.7618057502810514     
 N   2.1790601385083996      -0.34532186614839583        3.0646674110966559     
 C   5.6637370424192603        1.5600186885707268        1.6194640015502058     
 C   6.4649688535677212        2.0131309382806961        6.0116935893450991     
 C   5.0140135687282630        3.4424800716724593        4.7201953726172121     
 C   6.9419261431053778        2.3139870440838366        3.6668624097673672     
 C   7.2110517844065631       -1.5761039868349283        5.6752186347327074     
 C   7.1913527938359820       0.70205078333325155        6.1165160584618805     
 C   3.1093646844517333        1.6609118100711338        6.8607274390718205     
 C   2.4034302474497640        2.0031089920179479        2.4370722818087622     
 C   3.8868768074099753        3.4439591379939030        3.6898750021882876     
 C   1.9219697401806413        2.4093963731376333        4.7522565493363951     
 C   1.5113537437926734       -1.5201595163904240        3.0317463464463303     
 C   1.6541379678396895       0.70000475014266561        2.3762423780646209     
 C   6.4966178276860820        2.5270449740436058        2.2498508307820084     
 C   5.2687395503401930        1.7900204247893812       0.27887039901117378     
 H   7.1553933595664994        2.8391435375909961        6.2545775883645858     
 H   5.6577871243945639        2.0169725835830317        6.7608642345609864     
 H   5.6517667061462094        4.3305064973693410        4.5680944375348389     
 H   4.5827908192131792        3.5169042471978789        5.7240265752386161     
 H   7.5100680059349187        1.3750999886179878        3.7308623034253485     
 H   7.6095718555392065        3.1392822470936799        3.9619326036844957     
 H   6.6823528857280117       -2.4181342696555181        5.2303282828316124     
 C   8.4297706483816750       -1.7388355697581868        6.3308331823303625     
 C   8.4054774335330986       0.61461513898912579        6.7937343684038876     
 C   2.3239571293206889        2.6344250650358578        6.1798093319531766     
 C   3.3904454477566586        1.8663313366339909        8.2318594898970208     
 H   1.7153858045200598        2.8278252116169114        2.1822019816159433     
 H   3.2034458603771183        1.9888494748713608        1.6806121058760022     
 H   3.2712299680502817        4.3485076446428002        3.8327428726650496     
 H   4.3121645469319514        3.4950966013981000        2.6831711450522850     
 H   1.3122795443977264        1.4960669794067305        4.6990437408543109     
 H   1.2933329780374696        3.2533816918503340        4.4210929421445160     
 H   1.9802532398866544       -2.3336158816699712        3.5826136611634412     
 C  0.31669493383794267       -1.6984071897390718        2.3380900915035330     
 C  0.47694875104101631       0.59016484394979107        1.6364747596093774     
 C   6.9203524944502597        3.6535760155157151        1.5368227951412869     
 C   5.7001534697588818        2.9276326839971247      -0.41519253791718547     
 H   4.6400846220150953        1.0581586408166399      -0.22572718117822321     
 H   8.8774617681673824       -2.7264208692985119        6.4173373903783286     
 C   9.0509406335803817      -0.61873722309522172        6.8837820710365500     
 H   8.8442308478693192        1.5103863045756225        7.2294482268921776     
 C   1.8278041997359189        3.7421495889314200        6.8754000535006332     
 C   2.8769477198109077        2.9777163807891949        8.9109450996161179     
 H   3.9773493838641576        1.1242256160863768        8.7714505205850894     
 H -0.18070777237818297       -2.6657276660503806        2.3442645390129271     
 C -0.21650455132372903      -0.62170112343883688        1.6292822949100776     
 H   9.5677198635166091E-002   1.4570140861409178        1.0999687764410615     
 H   7.5583900754661713        4.3810498570229210        2.0389161188794445     
 C   6.5354056638606197        3.8605395272842178       0.20646153516642116     
 H   5.3823131392054693        3.0629534027870369       -1.4518609902363870     
 H   10.016338782410607      -0.70501532156076374        7.3792547265651756     
 H   1.2105984643898300        4.4666494119939468        6.3417372847063449     
 C   2.0881810773925533        3.9165417009149004        8.2390855770882521     
 H   3.0939704194622903        3.0876705549911803        9.9757116924265077     
 H  -1.1611779034602252      -0.72269667620875577        1.0969247900829113     
 H   6.8936044944726333        4.7399825716167383      -0.32197952485026210     
 H   1.6637464887301197        4.7721642216723934        8.7548314551815007     
 Dy   4.2784541758758357        16.890489079761053        12.614492203547627     
 Cl   4.2756084223418922        19.567113226205667        12.646314506752741     
 O   3.4463444441719844        16.417664903893336        10.654847919973653     
 N   2.8913397691055609        14.738454314393225        13.074412894913332     
 N   2.0489539889426762        17.309864548915719        13.828417004756821     
 O   5.1090939056646549        16.425785232985902        14.574616967022026     
 N   5.6934010921687301        14.749548503757044        12.157947798681752     
 N   6.4840683263594938        17.334170802374338        11.359600475627747     
 C   3.0236924001243928        15.337807534597209        9.9945954392111549     
 C   2.2606415061383140        14.946552120745439        14.400557658879864     
 C   3.7359940836578578        13.514627145717945        13.134458345954187     
 C   1.7865542195898094        14.584102043939824        12.070216341725379     
 C   1.3949679379707707        18.489557571660328        13.901734409766760     
 C   1.5129973489563624        16.248523141317325        14.480879582007301     
 C   5.5682070661920644        15.365807635376919        15.245156589184077     
 C   6.3263868455833023        14.956466311692287        10.832249034999602     
 C   4.8630551261125143        13.515978991237727        12.104087223742590     
 C   6.7983643330130494        14.612905923917889        13.164355621423320     
 C   7.1130656640607857        18.525775331007441        11.265686406931048     
 C   7.0586705938521082        16.267150656902768        10.749434159153445     
 C   2.2172578593626939        14.364349178936727        10.649996622411269     
 C   3.3767896963681929        15.113558278581923        8.6432343188667407     
 H   1.5758702419414001        14.118147570280541        14.651394919539564     
 H   3.0636835655333039        14.959130830659007        15.154070862986863     
 H   3.1136256125195141        12.614664677972723        12.990486720452363     
 H   4.1655745159666511        13.457845312647704        14.139670537689227     
 H   1.1920670206042236        15.506581881657331        12.125740134849309     
 H   1.1423814350835071        13.745913897852420        12.382857473042929     
 H   1.8746542594513809        19.315774316628307        13.381916883105752     
 C  0.20092102187010008        18.656109927870485        14.599436177321273     
 C  0.33201468574574872        16.343690600007566        15.214961860256834     
 C   6.3795653648056225        14.397391836567135        14.589057040430625     
 C   5.2568218307723242        15.161590831640119        16.609633705081109     
 H   7.0195839262061144        14.133055272427342        10.587118695888694     
 H   5.5262860589928913        14.957310030081977        10.075758961309004     
 H   5.4954540062314274        12.624177715417563        12.255595939995715     
 H   4.4366268026811531        13.446554438944085        11.098522122326980     
 H   7.3824402009458865        15.542148843745217        13.103395410966503     
 H   7.4520067665135672        13.781175508552767        12.854734006925472     
 H   6.6014910503448681        19.356197246381075        11.747149189656156     
 C   8.3242994793067400        18.697689235513128        10.599204807188677     
 C   8.2631595165315339        16.365403102480631        10.056077593566039     
 C   1.7737115898758804        13.238313591216540        9.9495038413648302     
 C   2.9219526478940021        13.978791898465929        7.9613535561292466     
 H   3.9815039086696271        15.854970077855672        8.1226525132048852     
 H -0.28367167301982643        19.628186809656356        14.633889690216417     
 C -0.34789636772864563        17.560451169469935        15.262436024855038     
 H  -5.8385422446760531E-002   15.464035818674665        15.721193362448716     
 C   6.8609077493896597        13.292543278015660        15.299613048507544     
 C   5.7563028973916737        14.053975402272188        17.304388283622941     
 H   4.6479463836496624        15.895448597056669        17.133804334845927     
 H   8.7849769124119170        19.680275001618011        10.544551602840571     
 C   8.9224173210836302        17.593318377775759        9.9972133715380451     
 H   8.6872884723843971        15.480556714208571        9.5875858653513237     
 H   1.1475304476467749        12.510316538309455        10.466547662512946     
 C   2.1130659041144462        13.039723669770011        8.6074676337437221     
 H   3.1985533450070278        13.850892404400993        6.9135267453452860     
 H  -1.2896034723863710        17.652798607476431        15.801099532063684     
 H   7.4867073861838938        12.566164356693980        14.779916425331121     
 C   6.5662067017161885        13.117339777108514        16.655441609283610     
 H   5.5091069494410965        13.944032244400889        18.361677712789962     
 H   9.8848165727646258        17.686176371462889        9.4968536458659223     
 H   1.7387592286454854        12.162525033626190        8.0891269392407228     
 H   6.9790578416545106        12.263063412869171        17.183768639601706     
 Dy  -9.0704049140186704E-002   8.5529676535013781        4.1641853898522392     
 Cl  -9.5913538830397729E-002   5.8709892786660518        4.2259439812069690     
 O  0.72403965156146610        9.0613786216782195        2.2048458183495181     
 N   1.2941029267589519        10.699607112715000        4.6448158939035205     
 N   2.1562685782167295        8.1335290132236739        5.3465982105010941     
 O -0.88979839856566256        8.9925975538848988        6.1427744535645079     
 N  -1.5205729448134677        10.678848404913891        3.7397879518594577     
 N  -2.2797829637621021        8.0883624326627377        2.8857552460552820     
 C   1.1772201009717227        10.130970139735538        1.5483158891192703     
 C   1.9345098759967958        10.484839542284750        5.9662000284099781     
 C  0.43915000010439764        11.916784218254861        4.7168792028568838     
 C   2.3962687096145623        10.875901967033094        3.6415482517873254     
 C   2.8184749327699765        6.9562631004508271        5.3853469491594197     
 C   2.6825846194071508        9.1809856735587001        6.0304810766057644     
 C  -1.3356884746529774        10.053401333480423        6.8187018586342401     
 C  -2.1566900012530654        10.483013400385090        2.4145056599444374     
 C -0.69328223644173548        11.914727657003025        3.6918344315385236     
 C  -2.6151917127047146        10.793582222223925        4.7610210491121663     
 C  -2.8921087212251217        6.8897919212592180        2.7572157263317898     
 C  -2.8755238817388600        9.1664835584180064        2.3130131368180242     
 C   1.9786104473928980        11.099802142496408        2.2179226570293475     
 C  0.87322787199305252        10.342752267130754       0.18315336292251577     
 H   2.6239058642817654        11.311043926793413        6.2123232805720683     
 H   1.1391705363100064        10.473157707023706        6.7275391003746874     
 H   1.0536593536347969        12.821546302497067        4.5709335721367195     
 H   1.7474837464148962E-002   11.968842807253708        5.7252297318049097     
 H   3.0031141252009252        9.9607986658085181        3.6922371044263396     
 H   3.0308772497638325        11.718635679883928        3.9635388910192924     
 H   2.3462093642204800        6.1421470513632483        4.8377569215283129     
 C   4.0114038861588650        6.7782267811473940        6.0820172835966231     
 C   3.8580968928888808        9.0712396621118021        6.7722531445725993     
 C  -2.1711189683032739        11.012161416076742        6.1788057141817045     
 C -0.97278530699635368        10.274527169242379        8.1681742910954096     
 H  -2.8555001913383573        11.304103778804738        2.1778540055617137     
 H  -1.3569171883100557        10.494299991020648        1.6576476199988837     
 H  -1.3282229611861447        12.804439352301497        3.8469588909602992     
 H -0.26841230713972020        11.987090565555595        2.6853634114123945     
 H  -3.1846745796332856        9.8550164269930409        4.7031407457227647     
 H  -3.2849484969684988        11.617494662979654        4.4663083455223216     
 H  -2.3636994044927584        6.0505914274034529        3.2062841681253276     
 C  -4.1070238853938177        6.7221120831143377        2.0960169158015431     
 C  -4.0859550923583345        9.0734415555629440        1.6292966395894319     
 C   2.4661217760898140        12.207918511708847        1.5172983755270959     
 C   1.3761336516087312        11.456245260982644      -0.49981350994347462     
 H  0.27303115441170112        9.6056191673070686      -0.34828809304793440     
 H   4.5058665062736587        5.8097189187042417        6.0826666823105491     
 C   4.5467504987675351        7.8573300465027085        6.7861274043730102     
 H   4.2413848085520396        9.9392018834161640        7.3055798370666976     
 C  -2.6216677459278932        12.127698510231310        6.8918972916224863     
 C  -1.4366967372952246        11.397286121996911        8.8631371766610663     
 H -0.34752945794288009        9.5429425666277243        8.6774455615798285     
 H  -4.5513899675733871        5.7331350452243131        2.0095832190658185     
 C  -4.7288965833758310        7.8387986377108998        1.5384889476670702     
 H  -4.5251096691320951        9.9669372023187197        1.1898942805892856     
 H   3.0938729133148080        12.929467529706418        2.0422634084840068     
 C   2.1805819160982232        12.389687216291936       0.16042992770620843     
 H   1.1382590834218047        11.572004723339445       -1.5587993954995623     
 H   5.4885751967304781        7.7558108275090509        7.3235324782881728     
 H  -3.2598219144647533        12.850744022000514        6.3837848634709902     
 C  -2.2686648806770089        12.325952419604496        8.2308868411628833     
 H  -1.1465033445358781        11.524719232068723        9.9076590159240538     
 H  -5.6933543373430844        7.7495426855644371        1.0413410884832104     
 H   2.5968494649025184        13.247289165854015      -0.35840811825304913     
 H  -2.6517987677809556        13.193996134211462        8.7588551549181197     
 Dy  -3.6537875267511372E-002   8.3965769529462904        12.596635928644710     
 Cl  -3.6536145966500309E-002   11.077664202462719        12.572006797922471     
 O -0.86066988029039337        7.9238830173247310        10.640272265626836     
 N  -1.4434785483438077        6.2630500430402334        13.064008031329038     
 N  -2.2387768364284608        8.8462909763402564        13.856735274532248     
 O  0.79784499185418845        7.9424528478400207        14.565337898747845     
 N   1.3621843688873025        6.2578881368243069        12.149854511262946     
 N   2.1947697376088300        8.8302748649603497        11.390509688641730     
 C  -1.3147745238287070        6.8584656737701701        9.9761732230858797     
 C  -2.0733272436108443        6.4712343715837175        14.391365566591835     
 C -0.60745892425110093        5.0330651040314711        13.120131740217825     
 C  -2.5503736709669207        6.1212048835519131        12.059652615474230     
 C  -2.8672996985503509        10.038116368663260        13.953383673659227     
 C  -2.8075257085957182        7.7809008794855474        14.474861315907807     
 C   1.2349198722070838        6.8739649906313760        15.233381504158565     
 C   1.9965499829490427        6.4650243924781741        10.824611538365001     
 C  0.51950269975015884        5.0330892187481604        12.089637106088304     
 C   2.4644633001759195        6.1075417286863845        13.157164455129326     
 C   2.8465629520209061        10.011498266380050        11.324279745769953     
 C   2.7393373338751288        7.7701141190798380        10.743739725793125     
 C  -2.1313347512571461        5.8974524563838431        10.636063759878326     
 C -0.98821867734630786        6.6409523177179537        8.6177010661978102     
 H  -2.7633369585098744        5.6463204836507073        14.640505258951615     
 H  -1.2702105547082418        6.4762817270536512        15.144741950717233     
 H  -1.2358683271184985        4.1380837753158515        12.972115053364540     
 H -0.17939052967513117        4.9689182233050442        14.125473443257402     
 H  -3.1341450104963893        7.0508072042495415        12.117307231979714     
 H  -3.2034054520009394        5.2909598492214398        12.374155965286587     
 H  -2.3599296010893345        10.867491880485982        13.465601165580708     
 C  -4.0717265957798778        10.211775525580181        14.631612022512039     
 C  -4.0052801261383451        7.8806781608501986        15.179836111296360     
 C   2.0372072051372818        5.8954166934518675        14.579807099748532     
 C  0.90556486050318907        6.6678679673745949        16.593631488988773     
 H   2.6856321889359931        5.6386865203492693        10.579139559443956     
 H   1.1960577240579995        6.4715755858633104        10.068467941934491     
 H   1.1433725588062891        4.1343534039170322        12.233925050673493     
 H   9.0528574513996124E-002   4.9755833607405000        11.084292534626673     
 H   3.0588418167708702        7.0300756003860423        13.098491086494947     
 H   3.1091426049604558        5.2685759203031157        12.848270231632522     
 H   2.3603098246402090        10.835888487152426        11.840776605196378     
 C   4.0474796066152967        10.180900271680647        10.639196845902084     
 C   3.9258018731293225        7.8690387051524144        10.019132387247355     
 C  -2.6107613068533473        4.7891488821495232        9.9307934107602573     
 C  -1.4794924674410415        5.5249233817550065        7.9308204470355532     
 H -0.37473951818479173        7.3717903799308946        8.0935724378636529     
 H  -4.5322949372661618        11.194479771402309        14.688005852233497     
 C  -4.6632194288277002        9.1090694694731091        15.243228874211848     
 H  -4.4249300506812599        6.9968559323721742        15.654104330633002     
 C   2.4934783631160164        4.7790918137152900        15.287901192572933     
 C   1.3774311400385375        5.5459081419339320        17.284433862424457     
 H  0.30635814301172182        7.4138473490377246        17.113758556173977     
 H   4.5311180875382862        11.153781132944321        10.612088600069939     
 C   4.6044358639329168        9.0872070053360101        9.9800693169128500     
 H   4.3224526523578684        6.9908915224194406        9.5153318413104770     
 H  -3.2449834442579797        4.0701268439195815        10.450012236251546     
 C  -2.3009991295082917        4.5992919057681094        8.5806144208301678     
 H  -1.2177607844520133        5.4014125056160784        6.8785820006718730     
 H  -5.6191580462443067        9.2041374029912220        15.755342417690654     
 H   3.1138852408571993        4.0461190762183890        14.770751997230477     
 C   2.1772125116933307        4.5988893371331612        16.637908066316527     
 H   1.1204335621417103        5.4328561822054651        18.338824899815943     
 H   5.5527023303607592        9.1813022289154471        9.4533358468319975     
 H  -2.7119143736397859        3.7410232013043228        8.0582549157518653     
 H   2.5630886818198202        3.7308997215460455        17.162965468749885     
         256

 Dy   4.4049860608813676        7.2379852023559205E-002   4.2676653928655082     
 Cl   4.3980504218028109       -2.6062167533587473        4.2118328835033791     
 O   5.2358017865378974       0.49333022577165603        2.2944913116833536     
 N   5.8291381549719423        2.2058806717227117        4.6790345834113545     
 N   6.5899284926404897      -0.37720352292459813        5.5415024915083588     
 O   3.5583824358477281       0.58478213929827771        6.2089283164887332     
 N   3.0240028003714166        2.2261575704917527        3.7612335709623146     
 N   2.1711497129945063      -0.34575312386516943        3.0598061536302121     
 C   5.6561344592579763        1.5637198766726785        1.6165749773468587     
 C   6.4558844919232072        2.0135125676619832        6.0098558405087585     
 C   5.0034394203530459        3.4432433123676285        4.7199902708160648     
 C   6.9320730205450189        2.3174078631915807        3.6657643069628758     
 C   7.2064921679127920       -1.5737896388259331        5.6652063804238608     
 C   7.1829675738602496       0.70261920687770152        6.1131957695644212     
 C   3.1036149540616176        1.6586858813397249        6.8593811362270332     
 C   2.3930539213064463        2.0039527526500849        2.4366036324348448     
 C   3.8760978908293104        3.4445222810409764        3.6898843507557348     
 C   1.9127683670685984        2.4070900629751244        4.7529081811406355     
 C   1.5052352410998284       -1.5213517806910624        3.0237514444432416     
 C   1.6444278721303769       0.70057240569982127        2.3745790311736461     
 C   6.4879447966336770        2.5307205836940319        2.2484346241498741     
 C   5.2651160484441792        1.7927170392434224       0.27487163428376216     
 H   7.1463850798420658        2.8394573545049298        6.2527844870469469     
 H   5.6492503056215932        2.0168610284774959        6.7595950416169206     
 H   5.6404828754831291        4.3317656893180523        4.5679852672858496     
 H   4.5726068475389674        3.5169846263780205        5.7239977226760423     
 H   7.5014312274525912        1.3792686894501218        3.7293850965436586     
 H   7.5987025859765929        3.1432404692274347        3.9616834404455292     
 H   6.6796872326861436       -2.4148778411451501        5.2168424758161711     
 C   8.4242299840828974       -1.7370953012209742        6.3224000142616719     
 C   8.3957492792775579       0.61441690803651738        6.7926915746569616     
 C   2.3164585062926433        2.6318119537934672        6.1800468146096312     
 C   3.3881554643595480        1.8648535346450583        8.2295886577972208     
 H   1.7048460455653891        2.8287084038624508        2.1823510361348801     
 H   3.1929629332253104        1.9901992558199368        1.6800237350442688     
 H   3.2598176769935963        4.3486056142532803        3.8329672529207128     
 H   4.3013934510698215        3.4961463153582271        2.6831773007154660     
 H   1.3043613663845448        1.4929668305596151        4.6995685547306900     
 H   1.2827891586816382        3.2504765110203118        4.4230774082415483     
 H   1.9757980680475442       -2.3355919469653061        3.5717405270258782     
 C  0.31027779157541313       -1.6992802489964671        2.3305196920166309     
 C  0.46651332076494856       0.59128913951313833        1.6360306510487523     
 C   6.9146845126069092        3.6561763922346677        1.5356825000385346     
 C   5.6999357137682898        2.9289679794973162      -0.41899014417603975     
 H   4.6374607401674215        1.0607045575021972      -0.23071415035300835     
 H   8.8733710093095564       -2.7241040427252776        6.4061923923731063     
 C   9.0425882208483550      -0.61833078874887371        6.8803271666274464     
 H   8.8326658628313641        1.5092657947172476        7.2316773530126994     
 C   1.8223088072135243        3.7399654526959920        6.8762538306872578     
 C   2.8768764045435136        2.9768526490699152        8.9092092895350419     
 H   3.9764975671732139        1.1231237772806184        8.7680244651460821     
 H -0.18550374791297078       -2.6672719529803550        2.3336467118120652     
 C -0.22534270468881373      -0.62129811320958106        1.6260551870494058     
 H   8.3709686972821704E-002   1.4589499233781900        1.1022369085516575     
 H   7.5523883823750939        4.3833690606680600        2.0386456756808147     
 C   6.5341004718032458        3.8618231342186031       0.20413321244865976     
 H   5.3856018100717709        3.0632580280945674       -1.4566576092339611     
 H   10.007203345596567      -0.70511362080337947        7.3772050353408307     
 H   1.2042911383638413        4.4644504358476835        6.3436262334259217     
 C   2.0864683191863835        3.9153374204939073        8.2389214041023688     
 H   3.0969194677581373        3.0875530764651016        9.9731379862247405     
 H  -1.1703473375295437      -0.72196190708817209        1.0942756564573839     
 H   6.8950642332944572        4.7400800248822890      -0.32408466289357796     
 H   1.6638104352147784        4.7715424933809008        8.7550816646760676     
 Dy   4.2804069193641130        16.890189950036980        12.613906178171119     
 Cl   4.2777092022057657        19.566807167725290        12.643993791642558     
 O   3.4481919418871856        16.417473302573779        10.654400645375409     
 N   2.8927119354251905        14.738390846407011        13.074050295359109     
 N   2.0518765872064977        17.310142171401338        13.829585777266365     
 O   5.1114491546203453        16.425608279346843        14.573951378687223     
 N   5.6947121727708145        14.748967005746575        12.157419096396302     
 N   6.4868680947155273        17.333226791102714        11.360507240152565     
 C   3.0243760386294332        15.338185870604061        9.9939234672837429     
 C   2.2620674223557597        14.946386780509076        14.400253815687872     
 C   3.7370060838140007        13.514309033376749        13.133818518483906     
 C   1.7878137905238221        14.584481237583836        12.069918530903687     
 C   1.3986798834727192        18.490196434556307        13.903736892968977     
 C   1.5148387984926051        16.248586154862839        14.480787853633480     
 C   5.5693915981125928        15.365108639891790        15.244337535291805     
 C   6.3275990607777484        14.955995214446135        10.831701565979628     
 C   4.8639916402650130        13.515662966861878        12.103366380093085     
 C   6.7996542281855126        14.611819229810031        13.163781485828432     
 C   7.1166622919700666        18.524458704846943        11.267422639242310     
 C   7.0603758620353005        16.266407271455918        10.749073873676549     
 C   2.2179754095918476        14.364841157800946        10.649511924550518     
 C   3.3759344286369797        15.114617783463128        8.6420937777089577     
 H   1.5771053181586403        14.118087710455173        14.650945760910261     
 H   3.0651018262177505        14.958612210188406        15.153774534907740     
 H   3.1143650924115462        12.614570305214540        12.989636454288872     
 H   4.1665667544822078        13.457133167037856        14.139008244656612     
 H   1.1935900335572756        15.507132578720174        12.125653930766022     
 H   1.1434370644446066        13.746459489455592        12.382571393380067     
 H   1.8793009359546222        19.316589160873086        13.385124543872037     
 C  0.20418721885209340        18.656849627632454        14.600639458493188     
 C  0.33321583722269882        16.343780471980395        15.213791915219710     
 C   6.3804618691519144        14.396346469015992        14.588366679608583     
 C   5.2568104248208360        15.160545814030778        16.608483936235700     
 H   7.0205111024457070        14.132439916758853        10.586297255542782     
 H   5.5273737187133651        14.957292406703180        10.075339007321737     
 H   5.4961437841626655        12.623641445569726        12.254590093576001     
 H   4.4374075611624093        13.446632231854480        11.097834392418514     
 H   7.3840860739628278        15.540827961575536        13.102930761102069     
 H   7.4529725403526630        13.779833022795916        12.854148198077107     
 H   6.6059986208285437        19.354722858509003        11.750049905919079     
 C   8.3274829196796230        18.696232190678920        10.600185365362766     
 C   8.2642524600960989        16.364595067588589        10.054650506774971     
 C   1.7731843920574883        13.239439766348772        9.9487931943938399     
 C   2.9196606818144022        13.980652084054867        7.9599114243606301     
 H   3.9805625928383188        15.855907417485293        8.1212978320645597     
 H -0.27967518797183799        19.629236797485930        14.635859700348655     
 C -0.34608136359340258        17.560870540438607        15.261741468524702     
 H  -5.8147119196976495E-002   15.463933448309687        15.718879805138801     
 C   6.8604844449703490        13.290852227227951        15.298729118207040     
 C   5.7547442379722291        14.052085128114042        17.302956476788079     
 H   4.6482066037730183        15.894810704606225        17.132473554962864     
 H   8.7889194610444559        19.678487148203477        10.546287259217866     
 C   8.9241679173447217        17.592166993544044        9.9963161605688420     
 H   8.6874041797454371        15.479926900368000        9.5850088738879027     
 H   1.1471411513236567        12.511451908668825        10.466018560705416     
 C   2.1109161864534833        13.041617766558677        8.6062685282274742     
 H   3.1951827764465595        13.853320699507593        6.9117461029756004     
 H  -1.2884003334806129        17.653210054198002        15.799287607412772     
 H   7.4861496330649677        12.564251055634381        14.779173853169047     
 C   6.5644170317484427        13.115144578274613        16.654169613124701     
 H   5.5066295103116900        13.941739558887496        18.359971942270633     
 H   9.8860164902269840        17.685047527292031        9.4949299883015268     
 H   1.7353293039357864        12.165129868124444        8.0876926610780071     
 H   6.9759335732442089        12.260151634971226        17.182284260234926     
 Dy  -8.3548747617507593E-002   8.5529473279546195        4.1670842500154226     
 Cl  -8.9488655735037878E-002   5.8708839446416485        4.2257521307798376     
 O  0.73135376952403497        9.0585634891596722        2.2070968348862166     
 N   1.3024616339216883        10.698680804354000        4.6456486747832857     
 N   2.1617660480689476        8.1323086440554295        5.3523680225543551     
 O -0.88340628428128509        8.9952495214592378        6.1446556487602075     
 N  -1.5121408846125699        10.679697304826298        3.7402528723288269     
 N  -2.2739114376379623        8.0894042928518886        2.8906632471915965     
 C   1.1839677622069413        10.127954075333170        1.5498588729379856     
 C   1.9427575858370094        10.484832499265767        5.9672476448693130     
 C  0.44843417929077112        11.916546192971204        4.7168325137597584     
 C   2.4045435149069250        10.873130793190887        3.6419278492681704     
 C   2.8224025947919777        6.9543737709807720        5.3939094290621252     
 C   2.6901546984400073        9.1807429859814533        6.0328268953053801     
 C  -1.3297759793027788        10.056346699881729        6.8197929763919580     
 C  -2.1480126441495275        10.482927765092750        2.4150176047614749     
 C -0.68385617999895310        11.914838158709490        3.6916287577226221     
 C  -2.6071150678444006        10.796457985355662        4.7607023628913554     
 C  -2.8878646556034471        6.8915244724219367        2.7648288288096703     
 C  -2.8676449925562690        9.1667101654968057        2.3147295596834891     
 C   1.9861380916733715        11.096756004109981        2.2184758918740579     
 C  0.87809920164018229        10.339891970335371       0.18516627701434807     
 H   2.6322495814363145        11.311078089513853        6.2129118623205972     
 H   1.1472487290426727        10.473802891108791        6.7284136240297086     
 H   1.0637712332124771        12.820718986163930        4.5707341147876051     
 H   2.6523244386539052E-002   11.969267723276793        5.7250628867379154     
 H   3.0103250309275302        9.9573672230279495        3.6929505081779168     
 H   3.0400731062062438        11.715383193091666        3.9631539396513396     
 H   2.3483704214257815        6.1394384698256985        4.8494247202197585     
 C   4.0160313270616070        6.7767404830375684        6.0894767605968489     
 C   3.8667412348429555        9.0716226906843485        6.7728319163944253     
 C  -2.1640662972963889        11.015322894131625        6.1787290403095909     
 C -0.96901732299659671        10.277221141119554        8.1698145974957157     
 H  -2.8465794203424668        11.304025312017755        2.1776765864109326     
 H  -1.3481816840627185        10.493424197805938        1.6582208842789581     
 H  -1.3179962469270683        12.805137597168065        3.8464634394762793     
 H -0.25895810951707221        11.986556107318556        2.6851513259982349     
 H  -3.1777779611377333        9.8586175746201707        4.7030707339612468     
 H  -3.2757524748639324        11.620942727661010        4.4650058290141663     
 H  -2.3611258517265745        6.0530049546432227        3.2167485712103057     
 C  -4.1022207271608968        6.7236365952200483        2.1027193493014402     
 C  -4.0771458820411128        9.0732577119187479        1.6294275800834697     
 C   2.4721548669704929        12.205261269221591        1.5174872238052894     
 C   1.3794551715814825        11.453814073037135      -0.49818081936057629     
 H  0.27733277552425439        9.6027671157732648      -0.34559990789140543     
 H   4.5090080203087481        5.8076220791772917        6.0928117005365126     
 C   4.5540198570363666        7.8570783164491944        6.7890398779014758     
 H   4.2517073733219037        9.9404028918684197        7.3032836552755844     
 C  -2.6159090602460338        12.130668349322557        6.8912704380276537     
 C  -1.4342967811688763        11.399728269657118        8.8642369405036607     
 H -0.34463578187335475        9.5454691833192093        8.6799131611678408     
 H  -4.5481062678284951        5.7352689395160255        2.0188561749814307     
 C  -4.7215425143907757        7.8392707398635064        1.5409191447092656     
 H  -4.5146500120766229        9.9660599759641375        1.1873164333766666     
 H   3.0999728307204877        12.927085817512657        2.0419379423184063     
 C   2.1844526154650081        12.387402614212473       0.16116754292579452     
 H   1.1399026446870177        11.569841151223482       -1.5567179062929248     
 H   5.4965584570484465        7.7559677618617808        7.3251852989889610     
 H  -3.2536355665871035        12.853640942187146        6.3824628190662569     
 C  -2.2652765549118752        12.328487269057529        8.2308715322653576     
 H  -1.1459183641668196        11.526873011690807        9.9092485121824510     
 H  -5.6854059677002118        7.7497331754134748        1.0426944033776631     
 H   2.5993819223556840        13.245450526190414      -0.35798215881617917     
 H  -2.6495810194622251        13.196224246684030        8.7584107557502460     
 Dy  -3.1946946709677279E-002   8.3957960806432048        12.597883325068397     
 Cl  -3.2275660775400290E-002   11.076926833265205        12.574245980520972     
 O -0.85586748946436708        7.9234322044830821        10.641157144178381     
 N  -1.4386359041942205        6.2620804688975511        13.064664541573769     
 N  -2.2353737249332304        8.8450390087242408        13.855885083883432     
 O  0.80175684815724257        7.9415269292840192        14.566565783217989     
 N   1.3670794298414823        6.2573389297693538        12.150920566212083     
 N   2.1987768957015748        8.8299932951563260        11.390795450645614     
 C  -1.3096373779001265        6.8580371613254920        9.9768762751601550     
 C  -2.0688055878634546        6.4703590548181360        14.391835964819046     
 C -0.60238520362769421        5.0322930999293725        13.121088988783303     
 C  -2.5452473895624594        6.1199057769084524        12.060091772409281     
 C  -2.8645504936003277        10.036573775845710        13.951616667901945     
 C  -2.8032622093960033        7.7799010926065106        14.475132856380620     
 C   1.2393350837999448        6.8732192090426176        15.234634440287994     
 C   2.0015754965991066        6.4644771448662954        10.825744367780668     
 C  0.52466611178014821        5.0323514248449497        12.090700521482418     
 C   2.4693014366908583        6.1073855339872924        13.158378185780704     
 C   2.8497659929261787        10.011586534634713        11.323585339211958     
 C   2.7440808440701203        7.7697179245811823        10.744840248233583     
 C  -2.1258820074733364        5.8965625547915872        10.636534949179770     
 C -0.98315530526988737        6.6410291452300898        8.6182984443846227     
 H  -2.7588305983958827        5.6454391575806602        14.640855275281508     
 H  -1.2658714967143589        6.4755181313834074        15.145404842829418     
 H  -1.2305905159772652        4.1371553478414613        12.973164226933571     
 H -0.17437744878345576        4.9684243483847084        14.126474014786909     
 H  -3.1294082830232965        7.0492504177595716        12.117737728467734     
 H  -3.1980261689808764        5.2893607521733443        12.374343729020813     
 H  -2.3579065487167119        10.865723797673583        13.462754452648660     
 C  -4.0687027708945527        10.210220766681502        14.630317143404570     
 C  -4.0005136156891217        7.8797636905135189        15.180961038563270     
 C   2.0420945963281301        5.8951092033017432        14.581025767565295     
 C  0.91004867154964320        6.6669538210896224        16.594859724622854     
 H   2.6907301608002601        5.6381800980326515        10.580306545861026     
 H   1.2011470823741330        6.4709756513590895        10.069537172112192     
 H   1.1486982519192033        4.1337479468625631        12.235089433201926     
 H   9.5800741546396381E-002   4.9746927613778000        11.085318214184895     
 H   3.0633551881128120        7.0301289175803063        13.099709604195283     
 H   3.1142952043964258        5.2686510617229079        12.849538227883688     
 H   2.3628287208041949        10.836095736548931        11.839223132509954     
 C   4.0507252646342771        10.181191657215271        10.638622102075278     
 C   3.9308243765473678        7.8687375964822541        10.020733361124197     
 C  -2.6048797041431242        4.7882175351328886        9.9310477279962388     
 C  -1.4741350717249722        5.5250275679846723        7.9311717608465164     
 H -0.37003730968580562        7.3723369190888350        8.0943793684727421     
 H  -4.5299373438817510        11.192648455695489        14.685811396491264     
 C  -4.6590283608325205        9.1078733644215681        15.243633888397724     
 H  -4.4193776824958420        6.9961819541206953        15.656325872970802     
 C   2.4990434875082821        4.7791254696876040        15.289206306701404     
 C   1.3825554639159683        5.5453175634183358        17.285733128636160     
 H  0.31036809582427366        7.4125144835285433        17.114995111855709     
 H   4.5335983058490674        11.154400034094701        10.610580674638610     
 C   4.6087556343640559        9.0872528158402748        9.9809079702319945     
 H   4.3281703057273440        6.9904518050714781        9.5177649156297797     
 H  -3.2388301120141141        4.0688414299249427        10.450119512301441     
 C  -2.2950888801610718        4.5988095928369015        8.5808194604014894     
 H  -1.2127161249285456        5.4019709613683400        6.8788136237270816     
 H  -5.6146081570346862        9.2030026707718076        15.756404024677943     
 H   3.1198587600733858        4.0464831431038295        14.772109684708445     
 C   2.1830009345471089        4.5988504285909508        16.639249869762093     
 H   1.1254448035855964        5.4321379444784341        18.340088884234881     
 H   5.5572121324567094        9.1814334911210835        9.4545537058231979     
 H  -2.7054977320304672        3.7404153262107012        8.0582993655617408     
 H   2.5696893658451656        3.7312583620029760        17.164345625486558     
         256

 Dy   4.3964799197398410        7.3484296857590684E-002   4.2637046252536859     
 Cl   4.3900594414597531       -2.6052528574616938        4.2111213738531372     
 O   5.2263807335709043       0.49736269807368061        2.2908923953774001     
 N   5.8193667848025177        2.2072381362425180        4.6776698555034004     
 N   6.5839107248875974      -0.37550795570855539        5.5342016764934758     
 O   3.5517959805014621       0.58285665801268649        6.2066291777752518     
 N   3.0140937848234581        2.2261138818209134        3.7606613916435778     
 N   2.1632392874806130      -0.34618438158194303        3.0549448961637684     
 C   5.6485318760966923        1.5674210647746301        1.6136859531435115     
 C   6.4468001302786924        2.0138941970432702        6.0080180916724188     
 C   4.9928652719778279        3.4440065530627981        4.7197851690149166     
 C   6.9222198979846610        2.3208286822993252        3.6646662041583848     
 C   7.2019325514190218       -1.5714752908169378        5.6551941261150134     
 C   7.1745823538845173       0.70318763042215138        6.1098754806669628     
 C   3.0978652236715019        1.6564599526083159        6.8580348333822450     
 C   2.3826775951631287        2.0047965132822219        2.4361349830609274     
 C   3.8653189742486451        3.4450854240880493        3.6898936993231821     
 C   1.9035669939565556        2.4047837528126155        4.7535598129448760     
 C   1.4991167384069835       -1.5225440449917009        3.0157565424401529     
 C   1.6347177764210643       0.70114006125697692        2.3729156842826717     
 C   6.4792717655812710        2.5343961933444583        2.2470184175177401     
 C   5.2614925465481663        1.7954136536974636       0.27087286955635059     
 H   7.1373768001176332        2.8397711714188634        6.2509913857293080     
 H   5.6407134868486217        2.0167494733719606        6.7583258486728548     
 H   5.6291990448200488        4.3330248812667627        4.5678760970368604     
 H   4.5624228758647556        3.5170650055581620        5.7239688701134677     
 H   7.4927944489702636        1.3834373902822561        3.7279078896619686     
 H   7.5878333164139793        3.1471986913611891        3.9614342772065627     
 H   6.6770215796442764       -2.4116214126347821        5.2033566688007307     
 C   8.4186893197841179       -1.7353550326837619        6.3139668461929812     
 C   8.3860211250220189       0.61421867708390898        6.7916487809100357     
 C   2.3089598832645972        2.6291988425510766        6.1802842972660867     
 C   3.3858654809624373        1.8633757326561255        8.2273178256974191     
 H   1.6943062866107184        2.8295915961079898        2.1825000906538174     
 H   3.1824800060735026        1.9915490367685127        1.6794353642125353     
 H   3.2484053859369109        4.3487035838637604        3.8331916331763765     
 H   4.2906223552076916        3.4971960293183537        2.6831834563786470     
 H   1.2964431883713630        1.4898666817124999        4.7000933686070692     
 H   1.2722453393258071        3.2475713301902895        4.4250618743385806     
 H   1.9713428962084338       -2.3375680122606415        3.5608673928883157     
 C  0.30386064931288365       -1.7001533082538625        2.3229492925297284     
 C  0.45607789048888081       0.59241343507648558        1.6355865424881271     
 C   6.9090165307635587        3.6587767689536199        1.5345422049357822     
 C   5.6997179577776977        2.9303032749975082      -0.42278775043489403     
 H   4.6348368583197486        1.0632504741877546      -0.23570111952779343     
 H   8.8692802504517321       -2.7217872161520438        6.3950473943678841     
 C   9.0342358081163301      -0.61792435440252558        6.8768722622183427     
 H   8.8211008777934090        1.5081452848588728        7.2339064791332204     
 C   1.8168134146911297        3.7377813164605640        6.8771076078738815     
 C   2.8768050892761199        2.9759889173506355        8.9074734794539676     
 H   3.9756457504822698        1.1220219384748598        8.7645984097070766     
 H -0.19029972344775858       -2.6688162399103299        2.3230288846112033     
 C -0.23418085805389849      -0.62089510298032535        1.6228280791887340     
 H   7.1742175310477288E-002   1.4608857606154622        1.1045050406622532     
 H   7.5463866892840157        4.3856882643131989        2.0383752324821849     
 C   6.5327952797458710        3.8631067411529885       0.20180488973089833     
 H   5.3888904809380733        3.0635626534020983       -1.4614542282315353     
 H   9.9980679087825255      -0.70521192004599531        7.3751553441164850     
 H   1.1979838123378526        4.4622514597014202        6.3455151821454985     
 C   2.0847555609802133        3.9141331400729138        8.2387572311164856     
 H   3.0998685160539847        3.0874355979390229        9.9705642800229732     
 H  -1.1795167715988619      -0.72122713796758831        1.0916265228318565     
 H   6.8965239721162819        4.7401774781478396      -0.32618980093689381     
 H   1.6638743816994370        4.7709207650894081        8.7553318741706327     
 Dy   4.2823596628523912        16.889890820312910        12.613320152794611     
 Cl   4.2798099820696400        19.566501109244911        12.641673076532376     
 O   3.4500394396023863        16.417281701254222        10.653953370777165     
 N   2.8940841017448196        14.738327378420797        13.073687695804887     
 N   2.0547991854703196        17.310419793886958        13.830754549775911     
 O   5.1138044035760348        16.425431325707780        14.573285790352422     
 N   5.6960232533728998        14.748385507736105        12.156890394110851     
 N   6.4896678630715616        17.332282779831093        11.361414004677380     
 C   3.0250596771344735        15.338564206610915        9.9932514953563327     
 C   2.2634933385732059        14.946221440272714        14.399949972495882     
 C   3.7380180839701436        13.513990921035552        13.133178691013628     
 C   1.7890733614578347        14.584860431227847        12.069620720081994     
 C   1.4023918289746680        18.490835297452282        13.905739376171192     
 C   1.5166802480288475        16.248649168408349        14.480696125259660     
 C   5.5705761300331220        15.364409644406663        15.243518481399533     
 C   6.3288112759721953        14.955524117199984        10.831154096959654     
 C   4.8649281544175125        13.515346942486030        12.102645536443578     
 C   6.8009441233579766        14.610732535702171        13.163207350233543     
 C   7.1202589198793476        18.523142078686448        11.269158871553573     
 C   7.0620811302184938        16.265663886009065        10.748713588199653     
 C   2.2186929598210012        14.365333136665164        10.649027226689768     
 C   3.3750791609057669        15.115677288344333        8.6409532365511748     
 H   1.5783403943758803        14.118027850629803        14.650496602280956     
 H   3.0665200869021967        14.958093589717805        15.153478206828614     
 H   3.1151045723035788        12.614475932456360        12.988786188125381     
 H   4.1675589929977646        13.456421021428010        14.138345951623997     
 H   1.1951130465103272        15.507683275783020        12.125567726682736     
 H   1.1444926938057061        13.747005081058765        12.382285313717205     
 H   1.8839476124578634        19.317404005117865        13.388332204638319     
 C  0.20745341583408672        18.657589327394422        14.601842739665104     
 C  0.33441698869964892        16.343870343953224        15.212621970182589     
 C   6.3813583734982062        14.395301101464851        14.587676318786540     
 C   5.2567990188693479        15.159500796421437        16.607334167390292     
 H   7.0214382786852996        14.131824561090363        10.585475815196869     
 H   5.5284613784338390        14.957274783324381        10.074919053334471     
 H   5.4968335620939035        12.623105175721888        12.253584247156287     
 H   4.4381883196436656        13.446710024764874        11.097146662510049     
 H   7.3857319469797691        15.539507079405855        13.102466111237636     
 H   7.4539383141917579        13.778490537039064        12.853562389228744     
 H   6.6105061913122194        19.353248470636931        11.752950622182002     
 C   8.3306663600525077        18.694775145844712        10.601165923536854     
 C   8.2653454036606622        16.363787032696546        10.053223419983901     
 C   1.7726571942390965        13.240565941481002        9.9480825474228514     
 C   2.9173687157348018        13.982512269643804        7.9584692925920137     
 H   3.9796212770070101        15.856844757114915        8.1199431509242341     
 H -0.27567870292384955        19.630286785315509        14.637829710480895     
 C -0.34426635945815953        17.561289911407279        15.261046912194367     
 H  -5.7908815947192459E-002   15.463831077944711        15.716566247828887     
 C   6.8600611405510383        13.289161176440240        15.297845187906537     
 C   5.7531855785527846        14.050194853955897        17.301524669953217     
 H   4.6484668238963742        15.894172812155780        17.131142775079802     
 H   8.7928620096769947        19.676699294788943        10.548022915595160     
 C   8.9259185136058132        17.591015609312326        9.9954189495996388     
 H   8.6875198871064772        15.479297086527428        9.5824318824244799     
 H   1.1467518550005382        12.512587279028194        10.465489458897887     
 C   2.1087664687925201        13.043511863347343        8.6050694227112263     
 H   3.1918122078860907        13.855748994614194        6.9099654606059149     
 H  -1.2871971945748548        17.653621500919570        15.797475682761860     
 H   7.4855918799460417        12.562337754574783        14.778431281006972     
 C   6.5626273617806969        13.112949379440712        16.652897616965795     
 H   5.5041520711822836        13.939446873374102        18.358266171751300     
 H   9.8872164076893423        17.683918683121174        9.4930063307371313     
 H   1.7318993792260875        12.167734702622699        8.0862583829152932     
 H   6.9728093048339082        12.257239857073282        17.180799880868147     
 Dy  -7.6393446094828468E-002   8.5529270024078610        4.1699831101786069     
 Cl  -8.3063772639678041E-002   5.8707786106172453        4.2255602803527061     
 O  0.73866788748660395        9.0557483566411250        2.2093478514229155     
 N   1.3108203410844248        10.697754495993001        4.6464814556630509     
 N   2.1672635179211657        8.1310882748871851        5.3581378346076152     
 O -0.87701416999690762        8.9979014890335787        6.1465368439559072     
 N  -1.5037088244116721        10.680546204738706        3.7407177927981965     
 N  -2.2680399115138221        8.0904461530410394        2.8955712483279110     
 C   1.1907154234421597        10.124938010930801        1.5514018567567009     
 C   1.9510052956772230        10.484825456246783        5.9682952613286480     
 C  0.45771835847714459        11.916308167687546        4.7167858246626331     
 C   2.4128183201992872        10.870359619348681        3.6423074467490157     
 C   2.8263302568139794        6.9524844415107170        5.4024719089648308     
 C   2.6977247774728643        9.1805002984042083        6.0351727140049958     
 C  -1.3238634839525802        10.059292066283033        6.8208840941496751     
 C  -2.1393352870459901        10.482842129800412        2.4155295495785127     
 C -0.67443012355617071        11.914948660415956        3.6914230839067206     
 C  -2.5990384229840862        10.799333748487401        4.7603836766705445     
 C  -2.8836205899817724        6.8932570235846553        2.7724419312875512     
 C  -2.8597661033736785        9.1669367725756050        2.3164459825489545     
 C   1.9936657359538450        11.093709865723554        2.2190291267187678     
 C  0.88297053128731218        10.337031673539988       0.18717919110618034     
 H   2.6405932985908636        11.311112252234292        6.2135004440691262     
 H   1.1553269217753390        10.474448075193878        6.7292881476847288     
 H   1.0738831127901574        12.819891669830792        4.5705346574384906     
 H   3.5571651308929114E-002   11.969692639299881        5.7248960416709211     
 H   3.0175359366541352        9.9539357802473827        3.6936639119294941     
 H   3.0492689626486551        11.712130706299405        3.9627689882833868     
 H   2.3505314786310829        6.1367298882881487        4.8610925189112040     
 C   4.0206587679643491        6.7752541849277419        6.0969362375970739     
 C   3.8753855767970302        9.0720057192568948        6.7734106882162521     
 C  -2.1570136262895043        11.018484372186510        6.1786523664374773     
 C -0.96524933899683985        10.279915112996729        8.1714549038960218     
 H  -2.8376586493465763        11.303946845230772        2.1774991672601516     
 H  -1.3394461798153816        10.492548404591227        1.6587941485590325     
 H  -1.3077695326679921        12.805835842034631        3.8459679879922595     
 H -0.24950391189442417        11.986021649081517        2.6849392405840753     
 H  -3.1708813426421809        9.8622187222473023        4.7030007221997288     
 H  -3.2665564527593656        11.624390792342368        4.4637033125060119     
 H  -2.3585522989603906        6.0554184818829926        3.2272129742952838     
 C  -4.0974175689279750        6.7251611073257589        2.1094217828013373     
 C  -4.0683366717238902        9.0730738682745518        1.6295585205775076     
 C   2.4781879578511719        12.202604026734335        1.5176760720834832     
 C   1.3827766915542339        11.451382885091625      -0.49654812877767796     
 H  0.28163439663680767        9.5999150642394593      -0.34291172273487647     
 H   4.5121495343438376        5.8055252396503425        6.1029567187624760     
 C   4.5612892153051972        7.8568265863956803        6.7919523514299422     
 H   4.2620299380917679        9.9416039003206755        7.3009874734844713     
 C  -2.6101503745641743        12.133638188413801        6.8906435844328211     
 C  -1.4318968250425281        11.402170417317324        8.8653367043462570     
 H -0.34174210580382941        9.5479958000106944        8.6823807607558514     
 H  -4.5448225680836023        5.7374028338077379        2.0281291308970428     
 C  -4.7141884454057204        7.8397428420161130        1.5433493417514610     
 H  -4.5041903550211497        9.9651827496095571        1.1847385861640476     
 H   3.1060727481261670        12.924704105318897        2.0416124761528058     
 C   2.1883233148317935        12.385118012133011       0.16190515814538065     
 H   1.1415462059522308        11.567677579107521       -1.5546364170862874     
 H   5.5045417173664148        7.7561246962145107        7.3268381196897501     
 H  -3.2474492187094532        12.856537862373779        6.3811407746615245     
 C  -2.2618882291467410        12.331022118510564        8.2308562233678320     
 H  -1.1453333837977611        11.529026791312893        9.9108380084408481     
 H  -5.6774575980573401        7.7499236652625125        1.0440477182721157     
 H   2.6019143798088495        13.243611886526814      -0.35755619937930921     
 H  -2.6473632711434947        13.198452359156599        8.7579663565823704     
 Dy  -2.7356018151843187E-002   8.3950152083401193        12.599130721492083     
 Cl  -2.8015175584300264E-002   11.076189464067690        12.576485163119475     
 O -0.85106509863834090        7.9229813916414331        10.642042022729925     
 N  -1.4337932600446333        6.2611108947548688        13.065321051818499     
 N  -2.2319706134379995        8.8437870411082233        13.855034893234615     
 O  0.80566870446029670        7.9406010107280176        14.567793667688134     
 N   1.3719744907956621        6.2567897227143998        12.151986621161219     
 N   2.2027840537943191        8.8297117253523041        11.391081212649500     
 C  -1.3045002319715460        6.8576086488808148        9.9775793272344284     
 C  -2.0642839321160649        6.4694837380525554        14.392306363046256     
 C -0.59731148300428749        5.0315210958272747        13.122046237348782     
 C  -2.5401211081579982        6.1186066702649917        12.060530929344333     
 C  -2.8618012886503044        10.035031183028158        13.949849662144663     
 C  -2.7989987101962890        7.7789013057274747        14.475404396853433     
 C   1.2437502953928059        6.8724734274538593        15.235887376417423     
 C   2.0066010102491703        6.4639298972544177        10.826877197196334     
 C  0.52982952381013759        5.0316136309417390        12.091763936876530     
 C   2.4741395732057971        6.1072293392882004        13.159591916432081     
 C   2.8529690338314517        10.011674802889376        11.322890932653960     
 C   2.7488243542651114        7.7693217300825266        10.745940770674041     
 C  -2.1204292636895268        5.8956726531993304        10.637006138481215     
 C -0.97809193319346677        6.6411059727422268        8.6188958225714352     
 H  -2.7543242382818911        5.6445578315106131        14.641205291611399     
 H  -1.2615324387204763        6.4747545357131635        15.146067734941601     
 H  -1.2253127048360319        4.1362269203670712        12.974213400502601     
 H -0.16936436789178033        4.9679304734643717        14.127474586316415     
 H  -3.1246715555502043        7.0476936312696026        12.118168224955753     
 H  -3.1926468859608139        5.2877616551252480        12.374531492755041     
 H  -2.3558834963440898        10.863955714861184        13.459907739716613     
 C  -4.0656789460092275        10.208666007782822        14.629022264297101     
 C  -3.9957471052398987        7.8788492201768383        15.182085965830179     
 C   2.0469819875189779        5.8948017131516188        14.582244435382060     
 C  0.91453248259609721        6.6660396748046491        16.596087960256934     
 H   2.6958281326645270        5.6376736757160337        10.581473532278094     
 H   1.2062364406902664        6.4703757168548686        10.070606402289894     
 H   1.1540239450321172        4.1331424898080948        12.236253815730361     
 H  0.10107290857879664        4.9738021620151001        11.086343893743116     
 H   3.0678685594547543        7.0301822347745704        13.100928121895620     
 H   3.1194478038323954        5.2687262031427009        12.850806224134852     
 H   2.3653476169681813        10.836302985945435        11.837669659823527     
 C   4.0539709226532574        10.181483042749894        10.638047358248473     
 C   3.9358468799654127        7.8684364878120929        10.022334335001041     
 C  -2.5989981014329011        4.7872861881162541        9.9313020452322220     
 C  -1.4687776760089026        5.5251317542143390        7.9315230746574796     
 H -0.36533510118681950        7.3728834582467755        8.0951862990818331     
 H  -4.5275797504973410        11.190817139988667        14.683616940749031     
 C  -4.6548372928373398        9.1066772593700271        15.244038902583601     
 H  -4.4138253143104249        6.9955079758692174        15.658547415308602     
 C   2.5046086119005473        4.7791591256599180        15.290511420829874     
 C   1.3876797877933991        5.5447269849027405        17.287032394847863     
 H  0.31437804863682556        7.4111816180193610        17.116231667537445     
 H   4.5360785241598478        11.155018935245080        10.609072749207280     
 C   4.6130754047951941        9.0872986263445412        9.9817466235511372     
 H   4.3338879590968187        6.9900120877235157        9.5201979899490805     
 H  -3.2326767797702489        4.0675560159303039        10.450226788351339     
 C  -2.2891786308138524        4.5983272799056945        8.5810244999728127     
 H  -1.2076714654050782        5.4025294171206015        6.8790452467822902     
 H  -5.6100582678250657        9.2018679385523932        15.757465631665234     
 H   3.1258322792895727        4.0468472099892709        14.773467372186413     
 C   2.1887893574008865        4.5988115200487405        16.640591673207656     
 H   1.1304560450294823        5.4314197067514032        18.341352868653818     
 H   5.5617219345526587        9.1815647533267200        9.4557715648143983     
 H  -2.6990810904211480        3.7398074511170800        8.0583438153716163     
 H   2.5762900498705110        3.7316170024599065        17.165725782223234     
         256

 Dy   4.3879737785983144        7.4588741691622176E-002   4.2597438576418645     
 Cl   4.3820684611166953       -2.6042889615646403        4.2104098642028962     
 O   5.2169596806039120       0.50139517037570513        2.2872934790714461     
 N   5.8095954146330930        2.2085956007623242        4.6763051275954464     
 N   6.5778929571347051      -0.37381238849251269        5.5269008614785928     
 O   3.5452095251551956       0.58093117672709527        6.2043300390617713     
 N   3.0041847692754997        2.2260701931500737        3.7600892123248411     
 N   2.1553288619667197      -0.34661563929871664        3.0500836386973247     
 C   5.6409292929354082        1.5711222528765816        1.6107969289401645     
 C   6.4377157686341775        2.0142758264245573        6.0061803428360792     
 C   4.9822911236026108        3.4447697937579673        4.7195800672137693     
 C   6.9123667754243021        2.3242495014070692        3.6635681013538939     
 C   7.1973729349252507       -1.5691609428079427        5.6451818718061659     
 C   7.1661971339087849       0.70375605396660124        6.1065551917695045     
 C   3.0921154932813866        1.6542340238769071        6.8566885305374567     
 C   2.3723012690198111        2.0056402739143588        2.4356663336870099     
 C   3.8545400576679802        3.4456485671351222        3.6899030478906298     
 C   1.8943656208445130        2.4024774426501065        4.7542114447491164     
 C   1.4929982357141387       -1.5237363092923393        3.0077616404370642     
 C   1.6250076807117517       0.70170771681413258        2.3712523373916969     
 C   6.4705987345288660        2.5380718029948848        2.2456022108856062     
 C   5.2578690446521534        1.7981102681515049       0.26687410482893903     
 H   7.1283685203931997        2.8400849883327970        6.2491982844116691     
 H   5.6321766680756511        2.0166379182664254        6.7570566557287890     
 H   5.6179152141569677        4.3342840732154730        4.5677669267878711     
 H   4.5522389041905438        3.5171453847383032        5.7239400175508930     
 H   7.4841576704879351        1.3876060911143901        3.7264306827802787     
 H   7.5769640468513648        3.1511569134949440        3.9611851139675966     
 H   6.6743559266024093       -2.4083649841244141        5.1898708617852893     
 C   8.4131486554853403       -1.7336147641465494        6.3055336781242897     
 C   8.3762929707664782       0.61402044613130058        6.7906059871631097     
 C   2.3014612602365512        2.6265857313086860        6.1805217799225414     
 C   3.3835754975653267        1.8618979306671928        8.2250469935976174     
 H   1.6837665276560478        2.8304747883535293        2.1826491451727543     
 H   3.1719970789216947        1.9928988177170888        1.6788469933808017     
 H   3.2369930948802255        4.3488015534742397        3.8334160134320396     
 H   4.2798512593455618        3.4982457432784804        2.6831896120418279     
 H   1.2885250103581813        1.4867665328653845        4.7006181824834483     
 H   1.2617015199699759        3.2446661493602673        4.4270463404356128     
 H   1.9668877243693235       -2.3395440775559768        3.5499942587507531     
 C  0.29744350705035411       -1.7010263675112576        2.3153788930428263     
 C  0.44564246021281306       0.59353773063983284        1.6351424339275018     
 C   6.9033485489202082        3.6613771456725721        1.5334019098330296     
 C   5.6995002017871057        2.9316385704976997      -0.42658535669374831     
 H   4.6322129764720756        1.0657963908733119      -0.24068808870257857     
 H   8.8651894915939060       -2.7194703895788095        6.3839023963626627     
 C   9.0258833953843052      -0.61751792005617745        6.8734173578092399     
 H   8.8095358927554539        1.5070247750004981        7.2361356052537422     
 C   1.8113180221687351        3.7355971802251360        6.8779613850605061     
 C   2.8767337740087258        2.9751251856313559        8.9057376693728934     
 H   3.9747939337913261        1.1209200996691013        8.7611723542680711     
 H -0.19509569898254639       -2.6703605268403043        2.3124110574103414     
 C -0.24301901141898319      -0.62049209275106953        1.6196009713280619     
 H   5.9774663648132900E-002   1.4628215978527344        1.1067731727728491     
 H   7.5403849961929375        4.3880074679583370        2.0381047892835555     
 C   6.5314900876884963        3.8643903480873742       0.19947656701313693     
 H   5.3921791518043758        3.0638672787096293       -1.4662508472291096     
 H   9.9889324719684858      -0.70531021928861104        7.3731056528921401     
 H   1.1916764863118641        4.4600524835551569        6.3474041308650753     
 C   2.0830428027740431        3.9129288596519207        8.2385930581306024     
 H   3.1028175643498321        3.0873181194129442        9.9679905738212060     
 H  -1.1886862056681804      -0.72049236884700463        1.0889773892063290     
 H   6.8979837109381066        4.7402749314133903      -0.32829493898020967     
 H   1.6639383281840958        4.7702990367979154        8.7555820836651996     
 Dy   4.2843124063406686        16.889591690588841        12.612734127418102     
 Cl   4.2819107619335135        19.566195050764534        12.639352361422192     
 O   3.4518869373175876        16.417090099934669        10.653506096178923     
 N   2.8954562680644491        14.738263910434581        13.073325096250665     
 N   2.0577217837341411        17.310697416372573        13.831923322285455     
 O   5.1161596525317243        16.425254372068721        14.572620202017619     
 N   5.6973343339749842        14.747804009725636        12.156361691825401     
 N   6.4924676314275951        17.331338768559469        11.362320769202197     
 C   3.0257433156395139        15.338942542617767        9.9925795234289225     
 C   2.2649192547906516        14.946056100036351        14.399646129303891     
 C   3.7390300841262865        13.513672808694356        13.132538863543349     
 C   1.7903329323918475        14.585239624871859        12.069322909260302     
 C   1.4061037744766165        18.491474160348261        13.907741859373409     
 C   1.5185216975650901        16.248712181953859        14.480604396885841     
 C   5.5717606619536513        15.363710648921534        15.242699427507262     
 C   6.3300234911666413        14.955053019953830        10.830606627939680     
 C   4.8658646685700111        13.515030918110181        12.101924692794073     
 C   6.8022340185304397        14.609645841594313        13.162633214638657     
 C   7.1238555477886285        18.521825452525952        11.270895103864838     
 C   7.0637863984016862        16.264920500562216        10.748353302722757     
 C   2.2194105100501549        14.365825115529383        10.648542528829015     
 C   3.3742238931745541        15.116736793225538        8.6398126953933918     
 H   1.5795754705931202        14.117967990804432        14.650047443651651     
 H   3.0679383475866433        14.957574969247206        15.153181878749489     
 H   3.1158440521956110        12.614381559698177        12.987935921961890     
 H   4.1685512315133213        13.455708875818164        14.137683658591381     
 H   1.1966360594633789        15.508233972845863        12.125481522599449     
 H   1.1455483231668058        13.747550672661937        12.381999234054343     
 H   1.8885942889611047        19.318218849362644        13.391539865404603     
 C  0.21071961281608004        18.658329027156391        14.603046020837018     
 C  0.33561814017659902        16.343960215926053        15.211452025145467     
 C   6.3822548778444981        14.394255733913708        14.586985957964499     
 C   5.2567876129178597        15.158455778812096        16.606184398544887     
 H   7.0223654549248913        14.131209205421875        10.584654374850956     
 H   5.5295490381543129        14.957257159945582        10.074499099347204     
 H   5.4975233400251415        12.622568905874051        12.252578400736573     
 H   4.4389690781249218        13.446787817675268        11.096458932601584     
 H   7.3873778199967095        15.538186197236174        13.102001461373202     
 H   7.4549040880308537        13.777148051282213        12.852976580380378     
 H   6.6150137617958942        19.351774082764859        11.755851338444925     
 C   8.3338498004253925        18.693318101010505        10.602146481710941     
 C   8.2664383472252272        16.362978997804504        10.051796333192831     
 C   1.7721299964207045        13.241692116613233        9.9473719004518628     
 C   2.9150767496552019        13.984372455232743        7.9570271608233973     
 H   3.9786799611757018        15.857782096744536        8.1185884697839086     
 H -0.27168221787586111        19.631336773145087        14.639799720613134     
 C -0.34245135532291654        17.561709282375947        15.260352355864031     
 H  -5.7670512697408430E-002   15.463728707579733        15.714252690518972     
 C   6.8596378361317276        13.287470125652529        15.296961257606034     
 C   5.7516269191333391        14.048304579797751        17.300092863118355     
 H   4.6487270440197292        15.893534919705335        17.129811995196739     
 H   8.7968045583095318        19.674911441374409        10.549758571972456     
 C   8.9276691098669030        17.589864225080607        9.9945217386304357     
 H   8.6876355944675172        15.478667272686858        9.5798548909610588     
 H   1.1463625586774200        12.513722649387564        10.464960357090357     
 C   2.1066167511315572        13.045405960136009        8.6038703171949784     
 H   3.1884416393256223        13.858177289720794        6.9081848182362293     
 H  -1.2859940556690967        17.654032947641142        15.795663758110948     
 H   7.4850341268271148        12.560424453515184        14.777688708844897     
 C   6.5608376918129512        13.110754180606810        16.651625620806890     
 H   5.5016746320528771        13.937154187860710        18.356560401231970     
 H   9.8884163251517005        17.682789838950313        9.4910826731727358     
 H   1.7284694545163883        12.170339537120952        8.0848241047525775     
 H   6.9696850364236074        12.254328079175338        17.179315501501364     
 Dy  -6.9238144572149357E-002   8.5529066768611024        4.1728819703417912     
 Cl  -7.6638889544318189E-002   5.8706732765928420        4.2253684299255747     
 O  0.74598200544917281        9.0529332241225777        2.2115988679596144     
 N   1.3191790482471615        10.696828187632001        4.6473142365428162     
 N   2.1727609877733838        8.1298679057189389        5.3639076466608753     
 O -0.87062205571253015        9.0005534566079195        6.1484180391516068     
 N  -1.4952767642107743        10.681395104651113        3.7411827132675657     
 N  -2.2621683853896819        8.0914880132301903        2.9004792494642255     
 C   1.1974630846773782        10.121921946528431        1.5529448405754163     
 C   1.9592530055174366        10.484818413227801        5.9693428777879829     
 C  0.46700253766351807        11.916070142403889        4.7167391355655077     
 C   2.4210931254916499        10.867588445506476        3.6426870442298607     
 C   2.8302579188359811        6.9505951120406619        5.4110343888675363     
 C   2.7052948565057209        9.1802576108269616        6.0375185327046115     
 C  -1.3179509886023819        10.062237432684340        6.8219752119073922     
 C  -2.1306579299424522        10.482756494508072        2.4160414943955502     
 C -0.66500406711338833        11.915059162122420        3.6912174100908191     
 C  -2.5909617781237717        10.802209511619139        4.7600649904497327     
 C  -2.8793765243600973        6.8949895747473740        2.7800550337654317     
 C  -2.8518872141910876        9.1671633796544043        2.3181624054144194     
 C   2.0011933802343185        11.090663727337127        2.2195823615634782     
 C  0.88784186093444206        10.334171376744603       0.18919210519801261     
 H   2.6489370157454126        11.311146414954731        6.2140890258176551     
 H   1.1634051145080051        10.475093259278964        6.7301626713397500     
 H   1.0839949923678376        12.819064353497653        4.5703352000893753     
 H   4.4620058231319176E-002   11.970117555322966        5.7247291966039269     
 H   3.0247468423807402        9.9505043374668141        3.6943773156810717     
 H   3.0584648190910659        11.708878219507143        3.9623840369154339     
 H   2.3526925358363839        6.1340213067505989        4.8727603176026504     
 C   4.0252862088670920        6.7737678868179154        6.1043957145972989     
 C   3.8840299187511049        9.0723887478294412        6.7739894600380790     
 C  -2.1499609552826193        11.021645850241393        6.1785756925653637     
 C -0.96148135499708287        10.282609084873904        8.1730952102963279     
 H  -2.8287378783506858        11.303868378443791        2.1773217481093705     
 H  -1.3307106755680445        10.491672611376519        1.6593674128391069     
 H  -1.2975428184089157        12.806534086901198        3.8454725365082396     
 H -0.24004971427177615        11.985487190844477        2.6847271551699157     
 H  -3.1639847241466286        9.8658198698744322        4.7029307104382116     
 H  -3.2573604306547992        11.627838857023724        4.4624007959978567     
 H  -2.3559787461942068        6.0578320091227624        3.2376773773802618     
 C  -4.0926144106950542        6.7266856194314695        2.1161242163012344     
 C  -4.0595274614066676        9.0728900246303557        1.6296894610715453     
 C   2.4842210487318512        12.199946784247079        1.5178649203616768     
 C   1.3860982115269851        11.448951697146116      -0.49491543819477968     
 H  0.28593601774936089        9.5970630127056555      -0.34022353757834756     
 H   4.5152910483789270        5.8034284001233933        6.1131017369884395     
 C   4.5685585735740277        7.8565748563421662        6.7948648249584078     
 H   4.2723525028616320        9.9428049087729313        7.2986912916933582     
 C  -2.6043916888823149        12.136608027505048        6.8900167308379885     
 C  -1.4294968689161798        11.404612564977530        8.8664364681888514     
 H -0.33884842973430407        9.5505224167021794        8.6848483603438638     
 H  -4.5415388683387103        5.7395367280994503        2.0374020868126550     
 C  -4.7068343764206642        7.8402149441687197        1.5457795387936561     
 H  -4.4937306979656766        9.9643055232549749        1.1821607389514286     
 H   3.1121726655318467        12.922322393125135        2.0412870099872054     
 C   2.1921940141985785        12.382833410053548       0.16264277336496674     
 H   1.1431897672174438        11.565514006991558       -1.5525549278796498     
 H   5.5125249776843832        7.7562816305672406        7.3284909403905383     
 H  -3.2412628708318030        12.859434782560411        6.3798187302567921     
 C  -2.2584999033816073        12.333556967963597        8.2308409144703063     
 H  -1.1447484034287025        11.531180570934977        9.9124275046992434     
 H  -5.6695092284144675        7.7501141551115493        1.0454010331665684     
 H   2.6044468372620151        13.241773246863213      -0.35713023994243925     
 H  -2.6451455228247642        13.200680471629170        8.7575219574144967     
 Dy  -2.2765089594009094E-002   8.3942343360370320        12.600378117915769     
 Cl  -2.3754690393200245E-002   11.075452094870174        12.578724345717976     
 O -0.84626270781231461        7.9225305787997851        10.642926901281468     
 N  -1.4289506158950460        6.2601413206121865        13.065977562063230     
 N  -2.2285675019427686        8.8425350734922059        13.854184702585798     
 O  0.80958056076335083        7.9396750921720169        14.569021552158278     
 N   1.3768695517498419        6.2562405156594458        12.153052676110356     
 N   2.2067912118870638        8.8294301555482804        11.391366974653383     
 C  -1.2993630860429655        6.8571801364361367        9.9782823793087037     
 C  -2.0597622763686751        6.4686084212869739        14.392776761273467     
 C -0.59223776238088077        5.0307490917251769        13.123003485914259     
 C  -2.5349948267535365        6.1173075636215311        12.060970086279383     
 C  -2.8590520837002811        10.033488590210608        13.948082656387381     
 C  -2.7947352109965742        7.7779015188484379        14.475675937326246     
 C   1.2481655069856670        6.8717276458651009        15.237140312546853     
 C   2.0116265238992339        6.4633826496425391        10.828010026612001     
 C  0.53499293584012697        5.0308758370385291        12.092827352270644     
 C   2.4789777097207355        6.1070731445891084        13.160805647083460     
 C   2.8561720747367247        10.011763071144040        11.322196526095963     
 C   2.7535678644601029        7.7689255355838709        10.747041293114501     
 C  -2.1149765199057171        5.8947827516070745        10.637477327782660     
 C -0.97302856111704628        6.6411828002543629        8.6194932007582477     
 H  -2.7498178781678995        5.6436765054405660        14.641555307941292     
 H  -1.2571933807265934        6.4739909400429205        15.146730627053786     
 H  -1.2200348936947989        4.1352984928926810        12.975262574071632     
 H -0.16435128700010493        4.9674365985440359        14.128475157845921     
 H  -3.1199348280771115        7.0461368447796335        12.118598721443771     
 H  -3.1872676029407514        5.2861625580771516        12.374719256489270     
 H  -2.3538604439714677        10.862187632048785        13.457061026784565     
 C  -4.0626551211239024        10.207111248884145        14.627727385189631     
 C  -3.9909805947906758        7.8779347498401586        15.183210893097089     
 C   2.0518693787098257        5.8944942230014945        14.583463103198826     
 C  0.91901629364255122        6.6651255285196758        16.597316195891018     
 H   2.7009261045287944        5.6371672533994150        10.582640518695165     
 H   1.2113257990063997        6.4697757823506485        10.071675632467594     
 H   1.1593496381450312        4.1325370327536257        12.237418198258794     
 H  0.10634507561119690        4.9729115626524001        11.087369573301338     
 H   3.0723819307966962        7.0302355519688344        13.102146639595958     
 H   3.1246004032683650        5.2688013445624930        12.852074220386017     
 H   2.3678665131321672        10.836510235341940        11.836116187137103     
 C   4.0572165806722378        10.181774428284518        10.637472614421668     
 C   3.9408693833834580        7.8681353791419326        10.023935308877883     
 C  -2.5931164987226780        4.7863548410996195        9.9315563624682053     
 C  -1.4634202802928331        5.5252359404440057        7.9318743884684428     
 H -0.36063289268783338        7.3734299974047151        8.0959932296909223     
 H  -4.5252221571129301        11.188985824281847        14.681422485006797     
 C  -4.6506462248421601        9.1054811543184879        15.244443916769477     
 H  -4.4082729461250079        6.9948339976177394        15.660768957646400     
 C   2.5101737362928129        4.7791927816322319        15.291816534958345     
 C   1.3928041116708298        5.5441364063871452        17.288331661059566     
 H  0.31838800144937746        7.4098487525101797        17.117468223219181     
 H   4.5385587424706291        11.155637836395458        10.607564823775951     
 C   4.6173951752263331        9.0873444368488077        9.9825852768702799     
 H   4.3396056124662943        6.9895723703755532        9.5226310642683814     
 H  -3.2265234475263838        4.0662706019356651        10.450334064401234     
 C  -2.2832683814666330        4.5978449669744874        8.5812295395441343     
 H  -1.2026268058816105        5.4030878728728631        6.8792768698374980     
 H  -5.6055083786154460        9.2007332063329788        15.758527238652523     
 H   3.1318057985057597        4.0472112768747115        14.774825059664382     
 C   2.1945777802546647        4.5987726115065293        16.641933476653222     
 H   1.1354672864733684        5.4307014690243722        18.342616853072755     
 H   5.5662317366486080        9.1816960155323581        9.4569894238055987     
 H  -2.6926644488118288        3.7391995760234584        8.0583882651814918     
 H   2.5828907338958564        3.7319756429168365        17.167105938959907     
         256

 Dy   4.3794676374567878        7.5693186525653655E-002   4.2557830900300422     
 Cl   4.3740774807736367       -2.6033250656675868        4.2096983545526552     
 O   5.2075386276369189       0.50542764267772977        2.2836945627654921     
 N   5.7998240444636684        2.2099530652821304        4.6749403996874923     
 N   6.5718751893818128      -0.37211682127646994        5.5196000464637098     
 O   3.5386230698089292       0.57900569544150404        6.2020309003482899     
 N   2.9942757537275417        2.2260265044792344        3.7595170330061043     
 N   2.1474184364528264      -0.34704689701549030        3.0452223812308810     
 C   5.6333267097741242        1.5748234409785331        1.6079079047368174     
 C   6.4286314069896626        2.0146574558058443        6.0043425939997395     
 C   4.9717169752273929        3.4455330344531365        4.7193749654126220     
 C   6.9025136528639441        2.3276703205148137        3.6624699985494025     
 C   7.1928133184314795       -1.5668465947989474        5.6351696174973185     
 C   7.1578119139330534       0.70432447751105121        6.1032349028720452     
 C   3.0863657628912708        1.6520080951454981        6.8553422276926685     
 C   2.3619249428764935        2.0064840345464954        2.4351976843130925     
 C   3.8437611410873154        3.4462117101821956        3.6899123964580771     
 C   1.8851642477324702        2.4001711324875976        4.7548630765533559     
 C   1.4868797330212937       -1.5249285735929776        2.9997667384339755     
 C   1.6152975850024391       0.70227537237128823        2.3695889905007221     
 C   6.4619257034764601        2.5417474126453108        2.2441860042534723     
 C   5.2542455427561405        1.8008068826055463       0.26287534010152741     
 H   7.1193602406687662        2.8403988052467302        6.2474051830940294     
 H   5.6236398493026805        2.0165263631608901        6.7557874627847232     
 H   5.6066313834938875        4.3355432651641843        4.5676577565388818     
 H   4.5420549325163320        3.5172257639184448        5.7239111649883183     
 H   7.4755208920056075        1.3917747919465244        3.7249534758985887     
 H   7.5660947772887512        3.1551151356286984        3.9609359507286301     
 H   6.6716902735605412       -2.4051085556140461        5.1763850547698489     
 C   8.4076079911865627       -1.7318744956093370        6.2971005100555990     
 C   8.3665648165109392       0.61382221517869218        6.7895631934161846     
 C   2.2939626372085051        2.6239726200662958        6.1807592625789960     
 C   3.3812855141682161        1.8604201286782602        8.2227761614978157     
 H   1.6732267687013771        2.8313579805990683        2.1827981996916916     
 H   3.1615141517698868        1.9942485986656646        1.6782586225490683     
 H   3.2255808038235401        4.3488995230847198        3.8336403936877028     
 H   4.2690801634834310        3.4992954572386070        2.6831957677050089     
 H   1.2806068323449995        1.4836663840182691        4.7011429963598275     
 H   1.2511577006141446        3.2417609685302455        4.4290308065326451     
 H   1.9624325525302133       -2.3415201428513117        3.5391211246131902     
 C  0.29102636478782462       -1.7018994267686529        2.3078084935559242     
 C  0.43520702993674532       0.59466202620318009        1.6346983253668768     
 C   6.8976805670768568        3.6639775223915247        1.5322616147302772     
 C   5.6992824457965137        2.9329738659978912      -0.43038296295260264     
 H   4.6295890946244027        1.0683423075588692      -0.24567505787736368     
 H   8.8610987327360800       -2.7171535630055756        6.3727573983574404     
 C   9.0175309826522785      -0.61711148570982932        6.8699624534001362     
 H   8.7979709077175006        1.5059042651421233        7.2383647313742632     
 C   1.8058226296463404        3.7334130439897084        6.8788151622471307     
 C   2.8766624587413321        2.9742614539120762        8.9040018592918191     
 H   3.9739421171003824        1.1198182608633429        8.7577462988290655     
 H -0.19989167451733419       -2.6719048137702788        2.3017932302094795     
 C -0.25185716478406794      -0.62008908252181372        1.6163738634673901     
 H   4.7807151985788485E-002   1.4647574350900063        1.1090413048834451     
 H   7.5343833031018592        4.3903266716034759        2.0378343460849258     
 C   6.5301848956311215        3.8656739550217596       0.19714824429537553     
 H   5.3954678226706783        3.0641719040171602       -1.4710474662266837     
 H   9.9797970351544460      -0.70540851853122677        7.3710559616677953     
 H   1.1853691602858754        4.4578535074088936        6.3492930795846521     
 C   2.0813300445678729        3.9117245792309272        8.2384288851447174     
 H   3.1057666126456791        3.0872006408868655        9.9654168676194388     
 H  -1.1978556397374986      -0.71975759972642095        1.0863282555808016     
 H   6.8994434497599313        4.7403723846789410      -0.33040007702352553     
 H   1.6640022746687544        4.7696773085064228        8.7558322931597665     
 Dy   4.2862651498289459        16.889292560864771        12.612148102041592     
 Cl   4.2840115417973879        19.565888992284158        12.637031646312010     
 O   3.4537344350327883        16.416898498615112        10.653058821580679     
 N   2.8968284343840782        14.738200442448367        13.072962496696443     
 N   2.0606443819979625        17.310975038858192        13.833092094795001     
 O   5.1185149014874138        16.425077418429662        14.571954613682818     
 N   5.6986454145770686        14.747222511715165        12.155832989539951     
 N   6.4952673997836285        17.330394757287849        11.363227533727015     
 C   3.0264269541445543        15.339320878624621        9.9919075515015123     
 C   2.2663451710080973        14.945890759799989        14.399342286111899     
 C   3.7400420842824293        13.513354696353160        13.131899036073069     
 C   1.7915925033258602        14.585618818515870        12.069025098438610     
 C   1.4098157199785653        18.492113023244240        13.909744342575625     
 C   1.5203631471013326        16.248775195499373        14.480512668512020     
 C   5.5729451938741805        15.363011653436407        15.241880373614988     
 C   6.3312357063610882        14.954581922707678        10.830059158919708     
 C   4.8668011827225106        13.514714893734334        12.101203849144566     
 C   6.8035239137029038        14.608559147486453        13.162059079043768     
 C   7.1274521756979095        18.520508826365457        11.272631336176101     
 C   7.0654916665848795        16.264177115115363        10.747993017245861     
 C   2.2201280602793090        14.366317094393601        10.648057830968265     
 C   3.3733686254433413        15.117796298106743        8.6386721542356089     
 H   1.5808105468103602        14.117908130979064        14.649598285022348     
 H   3.0693566082710895        14.957056348776606        15.152885550670366     
 H   3.1165835320876436        12.614287186939997        12.987085655798399     
 H   4.1695434700288780        13.454996730208316        14.137021365558766     
 H   1.1981590724164308        15.508784669908708        12.125395318516160     
 H   1.1466039525279053        13.748096264265110        12.381713154391480     
 H   1.8932409654643458        19.319033693607427        13.394747526170885     
 C  0.21398580979807338        18.659068726918360        14.604249302008933     
 C  0.33681929165354907        16.344050087898882        15.210282080108344     
 C   6.3831513821907908        14.393210366362565        14.586295597142456     
 C   5.2567762069663706        15.157410761202755        16.605034629699478     
 H   7.0232926311644839        14.130593849753385        10.583832934505041     
 H   5.5306366978747867        14.957239536566783        10.074079145359937     
 H   5.4982131179563796        12.622032636026214        12.251572554316859     
 H   4.4397498366061781        13.446865610585665        11.095771202693118     
 H   7.3890236930136508        15.536865315066493        13.101536811508769     
 H   7.4558698618699495        13.775805565525362        12.852390771532013     
 H   6.6195213322795698        19.350299694892790        11.758752054707848     
 C   8.3370332407982755        18.691861056176297        10.603127039885029     
 C   8.2675312907897904        16.362170962912462        10.050369246401763     
 C   1.7716027986023124        13.242818291745463        9.9466612534808743     
 C   2.9127847835756016        13.986232640821681        7.9555850290547809     
 H   3.9777386453443930        15.858719436374159        8.1172337886435830     
 H -0.26768573282787272        19.632386760974661        14.641769730745374     
 C -0.34063635118767349        17.562128653344619        15.259657799533695     
 H  -5.7432209447624394E-002   15.463626337214755        15.711939133209057     
 C   6.8592145317124169        13.285779074864818        15.296077327305532     
 C   5.7500682597138946        14.046414305639605        17.298661056283493     
 H   4.6489872641430852        15.892897027254891        17.128481215313677     
 H   8.8007471069420706        19.673123587959875        10.551494228349751     
 C   8.9294197061279945        17.588712840848892        9.9936245276612325     
 H   8.6877513018285590        15.478037458846286        9.5772778994976377     
 H   1.1459732623543015        12.514858019746933        10.464431255282827     
 C   2.1044670334705939        13.047300056924675        8.6026712116787287     
 H   3.1850710707651535        13.860605584827395        6.9064041758665429     
 H  -1.2847909167633387        17.654444394362713        15.793851833460035     
 H   7.4844763737081887        12.558511152455585        14.776946136682822     
 C   6.5590480218452045        13.108558981772909        16.650353624647980     
 H   5.4991971929234706        13.934861502347317        18.354854630712637     
 H   9.8896162426140588        17.681660994779456        9.4891590156083421     
 H   1.7250395298066894        12.172944371619208        8.0833898265898636     
 H   6.9665607680133066        12.251416301277391        17.177831122134585     
 Dy  -6.2082843049470246E-002   8.5528863513143438        4.1757808305049755     
 Cl  -7.0214006448958338E-002   5.8705679425684387        4.2251765794984442     
 O  0.75329612341174179        9.0501180916040287        2.2138498844963133     
 N   1.3275377554098979        10.695901879271000        4.6481470174225814     
 N   2.1782584576256014        8.1286475365506945        5.3696774587141363     
 O -0.86422994142815257        9.0032054241822603        6.1502992343473055     
 N  -1.4868447040098762        10.682244004563522        3.7416476337369353     
 N  -2.2562968592655417        8.0925298734193412        2.9053872506005400     
 C   1.2042107459125968        10.118905882126063        1.5544878243941316     
 C   1.9675007153576503        10.484811370208817        5.9703904942473178     
 C  0.47628671684989160        11.915832117120232        4.7166924464683815     
 C   2.4293679307840121        10.864817271664268        3.6430666417107056     
 C   2.8341855808579828        6.9487057825706069        5.4195968687702418     
 C   2.7128649355385774        9.1800149232497148        6.0398643514042272     
 C  -1.3120384932521834        10.065182799085644        6.8230663296651093     
 C  -2.1219805728389147        10.482670859215732        2.4165534392125876     
 C -0.65557801067060595        11.915169663828886        3.6910117362749171     
 C  -2.5828851332634577        10.805085274750878        4.7597463042289219     
 C  -2.8751324587384226        6.8967221259100935        2.7876681362433127     
 C  -2.8440083250084971        9.1673899867332036        2.3198788282798843     
 C   2.0087210245147920        11.087617588950701        2.2201355964081881     
 C  0.89271319058157184        10.331311079949220       0.19120501928984490     
 H   2.6572807328999613        11.311180577675170        6.2146776075661831     
 H   1.1714833072406714        10.475738443364051        6.7310371949947703     
 H   1.0941068719455178        12.818237037164517        4.5701357427402609     
 H   5.3668465153709252E-002   11.970542471346054        5.7245623515369335     
 H   3.0319577481073452        9.9470728946862472        3.6950907194326490     
 H   3.0676606755334772        11.705625732714880        3.9619990855474811     
 H   2.3548535930416854        6.1313127252130490        4.8844281162940959     
 C   4.0299136497698340        6.7722815887080898        6.1118551915975239     
 C   3.8926742607051792        9.0727717764019875        6.7745682318599050     
 C  -2.1429082842757343        11.024807328296276        6.1784990186932500     
 C -0.95771337099732601        10.285303056751079        8.1747355166966340     
 H  -2.8198171073547953        11.303789911656809        2.1771443289585899     
 H  -1.3219751713207075        10.490796818161808        1.6599406771191814     
 H  -1.2873161041498395        12.807232331767764        3.8449770850242193     
 H -0.23059551664912814        11.984952732607438        2.6845150697557560     
 H  -3.1570881056510762        9.8694210175015638        4.7028606986766937     
 H  -3.2481644085502324        11.631286921705080        4.4610982794897023     
 H  -2.3534051934280233        6.0602455363625323        3.2481417804652399     
 C  -4.0878112524621333        6.7282101315371809        2.1228266498011314     
 C  -4.0507182510894451        9.0727061809861578        1.6298204015655833     
 C   2.4902541396125302        12.197289541759822        1.5180537686398703     
 C   1.3894197314997363        11.446520509200607      -0.49328274761188134     
 H  0.29023763886191417        9.5942109611718500      -0.33753535242181859     
 H   4.5184325624140165        5.8013315605964433        6.1232467552144030     
 C   4.5758279318428592        7.8563231262886530        6.7977772984868743     
 H   4.2826750676314962        9.9440059172251871        7.2963951099022450     
 C  -2.5986330032004554        12.139577866596294        6.8893898772431559     
 C  -1.4270969127898314        11.407054712637736        8.8675362320314477     
 H -0.33595475366477878        9.5530490333936644        8.6873159599318743     
 H  -4.5382551685938175        5.7416706223911627        2.0466750427282672     
 C  -4.6994803074356089        7.8406870463213272        1.5482097358358515     
 H  -4.4832710409102035        9.9634282969003944        1.1795828917388094     
 H   3.1182725829375260        12.919940680931374        2.0409615438216049     
 C   2.1960647135653635        12.380548807974087       0.16338038858455284     
 H   1.1448333284826568        11.563350434875595       -1.5504734386730123     
 H   5.5205082380023507        7.7564385649199705        7.3301437610913265     
 H  -3.2350765229541527        12.862331702747044        6.3784966858520589     
 C  -2.2551115776164732        12.336091817416630        8.2308256055727806     
 H  -1.1441634230596440        11.533334350557062        9.9140170009576405     
 H  -5.6615608587715949        7.7503046449605870        1.0467543480610211     
 H   2.6069792947151802        13.239934607199611      -0.35670428050556929     
 H  -2.6429277745060342        13.202908584101738        8.7570775582466212     
 Dy  -1.8174161036175009E-002   8.3934534637339464        12.601625514339455     
 Cl  -1.9494205202100226E-002   11.074714725672660        12.580963528316479     
 O -0.84146031698628843        7.9220797659581361        10.643811779833014     
 N  -1.4241079717454588        6.2591717464695042        13.066634072307961     
 N  -2.2251643904475382        8.8412831058761885        13.853334511936982     
 O  0.81349241706640485        7.9387491736160154        14.570249436628421     
 N   1.3817646127040220        6.2556913086044927        12.154118731059492     
 N   2.2107983699798086        8.8291485857442566        11.391652736657269     
 C  -1.2942259401143852        6.8567516239914585        9.9789854313829789     
 C  -2.0552406206212854        6.4677331045213933        14.393247159500678     
 C -0.58716404175747405        5.0299770876230783        13.123960734479738     
 C  -2.5298685453490752        6.1160084569780704        12.061409243214435     
 C  -2.8563028787502578        10.031945997393057        13.946315650630099     
 C  -2.7904717117968598        7.7769017319694012        14.475947477799059     
 C   1.2525807185785280        6.8709818642763425        15.238393248676280     
 C   2.0166520375492980        6.4628354020306613        10.829142856027667     
 C  0.54015634787011635        5.0301380431353184        12.093890767664757     
 C   2.4838158462356743        6.1069169498900164        13.162019377734838     
 C   2.8593751156419978        10.011851339398703        11.321502119537966     
 C   2.7583113746550945        7.7685293410852143        10.748141815554959     
 C  -2.1095237761219074        5.8938928500148187        10.637948517084105     
 C -0.96796518904062567        6.6412596277664990        8.6200905789450619     
 H  -2.7453115180539078        5.6427951793705180        14.641905324271185     
 H  -1.2528543227327107        6.4732273443726767        15.147393519165970     
 H  -1.2147570825535656        4.1343700654182909        12.976311747640661     
 H -0.15933820610842953        4.9669427236236992        14.129475729375429     
 H  -3.1151981006040188        7.0445800582896636        12.119029217931791     
 H  -3.1818883199206889        5.2845634610290562        12.374907020223496     
 H  -2.3518373915988451        10.860419549236386        13.454214313852519     
 C  -4.0596312962385772        10.205556489985465        14.626432506082162     
 C  -3.9862140843414529        7.8770202795034789        15.184335820363998     
 C   2.0567567699006735        5.8941867328513702        14.584681771015589     
 C  0.92350010468900523        6.6642113822347024        16.598544431525099     
 H   2.7060240763930614        5.6366608310827973        10.583807505112235     
 H   1.2164151573225332        6.4691758478464276        10.072744862645294     
 H   1.1646753312579454        4.1319315756991566        12.238582580787227     
 H  0.11161724264359715        4.9720209632897010        11.088395252859561     
 H   3.0768953021386380        7.0302888691630985        13.103365157296293     
 H   3.1297530027043345        5.2688764859822852        12.853342216637182     
 H   2.3703854092961532        10.836717484738445        11.834562714450676     
 C   4.0604622386912181        10.182065813819142        10.636897870594861     
 C   3.9458918868015034        7.8678342704717714        10.025536282754727     
 C  -2.5872348960124545        4.7854234940829841        9.9318106797041885     
 C  -1.4580628845767638        5.5253401266736715        7.9322257022794052     
 H -0.35593068418884727        7.3739765365626555        8.0968001603000115     
 H  -4.5228645637285192        11.187154508575027        14.679228029264564     
 C  -4.6464551568469803        9.1042850492669469        15.244848930955355     
 H  -4.4027205779395908        6.9941600193662605        15.662990499984200     
 C   2.5157388606850786        4.7792264376045459        15.293121649086817     
 C   1.3979284355482606        5.5435458278715499        17.289630927271268     
 H  0.32239795426192930        7.4085158870009984        17.118704778900916     
 H   4.5410389607814095        11.156256737545837        10.606056898344622     
 C   4.6217149456574722        9.0873902473530741        9.9834239301894243     
 H   4.3453232658357699        6.9891326530275899        9.5250641385876840     
 H  -3.2203701152825182        4.0649851879410264        10.450441340451132     
 C  -2.2773581321194136        4.5973626540432795        8.5814345791154558     
 H  -1.1975821463581431        5.4036463286251237        6.8795084928927066     
 H  -5.6009584894058255        9.1995984741135644        15.759588845639811     
 H   3.1377793177219462        4.0475753437601520        14.776182747142350     
 C   2.2003662031084428        4.5987337029643189        16.643275280098788     
 H   1.1404785279172542        5.4299832312973413        18.343880837491692     
 H   5.5707415387445574        9.1818272777379946        9.4582072827967991     
 H  -2.6862478072025100        3.7385917009298368        8.0584327149913673     
 H   2.5894914179212019        3.7323342833737669        17.168486095696583     
         256

 Dy   4.3709614963152621        7.6797631359685148E-002   4.2518223224182199     
 Cl   4.3660865004305789       -2.6023611697705333        4.2089868449024133     
 O   5.1981175746699266       0.50946011497975430        2.2800956464595385     
 N   5.7900526742942446        2.2113105298019371        4.6735756717795391     
 N   6.5658574216289205      -0.37042125406042725        5.5122992314488277     
 O   3.5320366144626627       0.57708021415591271        6.1997317616348093     
 N   2.9843667381795833        2.2259828158083947        3.7589448536873675     
 N   2.1395080109389331      -0.34747815473226390        3.0403611237644372     
 C   5.6257241266128402        1.5785246290804846        1.6050188805334704     
 C   6.4195470453451478        2.0150390851871309        6.0025048451633989     
 C   4.9611428268521758        3.4462962751483062        4.7191698636114747     
 C   6.8926605303035853        2.3310911396225582        3.6613718957449115     
 C   7.1882537019377093       -1.5645322467899523        5.6251573631884719     
 C   7.1494266939573210       0.70489290105550106        6.0999146139745868     
 C   3.0806160325011551        1.6497821664140893        6.8539959248478803     
 C   2.3515486167331758        2.0073277951786324        2.4347290349391750     
 C   3.8329822245066500        3.4467748532292686        3.6899217450255244     
 C   1.8759628746204273        2.3978648223250887        4.7555147083575964     
 C   1.4807612303284488       -1.5261208378936160        2.9917718364308867     
 C   1.6055874892931266       0.70284302792844389        2.3679256436097473     
 C   6.4532526724240551        2.5454230222957372        2.2427697976213383     
 C   5.2506220408601276        1.8035034970595876       0.25887657537411585     
 H   7.1103519609443326        2.8407126221606638        6.2456120817763905     
 H   5.6151030305297089        2.0164148080553548        6.7545182698406574     
 H   5.5953475528308072        4.3368024571128947        4.5675485862898926     
 H   4.5318709608421193        3.5173061430985859        5.7238823124257445     
 H   7.4668841135232791        1.3959434927786585        3.7234762690168992     
 H   7.5552255077261368        3.1590733577624532        3.9606867874896636     
 H   6.6690246205186741       -2.4018521271036786        5.1628992477544076     
 C   8.4020673268877832       -1.7301342270721245        6.2886673419869084     
 C   8.3568366622553985       0.61362398422608377        6.7885203996692587     
 C   2.2864640141804595        2.6213595088239052        6.1809967452354515     
 C   3.3789955307711059        1.8589423266893275        8.2205053293980139     
 H   1.6626870097467066        2.8322411728446077        2.1829472542106285     
 H   3.1510312246180789        1.9955983796142407        1.6776702517173347     
 H   3.2141685127668547        4.3489974926952000        3.8338647739433664     
 H   4.2583090676213011        3.5003451711987337        2.6832019233681899     
 H   1.2726886543318179        1.4805662351711537        4.7016678102362066     
 H   1.2406138812583132        3.2388557877002233        4.4310152726296774     
 H   1.9579773806911029       -2.3434962081466471        3.5282479904756276     
 C  0.28460922252529508       -1.7027724860260480        2.3002380940690221     
 C  0.42477159966067757       0.59578632176652735        1.6342542168062515     
 C   6.8920125852335063        3.6665778991104769        1.5311213196275246     
 C   5.6990646898059216        2.9343091614980832      -0.43418056921145692     
 H   4.6269652127767298        1.0708882242444264      -0.25066202705214879     
 H   8.8570079738782557       -2.7148367364323414        6.3616124003522190     
 C   9.0091785699202536      -0.61670505136348130        6.8665075489910334     
 H   8.7864059226795455        1.5047837552837484        7.2405938574947850     
 C   1.8003272371239458        3.7312289077542804        6.8796689394337553     
 C   2.8765911434739384        2.9733977221927961        8.9022660492107448     
 H   3.9730903004094382        1.1187164220575845        8.7543202433900582     
 H -0.20468765005212197       -2.6734491007002532        2.2911754030086180     
 C -0.26069531814915264      -0.61968607229255801        1.6131467556067183     
 H   3.5839640323444069E-002   1.4666932723272785        1.1113094369940411     
 H   7.5283816100107810        4.3926458752486139        2.0375639028862964     
 C   6.5288797035737467        3.8669575619561449       0.19481992157761410     
 H   5.3987564935369798        3.0644765293246912       -1.4758440852242580     
 H   9.9706615983404063      -0.70550681777384250        7.3690062704434496     
 H   1.1790618342598869        4.4556545312626303        6.3511820283042297     
 C   2.0796172863617026        3.9105202988099337        8.2382647121588342     
 H   3.1087156609415265        3.0870831623607868        9.9628431614176716     
 H  -1.2070250738068169      -0.71902283060583716        1.0836791219552744     
 H   6.9009031885817551        4.7404698379444925      -0.33250521506684139     
 H   1.6640662211534132        4.7690555802149293        8.7560825026543334     
 Dy   4.2882178933172241        16.888993431140701        12.611562076665084     
 Cl   4.2861123216612613        19.565582933803778        12.634710931201827     
 O   3.4555819327479895        16.416706897295558        10.652611546982435     
 N   2.8982006007037073        14.738136974462151        13.072599897142219     
 N   2.0635669802617840        17.311252661343811        13.834260867304547     
 O   5.1208701504431033        16.424900464790600        14.571289025348015     
 N   5.6999564951791539        14.746641013704696        12.155304287254502     
 N   6.4980671681396629        17.329450746016224        11.364134298251832     
 C   3.0271105926495951        15.339699214631473        9.9912355795741021     
 C   2.2677710872255430        14.945725419563628        14.399038442919910     
 C   3.7410540844385722        13.513036584011964        13.131259208602790     
 C   1.7928520742598728        14.585998012159882        12.068727287616918     
 C   1.4135276654805140        18.492751886140219        13.911746825777840     
 C   1.5222045966375752        16.248838209044884        14.480420940138201     
 C   5.5741297257947089        15.362312657951280        15.241061319722716     
 C   6.3324479215555352        14.954110825461527        10.829511689899734     
 C   4.8677376968750092        13.514398869358486        12.100483005495061     
 C   6.8048138088753669        14.607472453378595        13.161484943448880     
 C   7.1310488036071904        18.519192200204959        11.274367568487364     
 C   7.0671969347680719        16.263433729668513        10.747632731768963     
 C   2.2208456105084626        14.366809073257818        10.647573133107514     
 C   3.3725133577121285        15.118855802987948        8.6375316130778277     
 H   1.5820456230276001        14.117848271153694        14.649149126393043     
 H   3.0707748689555361        14.956537728306005        15.152589222591240     
 H   3.1173230119796758        12.614192814181814        12.986235389634908     
 H   4.1705357085444348        13.454284584598470        14.136359072526151     
 H   1.1996820853694825        15.509335366971554        12.125309114432874     
 H   1.1476595818890047        13.748641855868282        12.381427074728618     
 H   1.8978876419675872        19.319848537852206        13.397955186937169     
 C  0.21725200678006670        18.659808426680325        14.605452583180849     
 C  0.33802044313049917        16.344139959871711        15.209112135071223     
 C   6.3840478865370827        14.392164998811422        14.585605236320415     
 C   5.2567648010148824        15.156365743593414        16.603884860854070     
 H   7.0242198074040765        14.129978494084897        10.583011494159129     
 H   5.5317243575952606        14.957221913187986        10.073659191372670     
 H   5.4989028958876176        12.621496366178375        12.250566707897143     
 H   4.4405305950874343        13.446943403496059        11.095083472784653     
 H   7.3906695660305921        15.535544432896812        13.101072161644336     
 H   7.4568356357090444        13.774463079768511        12.851804962683648     
 H   6.6240289027632455        19.348825307020718        11.761652770970771     
 C   8.3402166811711602        18.690404011342086        10.604107598059118     
 C   8.2686242343543555        16.361362928020423        10.048942159610693     
 C   1.7710756007839203        13.243944466877695        9.9459506065098857     
 C   2.9104928174960016        13.988092826410618        7.9541428972861645     
 H   3.9767973295130847        15.859656776003781        8.1158791075032557     
 H -0.26368924777988428        19.633436748804240        14.643739740877612     
 C -0.33882134705243044        17.562548024313291        15.258963243203359     
 H  -5.7193906197840358E-002   15.463523966849777        15.709625575899143     
 C   6.8587912272931062        13.284088024077109        15.295193397005029     
 C   5.7485096002944500        14.044524031481458        17.297229249448630     
 H   4.6492474842664411        15.892259134804446        17.127150435430618     
 H   8.8046896555746095        19.671335734545341        10.553229884727045     
 C   8.9311703023890860        17.587561456617173        9.9927273166920294     
 H   8.6878670091895991        15.477407645005716        9.5747009080342149     
 H   1.1455839660311831        12.515993390106303        10.463902153475297     
 C   2.1023173158096311        13.049194153713341        8.6014721061624808     
 H   3.1817005022046851        13.863033879933996        6.9046235334968573     
 H  -1.2835877778575808        17.654855841084284        15.792039908809123     
 H   7.4839186205892627        12.556597851395987        14.776203564520745     
 C   6.5572583518774588        13.106363782939008        16.649081628489075     
 H   5.4967197537940642        13.932568816833925        18.353148860193308     
 H   9.8908161600764171        17.680532150608595        9.4872353580439466     
 H   1.7216096050969905        12.175549206117461        8.0819555484271479     
 H   6.9634364996030058        12.248504523379447        17.176346742767805     
 Dy  -5.4927541526791135E-002   8.5528660257675853        4.1786796906681589     
 Cl  -6.3789123353598487E-002   5.8704626085440346        4.2249847290713127     
 O  0.76061024137431077        9.0473029590854814        2.2161009010330117     
 N   1.3358964625726346        10.694975570910000        4.6489797983023466     
 N   2.1837559274778195        8.1274271673824501        5.3754472707673964     
 O -0.85783782714377510        9.0058573917565994        6.1521804295430051     
 N  -1.4784126438089784        10.683092904475929        3.7421125542063045     
 N  -2.2504253331414015        8.0935717336084920        2.9102952517368545     
 C   1.2109584071478152        10.115889817723692        1.5560308082128469     
 C   1.9757484251978639        10.484804327189835        5.9714381107066528     
 C  0.48557089603626508        11.915594091836574        4.7166457573712561     
 C   2.4376427360763748        10.862046097822063        3.6434462391915505     
 C   2.8381132428799845        6.9468164531005510        5.4281593486729465     
 C   2.7204350145714340        9.1797722356724680        6.0422101701038420     
 C  -1.3061259979019850        10.068128165486950        6.8241574474228273     
 C  -2.1133032157353768        10.482585223923394        2.4170653840296250     
 C -0.64615195422782368        11.915280165535350        3.6908060624590155     
 C  -2.5748084884031432        10.807961037882615        4.7594276180081110     
 C  -2.8708883931167479        6.8984546770728121        2.7952812387211932     
 C  -2.8361294358259062        9.1676165938120029        2.3215952511453497     
 C   2.0162486687952654        11.084571450564274        2.2206888312528985     
 C  0.89758452022870172        10.328450783153837       0.19321793338167720     
 H   2.6656244500545103        11.311214740395609        6.2152661893147121     
 H   1.1795614999733377        10.476383627449136        6.7319117186497914     
 H   1.1042187515231980        12.817409720831378        4.5699362853911465     
 H   6.2716872076099328E-002   11.970967387369139        5.7243955064699392     
 H   3.0391686538339502        9.9436414519056786        3.6958041231842262     
 H   3.0768565319758885        11.702373245922619        3.9616141341795283     
 H   2.3570146502469869        6.1286041436754992        4.8960959149855414     
 C   4.0345410906725760        6.7707952905982633        6.1193146685977489     
 C   3.9013186026592539        9.0731548049745339        6.7751470036817318     
 C  -2.1358556132688498        11.027968806351161        6.1784223448211355     
 C -0.95394538699756903        10.287997028628254        8.1763758230969401     
 H  -2.8108963363589048        11.303711444869826        2.1769669098078088     
 H  -1.3132396670733704        10.489921024947098        1.6605139413992558     
 H  -1.2770893898907631        12.807930576634330        3.8444816335401995     
 H -0.22114131902648013        11.984418274370396        2.6843029843415960     
 H  -3.1501914871555239        9.8730221651286936        4.7027906869151765     
 H  -3.2389683864456660        11.634734986386436        4.4597957629815470     
 H  -2.3508316406618395        6.0626590636023021        3.2586061835502180     
 C  -4.0830080942292115        6.7297346436428915        2.1295290833010285     
 C  -4.0419090407722233        9.0725223373419617        1.6299513420596210     
 C   2.4962872304932091        12.194632299272566        1.5182426169180638     
 C   1.3927412514724877        11.444089321255097      -0.49165005702898301     
 H  0.29453925997446745        9.5913589096380463      -0.33484716726528962     
 H   4.5215740764491050        5.7992347210694941        6.1333917734403665     
 C   4.5830972901116898        7.8560713962351389        6.8006897720153399     
 H   4.2929976324013603        9.9452069256774429        7.2940989281111319     
 C  -2.5928743175185960        12.142547705687541        6.8887630236483233     
 C  -1.4246969566634831        11.409496860297942        8.8686359958740439     
 H -0.33306107759525344        9.5555756500851494        8.6897835595198849     
 H  -4.5349714688489255        5.7438045166828759        2.0559479986438793     
 C  -4.6921262384505535        7.8411591484739338        1.5506399328780469     
 H  -4.4728113838547312        9.9625510705458122        1.1770050445261904     
 H   3.1243725003432057        12.917558968737612        2.0406360776560044     
 C   2.1999354129321489        12.378264205894624       0.16411800380413896     
 H   1.1464768897478699        11.561186862759632       -1.5483919494663749     
 H   5.5284914983203191        7.7565954992727004        7.3317965817921156     
 H  -3.2288901750765029        12.865228622933678        6.3771746414473265     
 C  -2.2517232518513395        12.338626666869665        8.2308102966752550     
 H  -1.1435784426905855        11.535488130179147        9.9156064972160358     
 H  -5.6536124891287232        7.7504951348096247        1.0481076629554735     
 H   2.6095117521683457        13.238095967536010      -0.35627832106869939     
 H  -2.6407100261873038        13.205136696574307        8.7566331590787474     
 Dy  -1.3583232478340916E-002   8.3926725914308609        12.602872910763141     
 Cl  -1.5233720011000200E-002   11.073977356475146        12.583202710914980     
 O -0.83665792616026213        7.9216289531164872        10.644696658384557     
 N  -1.4192653275958718        6.2582021723268229        13.067290582552690     
 N  -2.2217612789523074        8.8400311382601711        13.852484321288165     
 O  0.81740427336945898        7.9378232550600138        14.571477321098564     
 N   1.3866596736582018        6.2551421015495388        12.155184786008631     
 N   2.2148055280725534        8.8288670159402329        11.391938498661153     
 C  -1.2890887941858047        6.8563231115467804        9.9796884834572523     
 C  -2.0507189648738962        6.4668577877558118        14.393717557727889     
 C -0.58209032113406733        5.0292050835209805        13.124917983045215     
 C  -2.5247422639446140        6.1147093503346097        12.061848400149486     
 C  -2.8535536738002345        10.030403404575507        13.944548644872818     
 C  -2.7862082125971455        7.7759019450903653        14.476219018271870     
 C   1.2569959301713893        6.8702360826875841        15.239646184805709     
 C   2.0216775511993617        6.4622881544187827        10.830275685443333     
 C  0.54531975990010584        5.0294002492321077        12.094954183058869     
 C   2.4886539827506131        6.1067607551909235        13.163233108386217     
 C   2.8625781565472708        10.011939607653368        11.320807712979969     
 C   2.7630548848500855        7.7681331465865586        10.749242337995417     
 C  -2.1040710323380978        5.8930029484225619        10.638419706385550     
 C -0.96290181696420518        6.6413364552786360        8.6206879571318744     
 H  -2.7408051579399162        5.6419138533004709        14.642255340601077     
 H  -1.2485152647388278        6.4724637487024337        15.148056411278155     
 H  -1.2094792714123324        4.1334416379439007        12.977360921209693     
 H -0.15432512521675412        4.9664488487033633        14.130476300904935     
 H  -3.1104613731309261        7.0430232717996946        12.119459714419810     
 H  -3.1765090369006259        5.2829643639809598        12.375094783957724     
 H  -2.3498143392262230        10.858651466423987        13.451367600920472     
 C  -4.0566074713532521        10.204001731086787        14.625137626974693     
 C  -3.9814475738922299        7.8761058091667993        15.185460747630907     
 C   2.0616441610915213        5.8938792427012459        14.585900438832354     
 C  0.92798391573545935        6.6632972359497300        16.599772667159183     
 H   2.7111220482573284        5.6361544087661795        10.584974491529303     
 H   1.2215045156386666        6.4685759133422067        10.073814092822994     
 H   1.1700010243708594        4.1313261186446883        12.239746963315662     
 H  0.11688940967599740        4.9711303639270010        11.089420932417783     
 H   3.0814086734805803        7.0303421863573616        13.104583674996631     
 H   3.1349056021403041        5.2689516274020773        12.854610212888348     
 H   2.3729043054601395        10.836924734134952        11.833009241764252     
 C   4.0637078967101985        10.182357199353765        10.636323126768056     
 C   3.9509143902195483        7.8675331618016102        10.027137256631569     
 C  -2.5813532933022314        4.7844921470663495        9.9320649969401718     
 C  -1.4527054888606943        5.5254443129033382        7.9325770160903684     
 H -0.35122847568986115        7.3745230757205960        8.0976070909091025     
 H  -4.5205069703441083        11.185323192868205        14.677033573522332     
 C  -4.6422640888518005        9.1030889442154059        15.245253945141231     
 H  -4.3971682097541729        6.9934860411147826        15.665212042322000     
 C   2.5213039850773442        4.7792600935768608        15.294426763215288     
 C   1.4030527594256914        5.5429552493559546        17.290930193482971     
 H  0.32640790707448120        7.4071830214918162        17.119941334582649     
 H   4.5435191790921907        11.156875638696215        10.604548972913292     
 C   4.6260347160886104        9.0874360578573388        9.9842625835085670     
 H   4.3510409192052446        6.9886929356796275        9.5274972129069848     
 H  -3.2142167830386530        4.0636997739463876        10.450548616501029     
 C  -2.2714478827721942        4.5968803411120724        8.5816396186867792     
 H  -1.1925374868346754        5.4042047843773853        6.8797401159479152     
 H  -5.5964086001962050        9.1984637418941482        15.760650452627102     
 H   3.1437528369381331        4.0479394106455926        14.777540434620319     
 C   2.2061546259622205        4.5986947944221086        16.644617083544350     
 H   1.1454897693611403        5.4292649935703103        18.345144821910630     
 H   5.5752513408405067        9.1819585399436310        9.4594251417879995     
 H  -2.6798311655931908        3.7379838258362152        8.0584771648012428     
 H   2.5960921019465473        3.7326929238306974        17.169866252433255     
         256

 Dy   4.3624553551737355        7.7902076193716641E-002   4.2478615548063976     
 Cl   4.3580955200875211       -2.6013972738734799        4.2082753352521722     
 O   5.1886965217029335       0.51349258728177882        2.2764967301535846     
 N   5.7802813041248200        2.2126679943217433        4.6722109438715851     
 N   6.5598396538760282      -0.36872568684438450        5.5049984164339447     
 O   3.5254501591163967       0.57515473287032148        6.1974326229213279     
 N   2.9744577226316249        2.2259391271375555        3.7583726743686308     
 N   2.1315975854250402      -0.34790941244903750        3.0354998662979935     
 C   5.6181215434515561        1.5822258171824362        1.6021298563301234     
 C   6.4104626837006329        2.0154207145684180        6.0006670963270592     
 C   4.9505686784769578        3.4470595158434754        4.7189647618103274     
 C   6.8828074077432264        2.3345119587303023        3.6602737929404201     
 C   7.1836940854439382       -1.5622178987809570        5.6151451088796245     
 C   7.1410414739815886       0.70546132459995092        6.0965943250771275     
 C   3.0748663021110398        1.6475562376826802        6.8526496220030921     
 C   2.3411722905898582        2.0081715558107693        2.4342603855652576     
 C   3.8222033079259852        3.4473379962763420        3.6899310935929721     
 C   1.8667615015083845        2.3955585121625798        4.7561663401618368     
 C   1.4746427276356038       -1.5273131021942545        2.9837769344277980     
 C   1.5958773935838140       0.70341068348559954        2.3662622967187725     
 C   6.4445796413716492        2.5490986319461633        2.2413535909892044     
 C   5.2469985389641147        1.8062001115136288       0.25487781064670423     
 H   7.1013436812198991        2.8410264390745974        6.2438189804587516     
 H   5.6065662117567383        2.0163032529498195        6.7532490768965925     
 H   5.5840637221677261        4.3380616490616051        4.5674394160409033     
 H   4.5216869891679075        3.5173865222787275        5.7238534598631698     
 H   7.4582473350409515        1.4001121936107925        3.7219990621352093     
 H   7.5443562381635232        3.1630315798962081        3.9604376242506971     
 H   6.6663589674768069       -2.3985956985933106        5.1494134407389671     
 C   8.3965266625890056       -1.7283939585349120        6.2802341739182168     
 C   8.3471085079998595       0.61342575327347548        6.7874776059223327     
 C   2.2789653911524135        2.6187463975815146        6.1812342278919061     
 C   3.3767055473739953        1.8574645247003947        8.2182344972982122     
 H   1.6521472507920358        2.8331243650901468        2.1830963087295658     
 H   3.1405482974662711        1.9969481605628165        1.6770818808856014     
 H   3.2027562217101688        4.3490954623056801        3.8340891541990296     
 H   4.2475379717591712        3.5013948851588603        2.6832080790313708     
 H   1.2647704763186360        1.4774660863240383        4.7021926241125866     
 H   1.2300700619024820        3.2359506068702011        4.4329997387267097     
 H   1.9535222088519928       -2.3454722734419824        3.5173748563380647     
 C  0.27819208026276560       -1.7036455452834434        2.2926676945821196     
 C  0.41433616938460982       0.59691061732987460        1.6338101082456262     
 C   6.8863446033901559        3.6691782758294291        1.5299810245247722     
 C   5.6988469338153296        2.9356444569982747      -0.43797817547031120     
 H   4.6243413309290569        1.0734341409299837      -0.25564899622693388     
 H   8.8529172150204296       -2.7125199098591075        6.3504674023469967     
 C   9.0008261571882269      -0.61629861701713318        6.8630526445819298     
 H   8.7748409376415903        1.5036632454253738        7.2428229836153060     
 C   1.7948318446015512        3.7290447715188524        6.8805227166203800     
 C   2.8765198282065443        2.9725339904735164        8.9005302391296706     
 H   3.9722384837184945        1.1176145832518261        8.7508941879510527     
 H -0.20948362558690981       -2.6749933876302281        2.2805575758077561     
 C -0.26953347151423734      -0.61928306206330219        1.6099196477460465     
 H   2.3872128661099667E-002   1.4686291095645507        1.1135775691046368     
 H   7.5223799169197028        4.3949650788937529        2.0372934596876666     
 C   6.5275745115163719        3.8682411688905307       0.19249159885985270     
 H   5.4020451644032823        3.0647811546322221       -1.4806407042218321     
 H   9.9615261615263648      -0.70560511701645823        7.3669565792191047     
 H   1.1727545082338982        4.4534555551163670        6.3530709770238065     
 C   2.0779045281555324        3.9093160183889406        8.2381005391729509     
 H   3.1116647092373739        3.0869656838347082        9.9602694552159043     
 H  -1.2161945078761354      -0.71828806148525348        1.0810299883297469     
 H   6.9023629274035798        4.7405672912100432      -0.33461035311015724     
 H   1.6641301676380718        4.7684338519234366        8.7563327121489003     
 Dy   4.2901706368055015        16.888694301416631        12.610976051288576     
 Cl   4.2882131015251348        19.565276875323402        12.632390216091645     
 O   3.4574294304631907        16.416515295976001        10.652164272384191     
 N   2.8995727670233369        14.738073506475937        13.072237297587996     
 N   2.0664895785256054        17.311530283829430        13.835429639814091     
 O   5.1232253993987928        16.424723511151541        14.570623437013214     
 N   5.7012675757812383        14.746059515694226        12.154775584969052     
 N   6.5008669364956964        17.328506734744604        11.365041062776648     
 C   3.0277942311546355        15.340077550638327        9.9905636076466919     
 C   2.2691970034429887        14.945560079327265        14.398734599727918     
 C   3.7420660845947151        13.512718471670768        13.130619381132510     
 C   1.7941116451938857        14.586377205803894        12.068429476795226     
 C   1.4172396109824625        18.493390749036195        13.913749308980057     
 C   1.5240460461738177        16.248901222590394        14.480329211764380     
 C   5.5753142577152381        15.361613662466151        15.240242265830444     
 C   6.3336601367499812        14.953639728215373        10.828964220879760     
 C   4.8686742110275087        13.514082844982637        12.099762161845554     
 C   6.8061037040478300        14.606385759270735        13.160910807853991     
 C   7.1346454315164705        18.517875574044464        11.276103800798628     
 C   7.0689022029512651        16.262690344221660        10.747272446292067     
 C   2.2215631607376163        14.367301052122036        10.647088435246761     
 C   3.3716580899809157        15.119915307869153        8.6363910719200447     
 H   1.5832806992448401        14.117788411328325        14.648699967763740     
 H   3.0721931296399823        14.956019107835404        15.152292894512117     
 H   3.1180624918717084        12.614098441423634        12.985385123471415     
 H   4.1715279470599906        13.453572438988623        14.135696779493536     
 H   1.2012050983225342        15.509886064034397        12.125222910349587     
 H   1.1487152112501045        13.749187447471453        12.381140995065756     
 H   1.9025343184708283        19.320663382096985        13.401162847703452     
 C  0.22051820376206005        18.660548126442293        14.606655864352764     
 C  0.33922159460744927        16.344229831844540        15.207942190034100     
 C   6.3849443908833745        14.391119631260279        14.584914875498374     
 C   5.2567533950633942        15.155320725984073        16.602735092008665     
 H   7.0251469836436691        14.129363138416407        10.582190053813216     
 H   5.5328120173157345        14.957204289809187        10.073239237385403     
 H   5.4995926738188565        12.620960096330538        12.249560861477429     
 H   4.4413113535686914        13.447021196406453        11.094395742876188     
 H   7.3923154390475325        15.534223550727130        13.100607511779902     
 H   7.4578014095481402        13.773120594011660        12.851219153835283     
 H   6.6285364732469212        19.347350919148646        11.764553487233695     
 C   8.3434001215440450        18.688946966507878        10.605088156233206     
 C   8.2697171779189187        16.360554893128381        10.047515072819625     
 C   1.7705484029655283        13.245070642009924        9.9452399595388972     
 C   2.9082008514164013        13.989953011999557        7.9527007655175481     
 H   3.9758560136817760        15.860594115633402        8.1145244263629301     
 H -0.25969276273189584        19.634486736633814        14.645709751009850     
 C -0.33700634291718740        17.562967395281959        15.258268686873024     
 H  -5.6955602948056322E-002   15.463421596484801        15.707312018589228     
 C   6.8583679228737955        13.282396973289398        15.294309466704526     
 C   5.7469509408750046        14.042633757323314        17.295797442613765     
 H   4.6495077043897970        15.891621242354001        17.125819655547556     
 H   8.8086322042071483        19.669547881130804        10.554965541104341     
 C   8.9329208986501776        17.586410072385455        9.9918301057228263     
 H   8.6879827165506391        15.476777831165144        9.5721239165707939     
 H   1.1451946697080648        12.517128760465672        10.463373051667768     
 C   2.1001675981486678        13.051088250502007        8.6002730006462329     
 H   3.1783299336442168        13.865462175040596        6.9028428911271718     
 H  -1.2823846389518228        17.655267287805856        15.790227984158211     
 H   7.4833608674703367        12.554684550336388        14.775460992358671     
 C   6.5554686819097130        13.104168584105107        16.647809632330166     
 H   5.4942423146646577        13.930276131320532        18.351443089673978     
 H   9.8920160775387753        17.679403306437738        9.4853117004795511     
 H   1.7181796803872915        12.178154040615716        8.0805212702644340     
 H   6.9603122311927050        12.245592745481503        17.174862363401022     
 Dy  -4.7772240004112024E-002   8.5528457002208267        4.1815785508313432     
 Cl  -5.7364240258238636E-002   5.8703572745196313        4.2247928786441813     
 O  0.76792435933687964        9.0444878265669342        2.2183519175697106     
 N   1.3442551697353711        10.694049262549001        4.6498125791821119     
 N   2.1892533973300377        8.1262067982142057        5.3812170828206565     
 O -0.85144571285939763        9.0085093593309402        6.1540616247387048     
 N  -1.4699805836080806        10.683941804388336        3.7425774746756741     
 N  -2.2445538070172613        8.0946135937976429        2.9152032528731691     
 C   1.2177060683830336        10.112873753321324        1.5575737920315622     
 C   1.9839961350380775        10.484797284170851        5.9724857271659868     
 C  0.49485507522263861        11.915356066552917        4.7165990682741308     
 C   2.4459175413687375        10.859274923979855        3.6438258366723955     
 C   2.8420409049019857        6.9449271236304959        5.4367218285756520     
 C   2.7280050936042906        9.1795295480952213        6.0445559888034577     
 C  -1.3002135025517865        10.071073531888254        6.8252485651805443     
 C  -2.1046258586318394        10.482499588631054        2.4175773288466624     
 C -0.63672589778504129        11.915390667241814        3.6906003886431140     
 C  -2.5667318435428288        10.810836801014354        4.7591089317873001     
 C  -2.8666443274950733        6.9001872282355308        2.8028943411990737     
 C  -2.8282505466433157        9.1678432008908022        2.3233116740108146     
 C   2.0237763130757389        11.081525312177847        2.2212420660976084     
 C  0.90245584987583161        10.325590486358452       0.19523084747350947     
 H   2.6739681672090594        11.311248903116049        6.2158547710632410     
 H   1.1876396927060038        10.477028811534224        6.7327862423048117     
 H   1.1143306311008783        12.816582404498240        4.5697368280420321     
 H   7.1765278998489390E-002   11.971392303392227        5.7242286614029450     
 H   3.0463795595605547        9.9402100091251100        3.6965175269358039     
 H   3.0860523884182998        11.699120759130357        3.9612291828115755     
 H   2.3591757074522883        6.1258955621379494        4.9077637136769878     
 C   4.0391685315753190        6.7693089924884378        6.1267741455979738     
 C   3.9099629446133286        9.0735378335470802        6.7757257755035587     
 C  -2.1288029422619648        11.031130284406045        6.1783456709490219     
 C -0.95017740299781206        10.290691000505429        8.1780161294972462     
 H  -2.8019755653630143        11.303632978082844        2.1767894906570278     
 H  -1.3045041628260334        10.489045231732389        1.6610872056793302     
 H  -1.2668626756316868        12.808628821500898        3.8439861820561796     
 H -0.21168712140383211        11.983883816133357        2.6840908989274364     
 H  -3.1432948686599715        9.8766233127558252        4.7027206751536585     
 H  -3.2297723643410992        11.638183051067793        4.4584932464733926     
 H  -2.3482580878956556        6.0650725908420720        3.2690705866351961     
 C  -4.0782049359962906        6.7312591557486021        2.1362315168009256     
 C  -4.0330998304550008        9.0723384936977656        1.6300822825536589     
 C   2.5023203213738880        12.191975056785310        1.5184314651962574     
 C   1.3960627714452389        11.441658133309588      -0.49001736644608473     
 H  0.29884088108702067        9.5885068581042407      -0.33215898210876066     
 H   4.5247155904841945        5.7971378815425449        6.1435367916663299     
 C   4.5903666483805212        7.8558196661816249        6.8036022455438063     
 H   4.3033201971712245        9.9464079341296987        7.2918027463200188     
 C  -2.5871156318367365        12.145517544778786        6.8881361700534907     
 C  -1.4222970005371347        11.411939007958148        8.8697357597166384     
 H -0.33016740152572810        9.5581022667766344        8.6922511591078973     
 H  -4.5316877691040327        5.7459384109745884        2.0652209545594911     
 C  -4.6847721694654982        7.8416312506265404        1.5530701299202423     
 H  -4.4623517267992581        9.9616738441912318        1.1744271973135714     
 H   3.1304724177488850        12.915177256543853        2.0403106114904039     
 C   2.2038061122989339        12.375979603815161       0.16485561902372506     
 H   1.1481204510130827        11.559023290643669       -1.5463104602597373     
 H   5.5364747586382874        7.7567524336254303        7.3334494024929038     
 H  -3.2227038271988526        12.868125543120311        6.3758525970425941     
 C  -2.2483349260862053        12.341161516322698        8.2307949877777293     
 H  -1.1429934623215270        11.537641909801232        9.9171959934744329     
 H  -5.6456641194858506        7.7506856246586624        1.0494609778499262     
 H   2.6120442096215113        13.236257327872408      -0.35585236163182943     
 H  -2.6384922778685733        13.207364809046876        8.7561887599108719     
 Dy  -8.9923039205068236E-003   8.3918917191277753        12.604120307186827     
 Cl  -1.0973234819900181E-002   11.073239987277631        12.585441893513483     
 O -0.83185553533423595        7.9211781402748391        10.645581536936103     
 N  -1.4144226834462845        6.2572325981841406        13.067947092797422     
 N  -2.2183581674570765        8.8387791706441536        13.851634130639347     
 O  0.82131612967251311        7.9368973365040132        14.572705205568708     
 N   1.3915547346123815        6.2545928944945848        12.156250840957767     
 N   2.2188126861652981        8.8285854461362092        11.392224260665039     
 C  -1.2839516482572242        6.8558945991021032        9.9803915355315276     
 C  -2.0461973091265064        6.4659824709902303        14.394187955955100     
 C -0.57701660051066073        5.0284330794188818        13.125875231610694     
 C  -2.5196159825401527        6.1134102436911490        12.062287557084536     
 C  -2.8508044688502108        10.028860811757957        13.942781639115536     
 C  -2.7819447133974307        7.7749021582113285        14.476490558744683     
 C   1.2614111417642504        6.8694903010988257        15.240899120935138     
 C   2.0267030648494258        6.4617409068069041        10.831408514859000     
 C  0.55048317193009522        5.0286624553288970        12.096017598452983     
 C   2.4934921192655519        6.1066045604918315        13.164446839037595     
 C   2.8657811974525438        10.012027875908030        11.320113306421971     
 C   2.7677983950450771        7.7677369520879029        10.750342860435875     
 C  -2.0986182885542881        5.8921130468303060        10.638890895686995     
 C -0.95783844488778469        6.6414132827907721        8.6212853353186869     
 H  -2.7362987978259246        5.6410325272304238        14.642605356930970     
 H  -1.2441762067449451        6.4717001530321898        15.148719303390340     
 H  -1.2042014602710991        4.1325132104695106        12.978410094778722     
 H -0.14931204432507872        4.9659549737830275        14.131476872434442     
 H  -3.1057246456578338        7.0414664853097246        12.119890210907830     
 H  -3.1711297538805634        5.2813652669328643        12.375282547691951     
 H  -2.3477912868536004        10.856883383611589        13.448520887988424     
 C  -4.0535836464679269        10.202446972188108        14.623842747867224     
 C  -3.9766810634430070        7.8751913388301196        15.186585674897817     
 C   2.0665315522823695        5.8935717525511215        14.587119106649117     
 C  0.93246772678191336        6.6623830896647567        16.601000902793263     
 H   2.7162200201215958        5.6356479864495608        10.586141477946374     
 H   1.2265938739547999        6.4679759788379858        10.074883323000694     
 H   1.1753267174837734        4.1307206615902192        12.240911345844095     
 H  0.12216157670839767        4.9702397645643011        11.090446611976004     
 H   3.0859220448225222        7.0303955035516257        13.105802192696968     
 H   3.1400582015762737        5.2690267688218704        12.855878209139512     
 H   2.3754232016241255        10.837131983531457        11.831455769077825     
 C   4.0669535547291780        10.182648584888389        10.635748382941250     
 C   3.9559368936375936        7.8672320531314499        10.028738230508413     
 C  -2.5754716905920083        4.7835608000497150        9.9323193141761550     
 C  -1.4473480931446250        5.5255484991330039        7.9329283299013316     
 H -0.34652626719087498        7.3750696148785364        8.0984140215181917     
 H  -4.5181493769596974        11.183491877161385        14.674839117780099     
 C  -4.6380730208566199        9.1018928391638649        15.245658959327107     
 H  -4.3916158415687558        6.9928120628633046        15.667433584659801     
 C   2.5268691094696094        4.7792937495491747        15.295731877343758     
 C   1.4081770833031222        5.5423646708403593        17.292229459694674     
 H  0.33041785988703309        7.4058501559826349        17.121177890264384     
 H   4.5459993974029720        11.157494539846594        10.603041047481963     
 C   4.6303544865197495        9.0874818683616052        9.9851012368277097     
 H   4.3567585725747202        6.9882532183316650        9.5299302872262874     
 H  -3.2080634507947878        4.0624143599517488        10.450655892550925     
 C  -2.2655376334249748        4.5963980281808645        8.5818446582581007     
 H  -1.1874928273112078        5.4047632401296468        6.8799717390031239     
 H  -5.5918587109865845        9.1973290096747338        15.761712059614391     
 H   3.1497263561543196        4.0483034775310331        14.778898122098285     
 C   2.2119430488159986        4.5986558858798974        16.645958886989916     
 H   1.1505010108050264        5.4285467558432794        18.346408806329567     
 H   5.5797611429364560        9.1820898021492692        9.4606430007791982     
 H  -2.6734145239838716        3.7373759507425937        8.0585216146111200     
 H   2.6026927859718927        3.7330515642876274        17.171246409169932     
         256

 Dy   4.3539492140322089        7.9006521027748119E-002   4.2439007871945762     
 Cl   4.3501045397444633       -2.6004333779764264        4.2075638256019312     
 O   5.1792754687359412       0.51752505958380346        2.2728978138476306     
 N   5.7705099339553954        2.2140254588415496        4.6708462159636310     
 N   6.5538218861231359      -0.36703011962834181        5.4976976014190617     
 O   3.5188637037701302       0.57322925158473026        6.1951334842078474     
 N   2.9645487070836665        2.2258954384667158        3.7578004950498940     
 N   2.1236871599111469      -0.34834067016581111        3.0306386088315498     
 C   5.6105189602902721        1.5859270052843877        1.5992408321267764     
 C   6.4013783220561180        2.0158023439497050        5.9988293474907195     
 C   4.9399945301017407        3.4478227565386450        4.7187596600091792     
 C   6.8729542851828684        2.3379327778380468        3.6591756901359291     
 C   7.1791344689501679       -1.5599035507719616        5.6051328545707770     
 C   7.1326562540058571       0.70602974814440089        6.0932740361796691     
 C   3.0691165717209241        1.6453303089512714        6.8513033191583048     
 C   2.3307959644465406        2.0090153164429059        2.4337917361913401     
 C   3.8114243913453203        3.4479011393234149        3.6899404421604194     
 C   1.8575601283963417        2.3932522020000708        4.7568179719660773     
 C   1.4685242249427588       -1.5285053664948929        2.9757820324247093     
 C   1.5861672978745014       0.70397833904275509        2.3645989498277982     
 C   6.4359066103192442        2.5527742415965897        2.2399373843570705     
 C   5.2433750370681018        1.8088967259676700       0.25087904591929266     
 H   7.0923354014954665        2.8413402559885310        6.2420258791411127     
 H   5.5980293929837677        2.0161916978442838        6.7519798839525267     
 H   5.5727798915046458        4.3393208410103163        4.5673302457919140     
 H   4.5115030174936956        3.5174669014588686        5.7238246073005952     
 H   7.4496105565586230        1.4042808944429268        3.7205218552535193     
 H   7.5334869686009096        3.1669898020299625        3.9601884610117311     
 H   6.6636933144349388       -2.3953392700829426        5.1359276337235258     
 C   8.3909859982902262       -1.7266536899976996        6.2718010058495262     
 C   8.3373803537443187       0.61322752232086708        6.7864348121754068     
 C   2.2714667681243674        2.6161332863391240        6.1814717105483608     
 C   3.3744155639768847        1.8559867227114619        8.2159636651984123     
 H   1.6416074918373653        2.8340075573356862        2.1832453632485032     
 H   3.1300653703144632        1.9982979415113924        1.6764935100538678     
 H   3.1913439306534834        4.3491934319161603        3.8343135344546933     
 H   4.2367668758970414        3.5024445991189874        2.6832142346945518     
 H   1.2568522983054542        1.4743659374769229        4.7027174379889658     
 H   1.2195262425466507        3.2330454260401789        4.4349842048237420     
 H   1.9490670370128824       -2.3474483387373173        3.5065017222005022     
 C  0.27177493800023611       -1.7045186045408385        2.2850972950952175     
 C  0.40390073910854202       0.59803491289322186        1.6333659996850010     
 C   6.8806766215468054        3.6717786525483818        1.5288407294220197     
 C   5.6986291778247375        2.9369797524984667      -0.44177578172916554     
 H   4.6217174490813839        1.0759800576155412      -0.26063596540171902     
 H   8.8488264561626035       -2.7102030832858732        6.3393224043417753     
 C   8.9924737444562020      -0.61589218267078505        6.8595977401728270     
 H   8.7632759526036370        1.5025427355669989        7.2450521097358269     
 C   1.7893364520791566        3.7268606352834244        6.8813764938070046     
 C   2.8764485129391506        2.9716702587542367        8.8987944290485945     
 H   3.9713866670275508        1.1165127444460676        8.7474681325120471     
 H -0.21427960112169758       -2.6765376745602025        2.2699397486068942     
 C -0.27837162487932210      -0.61888005183404649        1.6066925398853746     
 H   1.1904616998755266E-002   1.4705649468018229        1.1158457012152327     
 H   7.5163782238286245        4.3972842825388909        2.0370230164890368     
 C   6.5262693194589971        3.8695247758249161       0.19016327614209128     
 H   5.4053338352695848        3.0650857799397531       -1.4854373232194065     
 H   9.9523907247123251      -0.70570341625907407        7.3649068879947599     
 H   1.1664471822079094        4.4512565789701037        6.3549599257433833     
 C   2.0761917699493622        3.9081117379679471        8.2379363661870677     
 H   3.1146137575332213        3.0868482053086295        9.9576957490141371     
 H  -1.2253639419454536      -0.71755329236466980        1.0783808547042195     
 H   6.9038226662254045        4.7406647444755938      -0.33671549115347310     
 H   1.6641941141227306        4.7678121236319440        8.7565829216434672     
 Dy   4.2921233802937788        16.888395171692562        12.610390025912068     
 Cl   4.2903138813890092        19.564970816843022        12.630069500981461     
 O   3.4592769281783915        16.416323694656445        10.651716997785948     
 N   2.9009449333429660        14.738010038489723        13.071874698033774     
 N   2.0694121767894269        17.311807906315050        13.836598412323637     
 O   5.1255806483544823        16.424546557512482        14.569957848678412     
 N   5.7025786563833236        14.745478017683757        12.154246882683601     
 N   6.5036667048517298        17.327562723472980        11.365947827301465     
 C   3.0284778696596759        15.340455886645179        9.9898916357192800     
 C   2.2706229196604348        14.945394739090903        14.398430756535927     
 C   3.7430780847508580        13.512400359329570        13.129979553662231     
 C   1.7953712161278983        14.586756399447905        12.068131665973533     
 C   1.4209515564844113        18.494029611932174        13.915751792182272     
 C   1.5258874957100601        16.248964236135905        14.480237483390560     
 C   5.5764987896357674        15.360914666981024        15.239423211938172     
 C   6.3348723519444281        14.953168630969222        10.828416751859786     
 C   4.8696107251800074        13.513766820606788        12.099041318196049     
 C   6.8073935992202941        14.605299065162876        13.160336672259104     
 C   7.1382420594257514        18.516558947883969        11.277840033109891     
 C   7.0706074711344575        16.261946958774811        10.746912160815171     
 C   2.2222807109667699        14.367793030986254        10.646603737386011     
 C   3.3708028222497028        15.120974812750358        8.6352505307622618     
 H   1.5845157754620802        14.117728551502955        14.648250809134435     
 H   3.0736113903244289        14.955500487364803        15.151996566432992     
 H   3.1188019717637410        12.614004068665452        12.984534857307924     
 H   4.1725201855755474        13.452860293378777        14.135034486460921     
 H   1.2027281112755861        15.510436761097242        12.125136706266298     
 H   1.1497708406112039        13.749733039074625        12.380854915402896     
 H   1.9071809949740697        19.321478226341764        13.404370508469734     
 C  0.22378440074405337        18.661287826204262        14.607859145524678     
 C  0.34042274608439937        16.344319703817369        15.206772244996978     
 C   6.3858408952296664        14.390074263709137        14.584224514676331     
 C   5.2567419891119060        15.154275708374731        16.601585323163256     
 H   7.0260741598832608        14.128747782747917        10.581368613467303     
 H   5.5338996770362083        14.957186666430388        10.072819283398136     
 H   5.5002824517500946        12.620423826482700        12.248555015057715     
 H   4.4420921120499477        13.447098989316848        11.093708012967722     
 H   7.3939613120644738        15.532902668557449        13.100142861915467     
 H   7.4587671833872360        13.771778108254809        12.850633344986917     
 H   6.6330440437305960        19.345876531276573        11.767454203496618     
 C   8.3465835619169280        18.687489921673670        10.606068714407295     
 C   8.2708101214834837        16.359746858236338        10.046087986028555     
 C   1.7700212051471365        13.246196817142156        9.9445293125679068     
 C   2.9059088853368009        13.991813197588495        7.9512586337489317     
 H   3.9749146978504677        15.861531455263025        8.1131697452226046     
 H -0.25569627768390740        19.635536724463392        14.647679761142090     
 C -0.33519133878194435        17.563386766250630        15.257574130542688     
 H  -5.6717299698272286E-002   15.463319226119824        15.704998461279313     
 C   6.8579446184544848        13.280705922501687        15.293425536404023     
 C   5.7453922814555600        14.040743483165167        17.294365635778902     
 H   4.6497679245131529        15.890983349903557        17.124488875664493     
 H   8.8125747528396872        19.667760027716270        10.556701197481637     
 C   8.9346714949112691        17.585258688153740        9.9909328947536231     
 H   8.6880984239116792        15.476148017324572        9.5695469251073710     
 H   1.1448053733849464        12.518264130825042        10.462843949860238     
 C   2.0980178804877045        13.052982347290673        8.5990738951299850     
 H   3.1749593650837480        13.867890470147197        6.9010622487574862     
 H  -1.2811815000460647        17.655678734527427        15.788416059507298     
 H   7.4828031143514098        12.552771249276789        14.774718420196596     
 C   6.5536790119419672        13.101973385271206        16.646537636171260     
 H   5.4917648755352513        13.927983445807140        18.349737319154645     
 H   9.8932159950011336        17.678274462266877        9.4833880429151574     
 H   1.7147497556775924        12.180758875113970        8.0790869921017183     
 H   6.9571879627824043        12.242680967583558        17.173377984034243     
 Dy  -4.0616938481432906E-002   8.5528253746740681        4.1844774109945275     
 Cl  -5.0939357162878784E-002   5.8702519404952280        4.2246010282170499     
 O  0.77523847729944861        9.0416726940483851        2.2206029341064095     
 N   1.3526138768981077        10.693122954188000        4.6506453600618771     
 N   2.1947508671822558        8.1249864290459595        5.3869868948739175     
 O -0.84505359857502016        9.0111613269052810        6.1559428199344044     
 N  -1.4615485234071828        10.684790704300744        3.7430423951450433     
 N  -2.2386822808931215        8.0956554539867938        2.9201112540094836     
 C   1.2244537296182523        10.109857688918954        1.5591167758502775     
 C   1.9922438448782911        10.484790241151869        5.9735333436253217     
 C  0.50413925440901208        11.915118041269260        4.7165523791770045     
 C   2.4541923466610998        10.856503750137650        3.6442054341532404     
 C   2.8459685669239874        6.9430377941604409        5.4452843084783575     
 C   2.7355751726371471        9.1792868605179745        6.0469018075030734     
 C  -1.2943010072015881        10.074018898289561        6.8263396829382614     
 C  -2.0959485015283015        10.482413953338714        2.4180892736637003     
 C -0.62729984134225891        11.915501168948280        3.6903947148272125     
 C  -2.5586551986825148        10.813712564146092        4.7587902455664892     
 C  -2.8624002618733986        6.9019197793982494        2.8105074436769546     
 C  -2.8203716574607247        9.1680698079696015        2.3250280968762795     
 C   2.0313039573562124        11.078479173791420        2.2217953009423188     
 C  0.90732717952296138        10.322730189563069       0.19724376156534174     
 H   2.6823118843636085        11.311283065836486        6.2164433528117700     
 H   1.1957178854386701        10.477673995619309        6.7336607659598329     
 H   1.1244425106785585        12.815755088165103        4.5695373706929168     
 H   8.0813685920879466E-002   11.971817219415312        5.7240618163359507     
 H   3.0535904652871597        9.9367785663445432        3.6972309306873812     
 H   3.0952482448607106        11.695868272338094        3.9608442314436227     
 H   2.3613367646575898        6.1231869806003996        4.9194315123684333     
 C   4.0437959724780610        6.7678226943786113        6.1342336225981997     
 C   3.9186072865674033        9.0739208621196283        6.7763045473253856     
 C  -2.1217502712550798        11.034291762460930        6.1782689970769082     
 C -0.94640941899805520        10.293384972382604        8.1796564358975523     
 H  -2.7930547943671238        11.303554511295861        2.1766120715062467     
 H  -1.2957686585786963        10.488169438517678        1.6616604699594046     
 H  -1.2566359613726106        12.809327066367464        3.8434907305721597     
 H -0.20223292378118410        11.983349357896317        2.6838788135132767     
 H  -3.1363982501644192        9.8802244603829550        4.7026506633921414     
 H  -3.2205763422365328        11.641631115749149        4.4571907299652382     
 H  -2.3456845351294717        6.0674861180818418        3.2795349897201742     
 C  -4.0734017777633698        6.7327836678543136        2.1429339503008227     
 C  -4.0242906201377782        9.0721546500535695        1.6302132230476967     
 C   2.5083534122545674        12.189317814298054        1.5186203134744509     
 C   1.3993842914179901        11.439226945364078      -0.48838467586318640     
 H  0.30314250219957395        9.5856548065704370      -0.32947079695223169     
 H   4.5278571045192839        5.7950410420155958        6.1536818098922934     
 C   4.5976360066493518        7.8555679361281108        6.8065147190722719     
 H   4.3136427619410886        9.9476089425819545        7.2895065645289057     
 C  -2.5813569461548771        12.148487383870032        6.8875093164586580     
 C  -1.4198970444107863        11.414381155618354        8.8708355235592347     
 H -0.32727372545620276        9.5606288834681195        8.6947187586959078     
 H  -4.5284040693591407        5.7480723052663008        2.0744939104751032     
 C  -4.6774181004804429        7.8421033527791471        1.5555003269624375     
 H  -4.4518920697437849        9.9607966178366514        1.1718493501009524     
 H   3.1365723351545647        12.912795544350091        2.0399851453248035     
 C   2.2076768116657188        12.373695001735699       0.16559323424331115     
 H   1.1497640122782957        11.556859718527706       -1.5442289710530999     
 H   5.5444580189562549        7.7569093679781602        7.3351022231936920     
 H  -3.2165174793212024        12.871022463306943        6.3745305526378608     
 C  -2.2449466003210716        12.343696365775731        8.2307796788802037     
 H  -1.1424084819524685        11.539795689423316        9.9187854897328283     
 H  -5.6377157498429780        7.7508761145077001        1.0508142927443789     
 H   2.6145766670746768        13.234418688208809      -0.35542640219495947     
 H  -2.6362745295498429        13.209592921519446        8.7557443607429963     
 Dy  -4.4013753626727312E-003   8.3911108468246880        12.605367703610513     
 Cl  -6.7127496288001617E-003   11.072502618080117        12.587681076111984     
 O -0.82705314450820966        7.9207273274331902        10.646466415487646     
 N  -1.4095800392966973        6.2562630240414583        13.068603603042153     
 N  -2.2149550559618456        8.8375272030281380        13.850783939990531     
 O  0.82522798597556724        7.9359714179480116        14.573933090038851     
 N   1.3964497955665613        6.2540436874396317        12.157316895906904     
 N   2.2228198442580429        8.8283038763321855        11.392510022668922     
 C  -1.2788145023286437        6.8554660866574251        9.9810945876058028     
 C  -2.0416756533791167        6.4651071542246497        14.394658354182312     
 C -0.57194287988725401        5.0276610753167841        13.126832480176171     
 C  -2.5144897011356910        6.1121111370476884        12.062726714019588     
 C  -2.8480552639001875        10.027318218940405        13.941014633358254     
 C  -2.7776812141977163        7.7739023713322917        14.476762099217495     
 C   1.2658263533571115        6.8687445195100674        15.242152057064567     
 C   2.0317285784994894        6.4611936591950263        10.832541344274667     
 C  0.55564658396008459        5.0279246614256863        12.097081013847095     
 C   2.4983302557804907        6.1064483657927395        13.165660569688974     
 C   2.8689842383578164        10.012116144162693        11.319418899863976     
 C   2.7725419052400682        7.7673407575892472        10.751443382876333     
 C  -2.0931655447704784        5.8912231452380501        10.639362084988440     
 C -0.95277507281136409        6.6414901103029083        8.6218827135054994     
 H  -2.7317924377119329        5.6401512011603767        14.642955373260861     
 H  -1.2398371487510622        6.4709365573619468        15.149382195502524     
 H  -1.1989236491298658        4.1315847829951204        12.979459268347753     
 H -0.14429896343340329        4.9654610988626908        14.132477443963948     
 H  -3.1009879181847411        7.0399096988197556        12.120320707395848     
 H  -3.1657504708605009        5.2797661698847680        12.375470311426179     
 H  -2.3457682344809783        10.855115300799190        13.445674175056377     
 C  -4.0505598215826017        10.200892213289430        14.622547868759755     
 C  -3.9719145529937840        7.8742768684934399        15.187710602164726     
 C   2.0714189434732173        5.8932642624009972        14.588337774465883     
 C  0.93695153782836738        6.6614689433797833        16.602229138427347     
 H   2.7213179919858628        5.6351415641329430        10.587308464363444     
 H   1.2316832322709332        6.4673760443337658        10.075952553178396     
 H   1.1806524105966876        4.1301152045357501        12.242075728372528     
 H  0.12743374374079791        4.9693491652016011        11.091472291534226     
 H   3.0904354161644640        7.0304488207458897        13.107020710397304     
 H   3.1452108010122437        5.2691019102416625        12.857146205390677     
 H   2.3779420977881114        10.837339232927961        11.829902296391401     
 C   4.0701992127481583        10.182939970423011        10.635173639114445     
 C   3.9609593970556385        7.8669309444612887        10.030339204385255     
 C  -2.5695900878817852        4.7826294530330804        9.9325736314121365     
 C  -1.4419906974285555        5.5256526853626706        7.9332796437122948     
 H -0.34182405869188892        7.3756161540364769        8.0992209521272809     
 H  -4.5157917835752865        11.181660561454565        14.672644662037865     
 C  -4.6338819528614401        9.1006967341123239        15.246063973512983     
 H  -4.3860634733833388        6.9921380846118266        15.669655126997601     
 C   2.5324342338618751        4.7793274055214887        15.297036991472229     
 C   1.4133014071805530        5.5417740923247631        17.293528725906377     
 H  0.33442781269958499        7.4045172904734535        17.122414445946120     
 H   4.5484796157137524        11.158113440996974        10.601533122050634     
 C   4.6346742569508885        9.0875276788658716        9.9859398901468541     
 H   4.3624762259441949        6.9878135009837017        9.5323633615455883     
 H  -3.2019101185509227        4.0611289459571100        10.450763168600822     
 C  -2.2596273840777554        4.5959157152496575        8.5820496978294223     
 H  -1.1824481677877403        5.4053216958819084        6.8802033620583325     
 H  -5.5873088217769640        9.1961942774553194        15.762773666601680     
 H   3.1556998753705066        4.0486675444164746        14.780255809576254     
 C   2.2177314716697762        4.5986169773376870        16.647300690435483     
 H   1.1555122522489123        5.4278285181162484        18.347672790748504     
 H   5.5842709450324053        9.1822210643549056        9.4618608597703986     
 H  -2.6669978823745528        3.7367680756489721        8.0585660644209955     
 H   2.6092934699972381        3.7334102047445579        17.172626565906604     
         256

 Dy   4.3454430728906823        8.0110965861779612E-002   4.2399400195827539     
 Cl   4.3421135594014055       -2.5994694820793733        4.2068523159516893     
 O   5.1698544157689481       0.52155753188582799        2.2692988975416770     
 N   5.7607385637859707        2.2153829233613558        4.6694814880556770     
 N   6.5478041183702436      -0.36533455241229906        5.4903967864041787     
 O   3.5122772484238638       0.57130377029913904        6.1928343454943660     
 N   2.9546396915357080        2.2258517497958765        3.7572283157311572     
 N   2.1157767343972536      -0.34877192788258471        3.0257773513651061     
 C   5.6029163771289880        1.5896281933863392        1.5963518079234293     
 C   6.3922939604116031        2.0161839733309921        5.9969915986543798     
 C   4.9294203817265227        3.4485859972338142        4.7185545582080319     
 C   6.8631011626225096        2.3413535969457908        3.6580775873314382     
 C   7.1745748524563968       -1.5575892027629665        5.5951206002619305     
 C   7.1242710340301247       0.70659817168885075        6.0899537472822098     
 C   3.0633668413308084        1.6431043802198624        6.8499570163135166     
 C   2.3204196383032230        2.0098590770750429        2.4333230868174227     
 C   3.8006454747646550        3.4484642823704879        3.6899497907278667     
 C   1.8483587552842990        2.3909458918375615        4.7574696037703177     
 C   1.4624057222499141       -1.5296976307955312        2.9677871304216206     
 C   1.5764572021651888       0.70454599459991074        2.3629356029368234     
 C   6.4272335792668382        2.5564498512470162        2.2385211777249365     
 C   5.2397515351720889        1.8115933404217113       0.24688028119188110     
 H   7.0833271217710330        2.8416540729024646        6.2402327778234739     
 H   5.5894925742107961        2.0160801427387485        6.7507106910084609     
 H   5.5614960608415656        4.3405800329590267        4.5672210755429248     
 H   4.5013190458194838        3.5175472806390102        5.7237957547380214     
 H   7.4409737780762955        1.4084495952750609        3.7190446483718294     
 H   7.5226176990382951        3.1709480241637173        3.9599392977727645     
 H   6.6610276613930717       -2.3920828415725746        5.1224418267080853     
 C   8.3854453339914485       -1.7249134214604871        6.2633678377808346     
 C   8.3276521994887798       0.61302929136825868        6.7853920184284808     
 C   2.2639681450963214        2.6135201750967334        6.1817091932048163     
 C   3.3721255805797741        1.8545089207225294        8.2136928330986105     
 H   1.6310677328826946        2.8348907495812252        2.1833944177674400     
 H   3.1195824431626553        1.9996477224599685        1.6759051392221345     
 H   3.1799316395967980        4.3492914015266395        3.8345379147103564     
 H   4.2259957800349115        3.5034943130791141        2.6832203903577327     
 H   1.2489341202922726        1.4712657886298077        4.7032422518653449     
 H   1.2089824231908195        3.2301402452101566        4.4369686709207743     
 H   1.9446118651737720       -2.3494244040326526        3.4956285880629392     
 C  0.26535779573770657       -1.7053916637982338        2.2775268956083154     
 C  0.39346530883247427       0.59915920845656911        1.6329218911243759     
 C   6.8750086397034540        3.6743790292673340        1.5277004343192673     
 C   5.6984114218341455        2.9383150479986582      -0.44557338798801982     
 H   4.6190935672337110        1.0785259743010984      -0.26562293457650410     
 H   8.8447356973047793       -2.7078862567126394        6.3281774063365530     
 C   8.9841213317241770      -0.61548574832443692        6.8561428357637233     
 H   8.7517109675656819        1.5014222257086240        7.2472812358563488     
 C   1.7838410595567620        3.7246764990479964        6.8822302709936283     
 C   2.8763771976717569        2.9708065270349571        8.8970586189675203     
 H   3.9705348503366067        1.1154109056403092        8.7440420770730416     
 H -0.21907557665648542       -2.6780819614901770        2.2593219214060323     
 C -0.28720977824440680      -0.61847704160479067        1.6034654320247026     
 H  -6.2894663589135869E-005   1.4725007840390951        1.1181138333258287     
 H   7.5103765307375463        4.3996034861840299        2.0367525732904075     
 C   6.5249641274016223        3.8708083827593018       0.18783495342432988     
 H   5.4086225061358864        3.0653904052472840       -1.4902339422169806     
 H   9.9432552878982854      -0.70580171550168980        7.3628571967704142     
 H   1.1601398561819209        4.4490576028238404        6.3568488744629601     
 C   2.0744790117431919        3.9069074575469540        8.2377721932011845     
 H   3.1175628058290683        3.0867307267825508        9.9551220428123699     
 H  -1.2345333760147721      -0.71681852324408601        1.0757317210786921     
 H   6.9052824050472292        4.7407621977411445      -0.33882062919678896     
 H   1.6642580606073891        4.7671903953404513        8.7568331311380341     
 Dy   4.2940761237820571        16.888096041968492        12.609804000535560     
 Cl   4.2924146612528826        19.564664758362646        12.627748785871280     
 O   3.4611244258935927        16.416132093336891        10.651269723187704     
 N   2.9023170996625951        14.737946570503507        13.071512098479552     
 N   2.0723347750532484        17.312085528800669        13.837767184833183     
 O   5.1279358973101719        16.424369603873419        14.569292260343611     
 N   5.7038897369854080        14.744896519673286        12.153718180398151     
 N   6.5064664732077642        17.326618712201359        11.366854591826282     
 C   3.0291615081647163        15.340834222652033        9.9892196637918698     
 C   2.2720488358778805        14.945229398854540        14.398126913343937     
 C   3.7440900849070009        13.512082246988374        13.129339726191953     
 C   1.7966307870619111        14.587135593091917        12.067833855151841     
 C   1.4246635019863598        18.494668474828153        13.917754275384489     
 C   1.5277289452463028        16.249027249681419        14.480145755016741     
 C   5.5776833215562966        15.360215671495896        15.238604158045900     
 C   6.3360845671388741        14.952697533723068        10.827869282839812     
 C   4.8705472393325069        13.513450796230940        12.098320474546542     
 C   6.8086834943927572        14.604212371055016        13.159762536664216     
 C   7.1418386873350324        18.515242321723473        11.279576265421154     
 C   7.0723127393176508        16.261203573327958        10.746551875338275     
 C   2.2229982611959236        14.368285009850473        10.646119039525260     
 C   3.3699475545184900        15.122034317631565        8.6341099896044788     
 H   1.5857508516793202        14.117668691677586        14.647801650505130     
 H   3.0750296510088750        14.954981866894203        15.151700238353868     
 H   3.1195414516557731        12.613909695907271        12.983684591144433     
 H   4.1735124240911041        13.452148147768931        14.134372193428307     
 H   1.2042511242286378        15.510987458160088        12.125050502183012     
 H   1.1508264699723036        13.750278630677798        12.380568835740034     
 H   1.9118276714773108        19.322293070586543        13.407578169236018     
 C  0.22705059772604669        18.662027525966231        14.609062426696594     
 C  0.34162389756134948        16.344409575790198        15.205602299959855     
 C   6.3867373995759582        14.389028896157994        14.583534153854290     
 C   5.2567305831604179        15.153230690765390        16.600435554317848     
 H   7.0270013361228534        14.128132427079429        10.580547173121390     
 H   5.5349873367566822        14.957169043051589        10.072399329410869     
 H   5.5009722296813326        12.619887556634863        12.247549168638001     
 H   4.4428728705312039        13.447176782227242        11.093020283059257     
 H   7.3956071850814151        15.531581786387768        13.099678212051034     
 H   7.4597329572263309        13.770435622497958        12.850047536138552     
 H   6.6375516142142716        19.344402143404501        11.770354919759541     
 C   8.3497670022898127        18.686032876839462        10.607049272581383     
 C   8.2719030650480470        16.358938823344296        10.044660899237485     
 C   1.7694940073287444        13.247322992274386        9.9438186655969183     
 C   2.9036169192572010        13.993673383177432        7.9498165019803153     
 H   3.9739733820191590        15.862468794892647        8.1118150640822790     
 H -0.25169979263591902        19.636586712292971        14.649649771274328     
 C -0.33337633464670130        17.563806137219299        15.256879574212352     
 H  -5.6478996448488257E-002   15.463216855754846        15.702684903969399     
 C   6.8575213140351741        13.279014871713978        15.292541606103521     
 C   5.7438336220361155        14.038853209007021        17.292933828944040     
 H   4.6500281446365088        15.890345457453112        17.123158095781431     
 H   8.8165173014722260        19.665972174301736        10.558436853858931     
 C   8.9364220911723589        17.584107303922021        9.9900356837844200     
 H   8.6882141312727192        15.475518203484002        9.5669699336439500     
 H   1.1444160770618281        12.519399501184411        10.462314848052708     
 C   2.0958681628267417        13.054876444079339        8.5978747896137371     
 H   3.1715887965232796        13.870318765253797        6.8992816063878006     
 H  -1.2799783611403066        17.656090181248995        15.786604134856386     
 H   7.4822453612324837        12.550857948217191        14.773975848034521     
 C   6.5518893419742215        13.099778186437305        16.645265640012351     
 H   5.4892874364058448        13.925690760293747        18.348031548635316     
 H   9.8944159124634918        17.677145618096020        9.4814643853507619     
 H   1.7113198309678934        12.183363709612225        8.0776527139390044     
 H   6.9540636943721035        12.239769189685614        17.171893604667464     
 Dy  -3.3461636958753795E-002   8.5528050491273095        4.1873762711577118     
 Cl  -4.4514474067518933E-002   5.8701466064708248        4.2244091777899184     
 O  0.78255259526201759        9.0388575615298379        2.2228539506431084     
 N   1.3609725840608442        10.692196645827000        4.6514781409416432     
 N   2.2002483370344739        8.1237660598777151        5.3927567069271776     
 O -0.83866148429064258        9.0138132944796219        6.1578240151301040     
 N  -1.4531164632062850        10.685639604213151        3.7435073156144130     
 N  -2.2328107547689813        8.0966973141759446        2.9250192551457981     
 C   1.2312013908534707        10.106841624516585        1.5606597596689928     
 C   2.0004915547185047        10.484783198132885        5.9745809600846567     
 C  0.51342343359538556        11.914880015985602        4.7165056900798792     
 C   2.4624671519534624        10.853732576295444        3.6445850316340853     
 C   2.8498962289459890        6.9411484646903858        5.4538467883810631     
 C   2.7431452516700037        9.1790441729407277        6.0492476262026891     
 C  -1.2883885118513896        10.076964264690865        6.8274308006959785     
 C  -2.0872711444247640        10.482328318046376        2.4186012184807377     
 C -0.61787378489947653        11.915611670654744        3.6901890410113110     
 C  -2.5505785538222003        10.816588327277831        4.7584715593456774     
 C  -2.8581561962517239        6.9036523305609689        2.8181205461548351     
 C  -2.8124927682781342        9.1682964150484008        2.3267445197417449     
 C   2.0388316016366859        11.075433035404993        2.2223485357870287     
 C  0.91219850917009127        10.319869892767684       0.19925667565717403     
 H   2.6906556015181575        11.311317228556925        6.2170319345602980     
 H   1.2037960781713364        10.478319179704396        6.7345352896148531     
 H   1.1345543902562385        12.814927771831965        4.5693379133438023     
 H   8.9862092843269542E-002   11.972242135438400        5.7238949712689564     
 H   3.0608013710137647        9.9333471235639745        3.6979443344389584     
 H   3.1044441013031219        11.692615785545833        3.9604592800756699     
 H   2.3634978218628908        6.1204783990628497        4.9310993110598789     
 C   4.0484234133808030        6.7663363962687848        6.1416930995984247     
 C   3.9272516285214780        9.0743038906921747        6.7768833191472115     
 C  -2.1146976002481952        11.037453240515813        6.1781923232047946     
 C -0.94264143499829822        10.296078944259779        8.1812967422978584     
 H  -2.7841340233712333        11.303476044508880        2.1764346523554661     
 H  -1.2870331543313593        10.487293645302968        1.6622337342394791     
 H  -1.2464092471135342        12.810025311234032        3.8429952790881399     
 H -0.19277872615853608        11.982814899659278        2.6836667280991171     
 H  -3.1295016316688669        9.8838256080100866        4.7025806516306234     
 H  -3.2113803201319659        11.645079180430505        4.4558882134570830     
 H  -2.3431109823632879        6.0698996453216116        3.2899993928051523     
 C  -4.0685986195304480        6.7343081799600242        2.1496363838007198     
 C  -4.0154814098205565        9.0719708064093734        1.6303441635417346     
 C   2.5143865031352464        12.186660571810798        1.5188091617526445     
 C   1.4027058113907416        11.436795757418569      -0.48675198528028807     
 H  0.30744412331212723        9.5828027550366315      -0.32678261179570273     
 H   4.5309986185543734        5.7929442024886457        6.1638268281182560     
 C   4.6049053649181824        7.8553162060745967        6.8094271926007384     
 H   4.3239653267109528        9.9488099510342103        7.2872103827377925     
 C  -2.5755982604730177        12.151457222961279        6.8868824628638254     
 C  -1.4174970882844380        11.416823303278560        8.8719352874018309     
 H -0.32438004938667747        9.5631555001596045        8.6971863582839202     
 H  -4.5251203696142479        5.7502061995580132        2.0837668663907154     
 C  -4.6700640314953876        7.8425754549317537        1.5579305240046328     
 H  -4.4414324126883118        9.9599193914820692        1.1692715028883334     
 H   3.1426722525602440        12.910413832156330        2.0396596791592034     
 C   2.2115475110325042        12.371410399656236       0.16633084946289728     
 H   1.1514075735435088        11.554696146411743       -1.5421474818464624     
 H   5.5524412792742233        7.7570663023308901        7.3367550438944811     
 H  -3.2103311314435521        12.873919383493575        6.3732085082331285     
 C  -2.2415582745559375        12.346231215228766        8.2307643699826798     
 H  -1.1418235015834097        11.541949469045402        9.9203749859912254     
 H  -5.6297673802001063        7.7510666043567369        1.0521676076388315     
 H   2.6171091245278419        13.232580048545207      -0.35500044275808951     
 H  -2.6340567812311124        13.211821033992015        8.7552999615751226     
 Dy   1.8955319516136132E-004   8.3903299745216025        12.606615100034199     
 Cl  -2.4522644377001426E-003   11.071765248882603        12.589920258710487     
 O -0.82225075368218348        7.9202765145915413        10.647351294039190     
 N  -1.4047373951471100        6.2552934498987760        13.069260113286882     
 N  -2.2115519444666152        8.8362752354121206        13.849933749341714     
 O  0.82913984227862125        7.9350454993920101        14.575160974508995     
 N   1.4013448565207411        6.2534944803846777        12.158382950856041     
 N   2.2268270023507877        8.8280223065281636        11.392795784672808     
 C  -1.2736773564000632        6.8550375742127470        9.9817976396800763     
 C  -2.0371539976317270        6.4642318374590682        14.395128752409523     
 C -0.56686915926384729        5.0268890712146863        13.127789728741650     
 C  -2.5093634197312298        6.1108120304042277        12.063165870954638     
 C  -2.8453060589501642        10.025775626122854        13.939247627600972     
 C  -2.7734177149980019        7.7729025844532558        14.477033639690308     
 C   1.2702415649499725        6.8679987379213090        15.243404993193996     
 C   2.0367540921495531        6.4606464115831477        10.833674173690332     
 C  0.56080999599007397        5.0271868675224756        12.098144429241209     
 C   2.5031683922954291        6.1062921710936475        13.166874300340352     
 C   2.8721872792630894        10.012204412417358        11.318724493305979     
 C   2.7772854154350597        7.7669445630905907        10.752543905316791     
 C  -2.0877128009866688        5.8903332436457934        10.639833274289884     
 C -0.94771170073494360        6.6415669378150453        8.6224800916923119     
 H  -2.7272860775979413        5.6392698750903296        14.643305389590754     
 H  -1.2354980907571795        6.4701729616917030        15.150045087614709     
 H  -1.1936458379886326        4.1306563555207303        12.980508441916783     
 H -0.13928588254172788        4.9649672239423550        14.133478015493454     
 H  -3.0962511907116483        7.0383529123297857        12.120751203883867     
 H  -3.1603711878404384        5.2781670728366716        12.375658075160407     
 H  -2.3437451821083561        10.853347217986791        13.442827462124329     
 C  -4.0475359966972766        10.199337454390751        14.621252989652286     
 C  -3.9671480425445611        7.8733623981567602        15.188835529431634     
 C   2.0763063346640651        5.8929567722508729        14.589556442282646     
 C  0.94143534887482150        6.6605547970948100        16.603457374061428     
 H   2.7264159638501302        5.6346351418163243        10.588475450780512     
 H   1.2367725905870668        6.4667761098295449        10.077021783356097     
 H   1.1859781037096015        4.1295097474812819        12.243240110900963     
 H  0.13270591077319818        4.9684585658389011        11.092497971092447     
 H   3.0949487875064063        7.0305021379401538        13.108239228097641     
 H   3.1503634004482133        5.2691770516614547        12.858414201641843     
 H   2.3804609939520978        10.837546482324466        11.828348823704975     
 C   4.0734448707671387        10.183231355957634        10.634598895287640     
 C   3.9659819004736838        7.8666298357911275        10.031940178262099     
 C  -2.5637084851715621        4.7816981060164458        9.9328279486481197     
 C  -1.4366333017124859        5.5257568715923373        7.9336309575232580     
 H -0.33712185019290275        7.3761626931944173        8.1000278827363719     
 H  -4.5134341901908757        11.179829245747744        14.670450206295632     
 C  -4.6296908848662603        9.0995006290607847        15.246468987698860     
 H  -4.3805111051979218        6.9914641063603478        15.671876669335399     
 C   2.5379993582541407        4.7793610614938027        15.298342105600700     
 C   1.4184257310579838        5.5411835138091678        17.294827992118080     
 H  0.33843776551213683        7.4031844249642713        17.123651001627856     
 H   4.5509598340245336        11.158732342147353        10.600025196619304     
 C   4.6389940273820267        9.0875734893701381        9.9867785434659968     
 H   4.3681938793136705        6.9873737836357392        9.5347964358648891     
 H  -3.1957567863070571        4.0598435319624713        10.450870444650720     
 C  -2.2537171347305360        4.5954334023184504        8.5822547374007456     
 H  -1.1774035082642726        5.4058801516341699        6.8804349851135402     
 H  -5.5827589325673435        9.1950595452359050        15.763835273588970     
 H   3.1616733945866935        4.0490316113019151        14.781613497054222     
 C   2.2235198945235544        4.5985780687954767        16.648642493881045     
 H   1.1605234936927984        5.4271102803892175        18.348936775167438     
 H   5.5887807471283546        9.1823523265605420        9.4630787187615990     
 H  -2.6605812407652336        3.7361602005553505        8.0586105142308710     
 H   2.6158941540225835        3.7337688452014879        17.174006722643281     
         256

 Dy   4.3369369317491566        8.1215410695811091E-002   4.2359792519709316     
 Cl   4.3341225790583477       -2.5985055861823199        4.2061408063014483     
 O   5.1604333628019559       0.52559000418785262        2.2656999812357230     
 N   5.7509671936165470        2.2167403878811620        4.6681167601477238     
 N   6.5417863506173513      -0.36363898519625631        5.4830959713892957     
 O   3.5056907930775973       0.56937828901354770        6.1905352067808854     
 N   2.9447306759877501        2.2258080611250368        3.7566561364124205     
 N   2.1078663088833602      -0.34920318559935831        3.0209160938986623     
 C   5.5953137939677040        1.5933293814882907        1.5934627837200823     
 C   6.3832095987670883        2.0165656027122791        5.9951538498180392     
 C   4.9188462333513048        3.4493492379289834        4.7183494564068846     
 C   6.8532480400621516        2.3447744160535353        3.6569794845269468     
 C   7.1700152359626266       -1.5552748547539712        5.5851083459530830     
 C   7.1158858140543924       0.70716659523330061        6.0866334583847514     
 C   3.0576171109406927        1.6408784514884536        6.8486107134687284     
 C   2.3100433121599053        2.0107028377071798        2.4328544374435053     
 C   3.7898665581839901        3.4490274254175612        3.6899591392953144     
 C   1.8391573821722562        2.3886395816750525        4.7581212355745581     
 C   1.4562872195570691       -1.5308898950961696        2.9597922284185323     
 C   1.5667471064558762       0.70511365015706640        2.3612722560458486     
 C   6.4185605482144332        2.5601254608974422        2.2371049710928026     
 C   5.2361280332760760        1.8142899548757525       0.24288151646446951     
 H   7.0743188420465994        2.8419678898163983        6.2384396765058341     
 H   5.5809557554378255        2.0159685876332132        6.7494414980643951     
 H   5.5502122301784853        4.3418392249077380        4.5671119052939355     
 H   4.4911350741452720        3.5176276598191518        5.7237669021754467     
 H   7.4323369995939679        1.4126182961071951        3.7175674414901394     
 H   7.5117484294756816        3.1749062462974718        3.9596901345337980     
 H   6.6583620083512045       -2.3888264130622066        5.1089560196926449     
 C   8.3799046696926709       -1.7231731529232748        6.2549346697121440     
 C   8.3179240452332390       0.61283106041565027        6.7843492246815549     
 C   2.2564695220682758        2.6109070638543432        6.1819466758612709     
 C   3.3698355971826635        1.8530311187335966        8.2114220009988088     
 H   1.6205279739280238        2.8357739418267647        2.1835434722863774     
 H   3.1090995160108474        2.0009975034085445        1.6753167683904009     
 H   3.1685193485401126        4.3493893711371197        3.8347622949660201     
 H   4.2152246841727816        3.5045440270392407        2.6832265460209133     
 H   1.2410159422790907        1.4681656397826923        4.7037670657417241     
 H   1.1984386038349881        3.2272350643801344        4.4389531370178066     
 H   1.9401566933346619       -2.3514004693279880        3.4847554539253767     
 C  0.25894065347517708       -1.7062647230556292        2.2699564961214134     
 C  0.38302987855640652       0.60028350401991648        1.6324777825637506     
 C   6.8693406578601035        3.6769794059862861        1.5265601392165149     
 C   5.6981936658435535        2.9396503434988497      -0.44937099424687410     
 H   4.6164696853860381        1.0810718909866557      -0.27060990375128924     
 H   8.8406449384469532       -2.7055694301394051        6.3170324083313307     
 C   8.9757689189921503      -0.61507931397808890        6.8526879313546196     
 H   8.7401459825277268        1.5003017158502492        7.2495103619768697     
 C   1.7783456670343671        3.7224923628125683        6.8830840481802529     
 C   2.8763058824043628        2.9699427953156774        8.8953228088864460     
 H   3.9696830336456630        1.1143090668345508        8.7406160216340343     
 H -0.22387155219127319       -2.6796262484201514        2.2487040942051708     
 C -0.29604793160949150      -0.61807403137553496        1.6002383241640308     
 H  -1.2030406325933538E-002   1.4744366212763671        1.1203819654364247     
 H   7.5043748376464681        4.4019226898291688        2.0364821300917777     
 C   6.5236589353442476        3.8720919896936872       0.18550663070656848     
 H   5.4119111770021888        3.0656950305548150       -1.4950305612145547     
 H   9.9341198510842457      -0.70590001474430553        7.3608075055460693     
 H   1.1538325301559322        4.4468586266775780        6.3587378231825369     
 C   2.0727662535370217        3.9057031771259605        8.2376080202153013     
 H   3.1205118541249157        3.0866132482564721        9.9525483366106027     
 H  -1.2437028100840903      -0.71608375412350234        1.0730825874531646     
 H   6.9067421438690531        4.7408596510066952      -0.34092576724010482     
 H   1.6643220070920479        4.7665686670489587        8.7570833406326010     
 Dy   4.2960288672703344        16.887796912244422        12.609217975159050     
 Cl   4.2945154411167570        19.564358699882270        12.625428070761096     
 O   3.4629719236087935        16.415940492017334        10.650822448589460     
 N   2.9036892659822247        14.737883102517292        13.071149498925330     
 N   2.0752573733170698        17.312363151286288        13.838935957342727     
 O   5.1302911462658614        16.424192650234360        14.568626672008808     
 N   5.7052008175874933        14.744315021662818        12.153189478112701     
 N   6.5092662415637976        17.325674700929735        11.367761356351100     
 C   3.0298451466697571        15.341212558658885        9.9885476918644596     
 C   2.2734747520953262        14.945064058618177        14.397823070151945     
 C   3.7451020850631438        13.511764134647178        13.128699898721672     
 C   1.7978903579959238        14.587514786735930        12.067536044330149     
 C   1.4283754474883086        18.495307337724132        13.919756758586704     
 C   1.5295703947825452        16.249090263226929        14.480054026642920     
 C   5.5788678534768250        15.359516676010768        15.237785104153629     
 C   6.3372967823333211        14.952226436476916        10.827321813819839     
 C   4.8714837534850055        13.513134771855091        12.097599630897037     
 C   6.8099733895652212        14.603125676947158        13.159188401069327     
 C   7.1454353152443133        18.513925695562975        11.281312497732419     
 C   7.0740180075008432        16.260460187881108        10.746191589861377     
 C   2.2237158114250777        14.368776988714691        10.645634341664508     
 C   3.3690922867872772        15.123093822512770        8.6329694484466959     
 H   1.5869859278965601        14.117608831852216        14.647352491875827     
 H   3.0764479116933217        14.954463246423602        15.151403910274743     
 H   3.1202809315478057        12.613815323149089        12.982834324980942     
 H   4.1745046626066609        13.451436002159083        14.133709900395692     
 H   1.2057741371816895        15.511538155222931        12.124964298099725     
 H   1.1518820993334031        13.750824222280970        12.380282756077172     
 H   1.9164743479805519        19.323107914831322        13.410785830002300     
 C  0.23031679470804003        18.662767225728199        14.610265707868509     
 C  0.34282504903829958        16.344499447763027        15.204432354922734     
 C   6.3876339039222501        14.387983528606851        14.582843793032247     
 C   5.2567191772089297        15.152185673156048        16.599285785472443     
 H   7.0279285123624460        14.127517071410939        10.579725732775476     
 H   5.5360749964771561        14.957151419672792        10.071979375423602     
 H   5.5016620076125706        12.619351286787026        12.246543322218285     
 H   4.4436536290124602        13.447254575137636        11.092332553150792     
 H   7.3972530580983555        15.530260904218087        13.099213562186600     
 H   7.4606987310654267        13.769093136741107        12.849461727290187     
 H   6.6420591846979473        19.342927755532429        11.773255636022464     
 C   8.3529504426626957        18.684575832005255        10.608029830755472     
 C   8.2729960086126120        16.358130788452257        10.043233812446417     
 C   1.7689668095103523        13.248449167406616        9.9431080186259297     
 C   2.9013249531776006        13.995533568766371        7.9483743702116980     
 H   3.9730320661878507        15.863406134522268        8.1104603829419535     
 H -0.24770330758793058        19.637636700122545        14.651619781406568     
 C -0.33156133051145825        17.564225508187970        15.256185017882014     
 H  -5.6240693198704221E-002   15.463114485389868        15.700371346659484     
 C   6.8570980096158634        13.277323820926267        15.291657675803018     
 C   5.7422749626166709        14.036962934848875        17.291502022109178     
 H   4.6502883647598647        15.889707565002668        17.121827315898368     
 H   8.8204598501047649        19.664184320887202        10.560172510236226     
 C   8.9381726874334504        17.582955919690303        9.9891384728152168     
 H   8.6883298386337593        15.474888389643430        9.5643929421805289     
 H   1.1440267807387097        12.520534871543783        10.461785746245178     
 C   2.0937184451657784        13.056770540868005        8.5966756840974892     
 H   3.1682182279628108        13.872747060360398        6.8975009640181142     
 H  -1.2787752222345488        17.656501627970567        15.784792210205474     
 H   7.4816876081135577        12.548944647157592        14.773233275872446     
 C   6.5500996720064757        13.097582987603404        16.643993643853445     
 H   5.4868099972764384        13.923398074780355        18.346325778115983     
 H   9.8956158299258501        17.676016773925163        9.4795407277863664     
 H   1.7078899062581945        12.185968544110478        8.0762184357762887     
 H   6.9509394259618027        12.236857411787669        17.170409225300684     
 Dy  -2.6306335436074677E-002   8.5527847235805510        4.1902751313208952     
 Cl  -3.8089590972159096E-002   5.8700412724464206        4.2242173273627879     
 O  0.78986671322458646        9.0360424290112906        2.2251049671798069     
 N   1.3693312912235807        10.691270337465999        4.6523109218214085     
 N   2.2057458068866920        8.1225456907094706        5.3985265189804377     
 O -0.83226937000626511        9.0164652620539609        6.1597052103258028     
 N  -1.4446844030053871        10.686488504125558        3.7439722360837826     
 N  -2.2269392286448411        8.0977391743650955        2.9299272562821126     
 C   1.2379490520886891        10.103825560114217        1.5622027434877082     
 C   2.0087392645587183        10.484776155113902        5.9756285765439916     
 C  0.52270761278175903        11.914641990701945        4.7164590009827538     
 C   2.4707419572458247        10.850961402453237        3.6449646291149302     
 C   2.8538238909679903        6.9392591352203308        5.4624092682837677     
 C   2.7507153307028602        9.1788014853634809        6.0515934449023048     
 C  -1.2824760165011910        10.079909631092171        6.8285219184536965     
 C  -2.0785937873212261        10.482242682754036        2.4191131632977751     
 C -0.60844772845669415        11.915722172361210        3.6899833671954094     
 C  -2.5425019089618859        10.819464090409568        4.7581528731248666     
 C  -2.8539121306300492        6.9053848817236876        2.8257336486327160     
 C  -2.8046138790955433        9.1685230221272018        2.3284609426072098     
 C   2.0463592459171593        11.072386897018566        2.2229017706317391     
 C  0.91706983881722115        10.317009595972301       0.20126958974900630     
 H   2.6989993186727066        11.311351391277364        6.2176205163088270     
 H   1.2118742709040027        10.478964363789482        6.7354098132698743     
 H   1.1446662698339187        12.814100455498828        4.5691384559946879     
 H   9.8910499765659604E-002   11.972667051461485        5.7237281262019630     
 H   3.0680122767403697        9.9299156807834077        3.6986577381905357     
 H   3.1136399577455331        11.689363298753571        3.9600743287077167     
 H   2.3656588790681923        6.1177698175252999        4.9427671097513253     
 C   4.0530508542835459        6.7648500981589592        6.1491525765986497     
 C   3.9358959704755523        9.0746869192647210        6.7774620909690384     
 C  -2.1076449292413102        11.040614718570698        6.1781156493326810     
 C -0.93887345099854136        10.298772916136954        8.1829370486981645     
 H  -2.7752132523753432        11.303397577721897        2.1762572332046850     
 H  -1.2782976500840224        10.486417852088259        1.6628069985195535     
 H  -1.2361825328544580        12.810723556100598        3.8424998276041196     
 H -0.18332452853588807        11.982280441422239        2.6834546426849575     
 H  -3.1226050131733141        9.8874267556372164        4.7025106398691054     
 H  -3.2021842980273996        11.648527245111861        4.4545856969489286     
 H  -2.3405374295971040        6.0723131725613815        3.3004637958901304     
 C  -4.0637954612975271        6.7358326920657348        2.1563388173006168     
 C  -4.0066721995033339        9.0717869627651773        1.6304751040357726     
 C   2.5204195940159253        12.184003329323541        1.5189980100308380     
 C   1.4060273313634928        11.434364569473058      -0.48511929469738979     
 H  0.31174574442468045        9.5799507035028277      -0.32409442663917376     
 H   4.5341401325894628        5.7908473629616966        6.1739718463442195     
 C   4.6121747231870138        7.8550644760210835        6.8123396661292039     
 H   4.3342878914808169        9.9500109594864661        7.2849142009466785     
 C  -2.5698395747911582        12.154427062052525        6.8862556092689928     
 C  -1.4150971321580896        11.419265450938767        8.8730350512444254     
 H -0.32148637331715213        9.5656821168510895        8.6996539578719307     
 H  -4.5218366698693560        5.7523400938497264        2.0930398223063276     
 C  -4.6627099625103323        7.8430475570843603        1.5603607210468282     
 H  -4.4309727556328395        9.9590421651274887        1.1666936556757141     
 H   3.1487721699659237        12.908032119962568        2.0393342129936030     
 C   2.2154182103992892        12.369125797576775       0.16706846468248338     
 H   1.1530511348087218        11.552532574295780       -1.5400659926398250     
 H   5.5604245395921916        7.7572232366836200        7.3384078645952693     
 H  -3.2041447835659023        12.876816303680208        6.3718864638283961     
 C  -2.2381699487908038        12.348766064681799        8.2307490610851541     
 H  -1.1412385212143512        11.544103248667486        9.9219644822496225     
 H  -5.6218190105572337        7.7512570942057746        1.0535209225332842     
 H   2.6196415819810075        13.230741408881606      -0.35457448332121960     
 H  -2.6318390329123824        13.214049146464584        8.7548555624072470     
 Dy   4.7804817529954538E-003   8.3895491022185169        12.607862496457885     
 Cl   1.8082207533998799E-003   11.071027879685088        12.592159441308988     
 O -0.81744836285615718        7.9198257017498932        10.648236172590735     
 N  -1.3998947509975228        6.2543238757560946        13.069916623531613     
 N  -2.2081488329713843        8.8350232677961031        13.849083558692897     
 O  0.83305169858167538        7.9341195808360094        14.576388858979138     
 N   1.4062399174749209        6.2529452733297237        12.159449005805177     
 N   2.2308341604435324        8.8277407367241398        11.393081546676692     
 C  -1.2685402104714827        6.8546090617680688        9.9825006917543515     
 C  -2.0326323418843377        6.4633565206934875        14.395599150636734     
 C -0.56179543864044057        5.0261170671125877        13.128746977307127     
 C  -2.5042371383267685        6.1095129237607662        12.063605027889690     
 C  -2.8425568540001409        10.024233033305304        13.937480621843690     
 C  -2.7691542157982871        7.7719027975742190        14.477305180163121     
 C   1.2746567765428336        6.8672529563325506        15.244657929323425     
 C   2.0417796057996171        6.4600991639712699        10.834807003105999     
 C  0.56597340802006346        5.0264490736192649        12.099207844635322     
 C   2.5080065288103679        6.1061359763945546        13.168088030991729     
 C   2.8753903201683624        10.012292680672020        11.318030086747981     
 C   2.7820289256300512        7.7665483685919350        10.753644427757250     
 C  -2.0822600572028591        5.8894433420535375        10.640304463591329     
 C -0.94264832865852299        6.6416437653271814        8.6230774698791244     
 H  -2.7227797174839496        5.6383885490202825        14.643655405920647     
 H  -1.2311590327632966        6.4694093660214591        15.150707979726892     
 H  -1.1883680268473993        4.1297279280463401        12.981557615485814     
 H -0.13427280165005248        4.9644733490220183        14.134478587022961     
 H  -3.0915144632385556        7.0367961258398166        12.121181700371887     
 H  -3.1549919048203754        5.2765679757885762        12.375845838894634     
 H  -2.3417221297357336        10.851579135174392        13.439980749192284     
 C  -4.0445121718119514        10.197782695492071        14.619958110544815     
 C  -3.9623815320953382        7.8724479278200805        15.189960456698543     
 C   2.0811937258549129        5.8926492821007477        14.590775110099411     
 C  0.94591915992127551        6.6596406508098376        16.604685609695508     
 H   2.7315139357143972        5.6341287194997065        10.589642437197583     
 H   1.2418619489032001        6.4661761753253240        10.078091013533797     
 H   1.1913037968225157        4.1289042904268127        12.244404493429396     
 H  0.13797807780559843        4.9675679664762011        11.093523650650669     
 H   3.0994621588483482        7.0305554551344169        13.109457745797979     
 H   3.1555159998841829        5.2692521930812468        12.859682197893008     
 H   2.3829798901160837        10.837753731720973        11.826795351018550     
 C   4.0766905287861190        10.183522741492258        10.634024151460833     
 C   3.9710044038917292        7.8663287271209672        10.033541152138941     
 C  -2.5578268824613390        4.7807667589998104        9.9330822658841029     
 C  -1.4312759059964166        5.5258610578220031        7.9339822713342203     
 H -0.33241964169391663        7.3767092323523578        8.1008348133454611     
 H  -4.5110765968064648        11.177997930040924        14.668255750553399     
 C  -4.6254998168710806        9.0983045240092437        15.246874001884738     
 H  -4.3749587370125038        6.9907901281088698        15.674098211673199     
 C   2.5435644826464063        4.7793947174661167        15.299647219729172     
 C   1.4235500549354145        5.5405929352935726        17.296127258329783     
 H  0.34244771832468873        7.4018515594550900        17.124887557309588     
 H   4.5534400523353140        11.159351243297731        10.598517271187976     
 C   4.6433137978131658        9.0876192998744028        9.9876171967851395     
 H   4.3739115326831453        6.9869340662877768        9.5372295101841917     
 H  -3.1896034540631919        4.0585581179678325        10.450977720700616     
 C  -2.2478068853833166        4.5949510893872425        8.5824597769720672     
 H  -1.1723588487408052        5.4064386073864314        6.8806666081687489     
 H  -5.5782090433577229        9.1939248130164888        15.764896880576259     
 H   3.1676469138028800        4.0493956781873557        14.782971184532190     
 C   2.2293083173773320        4.5985391602532655        16.649984297326611     
 H   1.1655347351366843        5.4263920426621874        18.350200759586375     
 H   5.5932905492243039        9.1824835887661784        9.4642965777527994     
 H  -2.6541645991559144        3.7355523254617289        8.0586549640407465     
 H   2.6224948380479285        3.7341274856584183        17.175386879379953     
         256

 Dy   4.3284307906076300        8.2319855529842584E-002   4.2320184843591102     
 Cl   4.3261315987152900       -2.5975416902852664        4.2054292966512072     
 O   5.1510123098349627       0.52962247648987715        2.2621010649297690     
 N   5.7411958234471223        2.2180978524009682        4.6667520322397698     
 N   6.5357685828644589      -0.36194341798021362        5.4757951563744127     
 O   3.4991043377313313       0.56745280772795648        6.1882360680674040     
 N   2.9348216604397916        2.2257643724541976        3.7560839570936837     
 N   2.0999558833694669      -0.34963444331613192        3.0160548364322186     
 C   5.5877112108064200        1.5970305695902423        1.5905737595167353     
 C   6.3741252371225734        2.0169472320935662        5.9933161009816995     
 C   4.9082720849760877        3.4501124786241530        4.7181443546057373     
 C   6.8433949175017927        2.3481952351612794        3.6558813817224558     
 C   7.1654556194688555       -1.5529605067449761        5.5750960916442356     
 C   7.1075005940786609       0.70773501877775047        6.0833131694872922     
 C   3.0518673805505774        1.6386525227570445        6.8472644106239402     
 C   2.2996669860165881        2.0115465983393164        2.4323857880695874     
 C   3.7790876416033252        3.4495905684646342        3.6899684878627617     
 C   1.8299560090602134        2.3863332715125436        4.7587728673787986     
 C   1.4501687168642241       -1.5320821593968081        2.9517973264154436     
 C   1.5570370107465634       0.70568130571422205        2.3596089091548738     
 C   6.4098875171620273        2.5638010705478687        2.2356887644606687     
 C   5.2325045313800631        1.8169865693297937       0.23888275173705792     
 H   7.0653105623221659        2.8422817067303319        6.2366465751881952     
 H   5.5724189366648549        2.0158570325276779        6.7481723051203293     
 H   5.5389283995154042        4.3430984168564484        4.5670027350449462     
 H   4.4809511024710602        3.5177080389992930        5.7237380496128720     
 H   7.4237002211116394        1.4167869969393292        3.7160902346084494     
 H   7.5008791599130680        3.1788644684312266        3.9594409712948320     
 H   6.6556963553093373       -2.3855699845518386        5.0954702126772036     
 C   8.3743640053938915       -1.7214328843860622        6.2465015016434533     
 C   8.3081958909777001       0.61263282946304187        6.7833064309346289     
 C   2.2489708990402297        2.6082939526119526        6.1821841585177255     
 C   3.3675456137855528        1.8515533167446638        8.2091511688990071     
 H   1.6099882149733533        2.8366571340723037        2.1836925268053142     
 H   3.0986165888590396        2.0023472843571204        1.6747283975586675     
 H   3.1571070574834272        4.3494873407475998        3.8349866752216832     
 H   4.2044535883106517        3.5055937409993674        2.6832327016840942     
 H   1.2330977642659091        1.4650654909355769        4.7042918796181032     
 H   1.1878947844791570        3.2243298835501122        4.4409376031148389     
 H   1.9357015214955515       -2.3533765346233233        3.4738823197878137     
 C  0.25252351121264754       -1.7071377823130243        2.2623860966345108     
 C  0.37259444828033877       0.60140779958326374        1.6320336740031254     
 C   6.8636726760167530        3.6795797827052383        1.5254198441137623     
 C   5.6979759098529623        2.9409856389990416      -0.45316860050572838     
 H   4.6138458035383652        1.0836178076722129      -0.27559687292607432     
 H   8.8365541795891271       -2.7032526035661713        6.3058874103261093     
 C   8.9674165062601254      -0.61467287963174078        6.8492330269455168     
 H   8.7285809974897717        1.4991812059918745        7.2517394880973916     
 C   1.7728502745119725        3.7203082265771403        6.8839378253668775     
 C   2.8762345671369691        2.9690790635963977        8.8935869988053717     
 H   3.9688312169547193        1.1132072280287924        8.7371899661950287     
 H -0.22866752772606100       -2.6811705353501263        2.2380862670043089     
 C -0.30488608497457625      -0.61767102114627914        1.5970112163033590     
 H  -2.3997917988277953E-002   1.4763724585136393        1.1226500975470204     
 H   7.4983731445553898        4.4042418934743068        2.0362116868931479     
 C   6.5223537432868728        3.8733755966280725       0.18317830798880705     
 H   5.4151998478684913        3.0659996558623459       -1.4998271802121290     
 H   9.9249844142702042      -0.70599831398692126        7.3587578143217245     
 H   1.1475252041299435        4.4446596505313147        6.3606267719021137     
 C   2.0710534953308515        3.9044988967049674        8.2374438472294180     
 H   3.1234609024207631        3.0864957697303934        9.9499746304088355     
 H  -1.2528722441534088      -0.71534898500291866        1.0704334538276372     
 H   6.9082018826908778        4.7409571042722458      -0.34303090528342073     
 H   1.6643859535767065        4.7659469387574660        8.7573335501271679     
 Dy   4.2979816107586117        16.887497782520352        12.608631949782541     
 Cl   4.2966162209806305        19.564052641401890        12.623107355650914     
 O   3.4648194213239947        16.415748890697778        10.650375173991218     
 N   2.9050614323018538        14.737819634531078        13.070786899371107     
 N   2.0781799715808913        17.312640773771907        13.840104729852273     
 O   5.1326463952215509        16.424015696595301        14.567961083674007     
 N   5.7065118981895777        14.743733523652347        12.152660775827250     
 N   6.5120660099198311        17.324730689658114        11.368668120875915     
 C   3.0305287851747975        15.341590894665739        9.9878757199370494     
 C   2.2749006683127719        14.944898718381815        14.397519226959954     
 C   3.7461140852192862        13.511446022305982        13.128060071251394     
 C   1.7991499289299364        14.587893980379942        12.067238233508457     
 C   1.4320873929902571        18.495946200620107        13.921759241788921     
 C   1.5314118443187879        16.249153276772439        14.479962298269101     
 C   5.5800523853973543        15.358817680525640        15.236966050261357     
 C   6.3385089975277671        14.951755339230765        10.826774344799865     
 C   4.8724202676375050        13.512818747479242        12.096878787247530     
 C   6.8112632847376844        14.602038982839298        13.158614265474441     
 C   7.1490319431535942        18.512609069402480        11.283048730043681     
 C   7.0757232756840365        16.259716802434255        10.745831304384481     
 C   2.2244333616542313        14.369268967578909        10.645149643803757     
 C   3.3682370190560644        15.124153327393975        8.6318289072889129     
 H   1.5882210041138001        14.117548972026848        14.646903333246522     
 H   3.0778661723777678        14.953944625953001        15.151107582195619     
 H   3.1210204114398379        12.613720950390908        12.981984058817451     
 H   4.1754969011222176        13.450723856549237        14.133047607363077     
 H   1.2072971501347411        15.512088852285776        12.124878094016436     
 H   1.1529377286945026        13.751369813884143        12.379996676414310     
 H   1.9211210244837933        19.323922759076101        13.413993490768584     
 C  0.23358299169003335        18.663506925490168        14.611468989040423     
 C  0.34402620051524968        16.344589319735853        15.203262409885610     
 C   6.3885304082685419        14.386938161055708        14.582153432210205     
 C   5.2567077712574415        15.151140655546707        16.598136016627034     
 H   7.0288556886020377        14.126901715742450        10.578904292429563     
 H   5.5371626561976299        14.957133796293993        10.071559421436335     
 H   5.5023517855438087        12.618815016939188        12.245537475798571     
 H   4.4444343874937164        13.447332368048031        11.091644823242326     
 H   7.3988989311152968        15.528940022048406        13.098748912322167     
 H   7.4616645049045225        13.767750650984256        12.848875918441822     
 H   6.6465667551816221        19.341453367660357        11.776156352285385     
 C   8.3561338830355805        18.683118787171047        10.609010388929560     
 C   8.2740889521771752        16.357322753560215        10.041806725655347     
 C   1.7684396116919603        13.249575342538847        9.9423973716549412     
 C   2.8990329870980007        13.997393754355310        7.9469322384430816     
 H   3.9720907503565419        15.864343474151891        8.1091057018016279     
 H -0.24370682253994214        19.638686687952124        14.653589791538806     
 C -0.32974632637621520        17.564644879156642        15.255490461551679     
 H  -5.6002389948920185E-002   15.463012115024892        15.698057789349569     
 C   6.8566747051965526        13.275632770138555        15.290773745502515     
 C   5.7407163031972255        14.035072660690730        17.290070215274316     
 H   4.6505485848832206        15.889069672552223        17.120496536015306     
 H   8.8244023987373037        19.662396467472668        10.561908166613522     
 C   8.9399232836945419        17.581804535458584        9.9882412618460119     
 H   8.6884455459947993        15.474258575802859        9.5618159507171061     
 H   1.1436374844155914        12.521670241903152        10.461256644437649     
 C   2.0915687275048156        13.058664637656671        8.5954765785812413     
 H   3.1648476594023425        13.875175355467000        6.8957203216484286     
 H  -1.2775720833287907        17.656913074692138        15.782980285554562     
 H   7.4811298549946308        12.547031346097993        14.772490703710371     
 C   6.5483100020387299        13.095387788769504        16.642721647694536     
 H   5.4843325581470310        13.921105389266963        18.344620007596653     
 H   9.8968157473882084        17.674887929754302        9.4776170702219726     
 H   1.7044599815484953        12.188573378608734        8.0747841576135748     
 H   6.9478151575515019        12.233945633889725        17.168924845933901     
 Dy  -1.9151033913395565E-002   8.5527643980337924        4.1931739914840795     
 Cl  -3.1664707876799245E-002   5.8699359384220173        4.2240254769356564     
 O  0.79718083118715544        9.0332272964927416        2.2273559837165058     
 N   1.3776899983863173        10.690344029105001        4.6531437027011737     
 N   2.2112432767389101        8.1213253215412244        5.4042963310336978     
 O -0.82587725572188764        9.0191172296283018        6.1615864055215024     
 N  -1.4362523428044893        10.687337404037965        3.7444371565531518     
 N  -2.2210677025207008        8.0987810345542464        2.9348352574184275     
 C   1.2446967133239075        10.100809495711847        1.5637457273064235     
 C   2.0169869743989319        10.484769112094918        5.9766761930033265     
 C  0.53199179196813251        11.914403965418288        4.7164123118856276     
 C   2.4790167625381874        10.848190228611031        3.6453442265957752     
 C   2.8577515529899919        6.9373698057502757        5.4709717481864732     
 C   2.7582854097357168        9.1785587977862342        6.0539392636019205     
 C  -1.2765635211509927        10.082854997493476        6.8296130362114136     
 C  -2.0699164302176887        10.482157047461696        2.4196251081148126     
 C -0.59902167201391177        11.915832674067675        3.6897776933795079     
 C  -2.5344252641015714        10.822339853541306        4.7578341869040557     
 C  -2.8496680650083746        6.9071174328864062        2.8333467511105965     
 C  -2.7967349899129528        9.1687496292060011        2.3301773654726747     
 C   2.0538868901976328        11.069340758632139        2.2234550054764490     
 C  0.92194116846435104        10.314149299176918       0.20328250384083860     
 H   2.7073430358272557        11.311385553997804        6.2182090980573559     
 H   1.2199524636366688        10.479609547874569        6.7362843369248946     
 H   1.1547781494115990        12.813273139165689        4.5689389986455726     
 H  0.10795890668804968        11.973091967484573        5.7235612811349688     
 H   3.0752231824669747        9.9264842380028391        3.6993711419421134     
 H   3.1228358141879440        11.686110811961308        3.9596893773397639     
 H   2.3678199362734937        6.1150612359877492        4.9544349084427708     
 C   4.0576782951862880        6.7633638000491327        6.1566120535988746     
 C   3.9445403124296270        9.0750699478372674        6.7780408627908653     
 C  -2.1005922582344252        11.043776196625581        6.1780389754605674     
 C -0.93510546699878438        10.301466888014129        8.1845773550984688     
 H  -2.7662924813794527        11.303319110934915        2.1760798140539039     
 H  -1.2695621458366853        10.485542058873548        1.6633802627996279     
 H  -1.2259558185953816        12.811421800967166        3.8420043761200997     
 H -0.17387033091324006        11.981745983185199        2.6832425572707979     
 H  -3.1157083946777617        9.8910279032643480        4.7024406281075883     
 H  -3.1929882759228327        11.651975309793219        4.4532831804407733     
 H  -2.3379638768309201        6.0747266998011522        3.3109281989751085     
 C  -4.0589923030646062        6.7373572041714462        2.1630412508005139     
 C  -3.9978629891861117        9.0716031191209812        1.6306060445298103     
 C   2.5264526848966047        12.181346086836285        1.5191868583090316     
 C   1.4093488513362440        11.431933381527548      -0.48348660411449146     
 H  0.31604736553723373        9.5770986519690222      -0.32140624148264479     
 H   4.5372816466245522        5.7887505234347474        6.1841168645701829     
 C   4.6194440814558444        7.8548127459675694        6.8152521396576704     
 H   4.3446104562506811        9.9512119679387219        7.2826180191555654     
 C  -2.5640808891092983        12.157396901143770        6.8856287556741611     
 C  -1.4126971760317413        11.421707598598973        8.8741348150870216     
 H -0.31859269724762679        9.5682087335425745        8.7021215574599431     
 H  -4.5185529701244631        5.7544739881414388        2.1023127782219397     
 C  -4.6553558935252770        7.8435196592369669        1.5627909180890234     
 H  -4.4205130985773664        9.9581649387729065        1.1641158084630951     
 H   3.1548720873716030        12.905650407768809        2.0390087468280025     
 C   2.2192889097660742        12.366841195497312       0.16780607990206947     
 H   1.1546946960739348        11.550369002179817       -1.5379845034331874     
 H   5.5684077999101591        7.7573801710363508        7.3400606852960575     
 H  -3.1979584356882520        12.879713223866840        6.3705644194236637     
 C  -2.2347816230256696        12.351300914134832        8.2307337521876285     
 H  -1.1406535408452927        11.546257028289572        9.9235539785080178     
 H  -5.6138706409143611        7.7514475840548123        1.0548742374277369     
 H   2.6221740394341730        13.228902769218005      -0.35414852388434964     
 H  -2.6296212845936520        13.216277258937154        8.7544111632393733     
 Dy   9.3714103108295428E-003   8.3887682299154296        12.609109892881570     
 Cl   6.0687059444999025E-003   11.070290510487574        12.594398623907491     
 O -0.81264597203013100        7.9193748889082443        10.649121051142279     
 N  -1.3950521068479356        6.2533543016134123        13.070573133776344     
 N  -2.2047457214761534        8.8337713001800857        13.848233368044079     
 O  0.83696355488472951        7.9331936622800079        14.577616743449282     
 N   1.4111349784291007        6.2523960662747697        12.160515060754314     
 N   2.2348413185362772        8.8274591669201161        11.393367308680578     
 C  -1.2634030645429022        6.8541805493233916        9.9832037438286267     
 C  -2.0281106861369480        6.4624812039279060        14.396069548863945     
 C -0.55672171801703385        5.0253450630104899        13.129704225872606     
 C  -2.4991108569223068        6.1082138171173055        12.064044184824741     
 C  -2.8398076490501176        10.022690440487754        13.935713616086408     
 C  -2.7648907165985728        7.7709030106951822        14.477576720635934     
 C   1.2790719881356947        6.8665071747437922        15.245910865452855     
 C   2.0468051194496808        6.4595519163593913        10.835939832521666     
 C  0.57113682005005284        5.0257112797160541        12.100271260029436     
 C   2.5128446653253067        6.1059797816954626        13.169301761643109     
 C   2.8785933610736354        10.012380948926683        11.317335680189984     
 C   2.7867724358250423        7.7661521740932793        10.754744950197708     
 C  -2.0768073134190490        5.8885534404612816        10.640775652892776     
 C -0.93758495658210250        6.6417205928393175        8.6236748480659369     
 H  -2.7182733573699580        5.6375072229502354        14.644005422250538     
 H  -1.2268199747694140        6.4686457703512161        15.151370871839077     
 H  -1.1830902157061660        4.1287995005719509        12.982606789054843     
 H -0.12925972075837705        4.9639794741016825        14.135479158552467     
 H  -3.0867777357654633        7.0352393393498467        12.121612196859905     
 H  -3.1496126218003129        5.2749688787404798        12.376033602628862     
 H  -2.3396990773631114        10.849811052361995        13.437134036260236     
 C  -4.0414883469266254        10.196227936593393        14.618663231437345     
 C  -3.9576150216461148        7.8715334574834008        15.191085383965452     
 C   2.0860811170457607        5.8923417919506234        14.591993777916175     
 C  0.95040297096772952        6.6587265045248643        16.605913845329592     
 H   2.7366119075786641        5.6336222971830887        10.590809423614653     
 H   1.2469513072193334        6.4655762408211039        10.079160243711497     
 H   1.1966294899354297        4.1282988333723436        12.245568875957829     
 H  0.14325024483799870        4.9666773671135012        11.094549330208890     
 H   3.1039755301902900        7.0306087723286810        13.110676263498316     
 H   3.1606685993201524        5.2693273345010399        12.860950194144172     
 H   2.3854987862800696        10.837960981117478        11.825241878332124     
 C   4.0799361868050994        10.183814127026881        10.633449407634028     
 C   3.9760269073097740        7.8660276184508060        10.035142126015785     
 C  -2.5519452797511160        4.7798354119831759        9.9333365831200862     
 C  -1.4259185102803471        5.5259652440516698        7.9343335851451835     
 H -0.32771743319493052        7.3772557715102982        8.1016417439545503     
 H  -4.5087190034220539        11.176166614334104        14.666061294811165     
 C  -4.6213087488758999        9.0971084189577027        15.247279016070614     
 H  -4.3694063688270868        6.9901161498573918        15.676319754010999     
 C   2.5491296070386715        4.7794283734384306        15.300952333857643     
 C   1.4286743788128453        5.5400023567779773        17.297426524541486     
 H  0.34645767113724063        7.4005186939459087        17.126124112991324     
 H   4.5559202706460953        11.159970144448110        10.597009345756646     
 C   4.6476335682443048        9.0876651103786692        9.9884558501042822     
 H   4.3796291860526209        6.9864943489398135        9.5396625845034926     
 H  -3.1834501218193267        4.0572727039731937        10.451084996750513     
 C  -2.2418966360360972        4.5944687764560355        8.5826648165433888     
 H  -1.1673141892173375        5.4069970631386930        6.8808982312239575     
 H  -5.5736591541481024        9.1927900807970744        15.765958487563548     
 H   3.1736204330190669        4.0497597450727962        14.784328872010159     
 C   2.2350967402311102        4.5985002517110551        16.651326100772177     
 H   1.1705459765805704        5.4256738049351565        18.351464744005312     
 H   5.5978003513202532        9.1826148509718166        9.4655144367439998     
 H  -2.6477479575465952        3.7349444503681073        8.0586994138506221     
 H   2.6290955220732739        3.7344861261153488        17.176767036116630     
         256

 Dy   4.3199246494661034        8.3424300363874077E-002   4.2280577167472879     
 Cl   4.3181406183722322       -2.5965777943882129        4.2047177870009653     
 O   5.1415912568679705       0.53365494879190167        2.2585021486238155     
 N   5.7314244532776977        2.2194553169207745        4.6653873043318157     
 N   6.5297508151115675      -0.36024785076417087        5.4684943413595297     
 O   3.4925178823850649       0.56552732644236525        6.1859369293539235     
 N   2.9249126448918332        2.2257206837833579        3.7555117777749469     
 N   2.0920454578555736      -0.35006570103290557        3.0111935789657749     
 C   5.5801086276451359        1.6007317576921940        1.5876847353133881     
 C   6.3650408754780594        2.0173288614748532        5.9914783521453598     
 C   4.8976979366008697        3.4508757193193222        4.7179392528045900     
 C   6.8335417949414339        2.3516160542690239        3.6547832789179648     
 C   7.1608960029750843       -1.5506461587359808        5.5650838373353890     
 C   7.0991153741029285       0.70830344232220044        6.0799928805898338     
 C   3.0461176501604617        1.6364265940256357        6.8459181077791520     
 C   2.2892906598732705        2.0123903589714534        2.4319171386956699     
 C   3.7683087250226599        3.4501537115117071        3.6899778364302094     
 C   1.8207546359481706        2.3840269613500347        4.7594244991830390     
 C   1.4440502141713791       -1.5332744236974465        2.9438024244123548     
 C   1.5473269150372508       0.70624896127137771        2.3579455622638990     
 C   6.4012144861096223        2.5674766801982951        2.2342725578285347     
 C   5.2288810294840502        1.8196831837838350       0.23488398700964633     
 H   7.0563022825977324        2.8425955236442655        6.2348534738705563     
 H   5.5638821178918834        2.0157454774221426        6.7469031121762635     
 H   5.5276445688523239        4.3443576088051588        4.5668935647959570     
 H   4.4707671307968484        3.5177884181794346        5.7237091970502982     
 H   7.4150634426293118        1.4209556977714632        3.7146130277267595     
 H   7.4900098903504535        3.1828226905649815        3.9591918080558655     
 H   6.6530307022674693       -2.3823135560414705        5.0819844056617631     
 C   8.3688233410951138       -1.7196926158488497        6.2380683335747618     
 C   8.2984677367221593       0.61243459851043347        6.7822636371877030     
 C   2.2414722760121837        2.6056808413695620        6.1824216411741810     
 C   3.3652556303884422        1.8500755147557313        8.2068803367992054     
 H   1.5994484560186826        2.8375403263178431        2.1838415813242515     
 H   3.0881336617072317        2.0036970653056962        1.6741400267269340     
 H   3.1456947664267418        4.3495853103580799        3.8352110554773464     
 H   4.1936824924485219        3.5066434549594940        2.6832388573472752     
 H   1.2251795862527273        1.4619653420884615        4.7048166934944824     
 H   1.1773509651233256        3.2214247027200900        4.4429220692118712     
 H   1.9312463496564412       -2.3553525999186582        3.4630091856502512     
 C  0.24610636895011806       -1.7080108415704196        2.2548156971476088     
 C  0.36215901800427103       0.60253209514661099        1.6315895654425003     
 C   6.8580046941734025        3.6821801594241910        1.5242795490110099     
 C   5.6977581538623703        2.9423209344992332      -0.45696620676458272     
 H   4.6112219216906913        1.0861637243577702      -0.28058384210085946     
 H   8.8324634207313029       -2.7009357769929370        6.2947424123208870     
 C   8.9590640935280987      -0.61426644528539265        6.8457781225364132     
 H   8.7170160124518183        1.4980606961334997        7.2539686142179125     
 C   1.7673548819895779        3.7181240903417123        6.8847916025535021     
 C   2.8761632518695750        2.9682153318771181        8.8918511887242975     
 H   3.9679794002637752        1.1121053892230339        8.7337639107560232     
 H -0.23346350326084880       -2.6827148222801007        2.2274684398034470     
 C -0.31372423833966095      -0.61726801091702332        1.5937841084426871     
 H  -3.5965429650622355E-002   1.4783082957509115        1.1249182296576163     
 H   7.4923714514643125        4.4065610971194458        2.0359412436945186     
 C   6.5210485512294989        3.8746592035624583       0.18084998527104565     
 H   5.4184885187347929        3.0663042811698764       -1.5046237992097031     
 H   9.9158489774561644      -0.70609661322953698        7.3567081230973788     
 H   1.1412178781039550        4.4424606743850514        6.3625157206216905     
 C   2.0693407371246817        3.9032946162839739        8.2372796742435348     
 H   3.1264099507166101        3.0863782912043147        9.9474009242070682     
 H  -1.2620416782227271      -0.71461421588233487        1.0677843202021098     
 H   6.9096616215127025        4.7410545575377965      -0.34513604332673659     
 H   1.6644499000613653        4.7653252104659733        8.7575837596217330     
 Dy   4.2999343542468900        16.887198652796279        12.608045924406033     
 Cl   4.2987170008445039        19.563746582921514        12.620786640540731     
 O   3.4666669190391959        16.415557289378224        10.649927899392974     
 N   2.9064335986214833        14.737756166544862        13.070424299816885     
 N   2.0811025698447132        17.312918396257523        13.841273502361817     
 O   5.1350016441772413        16.423838742956239        14.567295495339204     
 N   5.7078229787916621        14.743152025641878        12.152132073541800     
 N   6.5148657782758654        17.323786678386490        11.369574885400732     
 C   3.0312124236798379        15.341969230672591        9.9872037480096392     
 C   2.2763265845302176        14.944733378145452        14.397215383767964     
 C   3.7471260853754291        13.511127909964786        13.127420243781115     
 C   1.8004094998639493        14.588273174023954        12.066940422686764     
 C   1.4357993384922059        18.496585063516086        13.923761724991136     
 C   1.5332532938550303        16.249216290317953        14.479870569895281     
 C   5.5812369173178835        15.358118685040512        15.236146996369085     
 C   6.3397212127222140        14.951284241984611        10.826226875779891     
 C   4.8733567817900036        13.512502723103394        12.096157943598024     
 C   6.8125531799101475        14.600952288731440        13.158040129879552     
 C   7.1526285710628752        18.511292443241985        11.284784962354946     
 C   7.0774285438672289        16.258973416987406        10.745471018907585     
 C   2.2251509118833850        14.369760946443128        10.644664945943004     
 C   3.3673817513248512        15.125212832275180        8.6306883661311300     
 H   1.5894560803310400        14.117489112201477        14.646454174617217     
 H   3.0792844330622144        14.953426005482402        15.150811254116494     
 H   3.1217598913318705        12.613626577632726        12.981133792653960     
 H   4.1764891396377744        13.450011710939391        14.132385314330461     
 H   1.2088201630877931        15.512639549348620        12.124791889933149     
 H   1.1539933580556023        13.751915405487315        12.379710596751448     
 H   1.9257677009870344        19.324737603320880        13.417201151534867     
 C  0.23684918867202670        18.664246625252137        14.612672270212339     
 C  0.34522735199219978        16.344679191708682        15.202092464848489     
 C   6.3894269126148338        14.385892793504567        14.581463071388164     
 C   5.2566963653059533        15.150095637937365        16.596986247781629     
 H   7.0297828648416303        14.126286360073960        10.578082852083650     
 H   5.5382503159181047        14.957116172915194        10.071139467449068     
 H   5.5030415634750467        12.618278747091351        12.244531629378857     
 H   4.4452151459749727        13.447410160958425        11.090957093333861     
 H   7.4005448041322373        15.527619139878725        13.098284262457733     
 H   7.4626302787436174        13.766408165227404        12.848290109593458     
 H   6.6510743256652978        19.339978979788285        11.779057068548308     
 C   8.3593173234084652        18.681661742336839        10.609990947103647     
 C   8.2751818957417402        16.356514718668173        10.040379638864277     
 C   1.7679124138735682        13.250701517671077        9.9416867246839526     
 C   2.8967410210184004        13.999253939944246        7.9454901066744652     
 H   3.9711494345252336        15.865280813781512        8.1077510206613024     
 H -0.23971033749195372        19.639736675781702        14.655559801671044     
 C -0.32793132224097221        17.565064250125310        15.254795905221343     
 H  -5.5764086699136149E-002   15.462909744659914        15.695744232039655     
 C   6.8562514007772419        13.273941719350846        15.289889815202011     
 C   5.7391576437777809        14.033182386532584        17.288638408439454     
 H   4.6508088050065766        15.888431780101778        17.119165756132244     
 H   8.8283449473698408        19.660608614058134        10.563643822990816     
 C   8.9416738799556335        17.580653151226869        9.9873440508768088     
 H   8.6885612533558394        15.473628761962289        9.5592389592536851     
 H   1.1432481880924730        12.522805612262522        10.460727542630119     
 C   2.0894190098438523        13.060558734445337        8.5942774730649933     
 H   3.1614770908418741        13.877603650573601        6.8939396792787431     
 H  -1.2763689444230326        17.657324521413710        15.781168360903649     
 H   7.4805721018757048        12.545118045038395        14.771748131548296     
 C   6.5465203320709842        13.093192589935603        16.641449651535630     
 H   5.4818551190176246        13.918812703753570        18.342914237077323     
 H   9.8980156648505666        17.673759085583445        9.4756934126575771     
 H   1.7010300568387964        12.191178213106987        8.0733498794508591     
 H   6.9446908891412011        12.231033855991781        17.167440466567122     
 Dy  -1.1995732390716451E-002   8.5527440724870338        4.1960728516472638     
 Cl  -2.5239824781439393E-002   5.8698306043976141        4.2238336265085250     
 O  0.80449494914972441        9.0304121639741943        2.2296070002532047     
 N   1.3860487055490538        10.689417720744000        4.6539764835809390     
 N   2.2167407465911282        8.1201049523729800        5.4100661430869588     
 O -0.81948514143751017        9.0217691972026426        6.1634676007172020     
 N  -1.4278202826035915        10.688186303950372        3.7449020770225214     
 N  -2.2151961763965606        8.0998228947433972        2.9397432585547421     
 C   1.2514443745591262        10.097793431309478        1.5652887111251388     
 C   2.0252346842391455        10.484762069075936        5.9777238094626615     
 C  0.54127597115450599        11.914165940134630        4.7163656227885022     
 C   2.4872915678305501        10.845419054768826        3.6457238240766201     
 C   2.8616792150119936        6.9354804762802207        5.4795342280891788     
 C   2.7658554887685738        9.1783161102089892        6.0562850823015362     
 C  -1.2706510258007941        10.085800363894782        6.8307041539691307     
 C  -2.0612390731141508        10.482071412169358        2.4201370529318500     
 C -0.58959561557112938        11.915943175774139        3.6895720195636064     
 C  -2.5263486192412574        10.825215616673045        4.7575155006832448     
 C  -2.8454239993866994        6.9088499840491249        2.8409598535884770     
 C  -2.7888561007303618        9.1689762362848004        2.3318937883381401     
 C   2.0614145344781063        11.066294620245712        2.2240082403211594     
 C  0.92681249811148081        10.311289002381534       0.20529541793267087     
 H   2.7156867529818047        11.311419716718243        6.2187976798058848     
 H   1.2280306563693351        10.480254731959654        6.7371588605799158     
 H   1.1648900289892792        12.812445822832551        4.5687395412964582     
 H  0.11700731361043976        11.973516883507658        5.7233944360679745     
 H   3.0824340881935797        9.9230527952222705        3.7000845456936906     
 H   3.1320316706303553        11.682858325169047        3.9593044259718111     
 H   2.3699809934787952        6.1123526544501994        4.9661027071342172     
 C   4.0623057360890309        6.7618775019393063        6.1640715305990996     
 C   3.9531846543837017        9.0754529764098137        6.7786196346126912     
 C  -2.0935395872275406        11.046937674680464        6.1779623015884537     
 C -0.93133748299902741        10.304160859891304        8.1862176614987749     
 H  -2.7573717103835622        11.303240644147932        2.1759023949031229     
 H  -1.2608266415893483        10.484666265658840        1.6639535270797023     
 H  -1.2157291043363052        12.812120045833732        3.8415089246360798     
 H -0.16441613329059204        11.981211524948160        2.6830304718566382     
 H  -3.1088117761822094        9.8946290508914778        4.7023706163460703     
 H  -3.1837922538182664        11.655423374474575        4.4519806639326189     
 H  -2.3353903240647362        6.0771402270409220        3.3213926020600866     
 C  -4.0541891448316845        6.7388817162771568        2.1697436843004110     
 C  -3.9890537788688891        9.0714192754767851        1.6307369850238482     
 C   2.5324857757772836        12.178688844349029        1.5193757065872253     
 C   1.4126703713089954        11.429502193582039      -0.48185391353159318     
 H  0.32034898664978695        9.5742466004352185      -0.31871805632611583     
 H   4.5404231606596417        5.7866536839077973        6.1942618827961464     
 C   4.6267134397246750        7.8545610159140553        6.8181646131861360     
 H   4.3549330210205452        9.9524129763909777        7.2803218373644523     
 C  -2.5583222034274389        12.160366740235016        6.8850019020793285     
 C  -1.4102972199053929        11.424149746259179        8.8752345789296161     
 H -0.31569902117810145        9.5707353502340595        8.7045891570479537     
 H  -4.5152692703795712        5.7566078824331512        2.1115857341375519     
 C  -4.6480018245402208        7.8439917613895735        1.5652211151312188     
 H  -4.4100534415218933        9.9572877124183261        1.1615379612504761     
 H   3.1609720047772827        12.903268695575047        2.0386832806624020     
 C   2.2231596091328596        12.364556593417849       0.16854369512165560     
 H   1.1563382573391479        11.548205430063856       -1.5359030142265500     
 H   5.5763910602281275        7.7575371053890807        7.3417135059968466     
 H  -3.1917720878106017        12.882610144053473        6.3692423750189304     
 C  -2.2313932972605359        12.353835763587867        8.2307184432901028     
 H  -1.1400685604762342        11.548410807911656        9.9251434747664149     
 H  -5.6059222712714893        7.7516380739038500        1.0562275523221896     
 H   2.6247064968873386        13.227064129554403      -0.35372256444747968     
 H  -2.6274035362749215        13.218505371409723        8.7539667640714978     
 Dy   1.3962338868663635E-002   8.3879873576123440        12.610357289305256     
 Cl   1.0329191135599922E-002   11.069553141290060        12.596637806505992     
 O -0.80784358120410471        7.9189240760665962        10.650005929693823     
 N  -1.3902094626983483        6.2523847274707300        13.071229644021074     
 N  -2.2013426099809230        8.8325193325640683        13.847383177395264     
 O  0.84087541118778364        7.9322677437240072        14.578844627919427     
 N   1.4160300393832808        6.2518468592198166        12.161581115703450     
 N   2.2388484766290220        8.8271775971160924        11.393653070684461     
 C  -1.2582659186143217        6.8537520368787135        9.9839067959029002     
 C  -2.0235890303895583        6.4616058871623245        14.396539947091155     
 C -0.55164799739362713        5.0245730589083921        13.130661474438083     
 C  -2.4939845755178456        6.1069147104738448        12.064483341759791     
 C  -2.8370584441000943        10.021147847670203        13.933946610329127     
 C  -2.7606272173988580        7.7699032238161463        14.477848261108747     
 C   1.2834871997285557        6.8657613931550339        15.247163801582284     
 C   2.0518306330997444        6.4590046687475127        10.837072661937331     
 C  0.57630023208004222        5.0249734858128434        12.101334675423548     
 C   2.5176828018402455        6.1058235869963706        13.170515492294486     
 C   2.8817964019789084        10.012469217181348        11.316641273631987     
 C   2.7915159460200338        7.7657559795946236        10.755845472638168     
 C  -2.0713545696352393        5.8876635388690248        10.641246842194221     
 C -0.93252158450568201        6.6417974203514545        8.6242722262527494     
 H  -2.7137669972559664        5.6366258968801883        14.644355438580432     
 H  -1.2224809167755311        6.4678821746809723        15.152033763951263     
 H  -1.1778124045649330        4.1278710730975607        12.983655962623875     
 H -0.12424663986670165        4.9634855991813467        14.136479730081973     
 H  -3.0820410082923706        7.0336825528598776        12.122042693347924     
 H  -3.1442333387802504        5.2733697816923835        12.376221366363090     
 H  -2.3376760249904893        10.848042969549596        13.434287323328189     
 C  -4.0384645220413002        10.194673177694714        14.617368352329876     
 C  -3.9528485111968918        7.8706189871467203        15.192210311232362     
 C   2.0909685082366085        5.8920343018004990        14.593212445732940     
 C  0.95488678201418364        6.6578123582398909        16.607142080963673     
 H   2.7417098794429315        5.6331158748664700        10.591976410031721     
 H   1.2520406655354670        6.4649763063168830        10.080229473889197     
 H   1.2019551830483437        4.1276933763178754        12.246733258486264     
 H  0.14852241187039894        4.9657867677508012        11.095575009767112     
 H   3.1084889015322323        7.0306620895229450        13.111894781198652     
 H   3.1658211987561220        5.2694024759208320        12.862218190395337     
 H   2.3880176824440560        10.838168230513983        11.823688405645699     
 C   4.0831818448240798        10.184105512561505        10.632874663807224     
 C   3.9810494107278194        7.8657265097806457        10.036743099892627     
 C  -2.5460636770408929        4.7789040649665413        9.9335909003560694     
 C  -1.4205611145642776        5.5260694302813365        7.9346848989561467     
 H -0.32301522469594440        7.3778023106682378        8.1024486745636413     
 H  -4.5063614100376439        11.174335298627282        14.663866839068932     
 C  -4.6171176808807202        9.0959123139061617        15.247684030256490     
 H  -4.3638540006416697        6.9894421716059130        15.678541296348799     
 C   2.5546947314309372        4.7794620294107446        15.302257447986113     
 C   1.4337987026902761        5.5394117782623820        17.298725790753188     
 H  0.35046762394979247        7.3991858284367265        17.127360668673060     
 H   4.5584004889568766        11.160589045598488        10.595501420325316     
 C   4.6519533386754430        9.0877109208829356        9.9892945034234266     
 H   4.3853468394220965        6.9860546315918510        9.5420956588227934     
 H  -3.1772967895754611        4.0559872899785550        10.451192272800409     
 C  -2.2359863866888774        4.5939864635248284        8.5828698561147121     
 H  -1.1622695296938699        5.4075555188909545        6.8811298542791661     
 H  -5.5691092649384819        9.1916553485776600        15.767020094550839     
 H   3.1795939522352539        4.0501238119582368        14.785686559488127     
 C   2.2408851630848883        4.5984613431688439        16.652667904217740     
 H   1.1755572180244565        5.4249555672081256        18.352728728424250     
 H   5.6023101534162025        9.1827461131774530        9.4667322957352003     
 H  -2.6413313159372764        3.7343365752744861        8.0587438636604976     
 H   2.6356962060986193        3.7348447665722788        17.178147192853302     
         256

 Dy   4.3114185083245768        8.4528745197905555E-002   4.2240969491354656     
 Cl   4.3101496380291735       -2.5956138984911594        4.2040062773507243     
 O   5.1321702039009773       0.53768742109392631        2.2549032323178615     
 N   5.7216530831082730        2.2208127814405811        4.6640225764238616     
 N   6.5237330473586752      -0.35855228354812818        5.4611935263446476     
 O   3.4859314270387984       0.56360184515677403        6.1836377906404421     
 N   2.9150036293438748        2.2256769951125186        3.7549395984562102     
 N   2.0841350323416807      -0.35049695874967918        3.0063323214993312     
 C   5.5725060444838519        1.6044329457941455        1.5847957111100410     
 C   6.3559565138335445        2.0177104908561398        5.9896406033090202     
 C   4.8871237882256526        3.4516389600144919        4.7177341510034427     
 C   6.8236886723810759        2.3550368733767679        3.6536851761134734     
 C   7.1563363864813141       -1.5483318107269857        5.5550715830265416     
 C   7.0907301541271961       0.70887186586665030        6.0766725916923745     
 C   3.0403679197703459        1.6342006652942267        6.8445718049343638     
 C   2.2789143337299529        2.0132341196035903        2.4314484893217525     
 C   3.7575298084419950        3.4507168545587805        3.6899871849976567     
 C   1.8115532628361277        2.3817206511875257        4.7600761309872786     
 C   1.4379317114785342       -1.5344666879980848        2.9358075224092661     
 C   1.5376168193279383       0.70681661682853325        2.3562822153729241     
 C   6.3925414550572164        2.5711522898487211        2.2328563511964008     
 C   5.2252575275880373        1.8223797982378762       0.23088522228223474     
 H   7.0472940028732989        2.8429093405581991        6.2330603725529174     
 H   5.5553452991189127        2.0156339223166073        6.7456339192321977     
 H   5.5163607381892437        4.3456168007538700        4.5667843945469677     
 H   4.4605831591226357        3.5178687973595757        5.7236803444877236     
 H   7.4064266641469834        1.4251243986035975        3.7131358208450700     
 H   7.4791406207878399        3.1867809126987359        3.9589426448168989     
 H   6.6503650492256021       -2.3790571275311030        5.0684985986463218     
 C   8.3632826767963344       -1.7179523473116374        6.2296351655060711     
 C   8.2887395824666203       0.61223636755782518        6.7812208434407779     
 C   2.2339736529841376        2.6030677301271714        6.1826591238306357     
 C   3.3629656469913320        1.8485977127667985        8.2046095046994036     
 H   1.5889086970640121        2.8384235185633822        2.1839906358431884     
 H   3.0776507345554238        2.0050468462542721        1.6735516558952006     
 H   3.1342824753700560        4.3496832799685601        3.8354354357330100     
 H   4.1829113965863911        3.5076931689196207        2.6832450130104561     
 H   1.2172614082395457        1.4588651932413461        4.7053415073708624     
 H   1.1668071457674944        3.2185195218900677        4.4449065353089035     
 H   1.9267911778173310       -2.3573286652139935        3.4521360515126882     
 C  0.23968922668758855       -1.7088839008278147        2.2472452976607067     
 C  0.35172358772820322       0.60365639070995825        1.6311454568818751     
 C   6.8523367123300520        3.6847805361431432        1.5231392539082573     
 C   5.6975403978717782        2.9436562299994251      -0.46076381302343700     
 H   4.6085980398430184        1.0887096410433275      -0.28557081127564454     
 H   8.8283726618734768       -2.6986189504197031        6.2835974143156657     
 C   8.9507116807960738      -0.61386001093904452        6.8423232181273104     
 H   8.7054510274138632        1.4969401862751248        7.2561977403384343     
 C   1.7618594894671833        3.7159399541062847        6.8856453797401267     
 C   2.8760919366021813        2.9673516001578379        8.8901153786432232     
 H   3.9671275835728315        1.1110035504172755        8.7303378553170177     
 H -0.23825947879563661       -2.6842591092100752        2.2168506126025851     
 C -0.32256239170474571      -0.61686500068776762        1.5905570005820153     
 H  -4.7932941312966756E-002   1.4802441329881837        1.1271863617682123     
 H   7.4863697583732343        4.4088803007645838        2.0356708004958888     
 C   6.5197433591721241        3.8759428104968436       0.17852166255328422     
 H   5.4217771896010953        3.0666089064774074       -1.5094204182072775     
 H   9.9067135406421247      -0.70619491247215271        7.3546584318730339     
 H   1.1349105520779663        4.4402616982387881        6.3644046693412681     
 C   2.0676279789185115        3.9020903358629808        8.2371155012576498     
 H   3.1293589990124575        3.0862608126782360        9.9448272180053010     
 H  -1.2712111122920455      -0.71387944676175119        1.0651351865765823     
 H   6.9111213603345272        4.7411520108033480      -0.34724118137005244     
 H   1.6645138465460239        4.7647034821744798        8.7578339691162999     
 Dy   4.3018870977351673        16.886899523072209        12.607459899029525     
 Cl   4.3008177807083783        19.563440524441134        12.618465925430549     
 O   3.4685144167543966        16.415365688058667        10.649480624794730     
 N   2.9078057649411124        14.737692698558648        13.070061700262663     
 N   2.0840251681085347        17.313196018743142        13.842442274871363     
 O   5.1373568931329308        16.423661789317180        14.566629907004403     
 N   5.7091340593937474        14.742570527631408        12.151603371256352     
 N   6.5176655466318989        17.322842667114870        11.370481649925550     
 C   3.0318960621848783        15.342347566679445        9.9865317760822290     
 C   2.2777525007476633        14.944568037909091        14.396911540575973     
 C   3.7481380855315720        13.510809797623590        13.126780416310835     
 C   1.8016690707979619        14.588652367667965        12.066642611865072     
 C   1.4395112839941544        18.497223926412065        13.925764208193353     
 C   1.5350947433912729        16.249279303863464        14.479778841521460     
 C   5.5824214492384128        15.357419689555384        15.235327942476813     
 C   6.3409334279166600        14.950813144738460        10.825679406759917     
 C   4.8742932959425032        13.512186698727547        12.095437099948517     
 C   6.8138430750826116        14.599865594623580        13.157465994284664     
 C   7.1562251989721553        18.509975817081489        11.286521194666209     
 C   7.0791338120504221        16.258230031540553        10.745110733430689     
 C   2.2258684621125386        14.370252925307344        10.644180248082254     
 C   3.3665264835936384        15.126272337156385        8.6295478249733488     
 H   1.5906911565482800        14.117429252376109        14.646005015987914     
 H   3.0807026937466606        14.952907385011802        15.150514926037371     
 H   3.1224993712239026        12.613532204874545        12.980283526490469     
 H   4.1774813781533302        13.449299565329543        14.131723021297846     
 H   1.2103431760408447        15.513190246411465        12.124705685849863     
 H   1.1550489874167018        13.752460997090486        12.379424517088585     
 H   1.9304143774902758        19.325552447565663        13.420408812301151     
 C  0.24011538565402002        18.664986325014102        14.613875551384254     
 C  0.34642850346914983        16.344769063681511        15.200922519811366     
 C   6.3903234169611265        14.384847425953424        14.580772710566121     
 C   5.2566849593544642        15.149050620328024        16.595836478936221     
 H   7.0307100410812229        14.125671004405472        10.577261411737737     
 H   5.5393379756385785        14.957098549536395        10.070719513461801     
 H   5.5037313414062856        12.617742477243512        12.243525782959143     
 H   4.4459959044562298        13.447487953868821        11.090269363425396     
 H   7.4021906771491786        15.526298257709044        13.097819612593300     
 H   7.4635960525827132        13.765065679470553        12.847704300745093     
 H   6.6555818961489734        19.338504591916216        11.781957784811231     
 C   8.3625007637813482        18.680204697502628        10.610971505277735     
 C   8.2762748393063035        16.355706683776130        10.038952552073209     
 C   1.7673852160551762        13.251827692803309        9.9409760777129641     
 C   2.8944490549388004        14.001114125533185        7.9440479749058488     
 H   3.9702081186939249        15.866218153411134        8.1063963395209768     
 H -0.23571385244396528        19.640786663611276        14.657529811803284     
 C -0.32611631810572916        17.565483621093982        15.254101348891007     
 H  -5.5525783449352113E-002   15.462807374294936        15.693430674729740     
 C   6.8558280963579312        13.272250668563135        15.289005884901508     
 C   5.7375989843583364        14.031292112374437        17.287206601604588     
 H   4.6510690251299325        15.887793887651334        17.117834976249185     
 H   8.8322874960023796        19.658820760643600        10.565379479368112     
 C   8.9434244762167250        17.579501766995151        9.9864468399076056     
 H   8.6886769607168794        15.472998948121717        9.5566619677902622     
 H   1.1428588917693547        12.523940982621891        10.460198440822589     
 C   2.0872692921828895        13.062452831234003        8.5930783675487437     
 H   3.1581065222814053        13.880031945680201        6.8921590369090575     
 H  -1.2751658055172745        17.657735968135281        15.779356436252737     
 H   7.4800143487567787        12.543204743978796        14.771005559386222     
 C   6.5447306621032375        13.090997391101702        16.640177655376721     
 H   5.4793776798882181        13.916520018240178        18.341208466557990     
 H   9.8992155823129249        17.672630241412584        9.4737697550931816     
 H   1.6976001321290974        12.193783047605242        8.0719156012881452     
 H   6.9415666207309004        12.228122078093836        17.165956087200342     
 Dy  -4.8404308680373362E-003   8.5527237469402753        4.1989717118104481     
 Cl  -1.8814941686079546E-002   5.8697252703732108        4.2236417760813936     
 O  0.81180906711229328        9.0275970314556471        2.2318580167899036     
 N   1.3944074127117905        10.688491412383000        4.6548092644607042     
 N   2.2222382164433458        8.1188845832047356        5.4158359551402189     
 O -0.81309302715313270        9.0244211647769834        6.1653487959129016     
 N  -1.4193882224026935        10.689035203862781        3.7453669974918906     
 N  -2.2093246502724204        8.1008647549325481        2.9446512596910566     
 C   1.2581920357943446        10.094777366907108        1.5668316949438541     
 C   2.0334823940793592        10.484755026056952        5.9787714259219955     
 C  0.55056015034087957        11.913927914850973        4.7163189336913769     
 C   2.4955663731229123        10.842647880926618        3.6461034215574650     
 C   2.8656068770339953        6.9335911468101648        5.4880967079918843     
 C   2.7734255678014303        9.1780734226317424        6.0586309010011510     
 C  -1.2647385304505958        10.088745730296086        6.8317952717268478     
 C  -2.0525617160106133        10.481985776877018        2.4206489977488874     
 C -0.58016955912834711        11.916053677480605        3.6893663457477044     
 C  -2.5182719743809430        10.828091379804784        4.7571968144624339     
 C  -2.8411799337650248        6.9105825352118435        2.8485729560663580     
 C  -2.7809772115477713        9.1692028433635997        2.3336102112036050     
 C   2.0689421787585798        11.063248481859285        2.2245614751658693     
 C  0.93168382775861069        10.308428705586151       0.20730833202450316     
 H   2.7240304701363538        11.311453879438682        6.2193862615544138     
 H   1.2361088491020014        10.480899916044741        6.7380333842349360     
 H   1.1750019085669594        12.811618506499414        4.5685400839473438     
 H  0.12605572053282982        11.973941799530746        5.7232275910009802     
 H   3.0896449939201842        9.9196213524417036        3.7007979494452679     
 H   3.1412275270727665        11.679605838376785        3.9589194746038583     
 H   2.3721420506840967        6.1096440729126495        4.9777705058256627     
 C   4.0669331769917729        6.7603912038294807        6.1715310075993246     
 C   3.9618289963377764        9.0758360049823601        6.7791984064345181     
 C  -2.0864869162206556        11.050099152735349        6.1778856277163392     
 C -0.92756949899927055        10.306854831768479        8.1878579678990810     
 H  -2.7484509393876717        11.303162177360949        2.1757249757523418     
 H  -1.2520911373420112        10.483790472444129        1.6645267913597768     
 H  -1.2055023900772290        12.812818290700299        3.8410134731520600     
 H -0.15496193566794403        11.980677066711118        2.6828183864424782     
 H  -3.1019151576866570        9.8982301985186094        4.7023006045845532     
 H  -3.1745962317136995        11.658871439155931        4.4506781474244637     
 H  -2.3328167712985524        6.0795537542806919        3.3318570051450647     
 C  -4.0493859865987636        6.7404062283828674        2.1764461178003081     
 C  -3.9802445685516670        9.0712354318325890        1.6308679255178860     
 C   2.5385188666579626        12.176031601861773        1.5195645548654189     
 C   1.4159918912817466        11.427071005636529      -0.48022122294869485     
 H  0.32465060776234023        9.5713945489014129      -0.31602987116958692     
 H   4.5435646746947302        5.7845568443808482        6.2044069010221099     
 C   4.6339827979935064        7.8543092858605412        6.8210770867146024     
 H   4.3652555857904094        9.9536139848432335        7.2780256555733391     
 C  -2.5525635177455794        12.163336579326263        6.8843750484844959     
 C  -1.4078972637790446        11.426591893919385        8.8763343427722123     
 H -0.31280534510857610        9.5732619669255445        8.7070567566359660     
 H  -4.5119855706346783        5.7587417767248636        2.1208586900531636     
 C  -4.6406477555551655        7.8444638635421802        1.5676513121734141     
 H  -4.3995937844664201        9.9564104860637439        1.1589601140378571     
 H   3.1670719221829620        12.900886983381286        2.0383578144968015     
 C   2.2270303084996446        12.362271991338387       0.16928131034124169     
 H   1.1579818186043609        11.546041857947893       -1.5338215250199125     
 H   5.5843743205460958        7.7576940397418106        7.3433663266976348     
 H  -3.1855857399329515        12.885507064240107        6.3679203306141980     
 C  -2.2280049714954018        12.356370613040900        8.2307031343925772     
 H  -1.1394835801071757        11.550564587533742        9.9267329710248102     
 H  -5.5979739016286167        7.7518285637528876        1.0575808672166420     
 H   2.6272389543405041        13.225225489890802      -0.35329660501060972     
 H  -2.6251857879561911        13.220733483882292        8.7535223649036240     
 Dy   1.8553267426497728E-002   8.3872064853092585        12.611604685728942     
 Cl   1.4589676326699942E-002   11.068815772092545        12.598876989104495     
 O -0.80304119037807853        7.9184732632249473        10.650890808245368     
 N  -1.3853668185487613        6.2514151533280478        13.071886154265805     
 N  -2.1979394984856921        8.8312673649480509        13.846532986746446     
 O  0.84478726749083777        7.9313418251680057        14.580072512389570     
 N   1.4209251003374606        6.2512976521648627        12.162647170652587     
 N   2.2428556347217667        8.8268960273120687        11.393938832688347     
 C  -1.2531287726857414        6.8533235244340354        9.9846098479771754     
 C  -2.0190673746421686        6.4607305703967439        14.397010345318366     
 C -0.54657427677022041        5.0238010548062935        13.131618723003562     
 C  -2.4888582941133843        6.1056156038303842        12.064922498694843     
 C  -2.8343092391500706        10.019605254852653        13.932179604571845     
 C  -2.7563637181991436        7.7689034369371095        14.478119801581558     
 C   1.2879024113214170        6.8650156115662755        15.248416737711713     
 C   2.0568561467498085        6.4584574211356349        10.838205491352998     
 C  0.58146364411003160        5.0242356919096327        12.102398090817662     
 C   2.5225209383551843        6.1056673922972786        13.171729222945865     
 C   2.8849994428841814        10.012557485436011        11.315946867073990     
 C   2.7962594562150249        7.7653597850959679        10.756945995078626     
 C  -2.0659018258514297        5.8867736372767689        10.641718031495666     
 C -0.92745821242926141        6.6418742478635906        8.6248696044395619     
 H  -2.7092606371419747        5.6357445708101412        14.644705454910323     
 H  -1.2181418587816484        6.4671185790107293        15.152696656063446     
 H  -1.1725345934236997        4.1269426456231706        12.984705136192904     
 H -0.11923355897502624        4.9629917242610100        14.137480301611481     
 H  -3.0773042808192779        7.0321257663699077        12.122473189835944     
 H  -3.1388540557601878        5.2717706846442880        12.376409130097317     
 H  -2.3356529726178668        10.846274886737197        13.431440610396141     
 C  -4.0354406971559751        10.193118418796036        14.616073473222407     
 C  -3.9480820007476689        7.8697045168100406        15.193335238499271     
 C   2.0958558994274563        5.8917268116503747        14.594431113549703     
 C  0.95937059306063766        6.6568982119549176        16.608370316597757     
 H   2.7468078513071985        5.6326094525498522        10.593143396448792     
 H   1.2571300238516003        6.4643763718126621        10.081298704066898     
 H   1.2072808761612579        4.1270879192634062        12.247897641014697     
 H  0.15379457890279921        4.9648961683881012        11.096600689325335     
 H   3.1130022728741742        7.0307154067172091        13.113113298898989     
 H   3.1709737981920916        5.2694776173406241        12.863486186646503     
 H   2.3905365786080419        10.838375479910487        11.822134932959273     
 C   4.0864275028430592        10.184396898096129        10.632299919980417     
 C   3.9860719141458643        7.8654254011104845        10.038344073769471     
 C  -2.5401820743306693        4.7779727179499067        9.9338452175920526     
 C  -1.4152037188482083        5.5261736165110023        7.9350362127671099     
 H -0.31831301619695829        7.3783488498261782        8.1032556051727305     
 H  -4.5040038166532330        11.172503982920462        14.661672383326700     
 C  -4.6129266128855404        9.0947162088546207        15.248089044442366     
 H  -4.3583016324562527        6.9887681933544350        15.680762838686599     
 C   2.5602598558232028        4.7794956853830595        15.303562562114584     
 C   1.4389230265677069        5.5388211997467867        17.300025056964891     
 H  0.35447757676234437        7.3978529629275451        17.128597224354795     
 H   4.5608807072676569        11.161207946748867        10.593993494893988     
 C   4.6562731091065821        9.0877567313872021        9.9901331567425693     
 H   4.3910644927915712        6.9856149142438886        9.5445287331420960     
 H  -3.1711434573315960        4.0547018759839162        10.451299548850306     
 C  -2.2300761373416580        4.5935041505936205        8.5830748956860337     
 H  -1.1572248701704024        5.4081139746432152        6.8813614773343748     
 H  -5.5645593757288614        9.1905206163582456        15.768081701538128     
 H   3.1855674714514404        4.0504878788436773        14.787044246966095     
 C   2.2466735859386660        4.5984224346266336        16.654009707663306     
 H   1.1805684594683423        5.4242373294810946        18.353992712843187     
 H   5.6068199555121518        9.1828773753830895        9.4679501547263989     
 H  -2.6349146743279572        3.7337287001808646        8.0587883134703731     
 H   2.6422968901239647        3.7352034070292093        17.179527349589979     
         256

 Dy   4.3029123671830511        8.5633190031937048E-002   4.2201361815236433     
 Cl   4.3021586576861157       -2.5946500025941059        4.2032947677004833     
 O   5.1227491509339851       0.54171989339595084        2.2513043160119075     
 N   5.7118817129388493        2.2221702459603874        4.6626578485159085     
 N   6.5177152796057829      -0.35685671633208543        5.4538927113297646     
 O   3.4793449716925320       0.56167636387118269        6.1813386519269615     
 N   2.9050946137959168        2.2256333064416789        3.7543674191374734     
 N   2.0762246068277874      -0.35092821646645278        3.0014710640328874     
 C   5.5649034613225679        1.6081341338960971        1.5819066869066940     
 C   6.3468721521890297        2.0180921202374269        5.9878028544726796     
 C   4.8765496398504347        3.4524022007096611        4.7175290492022945     
 C   6.8138355498207170        2.3584576924845124        3.6525870733089825     
 C   7.1517767699875430       -1.5460174627179903        5.5450593287176941     
 C   7.0823449341514637       0.70944028941110016        6.0733523027949161     
 C   3.0346181893802302        1.6319747365628179        6.8432255020895765     
 C   2.2685380075866353        2.0140778802357273        2.4309798399478351     
 C   3.7467508918613301        3.4512799976058535        3.6899965335651039     
 C   1.8023518897240851        2.3794143410250168        4.7607277627915190     
 C   1.4318132087856894       -1.5356589522987232        2.9278126204061774     
 C   1.5279067236186257       0.70738427238568891        2.3546188684819498     
 C   6.3838684240048114        2.5748278994991476        2.2314401445642669     
 C   5.2216340256920244        1.8250764126919174       0.22688645755482317     
 H   7.0382857231488662        2.8432231574721327        6.2312672712352777     
 H   5.5468084803459421        2.0155223672110716        6.7443647262881319     
 H   5.5050769075261634        4.3468759927025804        4.5666752242979785     
 H   4.4503991874484239        3.5179491765397173        5.7236514919251489     
 H   7.3977898856646558        1.4292930994357316        3.7116586139633800     
 H   7.4682713512252263        3.1907391348324907        3.9586934815779324     
 H   6.6476993961837350       -2.3758006990207350        5.0550127916308814     
 C   8.3577420124975568       -1.7162120787744248        6.2212019974373804     
 C   8.2790114282110796       0.61203813660521678        6.7801780496938520     
 C   2.2264750299560920        2.6004546188847812        6.1828966064870903     
 C   3.3606756635942214        1.8471199107778657        8.2023386725996037     
 H   1.5783689381093413        2.8393067108089216        2.1841396903621257     
 H   3.0671678074036159        2.0063966272028484        1.6729632850634670     
 H   3.1228701843133706        4.3497812495790393        3.8356598159886732     
 H   4.1721403007242612        3.5087428828797478        2.6832511686736371     
 H   1.2093432302263638        1.4557650443942309        4.7058663212472416     
 H   1.1562633264116631        3.2156143410600455        4.4468910014059357     
 H   1.9223360059782206       -2.3593047305093289        3.4412629173751257     
 C  0.23327208442505903       -1.7097569600852101        2.2396748981738046     
 C  0.34128815745213548       0.60478068627330550        1.6307013483212498     
 C   6.8466687304867007        3.6873809128620954        1.5219989588055050     
 C   5.6973226418811862        2.9449915254996166      -0.46456141928229128     
 H   4.6059741579953455        1.0912555577288849      -0.29055778045042968     
 H   8.8242819030156507       -2.6963021238464688        6.2724524163104434     
 C   8.9423592680640489      -0.61345357659269650        6.8388683137182067     
 H   8.6938860423759081        1.4958196764167500        7.2584268664589553     
 C   1.7563640969447887        3.7137558178708567        6.8864991569267504     
 C   2.8760206213347876        2.9664878684385583        8.8883795685621472     
 H   3.9662757668818878        1.1099017116115171        8.7269117998780104     
 H -0.24305545433042441       -2.6858033961400496        2.2062327854017236     
 C -0.33140054506983041      -0.61646199045851180        1.5873298927213433     
 H  -5.9900452975311165E-002   1.4821799702254557        1.1294544938788083     
 H   7.4803680652821560        4.4111995044097227        2.0354003572972590     
 C   6.5184381671147493        3.8772264174312290       0.17619333983552282     
 H   5.4250658604673978        3.0669135317849383       -1.5142170372048516     
 H   9.8975781038280850      -0.70629321171476855        7.3526087406486891     
 H   1.1286032260519776        4.4380627220925248        6.3662936180608449     
 C   2.0659152207123412        3.9008860554419873        8.2369513282717666     
 H   3.1323080473083049        3.0861433341521574        9.9422535118035338     
 H  -1.2803805463613638      -0.71314467764116751        1.0624860529510549     
 H   6.9125810991563510        4.7412494640688987      -0.34934631941336830     
 H   1.6645777930306827        4.7640817538829872        8.7580841786108667     
 Dy   4.3038398412234447        16.886600393348139        12.606873873653015     
 Cl   4.3029185605722517        19.563134465960758        12.616145210320365     
 O   3.4703619144695979        16.415174086739110        10.649033350196486     
 N   2.9091779312607415        14.737629230572434        13.069699100708441     
 N   2.0869477663723561        17.313473641228761        13.843611047380909     
 O   5.1397121420886203        16.423484835678121        14.565964318669600     
 N   5.7104451399958318        14.741989029620939        12.151074668970901     
 N   6.5204653149879324        17.321898655843246        11.371388414450367     
 C   3.0325797006899191        15.342725902686297        9.9858598041548170     
 C   2.2791784169651095        14.944402697672729        14.396607697383981     
 C   3.7491500856877149        13.510491685282393        13.126140588840556     
 C   1.8029286417319745        14.589031561311977        12.066344801043380     
 C   1.4432232294961032        18.497862789308044        13.927766691395568     
 C   1.5369361929275154        16.249342317408974        14.479687113147641     
 C   5.5836059811589411        15.356720694070257        15.234508888584541     
 C   6.3421456431111070        14.950342047492308        10.825131937739945     
 C   4.8752298100950018        13.511870674351698        12.094716256299012     
 C   6.8151329702550747        14.598778900515722        13.156891858689775     
 C   7.1598218268814362        18.508659190920991        11.288257426977472     
 C   7.0808390802336145        16.257486646093703        10.744750447953791     
 C   2.2265860123416927        14.370744904171563        10.643695550221503     
 C   3.3656712158624256        15.127331842037590        8.6284072838155659     
 H   1.5919262327655201        14.117369392550739        14.645555857358609     
 H   3.0821209544311072        14.952388764541201        15.150218597958245     
 H   3.1232388511159352        12.613437832116363        12.979433260326978     
 H   4.1784736166688869        13.448587419719697        14.131060728265231     
 H   1.2118661889938964        15.513740943474311        12.124619481766576     
 H   1.1561046167778013        13.753006588693658        12.379138437425723     
 H   1.9350610539935169        19.326367291810442        13.423616473067433     
 C  0.24338158263601334        18.665726024776070        14.615078832556168     
 C  0.34762965494609993        16.344858935654340        15.199752574774244     
 C   6.3912199213074183        14.383802058402281        14.580082349744080     
 C   5.2566735534029760        15.148005602718683        16.594686710090812     
 H   7.0316372173208155        14.125055648736982        10.576439971391823     
 H   5.5404256353590524        14.957080926157598        10.070299559474535     
 H   5.5044211193375236        12.617206207395675        12.242519936539427     
 H   4.4467766629374861        13.447565746779215        11.089581633516930     
 H   7.4038365501661199        15.524977375539363        13.097354962728867     
 H   7.4645618264218090        13.763723193713702        12.847118491896728     
 H   6.6600894666326491        19.337030204044144        11.784858501074154     
 C   8.3656842041542330        18.678747652668420        10.611952063451824     
 C   8.2773677828708685        16.354898648884092        10.037525465282139     
 C   1.7668580182367843        13.252953867935538        9.9402654307419738     
 C   2.8921570888592001        14.002974311122124        7.9426058431372324     
 H   3.9692668028626166        15.867155493040757        8.1050416583806513     
 H -0.23171736739597687        19.641836651440855        14.659499821935523     
 C -0.32430131397048612        17.565902992062654        15.253406792560671     
 H  -5.5287480199568084E-002   15.462705003929958        15.691117117419825     
 C   6.8554047919386205        13.270559617775424        15.288121954601007     
 C   5.7360403249388918        14.029401838216291        17.285774794769726     
 H   4.6513292452532884        15.887155995200889        17.116504196366122     
 H   8.8362300446349185        19.657032907229066        10.567115135745407     
 C   8.9451750724778147        17.578350382763432        9.9855496289384025     
 H   8.6887926680779195        15.472369134281145        9.5540849763268412     
 H   1.1424695954462363        12.525076352981261        10.459669339015059     
 C   2.0851195745219262        13.064346928022669        8.5918792620324957     
 H   3.1547359537209370        13.882460240786802        6.8903783945393711     
 H  -1.2739626666115167        17.658147414856849        15.777544511601825     
 H   7.4794565956378527        12.541291442919198        14.770262987224147     
 C   6.5429409921354917        13.088802192267801        16.638905659217816     
 H   5.4769002407588117        13.914227332726785        18.339502696038661     
 H   9.9004154997752831        17.671501397241727        9.4718460975287861     
 H   1.6941702074193985        12.196387882103496        8.0704813231254295     
 H   6.9384423523205996        12.225210300195892        17.164471707833563     
 Dy   2.3148706546417767E-003   8.5527034213935167        4.2018705719736316     
 Cl  -1.2390058590719696E-002   5.8696199363488066        4.2234499256542630     
 O  0.81912318507486226        9.0247818989370998        2.2341090333266020     
 N   1.4027661198745269        10.687565104021999        4.6556420453404694     
 N   2.2277356862955640        8.1176642140364912        5.4216057671934790     
 O -0.80670091286875512        9.0270731323513225        6.1672299911086004     
 N  -1.4109561622017956        10.689884103775189        3.7458319179612602     
 N  -2.2034531241482807        8.1019066151216990        2.9495592608273711     
 C   1.2649396970295630        10.091761302504739        1.5683746787625694     
 C   2.0417301039195728        10.484747983037970        5.9798190423813304     
 C  0.55984432952725305        11.913689889567316        4.7162722445942515     
 C   2.5038411784152750        10.839876707084413        3.6464830190383100     
 C   2.8695345390559970        6.9317018173401097        5.4966591878945890     
 C   2.7809956468342869        9.1778307350544956        6.0609767197007667     
 C  -1.2588260351003973        10.091691096697392        6.8328863894845657     
 C  -2.0438843589070754        10.481900141584678        2.4211609425659253     
 C -0.57074350268556473        11.916164179187069        3.6891606719318029     
 C  -2.5101953295206285        10.830967142936521        4.7568781282416222     
 C  -2.8369358681433501        6.9123150863745630        2.8561860585442385     
 C  -2.7730983223651804        9.1694294504423990        2.3353266340690699     
 C   2.0764698230390533        11.060202343472858        2.2251147100105797     
 C  0.93655515740574058        10.305568408790768       0.20932124611633543     
 H   2.7323741872909029        11.311488042159121        6.2199748433029418     
 H   1.2441870418346677        10.481545100129827        6.7389079078899572     
 H   1.1851137881446396        12.810791190166276        4.5683406265982294     
 H  0.13510412745521988        11.974366715553831        5.7230607459339868     
 H   3.0968558996467892        9.9161899096611350        3.7015113531968451     
 H   3.1504233835151778        11.676353351584524        3.9585345232359055     
 H   2.3743031078893977        6.1069354913750997        4.9894383045171082     
 C   4.0715606178945150        6.7589049057196542        6.1789904845995505     
 C   3.9704733382918507        9.0762190335549064        6.7797771782563450     
 C  -2.0794342452137706        11.053260630790232        6.1778089538442256     
 C -0.92380151499951357        10.309548803645654        8.1894982742993871     
 H  -2.7395301683917812        11.303083710573969        2.1755475566015612     
 H  -1.2433556330946742        10.482914679229419        1.6651000556398512     
 H  -1.1952756758181526        12.813516535566865        3.8405180216680397     
 H -0.14550773804529601        11.980142608474079        2.6826063010283185     
 H  -3.0950185391911047        9.9018313461457392        4.7022305928230352     
 H  -3.1654002096091332        11.662319503837287        4.4493756309163093     
 H  -2.3302432185323685        6.0819672815204617        3.3423214082300428     
 C  -4.0445828283658427        6.7419307404885780        2.1831485513002051     
 C  -3.9714353582344448        9.0710515881883929        1.6309988660119239     
 C   2.5445519575386415        12.173374359374517        1.5197534031436124     
 C   1.4193134112544978        11.424639817691020      -0.47858853236579652     
 H  0.32895222887489350        9.5685424973676092      -0.31334168601305795     
 H   4.5467061887298197        5.7824600048538990        6.2145519192480734     
 C   4.6412521562623370        7.8540575558070280        6.8239895602430680     
 H   4.3755781505602735        9.9548149932954892        7.2757294737822260     
 C  -2.5468048320637200        12.166306418417509        6.8837481948896633     
 C  -1.4054973076526962        11.429034041579591        8.8774341066148086     
 H -0.30991166903905082        9.5757885836170296        8.7095243562239766     
 H  -4.5087018708897864        5.7608756710165769        2.1301316459687758     
 C  -4.6332936865701102        7.8449359656947868        1.5700815092156095     
 H  -4.3891341274109479        9.9555332597091635        1.1563822668252379     
 H   3.1731718395886417        12.898505271187524        2.0380323483312011     
 C   2.2309010078664295        12.359987389258924       0.17001892556082779     
 H   1.1596253798695739        11.543878285831930       -1.5317400358132751     
 H   5.5923575808640642        7.7578509740945405        7.3450191473984230     
 H  -3.1793993920553016        12.888403984426740        6.3665982862094657     
 C  -2.2246166457302681        12.358905462493933        8.2306878254950515     
 H  -1.1388985997381171        11.552718367155826        9.9283224672832073     
 H  -5.5900255319857441        7.7520190536019244        1.0589341821110947     
 H   2.6297714117936692        13.223386850227202      -0.35287064557373982     
 H  -2.6229680396374611        13.222961596354860        8.7530779657357485     
 Dy   2.3144195984331817E-002   8.3864256130061730        12.612852082152628     
 Cl   1.8850161517799963E-002   11.068078402895031        12.601116171702996     
 O -0.79823879955205224        7.9180224503832983        10.651775686796912     
 N  -1.3805241743991741        6.2504455791853664        13.072542664510536     
 N  -2.1945363869904613        8.8300153973320352        13.845682796097629     
 O  0.84869912379389179        7.9304159066120041        14.581300396859714     
 N   1.4258201612916404        6.2507484451099087        12.163713225601724     
 N   2.2468627928145115        8.8266144575080467        11.394224594692231     
 C  -1.2479916267571609        6.8528950119893572        9.9853129000514507     
 C  -2.0145457188947793        6.4598552536311624        14.397480743545577     
 C -0.54150055614681369        5.0230290507041957        13.132575971569040     
 C  -2.4837320127089231        6.1043164971869235        12.065361655629895     
 C  -2.8315600342000473        10.018062662035101        13.930412598814563     
 C  -2.7521002189994292        7.7679036500580727        14.478391342054371     
 C   1.2923176229142781        6.8642698299775171        15.249669673841142     
 C   2.0618816603998722        6.4579101735237563        10.839338320768665     
 C  0.58662705614002109        5.0234978980064220        12.103461506211774     
 C   2.5273590748701227        6.1055111975981857        13.172942953597243     
 C   2.8882024837894540        10.012645753690673        11.315252460515994     
 C   2.8010029664100164        7.7649635905973113        10.758046517519084     
 C  -2.0604490820676200        5.8858837356845131        10.642189220797110     
 C -0.92239484035284092        6.6419510753757267        8.6254669826263743     
 H  -2.7047542770279831        5.6348632447400941        14.645055471240216     
 H  -1.2138028007877655        6.4663549833404854        15.153359548175631     
 H  -1.1672567822824664        4.1260142181487804        12.985754309761935     
 H -0.11422047808335083        4.9624978493406742        14.138480873140987     
 H  -3.0725675533461851        7.0305689798799387        12.122903686323962     
 H  -3.1334747727401249        5.2701715875961916        12.376596893831545     
 H  -2.3336299202452446        10.844506803924798        13.428593897464095     
 C  -4.0324168722706499        10.191563659897357        14.614778594114938     
 C  -3.9433154902984460        7.8687900464733609        15.194460165766181     
 C   2.1007432906183046        5.8914193215002504        14.595649781366468     
 C  0.96385440410709167        6.6559840656699452        16.609598552231837     
 H   2.7519058231714655        5.6321030302332344        10.594310382865862     
 H   1.2622193821677337        6.4637764373084412        10.082367934244600     
 H   1.2126065692741719        4.1264824622089371        12.249062023543130     
 H  0.15906674593519946        4.9640055690254012        11.097626368883557     
 H   3.1175156442161160        7.0307687239114722        13.114331816599327     
 H   3.1761263976280616        5.2695527587604163        12.864754182897668     
 H   2.3930554747720278        10.838582729306994        11.820581460272848     
 C   4.0896731608620396        10.184688283630752        10.631725176153612     
 C   3.9910944175639096        7.8651242924403233        10.039945047646313     
 C  -2.5343004716204462        4.7770413709332713        9.9340995348280341     
 C  -1.4098463231321388        5.5262778027406689        7.9353875265780722     
 H -0.31361080769797217        7.3788953889841187        8.1040625357818197     
 H  -4.5016462232688221        11.170672667213642        14.659477927584467     
 C  -4.6087355448903606        9.0935201038030815        15.248494058628244     
 H  -4.3527492642708348        6.9880942151029570        15.682984381024397     
 C   2.5658249802154685        4.7795293413553734        15.304867676243056     
 C   1.4440473504451377        5.5382306212311905        17.301324323176594     
 H  0.35848752957489627        7.3965200974183638        17.129833780036527     
 H   4.5633609255784382        11.161826847899247        10.592485569462658     
 C   4.6605928795377212        9.0878025418914667        9.9909718100617120     
 H   4.3967821461610468        6.9851751968959261        9.5469618074613969     
 H  -3.1649901250877308        4.0534164619892774        10.451406824900204     
 C  -2.2241658879944386        4.5930218376624135        8.5832799352573552     
 H  -1.1521802106469348        5.4086724303954767        6.8815931003895825     
 H  -5.5600094865192409        9.1893858841388294        15.769143308525416     
 H   3.1915409906676273        4.0508519457291188        14.788401934444064     
 C   2.2524620087924441        4.5983835260844232        16.655351511108872     
 H   1.1855797009122284        5.4235190917540637        18.355256697262124     
 H   5.6113297576081012        9.1830086375887259        9.4691680137175993     
 H  -2.6284980327186380        3.7331208250872430        8.0588327632802486     
 H   2.6488975741493102        3.7355620474861397        17.180907506326651     
         256

 Dy   4.2944062260415246        8.6737634865968527E-002   4.2161754139118219     
 Cl   4.2941676773430579       -2.5936861066970525        4.2025832580502414     
 O   5.1133280979669919       0.54575236569797547        2.2477053997059540     
 N   5.7021103427694246        2.2235277104801936        4.6612931206079544     
 N   6.5116975118528906      -0.35516114911604274        5.4465918963148816     
 O   3.4727585163462660       0.55975088258559147        6.1790395132134801     
 N   2.8951855982479584        2.2255896177708396        3.7537952398187366     
 N   2.0683141813138941      -0.35135947418322638        2.9966098065664437     
 C   5.5573008781612838        1.6118353219980486        1.5790176627033470     
 C   6.3377877905445148        2.0184737496187140        5.9859651056363399     
 C   4.8659754914752176        3.4531654414048307        4.7173239474011472     
 C   6.8039824272603591        2.3618785115922565        3.6514889705044911     
 C   7.1472171534937727       -1.5437031147089952        5.5350470744088476     
 C   7.0739597141757322       0.71000871295555013        6.0700320138974568     
 C   3.0288684589901149        1.6297488078314089        6.8418791992447883     
 C   2.2581616814433176        2.0149216408678639        2.4305111905739176     
 C   3.7359719752806648        3.4518431406529269        3.6900058821325517     
 C   1.7931505166120423        2.3771080308625079        4.7613793945957594     
 C   1.4256947060928444       -1.5368512165993617        2.9198177184030887     
 C   1.5181966279093131       0.70795192794284456        2.3529555215909750     
 C   6.3751953929524054        2.5785035091495736        2.2300239379321329     
 C   5.2180105237960115        1.8277730271459587       0.22288769282741158     
 H   7.0292774434244327        2.8435369743860663        6.2294741699176388     
 H   5.5382716615729706        2.0154108121055363        6.7430955333440661     
 H   5.4937930768630823        4.3481351846512917        4.5665660540489892     
 H   4.4402152157742121        3.5180295557198584        5.7236226393625751     
 H   7.3891531071823273        1.4334618002678658        3.7101814070816901     
 H   7.4574020816626119        3.1946973569662451        3.9584443183389664     
 H   6.6450337431418669       -2.3725442705103670        5.0415269846154400     
 C   8.3522013481987774       -1.7144718102372125        6.2127688293686889     
 C   8.2692832739555406       0.61183990565260837        6.7791352559469260     
 C   2.2189764069280460        2.5978415076423906        6.1831340891435458     
 C   3.3583856801971108        1.8456421087889332        8.2000678404998020     
 H   1.5678291791546708        2.8401899030544606        2.1842887448810626     
 H   3.0566848802518081        2.0077464081514242        1.6723749142317337     
 H   3.1114578932566852        4.3498792191895195        3.8358841962443369     
 H   4.1613692048621314        3.5097925968398744        2.6832573243368181     
 H   1.2014250522131822        1.4526648955471155        4.7063911351236207     
 H   1.1457195070558319        3.2127091602300233        4.4488754675029680     
 H   1.9178808341391105       -2.3612807958046638        3.4303897832375627     
 C  0.22685494216252952       -1.7106300193426052        2.2321044986869021     
 C  0.33085272717606773       0.60590498183665276        1.6302572397606248     
 C   6.8410007486433502        3.6899812895810480        1.5208586637027524     
 C   5.6971048858905942        2.9463268209998086      -0.46835902554114561     
 H   4.6033502761476726        1.0938014744144422      -0.29554474962521476     
 H   8.8201911441578265       -2.6939852972732350        6.2613074183052220     
 C   8.9340068553320222      -0.61304714224634838        6.8354134093091039     
 H   8.6823210573379548        1.4946991665583753        7.2606559925794771     
 C   1.7508687044223941        3.7115716816354287        6.8873529341133750     
 C   2.8759493060673935        2.9656241367192786        8.8866437584810729     
 H   3.9654239501909436        1.1087998728057586        8.7234857444390048     
 H -0.24785142986521222       -2.6873476830700245        2.1956149582008617     
 C -0.34023869843491517      -0.61605898022925609        1.5841027848606715     
 H  -7.1867964637655574E-002   1.4841158074627279        1.1317226259894040     
 H   7.4743663721910778        4.4135187080548608        2.0351299140986296     
 C   6.5171329750573745        3.8785100243656148       0.17386501711776139     
 H   5.4283545313336994        3.0672181570924693       -1.5190136562024259     
 H   9.8884426670140435      -0.70639151095738428        7.3505590494243433     
 H   1.1222959000259891        4.4358637459462615        6.3681825667804217     
 C   2.0642024625061710        3.8996817750209942        8.2367871552858833     
 H   3.1352570956041519        3.0860258556260787        9.9396798056017666     
 H  -1.2895499804306823      -0.71240990852058372        1.0598369193255275     
 H   6.9140408379781757        4.7413469173344494      -0.35145145745668416     
 H   1.6646417395153412        4.7634600255914945        8.7583343881054336     
 Dy   4.3057925847117229        16.886301263624070        12.606287848276507     
 Cl   4.3050193404361261        19.562828407480378        12.613824495210183     
 O   3.4722094121847986        16.414982485419557        10.648586075598244     
 N   2.9105500975803711        14.737565762586218        13.069336501154218
[truncated: 1,281,471 more chars]
