# Supplementary material for: Unraveling the Contributions to Spin–Lattice Relaxation in Kramers Single-Molecule Magnets
Source: J Am Chem Soc. 2022 Dec 9;144(50):22965–75. doi: 10.1021/jacs.2c08876 (PMC9782788; doi:10.1021/jacs.2c08876)
Supplement: Supplementary file 2 — ja2c08876_si_002.zip [file ja2c08876_si_002.zip › phonon_Dy/mol-9/mode-1-10/5/Cart_disp.xyz]

         256

 Dy   4.3824259145923703        9.0295698848143660E-002   4.2261203239145528     
 Cl   4.3894991740941025       -2.5896088233504559        4.2377087103074471     
 O   5.2072536341951920       0.55637470565337632        2.2608214330661522     
 N   5.7775085469963994        2.2367870184394092        4.6699861361955177     
 N   6.6040262914228016      -0.33719804241317747        5.4391471477848157     
 O   3.5473900281582869       0.55395033318486486        6.1832570546153551     
 N   2.9713338393165158        2.2249952061088658        3.7581404080484297     
 N   2.1724503550790133      -0.35636966354951471        2.9744344289890101     
 C   5.6235573959961220        1.6372503257162454        1.5984282475285867     
 C   6.4054802148835188        2.0293562395564528        5.9974411874903888     
 C   4.9329690223316689        3.4604137330699238        4.7272583746418793     
 C   6.8817562118453601        2.3826461721121079        3.6638202510168951     
 C   7.2529024519693825       -1.5196562266738496        5.5146744507044438     
 C   7.1507834636352454       0.72642359314223570        6.0783185195200717     
 C   3.0817173532591906        1.6123688225299879        6.8520971593855853     
 C   2.3341222625399403        2.0172301801334407        2.4338726327129172     
 C   3.8043061939161293        3.4570209493600337        3.6986250809771533     
 C   1.8667259915815644        2.3702609722348269        4.7632757099283589     
 C   1.5408080920194991       -1.5472060650961654        2.8883937470459817     
 C   1.6031192747016527       0.70562053320378548        2.3510565194498265     
 C   6.4438778165791639        2.6043178459665803        2.2461774318922618     
 C   5.2433129906348777        1.8750666311837114       0.25544813321877829     
 H   7.0893578200096812        2.8576735093244565        6.2512191375802040     
 H   5.5998174530161302        2.0147630978468238        6.7482181585872372     
 H   5.5546321693164717        4.3605654519550683        4.5821968470047016     
 H   4.5033153450120889        3.5178750416554432        5.7326184668195657     
 H   7.4700241672151346        1.4561797300983395        3.7189743720094910     
 H   7.5316910139432309        3.2173498116692851        3.9733854269162547     
 H   6.7640237328846879       -2.3472692553835479        5.0058256862217059     
 C   8.4528045131065817       -1.6866447229112094        6.2018370399350307     
 C   8.3385135406209621       0.63105490460048408        6.7999010669239945     
 C   2.2797574975329065        2.5840887321004873        6.1899520526681631     
 C   3.3715724496006589        1.8050033979938880        8.2231303476030373     
 H   1.6381947978983131        2.8396814375304080        2.1938269445981793     
 H   3.1310672538285509        2.0207674959571711        1.6741393007767171     
 H   3.1733966888678045        4.3499962729454609        3.8489091586073951     
 H   4.2284781898090982        3.5228925765954195        2.6920431711083159     
 H   1.2769852856561876        1.4445632911821142        4.7022339174084999     
 H   1.2184509564608095        3.2052160131674499        4.4511807368406515     
 H   2.0480338089887233       -2.3742564975740739        3.3801073511364286     
 C  0.33208876694757755       -1.7227048074643507        2.2179286755711543     
 C  0.40421764922653580       0.60253693870543346        1.6470419270868177     
 C   6.8789566249279748        3.7332573815990244        1.5450851799166783     
 C   5.6838586977760368        3.0173478357359458      -0.42502975054138548     
 H   4.6234525961147197        1.1422753036687785      -0.25989510784241054     
 H   8.9324865246632914       -2.6610821887502771        6.2405064486103310     
 C   9.0131267698268012      -0.58837199690300679        6.8499549731171188     
 H   8.7372998070173562        1.5123673297209432        7.2958707645168879     
 C   1.7858558067509578        3.6827744933025404        6.9018352420944415     
 C   2.8567855926811552        2.9045410252004231        8.9199995189818182     
 H   3.9697366282680355        1.0641260206809628        8.7498205787795733     
 H -0.13235875192102275       -2.7040296486310562        2.1747631407693850     
 C -0.25887154489114805      -0.62408852235096013        1.5982445245772483     
 H  -1.4366855584776614E-002   1.4831837437474793        1.1654366265998883     
 H   7.5168681518245721        4.4554040196408238        2.0556817340841347     
 C   6.5117411110716708        3.9460919611249365       0.21171457103671279     
 H   5.3801838164450491        3.1581614483198117       -1.4646046359373386     
 H   9.9581739673342042      -0.68108220783750695        7.3821677951219282     
 H   1.1651038375744798        4.4111438342351708        6.3788686576001776     
 C   2.0572051722046938        3.8456362891538074        8.2646885380960668     
 H   3.0825034812292817        3.0047388337264449        9.9837248155849565     
 H  -1.2206884894744929      -0.71977599582368856        1.0963413959382495     
 H   6.8790012543651589        4.8272452134079931      -0.30573780370995890     
 H   1.6325794868984067        4.6934222894016191        8.7940507717040681     
 Dy   4.1047027531354594        16.890644968603088        12.627261573793986     
 Cl   4.1173518909740272        19.568127526950711        12.628686670714840     
 O   3.2765319133554622        16.446030634028961        10.660191959708227     
 N   2.7057015266677475        14.743571913939077        13.061354336055009     
 N   1.9073424415802398        17.320733190472680        13.891206134329897     
 O   4.9442743413401704        16.399678157118196        14.577443077950779     
 N   5.5070907824071176        14.744730717084474        12.142498435763686     
 N   6.3394092066705525        17.323908585650511        11.417221771466004     
 C   2.8711198129548059        15.362240457812121        9.9941686843077377     
 C   2.0804965596765443        14.938676295328932        14.391915611682027     
 C   3.5424974796170035        13.513804031366913        13.107823641181790     
 C   1.6009316323320359        14.615682939428282        12.051513342208956     
 C   1.2821021892723348        18.512435645397424        14.015989334684310     
 C   1.3416170323984677        16.243561259814790        14.491754743827606     
 C   5.4218180486552257        15.344546476312875        15.242627693033857     
 C   6.1432137449187252        14.964862885331469        10.820135469861365     
 C   4.6685264034082552        13.517299608982098        12.076267566495829     
 C   6.6134992341303018        14.580792569560980        13.141649492780406     
 C   6.9970947309246636        18.503307454917941        11.374626672686585     
 C   6.8848120462519473        16.272203877127843        10.755878694538628     
 C   2.0456574893437094        14.395499482866681        10.635281611650274     
 C   3.2753363689719408        15.118111230532989        8.6580112216549630     
 H   1.3981578335813651        14.107881893078945        14.642066965507343     
 H   2.8891030919163438        14.947400425630081        15.139545432232628     
 H   2.9136633834239212        12.618626015891076        12.961898002369310     
 H   3.9758175515382597        13.449181173860671        14.111335472142601     
 H   1.0234076309542970        15.548734519695660        12.110755169057350     
 H  0.94246698611092561        13.785659256528684        12.354418966150856     
 H   1.7894541596379483        19.352117429580584        13.545416230996642     
 C   8.1979672439325468E-002   18.673511685729867        14.704423917867114     
 C  0.14724317965364747        16.329562588397760        15.203157998353705     
 C   6.2109665671543874        14.367330984735119        14.571348647613249     
 C   5.1659384077829111        15.164305844169514        16.623863033743699     
 H   6.8376733527141758        14.143501872235358        10.572337435292908     
 H   5.3468671562568026        14.970817959174047        10.059689048813704     
 H   5.2947310852226606        12.620664340935344        12.224746683409018     
 H   4.2438781896798652        13.455776085870475        11.069806113331300     
 H   7.2155968411071116        15.498791613747937        13.083162141005047     
 H   7.2513679023654625        13.739882871910519        12.821662037629537     
 H   6.5125397472945306        19.320654566619261        11.904512021147449     
 C   8.2030168747202659        18.679939908064785        10.699990368354486     
 C   8.0764593868012753        16.378847727114447        10.040153548216896     
 C   1.6311566494693119        13.258547309027540        9.9336430969995213     
 C   2.8563366864652453        13.967537466464853        7.9768527285995487     
 H   3.8991063741353957        15.850592461217502        8.1471775029062847     
 H -0.37616015031842687        19.656081303360544        14.788434638392356     
 C -0.50772083148239255        17.557476960993782        15.294363571938620     
 H -0.26885209693424311        15.436926757662654        15.664075383206255     
 C   6.7216487802484144        13.273816907338100        15.281201086510141     
 C   5.7012978194546511        14.072669499839131        17.319620508614985     
 H   4.5794267053093618        15.909946031983571        17.158028817858554     
 H   8.6903044828594371        19.651808113314132        10.694796893536315     
 C   8.7610033835985668        17.595450777511459        10.025743675091825     
 H   8.4750353155366582        15.506673927996363        9.5264259354304865     
 H  0.99567909825259626        12.532519314891402        10.441271847357720     
 C   2.0233024977847354        13.038273732349056        8.6068132105103334     
 H   3.1814484708918447        13.820686248022612        6.9429888966561206     
 H  -1.4566881673278436        17.644442606551809        15.819841136992146     
 H   7.3353532619027719        12.543222598376399        14.751664698139932     
 C   6.4834448560310785        13.123698022616773        16.653490647979066     
 H   5.5047909908489272        13.983599261795989        18.391644173122003     
 H   9.7170209379219585        17.693552592933798        9.5135922734385439     
 H   1.6716699302216103        12.150544715704733        8.0885671011027895     
 H   6.9195869455359569        12.280528178854587        17.182172595448126     
 Dy  0.15985683784975441        8.5618705222328391        4.2175802910842179     
 Cl  0.12064528780449583        5.8782114706133628        4.2392096097921073     
 O  0.97448413844900816        9.0208268994617367        2.2447723169654914     
 N   1.5704979864591806        10.687967597529994        4.6579427196472638     
 N   2.3703519446402996        8.1098646885757582        5.4518744570534796     
 O -0.65509902994443148        9.0465975233011680        6.1765655702685205     
 N  -1.2435065621243169        10.705683790935257        3.7480658711684973     
 N  -2.0593812135565415        8.1247269860964604        2.9784756208158045     
 C   1.4034515311531555        10.095139658417194        1.5793287549192119     
 C   2.2073665980231945        10.484015347510089        5.9826962195952733     
 C  0.73305975016583147        11.918086589473917        4.7191449706288049     
 C   2.6703529188150248        10.828912949201419        3.6442757119597755     
 C   2.9964012293295950        6.9167819760195677        5.5479246212714548     
 C   2.9422130165650597        9.1754757246920757        6.0657498414282083     
 C  -1.1237504943683529        10.103826471003805        6.8428234755464308     
 C  -1.8769856442700401        10.498073738990065        2.4232563554189372     
 C -0.39732149914234965        11.927697114821846        3.6918448905144152     
 C  -2.3451174471342973        10.858863713820437        4.7531042271448207     
 C  -2.7093903154294363        6.9424629193145311        2.9075658615995406     
 C  -2.6107882158707127        9.1873251003980574        2.3391888110099850     
 C   2.2303951855388577        11.056069852102782        2.2276151341768333     
 C   1.0312208302758150        10.331787326550595       0.23423630639073550     
 H   2.8963172211081800        11.310681816316190        6.2280594737730119     
 H   1.4065228636035347        10.476573351041973        6.7383291560746468     
 H   1.3627111593761165        12.812964651477817        4.5758689104983636     
 H  0.30652071465922714        11.977281815626197        5.7255815561294492     
 H   3.2532217206328342        9.8986663056851008        3.6965029137278691     
 H   3.3262257990223651        11.659061037012062        3.9530649568950342     
 H   2.4848512710241288        6.0872973678072775        5.0646110023154636     
 C   4.2020098678718956        6.7430502686943266        6.2237534355190718     
 C   4.1401512830387457        9.0753691301536197        6.7691959824849164     
 C  -1.9283282838131790        11.073458383253332        6.1792851418253933     
 C -0.83337899454128372        10.297590408307219        8.2137911204839966     
 H  -2.5738706719928488        11.319302658074021        2.1814260598220252     
 H  -1.0787043236131335        10.502560623974187        1.6648422999489283     
 H  -1.0171732547811319        12.827547771048421        3.8472629864965935     
 H   2.6611378178008877E-002   11.992615675862078        2.6850877294191018     
 H  -2.9406500869436369        9.9365850497352408        4.6948733448866991     
 H  -2.9901042575963657        11.697054983512713        4.4416399919278362     
 H  -2.2188670679839015        6.1166253576703298        3.4177350835051028     
 C  -3.9142493004910932        6.7735691579580219        2.2292746290908187     
 C  -3.8011864663166186        9.0879782947449179        1.6201276543130514     
 C   2.6752428472831649        12.180656044296976        1.5253967368277519     
 C   1.4833847154436746        11.467478947152815      -0.44831167112381320     
 H  0.40756033119548385        9.6037251622259063      -0.28242087558834139     
 H   4.6615889483213460        5.7601499305935633        6.2825017896233311     
 C   4.7953584372780664        7.8460346140709669        6.8333699353269353     
 H   4.5606053538514377        9.9591697016538383        7.2424229186941194     
 C  -2.4202773331325131        12.173898001281684        6.8891223470312895     
 C  -1.3465336728792607        11.399595293346538        8.9077490571354225     
 H -0.23565616978621023        9.5544431482770023        8.7395724201715819     
 H  -4.3945266188229581        5.7989532351125028        2.2006981679046138     
 C  -4.4791714174110568        7.8691164500256905        1.5802700726175656     
 H  -4.2034875838834935        9.9675218178868352        1.1225864763103957     
 H   3.3155921224336540        12.900064894435232        2.0367826133447209     
 C   2.3160555944754768        12.391712169921403       0.18963025610224896     
 H   1.1826550794148563        11.606997787302298       -1.4890214310554482     
 H   5.7490179317737935        7.7493571048782774        7.3490071024180308     
 H  -3.0415267651121711        12.901697176470810        6.3654792821185628     
 C  -2.1448413282055174        12.340629382537212        8.2505537610810222     
 H  -1.1215120549031961        11.502167245752629        9.9713932100252247     
 H  -5.4337428234880267        7.7769834691860780        1.0643783967127520     
 H   2.6951267359064617        13.266597689176807      -0.32976267794088882     
 H  -2.5643483013003872        13.192083292470050        8.7769784987750317     
 Dy   2.6102853433663427E-002   8.3895086289689029        12.596784530821036     
 Cl   2.4522852368206637E-002   11.071838735870907        12.639778842059984     
 O -0.79697257143053912        7.8948710525958647        10.641154112808621     
 N  -1.3634194023725843        6.2452695950129140        13.075147832766170     
 N  -2.2105147412479735        8.8227817839159730        13.790093668657944     
 O  0.84903446026372065        7.9617804131444441        14.571176599795391     
 N   1.4425803966369961        6.2638898995556653        12.165889330510380     
 N   2.2298777861502064        8.8420142159371906        11.337298965251916     
 C  -1.2351090801369884        6.8179004150348188        9.9867635003945878     
 C  -1.9946239098099898        6.4683210683040073        14.398844640845100     
 C -0.51298208524950450        5.0262570182101269        13.145962080764820     
 C  -2.4683277364281984        6.0791791371615451        12.073090961096209     
 C  -2.8666769438309712        10.002746468956627        13.841939583529840     
 C  -2.7432357300582266        7.7716554267611704        14.462098661050430     
 C   1.3060949846486882        6.9080317045622524        15.251314054934287     
 C   2.0808982395783380        6.4574747975060180        10.839937397186404     
 C  0.61500095161784141        5.0280122128847200        12.116720319785493     
 C   2.5427766442569872        6.1394732558320984        13.179933783727654     
 C   2.8523598616859211        10.036066910089380        11.225760780912255     
 C   2.8089068820568439        7.7692793130257689        10.740599160518812     
 C  -2.0454452229284232        5.8534185318813767        10.651071539268845     
 C -0.89720544784451595        6.5900746933711316        8.6322288670556251     
 H  -2.6796258053586746        5.6426776494851394        14.659008593873862     
 H  -1.1918594241667295        6.4901169743943843        15.152510314425330     
 H  -1.1290227459233317        4.1216224514196051        13.005022907748840     
 H  -8.5477910812861144E-002   4.9764494060950444        14.152428586566462     
 H  -3.0673954397141530        6.9991153730362656        12.124702411176592     
 H  -3.1092086205084803        5.2406478953302420        12.392819592877181     
 H  -2.3896527241330827        10.820202241616245        13.304847563314782     
 C  -4.0586704250327950        10.180255790670817        14.540382225559439     
 C  -3.9218521877183576        7.8786036884769075        15.198332028479973     
 C   2.1168927909676514        5.9332013124135647        14.604241255834587     
 C  0.99194975323909551        6.7172194884531784        16.617151150541027     
 H   2.7760220593899492        5.6323158405831029        10.607330841461327     
 H   1.2828372782012509        6.4479487860021720        10.081235009487585     
 H   1.2509035399604902        4.1387369802029461        12.267993939260608     
 H  0.18740603806885908        4.9578140088203977        11.111527828861593     
 H   3.1223797175702033        7.0712290611430300        13.114697418985582     
 H   3.2006248257191214        5.3080828393662323        12.880315377120743     
 H   2.3362266054352734        10.871011568831129        11.695656327568905     
 C   4.0629604493703786        10.203934862465980        10.556822712010781     
 C   4.0116703787686898        7.8632423398711007        10.042789529185599     
 C  -2.5158710584415882        4.7378040935867487        9.9519062156828912     
 C  -1.3749885697959892        5.4628819615484581        7.9535341414128524     
 H -0.28669249121602980        7.3235574052687875        8.1068372501225490     
 H  -4.5454287222941661        11.152164822900515        14.556072175512694     
 C  -4.6026453975435757        9.0960327035663564        15.227350902467176     
 H  -4.3106558771339438        7.0068327171667164        15.719852130558763     
 C   2.5883580667242025        4.8296516349085330        15.322918252755450     
 C   1.4846255714996943        5.6124482451252167        17.320694385097365     
 H  0.38772523470140191        7.4607923165947474        17.133344202945004     
 H   4.5193920058949573        11.188230951167132        10.488907971365334     
 C   4.6660947413367140        9.0931511767796103        9.9693023822555045     
 H   4.4378360210156336        6.9744128699343184        9.5825376118652894     
 H  -3.1535871265174675        4.0211978107061661        10.470903941724290     
 C  -2.1951262994743748        4.5379190124358564        8.6057972842624313     
 H  -1.1067750772995579        5.3318690376574471        6.9037502018753258     
 H  -5.5424346040833123        9.1972024111889539        15.767974150078439     
 H   3.2075987271661606        4.0945206009369723        14.808076585188388     
 C   2.2881699648568139        4.6653545582996889        16.678809035429602     
 H   1.2380948548102202        5.5116423616201651        18.379068355996729     
 H   5.6284463941283942        9.1829624232147147        9.4677687327065687     
 H  -2.5953090534615946        3.6711258118995249        8.0899550889301572     
 H   2.6915974889718832        3.8109202648744938        17.213200951995731     
         256

 Dy   4.3775996231077521        9.0173017890736479E-002   4.2254250400338247     
 Cl   4.3843330502393973       -2.5897644927229333        4.2359168622120746     
 O   5.2020863047354320       0.55604521227070758        2.2599856855828446     
 N   5.7732500682765799        2.2361919262674386        4.6694832490207423     
 N   6.5991089640566614      -0.33801141938751855        5.4391543444605750     
 O   3.5433291298003726       0.55414408659062164        6.1829312206095874     
 N   2.9670309764856899        2.2250227422584228        3.7578945406710083     
 N   2.1668480251150628      -0.35614071696703897        2.9753001349945594     
 C   5.6198644409463157        1.6361646349354331        1.5973132670771573     
 C   6.4016413755843429        2.0288311965286301        5.9967754959558697     
 C   4.9290906383700861        3.4600894805214275        4.7267513981897853     
 C   6.8773748664880925        2.3817788300415028        3.6631487818510502     
 C   7.2473902062209135       -1.5207428536751573        5.5151924691742211     
 C   7.1465230151634831       0.72563127031012398        6.0777381797940686     
 C   3.0787874220262310        1.6131265253584885        6.8515189462363058     
 C   2.3298054171779432        2.0171569412017689        2.4336811281372714     
 C   3.8003505371553228        3.4567902160770321        3.6981945884632954     
 C   1.8625871491774861        2.3704880096580854        4.7632134757519413     
 C   1.5347464975885241       -1.5467479358863572        2.8895652005136827     
 C   1.5983876375765702       0.70576548571859621        2.3510683022123353     
 C   6.4400100438452057        2.6032109096082512        2.2452989468626487     
 C   5.2418666921981343        1.8728367817045259       0.25362017296283940     
 H   7.0859033871941968        2.8569823734232336        6.2500422341311941     
 H   5.5963133225053232        2.0147899058044825        6.7478985676778755     
 H   5.5510260231606479        4.3600068981873150        4.5814098488444666     
 H   4.4996511399664847        3.5178867863176708        5.7321672328185871     
 H   7.4655487752893777        1.4552522686484224        3.7184608634190162     
 H   7.5274331038510693        3.2164151000408210        3.9726259133254418     
 H   6.7579409507454535       -2.3483701847143705        5.0069364607906204     
 C   8.4474973216462530       -1.6879490638506489        6.2019619710032794     
 C   8.3345656195749136       0.63008424310545985        6.7988106366877954     
 C   2.2763435118512612        2.5846457153154629        6.1896230286247551     
 C   3.3707986119606264        1.8069614434341936        8.2218636806428851     
 H   1.6341495290133974        2.8397510204188876        2.1933574873382704     
 H   3.1268239887921232        2.0201839306143126        1.6740216629078812     
 H   3.1697291345344141        4.3499953187381877        3.8482691295020257     
 H   4.2245841857686433        3.5222900633056486        2.6916041865529001     
 H   1.2728113650833781        1.4448133639580085        4.7024680189880756     
 H   1.2142871930227690        3.2054454114790776        4.4511646966786191     
 H   2.0413034016542873       -2.3737065157503703        3.3820778160346072     
 C  0.32650621859519868       -1.7221447210211334        2.2182589467525964     
 C  0.40002763161020904       0.60276155564016176        1.6461804872924768     
 C   6.8767754320215762        3.7312235958340731        1.5438168393508442     
 C   5.6845101193822352        3.0138635497741486      -0.42738609460431620     
 H   4.6223162860239837        1.1399789080403395      -0.26192693839029002     
 H   8.9266672176951278       -2.6626115028477635        6.2409892471948147     
 C   9.0087531534654612      -0.58958543245285644        6.8490551497062633     
 H   8.7339726202814898        1.5114278960698961        7.2942214822260434     
 C   1.7838316820084099        3.6841051459074134        6.9011538155547187     
 C   2.8577402125870974        2.9075519941904018        8.9182449404527269     
 H   3.9694784035296338        1.0663046213469147        8.7483325342905953     
 H -0.13837318459497161       -2.7032727646995034        2.1752748402809154     
 C -0.26338181023659069      -0.62366689473341219        1.5973760821983858     
 H  -1.7840286620537785E-002   1.4833271387951052        1.1638643331748939     
 H   7.5144429781883435        4.4534257142437825        2.0546406209249279     
 C   6.5119454446680871        3.9427770446336896       0.20970567720487715     
 H   5.3827567857327967        3.1536295150238214       -1.4675649179004717     
 H   9.9542306304774932      -0.68235258795563158        7.3804848732758321     
 H   1.1626480743957557        4.4122698810134127        6.3784288004951692     
 C   2.0574693988094594        3.8482783494261170        8.2632852603062634     
 H   3.0852886143628178        3.0087973108951225        9.9813938797757089     
 H  -1.2245900357257684      -0.71937095300250420        1.0943837154263372     
 H   6.8808262204869006        4.8229551712675933      -0.30812874329946094     
 H   1.6341857968534863        4.6968930897965384        8.7922774629988645     
 Dy   4.1148548818886859        16.890412826867934        12.626183586249287     
 Cl   4.1268403024403257        19.567847268053178        12.627827526184099     
 O   3.2864081631826889        16.444468646532513        10.659589301772817     
 N   2.7160125635293602        14.743268432972123        13.061735314332259     
 N   1.9166149676462279        17.320397975259045        13.888943257233402     
 O   4.9542817562731614        16.400850795682285        14.576802581153240     
 N   5.5173896083467620        14.744535482910250        12.142874377195502     
 N   6.3487419889220247        17.323713688032985        11.415020780067705     
 C   2.8792611711920655        15.361302563656514        9.9936860431073509     
 C   2.0905732441627172        14.938946081422486        14.392119831647925     
 C   3.5529313099361532        13.513606602828569        13.108675505817700     
 C   1.6111574398954343        14.614388289886868        12.052225134068507     
 C   1.2905294358337180        18.511770888882552        14.011778450840096     
 C   1.3515671353785446        16.243856614049051        14.491142189456225     
 C   5.4300258984724641        15.345085287652232        15.242139847422163     
 C   6.1532815613477894        14.964089733714895        10.820330546353297     
 C   4.6789552251578419        13.516996559812993        12.077117916621038     
 C   6.6237099104537869        14.581583216697931        13.142354197516386     
 C   7.0055907485134297        18.503443379102045        11.370481833632256     
 C   6.8947839247693503        16.271393677031451        10.755286253661698     
 C   2.0547756705165239        14.394310951818346        10.635653838792761     
 C   3.2797675845433441        15.118678211596340        8.6564169706472160     
 H   1.4079697611622970        14.108350282069997        14.642196494236977     
 H   2.8988958111105267        14.947597980528577        15.140049457710996     
 H   2.9242161047977251        12.618357169426522        12.962689738650843     
 H   3.9860495786463468        13.449080271592637        14.112255505645470     
 H   1.0329828601515820        15.547039910590877        12.111439764284482     
 H  0.95325443058037940        13.784081182297248        12.355626331748313     
 H   1.7971991720060507        19.350911407116556        13.539647009176809     
 C   9.0376387647359196E-002   18.673196372658374        14.700076991718758     
 C  0.15738261856596511        16.330336392957872        15.202870732671018     
 C   6.2200688852966683        14.368050001663363        14.571716296637586     
 C   5.1704740244687653        15.163386330336039        16.622289240676515     
 H   6.8474642635684670        14.142518025493590        10.572460418063262     
 H   5.3566538461839626        14.970129345185345        10.060177578948018     
 H   5.3052845647215277        12.620437807273577        12.225534761423567     
 H   4.2541011891908722        13.455373348206953        11.070726116349734     
 H   7.2251734138617563        15.499968813620539        13.083825317104795     
 H   7.2621241759521888        13.740940639424993        12.822876279458061     
 H   6.5203679903098033        19.321325909703297        11.898819416770076     
 C   8.2114685852292535        18.679734590811545        10.695686508926762     
 C   8.0866141009612118        16.377569469713723        10.039879435391052     
 C   1.6378889981258464        13.258380254486163        9.9339031489895451     
 C   2.8578985099769829        13.969495327256610        7.9749961711495709     
 H   3.9025202639886261        15.851514346771626        8.1449352425659711     
 H -0.36853836266750550        19.655474069547520        14.782184898582740     
 C -0.49836835519327294        17.557940199644090        15.292246277336689     
 H -0.25815003577253093        15.438205432939521        15.665196114185942     
 C   6.7282942503909942        13.273484937781195        15.281458736884634     
 C   5.7028790787869186        14.070317089342174        17.317785042239237     
 H   4.5830478543188935        15.908742740899394        17.155819508795627     
 H   8.6979950158114647        19.651890567668428        10.688586371284499     
 C   8.7703870276686384        17.594480619350886        10.023644251687234     
 H   8.4857347538998251        15.504895706926545        9.5275511883289621     
 H   1.0029796934799664        12.532260703831831        10.442138811759834     
 C   2.0261783798554989        13.039766801811604        8.6059466025348179     
 H   3.1797757881772526        13.824017777171481        6.9401803073133141     
 H  -1.4474315784014513        17.645168991639220        15.817545113257539     
 H   7.3425026532776334        12.542934710497580        14.752520355377934     
 C   6.4862406958395242        13.121733711215935        16.652634198925110     
 H   5.5031487094314810        13.979901396791190        18.388866522215903     
 H   9.7263106577608607        17.692337148732108        9.5113125988866152     
 H   1.6724519516105298        12.153097357474497        8.0875193843876492     
 H   6.9202172890341584        12.277471107131857        17.181139113130719     
 Dy  0.15269526964226671        8.5614101346361977        4.2170846911450068     
 Cl  0.11463600879427104        5.8777713604976949        4.2384024405425018     
 O  0.96744750257655776        9.0207431361836505        2.2444642544372169     
 N   1.5629472638462216        10.687854842018494        4.6579109640199006     
 N   2.3637708787082850        8.1101326279319697        5.4509380037658053     
 O -0.66203991266220985        9.0458865005111093        6.1762869108300942     
 N  -1.2510358361081011        10.704978696568494        3.7480006655550722     
 N  -2.0659976564737144        8.1236901535666384        2.9775206029300141     
 C   1.3972007055704978        10.094669134181334        1.5789353494932514     
 C   2.1999095443020349        10.484051274984585        5.9826571223805098     
 C  0.72532739705253990        11.917842951950220        4.7189966654173645     
 C   2.6628548123242735        10.829184019711347        3.6444240370617869     
 C   2.9904506610181154        6.9173390351385899        5.5462175975928822     
 C   2.9349091559818068        9.1755692064524723        6.0657457672117978     
 C  -1.1299130218699354        10.103514238928614        6.8424357330191086     
 C  -1.8844628442915381        10.497256495590563        2.4232027792579904     
 C -0.40504999367523220        11.927131518210754        3.6916901122036943     
 C  -2.3525636767675824        10.857756461589416        4.7532610535775790     
 C  -2.7153431865029649        6.9411287827838040        2.9057581816945635     
 C  -2.6181158322771774        9.1864529786081537        2.3391673444494856     
 C   2.2234516818419148        11.055971862832644        2.2275454364529916     
 C   1.0269746795970245        10.330190350983065       0.23319184478619875     
 H   2.8889544411327712        11.310725543880380        6.2277141004243610     
 H   1.3992138917883581        10.476886456904875        6.7384455460309143     
 H   1.3548424787723108        12.812773246778926        4.5754725505684455     
 H  0.29885472599126583        11.977178552224888        5.7254388311129762     
 H   3.2461245201561924        9.8991993416058452        3.6968246760764756     
 H   3.3183552638912466        11.659600404061459        3.9532999400752824     
 H   2.4795399685879222        6.0880084158319132        5.0620191472946905     
 C   4.1959501494633011        6.7436943707346106        6.2222612356731188     
 C   4.1325318199968084        9.0754499281809391        6.7697829194556700     
 C  -1.9351783147825201        11.072764643435665        6.1792036650391235     
 C -0.83752332216421954        10.298457725261859        8.2127405088147967     
 H  -2.5812615697132064        11.318483864020321        2.1811143927459238     
 H  -1.0860633386624767        10.501490747415478        1.6649125141614818     
 H  -1.0250557044070754        12.826916033761000        3.8468761931067639     
 H   1.8950842129108414E-002   11.991938576668975        2.6849424494581466     
 H  -2.9476788477064551        9.9352074793184801        4.6952342061073642     
 H  -2.9979494529865476        11.695663015997077        4.4418965222264442     
 H  -2.2241785202347062        6.1151338065868135        3.4150108400498476     
 C  -3.9202856610615386        6.7721396882951206        2.2276385685512778     
 C  -3.8088179898807879        9.0871135750526726        1.6206843089473988     
 C   2.6693116118840066        12.180026235802126        1.5251334549713642     
 C   1.4805133022314909        11.465093871885175      -0.44966224512762254     
 H  0.40406008819070965        9.6016808238296107      -0.28369809759392434     
 H   4.6561589617452785        5.7610557503538846        6.2801187979271651     
 C   4.7883800590541634        7.8464105881524189        6.8331921639255890     
 H   4.5523862501638659        9.9590720670811468        7.2438586282694137     
 C  -2.4260278395108874        12.173815406047600        6.8887909540647243     
 C  -1.3492418590052977        11.401311445524211        8.9063432859936515     
 H -0.23907957714189976        9.5557630817131525        8.7383167769330026     
 H  -4.3999070114518108        5.7972627463368775        2.1980971373993832     
 C  -4.4861421239705033        7.8679546360244057        1.5800036641516872     
 H  -4.2117239453543185        9.9668346673424946        1.1240184811148759     
 H   3.3090811000319711        12.899748742053470        2.0368125534774846     
 C   2.3121849350817030        12.389897470680333       0.18872345109713651     
 H   1.1816679505641134        11.603625455017184       -1.4909492123726757     
 H   5.7419832402601036        7.7497974917743635        7.3489729867371292     
 H  -3.0478017616715629        12.901322208887269        6.3654030278826346     
 C  -2.1484912615052414        12.341796671480351        8.2495589334119703     
 H  -1.1223228841080364        11.504910179784996        9.9693986225139639     
 H  -5.4407621219486249        7.7757542973917744        1.0642415174721145     
 H   2.6921122154461390        13.264253283262967      -0.33087548037884434     
 H  -2.5670575133853677        13.193850018911547        8.7757390322062800     
 Dy   2.6414013416980256E-002   8.3892763909404575        12.597712648029985     
 Cl   2.4665266344796308E-002   11.071576982302362        12.638069626801986     
 O -0.79655564375401211        7.8959835412010708        10.641773679363190     
 N  -1.3637903765589550        6.2454314368072685        13.075083225377861     
 N  -2.2093755123855749        8.8230182678251747        13.792788105965048     
 O  0.84940887907053464        7.9601195959622224        14.571805578095622     
 N   1.4422318909651461        6.2631779061278818        12.165887130759861     
 N   2.2311277522926960        8.8412160710353298        11.340173822924321     
 C  -1.2352394928751391        6.8196072936380778        9.9867612755848576     
 C  -1.9951678346894903        6.4678102458938067        14.398823485802845     
 C -0.51390063673202924        5.0260184194246200        13.145388500161578     
 C  -2.4685853221017884        6.0803060944984679        12.072748411516399     
 C  -2.8646461778544228        10.003358019328795        13.846186533718347     
 C  -2.7432526045853152        7.7713678592381124        14.462940449147908     
 C   1.3058476377212538        6.9057690326741401        15.251357129492572     
 C   2.0804499619844212        6.4574418415457169        10.840020726307083     
 C  0.61409859804694933        5.0277127177504841        12.116163720646218     
 C   2.5424895794391378        6.1377595334504935        13.179705615286270     
 C   2.8544722968816250        10.034904679094911        11.230165924236642     
 C   2.8089860372940016        7.7690239074544802        10.741581580612872     
 C  -2.0456501415070023        5.8549528019123080        10.650674542275404     
 C -0.89795858026229014        6.5926761952225750        8.6319505106528442     
 H  -2.6804315929307405        5.6421987966408826        14.658345939375170     
 H  -1.1925226871983929        6.4888525152746643        15.152619065324062     
 H  -1.1304066666271653        4.1217491970086249        13.004164395206399     
 H  -8.6413731087218087E-002   4.9757024407652919        14.151831258048139     
 H  -3.0671803726484455        7.0005323747294526        12.124655524582764     
 H  -3.1098839998180563        5.2419641702387301        12.392027234298322     
 H  -2.3866492787014284        10.821240661450434        13.310750208729043     
 C  -4.0570553649061551        10.180665708242277        14.543972556076467     
 C  -3.9224487018024394        7.8780215593430620        15.198250928070973     
 C   2.1165740550692691        5.9310814638528866        14.603933548892858     
 C  0.99099336688714068        6.7140663026855192        16.616896344188977     
 H   2.7753260447654520        5.6322545578339476        10.606796517173262     
 H   1.2823153192311882        6.4486801751170635        10.081398578743206     
 H   1.2495212607374657        4.1380637085977989        12.267163781727577     
 H  0.18651629016541613        4.9580345268943775        11.110935323818513     
 H   3.1225878510366929        7.0692113760008786        13.114800990636303     
 H   3.1999151642581656        5.3061638494779206        12.879664117034707     
 H   2.3393199385185097        10.869410851794573        11.701747236935459     
 C   4.0646206507468596        10.203001672077681        10.560510360835242     
 C   4.0111438310502550        7.8633063266325456        10.042807402496319     
 C  -2.5162043688295088        4.7396728227524108        9.9510413133637474     
 C  -1.3761957178911897        5.4660621722310356        7.9526619420522096     
 H -0.28756818619022834        7.3263789583703485        8.1067792074664222     
 H  -4.5430038380044575        11.152907083545490        14.561023017542059     
 C  -4.6025307981113972        9.0957874630730391        15.228448561693817     
 H  -4.3122053096722466        7.0058283942383808        15.718230897315825     
 C   2.5877879248379920        4.8271488858281062        15.322146235342677     
 C   1.4831090928347095        5.6086783060789553        17.319855808622499     
 H  0.38666434472633182        7.4574454190850101        17.133292337367752     
 H   4.5218384737102095        11.186972636118776        10.493936058727067     
 C   4.6662516252898785        9.0928883260856299        9.9704697189777303     
 H   4.4363550926098512        6.9749070145476022        9.5810021290770262     
 H  -3.1535419432215939        4.0226802018708572        10.469939813488075     
 C  -2.1959872539656562        4.5406259224040637        8.6046919207693104     
 H  -1.1085408680145801        5.3357650528695748        6.9026655091065603     
 H  -5.5428583592841463        9.1966981116145057        15.768138768699517     
 H   3.2073931922628525        4.0923735748651238        14.807228621398970     
 C   2.2869634093389730        4.6620021158347047        16.677770339558123     
 H   1.2359702212597092        5.5071643743541570        18.378004171501892     
 H   5.6280415425119745        9.1829778601539775        9.4679604826562400     
 H  -2.5963268382635150        3.6741647750495487        8.0884034176286494     
 H   2.6901225616332889        3.8071882180507690        17.211724295385942     
         256

 Dy   4.3727733316231330        9.0050336933329297E-002   4.2247297561530974     
 Cl   4.3791669263846922       -2.5899201620954102        4.2341250141167022     
 O   5.1969189752756728       0.55571571888803872        2.2591499380995370     
 N   5.7689915895567596        2.2355968340954679        4.6689803618459660     
 N   6.5941916366905211      -0.33882479636185969        5.4391615411363343     
 O   3.5392682314424584       0.55433783999637842        6.1826053866038198     
 N   2.9627281136548640        2.2250502784079793        3.7576486732935868     
 N   2.1612456951511123      -0.35591177038456323        2.9761658410001091     
 C   5.6161714858965102        1.6350789441546207        1.5961982866257280     
 C   6.3978025362851669        2.0283061535008078        5.9961098044213506     
 C   4.9252122544085024        3.4597652279729316        4.7262444217376913     
 C   6.8729935211308240        2.3809114879708972        3.6624773126852053     
 C   7.2418779604724453       -1.5218294806764647        5.5157104876439993     
 C   7.1422625666917208       0.72483894747801214        6.0771578400680646     
 C   3.0758574907932714        1.6138842281869892        6.8509407330870271     
 C   2.3254885718159461        2.0170837022700967        2.4334896235616257     
 C   3.7963948803945162        3.4565594827940305        3.6977640959494376     
 C   1.8584483067734079        2.3707150470813443        4.7631512415755228     
 C   1.5286849031575491       -1.5462898066765489        2.8907366539813837     
 C   1.5936560004514875       0.70591043823340693        2.3510800849748441     
 C   6.4361422711112475        2.6021039732499220        2.2444204618330352     
 C   5.2404203937613900        1.8706069322253402       0.25179221270690050     
 H   7.0824489543787124        2.8562912375220106        6.2488653306821833     
 H   5.5928091919945171        2.0148167137621416        6.7475789767685139     
 H   5.5474198770048249        4.3594483444195617        4.5806228506842315     
 H   4.4959869349208805        3.5178985309798989        5.7317159988176094     
 H   7.4610733833636207        1.4543248071985053        3.7179473548285418     
 H   7.5231751937589078        3.2154803884123564        3.9718663997346293     
 H   6.7518581686062191       -2.3494711140451927        5.0080472353595349     
 C   8.4421901301859226       -1.6892534047900885        6.2020869020715281     
 C   8.3306176985288651       0.62911358161043562        6.7977202064515954     
 C   2.2729295261696159        2.5852026985304386        6.1892940045813463     
 C   3.3700247743205933        1.8089194888744990        8.2205970136827329     
 H   1.6301042601284819        2.8398206033073672        2.1928880300783611     
 H   3.1225807237556960        2.0196003652714540        1.6739040250390456     
 H   3.1660615802010241        4.3499943645309145        3.8476291003966558     
 H   4.2206901817281883        3.5216875500158777        2.6911652019974843     
 H   1.2686374445105688        1.4450634367339028        4.7027021205676505     
 H   1.2101234295847285        3.2056748097907048        4.4511486565165868     
 H   2.0345729943198512       -2.3731565339266667        3.3840482809327859     
 C  0.32092367024281981       -1.7215846345779158        2.2185892179340385     
 C  0.39583761399388223       0.60298617257489018        1.6453190474981358     
 C   6.8745942391151775        3.7291898100691223        1.5425484987850104     
 C   5.6851615409884335        3.0103792638123514      -0.42974243866724693     
 H   4.6211799759332477        1.1376825124119005      -0.26395876893816950     
 H   8.9208479107269625       -2.6641408169452494        6.2414720457792976     
 C   9.0043795371041213      -0.59079886800270620        6.8481553262954069     
 H   8.7306454335456216        1.5104884624188490        7.2925721999351989     
 C   1.7818075572658620        3.6854357985122865        6.9004723890149968     
 C   2.8586948324930397        2.9105629631803804        8.9164903619236373     
 H   3.9692201787912320        1.0684832220128666        8.7468444898016156     
 H -0.14438761726892047       -2.7025158807679506        2.1757865397924463     
 C -0.26789207558203326      -0.62324526711586414        1.5965076398195233     
 H  -2.1313717656298956E-002   1.4834705338427312        1.1622920397498995     
 H   7.5120178045521149        4.4514474088467413        2.0535995077657212     
 C   6.5121497782645035        3.9394621281424427       0.20769678337304151     
 H   5.3853297550205443        3.1490975817278306       -1.4705251998636049     
 H   9.9502872936207840      -0.68362296807375622        7.3788019514297352     
 H   1.1601923112170318        4.4133959277916537        6.3779889433901600     
 C   2.0577336254142247        3.8509204096984266        8.2618819825164600     
 H   3.0880737474963538        3.0128557880638001        9.9790629439664613     
 H  -1.2284915819770437      -0.71896591018131972        1.0924260349144246     
 H   6.8826511866086424        4.8186651291271936      -0.31051968288896303     
 H   1.6357921068085659        4.7003638901914568        8.7905041542936608     
 Dy   4.1250070106419132        16.890180685132780        12.625105598704586     
 Cl   4.1363287139066243        19.567567009155642        12.626968381653356     
 O   3.2962844130099160        16.442906659036066        10.658986643837405     
 N   2.7263236003909732        14.742964952005169        13.062116292609508     
 N   1.9258874937122157        17.320062760045410        13.886680380136907     
 O   4.9642891712061532        16.402023434246374        14.576162084355701     
 N   5.5276884342864063        14.744340248736027        12.143250318627317     
 N   6.3580747711734968        17.323518790415459        11.412819788669404     
 C   2.8874025294293251        15.360364669500909        9.9932034019069640     
 C   2.1006499286488900        14.939215867516038        14.392324051613823     
 C   3.5633651402553035        13.513409174290222        13.109527370453611     
 C   1.6213832474588323        14.613093640345454        12.052936925928060     
 C   1.2989566823951013        18.511106132367679        14.007567566995879     
 C   1.3615172383586212        16.244151968283312        14.490529635084846     
 C   5.4382337482897034        15.345624098991587        15.241652001810470     
 C   6.1633493777768527        14.963316582098322        10.820525622845228     
 C   4.6893840469074295        13.516693510643888        12.077968266746247     
 C   6.6339205867772719        14.582373863834883        13.143058902252365     
 C   7.0140867661021966        18.503579303286148        11.366336994577926     
 C   6.9047558032867524        16.270583476935059        10.754693812784765     
 C   2.0638938516893388        14.393122420770013        10.636026065935248     
 C   3.2841988001147469        15.119245192659690        8.6548227196394674     
 H   1.4177816887432286        14.108818671061051        14.642326022966609     
 H   2.9086885303047096        14.947795535427073        15.140553483189365     
 H   2.9347688261715290        12.618088322961968        12.963481474932378     
 H   3.9962816057544339        13.448979369324604        14.113175539148340     
 H   1.0425580893488673        15.545345301486094        12.112124359511615     
 H  0.96404187504983307        13.782503108065814        12.356833697345770     
 H   1.8049441843741534        19.349705384652527        13.533877787356978     
 C   9.8773102855392925E-002   18.672881059586881        14.695730065570404     
 C  0.16752205747828272        16.331110197517983        15.202583466988333     
 C   6.2291712034389493        14.368769018591607        14.572083945661925     
 C   5.1750096411546194        15.162466816502564        16.620715447609332     
 H   6.8572551744227574        14.141534178751824        10.572583400833617     
 H   5.3664405361111225        14.969440731196642        10.060666109082334     
 H   5.3158380442203947        12.620211273611810        12.226322839438117     
 H   4.2643241887018783        13.454970610543429        11.071646119368170     
 H   7.2347499866164009        15.501146013493143        13.084488493204542     
 H   7.2728804495389161        13.741998406939466        12.824090521286584     
 H   6.5281962333250769        19.321997252787334        11.893126812392705     
 C   8.2199202957382393        18.679529273558309        10.691382649499037     
 C   8.0967688151211483        16.376291212313003        10.039605322565206     
 C   1.6446213467823809        13.258213199944786        9.9341632009795688     
 C   2.8594603334887205        13.971453188048367        7.9731396136995940     
 H   3.9059341538418564        15.852436232325752        8.1426929822256557     
 H -0.36091657501658414        19.654866835734492        14.775935158773121     
 C -0.48901587890415332        17.558403438294402        15.290128982734759     
 H -0.24744797461081880        15.439484108216389        15.666316845165630     
 C   6.7349397205335730        13.273152968224290        15.281716387259127     
 C   5.7044603381191861        14.067964678845218        17.315949575863488     
 H   4.5866690033284261        15.907539449815214        17.153610199732700     
 H   8.7056855487634923        19.651973022022720        10.682375849032685     
 C   8.7797706717387101        17.593510461190313        10.021544828282641     
 H   8.4964341922629920        15.503117485856727        9.5286764412274376     
 H   1.0102802887073365        12.532002092772261        10.443005776161948     
 C   2.0290542619262619        13.041259871274152        8.6050799945593006     
 H   3.1781031054626601        13.827349306320350        6.9373717179705086     
 H  -1.4381749894750593        17.645895376726628        15.815249089522931     
 H   7.3496520446524940        12.542646822618760        14.753376012615938     
 C   6.4890365356479700        13.119769399815096        16.651777749871158     
 H   5.5015064280140349        13.976203531786391        18.386088871309802     
 H   9.7356003775997628        17.691121704530417        9.5090329243346883     
 H   1.6732339729994492        12.155649999244261        8.0864716676725106     
 H   6.9208476325323609        12.274414035409128        17.180105630813316     
 Dy  0.14553370143477898        8.5609497470395546        4.2165890912057966     
 Cl  0.10862672978404625        5.8773312503820270        4.2375952712928964     
 O  0.96041086670410736        9.0206593729055626        2.2441561919089423     
 N   1.5553965412332624        10.687742086506995        4.6578792083925373     
 N   2.3571898127762698        8.1104005672881829        5.4500015504781318     
 O -0.66898079537998834        9.0451754777210525        6.1760082513916679     
 N  -1.2585651100918851        10.704273602201731        3.7479354599416475     
 N  -2.0726140993908873        8.1226533210368146        2.9765655850442241     
 C   1.3909498799878399        10.094198609945474        1.5785419440672908     
 C   2.1924524905808749        10.484087202459081        5.9826180251657464     
 C  0.71759504393924833        11.917599314426525        4.7188483602059250     
 C   2.6553567058335221        10.829455090221277        3.6445723621637978     
 C   2.9845000927066359        6.9178960942576113        5.5445105739143097     
 C   2.9276052953985539        9.1756626882128671        6.0657416929953873     
 C  -1.1360755493715178        10.103202006853426        6.8420479904917872     
 C  -1.8919400443130361        10.496439252191058        2.4231492030970436     
 C -0.41277848820811469        11.926565921599661        3.6915353338929737     
 C  -2.3600099064008679        10.856649209358393        4.7534178800103382     
 C  -2.7212960575764931        6.9397946462530777        2.9039505017895864     
 C  -2.6254434486836415        9.1855808568182518        2.3391458778889862     
 C   2.2165081781449718        11.055873873562504        2.2274757387291499     
 C   1.0227285289182337        10.328593375415537       0.23214738318166198     
 H   2.8815916611573620        11.310769271444570        6.2273687270757101     
 H   1.3919049199731814        10.477199562767776        6.7385619359871818     
 H   1.3469737981685050        12.812581842080036        4.5750761906385273     
 H  0.29118873732330441        11.977075288823579        5.7252961060965042     
 H   3.2390273196795505        9.8997323775265897        3.6971464384250821     
 H   3.3104847287601284        11.660139771110856        3.9535349232555306     
 H   2.4742286661517161        6.0887194638565498        5.0594272922739174     
 C   4.1898904310547058        6.7443384727748938        6.2207690358271650     
 C   4.1249123569548711        9.0755307262082585        6.7703698564264245     
 C  -1.9420283457518612        11.072070903617998        6.1791221882528538     
 C -0.84166764978715536        10.299325042216497        8.2116898971455967     
 H  -2.5886524674335640        11.317665069966619        2.1808027256698228     
 H  -1.0934223537118202        10.500420870856768        1.6649827283740355     
 H  -1.0329381540330187        12.826284296473579        3.8464893997169343     
 H   1.1290306080207979E-002   11.991261477475870        2.6847971694971915     
 H  -2.9547076084692736        9.9338299089017177        4.6955950673280293     
 H  -3.0057946483767291        11.694271048481442        4.4421530525250530     
 H  -2.2294899724855113        6.1136422555032972        3.4122865965945923     
 C  -3.9263220216319836        6.7707102186322192        2.2260025080117369     
 C  -3.8164495134449568        9.0862488553604273        1.6212409635817462     
 C   2.6633803764848483        12.179396427307278        1.5248701731149765     
 C   1.4776418890193070        11.462708796617534      -0.45101281913143187     
 H  0.40055984518593546        9.5996364854333152      -0.28497531959950728     
 H   4.6507289751692111        5.7619615701142068        6.2777358062309983     
 C   4.7814016808302595        7.8467865622338699        6.8330143925242419     
 H   4.5441671464762941        9.9589744325084553        7.2452943378447072     
 C  -2.4317783458892621        12.173732810813515        6.8884595610981600     
 C  -1.3519500451313347        11.403027597701884        8.9049375148518806     
 H -0.24250298449758922        9.5570830151493009        8.7370611336944251     
 H  -4.4052874040806627        5.7955722575612523        2.1954961068941525     
 C  -4.4931128305299506        7.8667928220231218        1.5797372556858089     
 H  -4.2199603068251443        9.9661475167981521        1.1254504859193559     
 H   3.3025700776302886        12.899432589671710        2.0368424936102487     
 C   2.3083142756879291        12.388082771439263       0.18781664609202409     
 H   1.1806808217133706        11.600253122732068       -1.4928769936899033     
 H   5.7349485487464138        7.7502378786704496        7.3489388710562276     
 H  -3.0540767582309543        12.900947241303729        6.3653267736467072     
 C  -2.1521411948049658        12.342963960423491        8.2485641057429202     
 H  -1.1231337133128765        11.507653113817366        9.9674040350027031     
 H  -5.4477814204092239        7.7745251255974699        1.0641046382314767     
 H   2.6890976949858159        13.261908877349127      -0.33198828281679993     
 H  -2.5697667254703482        13.195616745353044        8.7744995656375284     
 Dy   2.6725173400297085E-002   8.3890441529120121        12.598640765238933     
 Cl   2.4807680321385975E-002   11.071315228733816        12.636360411543986     
 O -0.79613871607748521        7.8970960298062778        10.642393245917759     
 N  -1.3641613507453259        6.2455932786016222        13.075018617989553     
 N  -2.2082362835231764        8.8232547517343765        13.795482543272151     
 O  0.84978329787734863        7.9584587787799999        14.572434556395852     
 N   1.4418833852932964        6.2624659127000992        12.165884931009341     
 N   2.2323777184351861        8.8404179261334708        11.343048680596725     
 C  -1.2353699056132896        6.8213141722413368        9.9867590507751292     
 C  -1.9957117595689908        6.4672994234836070        14.398802330760590     
 C -0.51481918821455408        5.0257798206391140        13.144814919558337     
 C  -2.4688429077753784        6.0814330518353907        12.072405861936588     
 C  -2.8626154118778744        10.003969569700963        13.850433483906857     
 C  -2.7432694791124042        7.7710802917150534        14.463782237245386     
 C   1.3056002907938193        6.9035063607860270        15.251400204050858     
 C   2.0800016843905045        6.4574088855854157        10.840104055427762     
 C  0.61319624447605725        5.0274132226162482        12.115607121506944     
 C   2.5422025146212888        6.1360458110688887        13.179477446844889     
 C   2.8565847320773292        10.033742448100442        11.234571067561030     
 C   2.8090651925311594        7.7687685018831916        10.742564000706931     
 C  -2.0458550600855809        5.8564870719432385        10.650277545281961     
 C -0.89871171268006433        6.5952776970740183        8.6316721542500616     
 H  -2.6812373805028069        5.6417199437966250        14.657683284876477     
 H  -1.1931859502300564        6.4875880561549453        15.152727816222797     
 H  -1.1317905873309986        4.1218759425976446        13.003305882663957     
 H  -8.7349551361575031E-002   4.9749554754355394        14.151233929529816     
 H  -3.0669653055827375        7.0019493764226395        12.124608637988933     
 H  -3.1105593791276323        5.2432804451472181        12.391234875719462     
 H  -2.3836458332697745        10.822279081284620        13.316652854143305     
 C  -4.0554403047795153        10.181075625813735        14.547562886593495     
 C  -3.9230452158865217        7.8774394302092166        15.198169827661975     
 C   2.1162553191708864        5.9289616152922084        14.603625841951128     
 C  0.99003698053518596        6.7109131169178600        16.616641537836927     
 H   2.7746300301409543        5.6321932750847923        10.606262192885195     
 H   1.2817933602611258        6.4494115642319549        10.081562147998827     
 H   1.2481389815144412        4.1373904369926509        12.266333624194546     
 H  0.18562654226197317        4.9582550449683582        11.110342818775434     
 H   3.1227959845031830        7.0671936908587272        13.114904562287023     
 H   3.1992055027972093        5.3042448595896090        12.879012856948670     
 H   2.3424132716017461        10.867810134758017        11.707838146302013     
 C   4.0662808521233407        10.202068481689382        10.564198009659703     
 C   4.0106172833318210        7.8633703133939905        10.042825275807040     
 C  -2.5165376792174294        4.7415415519180737        9.9501764110446036     
 C  -1.3774028659863902        5.4692423829136132        7.9517897426915676     
 H -0.28844388116442682        7.3292005114719094        8.1067211648102937     
 H  -4.5405789537147498        11.153649344190464        14.565973859571423     
 C  -4.6024161986792178        9.0955422225797218        15.229546220920458     
 H  -4.3137547422105493        7.0048240713100451        15.716609664072887     
 C   2.5872177829517820        4.8246461367476803        15.321374217929904     
 C   1.4815926141697249        5.6049083670326949        17.319017232147630     
 H  0.38560345475126173        7.4540985215752729        17.133240471790504     
 H   4.5242849415254618        11.185714321070419        10.498964146088801     
 C   4.6664085092430421        9.0926254753916496        9.9716370556999543     
 H   4.4348741642040697        6.9754011591608869        9.5794666462887612     
 H  -3.1534967599257206        4.0241625930355491        10.468975685251861     
 C  -2.1968482084569376        4.5433328323722710        8.6035865572761878     
 H  -1.1103066587296022        5.3396610680817025        6.9015808163377939     
 H  -5.5432821144849811        9.1961938120400575        15.768303387320595     
 H   3.2071876573595448        4.0902265487932752        14.806380657609550     
 C   2.2857568538211321        4.6586496733697196        16.676731643686644     
 H   1.2338455877091983        5.5026863870881488        18.376939987007056     
 H   5.6276366908955548        9.1829932970932422        9.4681522326059113     
 H  -2.5973446230654353        3.6772037381995721        8.0868517463271417     
 H   2.6886476342946950        3.8034561712270443        17.210247638776156     
         256

 Dy   4.3679470401385148        8.9927655975922116E-002   4.2240344722723693     
 Cl   4.3740008025299870       -2.5900758314678876        4.2323331660213297     
 O   5.1917516458159128       0.55538622550536987        2.2583141906162294     
 N   5.7647331108369402        2.2350017419234978        4.6684774746711906     
 N   6.5892743093243809      -0.33963817333620083        5.4391687378120928     
 O   3.5352073330845437       0.55453159340213520        6.1822795525980521     
 N   2.9584252508240385        2.2250778145575363        3.7574028059161653     
 N   2.1556433651871614      -0.35568282380208749        2.9770315470056588     
 C   5.6124785308467038        1.6339932533738084        1.5950833061742986     
 C   6.3939636969859910        2.0277811104729850        5.9954441128868305     
 C   4.9213338704469187        3.4594409754244353        4.7257374452855974     
 C   6.8686121757735563        2.3800441459002921        3.6618058435193608     
 C   7.2363657147239762       -1.5229161076777722        5.5162285061137766     
 C   7.1380021182199584       0.72404662464590042        6.0765775003420606     
 C   3.0729275595603118        1.6146419310154898        6.8503625199377476     
 C   2.3211717264539491        2.0170104633384249        2.4332981189859799     
 C   3.7924392236337097        3.4563287495110284        3.6973336034355802     
 C   1.8543094643693296        2.3709420845046028        4.7630890073991052     
 C   1.5226233087265741       -1.5458316774667407        2.8919081074490842     
 C   1.5889243633264050       0.70605539074821766        2.3510918677373529     
 C   6.4322744983772893        2.6009970368915933        2.2435419768034222     
 C   5.2389740953246458        1.8683770827461548       0.24996425245096157     
 H   7.0789945215632288        2.8556001016207877        6.2476884272331734     
 H   5.5893050614837101        2.0148435217198002        6.7472593858591523     
 H   5.5438137308490010        4.3588897906518085        4.5798358525239964     
 H   4.4923227298752755        3.5179102756421265        5.7312647648166308     
 H   7.4565979914378646        1.4533973457485885        3.7174338462380674     
 H   7.5189172836667462        3.2145456767838922        3.9711068861438164     
 H   6.7457753864669847       -2.3505720433760153        5.0091580099284494     
 C   8.4368829387255939       -1.6905577457295280        6.2022118331397760     
 C   8.3266697774828167       0.62814292011541140        6.7966297762153953     
 C   2.2695155404879706        2.5857596817454143        6.1889649805379383     
 C   3.3692509366805603        1.8108775343148047        8.2193303467225807     
 H   1.6260589912435661        2.8398901861958468        2.1924185728184522     
 H   3.1183374587192683        2.0190167999285955        1.6737863871702097     
 H   3.1623940258676337        4.3499934103236413        3.8469890712912860     
 H   4.2167961776877334        3.5210850367261068        2.6907262174420685     
 H   1.2644635239377595        1.4453135095097971        4.7029362221472253     
 H   1.2059596661466880        3.2059042081023326        4.4511326163545535     
 H   2.0278425869854146       -2.3726065521029627        3.3860187458309641     
 C  0.31534112189044095       -1.7210245481346982        2.2189194891154811     
 C  0.39164759637755542       0.60321078950961848        1.6444576077037951     
 C   6.8724130462087789        3.7271560243041710        1.5412801582191764     
 C   5.6858129625946319        3.0068949778505538      -0.43209878273017766     
 H   4.6200436658425117        1.1353861167834616      -0.26599059948604892     
 H   8.9150286037587989       -2.6656701310427358        6.2419548443637813     
 C   9.0000059207427796      -0.59201230355255585        6.8472555028845514     
 H   8.7273182468097534        1.5095490287678019        7.2909229176443544     
 C   1.7797834325233142        3.6867664511171596        6.8997909624752749     
 C   2.8596494523989819        2.9135739321703595        8.9147357833945460     
 H   3.9689619540528303        1.0706618226788185        8.7453564453126376     
 H -0.15040204994286932       -2.7017589968363978        2.1762982393039771     
 C -0.27240234092747584      -0.62282363949831621        1.5956391974406610     
 H  -2.4787148692060119E-002   1.4836139288903574        1.1607197463249050     
 H   7.5095926309158862        4.4494691034497000        2.0525583946065145     
 C   6.5123541118609198        3.9361472116511962       0.20568788954120587     
 H   5.3879027243082920        3.1445656484318403       -1.4734854818267378     
 H   9.9463439567640730      -0.68489334819188086        7.3771190295836391     
 H   1.1577365480383077        4.4145219745698956        6.3775490862851507     
 C   2.0579978520189899        3.8535624699707363        8.2604787047266566     
 H   3.0908588806298893        3.0169142652324781        9.9767320081572137     
 H  -1.2323931282283191      -0.71856086736013536        1.0904683544025122     
 H   6.8844761527303850        4.8143750869867938      -0.31291062247846507     
 H   1.6373984167636457        4.7038346905863762        8.7887308455884572     
 Dy   4.1351591393951406        16.889948543397622        12.624027611159887     
 Cl   4.1458171253729228        19.567286750258106        12.626109237122614     
 O   3.3061606628371427        16.441344671539618        10.658383985901994     
 N   2.7366346372525858        14.742661471038215        13.062497270886757     
 N   1.9351600197782037        17.319727544831778        13.884417503040412     
 O   4.9742965861391442        16.403196072810466        14.575521587558162     
 N   5.5379872602260507        14.744145014561802        12.143626260059133     
 N   6.3674075534249699        17.323323892797934        11.410618797271104     
 C   2.8955438876665851        15.359426775345302        9.9927207607065771     
 C   2.1107266131350628        14.939485653609593        14.392528271579723     
 C   3.5737989705744533        13.513211745751876        13.110379235089521     
 C   1.6316090550222306        14.611798990804040        12.053648717787611     
 C   1.3073839289564846        18.510441375852810        14.003356683151663     
 C   1.3714673413386977        16.244447322517573        14.489917080713465     
 C   5.4464415981069418        15.346162910330944        15.241164156198778     
 C   6.1734171942059168        14.962543430481748        10.820720699337160     
 C   4.6998128686570171        13.516390461474785        12.078818616871455     
 C   6.6441312631007570        14.583164510971834        13.143763606988346     
 C   7.0225827836909636        18.503715227470249        11.362192155523598     
 C   6.9147276818041554        16.269773276838666        10.754101371907835     
 C   2.0730120328621533        14.391933889721678        10.636398293077734     
 C   3.2886300156861497        15.119812173723041        8.6532284686317187     
 H   1.4275936163241605        14.109287060052104        14.642455551696242     
 H   2.9184812494988925        14.947993090325570        15.141057508667734     
 H   2.9453215475453329        12.617819476497415        12.964273211213913     
 H   4.0065136328625206        13.448878467056570        14.114095572651211     
 H   1.0521333185461523        15.543650692381311        12.112808954738748     
 H  0.97482931951928686        13.780925033834380        12.358041062943228     
 H   1.8126891967422558        19.348499362188498        13.528108565537146     
 C  0.10716981806342665        18.672565746515389        14.691383139422047     
 C  0.17766149639060036        16.331884002078095        15.202296201305648     
 C   6.2382735215812302        14.369488035519851        14.572451594686262     
 C   5.1795452578404744        15.161547302669087        16.619141654542144     
 H   6.8670460852770487        14.140550332010056        10.572706383603972     
 H   5.3762272260382824        14.968752117207940        10.061154639216648     
 H   5.3263915237192618        12.619984739950041        12.227110917452666     
 H   4.2745471882128854        13.454567872879904        11.072566122386604     
 H   7.2443265593710455        15.502323213365747        13.085151669304290     
 H   7.2836367231256434        13.743056174453940        12.825304763115106     
 H   6.5360244763403506        19.322668595871370        11.887434208015332     
 C   8.2283720062472270        18.679323956305069        10.687078790071313     
 C   8.1069235292810831        16.375012954912279        10.039331209739363     
 C   1.6513536954389152        13.258046145403409        9.9344232529695926     
 C   2.8610221570004581        13.973411048840125        7.9712830562496162     
 H   3.9093480436950863        15.853358117879877        8.1404507218853421     
 H -0.35329478736566283        19.654259601921463        14.769685418963503     
 C -0.47966340261503371        17.558866676944714        15.288011688132826     
 H -0.23674591344910664        15.440762783493255        15.667437576145316     
 C   6.7415851906761528        13.272820998667385        15.281974037633619     
 C   5.7060415974514536        14.065612268348261        17.314114109487740     
 H   4.5902901523379578        15.906336158731035        17.151400890669773     
 H   8.7133760817155199        19.652055476377015        10.676165326780868     
 C   8.7891543158087817        17.592540303029740        10.019445404878050     
 H   8.5071336306261589        15.501339264786909        9.5298016941259132     
 H   1.0175808839347067        12.531743481712692        10.443872740564062     
 C   2.0319301439970254        13.042752940736698        8.6042133865837833     
 H   3.1764304227480680        13.830680835469220        6.9345631286277021     
 H  -1.4289184005486670        17.646621761814036        15.812953065788324     
 H   7.3568014360273555        12.542358934739941        14.754231669853940     
 C   6.4918323754564167        13.117805088414258        16.650921300817206     
 H   5.4998641465965878        13.972505666781592        18.383311220403701     
 H   9.7448900974386650        17.689906260328730        9.5067532497827614     
 H   1.6740159943883688        12.158202641014023        8.0854239509573702     
 H   6.9214779760305625        12.271356963686399        17.179072148495909     
 Dy  0.13837213322729125        8.5604893594429132        4.2160934912665855     
 Cl  0.10261745077382145        5.8768911402663591        4.2367881020432909     
 O  0.95337423083165695        9.0205756096274765        2.2438481293806678     
 N   1.5478458186203035        10.687629330995495        4.6578474527651741     
 N   2.3506087468442547        8.1106685066443944        5.4490650971904575     
 O -0.67592167809776682        9.0444644549309938        6.1757295919532424     
 N  -1.2660943840756693        10.703568507834969        3.7478702543282223     
 N  -2.0792305423080601        8.1216164885069926        2.9756105671584336     
 C   1.3846990544051820        10.093728085709614        1.5781485386413301     
 C   2.1849954368597153        10.484123129933577        5.9825789279509829     
 C  0.70986269082595677        11.917355676902829        4.7187000549944846     
 C   2.6478585993427708        10.829726160731205        3.6447206872658091     
 C   2.9785495243951559        6.9184531533766327        5.5428035502357362     
 C   2.9203014348153009        9.1757561699732637        6.0657376187789760     
 C  -1.1422380768731002        10.102889774778236        6.8416602479644659     
 C  -1.8994172443345341        10.495622008791555        2.4230956269360968     
 C -0.42050698274099718        11.926000324988570        3.6913805555822528     
 C  -2.3674561360341531        10.855541957127372        4.7535747064430973     
 C  -2.7272489286500212        6.9384605097223515        2.9021428218846093     
 C  -2.6327710650901057        9.1847087350283481        2.3391244113284873     
 C   2.2095646744480288        11.055775884292366        2.2274060410053083     
 C   1.0184823782394430        10.326996399848007       0.23110292157712520     
 H   2.8742288811819532        11.310812999008760        6.2270233537270601     
 H   1.3845959481580046        10.477512668630677        6.7386783259434493     
 H   1.3391051175646991        12.812390437381143        4.5746798307086092     
 H  0.28352274865534310        11.976972025422269        5.7251533810800312     
 H   3.2319301192029086        9.9002654134473360        3.6974682007736885     
 H   3.3026141936290103        11.660679138160253        3.9537699064357787     
 H   2.4689173637155095        6.0894305118811856        5.0568354372531434     
 C   4.1838307126461114        6.7449825748151779        6.2192768359812112     
 C   4.1172928939129338        9.0756115242355762        6.7709567933971782     
 C  -1.9488783767212023        11.071377163800332        6.1790407114665840     
 C -0.84581197741009118        10.300192359171136        8.2106392854763968     
 H  -2.5960433651539216        11.316846275912917        2.1804910585937214     
 H  -1.1007813687611634        10.499350994298059        1.6650529425865890     
 H  -1.0408206036589620        12.825652559186159        3.8461026063271047     
 H   3.6297700313075443E-003   11.990584378282767        2.6846518895362363     
 H  -2.9617363692320917        9.9324523384849552        4.6959559285486945     
 H  -3.0136398437669110        11.692879080965806        4.4424095828236609     
 H  -2.2348014247363164        6.1121507044197809        3.4095623531393371     
 C  -3.9323583822024291        6.7692807489693188        2.2243664474721960     
 C  -3.8240810370091260        9.0853841356681801        1.6217976182160936     
 C   2.6574491410856900        12.178766618812430        1.5246068912585888     
 C   1.4747704758071234        11.460323721349893      -0.45236339313524121     
 H  0.39705960218116126        9.5975921470370196      -0.28625254160509017     
 H   4.6452989885931437        5.7628673898745282        6.2753528145348314     
 C   4.7744233026063565        7.8471625363153219        6.8328366211228957     
 H   4.5359480427887222        9.9588767979357620        7.2467300474200016     
 C  -2.4375288522676364        12.173650215579432        6.8881281681315958     
 C  -1.3546582312573716        11.404743749879557        8.9035317437101096     
 H -0.24592639185327872        9.5584029485854511        8.7358054904558458     
 H  -4.4106677967095145        5.7938817687856270        2.1928950763889219     
 C  -4.5000835370893979        7.8656310080218370        1.5794708472199308     
 H  -4.2281966682959693        9.9654603662538115        1.1268824907238362     
 H   3.2960590552286058        12.899116437289948        2.0368724337430129     
 C   2.3044436162941553        12.386268072198193       0.18690984108691161     
 H   1.1796936928626278        11.596880790446955       -1.4948047750071309     
 H   5.7279138572327239        7.7506782655665356        7.3489047553753259     
 H  -3.0603517547903456        12.900572273720188        6.3652505194107789     
 C  -2.1557911281046898        12.344131249366630        8.2475692780738683     
 H  -1.1239445425177168        11.510396047849733        9.9654094474914423     
 H  -5.4548007188698220        7.7732959538031663        1.0639677589908392     
 H   2.6860831745254927        13.259564471435285      -0.33310108525475546     
 H  -2.5724759375553292        13.197383471794542        8.7732600990687768     
 Dy   2.7036333383613914E-002   8.3888119148835685        12.599568882447882     
 Cl   2.4950094297975643E-002   11.071053475165272        12.634651196285986     
 O -0.79572178840095820        7.8982085184114847        10.643012812472328     
 N  -1.3645323249316965        6.2457551203959767        13.074954010601244     
 N  -2.2070970546607773        8.8234912356435782        13.798176980579253     
 O  0.85015771668416262        7.9567979615977782        14.573063534696082     
 N   1.4415348796214467        6.2617539192723157        12.165882731258822     
 N   2.2336276845776757        8.8396197812316117        11.345923538269130     
 C  -1.2355003183514401        6.8230210508445959        9.9867568259653989     
 C  -1.9962556844484913        6.4667886010734064        14.398781175718335     
 C -0.51573773969707881        5.0255412218536071        13.144241338955096     
 C  -2.4691004934489684        6.0825600091723135        12.072063312356779     
 C  -2.8605846459013260        10.004581120073134        13.854680434095364     
 C  -2.7432863536394927        7.7707927241919954        14.464624025342864     
 C   1.3053529438663849        6.9012436888979147        15.251443278609143     
 C   2.0795534067965873        6.4573759296251154        10.840187384548443     
 C  0.61229389090516517        5.0271137274820124        12.115050522367669     
 C   2.5419154498034393        6.1343320886872839        13.179249278403505     
 C   2.8586971672730330        10.032580217105973        11.238976210885417     
 C   2.8091443477683171        7.7685130963119038        10.743546420800991     
 C  -2.0460599786641600        5.8580213419741698        10.649880548288518     
 C -0.89946484509783853        6.5978791989254617        8.6313937978472808     
 H  -2.6820431680748733        5.6412410909523683        14.657020630377783     
 H  -1.1938492132617200        6.4863235970352262        15.152836567121529     
 H  -1.1331745080348319        4.1220026881866643        13.002447370121514     
 H  -8.8285371635931975E-002   4.9742085101057878        14.150636601011492     
 H  -3.0667502385170300        7.0033663781158264        12.124561751395104     
 H  -3.1112347584372082        5.2445967200557062        12.390442517140604     
 H  -2.3806423878381202        10.823317501118808        13.322555499557565     
 C  -4.0538252446528755        10.181485543385195        14.551153217110523     
 C  -3.9236417299706039        7.8768573010753711        15.198088727252976     
 C   2.1159365832725037        5.9268417667315303        14.603318135009399     
 C  0.98908059418323113        6.7077599311502016        16.616386731484873     
 H   2.7739340155164571        5.6321319923356370        10.605727868597128     
 H   1.2812714012910633        6.4501429533468464        10.081725717254448     
 H   1.2467567022914168        4.1367171653875037        12.265503466661517     
 H  0.18473679435853022        4.9584755630423381        11.109750313732354     
 H   3.1230041179696726        7.0651760057165758        13.115008133937744     
 H   3.1984958413362534        5.3023258697012974        12.878361596862632     
 H   2.3455066046849824        10.866209417721461        11.713929055668569     
 C   4.0679410534998217        10.201135291301084        10.567885658484164     
 C   4.0100907356133861        7.8634343001554363        10.042843149117759     
 C  -2.5168709896053501        4.7434102810837366        9.9493115087254580     
 C  -1.3786100140815907        5.4724225935961899        7.9509175433309247     
 H -0.28931957613862536        7.3320220645734695        8.1066631221541670     
 H  -4.5381540694250413        11.154391604835437        14.570924701600790     
 C  -4.6023015992470393        9.0952969820864027        15.230643880147099     
 H  -4.3153041747488521        7.0038197483817095        15.714988430829949     
 C   2.5866476410655719        4.8221433876672535        15.320602200517131     
 C   1.4800761355047400        5.6011384279864345        17.318178655672760     
 H  0.38454256477619164        7.4507516240655356        17.133188606213253     
 H   4.5267314093407132        11.184456006022064        10.503992233450534     
 C   4.6665653931962066        9.0923626246976692        9.9728043924221783     
 H   4.4333932357982881        6.9758953037741707        9.5779311635004962     
 H  -3.1534515766298474        4.0256449842002411        10.468011557015647     
 C  -2.1977091629482186        4.5460397423404775        8.6024811937830670     
 H  -1.1120724494446244        5.3435570832938302        6.9004961235690274     
 H  -5.5437058696858150        9.1956895124656111        15.768468005941672     
 H   3.2069821224562367        4.0880795227214266        14.805532693820131     
 C   2.2845502983032917        4.6552972309047354        16.675692947815161     
 H   1.2317209541586873        5.4982083998221407        18.375875802512219     
 H   5.6272318392791352        9.1830087340325068        9.4683439825555826     
 H  -2.5983624078673557        3.6802427013495960        8.0853000750256339     
 H   2.6871727069561007        3.7997241244033195        17.208770982166371     
         256

 Dy   4.3631207486538957        8.9804975018514921E-002   4.2233391883916420     
 Cl   4.3688346786752819       -2.5902315008403645        4.2305413179259572     
 O   5.1865843163561536       0.55505673212270112        2.2574784431329218     
 N   5.7604746321171199        2.2344066497515271        4.6679745874964143     
 N   6.5843569819582415      -0.34045155031054197        5.4391759344878521     
 O   3.5311464347266295       0.55472534680789198        6.1819537185922844     
 N   2.9541223879932126        2.2251053507070928        3.7571569385387438     
 N   2.1500410352232109      -0.35545387721961175        2.9778972530112080     
 C   5.6087855757968974        1.6329075625929963        1.5939683257228694     
 C   6.3901248576868150        2.0272560674451623        5.9947784213523114     
 C   4.9174554864853350        3.4591167228759390        4.7252304688335034     
 C   6.8642308304162887        2.3791768038296865        3.6611343743535159     
 C   7.2308534689755071       -1.5240027346790797        5.5167465245835547     
 C   7.1337416697481961       0.72325430181378858        6.0759971606160574     
 C   3.0699976283273522        1.6153996338439904        6.8497843067884681     
 C   2.3168548810919525        2.0169372244067527        2.4331066144103337     
 C   3.7884835668729036        3.4560980162280268        3.6969031109217223     
 C   1.8501706219652514        2.3711691219278612        4.7630267732226876     
 C   1.5165617142955992       -1.5453735482569324        2.8930795609167852     
 C   1.5841927262013222       0.70620034326302839        2.3511036504998613     
 C   6.4284067256433310        2.5998901005332642        2.2426634917738091     
 C   5.2375277968879024        1.8661472332669693       0.24813629219502265     
 H   7.0755400887477444        2.8549089657195652        6.2465115237841635     
 H   5.5858009309729040        2.0148703296774593        6.7469397949497898     
 H   5.5402075846931780        4.3583312368840552        4.5790488543637613     
 H   4.4886585248296713        3.5179220203043546        5.7308135308156523     
 H   7.4521225995121076        1.4524698842986714        3.7169203376475926     
 H   7.5146593735745846        3.2136109651554281        3.9703473725530039     
 H   6.7396926043277503       -2.3516729727068379        5.0102687844973648     
 C   8.4315757472652653       -1.6918620866689675        6.2023367642080247     
 C   8.3227218564367700       0.62717225862038717        6.7955393459791962     
 C   2.2661015548063252        2.5863166649603899        6.1886359564945304     
 C   3.3684770990405273        1.8128355797551103        8.2180636797624302     
 H   1.6220137223586506        2.8399597690843263        2.1919491155585433     
 H   3.1140941936828406        2.0184332345857370        1.6736687493013738     
 H   3.1587264715342434        4.3499924561163690        3.8463490421859161     
 H   4.2129021736472785        3.5204825234363359        2.6902872328866527     
 H   1.2602896033649502        1.4455635822856914        4.7031703237268001     
 H   1.2017959027086476        3.2061336064139603        4.4511165761925211     
 H   2.0211121796509786       -2.3720565702792591        3.3879892107291427     
 C  0.30975857353806202       -1.7204644616914808        2.2192497602969232     
 C  0.38745757876122866       0.60343540644434679        1.6435961679094542     
 C   6.8702318533023803        3.7251222385392198        1.5400118176533426     
 C   5.6864643842008293        3.0034106918887566      -0.43445512679310838     
 H   4.6189073557517757        1.1330897211550226      -0.26802243003392839     
 H   8.9092092967906336       -2.6671994451402221        6.2424376429482651     
 C   8.9956323043814397      -0.59322573910240550        6.8463556794736951     
 H   8.7239910600738853        1.5086095951167546        7.2892736353535099     
 C   1.7777593077807663        3.6880971037220323        6.8991095359355530     
 C   2.8606040723049242        2.9165849011603382        8.9129812048654546     
 H   3.9687037293144285        1.0728404233447704        8.7438684008236596     
 H -0.15641648261681820       -2.7010021129048449        2.1768099388155080     
 C -0.27691260627291847      -0.62240201188076816        1.5947707550617984     
 H  -2.8260579727821290E-002   1.4837573239379833        1.1591474528999106     
 H   7.5071674572796576        4.4474907980526588        2.0515172814473077     
 C   6.5125584454573362        3.9328322951599493       0.20367899570937023     
 H   5.3904756935960396        3.1400337151358495       -1.4764457637898709     
 H   9.9424006199073638      -0.68616372831000549        7.3754361077375421     
 H   1.1552807848595839        4.4156480213481366        6.3771092291801423     
 C   2.0582620786237551        3.8562045302430459        8.2590754269368531     
 H   3.0936440137634253        3.0209727424011557        9.9744010723479661     
 H  -1.2362946744795944      -0.71815582453895088        1.0885106738905996     
 H   6.8863011188521268        4.8100850448463941      -0.31530156206796711     
 H   1.6390047267187253        4.7073054909812955        8.7869575368832553     
 Dy   4.1453112681483670        16.889716401662469        12.622949623615188     
 Cl   4.1553055368392213        19.567006491360569        12.625250092591871     
 O   3.3160369126643694        16.439782684043170        10.657781327966582     
 N   2.7469456741141984        14.742357990071262        13.062878249164006     
 N   1.9444325458441916        17.319392329618143        13.882154625943917     
 O   4.9843040010721360        16.404368711374556        14.574881090760623     
 N   5.5482860861656942        14.743949780387579        12.144002201490949     
 N   6.3767403356764421        17.323128995180408        11.408417805872803     
 C   2.9036852459038447        15.358488881189697        9.9922381195061885     
 C   2.1208032976212357        14.939755439703147        14.392732491545621     
 C   3.5842328008936031        13.513014317213530        13.111231099725432     
 C   1.6418348625856289        14.610504341262626        12.054360509647164     
 C   1.3158111755178679        18.509776619337938        13.999145799307449     
 C   1.3814174443187743        16.244742676751834        14.489304526342085     
 C   5.4546494479241803        15.346701721670300        15.240676310587084     
 C   6.1834850106349801        14.961770278865176        10.820915775829091     
 C   4.7102416904066038        13.516087412305680        12.079668966996664     
 C   6.6543419394242420        14.583955158108784        13.144468311724324     
 C   7.0310788012797305        18.503851151654352        11.358047316469268     
 C   6.9246995603215584        16.268963076742278        10.753508931030902     
 C   2.0821302140349678        14.390745358673344        10.636770520220219     
 C   3.2930612312575529        15.120379154786391        8.6516342176239700     
 H   1.4374055439050921        14.109755449043156        14.642585080425874     
 H   2.9282739686930750        14.948190645224065        15.141561534146101     
 H   2.9558742689191368        12.617550630032861        12.965064947495447     
 H   4.0167456599706082        13.448777564788537        14.115015606154079     
 H   1.0617085477434376        15.541956083276528        12.113493549965879     
 H  0.98561676398874054        13.779346959602947        12.359248428540685     
 H   1.8204342091103585        19.347293339724470        13.522339343717313     
 C  0.11556653327146038        18.672250433443896        14.687036213273691     
 C  0.18780093530291800        16.332657806638206        15.202008935622963     
 C   6.2473758397235102        14.370207052448094        14.572819243710599     
 C   5.1840808745263285        15.160627788835612        16.617567861474960     
 H   6.8768369961313400        14.139566485268288        10.572829366374325     
 H   5.3860139159654423        14.968063503219238        10.061643169350964     
 H   5.3369450032181289        12.619758206288274        12.227898995467214     
 H   4.2847701877238924        13.454165135216382        11.073486125405040     
 H   7.2539031321256902        15.503500413238349        13.085814845404037     
 H   7.2943929967123697        13.744113941968415        12.826519004943629     
 H   6.5438527193556242        19.323339938955407        11.881741603637959     
 C   8.2368237167562128        18.679118639051829        10.682774930643589     
 C   8.1170782434410196        16.373734697511559        10.039057096913517     
 C   1.6580860440954497        13.257879090862032        9.9346833049596164     
 C   2.8625839805121962        13.975368909631882        7.9694264987996393     
 H   3.9127619335483166        15.854280003434001        8.1382084615450285     
 H -0.34567299971474152        19.653652368108439        14.763435679153886     
 C -0.47031092632591409        17.559329915595022        15.285894393530896     
 H -0.22604385228739449        15.442041458770124        15.668558307125004     
 C   6.7482306608187317        13.272489029110480        15.282231688008112     
 C   5.7076228567837211        14.063259857851305        17.312278643111988     
 H   4.5939113013474895        15.905132867646858        17.149191581606843     
 H   8.7210666146675493        19.652137930731307        10.669954804529052     
 C   8.7985379598788533        17.591570144869166        10.017345981473460     
 H   8.5178330689893258        15.499561043717090        9.5309269470243887     
 H   1.0248814791620768        12.531484870653122        10.444739704966176     
 C   2.0348060260677885        13.044246010199245        8.6033467786082678     
 H   3.1747577400334754        13.834012364618090        6.9317545392848965     
 H  -1.4196618116222750        17.647348146901447        15.810657042053716     
 H   7.3639508274022170        12.542071046861119        14.755087327091944     
 C   6.4946282152648624        13.115840777013418        16.650064851763251     
 H   5.4982218651791417        13.968807801776792        18.380533569497601     
 H   9.7541798172775671        17.688690816127039        9.5044735752308345     
 H   1.6747980157772884        12.160755282783787        8.0843762342422316     
 H   6.9221083195287649        12.268299891963670        17.178038666178502     
 Dy  0.13121056501980355        8.5600289718462719        4.2155978913273744     
 Cl   9.6608171763596665E-002   5.8764510301506903        4.2359809327936855     
 O  0.94633759495920655        9.0204918463493904        2.2435400668523933     
 N   1.5402950960073445        10.687516575483995        4.6578156971378109     
 N   2.3440276809122400        8.1109364460006059        5.4481286439027832     
 O -0.68286256081554519        9.0437534321409352        6.1754509325148161     
 N  -1.2736236580594535        10.702863413468206        3.7478050487147976     
 N  -2.0858469852252330        8.1205796559771688        2.9746555492726436     
 C   1.3784482288225244        10.093257561473756        1.5777551332153696     
 C   2.1775383831385557        10.484159057408073        5.9825398307362185     
 C  0.70213033771266520        11.917112039379134        4.7185517497830443     
 C   2.6403604928520199        10.829997231241135        3.6448690123678205     
 C   2.9725989560836763        6.9190102124956541        5.5410965265571637     
 C   2.9129975742320480        9.1758496517336603        6.0657335445625655     
 C  -1.1484006043746826        10.102577542703045        6.8412725054371446     
 C  -1.9068944443560321        10.494804765392052        2.4230420507751496     
 C -0.42823547727387973        11.925434728377477        3.6912257772715322     
 C  -2.3749023656674382        10.854434704896349        4.7537315328758565     
 C  -2.7332017997235494        6.9371263731916244        2.9003351419796322     
 C  -2.6400986814965703        9.1838366132384444        2.3391029447679879     
 C   2.2026211707510859        11.055677895022226        2.2273363432814666     
 C   1.0142362275606522        10.325399424280477       0.23005845997258842     
 H   2.8668661012065444        11.310856726572952        6.2266779803784091     
 H   1.3772869763428279        10.477825774493578        6.7387947158997177     
 H   1.3312364369608933        12.812199032682253        4.5742834707786910     
 H  0.27585675998738174        11.976868762020960        5.7250106560635592     
 H   3.2248329187262672        9.9007984493680805        3.6977899631222955     
 H   3.2947436584978922        11.661218505209650        3.9540048896160274     
 H   2.4636060612793029        6.0901415599058222        5.0542435822323704     
 C   4.1777709942375161        6.7456266768554620        6.2177846361352573     
 C   4.1096734308709966        9.0756923222628956        6.7715437303679327     
 C  -1.9557284076905435        11.070683423982667        6.1789592346803142     
 C -0.84995630503302699        10.301059676125776        8.2095886738071968     
 H  -2.6034342628742788        11.316027481859217        2.1801793915176200     
 H  -1.1081403838105068        10.498281117739349        1.6651231567991427     
 H  -1.0487030532849055        12.825020821898736        3.8457158129372750     
 H  -4.0307660175929044E-003   11.989907279089662        2.6845066095752812     
 H  -2.9687651299949098        9.9310747680681928        4.6963167897693596     
 H  -3.0214850391570929        11.691487113450171        4.4426661131222689     
 H  -2.2401128769871210        6.1106591533362646        3.4068381096840819     
 C  -3.9383947427728745        6.7678512793064174        2.2227303869326551     
 C  -3.8317125605732949        9.0845194159759348        1.6223542728504410     
 C   2.6515179056865317        12.178136810317580        1.5243436094022014     
 C   1.4718990625949397        11.457938646082253      -0.45371396713905054     
 H  0.39355935917638707        9.5955478086407258      -0.28752976361067312     
 H   4.6398690020170772        5.7637732096348504        6.2729698228386654     
 C   4.7674449243824535        7.8475385103967739        6.8326588497215486     
 H   4.5277289391011504        9.9587791633630705        7.2481657569952960     
 C  -2.4432793586460106        12.173567620345347        6.8877967751650306     
 C  -1.3573664173834086        11.406459902057231        8.9021259725683386     
 H -0.24934979920896821        9.5597228820216014        8.7345498472172665     
 H  -4.4160481893383672        5.7921912800100026        2.1902940458836913     
 C  -4.5070542436488452        7.8644691940205522        1.5792044387540525     
 H  -4.2364330297667951        9.9647732157094691        1.1283144955283164     
 H   3.2895480328269233        12.898800284908186        2.0369023738757766     
 C   2.3005729569003814        12.384453372957122       0.18600303608179919     
 H   1.1787065640118850        11.593508458161839       -1.4967325563243585     
 H   5.7208791657190341        7.7511186524626217        7.3488706396944243     
 H  -3.0666267513497374        12.900197306136649        6.3651742651748506     
 C  -2.1594410614044142        12.345298538309770        8.2465744504048182     
 H  -1.1247553717225569        11.513138981882102        9.9634148599801797     
 H  -5.4618200173304210        7.7720667820088618        1.0638308797502016     
 H   2.6830686540651696        13.257220065521444      -0.33421388769271099     
 H  -2.5751851496403098        13.199150198236040        8.7720206325000252     
 Dy   2.7347493366930743E-002   8.3885796768551231        12.600496999656830     
 Cl   2.5092508274565311E-002   11.070791721596727        12.632941981027988     
 O -0.79530486072443118        7.8993210070166917        10.643632379026897     
 N  -1.3649032991180674        6.2459169621903312        13.074889403212936     
 N  -2.2059578257983787        8.8237277195527781        13.800871417886356     
 O  0.85053213549097650        7.9551371444155556        14.573692512996313     
 N   1.4411863739495969        6.2610419258445322        12.165880531508304     
 N   2.2348776507201653        8.8388216363297509        11.348798395941532     
 C  -1.2356307310895907        6.8247279294478549        9.9867546011556705     
 C  -1.9967996093279918        6.4662777786632057        14.398760020676081     
 C -0.51665629117960366        5.0253026230681010        13.143667758351855     
 C  -2.4693580791225584        6.0836869665092363        12.071720762776968     
 C  -2.8585538799247772        10.005192670445302        13.858927384283872     
 C  -2.7433032281665812        7.7705051566689365        14.465465813440343     
 C   1.3051055969389507        6.8989810170098016        15.251486353167429     
 C   2.0791051292026705        6.4573429736648142        10.840270713669122     
 C  0.61139153733427309        5.0268142323477765        12.114493923228395     
 C   2.5416283849855899        6.1326183663056790        13.179021109962124     
 C   2.8608096024687368        10.031417986111505        11.243381354209804     
 C   2.8092235030054749        7.7682576907406151        10.744528840895050     
 C  -2.0462648972427391        5.8595556120051011        10.649483551295075     
 C -0.90021797751561272        6.6004807007769051        8.6311154414444999     
 H  -2.6828489556469393        5.6407622381081115        14.656357975879089     
 H  -1.1945124762933834        6.4850591379155071        15.152945318020263     
 H  -1.1345584287386654        4.1221294337756840        13.001588857579073     
 H  -8.9221191910288919E-002   4.9734615447760353        14.150039272493169     
 H  -3.0665351714513225        7.0047833798090124        12.124514864801274     
 H  -3.1119101377467842        5.2459129949641943        12.389650158561745     
 H  -2.3776389424064663        10.824355920952996        13.328458144971826     
 C  -4.0522101845262357        10.181895460956653        14.554743547627551     
 C  -3.9242382440546861        7.8762751719415256        15.198007626843978     
 C   2.1156178473741214        5.9247219181708521        14.603010428067670     
 C  0.98812420783127630        6.7046067453825424        16.616131925132823     
 H   2.7732380008919595        5.6320707095864817        10.605193544309062     
 H   1.2807494423210009        6.4508743424617379        10.081889286510069     
 H   1.2453744230683923        4.1360438937823565        12.264673309128487     
 H  0.18384704645508726        4.9586960811163188        11.109157808689275     
 H   3.1232122514361627        7.0631583205744244        13.115111705588465     
 H   3.1977861798752971        5.3004068798129857        12.877710336776595     
 H   2.3485999377682187        10.864608700684904        11.720019965035123     
 C   4.0696012548763028        10.200202100912783        10.571573307308626     
 C   4.0095641878949522        7.8634982869168812        10.042861022428479     
 C  -2.5172042999932707        4.7452790102493996        9.9484466064063142     
 C  -1.3798171621767912        5.4756028042787674        7.9500453439702818     
 H -0.29019527111282384        7.3348436176750305        8.1066050794980384     
 H  -4.5357291851353327        11.155133865480412        14.575875543630154     
 C  -4.6021869998148608        9.0950517415930854        15.231741539373740     
 H  -4.3168536072871548        7.0028154254533730        15.713367197587010     
 C   2.5860774991793618        4.8196406385868267        15.319830183104360     
 C   1.4785596568397552        5.5973684889401731        17.317340079197894     
 H  0.38348167480112150        7.4474047265557983        17.133136740636001     
 H   4.5291778771559654        11.183197690973707        10.509020320812269     
 C   4.6667222771493710        9.0920997740036889        9.9739717291444041     
 H   4.4319123073925057        6.9763894483874545        9.5763956807122312     
 H  -3.1534063933339738        4.0271273753649330        10.467047428779431     
 C  -2.1985701174395000        4.5487466523086848        8.6013758302899443     
 H  -1.1138382401596463        5.3474530985059578        6.8994114308002610     
 H  -5.5441296248866498        9.1951852128911629        15.768632624562750     
 H   3.2067765875529286        4.0859324966495780        14.804684730030711     
 C   2.2833437427854508        4.6519447884397511        16.674654251943682     
 H   1.2295963206081764        5.4937304125561326        18.374811618017382     
 H   5.6268269876627155        9.1830241709717715        9.4685357325052539     
 H  -2.5993801926692757        3.6832816644996198        8.0837484037241261     
 H   2.6856977796175068        3.7959920775795948        17.207294325556582     
         256

 Dy   4.3582944571692774        8.9682294061107740E-002   4.2226439045109139     
 Cl   4.3636685548205767       -2.5903871702128418        4.2287494698305856     
 O   5.1814169868963935       0.55472723874003227        2.2566426956496142     
 N   5.7562161533972995        2.2338115575795565        4.6674717003216388     
 N   6.5794396545921012      -0.34126492728488311        5.4391831311636114     
 O   3.5270855363687152       0.55491910021364876        6.1816278845865167     
 N   2.9498195251623867        2.2251328868566493        3.7569110711613223     
 N   2.1444387052592604      -0.35522493063713600        2.9787629590167577     
 C   5.6050926207470919        1.6318218718121840        1.5928533452714400     
 C   6.3862860183876391        2.0267310244173400        5.9941127298177923     
 C   4.9135771025237522        3.4587924703274431        4.7247234923814094     
 C   6.8598494850590201        2.3783094617590814        3.6604629051876714     
 C   7.2253412232270380       -1.5250893616803873        5.5172645430533329     
 C   7.1294812212764338       0.72246197898167686        6.0754168208900534     
 C   3.0670676970943926        1.6161573366724911        6.8492060936391894     
 C   2.3125380357299554        2.0168639854750809        2.4329151098346880     
 C   3.7845279101120970        3.4558672829450252        3.6964726184078645     
 C   1.8460317795611731        2.3713961593511197        4.7629645390462692     
 C   1.5105001198646242       -1.5449154190471241        2.8942510143844862     
 C   1.5794610890762397       0.70634529577783911        2.3511154332623700     
 C   6.4245389529093728        2.5987831641749350        2.2417850067441960     
 C   5.2360814984511581        1.8639173837877836       0.24630833193908375     
 H   7.0720856559322609        2.8542178298183423        6.2453346203351527     
 H   5.5822968004620979        2.0148971376351179        6.7466202040404282     
 H   5.5366014385373541        4.3577726831163019        4.5782618562035262     
 H   4.4849943197840672        3.5179337649665823        5.7303622968146746     
 H   7.4476472075863507        1.4515424228487546        3.7164068290571182     
 H   7.5104014634824230        3.2126762535269640        3.9695878589621909     
 H   6.7336098221885159       -2.3527739020376606        5.0113795590662793     
 C   8.4262685558049366       -1.6931664276084071        6.2024616952762726     
 C   8.3187739353907215       0.62620159712536305        6.7944489157429961     
 C   2.2626875691246799        2.5868736481753656        6.1883069324511224     
 C   3.3677032614004943        1.8147936251954160        8.2167970128022780     
 H   1.6179684534737349        2.8400293519728059        2.1914796582986344     
 H   3.1098509286464133        2.0178496692428785        1.6735511114325379     
 H   3.1550589172008534        4.3499915019090958        3.8457090130805467     
 H   4.2090081696068236        3.5198800101465650        2.6898482483312365     
 H   1.2561156827921407        1.4458136550615857        4.7034044253063749     
 H   1.1976321392706073        3.2063630047255876        4.4511005360304887     
 H   2.0143817723165425       -2.3715065884555551        3.3899596756273214     
 C  0.30417602518568315       -1.7199043752482632        2.2195800314783658     
 C  0.38326756114490185       0.60366002337907509        1.6427347281151132     
 C   6.8680506603959817        3.7230884527742685        1.5387434770875086     
 C   5.6871158058070277        2.9999264059269595      -0.43681147085603905     
 H   4.6177710456610397        1.1307933255265838      -0.27005426058180787     
 H   8.9033899898224682       -2.6687287592377080        6.2429204415327479     
 C   8.9912586880200998      -0.59443917465225515        6.8454558560628396     
 H   8.7206638733380171        1.5076701614657075        7.2876243530626654     
 C   1.7757351830382182        3.6894277563269053        6.8984281093958311     
 C   2.8615586922108665        2.9195958701503169        8.9112266263363633     
 H   3.9684455045760267        1.0750190240107222        8.7423803563346798     
 H -0.16243091529076709       -2.7002452289732921        2.1773216383270388     
 C -0.28142287161836105      -0.62198038426322022        1.5939023126829361     
 H  -3.1734010763582461E-002   1.4839007189856095        1.1575751594749162     
 H   7.5047422836434290        4.4455124926556175        2.0504761682881010     
 C   6.5127627790537526        3.9295173786687023       0.20167010187753459     
 H   5.3930486628837873        3.1355017818398592       -1.4794060457530041     
 H   9.9384572830506528      -0.68743410842813013        7.3737531858914460     
 H   1.1528250216808598        4.4167740681263776        6.3766693720751331     
 C   2.0585263052285208        3.8588465905153555        8.2576721491470497     
 H   3.0964291468969614        3.0250312195698337        9.9720701365387168     
 H  -1.2401962207308699      -0.71775078171776652        1.0865529933786873     
 H   6.8881260849738686        4.8057950027059952      -0.31769250165746921     
 H   1.6406110366738049        4.7107762913762148        8.7851842281780517     
 Dy   4.1554633969015944        16.889484259927315        12.621871636070489     
 Cl   4.1647939483055207        19.566726232463036        12.624390948061130     
 O   3.3259131624915965        16.438220696546722        10.657178670031170     
 N   2.7572567109758110        14.742054509104308        13.063259227441256     
 N   1.9537050719101796        17.319057114404508        13.879891748847422     
 O   4.9943114160051278        16.405541349938645        14.574240593963083     
 N   5.5585849121053386        14.743754546213355        12.144378142922765     
 N   6.3860731179279142        17.322934097562882        11.406216814474503     
 C   2.9118266041411043        15.357550987034092        9.9917554783058016     
 C   2.1308799821074085        14.940025225796699        14.392936711511519     
 C   3.5946666312127529        13.512816888675186        13.112082964361342     
 C   1.6520606701490270        14.609209691721212        12.055072301506716     
 C   1.3242384220792511        18.509111862823069        13.994934915463233     
 C   1.3913675472988509        16.245038030986091        14.488691971970704     
 C   5.4628572977414187        15.347240533009657        15.240188464975391     
 C   6.1935528270640443        14.960997127248602        10.821110852321024     
 C   4.7206705121561914        13.515784363136575        12.080519317121873     
 C   6.6645526157477271        14.584745805245737        13.145173016460305     
 C   7.0395748188684966        18.503987075838456        11.353902477414939     
 C   6.9346714388389605        16.268152876645885        10.752916490153972     
 C   2.0912483952077823        14.389556827625011        10.637142747362706     
 C   3.2974924468289557        15.120946135849742        8.6500399666162231     
 H   1.4472174714860240        14.110223838034209        14.642714609155508     
 H   2.9380666878872579        14.948388200122560        15.142065559624470     
 H   2.9664269902929408        12.617281783568307        12.965856683776980     
 H   4.0269776870786949        13.448676662520503        14.115935639656950     
 H   1.0712837769407226        15.540261474171745        12.114178145193012     
 H  0.99640420845819433        13.777768885371513        12.360455794138142     
 H   1.8281792214784609        19.346087317260441        13.516570121897482     
 C  0.12396324847949411        18.671935120372403        14.682689287125335     
 C  0.19794037421523564        16.333431611198318        15.201721669940278     
 C   6.2564781578657911        14.370926069376338        14.573186892734936     
 C   5.1886164912121826        15.159708275002137        16.615994068407776     
 H   6.8866279069856313        14.138582638526520        10.572952349144680     
 H   5.3958006058926022        14.967374889230536        10.062131699485278     
 H   5.3474984827169951        12.619531672626508        12.228687073481764     
 H   4.2949931872348985        13.453762397552858        11.074406128423474     
 H   7.2634797048803339        15.504677613110953        13.086478021503785     
 H   7.3051492702990970        13.745171709482889        12.827733246772151     
 H   6.5516809623708978        19.324011282039443        11.876048999260586     
 C   8.2452754272652005        18.678913321798589        10.678471071215865     
 C   8.1272329576009561        16.372456440110835        10.038782984087673     
 C   1.6648183927519842        13.257712036320655        9.9349433569496401     
 C   2.8641458040239338        13.977326770423639        7.9675699413496615     
 H   3.9161758234015469        15.855201888988127        8.1359662012047131     
 H -0.33805121206382016        19.653045134295411        14.757185939344268     
 C -0.46095845003679448        17.559793154245334        15.283777098928965     
 H -0.21534179112568233        15.443320134046990        15.669679038104691     
 C   6.7548761309613106        13.272157059553576        15.282489338382605     
 C   5.7092041161159885        14.060907447354348        17.310443176736239     
 H   4.5975324503570212        15.903929576562678        17.146982272543916     
 H   8.7287571476195769        19.652220385085599        10.663744282277236     
 C   8.8079216039489232        17.590599986708593        10.015246558068867     
 H   8.5285325073524945        15.497782822647274        9.5320521999228642     
 H   1.0321820743894470        12.531226259593550        10.445606669368290     
 C   2.0376819081385515        13.045739079661793        8.6024801706327505     
 H   3.1730850573188834        13.837343893766960        6.9289459499420900     
 H  -1.4104052226958828        17.648074531988854        15.808361018319109     
 H   7.3711002187770784        12.541783158982300        14.755942984329947     
 C   6.4974240550733091        13.113876465612579        16.649208402709299     
 H   5.4965795837616955        13.965109936771993        18.377755918591500     
 H   9.7634695371164693        17.687475371925352        9.5021939006789058     
 H   1.6755800371662077        12.163307924553552        8.0833285175270913     
 H   6.9227386630269665        12.265242820240941        17.177005183861095     
 Dy  0.12404899681231582        8.5595685842496287        4.2151022913881633     
 Cl   9.0598892753371879E-002   5.8760109200350223        4.2351737635440800     
 O  0.93930095908675615        9.0204080830713025        2.2432320043241183     
 N   1.5327443733943855        10.687403819972495        4.6577839415104485     
 N   2.3374466149802249        8.1112043853568192        5.4471921906151097     
 O -0.68980344353332368        9.0430424093508766        6.1751722730763898     
 N  -1.2811529320432378        10.702158319101443        3.7477398431013724     
 N  -2.0924634281424064        8.1195428234473468        2.9737005313868532     
 C   1.3721974032398667        10.092787037237896        1.5773617277894090     
 C   2.1700813294173957        10.484194984882569        5.9825007335214551     
 C  0.69439798459937363        11.916868401855437        4.7184034445716039     
 C   2.6328623863612686        10.830268301751063        3.6450173374698314     
 C   2.9666483877721963        6.9195672716146763        5.5393895028785911     
 C   2.9056937136487950        9.1759431334940569        6.0657294703461551     
 C  -1.1545631318762648        10.102265310627855        6.8408847629098233     
 C  -1.9143716443775300        10.493987521992549        2.4229884746142027     
 C -0.43596397180676222        11.924869131766384        3.6910709989608113     
 C  -2.3823485953007233        10.853327452665328        4.7538883593086156     
 C  -2.7391546707970775        6.9357922366608982        2.8985274620746555     
 C  -2.6474262979030345        9.1829644914485424        2.3390814782074889     
 C   2.1956776670541434        11.055579905752088        2.2272666455576249     
 C   1.0099900768818615        10.323802448712947       0.22901399836805164     
 H   2.8595033212311352        11.310900454137142        6.2263326070297582     
 H   1.3699780045276511        10.478138880356481        6.7389111058559852     
 H   1.3233677563570874        12.812007627983363        4.5738871108487729     
 H  0.26819077131942037        11.976765498619649        5.7248679310470862     
 H   3.2177357182496253        9.9013314852888250        3.6981117254709019     
 H   3.2868731233667736        11.661757872259047        3.9542398727962755     
 H   2.4582947588430968        6.0908526079304579        5.0516517272115973     
 C   4.1717112758289217        6.7462707788957452        6.2162924362893044     
 C   4.1020539678290593        9.0757731202902150        6.7721306673386863     
 C  -1.9625784386598846        11.069989684165000        6.1788777578940444     
 C -0.85410063265596270        10.301926993080416        8.2085380621379969     
 H  -2.6108251605946364        11.315208687805516        2.1798677244415186     
 H  -1.1154993988598501        10.497211241180640        1.6651933710116962     
 H  -1.0565855029108489        12.824389084611315        3.8453290195474454     
 H  -1.1691302066493353E-002   11.989230179896559        2.6843613296143261     
 H  -2.9757938907577279        9.9296971976514303        4.6966776509900248     
 H  -3.0293302345472743        11.690095145934535        4.4429226434208768     
 H  -2.2454243292379261        6.1091676022527475        3.4041138662288266     
 C  -3.9444311033433199        6.7664218096435160        2.2210943263931142     
 C  -3.8393440841374642        9.0836546962836895        1.6229109274847884     
 C   2.6455866702873734        12.177507001822732        1.5240803275458137     
 C   1.4690276493827561        11.455553570814612      -0.45506454114285988     
 H  0.39005911617161287        9.5935034702444302      -0.28880698561625606     
 H   4.6344390154410098        5.7646790293951726        6.2705868311424986     
 C   4.7604665461585496        7.8479144844782249        6.8324810783202015     
 H   4.5195098354135794        9.9586815287903789        7.2496014665705895     
 C  -2.4490298650243854        12.173485025111264        6.8874653821984664     
 C  -1.3600746035094453        11.408176054234904        8.9007202014265676     
 H -0.25277320656465774        9.5610428154577516        8.7332942039786872     
 H  -4.4214285819672190        5.7905007912343773        2.1876930153784606     
 C  -4.5140249502082925        7.8633073800192674        1.5789380302881741     
 H  -4.2446693912376201        9.9640860651651266        1.1297465003327967     
 H   3.2830370104252404        12.898484132526425        2.0369323140085407     
 C   2.2967022975066076        12.382638673716052       0.18509623107668671     
 H   1.1777194351611422        11.590136125876725       -1.4986603376415861     
 H   5.7138444742053451        7.7515590393587077        7.3488365240135227     
 H  -3.0729017479091287        12.899822338553108        6.3650980109389224     
 C  -2.1630909947041381        12.346465827252908        8.2455796227357663     
 H  -1.1255662009273972        11.515881915914470        9.9614202724689189     
 H  -5.4688393157910200        7.7708376102145582        1.0636940005095641     
 H   2.6800541336048465        13.254875659607604      -0.33532669013066657     
 H  -2.5778943617252903        13.200916924677538        8.7707811659312735     
 Dy   2.7658653350247572E-002   8.3883474388266777        12.601425116865778     
 Cl   2.5234922251154979E-002   11.070529968028181        12.631232765769989     
 O -0.79488793304790428        7.9004334956218987        10.644251945581466     
 N  -1.3652742733044381        6.2460788039846857        13.074824795824627     
 N  -2.2048185969359801        8.8239642034619798        13.803565855193458     
 O  0.85090655429779050        7.9534763272333340        14.574321491296544     
 N   1.4408378682777470        6.2603299324167496        12.165878331757785     
 N   2.2361276168626549        8.8380234914278919        11.351673253613937     
 C  -1.2357611438277414        6.8264348080511139        9.9867523763459403     
 C  -1.9973435342074923        6.4657669562530051        14.398738865633824     
 C -0.51757484266212839        5.0250640242825950        13.143094177748614     
 C  -2.4696156647961489        6.0848139238461600        12.071378213197157     
 C  -2.8565231139482288        10.005804220817470        13.863174334472379     
 C  -2.7433201026936698        7.7702175891458776        14.466307601537821     
 C   1.3048582500115162        6.8967183451216894        15.251529427725714     
 C   2.0786568516087534        6.4573100177045131        10.840354042789802     
 C  0.61048918376338102        5.0265147372135406        12.113937324089120     
 C   2.5413413201677404        6.1309046439240742        13.178792941520740     
 C   2.8629220376644411        10.030255755117036        11.247786497534191     
 C   2.8093026582426326        7.7680022851693264        10.745511260989108     
 C  -2.0464698158213177        5.8610898820360324        10.649086554301634     
 C -0.90097110993338692        6.6030822026283484        8.6308370850417191     
 H  -2.6836547432190057        5.6402833852638548        14.655695321380398     
 H  -1.1951757393250471        6.4837946787957872        15.153054068918996     
 H  -1.1359423494424987        4.1222561793647037        13.000730345036629     
 H  -9.0157012184645863E-002   4.9727145794462837        14.149441943974846     
 H  -3.0663201043856145        7.0062003815021994        12.124467978207445     
 H  -3.1125855170563601        5.2472292698726815        12.388857799982885     
 H  -2.3746354969748120        10.825394340787184        13.334360790386087     
 C  -4.0505951243995959        10.182305378528113        14.558333878144579     
 C  -3.9248347581387679        7.8756930428076810        15.197926526434978     
 C   2.1152991114757387        5.9226020696101740        14.602702721125938     
 C  0.98716782147932158        6.7014535596148832        16.615877118780773     
 H   2.7725419862674618        5.6320094268373264        10.604659220020995     
 H   1.2802274833509384        6.4516057315766293        10.082052855765690     
 H   1.2439921438453678        4.1353706221772093        12.263843151595456     
 H  0.18295729855164430        4.9589165991902986        11.108565303646195     
 H   3.1234203849026523        7.0611406354322730        13.115215277239187     
 H   3.1970765184143413        5.2984878899246741        12.877059076690557     
 H   2.3516932708514551        10.863007983648348        11.726110874401678     
 C   4.0712614562527838        10.199268910524484        10.575260956133086     
 C   4.0090376401765173        7.8635622736783262        10.042878895739198     
 C  -2.5175376103811908        4.7471477394150616        9.9475817040871686     
 C  -1.3810243102719919        5.4787830149613441        7.9491731446096390     
 H -0.29107096608702238        7.3376651707765905        8.1065470368419117     
 H  -4.5333043008456251        11.155876126125387        14.580826385659520     
 C  -4.6020724003826814        9.0948065010997681        15.232839198600381     
 H  -4.3184030398254585        7.0018111025250374        15.711745964344072     
 C   2.5855073572931517        4.8171378895063999        15.319058165691587     
 C   1.4770431781747706        5.5935985498939127        17.316501502723025     
 H  0.38242078482605141        7.4440578290460611        17.133084875058753     
 H   4.5316243449712177        11.181939375925351        10.514048408174002     
 C   4.6668791611025346        9.0918369233097085        9.9751390658666281     
 H   4.4304313789867242        6.9768835930007391        9.5748601979239680     
 H  -3.1533612100381005        4.0286097665296241        10.466083300543216     
 C  -2.1994310719307810        4.5514535622768921        8.6002704667968235     
 H  -1.1156040308746684        5.3513491137180855        6.8983267380314945     
 H  -5.5445533800874838        9.1946809133167147        15.768797243183830     
 H   3.2065710526496205        4.0837854705777294        14.803836766241291     
 C   2.2821371872676104        4.6485923459747669        16.673615556072203     
 H   1.2274716870576652        5.4892524252901245        18.373747433522546     
 H   5.6264221360462958        9.1830396079110361        9.4687274824549252     
 H  -2.6003979774711961        3.6863206276496436        8.0821967324226183     
 H   2.6842228522789124        3.7922600307558700        17.205817668946796     
         256

 Dy   4.3534681656846583        8.9559613103700558E-002   4.2219486206301866     
 Cl   4.3585024309658724       -2.5905428395853187        4.2269576217352132     
 O   5.1762496574366343       0.55439774535736341        2.2558069481663066     
 N   5.7519576746774801        2.2332164654075863        4.6669688131468625     
 N   6.5745223272259610      -0.34207830425922420        5.4391903278393707     
 O   3.5230246380108006       0.55511285361940554        6.1813020505807481     
 N   2.9455166623315612        2.2251604230062063        3.7566652037839008     
 N   2.1388363752953095      -0.35499598405466026        2.9796286650223069     
 C   5.6013996656972855        1.6307361810313716        1.5917383648200107     
 C   6.3824471790884632        2.0262059813895172        5.9934470382832723     
 C   4.9096987185621686        3.4584682177789468        4.7242165159293155     
 C   6.8554681397017525        2.3774421196884759        3.6597914360218264     
 C   7.2198289774785689       -1.5261759886816948        5.5177825615231102     
 C   7.1252207728046715       0.72166965614956502        6.0748364811640503     
 C   3.0641377658614330        1.6169150395009915        6.8486278804899099     
 C   2.3082211903679584        2.0167907465434087        2.4327236052590422     
 C   3.7805722533512904        3.4556365496620236        3.6960421258940070     
 C   1.8418929371570949        2.3716231967743786        4.7629023048698516     
 C   1.5044385254336492       -1.5444572898373159        2.8954224678521872     
 C   1.5747294519511570       0.70649024829264984        2.3511272160248788     
 C   6.4206711801754146        2.5976762278166063        2.2409065217145829     
 C   5.2346352000144138        1.8616875343085981       0.24448037168314482     
 H   7.0686312231167765        2.8535266939171193        6.2441577168861429     
 H   5.5787926699512909        2.0149239455927770        6.7463006131310665     
 H   5.5329952923815311        4.3572141293485487        4.5774748580432911     
 H   4.4813301147384621        3.5179455096288099        5.7299110628136960     
 H   7.4431718156605946        1.4506149613988375        3.7158933204666438     
 H   7.5061435533902605        3.2117415418984994        3.9688283453713784     
 H   6.7275270400492815       -2.3538748313684832        5.0124903336351938     
 C   8.4209613643446062       -1.6944707685478466        6.2025866263445213     
 C   8.3148260143446731       0.62523093563033882        6.7933584855067961     
 C   2.2592735834430346        2.5874306313903412        6.1879779084077144     
 C   3.3669294237604612        1.8167516706357216        8.2155303458421258     
 H   1.6139231845888191        2.8400989348612855        2.1910102010387256     
 H   3.1056076636099856        2.0172661039000199        1.6734334735637020     
 H   3.1513913628674630        4.3499905477018226        3.8450689839751768     
 H   4.2051141655663686        3.5192774968567941        2.6894092637758207     
 H   1.2519417622193314        1.4460637278374799        4.7036385268859497     
 H   1.1934683758325668        3.2065924030372153        4.4510844958684563     
 H   2.0076513649821064       -2.3709566066318515        3.3919301405255000     
 C  0.29859347683330428       -1.7193442888050456        2.2199103026598079     
 C  0.37907754352857503       0.60388464031380340        1.6418732883207723     
 C   6.8658694674895822        3.7210546670093172        1.5374751365216748     
 C   5.6877672274132260        2.9964421199651623      -0.43916781491896978     
 H   4.6166347355703037        1.1284969298981449      -0.27208609112968735     
 H   8.8975706828543046       -2.6702580733351944        6.2434032401172317     
 C   8.9868850716587598      -0.59565261020210480        6.8445560326519832     
 H   8.7173366866021507        1.5067307278146604        7.2859750707718209     
 C   1.7737110582956703        3.6907584089317784        6.8977466828561091     
 C   2.8625133121168087        2.9226068391402960        8.9094720478072720     
 H   3.9681872798376250        1.0771976246766741        8.7408923118457018     
 H -0.16844534796471594       -2.6994883450417393        2.1778333378385692     
 C -0.28593313696380362      -0.62155875664567217        1.5930338703040736     
 H  -3.5207441799343625E-002   1.4840441140332354        1.1560028660499218     
 H   7.5023171100072004        4.4435341872585763        2.0494350551288942     
 C   6.5129671126501698        3.9262024621774554       0.19966120804569895     
 H   5.3956216321715349        3.1309698485438684       -1.4823663277161370     
 H   9.9345139461939436      -0.68870448854625488        7.3720702640453490     
 H   1.1503692585021359        4.4179001149046195        6.3762295149701238     
 C   2.0587905318332860        3.8614886507876656        8.2562688713572463     
 H   3.0992142800304974        3.0290896967385113        9.9697392007294692     
 H  -1.2440977669821451      -0.71734573889658204        1.0845953128667747     
 H   6.8899510510956112        4.8015049605655955      -0.32008344124697125     
 H   1.6422173466288847        4.7142470917711341        8.7834109194728480     
 Dy   4.1656155256548217        16.889252118192161        12.620793648525789     
 Cl   4.1742823597718193        19.566445973565500        12.623531803530389     
 O   3.3357894123188232        16.436658709050274        10.656576012095760     
 N   2.7675677478374237        14.741751028137354        13.063640205718505     
 N   1.9629775979761677        17.318721899190876        13.877628871750927     
 O   5.0043188309381188        16.406713988502737        14.573600097165544     
 N   5.5688837380449829        14.743559312039132        12.144754084354581     
 N   6.3954059001793864        17.322739199945357        11.404015823076204     
 C   2.9199679623783639        15.356613092878485        9.9912728371054147     
 C   2.1409566665935813        14.940295011890253        14.393140931477419     
 C   3.6051004615319027        13.512619460136840        13.112934828997252     
 C   1.6622864777124251        14.607915042179798        12.055784093366269     
 C   1.3326656686406344        18.508447106308196        13.990724031619017     
 C   1.4013176502789277        16.245333385220352        14.488079417599325     
 C   5.4710651475586580        15.347779344349012        15.239700619363699     
 C   6.2036206434931076        14.960223975632029        10.821305928812954     
 C   4.7310993339057781        13.515481313967470        12.081369667247081     
 C   6.6747632920712121        14.585536452382687        13.145877721196284     
 C   7.0480708364572635        18.504123000022560        11.349757638360609     
 C   6.9446433173563635        16.267342676549493        10.752324049277039     
 C   2.1003665763805968        14.388368296576676        10.637514974505192     
 C   3.3019236624003585        15.121513116913093        8.6484457156084744     
 H   1.4570293990669556        14.110692227025261        14.642844137885142     
 H   2.9478594070814408        14.948585755021057        15.142569585102839     
 H   2.9769797116667447        12.617012937103754        12.966648420058515     
 H   4.0372097141867824        13.448575760252471        14.116855673159820     
 H   1.0808590061380079        15.538566865066961        12.114862740420145     
 H   1.0071916529276481        13.776190811140079        12.361663159735599     
 H   1.8359242338465636        19.344881294796409        13.510800900077649     
 C  0.13235996368752784        18.671619807300910        14.678342360976981     
 C  0.20807981312755328        16.334205415758429        15.201434404257592     
 C   6.2655804760080720        14.371645086304582        14.573554541759274     
 C   5.1931521078980376        15.158788761168660        16.614420275340589     
 H   6.8964188178399226        14.137598791784752        10.573075331915035     
 H   5.4055872958197622        14.966686275241832        10.062620229619593     
 H   5.3580519622158622        12.619305138964741        12.229475151496313     
 H   4.3052161867459056        13.453359659889335        11.075326131441910     
 H   7.2730562776349785        15.505854812983555        13.087141197603533     
 H   7.3159055438858234        13.746229476997362        12.828947488600676     
 H   6.5595092053861705        19.324682625123483        11.870356394883215     
 C   8.2537271377741863        18.678708004545353        10.674167211788140     
 C   8.1373876717608908        16.371178182710114        10.038508871261827     
 C   1.6715507414085184        13.257544981779278        9.9352034089396639     
 C   2.8657076275356714        13.979284631215396        7.9657133838996836     
 H   3.9195897132547768        15.856123774542251        8.1337239408643995     
 H -0.33042942441289880        19.652437900482383        14.750936199534650     
 C -0.45160597374767480        17.560256392895646        15.281659804327035     
 H -0.20463972996397017        15.444598809323859        15.670799769084377     
 C   6.7615216011038903        13.271825089996671        15.282746988757099     
 C   5.7107853754482560        14.058555036857392        17.308607710360491     
 H   4.6011535993665538        15.902726285478499        17.144772963480989     
 H   8.7364476805716045        19.652302839439894        10.657533760025419     
 C   8.8173052480189948        17.589629828548020        10.013147134664276     
 H   8.5392319457156614        15.496004601577456        9.5331774528213398     
 H   1.0394826696168171        12.530967648533981        10.446473633770404     
 C   2.0405577902093150        13.047232149124341        8.6016135626572332     
 H   3.1714123746042913        13.840675422915830        6.9261373605992844     
 H  -1.4011486337694907        17.648800917076265        15.806064994584503     
 H   7.3782496101519399        12.541495271103480        14.756798641567951     
 C   6.5002198948817549        13.111912154211740        16.648351953655347     
 H   5.4949373023442485        13.961412071767192        18.374978267685400     
 H   9.7727592569553714        17.686259927723661        9.4999142261269789     
 H   1.6763620585551273        12.165860566323314        8.0822808008119527     
 H   6.9233690065251690        12.262185748518212        17.175971701543688     
 Dy  0.11688742860482809        8.5591081966529874        4.2146066914489531     
 Cl   8.4589613743147080E-002   5.8755708099193544        4.2343665942944746     
 O  0.93226432321430575        9.0203243197932164        2.2429239417958438     
 N   1.5251936507814263        10.687291064460997        4.6577521858830853     
 N   2.3308655490482098        8.1114723247130307        5.4462557373274354     
 O -0.69674432625110205        9.0423313865608197        6.1748936136379644     
 N  -1.2886822060270218        10.701453224734681        3.7476746374879477     
 N  -2.0990798710595793        8.1185059909175230        2.9727455135010632     
 C   1.3659465776572088        10.092316513002036        1.5769683223634483     
 C   2.1626242756962362        10.484230912357063        5.9824616363066916     
 C  0.68666563148608195        11.916624764331742        4.7182551393601635     
 C   2.6253642798705172        10.830539372260994        3.6451656625718427     
 C   2.9606978194607168        6.9201243307336977        5.5376824792000185     
 C   2.8983898530655421        9.1760366152544535        6.0657253961297446     
 C  -1.1607256593778472        10.101953078552665        6.8404970203825011     
 C  -1.9218488443990280        10.493170278593045        2.4229348984532559     
 C -0.44369246633964476        11.924303535155293        3.6909162206500907     
 C  -2.3897948249340084        10.852220200434305        4.7540451857413748     
 C  -2.7451075418706057        6.9344581001301719        2.8967197821696784     
 C  -2.6547539143094987        9.1820923696586387        2.3390600116469895     
 C   2.1887341633572004        11.055481916481948        2.2271969478337832     
 C   1.0057439262030707        10.322205473145416       0.22796953676351486     
 H   2.8521405412557264        11.310944181701332        6.2259872336811082     
 H   1.3626690327124744        10.478451986219381        6.7390274958122527     
 H   1.3154990757532816        12.811816223284472        4.5734907509188547     
 H  0.26052478265145901        11.976662235218340        5.7247252060306142     
 H   3.2106385177729835        9.9018645212095695        3.6984334878195084     
 H   3.2790025882356555        11.662297239308444        3.9544748559765237     
 H   2.4529834564068902        6.0915636559550945        5.0490598721908242     
 C   4.1656515574203272        6.7469148809360293        6.2148002364433506     
 C   4.0944345047871220        9.0758539183175344        6.7727176043094408     
 C  -1.9694284696292257        11.069295944347333        6.1787962811077746     
 C -0.85824496027889852        10.302794310035054        8.2074874504687969     
 H  -2.6182160583149940        11.314389893751816        2.1795560573654176     
 H  -1.1228584139091935        10.496141364621931        1.6652635852242497     
 H  -1.0644679525367924        12.823757347323895        3.8449422261576154     
 H  -1.9351838115393788E-002   11.988553080703454        2.6842160496533709     
 H  -2.9828226515205460        9.9283196272346697        4.6970385122106899     
 H  -3.0371754299374563        11.688703178418899        4.4431791737194857     
 H  -2.2507357814887312        6.1076760511692312        3.4013896227735714     
 C  -3.9504674639137654        6.7649923399806156        2.2194582658535729     
 C  -3.8469756077016330        9.0827899765914424        1.6234675821191358     
 C   2.6396554348882151        12.176877193327885        1.5238170456894260     
 C   1.4661562361705722        11.453168495546970      -0.45641511514666921     
 H  0.38655887316683868        9.5914591318481346      -0.29008420762183901     
 H   4.6290090288649424        5.7655848491554940        6.2682038394463317     
 C   4.7534881679346466        7.8482904585596769        6.8323033069188552     
 H   4.5112907317260076        9.9585838942176874        7.2510371761458838     
 C  -2.4547803714027596        12.173402429877179        6.8871339892319021     
 C  -1.3627827896354823        11.409892206412577        8.8993144302847966     
 H -0.25619661392034720        9.5623627488939018        8.7320385607401079     
 H  -4.4268089745960708        5.7888103024587521        2.1850919848732300     
 C  -4.5209956567677398        7.8621455660179835        1.5786716218222958     
 H  -4.2529057527084460        9.9633989146207860        1.1311785051372769     
 H   3.2765259880235580        12.898167980144663        2.0369622541413044     
 C   2.2928316381128337        12.380823974474982       0.18418942607157429     
 H   1.1767323063103994        11.586763793591610       -1.5005881189588137     
 H   5.7068097826916553        7.7519994262547938        7.3488024083326220     
 H  -3.0791767444685201        12.899447370969568        6.3650217567029941     
 C  -2.1667409280038621        12.347633116196048        8.2445847950667162     
 H  -1.1263770301322373        11.518624849946839        9.9594256849576581     
 H  -5.4758586142516181        7.7696084384202546        1.0635571212689263     
 H   2.6770396131445233        13.252531253693764      -0.33643949256862210     
 H  -2.5806035738102708        13.202683651119035        8.7695416993625219     
 Dy   2.7969813333564401E-002   8.3881152007982323        12.602353234074727     
 Cl   2.5377336227744650E-002   11.070268214459636        12.629523550511989     
 O -0.79447100537137727        7.9015459842271056        10.644871512136035     
 N  -1.3656452474908090        6.2462406457790403        13.074760188436318     
 N  -2.2036793680735816        8.8242006873711816        13.806260292500561     
 O  0.85128097310460449        7.9518155100511114        14.574950469596773     
 N   1.4404893626058972        6.2596179389889661        12.165876132007265     
 N   2.2373775830051450        8.8372253465260329        11.354548111286341     
 C  -1.2358915565658919        6.8281416866543738        9.9867501515362118     
 C  -1.9978874590869928        6.4652561338428054        14.398717710591569     
 C -0.51849339414465323        5.0248254254970881        13.142520597145372     
 C  -2.4698732504697389        6.0859408811830829        12.071035663617346     
 C  -2.8544923479716804        10.006415771189639        13.867421284660887     
 C  -2.7433369772207588        7.7699300216228195        14.467149389635299     
 C   1.3046109030840818        6.8944556732335771        15.251572502284001     
 C   2.0782085740148366        6.4572770617442119        10.840437371910481     
 C  0.60958683019248894        5.0262152420793047        12.113380724949845     
 C   2.5410542553498914        6.1291909215424694        13.178564773079357     
 C   2.8650344728601449        10.029093524122567        11.252191640858578     
 C   2.8093818134797903        7.7677468795980378        10.746493681083168     
 C  -2.0466747343998968        5.8626241520669637        10.648689557308192     
 C -0.90172424235116111        6.6056837044797918        8.6305587286389365     
 H  -2.6844605307910721        5.6398045324195971        14.655032666881704     
 H  -1.1958390023567105        6.4825302196760681        15.153162819817730     
 H  -1.1373262701463323        4.1223829249537234        12.999871832494188     
 H  -9.1092832459002807E-002   4.9719676141165312        14.148844615456523     
 H  -3.0661050373199070        7.0076173831953863        12.124421091613616     
 H  -3.1132608963659361        5.2485455447811695        12.388065441404027     
 H  -2.3716320515431577        10.826432760621371        13.340263435800347     
 C  -4.0489800642729561        10.182715296099571        14.561924208661607     
 C  -3.9254312722228502        7.8751109136738355        15.197845426025980     
 C   2.1149803755773560        5.9204822210494958        14.602395014184209     
 C  0.98621143512736675        6.6983003738472240        16.615622312428719     
 H   2.7718459716429646        5.6319481440881711        10.604124895732930     
 H   1.2797055243808757        6.4523371206915199        10.082216425021310     
 H   1.2426098646223431        4.1346973505720621        12.263012994062425     
 H  0.18206755064820135        4.9591371172642784        11.107972798603114     
 H   3.1236285183691423        7.0591229502901207        13.115318848889908     
 H   3.1963668569533854        5.2965689000363634        12.876407816604519     
 H   2.3547866039346914        10.861407266611792        11.732201783768232     
 C   4.0729216576292657        10.198335720136186        10.578948604957548     
 C   4.0085110924580825        7.8636262604397711        10.042896769049920     
 C  -2.5178709207691115        4.7490164685807246        9.9467168017680248     
 C  -1.3822314583671924        5.4819632256439217        7.9483009452489961     
 H -0.29194666106122086        7.3404867238781515        8.1064889941857849     
 H  -4.5308794165559165        11.156618386770361        14.585777227688885     
 C  -4.6019578009505029        9.0945612606064508        15.233936857827022     
 H  -4.3199524723637612        7.0008067795967017        15.710124731101134     
 C   2.5849372154069412        4.8146351404259740        15.318286148278814     
 C   1.4755266995097858        5.5898286108476514        17.315662926248155     
 H  0.38135989485098132        7.4407109315363238        17.133033009481501     
 H   4.5340708127864700        11.180681060876994        10.519076495535735     
 C   4.6670360450556991        9.0915740726157281        9.9763064025888539     
 H   4.4289504505809427        6.9773777376140229        9.5733247151357030     
 H  -3.1533160267422273        4.0300921576943161        10.465119172307002     
 C  -2.2002920264220625        4.5541604722450995        8.5991651033037027     
 H  -1.1173698215896906        5.3552451289302132        6.8972420452627281     
 H  -5.5449771352883186        9.1941766137422682        15.768961861804907     
 H   3.2063655177463128        4.0816384445058809        14.802988802451873     
 C   2.2809306317497695        4.6452399035097827        16.672576860200721     
 H   1.2253470535071542        5.4847744380241163        18.372683249027709     
 H   5.6260172844298761        9.1830550448502990        9.4689192324045983     
 H  -2.6014157622731164        3.6893595907996675        8.0806450611211105     
 H   2.6827479249403186        3.7885279839321457        17.204341012337011     
         256

 Dy   4.3486418742000401        8.9436932146293377E-002   4.2212533367494594     
 Cl   4.3533363071111673       -2.5906985089577961        4.2251657736398407     
 O   5.1710823279768743       0.55406825197469467        2.2549712006829989     
 N   5.7476991959576598        2.2326213732356157        4.6664659259720871     
 N   6.5696049998598207      -0.34289168123356534        5.4391975245151301     
 O   3.5189637396528863       0.55530660702516221        6.1809762165749804     
 N   2.9412137995007352        2.2251879591557628        3.7564193364064793     
 N   2.1332340453313590      -0.35476703747218458        2.9804943710278566     
 C   5.5977067106474792        1.6296504902505595        1.5906233843685813     
 C   6.3786083397892872        2.0256809383616945        5.9927813467487532     
 C   4.9058203346005849        3.4581439652304504        4.7237095394772215     
 C   6.8510867943444840        2.3765747776178707        3.6591199668559820     
 C   7.2143167317300998       -1.5272626156830023        5.5183005799928884     
 C   7.1209603243329092       0.72087733331745318        6.0742561414380463     
 C   3.0612078346284735        1.6176727423294921        6.8480496673406304     
 C   2.3039043450059613        2.0167175076117370        2.4325321006833964     
 C   3.7766165965904839        3.4554058163790220        3.6956116333801492     
 C   1.8377540947530167        2.3718502341976371        4.7628400706934331     
 C   1.4983769310026742       -1.5439991606275076        2.8965939213198881     
 C   1.5699978148260745       0.70663520080746056        2.3511389987873876     
 C   6.4168034074414564        2.5965692914582772        2.2400280366849699     
 C   5.2331889015776705        1.8594576848294124       0.24265241142720589     
 H   7.0651767903012921        2.8528355580158964        6.2429808134371330     
 H   5.5752885394404847        2.0149507535504356        6.7459810222217049     
 H   5.5293891462257072        4.3566555755807954        4.5766878598830560     
 H   4.4776659096928579        3.5179572542910380        5.7294598288127174     
 H   7.4386964237348376        1.4496874999489207        3.7153798118761689     
 H   7.5018856432980989        3.2108068302700352        3.9680688317805655     
 H   6.7214442579100471       -2.3549757606993058        5.0136011082041083     
 C   8.4156541728842775       -1.6957751094872862        6.2027115574127691     
 C   8.3108780932986246       0.62426027413531460        6.7922680552705970     
 C   2.2558595977613893        2.5879876146053169        6.1876488843643056     
 C   3.3661555861204286        1.8187097160760273        8.2142636788819736     
 H   1.6098779157039036        2.8401685177497651        2.1905407437788162     
 H   3.1013643985735579        2.0166825385571614        1.6733158356948663     
 H   3.1477238085340726        4.3499895934945494        3.8444289548698070     
 H   4.2012201615259137        3.5186749835670232        2.6889702792204049     
 H   1.2477678416465221        1.4463138006133742        4.7038726284655255     
 H   1.1893046123945263        3.2068218013488430        4.4510684557064240     
 H   2.0009209576476703       -2.3704066248081479        3.3939006054236787     
 C  0.29301092848092541       -1.7187842023618283        2.2202405738412501     
 C  0.37488752591224828       0.60410925724853182        1.6410118485264313     
 C   6.8636882745831835        3.7190208812443659        1.5362067959558408     
 C   5.6884186490194244        2.9929578340033647      -0.44152415898190051     
 H   4.6154984254795677        1.1262005342697059      -0.27411792167756682     
 H   8.8917513758861393       -2.6717873874326803        6.2438860387017145     
 C   8.9825114552974199      -0.59686604575195457        6.8436562092411277     
 H   8.7140094998662825        1.5057912941636133        7.2843257884809764     
 C   1.7716869335531225        3.6920890615366515        6.8970652563163863     
 C   2.8634679320227510        2.9256178081302746        8.9077174692781824     
 H   3.9679290550992232        1.0793762253426260        8.7394042673567220     
 H -0.17445978063866480       -2.6987314611101865        2.1783450373501001     
 C -0.29044340230924620      -0.62113712902812424        1.5921654279252113     
 H  -3.8680872835104796E-002   1.4841875090808614        1.1544305726249273     
 H   7.4998919363709717        4.4415558818615350        2.0483939419696875     
 C   6.5131714462465862        3.9228875456862089       0.19765231421386331     
 H   5.3981946014592825        3.1264379152478776       -1.4853266096792701     
 H   9.9305706093372343      -0.68997486866437951        7.3703873421992530     
 H   1.1479134953234120        4.4190261616828606        6.3757896578651154     
 C   2.0590547584380512        3.8641307110599752        8.2548655935674429     
 H   3.1019994131640329        3.0331481739071893        9.9674082649202216     
 H  -1.2479993132334206      -0.71694069607539757        1.0826376323548623     
 H   6.8917760172173530        4.7972149184251958      -0.32247438083647328     
 H   1.6438236565839643        4.7177178921660534        8.7816376107676444     
 Dy   4.1757676544080482        16.889019976457007        12.619715660981090     
 Cl   4.1837707712381178        19.566165714667964        12.622672658999646     
 O   3.3456656621460503        16.435096721553826        10.655973354160349     
 N   2.7778787846990363        14.741447547170401        13.064021183995754     
 N   1.9722501240421555        17.318386683977241        13.875365994654432     
 O   5.0143262458711106        16.407886627066826        14.572959600368005     
 N   5.5791825639846273        14.743364077864907        12.145130025786395     
 N   6.4047386824308594        17.322544302327831        11.401814831677903     
 C   2.9281093206156239        15.355675198722880        9.9907901959050278     
 C   2.1510333510797541        14.940564797983807        14.393345151443317     
 C   3.6155342918510525        13.512422031598494        13.113786693633163     
 C   1.6725122852758234        14.606620392638384        12.056495885225820     
 C   1.3410929152020177        18.507782349793324        13.986513147774803     
 C   1.4112677532590043        16.245628739454613        14.487466863227944     
 C   5.4792729973758965        15.348318155688370        15.239212773752005     
 C   6.2136884599221718        14.959450824015455        10.821501005304887     
 C   4.7415281556553657        13.515178264798365        12.082220017372290     
 C   6.6849739683946963        14.586327099519638        13.146582425932264     
 C   7.0565668540460305        18.504258924206663        11.345612799306281     
 C   6.9546151958737656        16.266532476453101        10.751731608400108     
 C   2.1094847575534112        14.387179765528343        10.637887201647679     
 C   3.3063548779717618        15.122080097976443        8.6468514646007257     
 H   1.4668413266478875        14.111160616016315        14.642973666614774     
 H   2.9576521262756237        14.948783309919552        15.143073610581206     
 H   2.9875324330405486        12.616744090639198        12.967440156340050     
 H   4.0474417412948691        13.448474857984436        14.117775706662691     
 H   1.0904342353352929        15.536872255962178        12.115547335647278     
 H   1.0179790973971019        13.774612736908646        12.362870525333056     
 H   1.8436692462146662        19.343675272332380        13.505031678257817     
 C  0.14075667889556157        18.671304494229418        14.673995434828624     
 C  0.21821925203987089        16.334979220318544        15.201147138574907     
 C   6.2746827941503529        14.372364103232826        14.573922190783611     
 C   5.1976877245838917        15.157869247335185        16.612846482273405     
 H   6.9062097286942139        14.136614945042984        10.573198314685389     
 H   5.4153739857469221        14.965997661253130        10.063108759753908     
 H   5.3686054417147293        12.619078605302974        12.230263229510861     
 H   4.3154391862569117        13.452956922225811        11.076246134460344     
 H   7.2826328503896232        15.507032012856159        13.087804373703280     
 H   7.3266618174725506        13.747287244511837        12.830161730429198     
 H   6.5673374484014442        19.325353968207519        11.864663790505842     
 C   8.2621788482831739        18.678502687292113        10.669863352360416     
 C   8.1475423859208274        16.369899925309394        10.038234758435983     
 C   1.6782830900650529        13.257377927237901        9.9354634609296877     
 C   2.8672694510474095        13.981242492007153        7.9638568264497067     
 H   3.9230036031080071        15.857045660096377        8.1314816805240859     
 H -0.32280763676197743        19.651830666669358        14.744686459725033     
 C -0.44225349745855519        17.560719631545954        15.279542509725102     
 H -0.19393766880225802        15.445877484600727        15.671920500064065     
 C   6.7681670712464692        13.271493120439766        15.283004639131592     
 C   5.7123666347805244        14.056202626360434        17.306772243984742     
 H   4.6047747483760855        15.901522994394321        17.142563654418058     
 H   8.7441382135236321        19.652385293794186        10.651323237773605     
 C   8.8266888920890665        17.588659670387447        10.011047711259684     
 H   8.5499313840788282        15.494226380507637        9.5343027057198153     
 H   1.0467832648441875        12.530709037474411        10.447340598172518     
 C   2.0434336722800781        13.048725218586886        8.6007469546817177     
 H   3.1697396918896987        13.844006952064699        6.9233287712564779     
 H  -1.3918920448430985        17.649527302163673        15.803768970849895     
 H   7.3853990015268014        12.541207383224661        14.757654298805955     
 C   6.5030157346902007        13.109947842810902        16.647495504601391     
 H   5.4932950209268023        13.957714206762393        18.372200616779303     
 H   9.7820489767942718        17.685044483521970        9.4976345515750520     
 H   1.6771440799440469        12.168413208093078        8.0812330840968123     
 H   6.9239993500233714        12.259128676795482        17.174938219226281     
 Dy  0.10972586039734038        8.5586478090563460        4.2141110915097419     
 Cl   7.8580334732922294E-002   5.8751306998036856        4.2335594250448692     
 O  0.92522768734185534        9.0202405565151302        2.2426158792675692     
 N   1.5176429281684674        10.687178308949496        4.6577204302557220     
 N   2.3242844831161951        8.1117402640692422        5.4453192840397620     
 O -0.70368520896888054        9.0416203637707611        6.1746149541995381     
 N  -1.2962114800108060        10.700748130367918        3.7476094318745230     
 N  -2.1056963139767522        8.1174691583876992        2.9717904956152728     
 C   1.3596957520745510        10.091845988766176        1.5765749169374879     
 C   2.1551672219750766        10.484266839831559        5.9824225390919281     
 C  0.67893327837279038        11.916381126808046        4.7181068341487231     
 C   2.6178661733797659        10.830810442770922        3.6453139876738541     
 C   2.9547472511492368        6.9206813898527191        5.5359754555214460     
 C   2.8910859924822891        9.1761300970148501        6.0657213219133341     
 C  -1.1668881868794296        10.101640846477475        6.8401092778551797     
 C  -1.9293260444205260        10.492353035193542        2.4228813222923091     
 C -0.45142096087252725        11.923737938544200        3.6907614423393698     
 C  -2.3972410545672935        10.851112948203284        4.7542020121741331     
 C  -2.7510604129441338        6.9331239635994448        2.8949121022647013     
 C  -2.6620815307159629        9.1812202478687368        2.3390385450864901     
 C   2.1817906596602574        11.055383927211810        2.2271272501099415     
 C   1.0014977755242800        10.320608497577886       0.22692507515897808     
 H   2.8447777612803176        11.310987909265524        6.2256418603324573     
 H   1.3553600608972975        10.478765092082282        6.7391438857685202     
 H   1.3076303951494759        12.811624818585582        4.5730943909889366     
 H  0.25285879398349764        11.976558971817031        5.7245824810141412     
 H   3.2035413172963416        9.9023975571303158        3.6987552501681149     
 H   3.2711320531045374        11.662836606357841        3.9547098391567719     
 H   2.4476721539706841        6.0922747039797303        5.0464680171700511     
 C   4.1595918390117319        6.7475589829763125        6.2133080365973967     
 C   4.0868150417451847        9.0759347163448520        6.7733045412801944     
 C  -1.9762785005985668        11.068602204529666        6.1787148043215048     
 C -0.86238928790183433        10.303661626989694        8.2064368387995970     
 H  -2.6256069560353517        11.313571099698114        2.1792443902893162     
 H  -1.1302174289585367        10.495071488063221        1.6653337994368034     
 H  -1.0723504021627357        12.823125610036474        3.8445554327677858     
 H  -2.7012374164294237E-002   11.987875981510351        2.6840707696924158     
 H  -2.9898514122833642        9.9269420568179072        4.6973993734313551     
 H  -3.0450206253276377        11.687311210903264        4.4434357040180936     
 H  -2.2560472337395363        6.1061845000857149        3.3986653793183161     
 C  -3.9565038244842103        6.7635628703177142        2.2178222053140320     
 C  -3.8546071312658023        9.0819252568991971        1.6240242367534832     
 C   2.6337241994890568        12.176247384833035        1.5235537638330385     
 C   1.4632848229583886        11.450783420279331      -0.45776568915047855     
 H  0.38305863016206448        9.5894147934518390      -0.29136142962742190     
 H   4.6235790422888750        5.7664906689158162        6.2658208477501658     
 C   4.7465097897107427        7.8486664326411288        6.8321255355175081     
 H   4.5030716280384357        9.9584862596449959        7.2524728857211773     
 C  -2.4605308777811339        12.173319834643095        6.8868025962653370     
 C  -1.3654909757615192        11.411608358590250        8.8979086591430256     
 H -0.25962002127603673        9.5636826823300503        8.7307829175015286     
 H  -4.4321893672249235        5.7871198136831268        2.1824909543679993     
 C  -4.5279663633271863        7.8609837520166987        1.5784052133564177     
 H  -4.2611421141792709        9.9627117640764435        1.1326105099417572     
 H   3.2700149656218751        12.897851827762901        2.0369921942740685     
 C   2.2889609787190599        12.379009275233912       0.18328262106646184     
 H   1.1757451774596566        11.583391461306496       -1.5025159002760413     
 H   5.6997750911779654        7.7524398131508807        7.3487682926517204     
 H  -3.0854517410279119        12.899072403386027        6.3649455024670658     
 C  -2.1703908613035865        12.348800405139189        8.2435899673976643     
 H  -1.1271878593370774        11.521367783979207        9.9574310974463955     
 H  -5.4828779127122171        7.7683792666259501        1.0634202420282888     
 H   2.6740250926842002        13.250186847779924      -0.33755229500657769     
 H  -2.5833127858952518        13.204450377560532        8.7683022327937703     
 Dy   2.8280973316881231E-002   8.3878829627697868        12.603281351283673     
 Cl   2.5519750204334318E-002   11.070006460891090        12.627814335253991     
 O -0.79405407769485037        7.9026584728323126        10.645491078690604     
 N  -1.3660162216771796        6.2464024875733948        13.074695581048010     
 N  -2.2025401392111830        8.8244371712803833        13.808954729807663     
 O  0.85165539191141848        7.9501546928688898        14.575579447897004     
 N   1.4401408569340475        6.2589059455611826        12.165873932256746     
 N   2.2386275491476346        8.8364272016241738        11.357422968958746     
 C  -1.2360219693040424        6.8298485652576328        9.9867479267264816     
 C  -1.9984313839664933        6.4647453114326048        14.398696555549314     
 C -0.51941194562717796        5.0245868267115821        13.141947016542131     
 C  -2.4701308361433290        6.0870678385200057        12.070693114037535     
 C  -2.8524615819951316        10.007027321561807        13.871668234849396     
 C  -2.7433538517478473        7.7696424540997606        14.467991177732777     
 C   1.3043635561566473        6.8921930013454640        15.251615576842287     
 C   2.0777602964209199        6.4572441057839116        10.840520701031162     
 C  0.60868447662159686        5.0259157469450679        12.112824125810571     
 C   2.5407671905320419        6.1274771991608645        13.178336604637975     
 C   2.8671469080558487        10.027931293128098        11.256596784182966     
 C   2.8094609687169481        7.7674914740267500        10.747476101177227     
 C  -2.0468796529784754        5.8641584220978951        10.648292560314749     
 C -0.90247737476893530        6.6082852063312352        8.6302803722361556     
 H  -2.6852663183631384        5.6393256795753404        14.654370012383010     
 H  -1.1965022653883741        6.4812657605563491        15.153271570716464     
 H  -1.1387101908501656        4.1225096705427431        12.999013319951745     
 H  -9.2028652733359750E-002   4.9712206487867796        14.148247286938201     
 H  -3.0658899702541995        7.0090343848885732        12.124374205019786     
 H  -3.1139362756755120        5.2498618196896576        12.387273082825168     
 H  -2.3686286061115038        10.827471180455559        13.346166081214609     
 C  -4.0473650041463163        10.183125213671032        14.565514539178634     
 C  -3.9260277863069324        7.8745287845399901        15.197764325616982     
 C   2.1146616396789737        5.9183623724888177        14.602087307242479     
 C  0.98525504877541203        6.6951471880795657        16.615367506076669     
 H   2.7711499570184670        5.6318868613390158        10.603590571444863     
 H   1.2791835654108132        6.4530685098064113        10.082379994276931     
 H   1.2412275853993187        4.1340240789669149        12.262182836529394     
 H  0.18117780274475839        4.9593576353382591        11.107380293560036     
 H   3.1238366518356320        7.0571052651479693        13.115422420540629     
 H   3.1956571954924291        5.2946499101480518        12.875756556518482     
 H   2.3578799370179278        10.859806549575236        11.738292693134786     
 C   4.0745818590057468        10.197402529747887        10.582636253782008     
 C   4.0079845447396485        7.8636902472012160        10.042914642360639     
 C  -2.5182042311570321        4.7508851977463875        9.9458518994488792     
 C  -1.3834386064623929        5.4851434363264984        7.9474287458883532     
 H -0.29282235603541934        7.3433082769797124        8.1064309515296564     
 H  -4.5284545322662080        11.157360647415334        14.590728069718251     
 C  -4.6018432015183244        9.0943160201131317        15.235034517053663     
 H  -4.3215019049020640        6.9998024566683661        15.708503497858196     
 C   2.5843670735207311        4.8121323913455472        15.317514130866041     
 C   1.4740102208448012        5.5860586718013909        17.314824349773289     
 H  0.38029900487591123        7.4373640340265865        17.132981143904253     
 H   4.5365172806017222        11.179422745828637        10.524104582897468     
 C   4.6671929290088636        9.0913112219217460        9.9774737393110779     
 H   4.4274695221751603        6.9778718822273067        9.5717892323474381     
 H  -3.1532708434463537        4.0315745488590080        10.464155044070788     
 C  -2.2011529809133434        4.5568673822133059        8.5980597398105800     
 H  -1.1191356123047125        5.3591411441423409        6.8961573524939617     
 H  -5.5454008904891525        9.1936723141678200        15.769126480425985     
 H   3.2061599828430047        4.0794914184340323        14.802140838662453     
 C   2.2797240762319286        4.6418874610447984        16.671538164329242     
 H   1.2232224199566433        5.4802964507581082        18.371619064532872     
 H   5.6256124328134565        9.1830704817895636        9.4691109823542696     
 H  -2.6024335470750364        3.6923985539496913        8.0790933898196027     
 H   2.6812729976017242        3.7847959371084210        17.202864355727225     
         256

 Dy   4.3438155827154210        8.9314251188886196E-002   4.2205580528687312     
 Cl   4.3481701832564621       -2.5908541783302730        4.2233739255444682     
 O   5.1659149985171151       0.55373875859202581        2.2541354531996913     
 N   5.7434407172378394        2.2320262810636455        4.6659630387973108     
 N   6.5646876724936805      -0.34370505820790648        5.4392047211908885     
 O   3.5149028412949721       0.55550036043091899        6.1806503825692127     
 N   2.9369109366699093        2.2252154953053194        3.7561734690290578     
 N   2.1276317153674085      -0.35453809088970883        2.9813600770334059     
 C   5.5940137555976728        1.6285647994697472        1.5895084039171521     
 C   6.3747695004901113        2.0251558953338722        5.9921156552142332     
 C   4.9019419506390012        3.4578197126819541        4.7232025630251275     
 C   6.8467054489872163        2.3757074355472652        3.6584484976901370     
 C   7.2088044859816307       -1.5283492426843097        5.5188185984626665     
 C   7.1166998758611468       0.72008501048534146        6.0736758017120422     
 C   3.0582779033955139        1.6184304451579927        6.8474714541913508     
 C   2.2995874996439643        2.0166442686800647        2.4323405961077502     
 C   3.7726609398296778        3.4551750830960200        3.6951811408662913     
 C   1.8336152523489384        2.3720772716208955        4.7627778365170155     
 C   1.4923153365716992       -1.5435410314176994        2.8977653747875891     
 C   1.5652661777009920       0.70678015332227140        2.3511507815498960     
 C   6.4129356347074982        2.5954623550999480        2.2391495516553568     
 C   5.2317426031409262        1.8572278353502270       0.24082445117126700     
 H   7.0617223574858086        2.8521444221146739        6.2418039099881222     
 H   5.5717844089296777        2.0149775615080947        6.7456614313123424     
 H   5.5257830000698842        4.3560970218130421        4.5759008617228210     
 H   4.4740017046472538        3.5179689989532656        5.7290085948117397     
 H   7.4342210318090807        1.4487600384990036        3.7148663032856946     
 H   7.4976277332059373        3.2098721186415711        3.9673093181897530     
 H   6.7153614757708127       -2.3560766900301284        5.0147118827730228     
 C   8.4103469814239489       -1.6970794504267257        6.2028364884810179     
 C   8.3069301722525761       0.62328961264029037        6.7911776250343969     
 C   2.2524456120797440        2.5885445978202921        6.1873198603208976     
 C   3.3653817484803956        1.8206677615163329        8.2129970119218214     
 H   1.6058326468189879        2.8402381006382447        2.1900712865189074     
 H   3.0971211335371307        2.0160989732143029        1.6731981978260304     
 H   3.1440562542006827        4.3499886392872762        3.8437889257644371     
 H   4.1973261574854597        3.5180724702772523        2.6885312946649891     
 H   1.2435939210737126        1.4465638733892687        4.7041067300451003     
 H   1.1851408489564859        3.2070511996604703        4.4510524155443907     
 H   1.9941905503132340       -2.3698566429844439        3.3958710703218573     
 C  0.28742838012854655       -1.7182241159186107        2.2205708450226926     
 C  0.37069750829592146       0.60433387418326012        1.6401504087320904     
 C   6.8615070816767849        3.7169870954794146        1.5349384553900070     
 C   5.6890700706256228        2.9894735480415675      -0.44388050304483123     
 H   4.6143621153888317        1.1239041386412669      -0.27614975222544630     
 H   8.8859320689179757       -2.6733167015301667        6.2443688372861983     
 C   8.9781378389360800      -0.59807948130180422        6.8427563858302713     
 H   8.7106823131304143        1.5048518605125663        7.2826765061901320     
 C   1.7696628088105746        3.6934197141415246        6.8963838297766644     
 C   2.8644225519286932        2.9286287771202533        8.9059628907490911     
 H   3.9676708303608215        1.0815548260085779        8.7379162228677441     
 H -0.18047421331261365       -2.6979745771786332        2.1788567368616309     
 C -0.29495366765468878      -0.62071550141057619        1.5912969855463488     
 H  -4.2154303870865960E-002   1.4843309041284876        1.1528582791999329     
 H   7.4974667627347431        4.4395775764644938        2.0473528288104808     
 C   6.5133757798430025        3.9195726291949620       0.19564342038202767     
 H   5.4007675707470302        3.1219059819518873       -1.4882868916424032     
 H   9.9266272724805233      -0.69124524878250415        7.3687044203531560     
 H   1.1454577321446879        4.4201522084611016        6.3753498007601062     
 C   2.0593189850428169        3.8667727713322848        8.2534623157776394     
 H   3.1047845462975689        3.0372066510758668        9.9650773291109740     
 H  -1.2519008594846959      -0.71653565325421320        1.0806799518429497     
 H   6.8936009833390957        4.7929248762847960      -0.32486532042597538     
 H   1.6454299665390439        4.7211886925609718        8.7798643020624407     
 Dy   4.1859197831612756        16.888787834721853        12.618637673436391     
 Cl   4.1932591827044163        19.565885455770427        12.621813514468904     
 O   3.3555419119732770        16.433534734057378        10.655370696224937     
 N   2.7881898215606489        14.741144066203447        13.064402162273003     
 N   1.9815226501081435        17.318051468763606        13.873103117557937     
 O   5.0243336608041016        16.409059265630916        14.572319103570466     
 N   5.5894813899242717        14.743168843690684        12.145505967218211     
 N   6.4140714646823316        17.322349404710305        11.399613840279603     
 C   2.9362506788528835        15.354737304567273        9.9903075547046409     
 C   2.1611100355659270        14.940834584077361        14.393549371409216     
 C   3.6259681221702023        13.512224603060149        13.114638558269073     
 C   1.6827380928392217        14.605325743096969        12.057207677085373     
 C   1.3495201617634009        18.507117593278455        13.982302263930587     
 C   1.4212178562390809        16.245924093688874        14.486854308856563     
 C   5.4874808471931349        15.348856967027725        15.238724928140313     
 C   6.2237562763512351        14.958677672398883        10.821696081796818     
 C   4.7519569774049533        13.514875215629260        12.083070367497498     
 C   6.6951846447181813        14.587117746656590        13.147287130668245     
 C   7.0650628716347974        18.504394848390763        11.341467960251951     
 C   6.9645870743911686        16.265722276356708        10.751139167523178     
 C   2.1186029387262257        14.385991234480008        10.638259428790166     
 C   3.3107860935431646        15.122647079039794        8.6452572135929788     
 H   1.4766532542288191        14.111629005007368        14.643103195344407     
 H   2.9674448454698066        14.948980864818049        15.143577636059575     
 H   2.9980851544143525        12.616475244174644        12.968231892621583     
 H   4.0576737684029558        13.448373955716404        14.118695740165560     
 H   1.1000094645325782        15.535177646857395        12.116231930874410     
 H   1.0287665418665557        13.773034662677212        12.364077890930513     
 H   1.8514142585827686        19.342469249868351        13.499262456437986     
 C  0.14915339410359529        18.670989181157925        14.669648508680268     
 C  0.22835869095218853        16.335753024878656        15.200859872892222     
 C   6.2837851122926338        14.373083120161070        14.574289839807948     
 C   5.2022233412697467        15.156949733501708        16.611272689206221     
 H   6.9160006395485052        14.135631098301216        10.573321297455744     
 H   5.4251606756740820        14.965309047264428        10.063597289888223     
 H   5.3791589212135964        12.618852071641205        12.231051307525410     
 H   4.3256621857679187        13.452554184562286        11.077166137478780     
 H   7.2922094231442678        15.508209212728762        13.088467549803028     
 H   7.3374180910592770        13.748345012026311        12.831375972257721     
 H   6.5751656914167178        19.326025311291556        11.858971186128469     
 C   8.2706305587921598        18.678297370038873        10.665559492932692     
 C   8.1576971000807639        16.368621667908670        10.037960645610138     
 C   1.6850154387215874        13.257210872696524        9.9357235129197115     
 C   2.8688312745591471        13.983200352798912        7.9620002689997289     
 H   3.9264174929612374        15.857967545650501        8.1292394201837705     
 H -0.31518584911105613        19.651223432856330        14.738436719915414     
 C -0.43290102116943552        17.561182870196266        15.277425215123172     
 H -0.18323560764054586        15.447156159877593        15.673041231043751     
 C   6.7748125413890481        13.271161150882861        15.283262289506084     
 C   5.7139478941127919        14.053850215863479        17.304936777608994     
 H   4.6083958973856172        15.900319703310142        17.140354345355131     
 H   8.7518287464756614        19.652467748148478        10.645112715521789     
 C   8.8360725361591381        17.587689512226873        10.008948287855093     
 H   8.5606308224419951        15.492448159437819        9.5354279586182908     
 H   1.0540838600715576        12.530450426414841        10.448207562574632     
 C   2.0463095543508412        13.050218288049434        8.5998803467062004     
 H   3.1680670091751066        13.847338481213569        6.9205201819136724     
 H  -1.3826354559167064        17.650253687251084        15.801472947115288     
 H   7.3925483929016629        12.540919495345840        14.758509956043957     
 C   6.5058115744986473        13.107983531410063        16.646639055547439     
 H   5.4916527395093562        13.954016341757594        18.369422965873202     
 H   9.7913386966331739        17.683829039320283        9.4953548770231251     
 H   1.6779261013329663        12.170965849862842        8.0801853673816737     
 H   6.9246296935215730        12.256071605072753        17.173904736908877     
 Dy  0.10256429218985265        8.5581874214597029        4.2136154915705308     
 Cl   7.2571055722697494E-002   5.8746905896880177        4.2327522557952646     
 O  0.91819105146940494        9.0201567932370441        2.2423078167392947     
 N   1.5100922055555084        10.687065553437996        4.6576886746283588     
 N   2.3177034171841799        8.1120082034254555        5.4443828307520876     
 O -0.71062609168665891        9.0409093409807024        6.1743362947611118     
 N  -1.3037407539945902        10.700043036001155        3.7475442262610978     
 N  -2.1123127568939251        8.1164323258578772        2.9708354777294828     
 C   1.3534449264918933        10.091375464530316        1.5761815115115272     
 C   2.1477101682539166        10.484302767306055        5.9823834418771646     
 C  0.67120092525949882        11.916137489284351        4.7179585289372827     
 C   2.6103680668890146        10.831081513280852        3.6454623127758654     
 C   2.9487966828377572        6.9212384489717405        5.5342684318428725     
 C   2.8837821318990358        9.1762235787752466        6.0657172476969237     
 C  -1.1730507143810120        10.101328614402284        6.8397215353278584     
 C  -1.9368032444420240        10.491535791794039        2.4228277461313623     
 C -0.45914945540540975        11.923172341933107        3.6906066640286488     
 C  -2.4046872842005786        10.850005695972261        4.7543588386068922     
 C  -2.7570132840176620        6.9317898270687186        2.8931044223597242     
 C  -2.6694091471224275        9.1803481260788331        2.3390170785259912     
 C   2.1748471559633145        11.055285937941671        2.2270575523860998     
 C  0.99725162484548913        10.319011522010356       0.22588061355444131     
 H   2.8374149813049083        11.311031636829714        6.2252964869838072     
 H   1.3480510890821209        10.479078197945183        6.7392602757247877     
 H   1.2997617145456699        12.811433413886689        4.5726980310590184     
 H  0.24519280531553631        11.976455708415720        5.7244397559976692     
 H   3.1964441168197002        9.9029305930510603        3.6990770125167214     
 H   3.2632615179734188        11.663375973407238        3.9549448223370205     
 H   2.4423608515344775        6.0929857520043669        5.0438761621492780     
 C   4.1535321206031375        6.7482030850165966        6.2118158367514438     
 C   4.0791955787032474        9.0760155143721715        6.7738914782509489     
 C  -1.9831285315679077        11.067908464712000        6.1786333275352350     
 C -0.86653361552477015        10.304528943944334        8.2053862271303970     
 H  -2.6329978537557093        11.312752305644414        2.1789327232132147     
 H  -1.1375764440078802        10.494001611504512        1.6654040136493569     
 H  -1.0802328517886792        12.822493872749053        3.8441686393779562     
 H  -3.4672910213194671E-002   11.987198882317248        2.6839254897314606     
 H  -2.9968801730461823        9.9255644864011447        4.6977602346520193     
 H  -3.0528658207178196        11.685919243387628        4.4436922343167016     
 H  -2.2613586859903410        6.1046929490021986        3.3959411358630613     
 C  -3.9625401850546558        6.7621334006548128        2.2161861447744911     
 C  -3.8622386548299712        9.0810605372069517        1.6245808913878306     
 C   2.6277929640898989        12.175617576338187        1.5232904819766508     
 C   1.4604134097462049        11.448398345011690      -0.45911626315428788     
 H  0.37955838715729029        9.5873704550555434      -0.29263865163300484     
 H   4.6181490557128075        5.7673964886761375        6.2634378560539989     
 C   4.7395314114868397        7.8490424067225799        6.8319477641161610     
 H   4.4948525243508639        9.9583886250723026        7.2539085952964717     
 C  -2.4662813841595081        12.173237239409010        6.8864712032987727     
 C  -1.3681991618875562        11.413324510767923        8.8965028880012529     
 H -0.26304342863172619        9.5650026157662005        8.7295272742629493     
 H  -4.4375697598537753        5.7854293249075024        2.1798899238627683     
 C  -4.5349370698866336        7.8598219380154140        1.5781388048905394     
 H  -4.2693784756500968        9.9620246135321011        1.1340425147462374     
 H   3.2635039432201927        12.897535675381141        2.0370221344068327     
 C   2.2850903193252861        12.377194575992842       0.18237581606134939     
 H   1.1747580486089138        11.580019129021380       -1.5044436815932689     
 H   5.6927403996642756        7.7528802000469668        7.3487341769708188     
 H  -3.0917267375873032        12.898697435802488        6.3648692482311375     
 C  -2.1740407946033105        12.349967694082327        8.2425951397286124     
 H  -1.1279986885419178        11.524110718011576        9.9554365099351347     
 H  -5.4898972111728161        7.7671500948316465        1.0632833627876512     
 H   2.6710105722238771        13.247842441866084      -0.33866509744453321     
 H  -2.5860219979802324        13.206217104002029        8.7670627662250187     
 Dy   2.8592133300198056E-002   8.3876507247413414        12.604209468492622     
 Cl   2.5662164180923985E-002   11.069744707322545        12.626105119995991     
 O -0.79363715001832336        7.9037709614375196        10.646110645245173     
 N  -1.3663871958635505        6.2465643293677493        13.074630973659701     
 N  -2.2014009103487839        8.8246736551895850        13.811649167114766     
 O  0.85202981071823247        7.9484938756866672        14.576208426197235     
 N   1.4397923512621975        6.2581939521334000        12.165871732506227     
 N   2.2398775152901242        8.8356290567223130        11.360297826631150     
 C  -1.2361523820421931        6.8315554438608919        9.9867457019167514     
 C  -1.9989753088459938        6.4642344890224042        14.398675400507059     
 C -0.52033049710970281        5.0243482279260760        13.141373435938890     
 C  -2.4703884218169190        6.0881947958569285        12.070350564457724     
 C  -2.8504308160185832        10.007638871933976        13.875915185037904     
 C  -2.7433707262749358        7.7693548865767026        14.468832965830256     
 C   1.3041162092292129        6.8899303294573517        15.251658651400572     
 C   2.0773120188270027        6.4572111498236104        10.840604030151841     
 C  0.60778212305070478        5.0256162518108320        12.112267526671296     
 C   2.5404801257141925        6.1257634767792597        13.178108436196592     
 C   2.8692593432515530        10.026769062133628        11.261001927507353     
 C   2.8095401239541058        7.7672360684554613        10.748458521271287     
 C  -2.0470845715570545        5.8656926921288264        10.647895563321308     
 C -0.90323050718670950        6.6108867081826785        8.6300020158333748     
 H  -2.6860721059352044        5.6388468267310836        14.653707357884318     
 H  -1.1971655284200375        6.4800013014366300        15.153380321615197     
 H  -1.1400941115539991        4.1226364161317628        12.998154807409303     
 H  -9.2964473007716694E-002   4.9704736834570271        14.147649958419876     
 H  -3.0656749031884920        7.0104513865817593        12.124327318425957     
 H  -3.1146116549850880        5.2511780945981457        12.386480724246308     
 H  -2.3656251606798495        10.828509600289747        13.352068726628870     
 C  -4.0457499440196765        10.183535131242490        14.569104869695662     
 C  -3.9266243003910146        7.8739466554061446        15.197683225207983     
 C   2.1143429037805910        5.9162425239281395        14.601779600300750     
 C  0.98429866242345720        6.6919940023119064        16.615112699724616     
 H   2.7704539423939694        5.6318255785898614        10.603056247156797     
 H   1.2786616064407508        6.4537998989213028        10.082543563532552     
 H   1.2398453061762942        4.1333508073617677        12.261352678996364     
 H  0.18028805484131544        4.9595781534122390        11.106787788516955     
 H   3.1240447853021220        7.0550875800058179        13.115525992191349     
 H   3.1949475340314732        5.2927309202597401        12.875105296432444     
 H   2.3609732701011641        10.858205832538680        11.744383602501342     
 C   4.0762420603822278        10.196469339359588        10.586323902606470     
 C   4.0074579970212136        7.8637542339626609        10.042932515671358     
 C  -2.5185375415449527        4.7527539269120496        9.9449869971297353     
 C  -1.3846457545575934        5.4883236470090759        7.9465565465277113     
 H -0.29369805100961788        7.3461298300812725        8.1063729088735297     
 H  -4.5260296479764994        11.158102908060309        14.595678911747616     
 C  -4.6017286020861459        9.0940707796198144        15.236132176280304     
 H  -4.3230513374403667        6.9987981337400296        15.706882264615258     
 C   2.5837969316345211        4.8096296422651204        15.316742113453268     
 C   1.4724937421798163        5.5822887327551296        17.313985773298420     
 H  0.37923811490084114        7.4340171365168484        17.132929278327001     
 H   4.5389637484169745        11.178164430780281        10.529132670259202     
 C   4.6673498129620281        9.0910483712277657        9.9786410760333020     
 H   4.4259885937693788        6.9783660268405914        9.5702537495591748     
 H  -3.1532256601504804        4.0330569400236991        10.463190915834574     
 C  -2.2020139354046249        4.5595742921815132        8.5969543763174592     
 H  -1.1209014030197346        5.3630371593544686        6.8950726597251952     
 H  -5.5458246456899873        9.1931680145933719        15.769291099047063     
 H   3.2059544479396966        4.0773443923621837        14.801292874873033     
 C   2.2785175207140882        4.6385350185798142        16.670499468457763     
 H   1.2210977864061323        5.4758184634921001        18.370554880038036     
 H   5.6252075811970368        9.1830859187288283        9.4693027323039409     
 H  -2.6034513318769568        3.6954375170997147        8.0775417185180949     
 H   2.6797980702631303        3.7810638902846962        17.201387699117436     
         256

 Dy   4.3389892912308028        8.9191570231479014E-002   4.2198627689880039     
 Cl   4.3430040594017569       -2.5910098477027503        4.2215820774490957     
 O   5.1607476690573550       0.55340926520935696        2.2532997057163837     
 N   5.7391822385180200        2.2314311888916749        4.6654601516225354     
 N   6.5597703451275402      -0.34451843518224762        5.4392119178666478     
 O   3.5108419429370574       0.55569411383667577        6.1803245485634450     
 N   2.9326080738390838        2.2252430314548763        3.7559276016516363     
 N   2.1220293854034575      -0.35430914430723309        2.9822257830389556     
 C   5.5903208005478673        1.6274791086889349        1.5883934234657227     
 C   6.3709306611909353        2.0246308523060494        5.9914499636797141     
 C   4.8980635666774184        3.4574954601334582        4.7226955865730336     
 C   6.8423241036299487        2.3748400934766600        3.6577770285242921     
 C   7.2032922402331616       -1.5294358696856172        5.5193366169324438     
 C   7.1124394273893845       0.71929268765322962        6.0730954619860391     
 C   3.0553479721625543        1.6191881479864934        6.8468932410420722     
 C   2.2952706542819672        2.0165710297483930        2.4321490915321045     
 C   3.7687052830688712        3.4549443498130183        3.6947506483524339     
 C   1.8294764099448602        2.3723043090441545        4.7627156023405970     
 C   1.4862537421407243       -1.5430829022078911        2.8989368282552901     
 C   1.5605345405759092       0.70692510583708212        2.3511625643124048     
 C   6.4090678619735408        2.5943554187416193        2.2382710666257437     
 C   5.2302963047041819        1.8549979858710413       0.23899649091532807     
 H   7.0582679246703242        2.8514532862134510        6.2406270065391123     
 H   5.5682802784188716        2.0150043694657533        6.7453418404029808     
 H   5.5221768539140603        4.3555384680452889        4.5751138635625859     
 H   4.4703374996016487        3.5179807436154937        5.7285573608107612     
 H   7.4297456398833237        1.4478325770490865        3.7143527946952202     
 H   7.4933698231137758        3.2089374070131069        3.9665498045989400     
 H   6.7092786936315782       -2.3571776193609510        5.0158226573419382     
 C   8.4050397899636202       -1.6983837913661650        6.2029614195492666     
 C   8.3029822512065294       0.62231895114526625        6.7900871947981969     
 C   2.2490316263980987        2.5891015810352678        6.1869908362774897     
 C   3.3646079108403626        1.8226258069566386        8.2117303449616710     
 H   1.6017873779340723        2.8403076835267242        2.1896018292589985     
 H   3.0928778685007030        2.0155154078714443        1.6730805599571945     
 H   3.1403886998672923        4.3499876850800030        3.8431488966590672     
 H   4.1934321534450048        3.5174699569874814        2.6880923101095733     
 H   1.2394200005009033        1.4468139461651630        4.7043408316246751     
 H   1.1809770855184454        3.2072805979720980        4.4510363753823583     
 H   1.9874601429787979       -2.3693066611607403        3.3978415352200360     
 C  0.28184583177616768       -1.7176640294753931        2.2209011162041348     
 C  0.36650749067959471       0.60455849111798843        1.6392889689377494     
 C   6.8593258887703863        3.7149533097144638        1.5336701148241729     
 C   5.6897214922318211        2.9859892620797703      -0.44623684710776196     
 H   4.6132258052980957        1.1216077430128280      -0.27818158277332578     
 H   8.8801127619498104       -2.6748460156276530        6.2448516358706820     
 C   8.9737642225747400      -0.59929291685165387        6.8418565624194159     
 H   8.7073551263945461        1.5039124268615189        7.2810272238992875     
 C   1.7676386840680265        3.6947503667463977        6.8957024032369425     
 C   2.8653771718346355        2.9316397461102319        8.9042083122199998     
 H   3.9674126056224197        1.0837334266745298        8.7364281783787661     
 H -0.18648864598656251       -2.6972176932470804        2.1793684363731618     
 C -0.29946393300013141      -0.62029387379302825        1.5904285431674863     
 H  -4.5627734906627131E-002   1.4844742991761135        1.1512859857749387     
 H   7.4950415890985145        4.4375992710674526        2.0463117156512740     
 C   6.5135801134394189        3.9162577127037150       0.19363452655019203     
 H   5.4033405400347778        3.1173740486558965       -1.4912471736055362     
 H   9.9226839356238141      -0.69251562890062879        7.3670214985070599     
 H   1.1430019689659641        4.4212782552393435        6.3749099436550969     
 C   2.0595832116475821        3.8694148316045944        8.2520590379878360     
 H   3.1075696794311050        3.0412651282445444        9.9627463933017264     
 H  -1.2558024057359713      -0.71613061043302872        1.0787222713310374     
 H   6.8954259494608374        4.7886348341443963      -0.32725626001547742     
 H   1.6470362764941238        4.7246594929558912        8.7780909933572371     
 Dy   4.1960719119145029        16.888555692986699        12.617559685891692     
 Cl   4.2027475941707149        19.565605196872891        12.620954369938161     
 O   3.3654181618005041        16.431972746560930        10.654768038289525     
 N   2.7985008584222615        14.740840585236494        13.064783140550254     
 N   1.9907951761741314        17.317716253549971        13.870840240461442     
 O   5.0343410757370934        16.410231904195008        14.571678606772927     
 N   5.5997802158639152        14.742973609516460        12.145881908650027     
 N   6.4234042469338037        17.322154507092780        11.397412848881302     
 C   2.9443920370901431        15.353799410411668        9.9898249135042541     
 C   2.1711867200520998        14.941104370170914        14.393753591375114     
 C   3.6364019524893525        13.512027174521803        13.115490422904983     
 C   1.6929639004026198        14.604031093555555        12.057919468944924     
 C   1.3579474083247842        18.506452836763582        13.978091380086370     
 C   1.4311679592191575        16.246219447923135        14.486241754485183     
 C   5.4956886970103742        15.349395778367082        15.238237082528620     
 C   6.2338240927802993        14.957904520782309        10.821891158288750     
 C   4.7623857991545400        13.514572166460155        12.083920717622707     
 C   6.7053953210416664        14.587908393793541        13.147991835404223     
 C   7.0735588892235643        18.504530772574867        11.337323121197622     
 C   6.9745589529085716        16.264912076260316        10.750546726646245     
 C   2.1277211198990402        14.384802703431674        10.638631655932651     
 C   3.3152173091145674        15.123214060103145        8.6436629625852301     
 H   1.4864651818097510        14.112097393998420        14.643232724074039     
 H   2.9772375646639890        14.949178419716544        15.144081661537944     
 H   3.0086378757881564        12.616206397710091        12.969023628903118     
 H   4.0679057955110434        13.448273053448370        14.119615773668430     
 H   1.1095846937298632        15.533483037752612        12.116916526101543     
 H   1.0395539863360093        13.771456588445776        12.365285256527971     
 H   1.8591592709508713        19.341263227404323        13.493493234618153     
 C  0.15755010931162899        18.670673868086432        14.665301582531912     
 C  0.23849812986450616        16.336526829438768        15.200572607209537     
 C   6.2928874304349138        14.373802137089314        14.574657488832285     
 C   5.2067589579556008        15.156030219668233        16.609698896139037     
 H   6.9257915504027965        14.134647251559448        10.573444280226099     
 H   5.4349473656012419        14.964620433275726        10.064085820022537     
 H   5.3897124007124635        12.618625537979439        12.231839385539960     
 H   4.3358851852789249        13.452151446898764        11.078086140497215     
 H   7.3017859958989124        15.509386412601366        13.089130725902775     
 H   7.3481743646460043        13.749402779540786        12.832590214086244     
 H   6.5829939344319914        19.326696654375592        11.853278581751097     
 C   8.2790822693011474        18.678092052785633        10.661255633504968     
 C   8.1678518142407004        16.367343410507949        10.037686532784294     
 C   1.6917477873781217        13.257043818155147        9.9359835649097352     
 C   2.8703930980708847        13.985158213590669        7.9601437115497520     
 H   3.9298313828144673        15.858889431204625        8.1269971598434569     
 H -0.30756406146013482        19.650616199043302        14.732186980105796     
 C -0.42354854488031590        17.561646108846578        15.275307920521241     
 H -0.17253354647883373        15.448434835154462        15.674161962023438     
 C   6.7814580115316279        13.270829181325956        15.283519939880577     
 C   5.7155291534450594        14.051497805366521        17.303101311233242     
 H   4.6120170463951489        15.899116412225965        17.138145036292205     
 H   8.7595192794276890        19.652550202502773        10.638902193269972     
 C   8.8454561802292098        17.586719354066300        10.006848864450502     
 H   8.5713302608051620        15.490669938368001        9.5365532115167664     
 H   1.0613844552989278        12.530191815355272        10.449074526976746     
 C   2.0491854364216047        13.051711357511982        8.5990137387306831     
 H   3.1663943264605146        13.850670010362437        6.9177115925708659     
 H  -1.3733788669903142        17.650980072338491        15.799176923380680     
 H   7.3996977842765244        12.540631607467020        14.759365613281961     
 C   6.5086074143070931        13.106019220009225        16.645782606493487     
 H   5.4900104580919091        13.950318476752795        18.366645314967101     
 H   9.8006284164720761        17.682613595118593        9.4930752024711982     
 H   1.6787081227218859        12.173518491632604        8.0791376506665333     
 H   6.9252600370197754        12.253014533350024        17.172871254591470     
 Dy   9.5402723982364934E-002   8.5577270338630615        4.2131198916313197     
 Cl   6.6561776712472709E-002   5.8742504795723498        4.2319450865456592     
 O  0.91115441559695454        9.0200730299589562        2.2419997542110202     
 N   1.5025414829425494        10.686952797926496        4.6576569190009955     
 N   2.3111223512521648        8.1122761427816670        5.4434463774644133     
 O -0.71756697440443740        9.0401983181906438        6.1740576353226864     
 N  -1.3112700279783742        10.699337941634393        3.7474790206476731     
 N  -2.1189291998110980        8.1153954933280534        2.9698804598436923     
 C   1.3471941009092356        10.090904940294458        1.5757881060855665     
 C   2.1402531145327570        10.484338694780551        5.9823443446624003     
 C  0.66346857214620725        11.915893851760655        4.7178102237258424     
 C   2.6028699603982637        10.831352583790780        3.6456106378778763     
 C   2.9428461145262772        6.9217955080907627        5.5325614081643000     
 C   2.8764782713157828        9.1763170605356414        6.0657131734805132     
 C  -1.1792132418825942        10.101016382327094        6.8393337928005371     
 C  -1.9442804444635220        10.490718548394536        2.4227741699704155     
 C -0.46687794993829229        11.922606745322016        3.6904518857179283     
 C  -2.4121335138338638        10.848898443741239        4.7545156650396514     
 C  -2.7629661550911906        6.9304556905379924        2.8912967424547471     
 C  -2.6767367635288917        9.1794760042889294        2.3389956119654918     
 C   2.1679036522663719        11.055187948671533        2.2269878546622581     
 C  0.99300547416669849        10.317414546442828       0.22483615194990453     
 H   2.8300522013294995        11.311075364393904        6.2249511136351563     
 H   1.3407421172669443        10.479391303808084        6.7393766656810552     
 H   1.2918930339418642        12.811242009187799        4.5723016711291002     
 H  0.23752681664757497        11.976352445014411        5.7242970309811962     
 H   3.1893469163430583        9.9034636289718048        3.6993987748653279     
 H   3.2553909828423007        11.663915340456633        3.9551798055172687     
 H   2.4370495490982709        6.0936968000290026        5.0412843071285049     
 C   4.1474724021945422        6.7488471870568807        6.2103236369054899     
 C   4.0715761156613102        9.0760963123994909        6.7744784152217026     
 C  -1.9899785625372488        11.067214724894333        6.1785518507489652     
 C -0.87067794314770597        10.305396260898972        8.2043356154611971     
 H  -2.6403887514760669        11.311933511590713        2.1786210561371133     
 H  -1.1449354590572234        10.492931734945802        1.6654742278619106     
 H  -1.0881153014146225        12.821862135461631        3.8437818459881266     
 H  -4.2333446262095120E-002   11.986521783124143        2.6837802097705055     
 H  -3.0039089338090004        9.9241869159843823        4.6981210958726844     
 H  -3.0607110161080011        11.684527275871993        4.4439487646153095     
 H  -2.2666701382411460        6.1032013979186823        3.3932168924078061     
 C  -3.9685765456251012        6.7607039309919124        2.2145500842349501     
 C  -3.8698701783941405        9.0801958175147064        1.6251375460221780     
 C   2.6218617286907406        12.174987767843339        1.5230272001202632     
 C   1.4575419965340213        11.446013269744048      -0.46046683715809722     
 H  0.37605814415251615        9.5853261166592478      -0.29391587363858779     
 H   4.6127190691367401        5.7683023084364597        6.2610548643578321     
 C   4.7325530332629366        7.8494183808040319        6.8317699927148148     
 H   4.4866334206632921        9.9582909904996111        7.2553443048717661     
 C  -2.4720318905378829        12.173154644174927        6.8861398103322085     
 C  -1.3709073480135932        11.415040662945596        8.8950971168594819     
 H -0.26646683598741572        9.5663225492023507        8.7282716310243700     
 H  -4.4429501524826280        5.7837388361318771        2.1772888933575376     
 C  -4.5419077764460809        7.8586601240141301        1.5778723964246610     
 H  -4.2776148371209217        9.9613374629877605        1.1354745195507174     
 H   3.2569929208185098        12.897219522999379        2.0370520745395964     
 C   2.2812196599315122        12.375379876751772       0.18146901105623695     
 H   1.1737709197581709        11.576646796736267       -1.5063714629104965     
 H   5.6857057081505866        7.7533205869430528        7.3487000612899172     
 H  -3.0980017341466946        12.898322468218947        6.3647929939952101     
 C  -2.1776907279030349        12.351134983025467        8.2416003120595622     
 H  -1.1288095177467579        11.526853652043943        9.9534419224238739     
 H  -5.4969165096334143        7.7659209230373429        1.0631464835470137     
 H   2.6679960517635544        13.245498035952243      -0.33977789988248880     
 H  -2.5887312100652129        13.207983830443528        8.7658232996562671     
 Dy   2.8903293283514885E-002   8.3874184867128960        12.605137585701570     
 Cl   2.5804578157513653E-002   11.069482953754001        12.624395904737991     
 O -0.79322022234179634        7.9048834500427256        10.646730211799742     
 N  -1.3667581700499212        6.2467261711621029        13.074566366271393     
 N  -2.2002616814863853        8.8249101390987850        13.814343604421868     
 O  0.85240422952504635        7.9468330585044455        14.576837404497466     
 N   1.4394438455903478        6.2574819587056165        12.165869532755707     
 N   2.2411274814326139        8.8348309118204540        11.363172684303555     
 C  -1.2362827947803436        6.8332623224641509        9.9867434771070229     
 C  -1.9995192337254943        6.4637236666122044        14.398654245464805     
 C -0.52124904859222754        5.0241096291405691        13.140799855335649     
 C  -2.4706460074905090        6.0893217531938513        12.070008014877914     
 C  -2.8484000500420348        10.008250422306144        13.880162135226412     
 C  -2.7433876008020248        7.7690673190536437        14.469674753927734     
 C   1.3038688623017787        6.8876676575692386        15.251701725958858     
 C   2.0768637412330859        6.4571781938633093        10.840687359272520     
 C  0.60687976947981270        5.0253167566765962        12.111710927532021     
 C   2.5401930608963430        6.1240497543976549        13.177880267755210     
 C   2.8713717784472568        10.025606831139159        11.265407070831740     
 C   2.8096192791912635        7.7669806628841727        10.749440941365346     
 C  -2.0472894901356331        5.8672269621597577        10.647498566327865     
 C -0.90398363960448369        6.6134882100341219        8.6297236594305939     
 H  -2.6868778935072708        5.6383679738868269        14.653044703385625     
 H  -1.1978287914517012        6.4787368423169109        15.153489072513931     
 H  -1.1414780322578324        4.1227631617207825        12.997296294866860     
 H  -9.3900293282073638E-002   4.9697267181272746        14.147052629901554     
 H  -3.0654598361227841        7.0118683882749462        12.124280431832126     
 H  -3.1152870342946639        5.2524943695066328        12.385688365667450     
 H  -2.3626217152481956        10.829548020123935        13.357971372043130     
 C  -4.0441348838930367        10.183945048813950        14.572695200212690     
 C  -3.9272208144750969        7.8733645262723000        15.197602124798985     
 C   2.1140241678822083        5.9141226753674614        14.601471893359021     
 C  0.98334227607150237        6.6888408165442472        16.614857893372566     
 H   2.7697579277694722        5.6317642958407061        10.602521922868730     
 H   1.2781396474706883        6.4545312880361942        10.082707132788173     
 H   1.2384630269532697        4.1326775357566206        12.260522521463333     
 H  0.17939830693787248        4.9597986714862197        11.106195283473877     
 H   3.1242529187686117        7.0530698948636665        13.115629563842070     
 H   3.1942378725705169        5.2908119303714285        12.874454036346409     
 H   2.3640666031844004        10.856605115502123        11.750474511867896     
 C   4.0779022617587088        10.195536148971289        10.590011551430930     
 C   4.0069314493027797        7.8638182207241059        10.042950388982080     
 C  -2.5188708519328733        4.7546226560777125        9.9441220948105915     
 C  -1.3858529026527939        5.4915038576916526        7.9456843471670684     
 H -0.29457374598381636        7.3489513831828335        8.1063148662174012     
 H  -4.5236047636867918        11.158845168705284        14.600629753776982     
 C  -4.6016140026539665        9.0938255391264970        15.237229835506945     
 H  -4.3246007699786695        6.9977938108116939        15.705261031372318     
 C   2.5832267897483110        4.8071268931846936        15.315970096040497     
 C   1.4709772635148315        5.5785187937088692        17.313147196823550     
 H  0.37817722492577105        7.4306702390071111        17.132877412749750     
 H   4.5414102162322267        11.176906115731924        10.534160757620935     
 C   4.6675066969151917        9.0907855205337853        9.9798084127555278     
 H   4.4245076653635973        6.9788601714538752        9.5687182667709099     
 H  -3.1531804768546072        4.0345393311883910        10.462226787598357     
 C  -2.2028748898959063        4.5622812021497205        8.5958490128243366     
 H  -1.1226671937347568        5.3669331745665962        6.8939879669564297     
 H  -5.5462484008908213        9.1926637150189237        15.769455717668141     
 H   3.2057489130363885        4.0751973662903351        14.800444911083614     
 C   2.2773109651962473        4.6351825761148291        16.669460772586284     
 H   1.2189731528556214        5.4713404762260911        18.369490695543199     
 H   5.6248027295806171        9.1831013556680929        9.4694944822536122     
 H  -2.6044691166788771        3.6984764802497385        8.0759900472165871     
 H   2.6783231429245360        3.7773318434609715        17.199911042507651     
         256

 Dy   4.3341629997461846        8.9068889274071833E-002   4.2191674851072758     
 Cl   4.3378379355470518       -2.5911655170752272        4.2197902293537233     
 O   5.1555803395975959       0.55307977182668822        2.2524639582330761     
 N   5.7349237597981997        2.2308360967197043        4.6649572644477590     
 N   6.5548530177613999      -0.34533181215658870        5.4392191145424071     
 O   3.5067810445791432       0.55588786724243255        6.1799987145576774     
 N   2.9283052110082579        2.2252705676044329        3.7556817342742148     
 N   2.1164270554395070      -0.35408019772475735        2.9830914890445048     
 C   5.5866278454980609        1.6263934179081228        1.5872784430142934     
 C   6.3670918218917594        2.0241058092782267        5.9907842721451949     
 C   4.8941851827158347        3.4571712075849619        4.7221886101209396     
 C   6.8379427582726802        2.3739727514060545        3.6571055593584476     
 C   7.1977799944846925       -1.5305224966869249        5.5198546354022220     
 C   7.1081789789176231       0.71850036482111790        6.0725151222600351     
 C   3.0524180409295947        1.6199458508149940        6.8463150278927927     
 C   2.2909538089199701        2.0164977908167208        2.4319575869564587     
 C   3.7647496263080646        3.4547136165300167        3.6943201558385761     
 C   1.8253375675407819        2.3725313464674129        4.7626533681641794     
 C   1.4801921477097493       -1.5426247729980829        2.9001082817229906     
 C   1.5558029034508267       0.70707005835189285        2.3511743470749136     
 C   6.4052000892395826        2.5932484823832902        2.2373925815961302     
 C   5.2288500062674386        1.8527681363918558       0.23716853065938914     
 H   7.0548134918548397        2.8507621503122280        6.2394501030901015     
 H   5.5647761479080646        2.0150311774234124        6.7450222494936192     
 H   5.5185707077582364        4.3549799142775356        4.5743268654023508     
 H   4.4666732945560446        3.5179924882777214        5.7281061268097826     
 H   7.4252702479575667        1.4469051155991697        3.7138392861047453     
 H   7.4891119130216142        3.2080026953846423        3.9657902910081271     
 H   6.7031959114923438       -2.3582785486917732        5.0169334319108527     
 C   8.3997325985032898       -1.6996881323056046        6.2030863506175145     
 C   8.2990343301604810       0.62134828965024202        6.7889967645619977     
 C   2.2456176407164534        2.5896585642502434        6.1866618122340817     
 C   3.3638340732003296        1.8245838523969442        8.2104636780015188     
 H   1.5977421090491566        2.8403772664152038        2.1891323719990896     
 H   3.0886346034642753        2.0149318425285858        1.6729629220883586     
 H   3.1367211455339019        4.3499867308727298        3.8425088675536978     
 H   4.1895381494045498        3.5168674436977105        2.6876533255541575     
 H   1.2352460799280940        1.4470640189410573        4.7045749332042499     
 H   1.1768133220804049        3.2075099962837257        4.4510203352203259     
 H   1.9807297356443616       -2.3687566793370367        3.3998120001182142     
 C  0.27626328342378881       -1.7171039430321757        2.2212313873855769     
 C  0.36231747306326789       0.60478310805271673        1.6384275291434087     
 C   6.8571446958639877        3.7129195239495125        1.5324017742583391     
 C   5.6903729138380195        2.9825049761179732      -0.44859319117069268     
 H   4.6120894952073597        1.1193113473843890      -0.28021341332120520     
 H   8.8742934549816468       -2.6763753297251389        6.2453344344551649     
 C   8.9693906062133983      -0.60050635240150352        6.8409567390085595     
 H   8.7040279396586779        1.5029729932104718        7.2793779416084430     
 C   1.7656145593254786        3.6960810193512708        6.8950209766972206     
 C   2.8663317917405773        2.9346507151002110        8.9024537336909084     
 H   3.9671543808840180        1.0859120273404816        8.7349401338897863     
 H -0.19250307866051139       -2.6964608093155276        2.1798801358846922     
 C -0.30397419834557399      -0.61987224617548020        1.5895601007886240     
 H  -4.9101165942388295E-002   1.4846176942237397        1.1497136923499442     
 H   7.4926164154622859        4.4356209656704113        2.0452706024920673     
 C   6.5137844470358353        3.9129427962124681       0.19162563271835639     
 H   5.4059135093225255        3.1128421153599062       -1.4942074555686693     
 H   9.9187405987671031      -0.69378600901875342        7.3653385766609638     
 H   1.1405462057872400        4.4224043020175845        6.3744700865500885     
 C   2.0598474382523473        3.8720568918769041        8.2506557601980326     
 H   3.1103548125646405        3.0453236054132224        9.9604154574924788     
 H  -1.2597039519872468      -0.71572556761184436        1.0767645908191248     
 H   6.8972509155825792        4.7843447920039965      -0.32964719960497946     
 H   1.6486425864492034        4.7281302933508105        8.7763176846520352     
 Dy   4.2062240406677294        16.888323551251542        12.616481698346991     
 Cl   4.2122360056370134        19.565324937975358        12.620095225407420     
 O   3.3752944116277308        16.430410759064483        10.654165380354113     
 N   2.8088118952838741        14.740537104269540        13.065164118827504     
 N   2.0000677022401194        17.317381038336340        13.868577363364947     
 O   5.0443484906700844        16.411404542759097        14.571038109975389     
 N   5.6100790418035595        14.742778375342237        12.146257850081843     
 N   6.4327370291852759        17.321959609475254        11.395211857483002     
 C   2.9525333953274027        15.352861516256061        9.9893422723038672     
 C   2.1812634045382726        14.941374156264468        14.393957811341012     
 C   3.6468357828085023        13.511829745983457        13.116342287540894     
 C   1.7031897079660181        14.602736444014141        12.058631260804475     
 C   1.3663746548861675        18.505788080248710        13.973880496242156     
 C   1.4411180621992341        16.246514802157396        14.485629200113802     
 C   5.5038965468276126        15.349934589706438        15.237749236916926     
 C   6.2438919092093625        14.957131369165737        10.822086234780681     
 C   4.7728146209041276        13.514269117291050        12.084771067747916     
 C   6.7156059973651514        14.588699040930491        13.148696540140204     
 C   7.0820549068123304        18.504666696758971        11.333178282143292     
 C   6.9845308314259738        16.264101876163924        10.749954285769315     
 C   2.1368393010718547        14.383614172383339        10.639003883075137     
 C   3.3196485246859706        15.123781041166493        8.6420687115774815     
 H   1.4962771093906826        14.112565782989472        14.643362252803673     
 H   2.9870302838581719        14.949375974615041        15.144585687016312     
 H   3.0191905971619604        12.615937551245537        12.969815365184653     
 H   4.0781378226191300        13.448172151180337        14.120535807171301     
 H   1.1191599229271485        15.531788428647829        12.117601121328676     
 H   1.0503414308054630        13.769878514214343        12.366492622125428     
 H   1.8669042833189737        19.340057204940294        13.487724012798321     
 C  0.16594682451966275        18.670358555014939        14.660954656383558     
 C  0.24863756877682380        16.337300633998879        15.200285341526852     
 C   6.3019897485771947        14.374521154017557        14.575025137856622     
 C   5.2112945746414550        15.155110705834758        16.608125103071849     
 H   6.9355824612570878        14.133663404817682        10.573567262996452     
 H   5.4447340555284010        14.963931819287023        10.064574350156853     
 H   5.4002658802113306        12.618399004317672        12.232627463554509     
 H   4.3461081847899319        13.451748709235240        11.079006143515649     
 H   7.3113625686535570        15.510563612473968        13.089793902002523     
 H   7.3589306382327306        13.750460547055258        12.833804455914768     
 H   6.5908221774472651        19.327367997459628        11.847585977373726     
 C   8.2875339798101333        18.677886735532397        10.656951774077243     
 C   8.1780065284006369        16.366065153107225        10.037412419958448     
 C   1.6984801360346562        13.256876763613770        9.9362436168997590     
 C   2.8719549215826223        13.987116074382426        7.9582871540997742     
 H   3.9332452726676976        15.859811316758751        8.1247548995031416     
 H -0.29994227380921346        19.650008965230278        14.725937240296179     
 C -0.41419606859119629        17.562109347496886        15.273190625919311     
 H -0.16183148531712155        15.449713510431328        15.675282693003126     
 C   6.7881034816742067        13.270497211769051        15.283777590255070     
 C   5.7171104127773269        14.049145394869566        17.301265844857493     
 H   4.6156381954046815        15.897913121141785        17.135935727229278     
 H   8.7672098123797166        19.652632656857065        10.632691671018156     
 C   8.8548398242992814        17.585749195905727        10.004749441045909     
 H   8.5820296991683289        15.488891717298182        9.5376784644152419     
 H   1.0686850505262979        12.529933204295700        10.449941491378860     
 C   2.0520613184923677        13.053204426974530        8.5981471307551676     
 H   3.1647216437459220        13.854001539511307        6.9149030032280603     
 H  -1.3641222780639222        17.651706457425902        15.796880899646073     
 H   7.4068471756513858        12.540343719588201        14.760221270519963     
 C   6.5114032541155389        13.104054908608386        16.644926157439532     
 H   5.4883681766744630        13.946620611747996        18.363867664061001     
 H   9.8099181363109782        17.681398150916902        9.4907955279192695     
 H   1.6794901441108054        12.176071133402369        8.0780899339513947     
 H   6.9258903805179770        12.249957461627295        17.171837772274063     
 Dy   8.8241155774877206E-002   8.5572666462664202        4.2126242916921095     
 Cl   6.0552497702247923E-002   5.8738103694566819        4.2311379172960537     
 O  0.90411777972450413        9.0199892666808701        2.2416916916827456     
 N   1.4949907603295902        10.686840042414998        4.6576251633736323     
 N   2.3045412853201501        8.1125440821378803        5.4425099241767398     
 O -0.72450785712221588        9.0394872954005869        6.1737789758842601     
 N  -1.3187993019621584        10.698632847267630        3.7474138150342480     
 N  -2.1255456427282708        8.1143586607982314        2.9689254419579023     
 C   1.3409432753265778        10.090434416058597        1.5753947006596061     
 C   2.1327960608115974        10.484374622255046        5.9823052474476368     
 C  0.65573621903291568        11.915650214236958        4.7176619185144029     
 C   2.5953718539075123        10.831623654300708        3.6457589629798877     
 C   2.9368955462147976        6.9223525672097841        5.5308543844857274     
 C   2.8691744107325299        9.1764105422960380        6.0657090992641027     
 C  -1.1853757693841767        10.100704150251904        6.8389460502732149     
 C  -1.9517576444850200        10.489901304995032        2.4227205938094687     
 C -0.47460644447117484        11.922041148710923        3.6902971074072073     
 C  -2.4195797434671489        10.847791191510218        4.7546724914724106     
 C  -2.7689190261647187        6.9291215540072653        2.8894890625497700     
 C  -2.6840643799353558        9.1786038824990275        2.3389741454049924     
 C   2.1609601485694290        11.055089959401393        2.2269181569384164     
 C  0.98875932348790774        10.315817570875298       0.22379169034536775     
 H   2.8226894213540907        11.311119091958094        6.2246057402865054     
 H   1.3334331454517674        10.479704409670987        6.7394930556373227     
 H   1.2840243533380584        12.811050604488909        4.5719053111991821     
 H  0.22986082797961360        11.976249181613101        5.7241543059647233     
 H   3.1822497158664165        9.9039966648925493        3.6997205372139343     
 H   3.2475204477111825        11.664454707506030        3.9554147886975168     
 H   2.4317382466620647        6.0944078480536383        5.0386924521077319     
 C   4.1414126837859477        6.7494912890971639        6.2088314370595361     
 C   4.0639566526193729        9.0761771104268103        6.7750653521924571     
 C  -1.9968285935065899        11.066520985076666        6.1784703739626963     
 C -0.87482227077064179        10.306263577853612        8.2032850037919989     
 H  -2.6477796491964245        11.311114717537013        2.1783093890610123     
 H  -1.1522944741065668        10.491861858387093        1.6655444420744641     
 H  -1.0959977510405661        12.821230398174210        3.8433950525982969     
 H  -4.9993982310995555E-002   11.985844683931040        2.6836349298095503     
 H  -3.0109376945718185        9.9228093455676216        4.6984819570933496     
 H  -3.0685562114981830        11.683135308356356        4.4442052949139184     
 H  -2.2719815904919511        6.1017098468351660        3.3904926489525509     
 C  -3.9746129061955466        6.7592744613290110        2.2129140236954092     
 C  -3.8775017019583093        9.0793310978224593        1.6256942006565254     
 C   2.6159304932915823        12.174357959348489        1.5227639182638757     
 C   1.4546705833218374        11.443628194476409      -0.46181741116190655     
 H  0.37255790114774190        9.5832817782629540      -0.29519309564417073     
 H   4.6072890825606727        5.7692081281967811        6.2586718726616661     
 C   4.7255746550390327        7.8497943548854838        6.8315922213134677     
 H   4.4784143169757202        9.9581933559269196        7.2567800144470596     
 C  -2.4777823969162571        12.173072048940842        6.8858084173656433     
 C  -1.3736155341396301        11.416756815123270        8.8936913457177109     
 H -0.26989024334310519        9.5676424826385009        8.7270159877857907     
 H  -4.4483305451114799        5.7820483473562518        2.1746878628523070     
 C  -4.5488784830055282        7.8574983100128453        1.5776059879587827     
 H  -4.2858511985917476        9.9606503124434180        1.1369065243551977     
 H   3.2504818984168273        12.896903370617618        2.0370820146723605     
 C   2.2773490005377384        12.373565177510702       0.18056220605112450     
 H   1.1727837909074281        11.573274464451151       -1.5082992442277241     
 H   5.6786710166368968        7.7537609738391389        7.3486659456090155     
 H  -3.1042767307060863        12.897947500635407        6.3647167397592819     
 C  -2.1813406612027588        12.352302271968606        8.2406054843905103     
 H  -1.1296203469515982        11.529596586076313        9.9514473349126131     
 H  -5.5039358080940133        7.7646917512430385        1.0630096043063759     
 H   2.6649815313032312        13.243153630038403      -0.34089070232044433     
 H  -2.5914404221501934        13.209750556885025        8.7645838330875154     
 Dy   2.9214453266831714E-002   8.3871862486844524        12.606065702910518     
 Cl   2.5946992134103321E-002   11.069221200185455        12.622686689479993     
 O -0.79280329466526944        7.9059959386479326        10.647349778354311     
 N  -1.3671291442362921        6.2468880129564575        13.074501758883084     
 N  -2.1991224526239868        8.8251466230079867        13.817038041728971     
 O  0.85277864833186034        7.9451722413222230        14.577466382797695     
 N   1.4390953399184980        6.2567699652778330        12.165867333005188     
 N   2.2423774475751039        8.8340327669185950        11.366047541975957     
 C  -1.2364132075184942        6.8349692010674099        9.9867412522972927     
 C  -2.0000631586049948        6.4632128442020038        14.398633090422550     
 C -0.52216760007475238        5.0238710303550631        13.140226274732408     
 C  -2.4709035931640990        6.0904487105307741        12.069665465298103     
 C  -2.8463692840654859        10.008861972678314        13.884409085414919     
 C  -2.7434044753291134        7.7687797515305856        14.470516542025212     
 C   1.3036215153743442        6.8854049856811264        15.251744800517143     
 C   2.0764154636391692        6.4571452379030090        10.840770688393199     
 C  0.60597741590892062        5.0250172615423603        12.111154328392747     
 C   2.5399059960784940        6.1223360320160500        13.177652099313827     
 C   2.8734842136429606        10.024444600144690        11.269812214156127     
 C   2.8096984344284213        7.7667252573128840        10.750423361459406     
 C  -2.0474944087142122        5.8687612321906881        10.647101569334422     
 C -0.90473677202225788        6.6160897118855653        8.6294453030278113     
 H  -2.6876836810793372        5.6378891210425692        14.652382048886931     
 H  -1.1984920544833646        6.4774723831971910        15.153597823412664     
 H  -1.1428619529616659        4.1228899073098022        12.996437782324419     
 H  -9.4836113556430568E-002   4.9689797527975230        14.146455301383231     
 H  -3.0652447690570765        7.0132853899681331        12.124233545238297     
 H  -3.1159624136042399        5.2538106444151209        12.384896007088591     
 H  -2.3596182698165413        10.830586439958122        13.363874017457391     
 C  -4.0425198237663968        10.184354966385408        14.576285530729718     
 C  -3.9278173285591786        7.8727823971384545        15.197521024389985     
 C   2.1137054319838260        5.9120028268067832        14.601164186417291     
 C  0.98238588971954766        6.6856876307765880        16.614603087020516     
 H   2.7690619131449745        5.6317030130915509        10.601987598580664     
 H   1.2776176885006256        6.4552626771510857        10.082870702043794     
 H   1.2370807477302452        4.1320042641514725        12.259692363930304     
 H  0.17850855903442953        4.9600191895601995        11.105602778430796     
 H   3.1244610522351017        7.0510522097215151        13.115733135492791     
 H   3.1935282111095611        5.2888929404831169        12.873802776260371     
 H   2.3671599362676368        10.855004398465567        11.756565421234450     
 C   4.0795624631351899        10.194602958582990        10.593699200255390     
 C   4.0064049015843448        7.8638822074855517        10.042968262292799     
 C  -2.5192041623207939        4.7564913852433754        9.9432571924914459     
 C  -1.3870600507479944        5.4946840683742302        7.9448121478064255     
 H -0.29544944095801490        7.3517729362843935        8.1062568235612744     
 H  -4.5211798793970832        11.159587429350259        14.605580595806346     
 C  -4.6014994032217880        9.0935802986331780        15.238327494733586     
 H  -4.3261502025169722        6.9967894878833583        15.703639798129380     
 C   2.5826566478621009        4.8046241441042676        15.315198078627724     
 C   1.4694607848498469        5.5747488546626078        17.312308620348684     
 H  0.37711633495070096        7.4273233414973738        17.132825547172502     
 H   4.5438566840474781        11.175647800683569        10.539188844982668     
 C   4.6676635808683562        9.0905226698398049        9.9809757494777518     
 H   4.4230267369578149        6.9793543160671589        9.5671827839826449     
 H  -3.1531352935587336        4.0360217223530830        10.461262659362143     
 C  -2.2037358443871873        4.5649881121179279        8.5947436493312157     
 H  -1.1244329844497789        5.3708291897787239        6.8929032741876632     
 H  -5.5466721560916561        9.1921594154444772        15.769620336289218     
 H   3.2055433781330809        4.0730503402184866        14.799596947294194     
 C   2.2761044096784069        4.6318301336498449        16.668422076714801     
 H   1.2168485193051104        5.4668624889600830        18.368426511048362     
 H   5.6243978779641974        9.1831167926073576        9.4696862322032835     
 H  -2.6054869014807975        3.7015154433997624        8.0744383759150793     
 H   2.6768482155859421        3.7735997966372468        17.198434385897865     
         256

 Dy   4.3293367082615655        8.8946208316664652E-002   4.2184722012265485     
 Cl   4.3326718116923466       -2.5913211864477046        4.2179983812583517     
 O   5.1504130101378358       0.55275027844401936        2.2516282107497685     
 N   5.7306652810783802        2.2302410045477341        4.6644543772729836     
 N   6.5499356903952597      -0.34614518913092984        5.4392263112181665     
 O   3.5027201462212290       0.55608162064818933        6.1796728805519097     
 N   2.9240023481774320        2.2252981037539898        3.7554358668967933     
 N   2.1108247254755566      -0.35385125114228161        2.9839571950500545     
 C   5.5829348904482545        1.6253077271273104        1.5861634625628640     
 C   6.3632529825925834        2.0235807662504044        5.9901185806106749     
 C   4.8903067987542510        3.4568469550364656        4.7216816336688456     
 C   6.8335614129154125        2.3731054093354493        3.6564340901926027     
 C   7.1922677487362234       -1.5316091236882323        5.5203726538719993     
 C   7.1039185304458607       0.71770804198900606        6.0719347825340320     
 C   3.0494881096966351        1.6207035536434946        6.8457368147435131     
 C   2.2866369635579731        2.0164245518850490        2.4317660823808129     
 C   3.7607939695472581        3.4544828832470151        3.6938896633247182     
 C   1.8211987251367037        2.3727583838906714        4.7625911339877618     
 C   1.4741305532787743       -1.5421666437882746        2.9012797351906916     
 C   1.5510712663257440       0.70721501086670358        2.3511861298374219     
 C   6.4013323165056244        2.5921415460249611        2.2365140965665171     
 C   5.2274037078306943        1.8505382869126701       0.23534057040345024     
 H   7.0513590590393562        2.8500710144110055        6.2382731996410916     
 H   5.5612720173972585        2.0150579853810711        6.7447026585842567     
 H   5.5149645616024134        4.3544213605097823        4.5735398672421157     
 H   4.4630090895104404        3.5180042329399495        5.7276548928088049     
 H   7.4207948560318107        1.4459776541492526        3.7133257775142710     
 H   7.4848540029294526        3.2070679837561782        3.9650307774173146     
 H   6.6971131293531094       -2.3593794780225958        5.0180442064797672     
 C   8.3944254070429611       -1.7009924732450441        6.2032112816857632     
 C   8.2950864091144325       0.62037762815521780        6.7879063343257977     
 C   2.2422036550348081        2.5902155474652191        6.1863327881906738     
 C   3.3630602355602965        1.8265418978372499        8.2091970110413666     
 H   1.5936968401642408        2.8404468493036834        2.1886629147391807     
 H   3.0843913384278481        2.0143482771857268        1.6728452842195227     
 H   3.1330535912005120        4.3499857766654575        3.8418688384483279     
 H   4.1856441453640949        3.5162649304079392        2.6872143409987417     
 H   1.2310721593552847        1.4473140917169516        4.7048090347838247     
 H   1.1726495586423646        3.2077393945953530        4.4510042950582935     
 H   1.9739993283099255       -2.3682066975133327        3.4017824650163928     
 C  0.27068073507140988       -1.7165438565889581        2.2215616585670195     
 C  0.35812745544694113       0.60500772498744504        1.6375660893490678     
 C   6.8549635029575890        3.7108857381845612        1.5311334336925051     
 C   5.6910243354442178        2.9790206901561755      -0.45094953523362341     
 H   4.6109531851166237        1.1170149517559500      -0.28224524386908467     
 H   8.8684741480134814       -2.6779046438226253        6.2458172330396486     
 C   8.9650169898520584      -0.60171978795135317        6.8400569155977040     
 H   8.7007007529228098        1.5020335595594247        7.2777286593175985     
 C   1.7635904345829307        3.6974116719561434        6.8943395501574987     
 C   2.8672864116465195        2.9376616840901897        8.9006991551618171     
 H   3.9668961561456162        1.0880906280064335        8.7334520894008083     
 H -0.19851751133446024       -2.6957039253839747        2.1803918353962231     
 C -0.30848446369101656      -0.61945061855793226        1.5886916584097615     
 H  -5.2574596978149465E-002   1.4847610892713656        1.1481413989249498     
 H   7.4901912418260572        4.4336426602733701        2.0442294893328605     
 C   6.5139887806322516        3.9096278797212216       0.18961673888652075     
 H   5.4084864786102731        3.1083101820639154       -1.4971677375318024     
 H   9.9147972619103939      -0.69505638913687817        7.3636556548148668     
 H   1.1380904426085161        4.4235303487958264        6.3740302294450792     
 C   2.0601116648571125        3.8746989521492137        8.2492524824082292     
 H   3.1131399456981765        3.0493820825819000        9.9580845216832294     
 H  -1.2636054982385221      -0.71532052479065988        1.0748069103072124     
 H   6.8990758817043218        4.7800547498635968      -0.33203813919448150     
 H   1.6502488964042830        4.7316010937457298        8.7745443759468316     
 Dy   4.2163761694209567        16.888091409516388        12.615403710802292     
 Cl   4.2217244171033119        19.565044679077822        12.619236080876679     
 O   3.3851706614549579        16.428848771568035        10.653562722418702     
 N   2.8191229321454867        14.740233623302586        13.065545097104753     
 N   2.0093402283061073        17.317045823122704        13.866314486268452     
 O   5.0543559056030762        16.412577181323186        14.570397613177848     
 N   5.6203778677432039        14.742583141168012        12.146633791513660     
 N   6.4420698114367489        17.321764711857732        11.393010866084701     
 C   2.9606747535646627        15.351923622100456        9.9888596311034803     
 C   2.1913400890244454        14.941643942358022        14.394162031306912     
 C   3.6572696131276521        13.511632317445111        13.117194152176804     
 C   1.7134155155294162        14.601441794472727        12.059343052664028     
 C   1.3748019014475508        18.505123323733841        13.969669612397940     
 C   1.4510681651793107        16.246810156391653        14.485016645742423     
 C   5.5121043966448511        15.350473401045795        15.237261391305234     
 C   6.2539597256384267        14.956358217549163        10.822281311272613     
 C   4.7832434426537143        13.513966068121945        12.085621417873122     
 C   6.7258166736886364        14.589489688067443        13.149401244876183     
 C   7.0905509244010974        18.504802620943074        11.329033443088964     
 C   6.9945027099433768        16.263291676067531        10.749361844892382     
 C   2.1459574822446692        14.382425641335006        10.639376110217624     
 C   3.3240797402573734        15.124348022229844        8.6404744605697328     
 H   1.5060890369716144        14.113034171980525        14.643491781533305     
 H   2.9968230030523548        14.949573529513536        15.145089712494681     
 H   3.0297433185357643        12.615668704780983        12.970607101466188     
 H   4.0883698497272176        13.448071248912303        14.121455840674171     
 H   1.1287351521244335        15.530093819543046        12.118285716555807     
 H   1.0611288752749168        13.768300439982909        12.367699987722885     
 H   1.8746492956870764        19.338851182476265        13.481954790978488     
 C  0.17434353972769645        18.670043241943446        14.656607730235201     
 C  0.25877700768914141        16.338074438558991        15.199998075844167     
 C   6.3110920667194756        14.375240170945801        14.575392786880959     
 C   5.2158301913273100        15.154191192001282        16.606551310004665     
 H   6.9453733721113791        14.132679558075914        10.573690245766807     
 H   5.4545207454555609        14.963243205298321        10.065062880291167     
 H   5.4108193597101977        12.618172470655905        12.233415541569057     
 H   4.3563311843009389        13.451345971571715        11.079926146534085     
 H   7.3209391414082008        15.511740812346572        13.090457078102270     
 H   7.3696869118194579        13.751518314569733        12.835018697743291     
 H   6.5986504204625387        19.328039340543665        11.841893372996353     
 C   8.2959856903191209        18.677681418279157        10.652647914649519     
 C   8.1881612425605717        16.364786895706505        10.037138307132604     
 C   1.7052124846911905        13.256709709072393        9.9365036688897828     
 C   2.8735167450943604        13.989073935174183        7.9564305966497963     
 H   3.9366591625209280        15.860733202312876        8.1225126391628280     
 H -0.29232048615829209        19.649401731417250        14.719687500486561     
 C -0.40484359230207667        17.562572586147198        15.271073331317378     
 H -0.15112942415540942        15.450992185708197        15.676403423982812     
 C   6.7947489518167865        13.270165242212148        15.284035240629564     
 C   5.7186916721095944        14.046792984372608        17.299430378481745     
 H   4.6192593444142132        15.896709830057606        17.133726418166347     
 H   8.7749003453317442        19.652715111211361        10.626481148766340     
 C   8.8642234683693530        17.584779037745154        10.002650017641319     
 H   8.5927291375314958        15.487113496228366        9.5388037173137175     
 H   1.0759856457536681        12.529674593236130        10.450808455780974     
 C   2.0549372005631312        13.054697496437075        8.5972805227796503     
 H   3.1630489610313299        13.857333068660177        6.9120944138852538     
 H  -1.3548656891375299        17.652432842513310        15.794584875911466     
 H   7.4139965670262473        12.540055831709379        14.761076927757967     
 C   6.5141990939239856        13.102090597207548        16.644069708385580     
 H   5.4867258952570168        13.942922746743196        18.361090013154900     
 H   9.8192078561498803        17.680182706715215        9.4885158533673426     
 H   1.6802721654997248        12.178623775172133        8.0770422172362544     
 H   6.9265207240161795        12.246900389904566        17.170804289956656     
 Dy   8.1079587567389491E-002   8.5568062586697771        4.2121286917528984     
 Cl   5.4543218692023124E-002   5.8733702593410131        4.2303307480464483     
 O  0.89708114385205373        9.0199055034027840        2.2413836291544711     
 N   1.4874400377166312        10.686727286903498        4.6575934077462691     
 N   2.2979602193881350        8.1128120214940918        5.4415734708890655     
 O -0.73144873983999426        9.0387762726105283        6.1735003164458337     
 N  -1.3263285759459427        10.697927752900867        3.7473486094208233     
 N  -2.1321620856454437        8.1133218282684076        2.9679704240721119     
 C   1.3346924497439199        10.089963891822737        1.5750012952336454     
 C   2.1253390070904374        10.484410549729542        5.9822661502328733     
 C  0.64800386591962411        11.915406576713263        4.7175136133029625     
 C   2.5878737474167610        10.831894724810638        3.6459072880818990     
 C   2.9309449779033176        6.9229096263288055        5.5291473608071549     
 C   2.8618705501492769        9.1765040240564346        6.0657050250476923     
 C  -1.1915382968857591        10.100391918176713        6.8385583077458936     
 C  -1.9592348445065180        10.489084061595529        2.4226670176485219     
 C -0.48233493900405733        11.921475552099830        3.6901423290964868     
 C  -2.4270259731004340        10.846683939279195        4.7548293179051697     
 C  -2.7748718972382469        6.9277874174765390        2.8876813826447933     
 C  -2.6913919963418205        9.1777317607091238        2.3389526788444934     
 C   2.1540166448724860        11.054991970131255        2.2268484592145747     
 C  0.98451317280911699        10.314220595307768       0.22274722874083097     
 H   2.8153266413786815        11.311162819522286        6.2242603669378553     
 H   1.3261241736365907        10.480017515533888        6.7396094455935902     
 H   1.2761556727342525        12.810859199790018        4.5715089512692639     
 H  0.22219483931165224        11.976145918211792        5.7240115809482512     
 H   3.1751525153897751        9.9045297008132955        3.7000422995625413     
 H   3.2396499125800644        11.664994074555427        3.9556497718777655     
 H   2.4264269442258581        6.0951188960782750        5.0361005970869588     
 C   4.1353529653773533        6.7501353911374480        6.2073392372135823     
 C   4.0563371895774356        9.0762579084541279        6.7756522891632107     
 C  -2.0036786244759313        11.065827245258999        6.1783888971764265     
 C -0.87896659839357749        10.307130894808251        8.2022343921227989     
 H  -2.6551705469167821        11.310295923483311        2.1779977219849109     
 H  -1.1596534891559100        10.490791981828384        1.6656146562870178     
 H  -1.1038802006665094        12.820598660886789        3.8430082592084673     
 H  -5.7654518359896004E-002   11.985167584737935        2.6834896498485952     
 H  -3.0179664553346366        9.9214317751508592        4.6988428183140147     
 H  -3.0764014068883645        11.681743340840720        4.4444618252125263     
 H  -2.2772930427427562        6.1002182957516489        3.3877684054972956     
 C  -3.9806492667659921        6.7578449916661096        2.2112779631558683     
 C  -3.8851332255224786        9.0784663781302140        1.6262508552908728     
 C   2.6099992578924240        12.173728150853641        1.5225006364074880     
 C   1.4517991701096538        11.441243119208767      -0.46316798516571589     
 H  0.36905765814296776        9.5812374398666584      -0.29647031764975362     
 H   4.6018590959846053        5.7701139479571033        6.2562888809654993     
 C   4.7185962768151297        7.8501703289669349        6.8314144499121214     
 H   4.4701952132881484        9.9580957213542280        7.2582157240223539     
 C  -2.4835329032946314        12.172989453706759        6.8854770243990790     
 C  -1.3763237202656671        11.418472967300943        8.8922855745759399     
 H -0.27331365069879471        9.5689624160746511        8.7257603445472114     
 H  -4.4537109377403317        5.7803578585806275        2.1720868323470763     
 C  -4.5558491895649755        7.8563364960115605        1.5773395794929046     
 H  -4.2940875600625725        9.9599631618990774        1.1383385291596779     
 H   3.2439708760151444        12.896587218235856        2.0371119548051242     
 C   2.2734783411439645        12.371750478269631       0.17965540104601205     
 H   1.1717966620566853        11.569902132166037       -1.5102270255449517     
 H   5.6716363251232069        7.7542013607352249        7.3486318299281139     
 H  -3.1105517272654777        12.897572533051866        6.3646404855233536     
 C  -2.1849905945024828        12.353469560911746        8.2396106567214602     
 H  -1.1304311761564383        11.532339520108680        9.9494527474013505     
 H  -5.5109551065546114        7.7634625794487349        1.0628727250657384     
 H   2.6619670108429081        13.240809224124563      -0.34200350475839991     
 H  -2.5941496342351744        13.211517283326522        8.7633443665187638     
 Dy   2.9525613250148543E-002   8.3869540106560070        12.606993820119467     
 Cl   2.6089406110692989E-002   11.068959446616910        12.620977474221993     
 O -0.79238636698874243        7.9071084272531396        10.647969344908880     
 N  -1.3675001184226627        6.2470498547508120        13.074437151494775     
 N  -2.1979832237615882        8.8253831069171884        13.819732479036073     
 O  0.85315306713867434        7.9435114241400013        14.578095361097926     
 N   1.4387468342466483        6.2560579718500504        12.165865133254670     
 N   2.2436274137175936        8.8332346220167359        11.368922399648362     
 C  -1.2365436202566447        6.8366760796706689        9.9867390274875643     
 C  -2.0006070834844953        6.4627020217918032        14.398611935380295     
 C -0.52308615155727711        5.0236324315695562        13.139652694129166     
 C  -2.4711611788376895        6.0915756678676969        12.069322915718292     
 C  -2.8443385180889376        10.009473523050483        13.888656035603427     
 C  -2.7434213498562019        7.7684921840075267        14.471358330122690     
 C   1.3033741684469098        6.8831423137930141        15.251787875075429     
 C   2.0759671860452520        6.4571122819427078        10.840854017513880     
 C  0.60507506233802855        5.0247177664081244        12.110597729253472     
 C   2.5396189312606445        6.1206223096344452        13.177423930872443     
 C   2.8755966488386644        10.023282369150222        11.274217357480515     
 C   2.8097775896655794        7.7664698517415962        10.751405781553466     
 C  -2.0476993272927908        5.8702955022216194        10.646704572340980     
 C -0.90548990444003208        6.6186912137370086        8.6291669466250305     
 H  -2.6884894686514031        5.6374102681983125        14.651719394388238     
 H  -1.1991553175150282        6.4762079240774719        15.153706574311398     
 H  -1.1442458736654992        4.1230166528988219        12.995579269781976     
 H  -9.5771933830787526E-002   4.9682327874677705        14.145857972864908     
 H  -3.0650297019913690        7.0147023916613191        12.124186658644467     
 H  -3.1166377929138158        5.2551269193236090        12.384103648509731     
 H  -2.3566148243848870        10.831624859792310        13.369776662871653     
 C  -4.0409047636397570        10.184764883956868        14.579875861246746     
 C  -3.9284138426432609        7.8722002680046090        15.197439923980987     
 C   2.1133866960854433        5.9098829782461051        14.600856479475562     
 C  0.98142950336759283        6.6825344450089297        16.614348280668462     
 H   2.7683658985204773        5.6316417303423956        10.601453274292597     
 H   1.2770957295305632        6.4559940662659772        10.083034271299415     
 H   1.2356984685072208        4.1313309925463253        12.258862206397273     
 H  0.17761881113098657        4.9602397076341793        11.105010273387716     
 H   3.1246691857015914        7.0490345245793637        13.115836707143512     
 H   3.1928185496486052        5.2869739505948052        12.873151516174334     
 H   2.3702532693508731        10.853403681429011        11.762656330601006     
 C   4.0812226645116709        10.193669768194690        10.597386849079852     
 C   4.0058783538659100        7.8639461942469966        10.042986135603519     
 C  -2.5195374727087145        4.7583601144090384        9.9423922901723021     
 C  -1.3882671988431952        5.4978642790568069        7.9439399484457827     
 H -0.29632513593221338        7.3545944893859545        8.1061987809051477     
 H  -4.5187549951073747        11.160329689995232        14.610531437835713     
 C  -4.6013848037896095        9.0933350581398606        15.239425153960227     
 H  -4.3276996350552750        6.9957851649550227        15.702018564886442     
 C   2.5820865059758908        4.8021213950238408        15.314426061214951     
 C   1.4679443061848620        5.5709789156163474        17.311470043873815     
 H  0.37605544497563087        7.4239764439876366        17.132773681595250     
 H   4.5463031518627304        11.174389485635212        10.544216932344401     
 C   4.6678204648215207        9.0902598191458246        9.9821430861999776     
 H   4.4215458085520334        6.9798484606804436        9.5656473011943799     
 H  -3.1530901102628603        4.0375041135177749        10.460298531125929     
 C  -2.2045967988784687        4.5676950220861343        8.5936382858380949     
 H  -1.1261987751648008        5.3747252049908516        6.8918185814188968     
 H  -5.5470959112924900        9.1916551158700290        15.769784954910296     
 H   3.2053378432297728        4.0709033141466371        14.798748983504776     
 C   2.2748978541605660        4.6284776911848606        16.667383380843322     
 H   1.2147238857545992        5.4623845016940749        18.367362326553529     
 H   5.6239930263477778        9.1831322295466222        9.4698779821529548     
 H  -2.6065046862827175        3.7045544065497862        8.0728867046135715     
 H   2.6753732882473478        3.7698677498135220        17.196957729288080     
         256

 Dy   4.3245104167769473        8.8823527359257470E-002   4.2177769173458204     
 Cl   4.3275056878376414       -2.5914768558201819        4.2162065331629792     
 O   5.1452456806780766       0.55242078506135051        2.2507924632664609     
 N   5.7264068023585599        2.2296459123757635        4.6639514900982073     
 N   6.5450183630291194      -0.34695856610527098        5.4392335078939258     
 O   3.4986592478633147       0.55627537405394611        6.1793470465461420     
 N   2.9196994853466065        2.2253256399035464        3.7551899995193718     
 N   2.1052223955116061      -0.35362230455980587        2.9848229010556042     
 C   5.5792419353984490        1.6242220363464981        1.5850484821114346     
 C   6.3594141432934075        2.0230557232225816        5.9894528890761558     
 C   4.8864284147926673        3.4565227024879697        4.7211746572167517     
 C   6.8291800675581440        2.3722380672648438        3.6557626210267582     
 C   7.1867555029877543       -1.5326957506895398        5.5208906723417774     
 C   7.0996580819740984       0.71691571915689434        6.0713544428080279     
 C   3.0465581784636759        1.6214612564719952        6.8451586015942345     
 C   2.2823201181959760        2.0163513129533768        2.4315745778051672     
 C   3.7568383127864515        3.4542521499640135        3.6934591708108608     
 C   1.8170598827326254        2.3729854213139303        4.7625288998113433     
 C   1.4680689588477993       -1.5417085145784664        2.9024511886583926     
 C   1.5463396292006615       0.70735996338151430        2.3511979125999307     
 C   6.3974645437716662        2.5910346096666319        2.2356356115369040     
 C   5.2259574093939500        1.8483084374334846       0.23351261014751132     
 H   7.0479046262238718        2.8493798785097826        6.2370962961920817     
 H   5.5577678868864515        2.0150847933387301        6.7443830676748950     
 H   5.5113584154465896        4.3538628067420282        4.5727528690818806     
 H   4.4593448844648353        3.5180159776021771        5.7272036588078263     
 H   7.4163194641060537        1.4450501926993358        3.7128122689237966     
 H   7.4805960928372910        3.2061332721277140        3.9642712638265016     
 H   6.6910303472138750       -2.3604804073534185        5.0191549810486817     
 C   8.3891182155826325       -1.7022968141844836        6.2033362127540110     
 C   8.2911384880683840       0.61940696666019357        6.7868159040895977     
 C   2.2387896693531628        2.5907725306801948        6.1860037641472649     
 C   3.3622863979202640        1.8284999432775555        8.2079303440812144     
 H   1.5896515712793253        2.8405164321921634        2.1881934574792714     
 H   3.0801480733914204        2.0137647118428683        1.6727276463506868     
 H   3.1293860368671216        4.3499848224581843        3.8412288093429581     
 H   4.1817501413236400        3.5156624171181683        2.6867753564433259     
 H   1.2268982387824752        1.4475641644928459        4.7050431363634004     
 H   1.1684857952043242        3.2079687929069807        4.4509882548962612     
 H   1.9672689209754894       -2.3676567156896291        3.4037529299145715     
 C  0.26509818671903101       -1.7159837701457406        2.2218919297484616     
 C  0.35393743783061432       0.60523234192217334        1.6367046495547268     
 C   6.8527823100511895        3.7088519524196100        1.5298650931266713     
 C   5.6916757570504162        2.9755364041943784      -0.45330587929655414     
 H   4.6098168750258877        1.1147185561275110      -0.28427707441696415     
 H   8.8626548410453179       -2.6794339579201112        6.2463000316241324     
 C   8.9606433734907185      -0.60293322350120282        6.8391570921868476     
 H   8.6973735661869433        1.5010941259083777        7.2760793770267540     
 C   1.7615663098403829        3.6987423245610165        6.8936581236177759     
 C   2.8682410315524618        2.9406726530801683        8.8989445766327275     
 H   3.9666379314072144        1.0902692286723852        8.7319640449118285     
 H -0.20453194400840913       -2.6949470414524219        2.1809035349077539     
 C -0.31299472903645914      -0.61902899094038422        1.5878232160308992     
 H  -5.6048028013910636E-002   1.4849044843189918        1.1465691054999554     
 H   7.4877660681898286        4.4316643548763297        2.0431883761736538     
 C   6.5141931142286680        3.9063129632299747       0.18760784505468511     
 H   5.4110594478980207        3.1037782487679251       -1.5001280194949356     
 H   9.9108539250536829      -0.69632676925500281        7.3619727329687707     
 H   1.1356346794297920        4.4246563955740674        6.3735903723400700     
 C   2.0603758914618782        3.8773410124215233        8.2478492046184275     
 H   3.1159250788317125        3.0534405597505780        9.9557535858739818     
 H  -1.2675070444897976      -0.71491548196947552        1.0728492297952998     
 H   6.9009008478260636        4.7757647077231971      -0.33442907878398359     
 H   1.6518552063593628        4.7350718941406491        8.7727710672416279     
 Dy   4.2265282981741841        16.887859267781234        12.614325723257593     
 Cl   4.2312128285696105        19.564764420180285        12.618376936345935     
 O   3.3950469112821846        16.427286784071587        10.652960064483292     
 N   2.8294339690070993        14.739930142335632        13.065926075382002     
 N   2.0186127543720955        17.316710607909069        13.864051609171959     
 O   5.0643633205360681        16.413749819887276        14.569757116380309     
 N   5.6306766936828483        14.742387906993789        12.147009732945474     
 N   6.4514025936882211        17.321569814240206        11.390809874686402     
 C   2.9688161118019223        15.350985727944849        9.9883769899030934     
 C   2.2014167735106183        14.941913728451574        14.394366251272810     
 C   3.6677034434468019        13.511434888906766        13.118046016812714     
 C   1.7236413230928145        14.600147144931313        12.060054844523579     
 C   1.3832291480089340        18.504458567218968        13.965458728553724     
 C   1.4610182681593875        16.247105510625914        14.484404091371042     
 C   5.5203122464620904        15.351012212385150        15.236773545693541     
 C   6.2640275420674900        14.955585065932588        10.822476387764544     
 C   4.7936722644033019        13.513663018952840        12.086471767998331     
 C   6.7360273500121215        14.590280335204394        13.150105949612163     
 C   7.0990469419898643        18.504938545127178        11.324888604034633     
 C   7.0044745884607789        16.262481475971139        10.748769404015452     
 C   2.1550756634174837        14.381237110286671        10.639748337360110     
 C   3.3285109558287762        15.124915003293195        8.6388802095619859     
 H   1.5159009645525461        14.113502560971577        14.643621310262938     
 H   3.0066157222465377        14.949771084412031        15.145593737973050     
 H   3.0402960399095682        12.615399858316430        12.971398837747721     
 H   4.0986018768353043        13.447970346644270        14.122375874177040     
 H   1.1383103813217188        15.528399210438263        12.118970311782940     
 H   1.0719163197443706        13.766722365751475        12.368907353320342     
 H   1.8823943080551788        19.337645160012233        13.476185569158657     
 C  0.18274025493573021        18.669727928871954        14.652260804086845     
 C  0.26891644660145908        16.338848243119102        15.199710810161481     
 C   6.3201943848617566        14.375959187874045        14.575760435905297     
 C   5.2203658080131641        15.153271678167807        16.604977516937481     
 H   6.9551642829656704        14.131695711334146        10.573813228537162     
 H   5.4643074353827208        14.962554591309619        10.065551410425481     
 H   5.4213728392090639        12.617945936994138        12.234203619583607     
 H   4.3665541838119450        13.450943233908193        11.080846149552519     
 H   7.3305157141628454        15.512918012219176        13.091120254202018     
 H   7.3804431854061852        13.752576082084207        12.836232939571813     
 H   6.6064786634778114        19.328710683627705        11.836200768618980     
 C   8.3044374008281068        18.677476101025917        10.648344055221795     
 C   8.1983159567205082        16.363508638305781        10.036864194306759     
 C   1.7119448333477250        13.256542654531016        9.9367637208798065     
 C   2.8750785686060980        13.991031795965940        7.9545740391998194     
 H   3.9400730523741583        15.861655087867002        8.1202703788225143     
 H -0.28469869850737073        19.648794497604221        14.713437760676943     
 C -0.39549111601295706        17.563035824797510        15.268956036715448     
 H -0.14042736299369724        15.452270860985063        15.677524154962500     
 C   6.8013944219593654        13.269833272655243        15.284292891004057     
 C   5.7202729314418619        14.044440573875653        17.297594912105996     
 H   4.6228804934237449        15.895506538973429        17.131517109103420     
 H   8.7825908782837718        19.652797565565653        10.620270626514523     
 C   8.8736071124394247        17.583808879584581        10.000550594236728     
 H   8.6034285758946627        15.485335275158548        9.5399289702121930     
 H   1.0832862409810382        12.529415982176561        10.451675420183088     
 C   2.0578130826338943        13.056190565899623        8.5964139148041330     
 H   3.1613762783167378        13.860664597809047        6.9092858245424482     
 H  -1.3456091002111377        17.653159227600717        15.792288852176858     
 H   7.4211459584011088        12.539767943830560        14.761932584995970     
 C   6.5169949337324313        13.100126285806709        16.643213259331628     
 H   5.4850836138395698        13.939224881738395        18.358312362248800     
 H   9.8284975759887825        17.678967262513524        9.4862361788154157     
 H   1.6810541868886444        12.181176416941895        8.0759945005211158     
 H   6.9271510675143810        12.243843318181836        17.169770807639249     
 Dy   7.3918019359901777E-002   8.5563458710731357        4.2116330918136873     
 Cl   4.8533939681798338E-002   5.8729301492253452        4.2295235787968428     
 O  0.89004450797960333        9.0198217401246961        2.2410755666261966     
 N   1.4798893151036723        10.686614531391998        4.6575616521189058     
 N   2.2913791534561199        8.1130799608503033        5.4406370176013921     
 O -0.73838962255777274        9.0380652498204697        6.1732216570074083     
 N  -1.3338578499297267        10.697222658534104        3.7472834038073981     
 N  -2.1387785285626166        8.1122849957385856        2.9670154061863219     
 C   1.3284416241612622        10.089493367586877        1.5746078898076847     
 C   2.1178819533692779        10.484446477204038        5.9822270530181099     
 C  0.64027151280633254        11.915162939189567        4.7173653080915221     
 C   2.5803756409260097        10.832165795320567        3.6460556131839099     
 C   2.9249944095918381        6.9234666854478268        5.5274403371285823     
 C   2.8545666895660240        9.1765975058168312        6.0657009508312818     
 C  -1.1977008243873415        10.100079686101523        6.8381705652185722     
 C  -1.9667120445280162        10.488266818196026        2.4226134414875751     
 C -0.49006343353693982        11.920909955488739        3.6899875507857658     
 C  -2.4344722027337191        10.845576687048174        4.7549861443379280     
 C  -2.7808247683117751        6.9264532809458128        2.8858737027398162     
 C  -2.6987196127482846        9.1768596389192219        2.3389312122839940     
 C   2.1470731411755430        11.054893980861115        2.2267787614907331     
 C  0.98026702213032624        10.312623619740238       0.22170276713629419     
 H   2.8079638614032727        11.311206547086476        6.2239149935892044     
 H   1.3188152018214139        10.480330621396789        6.7397258355498577     
 H   1.2682869921304467        12.810667795091128        4.5711125913393458     
 H  0.21452885064369087        11.976042654810481        5.7238688559317783     
 H   3.1680553149131332        9.9050627367340400        3.7003640619111478     
 H   3.2317793774489458        11.665533441604824        3.9558847550580136     
 H   2.4211156417896520        6.0958299441029107        5.0335087420661857     
 C   4.1292932469687580        6.7507794931777321        6.2058470373676293     
 C   4.0487177265354983        9.0763387064814474        6.7762392261339652     
 C  -2.0105286554452722        11.065133505441333        6.1783074203901567     
 C -0.88311092601651331        10.307998211762889        8.2011837804535990     
 H  -2.6625614446371397        11.309477129429609        2.1776860549088095     
 H  -1.1670125042052535        10.489722105269674        1.6656848704995713     
 H  -1.1117626502924527        12.819966923599369        3.8426214658186373     
 H  -6.5315054408796452E-002   11.984490485544832        2.6833443698876400     
 H  -3.0249952160974547        9.9200542047340967        4.6992036795346799     
 H  -3.0842466022785464        11.680351373325085        4.4447183555111343     
 H  -2.2826044949935609        6.0987267446681326        3.3850441620420404     
 C  -3.9866856273364375        6.7564155220032092        2.2096419026163270     
 C  -3.8927647490866475        9.0776016584379686        1.6268075099252202     
 C   2.6040680224932657        12.173098342358793        1.5222373545511003     
 C   1.4489277568974701        11.438858043941126      -0.46451855916952522     
 H  0.36555741513819356        9.5791931014703628      -0.29774753965533657     
 H   4.5964291094085379        5.7710197677174246        6.2539058892693324     
 C   4.7116178985912258        7.8505463030483869        6.8312366785107743     
 H   4.4619761096005766        9.9579980867815365        7.2596514335976474     
 C  -2.4892834096730061        12.172906858472674        6.8851456314325148     
 C  -1.3790319063917040        11.420189119478618        8.8908798034341689     
 H -0.27673705805448418        9.5702823495108014        8.7245047013086321     
 H  -4.4590913303691844        5.7786673698050022        2.1694858018418457     
 C  -4.5628198961244220        7.8551746820102766        1.5770731710270263     
 H  -4.3023239215333984        9.9592760113547349        1.1397705339641582     
 H   3.2374598536134620        12.896271065854094        2.0371418949378883     
 C   2.2696076817501907        12.369935779028561       0.17874859604089960     
 H   1.1708095332059425        11.566529799880922       -1.5121548068621793     
 H   5.6646016336095171        7.7546417476313110        7.3485977142472123     
 H  -3.1168267238248690        12.897197565468327        6.3645642312874253     
 C  -2.1886405278022072        12.354636849854884        8.2386158290524083     
 H  -1.1312420053612786        11.535082454141049        9.9474581598900897     
 H  -5.5179744050152104        7.7622334076544313        1.0627358458251008     
 H   2.6589524903825850        13.238464818210723      -0.34311630719635544     
 H  -2.5968588463201550        13.213284009768019        8.7621048999500122     
 Dy   2.9836773233465372E-002   8.3867217726275616        12.607921937328415     
 Cl   2.6231820087282660E-002   11.068697693048364        12.619268258963993     
 O -0.79196943931221553        7.9082209158583465        10.648588911463449     
 N  -1.3678710926090334        6.2472116965451665        13.074372544106467     
 N  -2.1968439948991896        8.8256195908263901        13.822426916343176     
 O  0.85352748594548833        7.9418506069577788        14.578724339398157     
 N   1.4383983285747983        6.2553459784222669        12.165862933504149     
 N   2.2448773798600832        8.8324364771148751        11.371797257320766     
 C  -1.2366740329947954        6.8383829582739288        9.9867368026778340     
 C  -2.0011510083639958        6.4621911993816035        14.398590780338040     
 C -0.52400470303980196        5.0233938327840502        13.139079113525925     
 C  -2.4714187645112795        6.0927026252046197        12.068980366138481     
 C  -2.8423077521123892        10.010085073422651        13.892902985791935     
 C  -2.7434382243832909        7.7682046164844678        14.472200118220169     
 C   1.3031268215194753        6.8808796419049010        15.251830949633714     
 C   2.0755189084513352        6.4570793259824066        10.840937346634560     
 C  0.60417270876713647        5.0244182712738885        12.110041130114197     
 C   2.5393318664427951        6.1189085872528404        13.177195762431062     
 C   2.8777090840343686        10.022120138155753        11.278622500804902     
 C   2.8098567449027372        7.7662144461703075        10.752388201647525     
 C  -2.0479042458713699        5.8718297722525508        10.646307575347539     
 C -0.90624303685780627        6.6212927155884529        8.6288885902222496     
 H  -2.6892952562234695        5.6369314153540557        14.651056739889546     
 H  -1.1998185805466917        6.4749434649577529        15.153815325210131     
 H  -1.1456297943693325        4.1231433984878416        12.994720757239534     
 H  -9.6707754105144456E-002   4.9674858221380189        14.145260644346585     
 H  -3.0648146349256611        7.0161193933545061        12.124139772050638     
 H  -3.1173131722233922        5.2564431942320970        12.383311289930871     
 H  -2.3536113789532331        10.832663279626498        13.375679308285912     
 C  -4.0392897035131172        10.185174801528326        14.583466191763774     
 C  -3.9290103567273431        7.8716181388707636        15.197358823571989     
 C   2.1130679601870606        5.9077631296854269        14.600548772533832     
 C  0.98047311701563811        6.6793812592412705        16.614093474316412     
 H   2.7676698838959797        5.6315804475932403        10.600918950004532     
 H   1.2765737705605007        6.4567254553808686        10.083197840555034     
 H   1.2343161892841961        4.1306577209411781        12.258032048864242     
 H  0.17672906322754361        4.9604602257081600        11.104417768344637     
 H   3.1248773191680814        7.0470168394372124        13.115940278794232     
 H   3.1921088881876489        5.2850549607064936        12.872500256088296     
 H   2.3733466024341094        10.851802964392453        11.768747239967560     
 C   4.0828828658881520        10.192736577806391        10.601074497904312     
 C   4.0053518061474760        7.8640101810084415        10.043004008914240     
 C  -2.5198707830966351        4.7602288435747004        9.9415273878531565     
 C  -1.3894743469383957        5.5010444897393844        7.9430677490851398     
 H -0.29720083090641192        7.3574160424875146        8.1061407382490192     
 H  -4.5163301108176670        11.161071950640206        14.615482279865077     
 C  -4.6012702043574301        9.0930898176465433        15.240522813186869     
 H  -4.3292490675935777        6.9947808420266870        15.700397331643504     
 C   2.5815163640896803        4.7996186459434140        15.313654043802178     
 C   1.4664278275198772        5.5672089765700870        17.310631467398945     
 H  0.37499455500056078        7.4206295464778993        17.132721816018002     
 H   4.5487496196779826        11.173131170586856        10.549245019706134     
 C   4.6679773487746843        9.0899969684518442        9.9833104229222016     
 H   4.4200648801462519        6.9803426052937274        9.5641118184061167     
 H  -3.1530449269669871        4.0389865046824660        10.459334402889715     
 C  -2.2054577533697497        4.5704019320543416        8.5925329223449722     
 H  -1.1279645658798230        5.3786212202029793        6.8907338886501304     
 H  -5.5475196664933248        9.1911508162955808        15.769949573531374     
 H   3.2051323083264647        4.0687562880747885        14.797901019715356     
 C   2.2736912986427256        4.6251252487198764        16.666344684971843     
 H   1.2125992522040883        5.4579065144280667        18.366298142058692     
 H   5.6235881747313581        9.1831476664858851        9.4700697321026279     
 H  -2.6075224710846379        3.7075933696998100        8.0713350333120637     
 H   2.6738983609087539        3.7661357029897977        17.195481072678291     
         256

 Dy   4.3196841252923281        8.8700846401850289E-002   4.2170816334650931     
 Cl   4.3223395639829363       -2.5916325251926589        4.2144146850676067     
 O   5.1400783512183166       0.55209129167868176        2.2499567157831533     
 N   5.7221483236387396        2.2290508202037929        4.6634486029234319     
 N   6.5401010356629792      -0.34777194307961212        5.4392407045696842     
 O   3.4945983495054000       0.55646912745970289        6.1790212125403743     
 N   2.9153966225157806        2.2253531760531029        3.7549441321419503     
 N   2.0996200655476551      -0.35339335797733012        2.9856886070611535     
 C   5.5755489803486427        1.6231363455656860        1.5839335016600053     
 C   6.3555753039942315        2.0225306801947593        5.9887871975416367     
 C   4.8825500308310836        3.4561984499394733        4.7206676807646577     
 C   6.8247987222008764        2.3713707251942386        3.6550911518609133     
 C   7.1812432572392852       -1.5337823776908472        5.5214086908115556     
 C   7.0953976335023361       0.71612339632478250        6.0707741030820239     
 C   3.0436282472307163        1.6222189593004959        6.8445803884449550     
 C   2.2780032728339790        2.0162780740217050        2.4313830732295210     
 C   3.7528826560256454        3.4540214166810115        3.6930286782970030     
 C   1.8129210403285472        2.3732124587371888        4.7624666656349257     
 C   1.4620073644168243       -1.5412503853686581        2.9036226421260936     
 C   1.5416079920755787       0.70750491589632503        2.3512096953624395     
 C   6.3935967710377080        2.5899276733083032        2.2347571265072910     
 C   5.2245111109572067        1.8460785879542989       0.23168464989157239     
 H   7.0444501934083874        2.8486887426085596        6.2359193927430709     
 H   5.5542637563756454        2.0151116012963888        6.7440634767655334     
 H   5.5077522692907666        4.3533042529742749        4.5719658709216455     
 H   4.4556806794192312        3.5180277222644052        5.7267524248068487     
 H   7.4118440721802967        1.4441227312494187        3.7122987603333217     
 H   7.4763381827451294        3.2051985604992499        3.9635117502356891     
 H   6.6849475650746406       -2.3615813366842411        5.0202657556175962     
 C   8.3838110241223038       -1.7036011551239232        6.2034611438222598     
 C   8.2871905670223356       0.61843630516516934        6.7857254738533985     
 C   2.2353756836715171        2.5913295138951704        6.1856747401038570     
 C   3.3615125602802309        1.8304579887178611        8.2066636771210639     
 H   1.5856063023944096        2.8405860150806430        2.1877240002193625     
 H   3.0759048083549931        2.0131811465000098        1.6726100084818512     
 H   3.1257184825337316        4.3499838682509111        3.8405887802375882     
 H   4.1778561372831851        3.5150599038283974        2.6863363718879101     
 H   1.2227243182096659        1.4478142372687401        4.7052772379429753     
 H   1.1643220317662837        3.2081981912186079        4.4509722147342279     
 H   1.9605385136410531       -2.3671067338659255        3.4057233948127501     
 C  0.25951563836665215       -1.7154236837025232        2.2222222009299037     
 C  0.34974742021428751       0.60545695885690176        1.6358432097603859     
 C   6.8506011171447909        3.7068181666546587        1.5285967525608373     
 C   5.6923271786566145        2.9720521182325812      -0.45566222335948486     
 H   4.6086805649351517        1.1124221604990721      -0.28630890496484362     
 H   8.8568355340771525       -2.6809632720175975        6.2467828302086152     
 C   8.9562697571293786      -0.60414665905105258        6.8382572687759922     
 H   8.6940463794510752        1.5001546922573303        7.2744300947359095     
 C   1.7595421850978350        3.7000729771658896        6.8929766970780539     
 C   2.8691956514584041        2.9436836220701474        8.8971899981036362     
 H   3.9663797066688122        1.0924478293383371        8.7304760004228505     
 H -0.21054637668235798       -2.6941901575208691        2.1814152344192848     
 C -0.31750499438190172      -0.61860736332283628        1.5869547736520366     
 H  -5.9521459049671800E-002   1.4850478793666178        1.1449968120749610     
 H   7.4853408945536000        4.4296860494792885        2.0421472630144470     
 C   6.5143974478250843        3.9029980467387277       0.18559895122284947     
 H   5.4136324171857684        3.0992463154719343       -1.5030883014580685     
 H   9.9069105881969737      -0.69759714937312745        7.3602898111226738     
 H   1.1331789162510681        4.4257824423523084        6.3731505152350616     
 C   2.0606401180666434        3.8799830726938329        8.2464459268286241     
 H   3.1187102119652481        3.0574990369192556        9.9534226500647343     
 H  -1.2714085907410728      -0.71451043914829104        1.0708915492833875     
 H   6.9027258139478054        4.7714746655827973      -0.33682001837348563     
 H   1.6534615163144424        4.7385426945355675        8.7709977585364243     
 Dy   4.2366804269274105        16.887627126046080        12.613247735712894     
 Cl   4.2407012400359090        19.564484161282749        12.617517791815194     
 O   3.4049231611094117        16.425724796575135        10.652357406547880     
 N   2.8397450058687119        14.739626661368680        13.066307053659251     
 N   2.0278852804380834        17.316375392695438        13.861788732075464     
 O   5.0743707354690590        16.414922458451368        14.569116619582770     
 N   5.6409755196224918        14.742192672819565        12.147385674377290     
 N   6.4607353759396933        17.321374916622680        11.388608883288102     
 C   2.9769574700391819        15.350047833789244        9.9878943487027065     
 C   2.2114934579967911        14.942183514545128        14.394570471238708     
 C   3.6781372737659517        13.511237460368420        13.118897881448625     
 C   1.7338671306562126        14.598852495389899        12.060766636383132     
 C   1.3916563945703175        18.503793810704096        13.961247844709510     
 C   1.4709683711394641        16.247400864860175        14.483791536999663     
 C   5.5285200962793288        15.351551023724507        15.236285700081847     
 C   6.2740953584965542        14.954811914316016        10.822671464256477     
 C   4.8041010861528894        13.513359969783735        12.087322118123540     
 C   6.7462380263356065        14.591070982341346        13.150810654348142     
 C   7.1075429595786312        18.505074469311278        11.320743764980305     
 C   7.0144464669781819        16.261671275874747        10.748176963138519     
 C   2.1641938445902982        14.380048579238338        10.640120564502597     
 C   3.3329421714001795        15.125481984356545        8.6372859585542372     
 H   1.5257128921334779        14.113970949962631        14.643750838992570     
 H   3.0164084414407202        14.949968639310528        15.146097763451417     
 H   3.0508487612833726        12.615131011851876        12.972190574029256     
 H   4.1088339039433910        13.447869444376236        14.123295907679910     
 H   1.1478856105190038        15.526704601333481        12.119654907010073     
 H   1.0827037642138242        13.765144291520041        12.370114718917799     
 H   1.8901393204232815        19.336439137548204        13.470416347338825     
 C  0.19113697014376391        18.669412615800461        14.647913877938489     
 C  0.27905588551377669        16.339622047679214        15.199423544478796     
 C   6.3292967030040366        14.376678204802289        14.576128084929634     
 C   5.2249014246990182        15.152352164334332        16.603403723870294     
 H   6.9649551938199616        14.130711864592378        10.573936211307515     
 H   5.4740941253098807        14.961865977320917        10.066039940559797     
 H   5.4319263187079310        12.617719403332369        12.234991697598156     
 H   4.3767771833229521        13.450540496244669        11.081766152570955     
 H   7.3400922869174900        15.514095212091778        13.091783430301767     
 H   7.3911994589929115        13.753633849598682        12.837447181400336     
 H   6.6143069064930851        19.329382026711741        11.830508164241607     
 C   8.3128891113370944        18.677270783772677        10.644040195794071     
 C   8.2084706708804447        16.362230380905061        10.036590081480915     
 C   1.7186771820042595        13.256375599989639        9.9370237728698303     
 C   2.8766403921178356        13.992989656757699        7.9527174817498416     
 H   3.9434869422273882        15.862576973421126        8.1180281184821990     
 H -0.27707691085644942        19.648187263791197        14.707188020867326     
 C -0.38613863972383744        17.563499063447818        15.266838742113517     
 H -0.12972530183198511        15.453549536261932        15.678644885942187     
 C   6.8080398921019443        13.269501303098338        15.284550541378549     
 C   5.7218541907741294        14.042088163378695        17.295759445730248     
 H   4.6265016424332766        15.894303247889249        17.129307800040493     
 H   8.7902814112358012        19.652880019919944        10.614060104262709     
 C   8.8829907565094963        17.582838721424011        9.9984511708321353     
 H   8.6141280142578296        15.483557054088729        9.5410542231106685     
 H   1.0905868362084084        12.529157371116991        10.452542384585202     
 C   2.0606889647046573        13.057683635362171        8.5955473068286175     
 H   3.1597035956021453        13.863996126957916        6.9064772351996417     
 H  -1.3363525112847456        17.653885612688129        15.789992828442251     
 H   7.4282953497759703        12.539480055951740        14.762788242233974     
 C   6.5197907735408771        13.098161974405871        16.642356810277672     
 H   5.4834413324221236        13.935527016733596        18.355534711342699     
 H   9.8377872958276846        17.677751818311833        9.4839565042634888     
 H   1.6818362082775637        12.183729058711659        8.0749467838059754     
 H   6.9277814110125835        12.240786246459107        17.168737325321846     
 Dy   6.6756451152414048E-002   8.5558854834764926        4.2111374918744762     
 Cl   4.2524660671573539E-002   5.8724900391096773        4.2287164095472374     
 O  0.88300787210715292        9.0197379768466099        2.2407675040979220     
 N   1.4723385924907133        10.686501775880497        4.6575298964915426     
 N   2.2847980875241052        8.1133479002065165        5.4397005643137177     
 O -0.74533050527555111        9.0373542270304110        6.1729429975689820     
 N  -1.3413871239135109        10.696517564167342        3.7472181981939734     
 N  -2.1453949714797895        8.1112481632087619        2.9660603883005314     
 C   1.3221907985786046        10.089022843351019        1.5742144843817243     
 C   2.1104248996481179        10.484482404678534        5.9821879558033464     
 C  0.63253915969304098        11.914919301665872        4.7172170028800817     
 C   2.5728775344352588        10.832436865830497        3.6462039382859213     
 C   2.9190438412803581        6.9240237445668482        5.5257333134500088     
 C   2.8472628289827711        9.1766909875772278        6.0656968766148713     
 C  -1.2038633518889239        10.099767454026333        6.8377828226912509     
 C  -1.9741892445495142        10.487449574796523        2.4225598653266283     
 C -0.49779192806982236        11.920344358877646        3.6898327724750453     
 C  -2.4419184323670042        10.844469434817151        4.7551429707706871     
 C  -2.7867776393853032        6.9251191444150857        2.8840660228348391     
 C  -2.7060472291547488        9.1759875171293181        2.3389097457234946     
 C   2.1401296374786001        11.054795991590977        2.2267090637668914     
 C  0.97602087145153549        10.311026644172708       0.22065830553175741     
 H   2.8006010814278635        11.311250274650666        6.2235696202405535     
 H   1.3115062300062372        10.480643727259690        6.7398422255061252     
 H   1.2604183115266410        12.810476390392235        4.5707162314094267     
 H  0.20686286197572953        11.975939391409172        5.7237261309153062     
 H   3.1609581144364913        9.9055957726547845        3.7006858242597542     
 H   3.2239088423178277        11.666072808654221        3.9561197382382618     
 H   2.4158043393534454        6.0965409921275473        5.0309168870454126     
 C   4.1232335285601636        6.7514235952180153        6.2043548375216755     
 C   4.0410982634935610        9.0764195045087668        6.7768261631047189     
 C  -2.0173786864146135        11.064439765623666        6.1782259436038869     
 C -0.88725525363944913        10.308865528717529        8.2001331687843990     
 H  -2.6699523423574973        11.308658335375910        2.1773743878327081     
 H  -1.1743715192545967        10.488652228710965        1.6657550847121250     
 H  -1.1196450999183962        12.819335186311946        3.8422346724288077     
 H  -7.2975590457696887E-002   11.983813386351727        2.6831990899266853     
 H  -3.0320239768602728        9.9186766343173343        4.6995645407553450     
 H  -3.0920917976687279        11.678959405809449        4.4449748858097422     
 H  -2.2879159472443660        6.0972351935846163        3.3823199185867852     
 C  -3.9927219879068825        6.7549860523403078        2.2080058420767861     
 C  -3.9003962726508168        9.0767369387457215        1.6273641645595678     
 C   2.5981367870941074        12.172468533863944        1.5219740726947129     
 C   1.4460563436852865        11.436472968673487      -0.46586913317333456     
 H  0.36205717213341937        9.5771487630740673      -0.29902476166091951     
 H   4.5909991228324705        5.7719255874777469        6.2515228975731665     
 C   4.7046395203673228        7.8509222771298388        6.8310589071094272     
 H   4.4537570059130047        9.9579004522088432        7.2610871431729418     
 C  -2.4950339160513804        12.172824263238590        6.8848142384659496     
 C  -1.3817400925177410        11.421905271656291        8.8894740322923980     
 H -0.28016046541017370        9.5716022829469498        8.7232490580700528     
 H  -4.4644717229980362        5.7769768810293769        2.1668847713366151     
 C  -4.5697906026838693        7.8540128680089918        1.5768067625611479     
 H  -4.3105602830042233        9.9585888608103925        1.1412025387686384     
 H   3.2309488312117791        12.895954913472334        2.0371718350706525     
 C   2.2657370223564168        12.368121079787491       0.17784179103578715     
 H   1.1698224043551997        11.563157467595808       -1.5140825881794069     
 H   5.6575669420958272        7.7550821345273970        7.3485635985663107     
 H  -3.1231017203842608        12.896822597884785        6.3644879770514970     
 C  -2.1922904611019312        12.355804138798025        8.2376210013833582     
 H  -1.1320528345661187        11.537825388173417        9.9454635723788289     
 H  -5.5249937034758094        7.7610042358601268        1.0625989665844633     
 H   2.6559379699222618        13.236120412296883      -0.34422910963431103     
 H  -2.5995680584051355        13.215050736209518        8.7608654333812606     
 Dy   3.0147933216782202E-002   8.3864895345991162        12.608850054537363     
 Cl   2.6374234063872327E-002   11.068435939479819        12.617559043705995     
 O -0.79155251163568852        7.9093334044635535        10.649208478018018     
 N  -1.3682420667954043        6.2473735383395210        13.074307936718158     
 N  -2.1957047660367905        8.8258560747355901        13.825121353650278     
 O  0.85390190475230221        7.9401897897755571        14.579353317698388     
 N   1.4380498229029486        6.2546339849944834        12.165860733753631     
 N   2.2461273460025728        8.8316383322130161        11.374672114993171     
 C  -1.2368044457329459        6.8400898368771879        9.9867345778681056     
 C  -2.0016949332434963        6.4616803769714029        14.398569625295785     
 C -0.52492325452232669        5.0231552339985441        13.138505532922684     
 C  -2.4716763501848695        6.0938295825415425        12.068637816558670     
 C  -2.8402769861358403        10.010696623794820        13.897149935980444     
 C  -2.7434550989103794        7.7679170489614098        14.473041906317649     
 C   1.3028794745920411        6.8786169700167887        15.251874024192000     
 C   2.0750706308574185        6.4570463700221064        10.841020675755239     
 C  0.60327035519624439        5.0241187761396526        12.109484530974923     
 C   2.5390448016249456        6.1171948648712355        13.176967593989678     
 C   2.8798215192300725        10.020957907161284        11.283027644129289     
 C   2.8099359001398949        7.7659590405990189        10.753370621741585     
 C  -2.0481091644499485        5.8733640422834821        10.645910578354096     
 C -0.90699616927558047        6.6238942174398963        8.6286102338194688     
 H  -2.6901010437955359        5.6364525625097990        14.650394085390852     
 H  -1.2004818435783553        6.4736790058380338        15.153924076108865     
 H  -1.1470137150731661        4.1232701440768622        12.993862244697091     
 H  -9.7643574379501399E-002   4.9667388568082664        14.144663315828261     
 H  -3.0645995678599536        7.0175363950476930        12.124092885456808     
 H  -3.1179885515329682        5.2577594691405851        12.382518931352013     
 H  -2.3506079335215788        10.833701699460686        13.381581953700174     
 C  -4.0376746433864774        10.185584719099786        14.587056522280804     
 C  -3.9296068708114253        7.8710360097369181        15.197277723162991     
 C   2.1127492242886783        5.9056432811247488        14.600241065592103     
 C  0.97951673066368328        6.6762280734736112        16.613838667964362     
 H   2.7669738692714820        5.6315191648440850        10.600384625716465     
 H   1.2760518115904382        6.4574568444957601        10.083361409810655     
 H   1.2329339100611716        4.1299844493360309        12.257201891331212     
 H  0.17583931532410066        4.9606807437821399        11.103825263301557     
 H   3.1250854526345710        7.0449991542950610        13.116043850444953     
 H   3.1913992267266931        5.2831359708181820        12.871848996002258     
 H   2.3764399355173458        10.850202247355897        11.774838149334114     
 C   4.0845430672646330        10.191803387418092        10.604762146728774     
 C   4.0048252584290411        7.8640741677698864        10.043021882224959     
 C  -2.5202040934845558        4.7620975727403634        9.9406624855340127     
 C  -1.3906814950335962        5.5042247004219611        7.9421955497244978     
 H -0.29807652588061040        7.3602375955890755        8.1060826955928924     
 H  -4.5139052265279584        11.161814211285181        14.620433121894443     
 C  -4.6011556049252516        9.0928445771532243        15.241620472413510     
 H  -4.3307985001318805        6.9937765190983505        15.698776098400566     
 C   2.5809462222034703        4.7971158968629872        15.312882026389406     
 C   1.4649113488548926        5.5634390375238256        17.309792890924079     
 H  0.37393366502549069        7.4172826489681620        17.132669950440750     
 H   4.5511960874932349        11.171872855538499        10.554273107067868     
 C   4.6681342327278488        9.0897341177578639        9.9844777596444256     
 H   4.4185839517404695        6.9808367499070121        9.5625763356178517     
 H  -3.1529997436711135        4.0404688958471580        10.458370274653499     
 C  -2.2063187078610311        4.5731088420225490        8.5914275588518514     
 H  -1.1297303565948451        5.3825172354151061        6.8896491958813639     
 H  -5.5479434216941588        9.1906465167211344        15.770114192152452     
 H   3.2049267734231566        4.0666092620029399        14.797053055925936     
 C   2.2724847431248847        4.6217728062548922        16.665305989100361     
 H   1.2104746186535773        5.4534285271620586        18.365233957563856     
 H   5.6231833231149384        9.1831631034251497        9.4702614820522992     
 H  -2.6085402558865582        3.7106323328498334        8.0697833620105541     
 H   2.6724234335701595        3.7624036561660730        17.194004416068505     
         256

 Dy   4.3148578338077099        8.8578165444443108E-002   4.2163863495843659     
 Cl   4.3171734401282311       -2.5917881945651362        4.2126228369722343     
 O   5.1349110217585574       0.55176179829601291        2.2491209682998456     
 N   5.7178898449189202        2.2284557280318227        4.6629457157486556     
 N   6.5351837082968389      -0.34858532005395321        5.4392479012454436     
 O   3.4905374511474858       0.55666288086545967        6.1786953785346066     
 N   2.9110937596849547        2.2253807122026599        3.7546982647645288     
 N   2.0940177355837046      -0.35316441139485438        2.9865543130667032     
 C   5.5718560252988363        1.6220506547848736        1.5828185212085759     
 C   6.3517364646950556        2.0220056371669366        5.9881215060071167     
 C   4.8786716468695008        3.4558741973909770        4.7201607043125637     
 C   6.8204173768436078        2.3705033831236331        3.6544196826950683     
 C   7.1757310114908162       -1.5348690046921549        5.5219267092813329     
 C   7.0911371850305738       0.71533107349267067        6.0701937633560208     
 C   3.0406983159977568        1.6229766621289965        6.8440021752956754     
 C   2.2736864274719819        2.0162048350900328        2.4311915686538752     
 C   3.7489269992648389        3.4537906833980099        3.6925981857831451     
 C   1.8087821979244689        2.3734394961604472        4.7624044314585072     
 C   1.4559457699858493       -1.5407922561588496        2.9047940955937945     
 C   1.5368763549504962       0.70764986841113575        2.3512214781249483     
 C   6.3897289983037497        2.5888207369499741        2.2338786414776779     
 C   5.2230648125204624        1.8438487384751134       0.22985668963563349     
 H   7.0409957605929039        2.8479976067073367        6.2347424892940611     
 H   5.5507596258648393        2.0151384092540479        6.7437438858561718     
 H   5.5041461231349427        4.3527456992065217        4.5711788727614104     
 H   4.4520164743736270        3.5180394669266328        5.7263011908058701     
 H   7.4073686802545406        1.4431952697995016        3.7117852517428473     
 H   7.4720802726529678        3.2042638488707853        3.9627522366448762     
 H   6.6788647829354062       -2.3626822660150637        5.0213765301865116     
 C   8.3785038326619734       -1.7049054960633627        6.2035860748905085     
 C   8.2832426459762889       0.61746564367014523        6.7846350436171985     
 C   2.2319616979898718        2.5918864971101461        6.1853457160604490     
 C   3.3607387226401979        1.8324160341581666        8.2053970101609117     
 H   1.5815610335094941        2.8406555979691226        2.1872545429594537     
 H   3.0716615433185654        2.0125975811571513        1.6724923706130153     
 H   3.1220509282003412        4.3499829140436379        3.8399487511322188     
 H   4.1739621332427301        3.5144573905386265        2.6858973873324943     
 H   1.2185503976368566        1.4480643100446344        4.7055113395225501     
 H   1.1601582683282432        3.2084275895302357        4.4509561745721955     
 H   1.9538081063066171       -2.3665567520422215        3.4076938597109288     
 C  0.25393309001427328       -1.7148635972593056        2.2225524721113463     
 C  0.34555740259796075       0.60568157579163007        1.6349817699660449     
 C   6.8484199242383923        3.7047843808897074        1.5273284119950035     
 C   5.6929786002628129        2.9685678322707840      -0.45801856742241559     
 H   4.6075442548444157        1.1101257648706331      -0.28834073551272310     
 H   8.8510162271089872       -2.6824925861150835        6.2472656287930990     
 C   8.9518961407680386      -0.60536009460090223        6.8373574453651358     
 H   8.6907191927152070        1.4992152586062832        7.2727808124450650     
 C   1.7575180603552869        3.7014036297707626        6.8922952705383320     
 C   2.8701502713643463        2.9466945910601261        8.8954354195745449     
 H   3.9661214819304105        1.0946264300042889        8.7289879559338708     
 H -0.21656080935630684       -2.6934332735893163        2.1819269339308152     
 C -0.32201525972734435      -0.61818573570528823        1.5860863312731741     
 H  -6.2994890085432964E-002   1.4851912744142437        1.1434245186499665     
 H   7.4829157209173713        4.4277077440822472        2.0411061498552403     
 C   6.5146017814215007        3.8996831302474808       0.18359005739101383     
 H   5.4162053864735160        3.0947143821759435       -1.5060485834212016     
 H   9.9029672513402645      -0.69886752949125208        7.3586068892765777     
 H   1.1307231530723443        4.4269084891305504        6.3727106581300523     
 C   2.0609043446714086        3.8826251329661425        8.2450426490388207     
 H   3.1214953450987841        3.0615575140879336        9.9510917142554867     
 H  -1.2753101369923483      -0.71410539632710657        1.0689338687714749     
 H   6.9045507800695480        4.7671846234423976      -0.33921095796298767     
 H   1.6550678262695220        4.7420134949304868        8.7692244498312206     
 Dy   4.2468325556806379        16.887394984310927        12.612169748168194     
 Cl   4.2501896515022075        19.564203902385216        12.616658647284451     
 O   3.4147994109366384        16.424162809078688        10.651754748612468     
 N   2.8500560427303245        14.739323180401726        13.066688031936501     
 N   2.0371578065040712        17.316040177481803        13.859525854978969     
 O   5.0843781504020509        16.416095097015457        14.568476122785231     
 N   5.6512743455621361        14.741997438645342        12.147761615809106     
 N   6.4700681581911654        17.321180019005155        11.386407891889801     
 C   2.9850988282764415        15.349109939633639        9.9874117075023197     
 C   2.2215701424829639        14.942453300638682        14.394774691204608     
 C   3.6885711040851015        13.511040031830074        13.119749746084535     
 C   1.7440929382196109        14.597557845848485        12.061478428242683     
 C   1.4000836411317008        18.503129054189227        13.957036960865294     
 C   1.4809184741195407        16.247696219094436        14.483178982628282     
 C   5.5367279460965673        15.352089835063863        15.235797854470155     
 C   6.2841631749256175        14.954038762699442        10.822866540748407     
 C   4.8145299079024761        13.513056920614630        12.088172468248748     
 C   6.7564487026590916        14.591861629478297        13.151515359084122     
 C   7.1160389771673973        18.505210393495382        11.316598925925975     
 C   7.0244183454955840        16.260861075778354        10.747584522261588     
 C   2.1733120257631127        14.378860048190004        10.640492791645082     
 C   3.3373733869715823        15.126048965419896        8.6356917075464885     
 H   1.5355248197144096        14.114439338953684        14.643880367722204     
 H   3.0262011606349031        14.950166194209023        15.146601788929786     
 H   3.0614014826571765        12.614862165387322        12.972982310310790     
 H   4.1190659310514786        13.447768542108204        14.124215941182781     
 H   1.1574608397162891        15.525009992228698        12.120339502237206     
 H   1.0934912086832780        13.763566217288608        12.371322084515256     
 H   1.8978843327913841        19.335233115084176        13.464647125518992     
 C  0.19953368535179766        18.669097302728964        14.643566951790135     
 C  0.28919532442609430        16.340395852239325        15.199136278796111     
 C   6.3383990211463175        14.377397221730533        14.576495733953973     
 C   5.2294370413848732        15.151432650500855        16.601829930803110     
 H   6.9747461046742520        14.129728017850610        10.574059194077870     
 H   5.4838808152370406        14.961177363332213        10.066528470694111     
 H   5.4424797982067981        12.617492869670603        12.235779775612706     
 H   4.3870001828339582        13.450137758581146        11.082686155589389     
 H   7.3496688596721347        15.515272411964382        13.092446606401515     
 H   7.4019557325796388        13.754691617113155        12.838661423228860     
 H   6.6221351495083587        19.330053369795777        11.824815559864236     
 C   8.3213408218460803        18.677065466519441        10.639736336366346     
 C   8.2186253850403794        16.360952123504340        10.036315968655069     
 C   1.7254095306607937        13.256208545448262        9.9372838248598541     
 C   2.8782022156295732        13.994947517549456        7.9508609242998647     
 H   3.9469008320806185        15.863498858975252        8.1157858581418854     
 H -0.26945512320552806        19.647580029978169        14.700938281057708     
 C -0.37678616343471777        17.563962302098130        15.264721447511587     
 H -0.11902324067027294        15.454828211538800        15.679765616921873     
 C   6.8146853622445240        13.269169333541432        15.284808191753042     
 C   5.7234354501063969        14.039735752881739        17.293923979354496     
 H   4.6301227914428091        15.893099956805072        17.127098490977566     
 H   8.7979719441878288        19.652962474274240        10.607849582010893     
 C   8.8923744005795680        17.581868563263438        9.9963517474275445     
 H   8.6248274526209965        15.481778833018911        9.5421794760091441     
 H   1.0978874314357785        12.528898760057420        10.453409348987316     
 C   2.0635648467754208        13.059176704824718        8.5946806988531002     
 H   3.1580309128875532        13.867327656106786        6.9036686458568362     
 H  -1.3270959223583534        17.654611997775536        15.787696804707643     
 H   7.4354447411508318        12.539192168072921        14.763643899471978     
 C   6.5225866133493238        13.096197663005032        16.641500361223720     
 H   5.4817990510046775        13.931829151728797        18.352757060436598     
 H   9.8470770156665868        17.676536374110146        9.4816768297115601     
 H   1.6826182296664833        12.186281700481423        8.0738990670908368     
 H   6.9284117545107859        12.237729174736378        17.167703843004439     
 Dy   5.9594882944926326E-002   8.5554250958798512        4.2106418919352659     
 Cl   3.6515381661348753E-002   5.8720499289940093        4.2279092402976319     
 O  0.87597123623470252        9.0196542135685238        2.2404594415696475     
 N   1.4647878698777541        10.686389020368999        4.6574981408641793     
 N   2.2782170215920901        8.1136158395627280        5.4387641110260443     
 O -0.75227138799332960        9.0366432042403542        6.1726643381305557     
 N  -1.3489163978972951        10.695812469800579        3.7471529925805487     
 N  -2.1520114143969624        8.1102113306789381        2.9651053704147414     
 C   1.3159399729959467        10.088552319115159        1.5738210789557636     
 C   2.1029678459269583        10.484518332153030        5.9821488585885820     
 C  0.62480680657974941        11.914675664142175        4.7170686976686413     
 C   2.5653794279445075        10.832707936340425        3.6463522633879326     
 C   2.9130932729688785        6.9245808036858705        5.5240262897714363     
 C   2.8399589683995181        9.1767844693376244        6.0656928023984609     
 C  -1.2100258793905061        10.099455221951144        6.8373950801639287     
 C  -1.9816664445710122        10.486632331397018        2.4225062891656814     
 C -0.50552042260270491        11.919778762266553        3.6896779941643243     
 C  -2.4493646620002893        10.843362182586130        4.7552997972034463     
 C  -2.7927305104588314        6.9237850078843595        2.8822583429298620     
 C  -2.7133748455612130        9.1751153953394162        2.3388882791629957     
 C   2.1331861337816576        11.054698002320837        2.2266393660430501     
 C  0.97177472077274474        10.309429668605178       0.21961384392722066     
 H   2.7932383014524547        11.311294002214856        6.2232242468919035     
 H   1.3041972581910604        10.480956833122592        6.7399586154623927     
 H   1.2525496309228350        12.810284985693345        4.5703198714795086     
 H  0.19919687330776817        11.975836128007863        5.7235834058988333     
 H   3.1538609139598495        9.9061288085755290        3.7010075866083607     
 H   3.2160383071867096        11.666612175703618        3.9563547214185100     
 H   2.4104930369172393        6.0972520401521830        5.0283250320246395     
 C   4.1171738101515682        6.7520676972582994        6.2028626376757217     
 C   4.0334788004516238        9.0765003025360862        6.7774131000754734     
 C  -2.0242287173839544        11.063746025805999        6.1781444668176171     
 C -0.89139958126238494        10.309732845672169        8.1990825571151991     
 H  -2.6773432400778550        11.307839541322208        2.1770627207566071     
 H  -1.1817305343039401        10.487582352152256        1.6658252989246785     
 H  -1.1275275495443395        12.818703449024525        3.8418478790389781     
 H  -8.0636126506597322E-002   11.983136287158624        2.6830538099657302     
 H  -3.0390527376230914        9.9172990639005736        4.6999254019760102     
 H  -3.0999369930589098        11.677567438293813        4.4452314161083510     
 H  -2.2932273994951711        6.0957436425011000        3.3795956751315299     
 C  -3.9987583484773279        6.7535565826774064        2.2063697815372452     
 C  -3.9080277962149856        9.0758722190534762        1.6279208191939152     
 C   2.5922055516949492        12.171838725369096        1.5217107908383252     
 C   1.4431849304731026        11.434087893405845      -0.46721970717714389     
 H  0.35855692912864517        9.5751044246777717      -0.30030198366650246     
 H   4.5855691362564031        5.7728314072380691        6.2491399058769996     
 C   4.6976611421434189        7.8512982512112899        6.8308811357080810     
 H   4.4455379022254329        9.9578028176361517        7.2625228527482353     
 C  -2.5007844224297546        12.172741668004505        6.8844828454993854     
 C  -1.3844482786437780        11.423621423833964        8.8880682611506270     
 H -0.28358387276586317        9.5729222163831000        8.7219934148314753     
 H  -4.4698521156268889        5.7752863922537516        2.1642837408313844     
 C  -4.5767613092433166        7.8528510540077070        1.5765403540952696     
 H  -4.3187966444750492        9.9579017102660519        1.1426345435731187     
 H   3.2244378088100967        12.895638761090572        2.0372017752034162     
 C   2.2618663629626430        12.366306380546421       0.17693498603067470     
 H   1.1688352755044569        11.559785135310692       -1.5160103694966345     
 H   5.6505322505821383        7.7555225214234831        7.3485294828854091     
 H  -3.1293767169436522        12.896447630301246        6.3644117228155688     
 C  -2.1959403944016556        12.356971427741165        8.2366261737143063     
 H  -1.1328636637709588        11.540568322205786        9.9434689848675681     
 H  -5.5320130019364075        7.7597750640658232        1.0624620873438255     
 H   2.6529234494619387        13.233776006383042      -0.34534191207226655     
 H  -2.6022772704901160        13.216817462651015        8.7596259668125089     
 Dy   3.0459093200099031E-002   8.3862572965706708        12.609778171746312     
 Cl   2.6516648040461995E-002   11.068174185911273        12.615849828447995     
 O -0.79113558395916161        7.9104458930687604        10.649828044572587     
 N  -1.3686130409817749        6.2475353801338755        13.074243329329848     
 N  -2.1945655371743920        8.8260925586447918        13.827815790957381     
 O  0.85427632355911620        7.9385289725933346        14.579982295998617     
 N   1.4377013172310988        6.2539219915667008        12.165858534003112     
 N   2.2473773121450629        8.8308401873111571        11.377546972665575     
 C  -1.2369348584710964        6.8417967154804469        9.9867323530583754     
 C  -2.0022388581229968        6.4611695545612022        14.398548470253530     
 C -0.52584180600485153        5.0229166352130372        13.137931952319443     
 C  -2.4719339358584596        6.0949565398784653        12.068295266978859     
 C  -2.8382462201592920        10.011308174166988        13.901396886168952     
 C  -2.7434719734374680        7.7676294814383509        14.473883694415127     
 C   1.3026321276646067        6.8763542981286756        15.251917098750287     
 C   2.0746223532635013        6.4570134140618052        10.841104004875918     
 C  0.60236800162535231        5.0238192810054167        12.108927931835648     
 C   2.5387577368070966        6.1154811424896307        13.176739425548297     
 C   2.8819339544257763        10.019795676166815        11.287432787453676     
 C   2.8100150553770527        7.7657036350277302        10.754353041835644     
 C  -2.0483140830285276        5.8748983123144134        10.645513581360653     
 C -0.90774930169335466        6.6264957192913396        8.6283318774166862     
 H  -2.6909068313676023        5.6359737096655413        14.649731430892158     
 H  -1.2011451066100187        6.4724145467183138        15.154032827007599     
 H  -1.1483976357769994        4.1233968896658819        12.993003732154650     
 H  -9.8579394653858343E-002   4.9659918914785139        14.144065987309938     
 H  -3.0643845007942461        7.0189533967408799        12.124045998862979     
 H  -3.1186639308425441        5.2590757440490723        12.381726572773154     
 H  -2.3476044880899249        10.834740119294873        13.387484599114435     
 C  -4.0360595832598385        10.185994636671245        14.590646852797832     
 C  -3.9302033848955071        7.8704538806030735        15.197196622753991     
 C   2.1124304883902956        5.9035234325640706        14.599933358650373     
 C  0.97856034431172856        6.6730748877059520        16.613583861612309     
 H   2.7662778546469848        5.6314578820949297        10.599850301428399     
 H   1.2755298526203755        6.4581882336106515        10.083524979066276     
 H   1.2315516308381471        4.1293111777308837        12.256371733798181     
 H  0.17494956742065770        4.9609012618561206        11.103232758258478     
 H   3.1252935861010611        7.0429814691529096        13.116147422095674     
 H   3.1906895652657368        5.2812169809298704        12.871197735916221     
 H   2.3795332686005821        10.848601530319341        11.780929058700670     
 C   4.0862032686411141        10.190870197029794        10.608449795553234     
 C   4.0042987107106072        7.8641381545313314        10.043039755535679     
 C  -2.5205374038724764        4.7639663019060263        9.9397975832148688     
 C  -1.3918886431287967        5.5074049111045387        7.9413233503638549     
 H -0.29895222085480888        7.3630591486906365        8.1060246529367639     
 H  -4.5114803422382499        11.162556471930156        14.625383963923808     
 C  -4.6010410054930730        9.0925993366599069        15.242718131640151     
 H  -4.3323479326701833        6.9927721961700149        15.697154865157627     
 C   2.5803760803172602        4.7946131477825613        15.312110008976633     
 C   1.4633948701899078        5.5596690984775652        17.308954314449210     
 H  0.37287277505042060        7.4139357514584248        17.132618084863502     
 H   4.5536425553084872        11.170614540490142        10.559301194429601     
 C   4.6682911166810133        9.0894712670638835        9.9856450963666514     
 H   4.4171030233346880        6.9813308945202959        9.5610408528295867     
 H  -3.1529545603752402        4.0419512870118499        10.457406146417284     
 C  -2.2071796623523126        4.5758157519907563        8.5903221953587288     
 H  -1.1314961473098673        5.3864132506272338        6.8885645031125975     
 H  -5.5483671768949936        9.1901422171466862        15.770278810773529     
 H   3.2047212385198489        4.0644622359310913        14.796205092136518     
 C   2.2712781876070438        4.6184203637899079        16.664267293228882     
 H   1.2083499851030663        5.4489505398960505        18.364169773069019     
 H   5.6227784714985178        9.1831785403644144        9.4704532320019705     
 H  -2.6095580406884786        3.7136712959998572        8.0682316907090463     
 H   2.6709485062315657        3.7586716093423482        17.192527759458720     
         256

 Dy   4.3100315423230908        8.8455484487035926E-002   4.2156910657036377     
 Cl   4.3120073162735260       -2.5919438639376131        4.2108309888768618     
 O   5.1297436922987973       0.55143230491334405        2.2482852208165380     
 N   5.7136313661990998        2.2278606358598521        4.6624428285738801     
 N   6.5302663809306996      -0.34939869702829435        5.4392550979212029     
 O   3.4864765527895716       0.55685663427121646        6.1783695445288389     
 N   2.9067908968541287        2.2254082483522164        3.7544523973871073     
 N   2.0884154056197541      -0.35293546481237864        2.9874200190722524     
 C   5.5681630702490308        1.6209649640040613        1.5817035407571467     
 C   6.3478976253958797        2.0214805941391139        5.9874558144725976     
 C   4.8747932629079171        3.4555499448424811        4.7196537278604698     
 C   6.8160360314863402        2.3696360410530279        3.6537482135292239     
 C   7.1702187657423471       -1.5359556316934624        5.5224447277511111     
 C   7.0868767365588115       0.71453875066055894        6.0696134236300168     
 C   3.0377683847647972        1.6237343649574971        6.8434239621463968     
 C   2.2693695821099853        2.0161315961583610        2.4310000640782294     
 C   3.7449713425040323        3.4535599501150083        3.6921676932692873     
 C   1.8046433555203907        2.3736665335837057        4.7623421972820896     
 C   1.4498841755548744       -1.5403341269490414        2.9059655490614955     
 C   1.5321447178254135       0.70779482092594648        2.3512332608874567     
 C   6.3858612255697915        2.5877138005916449        2.2330001564480648     
 C   5.2216185140837181        1.8416188889959277       0.22802872937969457     
 H   7.0375413277774195        2.8473064708061142        6.2335655858450512     
 H   5.5472554953540323        2.0151652172117065        6.7434242949468093     
 H   5.5005399769791197        4.3521871454387684        4.5703918746011754     
 H   4.4483522693280229        3.5180512115888609        5.7258499568048915     
 H   7.4028932883287837        1.4422678083495848        3.7112717431523730     
 H   7.4678223625608062        3.2033291372423212        3.9619927230540637     
 H   6.6727820007961718       -2.3637831953458863        5.0224873047554262     
 C   8.3731966412016448       -1.7062098370028023        6.2037110059587564     
 C   8.2792947249302404       0.61649498217512100        6.7835446133809985     
 C   2.2285477123082265        2.5924434803251217        6.1850166920170411     
 C   3.3599648850001649        1.8343740795984722        8.2041303432007595     
 H   1.5775157646245783        2.8407251808576022        2.1867850856995448     
 H   3.0674182782821378        2.0120140158142927        1.6723747327441794     
 H   3.1183833738669509        4.3499819598363647        3.8393087220268489     
 H   4.1700681292022752        3.5138548772488556        2.6854584027770780     
 H   1.2143764770640471        1.4483143828205287        4.7057454411021249     
 H   1.1559945048902027        3.2086569878418634        4.4509401344101631     
 H   1.9470776989721810       -2.3660067702185179        3.4096643246091074     
 C  0.24835054166189441       -1.7143035108160880        2.2228827432927885     
 C  0.34136738498163394       0.60590619272635837        1.6341203301717040     
 C   6.8462387313319937        3.7027505951247561        1.5260600714291694     
 C   5.6936300218690103        2.9650835463089864      -0.46037491148534626     
 H   4.6064079447536797        1.1078293692421943      -0.29037256606060258     
 H   8.8451969201408236       -2.6840219002125698        6.2477484273775827     
 C   8.9475225244066987      -0.60657353015075188        6.8364576219542803     
 H   8.6873920059793388        1.4982758249552361        7.2711315301542205     
 C   1.7554939356127390        3.7027342823756357        6.8916138439986101     
 C   2.8711048912702886        2.9497055600501048        8.8936808410454535     
 H   3.9658632571920087        1.0968050306702408        8.7274999114448928     
 H -0.22257524203025569       -2.6926763896577635        2.1824386334423460     
 C -0.32652552507278693      -0.61776410808774029        1.5852178888943118     
 H  -6.6468321121194135E-002   1.4853346694618699        1.1418522252249721     
 H   7.4804905472811427        4.4257294386852060        2.0400650366960336     
 C   6.5148061150179171        3.8963682137562343       0.18158116355917819     
 H   5.4187783557612637        3.0901824488799532       -1.5090088653843348     
 H   9.8990239144835535      -0.70013790960937672        7.3569239674304807     
 H   1.1282673898936202        4.4280345359087914        6.3722708010250431     
 C   2.0611685712761743        3.8852671932384522        8.2436393712490172     
 H   3.1242804782323201        3.0656159912566112        9.9487607784462391     
 H  -1.2792116832436236      -0.71370035350592220        1.0669761882595625     
 H   6.9063757461912898        4.7628945813019987      -0.34160189755248976     
 H   1.6566741362246016        4.7454842953254062        8.7674511411260170     
 Dy   4.2569846844338652        16.887162842575773        12.611091760623495     
 Cl   4.2596780629685069        19.563923643487680        12.615799502753710     
 O   3.4246756607638655        16.422600821582240        10.651152090677057     
 N   2.8603670795919371        14.739019699434772        13.067069010213750     
 N   2.0464303325700595        17.315704962268168        13.857262977882474     
 O   5.0943855653350418        16.417267735579546        14.567835625987692     
 N   5.6615731715017805        14.741802204471117        12.148137557240922     
 N   6.4794009404426385        17.320985121387629        11.384206900491501     
 C   2.9932401865137015        15.348172045478032        9.9869290663019310     
 C   2.2316468269691367        14.942723086732235        14.394978911170506     
 C   3.6990049344042513        13.510842603291730        13.120601610720446     
 C   1.7543187457830089        14.596263196307071        12.062190220102236     
 C   1.4085108876930841        18.502464297674354        13.952826077021077     
 C   1.4908685770996173        16.247991573328697        14.482566428256902     
 C   5.5449357959138057        15.352628646403220        15.235310008858463     
 C   6.2942309913546817        14.953265611082870        10.823061617240340     
 C   4.8249587296520637        13.512753871445526        12.089022818373957     
 C   6.7666593789825766        14.592652276615247        13.152220063820101     
 C   7.1245349947561643        18.505346317679486        11.312454086871647     
 C   7.0343902240129870        16.260050875681962        10.746992081384656     
 C   2.1824302069359276        14.377671517141669        10.640865018787569     
 C   3.3418046025429851        15.126615946483247        8.6340974565387416     
 H   1.5453367472953414        14.114907727944736        14.644009896451836     
 H   3.0359938798290860        14.950363749107520        15.147105814408155     
 H   3.0719542040309804        12.614593318922768        12.973774046592323     
 H   4.1292979581595652        13.447667639840169        14.125135974685650     
 H   1.1670360689135741        15.523315383123915        12.121024097464337     
 H   1.1042786531527318        13.761988143057174        12.372529450112713     
 H   1.9056293451594866        19.334027092620147        13.458877903699161     
 C  0.20793040055983136        18.668781989657472        14.639220025641778     
 C  0.29933476333841197        16.341169656799437        15.198849013113426     
 C   6.3475013392885984        14.378116238658777        14.576863382978310     
 C   5.2339726580707273        15.150513136667380        16.600256137735926     
 H   6.9845370155285433        14.128744171108842        10.574182176848225     
 H   5.4936675051642005        14.960488749343511        10.067017000828427     
 H   5.4530332777056651        12.617266336008836        12.236567853627253     
 H   4.3972231823449652        13.449735020917622        11.083606158607825     
 H   7.3592454324267793        15.516449611836984        13.093109782501262     
 H   7.4127120061663652        13.755749384627629        12.839875665057383     
 H   6.6299633925236323        19.330724712879814        11.819122955486863     
 C   8.3297925323550679        18.676860149266201        10.635432476938622     
 C   8.2287800992003159        16.359673866103616        10.036041855829225     
 C   1.7321418793173282        13.256041490906885        9.9375438768498778     
 C   2.8797640391413113        13.996905378341213        7.9490043668498869     
 H   3.9503147219338488        15.864420744529376        8.1135435978015717     
 H -0.26183333555460675        19.646972796165141        14.694688541248089     
 C -0.36743368714559815        17.564425540748442        15.262604152909654     
 H -0.10832117950856079        15.456106886815666        15.680886347901561     
 C   6.8213308323871029        13.268837363984527        15.285065842127535     
 C   5.7250167094386644        14.037383342384782        17.292088512978747     
 H   4.6337439404523408        15.891896665720893        17.124889181914636     
 H   8.8056624771398564        19.653044928628532        10.601639059759076     
 C   8.9017580446496396        17.580898405102865        9.9942523240229537     
 H   8.6355268909841651        15.480000611949093        9.5433047289076196     
 H   1.1051880266631486        12.528640148997850        10.454276313389430     
 C   2.0664407288461839        13.060669774287264        8.5938140908775829     
 H   3.1563582301729611        13.870659185255656        6.9008600565140297     
 H  -1.3178393334319614        17.655338382862947        15.785400780973037     
 H   7.4425941325256924        12.538904280194100        14.764499556709980     
 C   6.5253824531577695        13.094233351604192        16.640643912169768     
 H   5.4801567695872313        13.928131286723998        18.349979409530498     
 H   9.8563667355054889        17.675320929908455        9.4793971551596332     
 H   1.6834002510554029        12.188834342251187        8.0728513503756965     
 H   6.9290420980089875        12.234672103013649        17.166670360687032     
 Dy   5.2433314737438605E-002   8.5549647082832099        4.2101462919960548     
 Cl   3.0506102651123961E-002   5.8716098188783405        4.2271020710480265     
 O  0.86893460036225212        9.0195704502904359        2.2401513790413725     
 N   1.4572371472647951        10.686276264857499        4.6574663852368161     
 N   2.2716359556600749        8.1138837789189395        5.4378276577383700     
 O -0.75921227071110797        9.0359321814502955        6.1723856786921294     
 N  -1.3564456718810791        10.695107375433816        3.7470877869671235     
 N  -2.1586278573141358        8.1091744981491161        2.9641503525289510     
 C   1.3096891474132888        10.088081794879299        1.5734276735298030     
 C   2.0955107922057987        10.484554259627526        5.9821097613738186     
 C  0.61707445346645784        11.914432026618480        4.7169203924572010     
 C   2.5578813214537561        10.832979006850355        3.6465005884899435     
 C   2.9071427046573985        6.9251378628048919        5.5223192660928637     
 C   2.8326551078162652        9.1768779510980210        6.0656887281820504     
 C  -1.2161884068920885        10.099142989875954        6.8370073376366074     
 C  -1.9891436445925101        10.485815087997516        2.4224527130047342     
 C -0.51324891713558740        11.919213165655460        3.6895232158536038     
 C  -2.4568108916335745        10.842254930355107        4.7554566236362055     
 C  -2.7986833815323595        6.9224508713536332        2.8804506630248849     
 C  -2.7207024619676776        9.1742432735495125        2.3388668126024963     
 C   2.1262426300847146        11.054600013050699        2.2265696683192084     
 C  0.96752857009395399        10.307832693037648       0.21856938232268389     
 H   2.7858755214770459        11.311337729779048        6.2228788735432525     
 H   1.2968882863758837        10.481269938985493        6.7400750054186611     
 H   1.2446809503190293        12.810093580994454        4.5699235115495904     
 H  0.19153088463980683        11.975732864606552        5.7234406808823612     
 H   3.1467637134832080        9.9066618444962753        3.7013293489569672     
 H   3.2081677720555910        11.667151542753015        3.9565897045987586     
 H   2.4051817344810327        6.0979630881768196        5.0257331770038656     
 C   4.1111140917429738        6.7527117992985835        6.2013704378297687     
 C   4.0258593374096865        9.0765811005634038        6.7780000370462270     
 C  -2.0310787483532957        11.063052285988334        6.1780629900313473     
 C -0.89554390888532076        10.310600162626809        8.1980319454459991     
 H  -2.6847341377982121        11.307020747268508        2.1767510536805057     
 H  -1.1890895493532834        10.486512475593546        1.6658955131372322     
 H  -1.1354099991702831        12.818071711737105        3.8414610856491485     
 H  -8.8296662555497771E-002   11.982459187965519        2.6829085300047750     
 H  -3.0460814983859095        9.9159214934838111        4.7002862631966753     
 H  -3.1077821884490913        11.676175470778178        4.4454879464069590     
 H  -2.2985388517459757        6.0942520914175837        3.3768714316762747     
 C  -4.0047947090477729        6.7521271130145051        2.2047337209977043     
 C  -3.9156593197791549        9.0750074993612309        1.6284774738282626     
 C   2.5862743162957909        12.171208916874248        1.5214475089819375     
 C   1.4403135172609189        11.431702818138204      -0.46857028118095323     
 H  0.35505668612387098        9.5730600862814761      -0.30157920567208535     
 H   4.5801391496803356        5.7737372269983904        6.2467569141808328     
 C   4.6906827639195159        7.8516742252927418        6.8307033643067339     
 H   4.4373187985378610        9.9577051830634602        7.2639585623235297     
 C  -2.5065349288081293        12.172659072770422        6.8841514525328211     
 C  -1.3871564647698147        11.425337576011637        8.8866624900088560     
 H -0.28700728012155269        9.5742421498192503        8.7207377715928960     
 H  -4.4752325082557407        5.7735959034781272        2.1616827103261538     
 C  -4.5837320158027639        7.8516892400064222        1.5762739456293915     
 H  -4.3270330059458741        9.9572145597217094        1.1440665483775989     
 H   3.2179267864084138        12.895322608708810        2.0372317153361803     
 C   2.2579957035688691        12.364491681305351       0.17602818102556225     
 H   1.1678481466537141        11.556412803025578       -1.5179381508138621     
 H   5.6434975590684484        7.7559629083195691        7.3484953672045075     
 H  -3.1356517135030435        12.896072662717705        6.3643354685796405     
 C  -2.1995903277013795        12.358138716684303        8.2356313460452562     
 H  -1.1336744929757991        11.543311256238153        9.9414743973563056     
 H  -5.5390323003970066        7.7585458922715196        1.0623252081031880     
 H   2.6499089290016156        13.231431600469200      -0.34645471451022214     
 H  -2.6049864825750970        13.218584189092512        8.7583865002437573     
 Dy   3.0770253183415860E-002   8.3860250585422254        12.610706288955260     
 Cl   2.6659062017051663E-002   11.067912432342728        12.614140613189996     
 O -0.79071865628263460        7.9115583816739674        10.650447611127156     
 N  -1.3689840151681458        6.2476972219282301        13.074178721941539     
 N  -2.1934263083119934        8.8263290425539935        13.830510228264483     
 O  0.85465074236593019        7.9368681554111129        14.580611274298848     
 N   1.4373528115592489        6.2532099981389173        12.165856334252593     
 N   2.2486272782875525        8.8300420424092962        11.380421830337980     
 C  -1.2370652712092471        6.8435035940837059        9.9867301282486469     
 C  -2.0027827830024973        6.4606587321510016        14.398527315211274     
 C -0.52676035748737626        5.0226780364275312        13.137358371716202     
 C  -2.4721915215320496        6.0960834972153881        12.067952717399050     
 C  -2.8362154541827436        10.011919724539156        13.905643836357459     
 C  -2.7434888479645565        7.7673419139152928        14.474725482512605     
 C   1.3023847807371722        6.8740916262405634        15.251960173308571     
 C   2.0741740756695846        6.4569804581015040        10.841187333996599     
 C  0.60146564805446023        5.0235197858711809        12.108371332696374     
 C   2.5384706719892471        6.1137674201080259        13.176511257106913     
 C   2.8840463896214805        10.018633445172346        11.291837930778064     
 C   2.8100942106142104        7.7654482294564424        10.755335461929702     
 C  -2.0485190016071062        5.8764325823453447        10.645116584367212     
 C -0.90850243411112885        6.6290972211427830        8.6280535210139053     
 H  -2.6917126189396683        5.6354948568212846        14.649068776393467     
 H  -1.2018083696416824        6.4711500875985948        15.154141577906332     
 H  -1.1497815564808329        4.1235236352549016        12.992145219612206     
 H  -9.9515214928215287E-002   4.9652449261487623        14.143468658791615     
 H  -3.0641694337285381        7.0203703984340660        12.123999112269148     
 H  -3.1193393101521201        5.2603920189575604        12.380934214194294     
 H  -2.3446010426582706        10.835778539129061        13.393387244528697     
 C  -4.0344445231331987        10.186404554242705        14.594237183314860     
 C  -3.9307998989795894        7.8698717514692280        15.197115522344992     
 C   2.1121117524919129        5.9014035840033925        14.599625651708644     
 C  0.97760395795977373        6.6699217019382937        16.613329055260259     
 H   2.7655818400224872        5.6313965993457744        10.599315977140332     
 H   1.2750078936503131        6.4589196227255430        10.083688548321897     
 H   1.2301693516151226        4.1286379061257366        12.255541576265150     
 H  0.17405981951721475        4.9611217799301004        11.102640253215398     
 H   3.1255017195675507        7.0409637840107582        13.116250993746396     
 H   3.1899799038047809        5.2792979910415587        12.870546475830183     
 H   2.3826266016838185        10.847000813282785        11.787019968067224     
 C   4.0878634700175951        10.189937006641495        10.612137444377696     
 C   4.0037721629921723        7.8642021412927763        10.043057628846398     
 C  -2.5208707142603970        4.7658350310716884        9.9389326808957232     
 C  -1.3930957912239972        5.5105851217871153        7.9404511510032121     
 H -0.29982791582900742        7.3658807017921966        8.1059666102806371     
 H  -4.5090554579485422        11.163298732575129        14.630334805953174     
 C  -4.6009264060608936        9.0923540961665896        15.243815790866792     
 H  -4.3338973652084869        6.9917678732416793        15.695533631914689     
 C   2.5798059384310501        4.7921103987021345        15.311337991563860     
 C   1.4618783915249229        5.5558991594313039        17.308115737974340     
 H  0.37181188507535046        7.4105888539486875        17.132566219286250     
 H   4.5560890231237394        11.169356225441787        10.564329281791334     
 C   4.6684480006341769        9.0892084163699032        9.9868124330888755     
 H   4.4156220949289064        6.9818250391335797        9.5595053700413235     
 H  -3.1529093770793670        4.0434336781765410        10.456442018181070     
 C  -2.2080406168435935        4.5785226619589627        8.5892168318656079     
 H  -1.1332619380248892        5.3903092658393614        6.8874798103438311     
 H  -5.5487909320958275        9.1896379175722380        15.770443429394607     
 H   3.2045157036165408        4.0623152098592428        14.795357128347097     
 C   2.2700716320892034        4.6150679213249237        16.663228597357403     
 H   1.2062253515525554        5.4444725526300424        18.363105588574182     
 H   5.6223736198820982        9.1831939773036790        9.4706449819516418     
 H  -2.6105758254903986        3.7167102591498811        8.0666800194075385     
 H   2.6694735788929713        3.7549395625186235        17.191051102848931     
         256

 Dy   4.3052052508384726        8.8332803529628745E-002   4.2149957818229105     
 Cl   4.3068411924188208       -2.5920995333100905        4.2090391407814893     
 O   5.1245763628390382       0.55110281153067531        2.2474494733332304     
 N   5.7093728874792795        2.2272655436878819        4.6619399413991038     
 N   6.5253490535645593      -0.35021207400263549        5.4392622945969622     
 O   3.4824156544316569       0.55705038767697312        6.1780437105230703     
 N   2.9024880340233032        2.2254357845017729        3.7542065300096858     
 N   2.0828130756558032      -0.35270651822990295        2.9882857250778021     
 C   5.5644701151992244        1.6198792732232492        1.5805885603057173     
 C   6.3440587860967037        2.0209555511112915        5.9867901229380776     
 C   4.8709148789463335        3.4552256922939848        4.7191467514083758     
 C   6.8116546861290725        2.3687686989824224        3.6530767443633789     
 C   7.1647065199938780       -1.5370422586947698        5.5229627462208892     
 C   7.0826162880870491       0.71374642782844711        6.0690330839040127     
 C   3.0348384535318376        1.6244920677859975        6.8428457489971173     
 C   2.2650527367479882        2.0160583572266888        2.4308085595025837     
 C   3.7410156857432257        3.4533292168320067        3.6917372007554299     
 C   1.8005045131163124        2.3738935710069646        4.7622799631056720     
 C   1.4438225811238994       -1.5398759977392331        2.9071370025291965     
 C   1.5274130807003310       0.70793977344075731        2.3512450436499654     
 C   6.3819934528358333        2.5866068642333162        2.2321216714184517     
 C   5.2201722156469748        1.8393890395167423       0.22620076912375567     
 H   7.0340868949619360        2.8466153349048913        6.2323886823960404     
 H   5.5437513648432262        2.0151920251693656        6.7431047040374477     
 H   5.4969338308232958        4.3516285916710151        4.5696048764409403     
 H   4.4446880642824178        3.5180629562510886        5.7253987228039138     
 H   7.3984178964030267        1.4413403468996677        3.7107582345618981     
 H   7.4635644524686446        3.2023944256138570        3.9612332094632507     
 H   6.6666992186569374       -2.3648841246767089        5.0235980793243407     
 C   8.3678894497413161       -1.7075141779422418        6.2038359370270051     
 C   8.2753468038841920       0.61552432068009677        6.7824541831447993     
 C   2.2251337266265812        2.5930004635400974        6.1846876679736331     
 C   3.3591910473601319        1.8363321250387779        8.2028636762406073     
 H   1.5734704957396626        2.8407947637460818        2.1863156284396359     
 H   3.0631750132457105        2.0114304504714342        1.6722570948753435     
 H   3.1147158195335609        4.3499810056290915        3.8386686929214791     
 H   4.1661741251618212        3.5132523639590847        2.6850194182216622     
 H   1.2102025564912378        1.4485644555964230        4.7059795426816997     
 H   1.1518307414521622        3.2088863861534906        4.4509240942481307     
 H   1.9403472916377447       -2.3654567883948139        3.4116347895072860     
 C  0.24276799330951551       -1.7137434243728706        2.2232130144742310     
 C  0.33717736736530712       0.60613080966108668        1.6332588903773630     
 C   6.8440575384255951        3.7007168093598048        1.5247917308633356     
 C   5.6942814434752087        2.9615992603471892      -0.46273125554827699     
 H   4.6052716346629436        1.1055329736137554      -0.29240439660848205     
 H   8.8393776131726582       -2.6855512143100562        6.2482312259620656     
 C   8.9431489080453588      -0.60778696570060153        6.8355577985434239     
 H   8.6840648192434706        1.4973363913041891        7.2694822478633760     
 C   1.7534698108701912        3.7040649349805088        6.8909324174588882     
 C   2.8720595111762308        2.9527165290400839        8.8919262625163622     
 H   3.9656050324536070        1.0989836313361927        8.7260118669559148     
 H -0.22858967470420458       -2.6919195057262102        2.1829503329538769     
 C -0.33103579041822950      -0.61734248047019225        1.5843494465154493     
 H  -6.9941752156955306E-002   1.4854780645094958        1.1402799317999777     
 H   7.4780653736449141        4.4237511332881647        2.0390239235368268     
 C   6.5150104486143343        3.8930532972649874       0.17957226972734255     
 H   5.4213513250490113        3.0856505155839624       -1.5119691473474677     
 H   9.8950805776268442      -0.70140828972750136        7.3552410455843846     
 H   1.1258116267148963        4.4291605826870324        6.3718309439200347     
 C   2.0614327978809395        3.8879092535107622        8.2422360934592138     
 H   3.1270656113658557        3.0696744684252888        9.9464298426369915     
 H  -1.2831132294948990      -0.71329531068473773        1.0650185077476499     
 H   6.9082007123130325        4.7586045391615990      -0.34399283714199180     
 H   1.6582804461796814        4.7489550957203255        8.7656778324208133     
 Dy   4.2671368131870917        16.886930700840619        12.610013773078796     
 Cl   4.2691664744348055        19.563643384590144        12.614940358222968     
 O   3.4345519105910922        16.421038834085792        10.650549432741645     
 N   2.8706781164535498        14.738716218467818        13.067449988490999     
 N   2.0557028586360473        17.315369747054536        13.855000100785979     
 O   5.1043929802680337        16.418440374143639        14.567195129190154     
 N   5.6718719974414249        14.741606970296894        12.148513498672738     
 N   6.4887337226941106        17.320790223770103        11.382005909093200     
 C   3.0013815447509611        15.347234151322427        9.9864464251015441     
 C   2.2417235114553096        14.942992872825789        14.395183131136406     
 C   3.7094387647234011        13.510645174753384        13.121453475356356     
 C   1.7645445533464073        14.594968546765656        12.062902011961787     
 C   1.4169381342544674        18.501799541159485        13.948615193176863     
 C   1.5008186800796939        16.248286927562958        14.481953873885521     
 C   5.5531436457310450        15.353167457742575        15.234822163246768     
 C   6.3042988077837450        14.952492459466296        10.823256693732271     
 C   4.8353875514016513        13.512450822276421        12.089873168499166     
 C   6.7768700553060617        14.593442923752200        13.152924768556082     
 C   7.1330310123449312        18.505482241863589        11.308309247817316     
 C   7.0443621025303900        16.259240675585570        10.746399640507725     
 C   2.1915483881087421        14.376482986093336        10.641237245930055     
 C   3.3462358181143883        15.127182927546597        8.6325032055309929     
 H   1.5551486748762731        14.115376116935789        14.644139425181470     
 H   3.0457865990232689        14.950561304006015        15.147609839886522     
 H   3.0825069254047843        12.614324472458215        12.974565782873858     
 H   4.1395299852676519        13.447566737572137        14.126056008188520     
 H   1.1766112981108594        15.521620774019132        12.121708692691470     
 H   1.1150660976221856        13.760410068825740        12.373736815710171     
 H   1.9133743575275892        19.332821070156118        13.453108681879328     
 C  0.21632711576786509        18.668466676585979        14.634873099493422     
 C  0.30947420225072958        16.341943461359552        15.198561747430741     
 C   6.3566036574308793        14.378835255587020        14.577231032002647     
 C   5.2385082747565823        15.149593622833903        16.598682344668738     
 H   6.9943279263828346        14.127760324367074        10.574305159618579     
 H   5.5034541950913605        14.959800135354810        10.067505530962741     
 H   5.4635867572045322        12.617039802347069        12.237355931641803     
 H   4.4074461818559723        13.449332283254098        11.084526161626259     
 H   7.3688220051814239        15.517626811709588        13.093772958601010     
 H   7.4234682797530924        13.756807152142104        12.841089906885905     
 H   6.6377916355389059        19.331396055963850        11.813430351109490     
 C   8.3382442428640537        18.676654832012961        10.631128617510898     
 C   8.2389348133602525        16.358395608702896        10.035767743003380     
 C   1.7388742279738625        13.255874436365508        9.9378039288399016     
 C   2.8813258626530489        13.998863239132969        7.9471478093999091     
 H   3.9537286117870787        15.865342630083500        8.1113013374612564     
 H -0.25421154790368539        19.646365562352116        14.688438801438473     
 C -0.35808121085647854        17.564888779398750        15.260486858307724     
 H  -9.7619118346848638E-002   15.457385562092535        15.682007078881247     
 C   6.8279763025296818        13.268505394427622        15.285323492502028     
 C   5.7265979687709319        14.035030931887826        17.290253046602999     
 H   4.6373650894618725        15.890693374636713        17.122679872851709     
 H   8.8133530100918840        19.653127382982824        10.595428537507260     
 C   8.9111416887197112        17.579928246942291        9.9921529006183611     
 H   8.6462263293473320        15.478222390879274        9.5444299818060951     
 H   1.1124886218905190        12.528381537938280        10.455143277791544     
 C   2.0693166109169470        13.062162843749812        8.5929474829020673     
 H   3.1546855474583686        13.873990714404526        6.8980514671712241     
 H  -1.3085827445055691        17.656064767950355        15.783104757238430     
 H   7.4497435239005538        12.538616392315280        14.765355213947984     
 C   6.5281782929662162        13.092269040203353        16.639787463115812     
 H   5.4785144881697843        13.924433421719199        18.347201758624401     
 H   9.8656564553443911        17.674105485706768        9.4771174806077063     
 H   1.6841822724443223        12.191386984020950        8.0718036336605579     
 H   6.9296724415071900        12.231615031290920        17.165636878369625     
 Dy   4.5271746529950890E-002   8.5545043206865667        4.2096506920568437     
 Cl   2.4496823640899168E-002   5.8711697087626726        4.2262949017984219     
 O  0.86189796448980172        9.0194866870123498        2.2398433165130980     
 N   1.4496864246518362        10.686163509345999        4.6574346296094529     
 N   2.2650548897280602        8.1141517182751528        5.4368912044506956     
 O -0.76615315342888646        9.0352211586602369        6.1721070192537040     
 N  -1.3639749458648633        10.694402281067054        3.7470225813536988     
 N  -2.1652443002313086        8.1081376656192923        2.9631953346431610     
 C   1.3034383218306311        10.087611270643439        1.5730342681038425     
 C   2.0880537384846387        10.484590187102020        5.9820706641590551     
 C  0.60934210035316627        11.914188389094784        4.7167720872457606     
 C   2.5503832149630048        10.833250077360283        3.6466489135919549     
 C   2.9011921363459190        6.9256949219239132        5.5206122424142912     
 C   2.8253512472330118        9.1769714328584175        6.0656846539656399     
 C  -1.2223509343936709        10.098830757800764        6.8366195951092861     
 C  -1.9966208446140081        10.484997844598013        2.4223991368437874     
 C -0.52097741166846989        11.918647569044369        3.6893684375428828     
 C  -2.4642571212668596        10.841147678124086        4.7556134500689646     
 C  -2.8046362526058877        6.9211167348229061        2.8786429831199078     
 C  -2.7280300783741418        9.1733711517596088        2.3388453460419973     
 C   2.1192991263877716        11.054502023780559        2.2264999705953668     
 C  0.96328241941516324        10.306235717470118       0.21752492071814711     
 H   2.7785127415016366        11.311381457343238        6.2225335001946025     
 H   1.2895793145607071        10.481583044848394        6.7401913953749286     
 H   1.2368122697152233        12.809902176295564        4.5695271516196723     
 H  0.18386489597184547        11.975629601205243        5.7232979558658883     
 H   3.1396665130065662        9.9071948804170198        3.7016511113055737     
 H   3.2002972369244729        11.667690909802412        3.9568246877790068     
 H   2.3998704320448261        6.0986741362014554        5.0231413219830925     
 C   4.1050543733343794        6.7533559013388667        6.1998782379838149     
 C   4.0182398743677492        9.0766618985907233        6.7785869740169815     
 C  -2.0379287793226366        11.062358546170667        6.1779815132450775     
 C -0.89968823650825658        10.311467479581447        8.1969813337767992     
 H  -2.6921250355185697        11.306201953214806        2.1764393866044043     
 H  -1.1964485644026268        10.485442599034837        1.6659657273497857     
 H  -1.1432924487962264        12.817439974449684        3.8410742922593188     
 H  -9.5957198604398219E-002   11.981782088772416        2.6827632500438199     
 H  -3.0531102591487276        9.9145439230670487        4.7006471244173396     
 H  -3.1156273838392732        11.674783503262542        4.4457444767055669     
 H  -2.3038503039967808        6.0927605403340674        3.3741471882210199     
 C  -4.0108310696182183        6.7506976433516046        2.2030976604581634     
 C  -3.9232908433433238        9.0741427796689837        1.6290341284626100     
 C   2.5803430808966330        12.170579108379398        1.5211842271255500     
 C   1.4374421040487353        11.429317742870564      -0.46992085518476256     
 H  0.35155644311909678        9.5710157478851805      -0.30285642767766829     
 H   4.5747091631042682        5.7746430467587127        6.2443739224846668     
 C   4.6837043856956129        7.8520501993741929        6.8305255929053867     
 H   4.4290996948502892        9.9576075484907687        7.2653942718988240     
 C  -2.5122854351865036        12.172576477536337        6.8838200595662560     
 C  -1.3898646508958516        11.427053728189311        8.8852567188670832     
 H -0.29043068747724216        9.5755620832554005        8.7194821283543167     
 H  -4.4806129008845925        5.7719054147025020        2.1590816798209227     
 C  -4.5907027223622112        7.8505274260051383        1.5760075371635132     
 H  -4.3352693674167000        9.9565274091773670        1.1454985531820792     
 H   3.2114157640067313        12.895006456327049        2.0372616554689444     
 C   2.2541250441750953        12.362676982064281       0.17512137602044980     
 H   1.1668610178029712        11.553040470740463       -1.5198659321310897     
 H   5.6364628675547586        7.7564032952156561        7.3484612515236067     
 H  -3.1419267100624353        12.895697695134166        6.3642592143437122     
 C  -2.2032402610011035        12.359306005627444        8.2346365183762043     
 H  -1.1344853221806392        11.546054190270523        9.9394798098450448     
 H  -5.5460515988576056        7.7573167204772151        1.0621883288625504     
 H   2.6468944085412924        13.229087194555360      -0.34756751694817767     
 H  -2.6076956946600776        13.220350915534009        8.7571470336750057     
 Dy   3.1081413166732685E-002   8.3857928205137799        12.611634406164207     
 Cl   2.6801475993641331E-002   11.067650678774184        12.612431397931998     
 O -0.79030172860610759        7.9126708702791744        10.651067177681725     
 N  -1.3693549893545165        6.2478590637225846        13.074114114553231     
 N  -2.1922870794495948        8.8265655264631953        13.833204665571586     
 O  0.85502516117274419        7.9352073382288904        14.581240252599079     
 N   1.4370043058873991        6.2524980047111347        12.165854134502073     
 N   2.2498772444300421        8.8292438975074372        11.383296688010384     
 C  -1.2371956839473977        6.8452104726869649        9.9867279034389167     
 C  -2.0033267078819978        6.4601479097408019        14.398506160169019     
 C -0.52767890896990111        5.0224394376420252        13.136784791112960     
 C  -2.4724491072056396        6.0972104545523109        12.067610167819240     
 C  -2.8341846882061947        10.012531274911325        13.909890786545967     
 C  -2.7435057224916455        7.7670543463922339        14.475567270610084     
 C   1.3021374338097378        6.8718289543524511        15.252003247866858     
 C   2.0737257980756674        6.4569475021412037        10.841270663117278     
 C  0.60056329448356816        5.0232202907369441        12.107814733557099     
 C   2.5381836071713977        6.1120536977264210        13.176283088665530     
 C   2.8861588248171843        10.017471214177876        11.296243074102451     
 C   2.8101733658513681        7.7651928238851538        10.756317882023762     
 C  -2.0487239201856853        5.8779668523762760        10.644719587373769     
 C -0.90925556652890305        6.6316987229942264        8.6277751646111245     
 H  -2.6925184065117347        5.6350160039770278        14.648406121894773     
 H  -1.2024716326733458        6.4698856284788757        15.154250328805066     
 H  -1.1511654771846662        4.1236503808439213        12.991286707069765     
 H -0.10045103520257223        4.9644979608190098        14.142871330273293     
 H  -3.0639543666628306        7.0217874001272529        12.123952225675319     
 H  -3.1200146894616960        5.2617082938660484        12.380141855615436     
 H  -2.3415975972266163        10.836816958963249        13.399289889942956     
 C  -4.0328294630065589        10.186814471814163        14.597827513831888     
 C  -3.9313964130636716        7.8692896223353825        15.197034421935994     
 C   2.1117930165935306        5.8992837354427143        14.599317944766915     
 C  0.97664757160781890        6.6667685161706345        16.613074248908205     
 H   2.7648858253979895        5.6313353165966191        10.598781652852265     
 H   1.2744859346802506        6.4596510118404344        10.083852117577518     
 H   1.2287870723920982        4.1279646345205894        12.254711418732120     
 H  0.17317007161377179        4.9613422980040802        11.102047748172318     
 H   3.1257098530340408        7.0389460988686059        13.116354565397117     
 H   3.1892702423438251        5.2773790011532480        12.869895215744146     
 H   2.3857199347670548        10.845400096246228        11.793110877433779     
 C   4.0895236713940761        10.189003816253196        10.615825093202156     
 C   4.0032456152737375        7.8642661280542212        10.043075502157119     
 C  -2.5212040246483176        4.7677037602373513        9.9380677785765794     
 C  -1.3943029393191977        5.5137653324696929        7.9395789516425692     
 H -0.30070361080320590        7.3687022548937575        8.1059085676245104     
 H  -4.5066305736588337        11.164040993220103        14.635285647982538     
 C  -4.6008118066287151        9.0921088556732705        15.244913450093433     
 H  -4.3354467977467896        6.9907635503133436        15.693912398671751     
 C   2.5792357965448400        4.7896076496217077        15.310565974151087     
 C   1.4603619128599383        5.5521292203850434        17.307277161499474     
 H  0.37075099510028037        7.4072419564389493        17.132514353708999     
 H   4.5585354909389917        11.168097910393429        10.569357369153067     
 C   4.6686048845873414        9.0889455656759210        9.9879797698110995     
 H   4.4141411665231240        6.9823191837468643        9.5579698872530585     
 H  -3.1528641937834934        4.0449160693412329        10.455477889944856     
 C  -2.2089015713348750        4.5812295719271701        8.5881114683724871     
 H  -1.1350277287399113        5.3942052810514891        6.8863951175750646     
 H  -5.5492146872966623        9.1891336179977916        15.770608048015685     
 H   3.2043101687132327        4.0601681837873942        14.794509164557677     
 C   2.2688650765713625        4.6117154788599395        16.662189901485920     
 H   1.2041007180020444        5.4399945653640343        18.362041404079346     
 H   5.6219687682656785        9.1832094142429437        9.4708367319013131     
 H  -2.6115936102923190        3.7197492222999049        8.0651283481060307     
 H   2.6679986515543774        3.7512075156948987        17.189574446239146     
         256

 Dy   4.3003789593538535        8.8210122572221564E-002   4.2143004979421823     
 Cl   4.3016750685641156       -2.5922552026825674        4.2072472926861177     
 O   5.1194090333792781       0.55077331814800645        2.2466137258499228     
 N   5.7051144087594601        2.2266704515159113        4.6614370542243284     
 N   6.5204317261984190      -0.35102545097697663        5.4392694912727215     
 O   3.4783547560737427       0.55724414108272990        6.1777178765173026     
 N   2.8981851711924773        2.2254633206513299        3.7539606626322644     
 N   2.0772107456918527      -0.35247757164742721        2.9891514310833514     
 C   5.5607771601494180        1.6187935824424369        1.5794735798542880     
 C   6.3402199467975278        2.0204305080834688        5.9861244314035584     
 C   4.8670364949847498        3.4549014397454885        4.7186397749562818     
 C   6.8072733407718040        2.3679013569118172        3.6524052751975344     
 C   7.1591942742454089       -1.5381288856960773        5.5234807646906665     
 C   7.0783558396152868       0.71295410499633538        6.0684527441780096     
 C   3.0319085222988780        1.6252497706144982        6.8422675358478378     
 C   2.2607358913859912        2.0159851182950170        2.4306170549269379     
 C   3.7370600289824192        3.4530984835490051        3.6913067082415720     
 C   1.7963656707122342        2.3741206084302231        4.7622177289292535     
 C   1.4377609866929244       -1.5394178685294249        2.9083084559968970     
 C   1.5226814435752483       0.70808472595556804        2.3512568264124742     
 C   6.3781256801018751        2.5854999278749871        2.2312431863888382     
 C   5.2187259172102305        1.8371591900375566       0.22437280886781674     
 H   7.0306324621464515        2.8459241990036683        6.2312117789470305     
 H   5.5402472343324192        2.0152188331270242        6.7427851131280860     
 H   5.4933276846674728        4.3510700379032619        4.5688178782807052     
 H   4.4410238592368136        3.5180747009133166        5.7249474888029352     
 H   7.3939425044772698        1.4404128854497509        3.7102447259714237     
 H   7.4593065423764831        3.2014597139853929        3.9604736958724382     
 H   6.6606164365177030       -2.3659850540075311        5.0247088538932552     
 C   8.3625822582809874       -1.7088185188816813        6.2039608680952529     
 C   8.2713988828381435       0.61455365918507254        6.7813637529085993     
 C   2.2217197409449359        2.5935574467550730        6.1843586439302252     
 C   3.3584172097200988        1.8382901704790835        8.2015970092804551     
 H   1.5694252268547471        2.8408643466345613        2.1858461711797270     
 H   3.0589317482092828        2.0108468851285757        1.6721394570065076     
 H   3.1110482652001705        4.3499800514218192        3.8380286638161092     
 H   4.1622801211213662        3.5126498506693138        2.6845804336662464     
 H   1.2060286359184285        1.4488145283723173        4.7062136442612745     
 H   1.1476669780141220        3.2091157844651184        4.4509080540860984     
 H   1.9336168843033086       -2.3649068065711103        3.4136052544054643     
 C  0.23718544495713664       -1.7131833379296530        2.2235432856556732     
 C  0.33298734974898037       0.60635542659581498        1.6323974505830223     
 C   6.8418763455191964        3.6986830235948540        1.5235233902975016     
 C   5.6949328650814071        2.9581149743853921      -0.46508759961120771     
 H   4.6041353245722076        1.1032365779853164      -0.29443622715636147     
 H   8.8335583062044947       -2.6870805284075421        6.2487140245465493     
 C   8.9387752916840171      -0.60900040125045118        6.8346579751325685     
 H   8.6807376325076024        1.4963969576531420        7.2678329655725316     
 C   1.7514456861276433        3.7053955875853815        6.8902509909191663     
 C   2.8730141310821731        2.9557274980300625        8.8901716839872709     
 H   3.9653468077152052        1.1011622320021446        8.7245238224669350     
 H -0.23460410737815343       -2.6911626217946574        2.1834620324654077     
 C -0.33554605576367208      -0.61692085285264431        1.5834810041365870     
 H  -7.3415183192716477E-002   1.4856214595571220        1.1387076383749832     
 H   7.4756402000086855        4.4217728278911235        2.0379828103776201     
 C   6.5152147822107507        3.8897383807737405       0.17756337589550691     
 H   5.4239242943367589        3.0811185822879721       -1.5149294293106008     
 H   9.8911372407701332      -0.70267866984562599        7.3535581237382877     
 H   1.1233558635361722        4.4302866294652743        6.3713910868150254     
 C   2.0616970244857047        3.8905513137830718        8.2408328156694104     
 H   3.1298507444993917        3.0737329455939668        9.9440989068277421     
 H  -1.2870147757461743      -0.71289026786355336        1.0630608272357376     
 H   6.9100256784347742        4.7543144970211992      -0.34638377673149384     
 H   1.6598867561347610        4.7524258961152448        8.7639045237156115     
 Dy   4.2772889419403191        16.886698559105461        12.608935785534097     
 Cl   4.2786548859011040        19.563363125692607        12.614081213692225     
 O   3.4444281604183193        16.419476846589344        10.649946774806233     
 N   2.8809891533151624        14.738412737500864        13.067830966768248     
 N   2.0649753847020351        17.315034531840901        13.852737223689484     
 O   5.1144003952010246        16.419613012707728        14.566554632392613     
 N   5.6821708233810693        14.741411736122670        12.148889440104554     
 N   6.4980665049455828        17.320595326152578        11.379804917694900     
 C   3.0095229029882207        15.346296257166820        9.9859637839011572     
 C   2.2518001959414824        14.943262658919343        14.395387351102304     
 C   3.7198725950425513        13.510447746215037        13.122305339992266     
 C   1.7747703609098053        14.593673897224242        12.063613803821340     
 C   1.4253653808158506        18.501134784644613        13.944404309332647     
 C   1.5107687830597705        16.248582281797216        14.481341319514142     
 C   5.5613514955482835        15.353706269081933        15.234334317635076     
 C   6.3143666242128091        14.951719307849723        10.823451770224203     
 C   4.8458163731512380        13.512147773107316        12.090723518624374     
 C   6.7870807316295467        14.594233570889150        13.153629473292060     
 C   7.1415270299336981        18.505618166047693        11.304164408762988     
 C   7.0543339810477921        16.258430475489178        10.745807199630793     
 C   2.2006665692815566        14.375294455045001        10.641609473072542     
 C   3.3506670336857911        15.127749908609948        8.6309089545232442     
 H   1.5649606024572049        14.115844505926841        14.644268953911102     
 H   3.0555793182174518        14.950758858904512        15.148113865364891     
 H   3.0930596467785882        12.614055625993661        12.975357519155393     
 H   4.1497620123757395        13.447465835304103        14.126976041691391     
 H   1.1861865273081444        15.519926164914349        12.122393287918603     
 H   1.1258535420916393        13.758831994594305        12.374944181307628     
 H   1.9211193698956917        19.331615047692090        13.447339460059496     
 C  0.22472383097589882        18.668151363514486        14.630526173345066     
 C  0.31961364116304725        16.342717265919664        15.198274481748056     
 C   6.3657059755731602        14.379554272515264        14.577598681026984     
 C   5.2430438914424364        15.148674109000428        16.597108551601554     
 H   7.0041188372371259        14.126776477625308        10.574428142388934     
 H   5.5132408850185204        14.959111521366108        10.067994061097057     
 H   5.4741402367033984        12.616813268685302        12.238144009656352     
 H   4.4176691813669784        13.448929545590575        11.085446164644695     
 H   7.3783985779360677        15.518804011582191        13.094436134700757     
 H   7.4342245533398188        13.757864919656578        12.842304148714428     
 H   6.6456198785541796        19.332067399047887        11.807737746732117     
 C   8.3466959533730414        18.676449514759721        10.626824758083174     
 C   8.2490895275201890        16.357117351302172        10.035493630177536     
 C   1.7456065766303970        13.255707381824131        9.9380639808299254     
 C   2.8828876861647865        14.000821099924726        7.9452912519499321     
 H   3.9571425016403090        15.866264515637626        8.1090590771209428     
 H -0.24658976025276405        19.645758328539088        14.682189061628854     
 C -0.34872873456735892        17.565352018049062        15.258369563705793     
 H  -8.6917057185136481E-002   15.458664237369401        15.683127809860935     
 C   6.8346217726722616        13.268173424870719        15.285581142876522     
 C   5.7281792281031993        14.032678521390869        17.288417580227250     
 H   4.6409862384714042        15.889490083552536        17.120470563788782     
 H   8.8210435430439116        19.653209837337119        10.589218015255444     
 C   8.9205253327897829        17.578958088781718        9.9900534772137703     
 H   8.6569257677104989        15.476444169809458        9.5455552347045707     
 H   1.1197892171178891        12.528122926878710        10.456010242193658     
 C   2.0721924929877105        13.063655913212360        8.5920808749265500     
 H   3.1530128647437765        13.877322243553394        6.8952428778284176     
 H  -1.2993261555791771        17.656791153037766        15.780808733503822     
 H   7.4568929152754153        12.538328504436461        14.766210871185987     
 C   6.5309741327746620        13.090304728802515        16.638931014061860     
 H   5.4768722067523381        13.920735556714400        18.344424107718300     
 H   9.8749461751832932        17.672890041505077        9.4748378060557794     
 H   1.6849642938332419        12.193939625790714        8.0707559169454175     
 H   6.9303027850053915        12.228557959568191        17.164603396052218     
 Dy   3.8110178322463162E-002   8.5540439330899254        4.2091550921176326     
 Cl   1.8487544630674375E-002   5.8707295986470047        4.2254877325488165     
 O  0.85486132861735131        9.0194029237342637        2.2395352539848234     
 N   1.4421357020388772        10.686050753834499        4.6574028739820896     
 N   2.2584738237960451        8.1144196576313643        5.4359547511630222     
 O -0.77309403614666483        9.0345101358701783        6.1718283598152777     
 N  -1.3715042198486476        10.693697186700291        3.7469573757402737     
 N  -2.1718607431484815        8.1071008330894703        2.9622403167573705     
 C   1.2971874962479735        10.087140746407579        1.5726408626778818     
 C   2.0805966847634791        10.484626114576516        5.9820315669442916     
 C  0.60160974723987470        11.913944751571089        4.7166237820343211     
 C   2.5428851084722535        10.833521147870213        3.6467972386939662     
 C   2.8952415680344390        6.9262519810429346        5.5189052187357186     
 C   2.8180473866497588        9.1770649146188124        6.0656805797492295     
 C  -1.2285134618952533        10.098518525725574        6.8362318525819648     
 C  -2.0040980446355059        10.484180601198510        2.4223455606828406     
 C -0.52870590620135238        11.918081972433276        3.6892136592321623     
 C  -2.4717033509001447        10.840040425893063        4.7557702765017238     
 C  -2.8105891236794163        6.9197825982921799        2.8768353032149312     
 C  -2.7353576947806060        9.1724990299697069        2.3388238794814979     
 C   2.1123556226908287        11.054404034510421        2.2264302728715251     
 C  0.95903626873637249        10.304638741902590       0.21648045911361033     
 H   2.7711499615262278        11.311425184907428        6.2221881268459516     
 H   1.2822703427455302        10.481896150711295        6.7403077853311961     
 H   1.2289435891114175        12.809710771596674        4.5691307916897541     
 H  0.17619890730388410        11.975526337803933        5.7231552308494162     
 H   3.1325693125299243        9.9077279163377643        3.7019728736541806     
 H   3.1924267017933547        11.668230276851808        3.9570596709592549     
 H   2.3945591296086199        6.0993851842260920        5.0205494669623194     
 C   4.0989946549257841        6.7540000033791507        6.1983860381378610     
 C   4.0106204113258119        9.0767426966180427        6.7791739109877351     
 C  -2.0447788102919779        11.061664806353001        6.1779000364588077     
 C -0.90383256413119228        10.312334796536087        8.1959307221075992     
 H  -2.6995159332389274        11.305383159161106        2.1761277195283029     
 H  -1.2038075794519700        10.484372722476127        1.6660359415623394     
 H  -1.1511748984221699        12.816808237162263        3.8406874988694892     
 H -0.10361773465329865        11.981104989579311        2.6826179700828647     
 H  -3.0601390199115457        9.9131663526502862        4.7010079856380047     
 H  -3.1234725792294546        11.673391535746907        4.4460010070041749     
 H  -2.3091617562475859        6.0912689892505503        3.3714229447657647     
 C  -4.0168674301886638        6.7492681736887032        2.2014615999186224     
 C  -3.9309223669074931        9.0732780599767384        1.6295907830969574     
 C   2.5744118454974747        12.169949299884550        1.5209209452691623     
 C   1.4345706908365516        11.426932667602923      -0.47127142918857190     
 H  0.34805620011432259        9.5689714094888867      -0.30413364968325124     
 H   4.5692791765282008        5.7755488665190340        6.2419909307885000     
 C   4.6767260074717090        7.8524261734556449        6.8303478215040405     
 H   4.4208805911627174        9.9575099139180772        7.2668299814741175     
 C  -2.5180359415648779        12.172493882302254        6.8834886665996917     
 C  -1.3925728370218886        11.428769880366984        8.8838509477253123     
 H -0.29385409483293168        9.5768820166915507        8.7182264851157374     
 H  -4.4859932935134452        5.7702149259268767        2.1564806493156921     
 C  -4.5976734289216585        7.8493656120038535        1.5757411286976348     
 H  -4.3435057288875250        9.9558402586330264        1.1469305579865592     
 H   3.2049047416050485        12.894690303945287        2.0372915956017081     
 C   2.2502543847813214        12.360862282823209       0.17421457101533736     
 H   1.1658738889522284        11.549668138455349       -1.5217937134483173     
 H   5.6294281760410687        7.7568436821117421        7.3484271358427051     
 H  -3.1482017066218266        12.895322727550624        6.3641829601077848     
 C  -2.2068901943008279        12.360473294570582        8.2336416907071541     
 H  -1.1352961513854796        11.548797124302890        9.9374852223337840     
 H  -5.5530708973182037        7.7560875486829115        1.0620514496219129     
 H   2.6438798880809697        13.226742788641520      -0.34868031938613325     
 H  -2.6104049067450581        13.222117641975506        8.7559075671062541     
 Dy   3.1392573150049514E-002   8.3855605824853363        12.612562523373155     
 Cl   2.6943889970230998E-002   11.067388925205638        12.610722182673998     
 O -0.78988480092958069        7.9137833588843804        10.651686744236294     
 N  -1.3697259635408874        6.2480209055169382        13.074049507164922     
 N  -2.1911478505871962        8.8268020103723970        13.835899102878688     
 O  0.85539957997955818        7.9335465210466687        14.581869230899310     
 N   1.4366558002155494        6.2517860112833512        12.165851934751554     
 N   2.2511272105725317        8.8284457526055782        11.386171545682787     
 C  -1.2373260966855482        6.8469173512902239        9.9867256786291883     
 C  -2.0038706327614983        6.4596370873306013        14.398485005126764     
 C -0.52859746045242584        5.0222008388565182        13.136211210509719     
 C  -2.4727066928792301        6.0983374118892337        12.067267618239429     
 C  -2.8321539222296463        10.013142825283495        13.914137736734475     
 C  -2.7435225970187340        7.7667667788691759        14.476409058707562     
 C   1.3018900868823033        6.8695662824643380        15.252046322425143     
 C   2.0732775204817506        6.4569145461809025        10.841353992237957     
 C  0.59966094091267608        5.0229207956027082        12.107258134417824     
 C   2.5378965423535482        6.1103399753448162        13.176054920224148     
 C   2.8882712600128881        10.016308983183407        11.300648217426838     
 C   2.8102525210885259        7.7649374183138651        10.757300302117821     
 C  -2.0489288387642639        5.8795011224072065        10.644322590380327     
 C -0.91000869894667724        6.6343002248456697        8.6274968082083436     
 H  -2.6933241940838011        5.6345371511327711        14.647743467396079     
 H  -1.2031348957050094        6.4686211693591567        15.154359079703799     
 H  -1.1525493978884997        4.1237771264329410        12.990428194527322     
 H -0.10138685547692917        4.9637509954892582        14.142274001754970     
 H  -3.0637392995971231        7.0232044018204398        12.123905339081489     
 H  -3.1206900687712720        5.2630245687745365        12.379349497036577     
 H  -2.3385941517949624        10.837855378797437        13.405192535357218     
 C  -4.0312144028799191        10.187224389385623        14.601417844348916     
 C  -3.9319929271477538        7.8687074932015371        15.196953321526996     
 C   2.1114742806951479        5.8971638868820362        14.599010237825185     
 C  0.97569118525586418        6.6636153304029753        16.612819442556155     
 H   2.7641898107734924        5.6312740338474638        10.598247328564199     
 H   1.2739639757101882        6.4603824009553259        10.084015686833139     
 H   1.2274047931690737        4.1272913629154413        12.253881261199091     
 H  0.17228032371032884        4.9615628160780609        11.101455243129239     
 H   3.1259179865005304        7.0369284137264545        13.116458137047838     
 H   3.1885605808828688        5.2754600112649364        12.869243955658110     
 H   2.3888132678502911        10.843799379209672        11.799201786800333     
 C   4.0911838727705572        10.188070625864896        10.619512742026618     
 C   4.0027190675553035        7.8643301148156670        10.043093375467839     
 C  -2.5215373350362382        4.7695724894030143        9.9372028762574338     
 C  -1.3955100874143984        5.5169455431522696        7.9387067522819263     
 H -0.30157930577740444        7.3715238079953176        8.1058505249683819     
 H  -4.5042056893691251        11.164783253865078        14.640236490011905     
 C  -4.6006972071965366        9.0918636151799532        15.246011109320074     
 H  -4.3369962302850924        6.9897592273850080        15.692291165428813     
 C   2.5786656546586300        4.7871049005412809        15.309793956738314     
 C   1.4588454341949535        5.5483592813387821        17.306438585024605     
 H  0.36969010512521028        7.4038950589292121        17.132462488131750     
 H   4.5609819587542431        11.166839595345074        10.574385456514801     
 C   4.6687617685405058        9.0886827149819407        9.9891471065333253     
 H   4.4126602381173425        6.9828133283601481        9.5564344044647935     
 H  -3.1528190104876201        4.0463984605059249        10.454513761708641     
 C  -2.2097625258261560        4.5839364818953774        8.5870061048793644     
 H  -1.1367935194549335        5.3981012962636168        6.8853104248062991     
 H  -5.5496384424974963        9.1886293184233434        15.770772666636763     
 H   3.2041046338099246        4.0580211577155456        14.793661200768259     
 C   2.2676585210535221        4.6083630363949544        16.661151205614441     
 H   1.2019760844515333        5.4355165780980261        18.360977219584509     
 H   5.6215639166492588        9.1832248511822083        9.4710284818509844     
 H  -2.6126113950942393        3.7227881854499287        8.0635766768045229     
 H   2.6665237242157831        3.7474754688711740        17.188097789629360     
         256

 Dy   4.2955526678692353        8.8087441614814382E-002   4.2136052140614551     
 Cl   4.2965089447094105       -2.5924108720550447        4.2054554445907453     
 O   5.1142417039195189       0.55044382476533760        2.2457779783666152     
 N   5.7008559300396398        2.2260753593439406        4.6609341670495521     
 N   6.5155143988322788      -0.35183882795131771        5.4392766879484800     
 O   3.4742938577158284       0.55743789448848668        6.1773920425115350     
 N   2.8938823083616514        2.2254908568008864        3.7537147952548429     
 N   2.0716084157279022      -0.35224862506495147        2.9900171370889010     
 C   5.5570842050996117        1.6177078916616245        1.5783585994028586     
 C   6.3363811074983518        2.0199054650556461        5.9854587398690393     
 C   4.8631581110231670        3.4545771871969921        4.7181327985041879     
 C   6.8028919954145364        2.3670340148412117        3.6517338060316895     
 C   7.1536820284969398       -1.5392155126973850        5.5239987831604447     
 C   7.0740953911435245       0.71216178216422354        6.0678724044520056     
 C   3.0289785910659184        1.6260074734429988        6.8416893226985582     
 C   2.2564190460239941        2.0159118793633448        2.4304255503512917     
 C   3.7331043722216131        3.4528677502660030        3.6908762157277142     
 C   1.7922268283081559        2.3743476458534816        4.7621554947528359     
 C   1.4316993922619494       -1.5389597393196166        2.9094799094645980     
 C   1.5179498064501658       0.70822967847037877        2.3512686091749830     
 C   6.3742579073679169        2.5843929915166579        2.2303647013592252     
 C   5.2172796187734862        1.8349293405583711       0.22254484861187782     
 H   7.0271780293309671        2.8452330631024454        6.2300348754980206     
 H   5.5367431038216131        2.0152456410846833        6.7424655222187244     
 H   5.4897215385116489        4.3505114841355086        4.5680308801204701     
 H   4.4373596541912095        3.5180864455755443        5.7244962548019567     
 H   7.3894671125515128        1.4394854239998338        3.7097312173809494     
 H   7.4550486322843215        3.2005250023569283        3.9597141822816253     
 H   6.6545336543784686       -2.3670859833383537        5.0258196284621706     
 C   8.3572750668206570       -1.7101228598211209        6.2040857991635017     
 C   8.2674509617920968       0.61358299769004843        6.7802733226723992     
 C   2.2183057552632905        2.5941144299700487        6.1840296198868163     
 C   3.3576433720800662        1.8402482159193891        8.2003303423203047     
 H   1.5653799579698313        2.8409339295230409        2.1853767139198177     
 H   3.0546884831728551        2.0102633197857172        1.6720218191376719     
 H   3.1073807108667801        4.3499790972145460        3.8373886347107398     
 H   4.1583861170809113        3.5120473373795429        2.6841414491108306     
 H   1.2018547153456192        1.4490646011482116        4.7064477458408502     
 H   1.1435032145760815        3.2093451827767461        4.4508920139240651     
 H   1.9268864769688725       -2.3643568247474067        3.4155757193036429     
 C  0.23160289660475777       -1.7126232514864355        2.2238735568371153     
 C  0.32879733213265355       0.60658004353054340        1.6315360107886814     
 C   6.8396951526127969        3.6966492378299027        1.5222550497316678     
 C   5.6955842866876054        2.9546306884235949      -0.46744394367413844     
 H   4.6029990144814716        1.1009401823568774      -0.29646805770424095     
 H   8.8277389992363293       -2.6886098425050284        6.2491968231310331     
 C   8.9344016753226771      -0.61021383680030095        6.8337581517217121     
 H   8.6774104457717360        1.4954575240020946        7.2661836832816871     
 C   1.7494215613850952        3.7067262401902545        6.8895695643794435     
 C   2.8739687509881153        2.9587384670200412        8.8884171054581813     
 H   3.9650885829768034        1.1033408326680965        8.7230357779779570     
 H -0.24061854005210229       -2.6904057378631046        2.1839737319769381     
 C -0.34005632110911471      -0.61649922523509626        1.5826125617577245     
 H  -7.6888614228477634E-002   1.4857648546047479        1.1371353449499888     
 H   7.4732150263724568        4.4197945224940822        2.0369416972184133     
 C   6.5154191158071670        3.8864234642824935       0.17555448206367127     
 H   5.4264972636245066        3.0765866489919813       -1.5178897112737340     
 H   9.8871939039134240      -0.70394904996375074        7.3518752018921916     
 H   1.1209001003574484        4.4314126762435153        6.3709512297100162     
 C   2.0619612510904699        3.8931933740553815        8.2394295378796070     
 H   3.1326358776329277        3.0777914227626444        9.9417679710184945     
 H  -1.2909163219974498      -0.71248522504236889        1.0611031467238250     
 H   6.9118506445565160        4.7500244548807995      -0.34877471632099588     
 H   1.6614930660898406        4.7558966965101632        8.7621312150104078     
 Dy   4.2874410706935464        16.886466417370308        12.607857797989396     
 Cl   4.2881432973674025        19.563082866795074        12.613222069161484     
 O   3.4543044102455460        16.417914859092896        10.649344116870823     
 N   2.8913001901767750        14.738109256533912        13.068211945045498     
 N   2.0742479107680230        17.314699316627266        13.850474346592989     
 O   5.1244078101340165        16.420785651271817        14.565914135595074     
 N   5.6924696493207128        14.741216501948447        12.149265381536368     
 N   6.5073992871970550        17.320400428535052        11.377603926296601     
 C   3.0176642612254803        15.345358363011215        9.9854811427007704     
 C   2.2618768804276552        14.943532445012897        14.395591571068202     
 C   3.7303064253617011        13.510250317676691        13.123157204628177     
 C   1.7849961684732036        14.592379247682828        12.064325595680891     
 C   1.4337926273772339        18.500470028129740        13.940193425488431     
 C   1.5207188860398473        16.248877636031477        14.480728765142761     
 C   5.5695593453655219        15.354245080421288        15.233846472023384     
 C   6.3244344406418724        14.950946156233149        10.823646846716134     
 C   4.8562451949008256        13.511844723938211        12.091573868749583     
 C   6.7972914079530318        14.595024218026101        13.154334178028041     
 C   7.1500230475224642        18.505754090231793        11.300019569708658     
 C   7.0643058595651951        16.257620275392785        10.745214758753862     
 C   2.2097847504543711        14.374105923996668        10.641981700215027     
 C   3.3550982492571939        15.128316889673298        8.6293147035154956     
 H   1.5747725300381366        14.116312894917895        14.644398482640735     
 H   3.0653720374116342        14.950956413803008        15.148617890843260     
 H   3.1036123681523922        12.613786779529107        12.976149255436928     
 H   4.1599940394838262        13.447364933036070        14.127896075194261     
 H   1.1957617565054297        15.518231555809566        12.123077883145736     
 H   1.1366409865610929        13.757253920362871        12.376151546905085     
 H   1.9288643822637943        19.330409025228057        13.441570238239663     
 C  0.23312054618393255        18.667836050442993        14.626179247196712     
 C  0.32975308007536486        16.343491070479775        15.197987216065370     
 C   6.3748082937154402        14.380273289443508        14.577966330051321     
 C   5.2475795081282905        15.147754595166953        16.595534758534370     
 H   7.0139097480914172        14.125792630883540        10.574551125159289     
 H   5.5230275749456803        14.958422907377404        10.068482591231371     
 H   5.4846937162022655        12.616586735023533        12.238932087670902     
 H   4.4278921808779854        13.448526807927051        11.086366167663130     
 H   7.3879751506907123        15.519981211454795        13.095099310800505     
 H   7.4449808269265461        13.758922687171051        12.843518390542952     
 H   6.6534481215694523        19.332738742131927        11.802045142354746     
 C   8.3551476638820272        18.676244197506485        10.622520898655448     
 C   8.2592442416801255        16.355839093901452        10.035219517351690     
 C   1.7523389252869315        13.255540327282754        9.9383240328199491     
 C   2.8844495096765241        14.002778960716485        7.9434346944999543     
 H   3.9605563914935393        15.867186401191750        8.1068168167806292     
 H -0.23896797260184272        19.645151094726060        14.675939321819236     
 C -0.33937625827823925        17.565815256699373        15.256252269103863     
 H  -7.6214996023424325E-002   15.459942912646270        15.684248540840622     
 C   6.8412672428148404        13.267841455313814        15.285838793251013     
 C   5.7297604874354668        14.030326110893913        17.286582113851498     
 H   4.6446073874809368        15.888286792468357        17.118261254725855     
 H   8.8287340759959410        19.653292291691411        10.583007493003629     
 C   8.9299089768598545        17.577987930621145        9.9879540538091796     
 H   8.6676252060736658        15.474665948739640        9.5466804876030462     
 H   1.1270898123452593        12.527864315819139        10.456877206595772     
 C   2.0750683750584735        13.065148982674907        8.5912142669510327     
 H   3.1513401820291844        13.880653772702264        6.8924342884856120     
 H  -1.2900695666527848        17.657517538125173        15.778512709769215     
 H   7.4640423066502768        12.538040616557641        14.767066528423991     
 C   6.5337699725831078        13.088340417401676        16.638074565007908     
 H   5.4752299253348919        13.917037691709599        18.341646456812200     
 H   9.8842358950221954        17.671674597303387        9.4725581315038507     
 H   1.6857463152221615        12.196492267560478        8.0697082002302789     
 H   6.9309331285035940        12.225500887845461        17.163569913734815     
 Dy   3.0948610114975447E-002   8.5535835454932840        4.2086594921784224     
 Cl   1.2478265620449585E-002   5.8702894885313368        4.2246805632992110     
 O  0.84782469274490091        9.0193191604561775        2.2392271914565489     
 N   1.4345849794259180        10.685937998323000        4.6573711183547264     
 N   2.2518927578640300        8.1146875969875758        5.4350182978753478     
 O -0.78003491886444332        9.0337991130801214        6.1715497003768514     
 N  -1.3790334938324318        10.692992092333528        3.7468921701268489     
 N  -2.1784771860656544        8.1060640005596465        2.9612852988715805     
 C   1.2909366706653156        10.086670222171721        1.5722474572519212     
 C   2.0731396310423196        10.484662042051012        5.9819924697295273     
 C  0.59387739412658314        11.913701114047392        4.7164754768228807     
 C   2.5353870019815026        10.833792218380141        3.6469455637959776     
 C   2.8892909997229594        6.9268090401619569        5.5171981950571451     
 C   2.8107435260665059        9.1771583963792089        6.0656765055328190     
 C  -1.2346759893968355        10.098206293650383        6.8358441100546425     
 C  -2.0115752446570041        10.483363357799005        2.4222919845218938     
 C -0.53643440073423498        11.917516375822183        3.6890588809214413     
 C  -2.4791495805334298        10.838933173662042        4.7559271029344821     
 C  -2.8165419947529444        6.9184484617614537        2.8750276233099541     
 C  -2.7426853111870702        9.1716269081798032        2.3388024129209986     
 C   2.1054121189938861        11.054306045240281        2.2263605751476834     
 C  0.95479011805758174        10.303041766335060       0.21543599750907355     
 H   2.7637871815508190        11.311468912471618        6.2218427534973006     
 H   1.2749613709303536        10.482209256574198        6.7404241752874636     
 H   1.2210749085076118        12.809519366897781        4.5687344317598360     
 H  0.16853291863592273        11.975423074402624        5.7230125058329433     
 H   3.1254721120532825        9.9082609522585088        3.7022946360027871     
 H   3.1845561666622366        11.668769643901205        3.9572946541395031     
 H   2.3892478271724134        6.1000962322507277        5.0179576119415463     
 C   4.0929349365171896        6.7546441054194348        6.1968938382919072     
 C   4.0030009482838746        9.0768234946453621        6.7797608479584897     
 C  -2.0516288412613188        11.060971066535334        6.1778185596725379     
 C -0.90797689175412810        10.313202113490727        8.1948801104383993     
 H  -2.7069068309592850        11.304564365107405        2.1758160524522019     
 H  -1.2111665945013135        10.483302845917418        1.6661061557748928     
 H  -1.1590573480481132        12.816176499874841        3.8403007054796592     
 H -0.11127827070219910        11.980427890386208        2.6824726901219096     
 H  -3.0671677806743638        9.9117887822335256        4.7013688468586698     
 H  -3.1313177746196366        11.671999568231271        4.4462575373027837     
 H  -2.3144732084983910        6.0897774381670340        3.3686987013105094     
 C  -4.0229037907591092        6.7478387040258019        2.1998255393790811     
 C  -3.9385538904716619        9.0724133402844931        1.6301474377313048     
 C   2.5684806100983164        12.169319491389702        1.5206576634127746     
 C   1.4316992776243678        11.424547592335282      -0.47262200319238123     
 H  0.34455595710954839        9.5669270710925911      -0.30541087168883418     
 H   4.5638491899521334        5.7764546862793562        6.2396079390923331     
 C   4.6697476292478060        7.8528021475370968        6.8301700501026934     
 H   4.4126614874751455        9.9574122793453839        7.2682656910494119     
 C  -2.5237864479432521        12.172411287068169        6.8831572736331275     
 C  -1.3952810231479256        11.430486032544657        8.8824451765835413     
 H -0.29727750218862115        9.5782019501276991        8.7169708418771581     
 H  -4.4913736861422970        5.7685244371512514        2.1538796188104614     
 C  -4.6046441354811050        7.8482037980025687        1.5754747202317565     
 H  -4.3517420903583508        9.9551531080886839        1.1483625627910394     
 H   3.1983937192033660        12.894374151563525        2.0373215357344723     
 C   2.2463837253875476        12.359047583582139       0.17330776601022491     
 H   1.1648867601014856        11.546295806170233       -1.5237214947655449     
 H   5.6223934845273797        7.7572840690078282        7.3483930201618035     
 H  -3.1544767031812180        12.894947759967085        6.3641067058718566     
 C  -2.2105401276005519        12.361640583513722        8.2326468630381022     
 H  -1.1361069805903197        11.551540058335259        9.9354906348225231     
 H  -5.5600901957788027        7.7548583768886079        1.0619145703812751     
 H   2.6408653676206466        13.224398382727680      -0.34979312182408878     
 H  -2.6131141188300386        13.223884368417005        8.7546681005375024     
 Dy   3.1703733133366344E-002   8.3853283444568909        12.613490640582103     
 Cl   2.7086303946820670E-002   11.067127171637093        12.609012967415998     
 O -0.78946787325305368        7.9148958474895874        10.652306310790863     
 N  -1.3700969377272580        6.2481827473112928        13.073984899776613     
 N  -2.1900086217247972        8.8270384942815969        13.838593540185791     
 O  0.85577399878637206        7.9318857038644461        14.582498209199539     
 N   1.4363072945436997        6.2510740178555677        12.165849735001036     
 N   2.2523771767150218        8.8276476077037191        11.389046403355191     
 C  -1.2374565094236987        6.8486242298934839        9.9867234538194580     
 C  -2.0044145576409989        6.4591262649204007        14.398463850084509     
 C -0.52951601193495068        5.0219622400710122        13.135637629906478     
 C  -2.4729642785528201        6.0994643692261565        12.066925068659618     
 C  -2.8301231562530980        10.013754375655664        13.918384686922984     
 C  -2.7435394715458226        7.7664792113461170        14.477250846805040     
 C   1.3016427399548691        6.8673036105762257        15.252089396983429     
 C   2.0728292428878339        6.4568815902206014        10.841437321358637     
 C  0.59875858734178400        5.0226213004684723        12.106701535278550     
 C   2.5376094775356992        6.1086262529632114        13.175826751782765     
 C   2.8903836952085920        10.015146752188938        11.305053360751225     
 C   2.8103316763256836        7.7646820127425764        10.758282722211881     
 C  -2.0491337573428430        5.8810353924381378        10.643925593386884     
 C -0.91076183136445144        6.6369017266971131        8.6272184518055610     
 H  -2.6941299816558675        5.6340582982885135        14.647080812897386     
 H  -1.2037981587366728        6.4673567102394367        15.154467830602533     
 H  -1.1539333185923331        4.1239038720219607        12.989569681984880     
 H -0.10232267575128612        4.9630040301595058        14.141676673236645     
 H  -3.0635242325314156        7.0246214035136267        12.123858452487660     
 H  -3.1213654480808479        5.2643408436830237        12.378557138457717     
 H  -2.3355907063633081        10.838893798631624        13.411095180771479     
 C  -4.0295993427532792        10.187634306957081        14.605008174865944     
 C  -3.9325894412318356        7.8681253640676925        15.196872221117996     
 C   2.1111555447967651        5.8950440383213580        14.598702530883456     
 C  0.97473479890390935        6.6604621446353161        16.612564636204105     
 H   2.7634937961489947        5.6312127510983085        10.597713004276134     
 H   1.2734420167401255        6.4611137900702174        10.084179256088758     
 H   1.2260225139460490        4.1266180913102941        12.253051103666060     
 H  0.17139057580688588        4.9617833341520408        11.100862738086159     
 H   3.1261261199670205        7.0349107285843031        13.116561708698558     
 H   3.1878509194219129        5.2735410213766247        12.868592695572072     
 H   2.3919066009335275        10.842198662173116        11.805292696166887     
 C   4.0928440741470382        10.187137435476597        10.623200390851078     
 C   4.0021925198368686        7.8643941015771119        10.043111248778558     
 C  -2.5218706454241588        4.7714412185686772        9.9363379739382900     
 C  -1.3967172355095989        5.5201257538348472        7.9378345529212844     
 H -0.30245500075160292        7.3743453610968785        8.1057924823122551     
 H  -4.5017808050794166        11.165525514510053        14.645187332041269     
 C  -4.6005826077643581        9.0916183746866359        15.247108768546715     
 H  -4.3385456628233952        6.9887549044566715        15.690669932185873     
 C   2.5780955127724194        4.7846021514608550        15.309021939325543     
 C   1.4573289555299687        5.5445893422925216        17.305600008549735     
 H  0.36862921515014019        7.4005481614194748        17.132410622554499     
 H   4.5634284265694953        11.165581280296717        10.579413543876534     
 C   4.6689186524936703        9.0884198642879603        9.9903144432555493     
 H   4.4111793097115610        6.9833074729734319        9.5548989216765285     
 H  -3.1527738271917469        4.0478808516706168        10.453549633472425     
 C  -2.2106234803174374        4.5866433918635847        8.5859007413862436     
 H  -1.1385593101699556        5.4019973114757445        6.8842257320375326     
 H  -5.5500621976983311        9.1881250188488952        15.770937285257840     
 H   3.2038990989066169        4.0558741316436970        14.792813236978839     
 C   2.2664519655356812        4.6050105939299701        16.660112509742962     
 H   1.1998514509010223        5.4310385908320180        18.359913035089672     
 H   5.6211590650328391        9.1832402881214712        9.4712202318006575     
 H  -2.6136291798961597        3.7258271485999521        8.0620250055030152     
 H   2.6650487968771892        3.7437434220474497        17.186621133019575     
         256

 Dy   4.2907263763846162        8.7964760657407201E-002   4.2129099301807269     
 Cl   4.2913428208547053       -2.5925665414275216        4.2036635964953728     
 O   5.1090743744597589       0.55011433138266885        2.2449422308833076     
 N   5.6965974513198203        2.2254802671719704        4.6604312798747767     
 N   6.5105970714661385      -0.35265220492565885        5.4392838846242393     
 O   3.4702329593579138       0.55763164789424347        6.1770662085057673     
 N   2.8895794455308259        2.2255183929504434        3.7534689278774214     
 N   2.0660060857639513      -0.35201967848247573        2.9908828430944503     
 C   5.5533912500498062        1.6166222008808124        1.5772436189514294     
 C   6.3325422681991759        2.0193804220278238        5.9847930483345193     
 C   4.8592797270615833        3.4542529346484963        4.7176258220520939     
 C   6.7985106500572678        2.3661666727706065        3.6510623368658450     
 C   7.1481697827484707       -1.5403021396986925        5.5245168016302220     
 C   7.0698349426717622       0.71136945933211182        6.0672920647260025     
 C   3.0260486598329588        1.6267651762714994        6.8411111095492796     
 C   2.2521022006619971        2.0158386404316730        2.4302340457756459     
 C   3.7291487154608065        3.4526370169830014        3.6904457232138568     
 C   1.7880879859040777        2.3745746832767405        4.7620932605764175     
 C   1.4256377978309744       -1.5385016101098083        2.9106513629322990     
 C   1.5132181693250830       0.70837463098518949        2.3512803919374914     
 C   6.3703901346339586        2.5832860551583292        2.2294862163296121     
 C   5.2158333203367429        1.8326994910791854       0.22071688835593892     
 H   7.0237235965154836        2.8445419272012229        6.2288579720490098     
 H   5.5332389733108061        2.0152724490423419        6.7421459313093619     
 H   5.4861153923558259        4.3499529303677553        4.5672438819602350     
 H   4.4336954491456044        3.5180981902377724        5.7240450208009790     
 H   7.3849917206257567        1.4385579625499170        3.7092177087904745     
 H   7.4507907221921599        3.1995902907284641        3.9589546686908128     
 H   6.6484508722392341       -2.3681869126691764        5.0269304030310851     
 C   8.3519678753603284       -1.7114272007605604        6.2042107302317495     
 C   8.2635030407460484       0.61261233619502420        6.7791828924362001     
 C   2.2148917695816452        2.5946714131850244        6.1837005958434084     
 C   3.3568695344400332        1.8422062613596948        8.1990636753601525     
 H   1.5613346890849158        2.8410035124115205        2.1849072566599088     
 H   3.0504452181364279        2.0096797544428586        1.6719041812688360     
 H   3.1037131565333902        4.3499781430072728        3.8367486056053699     
 H   4.1544921130404564        3.5114448240897720        2.6837024645554148     
 H   1.1976807947728096        1.4493146739241058        4.7066818474204251     
 H   1.1393394511380410        3.2095745810883733        4.4508759737620327     
 H   1.9201560696344362       -2.3638068429237027        3.4175461842018215     
 C  0.22602034825237888       -1.7120631650432181        2.2242038280185579     
 C  0.32460731451632679       0.60680466046527171        1.6306745709943404     
 C   6.8375139597063983        3.6946154520649515        1.5209867091658338     
 C   5.6962357082938038        2.9511464024617973      -0.46980028773706917     
 H   4.6018627043907356        1.0986437867284384      -0.29849988825212043     
 H   8.8219196922681657       -2.6901391566025143        6.2496796217155159     
 C   8.9300280589613372      -0.61142727235015060        6.8328583283108566     
 H   8.6740832590358679        1.4945180903510475        7.2645344009908426     
 C   1.7473974366425473        3.7080568927951276        6.8888881378397215     
 C   2.8749233708940576        2.9617494360100203        8.8866625269290900     
 H   3.9648303582384017        1.1055194333340483        8.7215477334889773     
 H -0.24663297272605117       -2.6896488539315517        2.1844854314884690     
 C -0.34456658645455729      -0.61607759761754832        1.5817441193788622     
 H  -8.0362045264238804E-002   1.4859082496523741        1.1355630515249944     
 H   7.4707898527362282        4.4178162170970410        2.0359005840592066     
 C   6.5156234494035834        3.8831085477912470       0.17354558823183563     
 H   5.4290702329122542        3.0720547156959910       -1.5208499932368669     
 H   9.8832505670567130      -0.70521943008187538        7.3501922800460946     
 H   1.1184443371787243        4.4325387230217572        6.3705113726050078     
 C   2.0622254776952356        3.8958354343276911        8.2380262600898035     
 H   3.1354210107664633        3.0818498999313224        9.9394370352092469     
 H  -1.2948178682487250      -0.71208018222118452        1.0591454662119126     
 H   6.9136756106782586        4.7457344127403998      -0.35116565591049798     
 H   1.6630993760449204        4.7593674969050825        8.7603579063052042     
 Dy   4.2975931994467729        16.886234275635154        12.606779810444698     
 Cl   4.2976317088337010        19.562802607897538        12.612362924630741     
 O   3.4641806600727731        16.416352871596448        10.648741458935412     
 N   2.9016112270383876        14.737805775566958        13.068592923322747
[truncated: 1,281,471 more chars]
