# Supplementary material for: Unraveling the Contributions to Spin–Lattice Relaxation in Kramers Single-Molecule Magnets
Source: J Am Chem Soc. 2022 Dec 9;144(50):22965–75. doi: 10.1021/jacs.2c08876 (PMC9782788; doi:10.1021/jacs.2c08876)
Supplement: Supplementary file 2 — ja2c08876_si_002.zip [file ja2c08876_si_002.zip › phonon_Dy/mol-9/mode-1-10/6/Cart_disp.xyz]

         256

 Dy   4.2991360829068457        9.5520229809674506E-002   4.1621136497161659     
 Cl   4.3602501685697375       -2.5855834042133261        4.1338223843878170     
 O   5.0922035276606712       0.55365913727141358        2.1817576452367553     
 N   5.6879268244197343        2.2510389851157351        4.5802114287594335     
 N   6.4932187989573338      -0.30101227055325724        5.4507772963558132     
 O   3.4646109070366182       0.56471431604753086        6.1186979874020695     
 N   2.8794605226721610        2.2114708084211592        3.6783121842210660     
 N   2.0407728772943439      -0.39099892659445618        3.0149635581656873     
 C   5.5607214237918043        1.6034910572251868        1.5034295096926327     
 C   6.3124686698030485        2.0891254497606866        5.9174985351237410     
 C   4.8473735288928408        3.4794779742530424        4.5909194969436076     
 C   6.8006471910869921        2.3628312861678831        3.5789212630248914     
 C   7.1232604665523667       -1.4891011356600654        5.5860662000582417     
 C   7.0509384847520105       0.78383625218974207        6.0460356733734333     
 C   3.0401866559797406        1.6461638929995392        6.7754400442800042     
 C   2.2254012210038172        1.9574295596186495        2.3706346088011454     
 C   3.7162770172422022        3.4379698767049671        3.5649835581176075     
 C   1.7933211863863403        2.3889335197338610        4.6998034763220309     
 C   1.3950287754853179       -1.5777490609939298        2.9840206052226623     
 C   1.4888260235432889       0.64632738566097014        2.3379421805290233     
 C   6.3900345704529178        2.5639057209342049        2.1501198729939950     
 C   5.2389251889295512        1.8082828031722387       0.14122551325274435     
 H   6.9988109792936681        2.9250656520797000        6.1402924883097407     
 H   5.5066829753716586        2.1083703090562707        6.6682589213052301     
 H   5.4720158184340724        4.3710247874380146        4.4093300467307870     
 H   4.4205021540809897        3.5753857226186887        5.5946649516295608     
 H   7.3771167372406534        1.4300631600874543        3.6582761404059592     
 H   7.4585670060570157        3.1941609655193788        3.8803227603556678     
 H   6.6211399723480264       -2.3329374041858268        5.1169900640436987     
 C   8.3242693113049739       -1.6402748641874436        6.2748832224888673     
 C   8.2431860464582130       0.70668608520902398        6.7636336222201416     
 C   2.2402693686587618        2.6209503233409701        6.1144998880964323     
 C   3.3819156660879264        1.8662086340119299        8.1299795797696728     
 H   1.5280530146990581        2.7712436104923208        2.1070665985524895     
 H   3.0145132167414768        1.9291435537550030        1.6028691311237504     
 H   3.0897092619948361        4.3400863271741761        3.6794443178597485     
 H   4.1386287900603360        3.4623070649236656        2.5548411527862167     
 H   1.1916363665870870        1.4698281569430294        4.6652787140747476     
 H   1.1498739052203948        3.2272378121597329        4.3860582619187038     
 H   1.8861884892394531       -2.3850591144938669        3.5231208175033810     
 C  0.19603793648580867       -1.7741149533510470        2.3015446728010467     
 C  0.30276659255727734       0.51994133168549506        1.6166196439268432     
 C   6.8916443450045763        3.6521716043104613        1.4287264211097730     
 C   5.7558925765435633        2.9023508821569455      -0.56299108558834732     
 H   4.6104614143127050        1.0837854894311878      -0.37382649719750505     
 H   8.7892454766396266       -2.6201816547670891        6.3595934913250556     
 C   8.9068455696230711      -0.51749696270236889        6.8594036027132255     
 H   8.6565472280081455        1.6031758033678882        7.2206375493041000     
 C   1.8024355929281899        3.7521527877122698        6.8116408088380975     
 C   2.9309628590593357        3.0045705947076251        8.8085349943663651     
 H   3.9757021047647809        1.1181515095157200        8.6537163506685548     
 H -0.28093950737015388       -2.7505462438754518        2.3012049809188992     
 C -0.36770027904398395      -0.70346860780694931        1.6096742215209037     
 H  -9.7784482565152500E-002   1.3822077060548259        1.0884336920936266     
 H   7.5336235027341454        4.3711388095833703        1.9391477765905432     
 C   6.5945119091685056        3.8224653362521042        7.3074227094174313E-002
 H   5.4997942224526595        3.0136135436143379       -1.6180854068465582     
 H   9.8618393194569105      -0.59490694969166669        7.3760395872770683     
 H   1.1808823683167482        4.4814816703204841        6.2913657454791236     
 C   2.1369723751208474        3.9514082235787424        8.1546426402513852     
 H   3.1987526310809100        3.1292280613007430        9.8588254016102930     
 H  -1.3136076715794365      -0.81851470911435331        1.0822605808742314     
 H   7.0275626053351479        4.6619570087328643      -0.46214917323527582     
 H   1.7676398962757409        4.8333597926542042        8.6697943953599808     
 Dy   4.2747471079789321        16.866380882506135        12.488852285622439     
 Cl   4.1998820126431156        19.545579154791792        12.525158493769732     
 O   3.4568971937648265        16.363550281636261        10.534443444562177     
 N   2.9386955051163812        14.681532886535432        12.962637865661229     
 N   2.0626841251204340        17.221030890535037        13.749253743797706     
 O   5.1258264791228463        16.443344911278242        14.452932910187727     
 N   5.7407621618036124        14.766835643400146        12.044929094111238     
 N   6.4958908919606904        17.382126518899831        11.281843066213945     
 C   3.0120778989150718        15.291239549729470        9.8748403744133419     
 C   2.3200518063688240        14.856130606494558        14.299875158366875     
 C   3.8070423523085273        13.473265081164472        12.992892703926143     
 C   1.8215630899774187        14.519354911379329        11.974503170628545     
 C   1.3962189839344572        18.392111754061528        13.843572787735802     
 C   1.5597077797872663        16.149669282551532        14.414119200242020     
 C   5.5672469820103192        15.379742895449596        15.126640332083564     
 C   6.3840941405337865        15.008437278121839        10.729209128354800     
 C   4.9324275764265311        13.519224222162402        11.960900940355005     
 C   6.8341108782864080        14.636261619322514        13.066386541607432     
 C   7.1119107843668683        18.582765265457940        11.214059504560625     
 C   7.1039774372990774        16.327520528715134        10.681206341662977     
 C   2.2245993515756490        14.311765263347851        10.544769379432321     
 C   3.3152114077902892        15.088466850793019        8.5087568937773046     
 H   1.6466604330574830        14.014224862373000        14.538616038861800     
 H   3.1301217836367576        14.858549284562242        15.045897631663316     
 H   3.2020777128663203        12.564735418770173        12.832567251961263     
 H   4.2400895871609228        13.404986693674553        13.995394087856379     
 H   1.2167583970119766        15.434605617705767        12.044670193404473     
 H   1.1924698317772455        13.672194506363748        12.294112713962464     
 H   1.8546575419501210        19.225953447307187        13.315294691032243     
 C  0.21626213308186593        18.540198452449747        14.568838368502945     
 C  0.39911900506400932        16.228868079616181        15.185771476222229     
 C   6.3919799515649656        14.413464025587688        14.483896340432901     
 C   5.2180255452351156        15.164440345017814        16.481048287501903     
 H   7.0873163006161555        14.198188196839364        10.469810267406556     
 H   5.5891304567146562        15.021586056251243        9.9672222271631448     
 H   5.5813949800406562        12.635018255655032        12.092340259905788     
 H   4.5060781339344516        13.464255868820560        10.953821212666538     
 H   7.4102313571128322        15.571127508841295        13.017400558124280     
 H   7.5000418481112474        13.811410078120582        12.763914280025146     
 H   6.5783852204115343        19.403294096609411        11.689995019825023     
 C   8.3375181662431945        18.775841369739503        10.576918928775369     
 C   8.3282970389956787        16.444784805846272        10.025089477116657     
 C   1.7470596297086309        13.200777143949596        9.8430546984945551     
 C   2.8197454705090852        13.973073032130998        7.8232658573659259     
 H   3.9056711414745551        15.834333115828302        7.9783071712728759     
 H -0.28435182382468882        19.504292933726759        14.611911271078247     
 C -0.29825722530931092        17.435987911681043        15.247564446163999     
 H   3.4259395146326296E-002   15.344939854026080        15.705666682536920     
 C   6.8455212862354564        13.298500174807948        15.196817897244586     
 C   5.6827118820449369        14.041768618809318        17.175331400687757     
 H   4.6006246202766583        15.899488562987301        16.994578392029407     
 H   8.7827188652487393        19.766352073793012        10.535903434286638     
 C   8.9697421873446892        17.682959901656410        9.9857323850439794     
 H   8.7779396344452110        15.566363897444191        9.5665682058204684     
 H   1.1389353988504576        12.465122032302256        10.371492351872783     
 C   2.0266492443080439        13.030288121946141        8.4836342614819120     
 H   3.0560179044118962        13.863242697706593        6.7631958189977457     
 H  -1.2312526070882353        17.515623069486818        15.804093363501384     
 H   7.4858128274533229        12.576680541335454        14.688611045875012     
 C   6.5029901827814349        13.104976128006777        16.539361274034775     
 H   5.4030466511976991        13.920144088423474        18.223191623377442     
 H   9.9412140909190434        17.791530067745658        9.5045245692180238     
 H   1.6134602136221228        12.172693832911026        7.9638965349751398     
 H   6.8838411028962607        12.235917769108797        17.068538494812593     
 Dy   2.1599815479024342E-002   8.5519224571259649        4.2593401538496947     
 Cl  -5.2824359878499011E-002   5.8700988870624657        4.2947952573122166     
 O  0.86105797076081569        9.0222997005340968        2.3008683448621556     
 N   1.4399226570925339        10.665840516204542        4.7361371446933571     
 N   2.2717921629872162        8.0692151802981158        5.4174714293135882     
 O -0.77361448948385447        9.0295511609370944        6.2308272446144954     
 N  -1.3728182984424333        10.709195337511066        3.8229718095170462     
 N  -2.1543871860412604        8.1457197493682365        2.9385329475099446     
 C   1.2784456225073730        10.106904947172424        1.6450228192372125     
 C   2.0897911069459565        10.419715269703147        6.0479330810469145     
 C  0.60073817554588005        11.892561568581845        4.8422718901213200     
 C   2.5295899310937653        10.843709051074901        3.7177080133282958     
 C   2.9182774065705872        6.8828694939854795        5.4489897151689739     
 C   2.8283114895836223        9.1103530496455427        6.0847334985161865     
 C  -1.2543595128224625        10.077351183008016        6.9046967199569806     
 C  -1.9909191112581268        10.542202852229543        2.4842578973875993     
 C -0.52861636498859654        11.934822022775531        3.8137411029655315     
 C  -2.4869382402007583        10.826845767692010        4.8201195247707327     
 C  -2.7830642614429504        6.9568782075265512        2.8000464551885802     
 C  -2.7222300852612826        9.2329555651240387        2.3551944810134375     
 C   2.0811969566521760        11.080381724365175        2.3046919569561619     
 C  0.92353938654692169        10.336231731933644       0.29479070551500886     
 H   2.7838386895740435        11.236662126426985        6.3104570777806170     
 H   1.2975861960209965        10.391458878076092        6.8124537354787300     
 H   1.2287505212356007        12.793485749757798        4.7263560343672646     
 H  0.17631429087323769        11.920908182903029        5.8513958909435617     
 H   3.1302913842443743        9.9238797065767237        3.7515828301142582     
 H   3.1725365916160766        11.681173986046376        4.0347087651592402     
 H   2.4231992919656760        6.0725099585473981        4.9183128854343625     
 C   4.1231498670133790        6.6915267026542269        6.1223877511961780     
 C   4.0197639690190723        8.9887851221176156        6.7969246389267939     
 C  -2.0808956013140469        11.034370018124731        6.2498297156886178     
 C -0.94923960696339216        10.280418415247581        8.2708357859472414     
 H  -2.6816054660948341        11.373417255973285        2.2568879821096908     
 H  -1.1827474371968165        10.565074098500769        1.7362405036270685     
 H  -1.1509418471744959        12.828050212800949        3.9962467351379849     
 H -0.10077101728774565        12.031703100143234        2.8105630412656710     
 H  -3.0647343778289584        9.8942532429024066        4.7438508167399798     
 H  -3.1439389228439030        11.657379711687973        4.5140346262380895     
 H  -2.2748431663199189        6.1113166435250177        3.2593697981893968     
 C  -3.9898718592741438        6.8064289530176145        2.1212419632920332     
 C  -3.9210538463140465        9.1561367354999277        1.6482870432771213     
 C   2.5079922579035858        12.219223247868701        1.6125483619554408     
 C   1.3614905960239831        11.483560387387641      -0.37861317923361915     
 H  0.32729002266560053        9.5904858354503091      -0.22958235611400021     
 H   4.6012197871255704        5.7157849771309159        6.1248546611151600     
 C   4.6913528709793768        7.7661502996198433        6.8040716959276057     
 H   4.4233556156472318        9.8540267362140543        7.3175168512095503     
 C  -2.5887183357294963        12.123889075517745        6.9655950916043183     
 C  -1.4756078358767672        11.373371678425448        8.9703688876288439     
 H -0.32655028261373842        9.5552080812480842        8.7918665473213089     
 H  -4.4509697923613079        5.8250137173046701        2.0335840698765644     
 C  -4.5825964450105623        7.9310145127525145        1.5501709905668961     
 H  -4.3413692029130981        10.054756077297114        1.2013790112093792     
 H   3.1300245571101066        12.948105092730291        2.1331648939803247     
 C   2.1579975037562997        12.428877142187693       0.27443458857365732     
 H   1.0811780819527261        11.616648970575055       -1.4249076186726188     
 H   5.6405331071724509        7.6541674679626155        7.3259572079086892     
 H  -3.2245237228100105        12.843228176328525        6.4479026724584028     
 C  -2.3057268545166631        12.294340441927824        8.3247036982450684     
 H  -1.2319713024891228        11.484098749326137        10.028634369246490     
 H  -5.5431176720943922        7.8548587869120103        1.0433154986694761     
 H   2.5161658414987946        13.318180301374124      -0.23716821669868254     
 H  -2.7439757253697836        13.134061244347450        8.8558889168108781     
 Dy   2.4078828364173396E-002   8.3896777578236996        12.739978653551463     
 Cl   9.7594038467638838E-002   11.068289894824691        12.693808098940826     
 O -0.81186323849909825        7.9552288922030492        10.775263786438273     
 N  -1.4435637416818941        6.2942438323735770        13.186053744916261     
 N  -2.1960333357734201        8.9136234330273734        13.948906320099324     
 O  0.83697878294620798        7.8954472326833764        14.703169340956375     
 N   1.3618353234071854        6.2050774186695561        12.277008879803621     
 N   2.2493096761159896        8.7401784975191728        11.498200020861340     
 C  -1.2538072041322019        6.8901243497156406        10.104484488907199     
 C  -2.0893332801382538        6.5389141242313329        14.499798260748124     
 C -0.63550602687099145        5.0465211493360123        13.275409652355476     
 C  -2.5347023099272401        6.1626600662020863        12.162322038426671     
 C  -2.8055083450400211        10.117198184712828        14.026408347828253     
 C  -2.8070845053081310        7.8590007878058188        14.547290860654336     
 C   1.2863305408238839        6.8284384604944428        15.367582716538976     
 C   1.9860541431688881        6.3764467196826100        10.941786491056050     
 C  0.49285886358020481        4.9973258272163950        12.246555565795198     
 C   2.4753025333733958        6.0451854807861283        13.269406389925301     
 C   2.9189408395656957        9.9099047211193731        11.408983953406629     
 C   2.7470214096760199        7.6700213486878939        10.826873560841937     
 C  -2.0877676832310552        5.9320270788826193        10.747335204808271     
 C -0.89295069833111373        6.6646796797439825        8.7545997389097199     
 H  -2.7933457656719707        5.7295923843968275        14.759985209582711     
 H  -1.2952801053486271        6.5534839517570296        15.262784367542686     
 H  -1.2843122853201954        4.1618519974937573        13.145303758719439     
 H -0.21126464636811509        4.9949472893117166        14.283668838076260     
 H  -3.1082698114478258        7.0993887118845080        12.206549008271658     
 H  -3.2038537168709253        5.3407162501273096        12.466068171294538     
 H  -2.2690780710712324        10.937952856870018        13.553305365481679     
 C  -4.0272442749529676        10.312978997322958        14.670241030387832     
 C  -4.0295468983611702        7.9778642238916007        15.207059211357592     
 C   2.0713380415175702        5.8447072158918099        14.700039806113045     
 C  0.99287529747487591        6.6356585222033306        16.737584362482458     
 H   2.6611141595593972        5.5342665206601875        10.708692092293729     
 H   1.1796260292440863        6.3757513583884124        10.191990267404638     
 H   1.0967063455073642        4.0886522470746058        12.410484829216802     
 H   6.2987227230585641E-002   4.9270299339908590        11.242867994779397     
 H   3.0817181912418978        6.9592569836623612        13.197153484237289     
 H   3.1041088171598092        5.1960078374122034        12.954631102794385     
 H   2.4641558827651910        10.742761520081597        11.942727317526240     
 C   4.0980910678024269        10.057687122021548        10.681887784898461     
 C   3.9048089138295849        7.7500091824211488        10.050425083928387     
 C  -2.5398403474424618        4.8145972139425330        10.037506275374060     
 C  -1.3543345704653378        5.5379113365118213        8.0641887260339491     
 H -0.26860323992685042        7.3949071698013240        8.2420283056041370     
 H  -4.4657861512615051        11.306289778750070        14.720312255925617     
 C  -4.6641737904300040        9.2190712682696780        15.256247235255637     
 H  -4.4820747002683881        7.0987552082531566        15.662326414575228     
 C   2.5545937901789162        4.7396639750356346        15.407298948528403     
 C   1.4964817778431638        5.5278351402784800        17.429211201179456     
 H  0.40480701964019367        7.3843133087498316        17.266606799169953     
 H   4.6030221956175250        11.020014610589374        10.644607318788607     
 C   4.6062511747734050        8.9553183961367484        9.9941296286932584     
 H   4.2653253977143191        6.8676572741149178        9.5240352746076820     
 H  -3.1877356012184919        4.0988902945732715        10.544484732752494     
 C  -2.1845638933750489        4.6095625670150540        8.6993819822082461     
 H  -1.0649772614202182        5.4073375726859529        7.0196277292683371     
 H  -5.6326910893012716        9.3294517221926299        15.742932398174242     
 H   3.1608458048320869        4.0010656205336064        14.880499965965656     
 C   2.2858521473180526        4.5804312463087449        16.770523539689048     
 H   1.2701692911570146        5.4272163886594704        18.492651060334108     
 H   5.5387743586547984        9.0346807041790420        9.4364343204242545     
 H  -2.5632992557412311        3.7373072444380462        8.1735220277874472     
 H   2.7050586356275645        3.7285428477460587        17.294665089649683     
         256

 Dy   4.2984742830065032        9.5136322304190779E-002   4.1646186995453576     
 Cl   4.3565464949912505       -2.5859403445426596        4.1372248525884263     
 O   5.0927887035276376       0.55346542230784290        2.1848750871449178     
 N   5.6881474318287477        2.2497312946099486        4.5841972769564618     
 N   6.4938418462144671      -0.30363493612059439        5.4502029856030223     
 O   3.4646889647347874       0.56436987031015429        6.1216001067569668     
 N   2.8797513256735532        2.2121745644551010        3.6820577280350126     
 N   2.0417544212196264      -0.38903851685973334        3.0138028077124028     
 C   5.5601702673522135        1.6040933298689275        1.5070644661330010     
 C   6.3132804077578957        2.0856119462226523        5.9208299762075542     
 C   4.8477749196031992        3.4782005096453905        4.5972294643764275     
 C   6.8003212967676427        2.3629546883944887        3.5824947432586471     
 C   7.1242303200747488       -1.4917155172120622        5.5830146310603297     
 C   7.0516702852244100       0.78017329640525490        6.0470694759547614     
 C   3.0393332596107534        1.6452318423045622        6.7786946868860039     
 C   2.2265204277186266        1.9603463517127171        2.3736050054210880     
 C   3.7167228193150921        3.4386916970547188        3.5712351417467270     
 C   1.7928525842420233        2.3882269297821677        4.7029148538259289     
 C   1.3962561468810519       -1.5757637819892334        2.9804107157815292     
 C   1.4898090489761244       0.64943699555292156        2.3386096802375720     
 C   6.3888589600252725        2.5648193908274948        2.1540442659092953     
 C   5.2376982805780736        1.8093921450936268       0.14510868399510712     
 H   6.9998838885139847        2.9210049090407151        6.1446619173242532     
 H   5.5078355687430758        2.1037167564534576        6.6719372922599689     
 H   5.4725404898223688        4.3699432668961142        4.4171863885842475     
 H   4.4209786085819403        3.5725219332327542        5.6011113933880825     
 H   7.3772867168136207        1.4304415271380815        3.6607975433956614     
 H   7.4579652963591654        3.1943856961984096        3.8842163800928842     
 H   6.6222013782356255       -2.3347549260765352        5.1125426197215136     
 C   8.3253888799347262       -1.6438976980630715        6.2713558444294240     
 C   8.2440045001203028       0.70193386468357288        6.7643565642191339     
 C   2.2388297894208238        2.6196642269939217        6.1179434722816106     
 C   3.3806246676235299        1.8651064176513334        8.1333704512011895     
 H   1.5295148349741050        2.7747350847327050        2.1109351585948652     
 H   3.0160976535594033        1.9331411855222527        1.6063150017375629     
 H   3.0902260790050944        4.3405808702554669        3.6872775307917611     
 H   4.1392272560073193        3.4647338272174824        2.5612622691469058     
 H   1.1917298919677328        1.4688149864308777        4.6673605758210099     
 H   1.1491389943443751        3.2263661205217464        4.3892983455027688     
 H   1.8875503478924804       -2.3839690018241733        3.5179406090832117     
 C  0.19725792965651823       -1.7709843596134947        2.2976941441209942     
 C  0.30364912777441350       0.52429572897122023        1.6172793182905010     
 C   6.8888287660943472        3.6541921074099379        1.4332760184842845     
 C   5.7529423042113859        2.9046164438740982      -0.55844936289892999     
 H   4.6099746633120695        1.0844135845146285      -0.37016175827762976     
 H   8.7905882220726461       -2.6237559955637346        6.3541219377738027     
 C   8.9077860132719184      -0.52225414996225039        6.8580313478225641     
 H   8.6572576702227391        1.5976959460344939        7.2227499277738945     
 C   1.7995824788767805        3.7500145255966562        6.8154691039611928     
 C   2.9282086156463691        3.0025800852222440        8.8123536420680466     
 H   3.9751456062015418        1.1176288357399340        8.6570335175851270     
 H -0.27952490227164623       -2.7474635301816792        2.2953945884229543     
 C -0.36676910768178472      -0.69907797591660181        1.6082342942948584     
 H  -9.7087032251894884E-002   1.3873999029870845        1.0907115453939453     
 H   7.5303605615524383        4.3733737646892017        1.9439333613060159     
 C   6.5905777028600809        3.8253317510044988        7.7997350459465598E-002
 H   5.4963866714400265        3.0163090055536212       -1.6133716502642304     
 H   9.8627127149940659      -0.60048609271708342        7.3746630758232143     
 H   1.1776376786009108        4.4790908252944597        6.2953010339801674     
 C   2.1332482415798051        3.9487616871298057        8.1587416573538167     
 H   3.1957253067218647        3.1270620770907058        9.8627394364997780     
 H  -1.3128632587254647      -0.81317273062863560        1.0810069411155199     
 H   7.0219595039083904        4.6659313768262214      -0.45671954434851203     
 H   1.7624931857619539        4.8298337178864941        8.6742339054719828     
 Dy   4.2763970189899858        16.867361945075828        12.494694762486317     
 Cl   4.2052439180259595        19.546426314502202        12.529475758086244     
 O   3.4577551795715853        16.366112311759448        10.540128212384069     
 N   2.9373568430555621        14.684331356938660        12.967954667458168     
 N   2.0641895670094126        17.225680790318282        13.754088486227820     
 O   5.1267562871667041        16.442334212134330        14.458517921778341     
 N   5.7393774187734321        14.765535162910139        12.050183502625677     
 N   6.4973995899476558        17.379020724619838        11.286411010078249     
 C   3.0131713528543185        15.293851700977998        9.8803241487076754     
 C   2.3181507285203828        14.860527677029829        14.304681400998533     
 C   3.8042489389931009        13.475094600136249        12.999491115424835     
 C   1.8207573246585478        14.522876663240362        11.979065471067118     
 C   1.3989403907627345        18.397463192113452        13.847982731239011     
 C   1.5587533453979030        16.154659235648953        14.417388423049919     
 C   5.5681833851598030        15.378521885832116        15.131951854519386     
 C   6.3821179371820973        15.005485406865747        10.733950521922059     
 C   4.9296613395252047        13.518824942334282        11.967519621787254     
 C   6.8332909724020876        14.634278813971388        13.070854393902060     
 C   7.1146659992835248        18.578928299115042        11.217943023912595     
 C   7.1029910462641244        16.323944496039378        10.684347518429828     
 C   2.2247704396368664        14.314763443275458        10.549667218185704     
 C   3.3176488714207748        15.090516050843368        8.5146253591634391     
 H   1.6440472306646090        14.019376102899351        14.543918113923711     
 H   3.1278635682449196        14.863189396514130        15.051084047170150     
 H   3.1982097177680040        12.567161102161664        12.839825525763201     
 H   4.2371080124878766        13.407095515415826        14.002111190573560     
 H   1.2166660879063778        15.438617453700477        12.048659037414250     
 H   1.1907571339633831        13.676289669640562        12.298335392169340     
 H   1.8591423852026150        19.231055623956827        13.321031546210630     
 C  0.21794472525777264        18.546548801042260        14.571270719822799     
 C  0.39666465270580886        16.234676609615374        15.186353536646116     
 C   6.3920316004867175        14.411876390473303        14.488636604816255     
 C   5.2199568050483602        15.163514106141925        16.486615231746807     
 H   7.0846250640753485        14.194470033867397        10.475059608571229     
 H   5.5868039816189237        15.018359037408681        9.9723340983799886     
 H   5.5776152647986237        12.634074026257279        12.099748659095498     
 H   4.5031911362327284        13.463429142009531        10.960540460718210     
 H   7.4100762040671899        15.568687913959231        13.021351813368065     
 H   7.4983644244106857        13.808891485324553        12.768015909733888     
 H   6.5829211897709579        19.399833463193943        11.695028265513772     
 C   8.3392448121760356        18.770840979402529        10.578768641326601     
 C   8.3258598705458944        16.440209694508958        10.025568567845824     
 C   1.7479968293531993        13.203498597662115        9.8478441704098287     
 C   2.8231368548186309        13.974754114639447        7.8290886434776299     
 H   3.9087567929608276        15.836067968651887        7.9845084275142320     
 H -0.28132045249845439        19.511275118395424        14.614487699634335     
 C -0.29937792932884533        17.442525602796991        15.247787107850799     
 H   2.9805881704009982E-002   15.350817874484777        15.704707848550074     
 C   6.8459731310786838        13.296934041877551        15.201294707082356     
 C   5.6852224382476901        14.040961252363852        17.180710389708366     
 H   4.6031858735378259        15.898808145352936        17.000541604257936     
 H   8.7857886790813016        19.760707330123363        10.537637584997306     
 C   8.9686888912274547        17.677614287288591        9.9856335261417790     
 H   8.7734938568629506        15.561601177901981        9.5656863451994454     
 H   1.1390731790479347        12.468233285372143        10.375848291049143     
 C   2.0293577890526415        13.032180471928834        8.4889266009578161     
 H   3.0606167500213015        13.864446404371265        6.7693768835378583     
 H  -1.2332677961738234        17.522790431427474        15.802584728441314     
 H   7.4854392405506571        12.574719756308681        14.692619385726260     
 C   6.5048087562523627        13.103947911336439        16.544211293678035     
 H   5.4064915867628143        13.919618982087300        18.228836599958569     
 H   9.9392941531080901        17.785415749803377        9.5026982798771229     
 H   1.6171527208410166        12.174139018820474        7.9690823465663829     
 H   6.8862587385264478        12.235091217873357        17.073186717526966     
 Dy   2.1351098390073125E-002   8.5519594727846666        4.2567565607722102     
 Cl  -5.0160156504574060E-002   5.8700644061243423        4.2912088056866056     
 O  0.85969264327277495        9.0221422972023930        2.2977554809390481     
 N   1.4389007009479071        10.666834114759315        4.7321956678136887     
 N   2.2701390861378554        8.0715155950682096        5.4182551274129089     
 O -0.77462959922466179        9.0296924562652396        6.2278355014587703     
 N  -1.3738819856103115        10.708314665815513        3.8191613069861940     
 N  -2.1562533303341973        8.1436332786748249        2.9395750632894471     
 C   1.2784450923570043        10.105846158498803        1.6413447105953520     
 C   2.0882128277786585        10.422966201067990        6.0446321407595693     
 C  0.59962190116358605        11.893594182102753        4.8359672389352539     
 C   2.5291299739890771        10.843240316491155        3.7141847233618810     
 C   2.9162330293970578        6.8851221772062052        5.4522294367955251     
 C   2.8267027053494411        9.1137026651582662        6.0837802414453774     
 C  -1.2539915894013394        10.078362715332615        6.9012153152091313     
 C  -1.9926996379302204        10.539179153168066        2.4811542441282195     
 C -0.52978011622916665        11.933900180766754        3.8074915140322552     
 C  -2.4872934301807201        10.827339412767410        4.8169255863221965     
 C  -2.7853334352158030        6.9548233065852241        2.8036147456041514     
 C  -2.7239856081982188        9.2298019200978363        2.3543727309527656     
 C   2.0817133643995671        11.079068141481917        2.3007684180933539     
 C  0.92467730805457560        10.334412536096961       0.29071852395425840     
 H   2.7820998361753411        11.240406838485637        6.3059918242315858     
 H   1.2957240575849467        10.396027707587287        6.8088638964647927     
 H   1.2275798725388205        12.794268290144908        4.7184353182439009     
 H  0.17515862339457580        11.923623601137878        5.8449624491863839     
 H   3.1293407005871559        9.9231520724528881        3.7491505966435454     
 H   3.1723505168552730        11.680607705644057        4.0308615579262783     
 H   2.4209705884823922        6.0739603770350286        4.9230359362576444     
 C   4.1210331486477099        6.6947469829965156        6.1259638355663695     
 C   4.0181638716781185        8.9931951205467335        6.7961251430754546     
 C  -2.0801172664083447        11.035630696563494        6.2462210102091866     
 C -0.94759090396522250        10.282144331855203        8.2669329410048800     
 H  -2.6836096241100922        11.369892732024621        2.2528032189192060     
 H  -1.1849042965669758        10.560878548215731        1.7327408076557149     
 H  -1.1521358671807711        12.827393353425903        3.9884107543160856     
 H -0.10206243356335837        12.029071629736073        2.8041439957123875     
 H  -3.0655589240475103        9.8949922628272855        4.7417628043679807     
 H  -3.1440923849717075        11.657971507763575        4.5106714248211848     
 H  -2.2773558136539229        6.1100905281487670        3.2645638189999269     
 C  -3.9921270919054366        6.8033564936017337        2.1250075360424314     
 C  -3.9226920008783441        9.1518640937699303        1.6474357284632652     
 C   2.5104235519734064        12.216665079195266        1.6079274988426688     
 C   1.3647138887827841        11.480371240108258      -0.38344867783193820     
 H  0.32780329508732053        9.5891034633927941      -0.23350150409330020     
 H   4.5988082586092922        5.7189090445643700        6.1303540258444018     
 C   4.6895747710704079        7.7705204894238511        6.8053588364962252     
 H   4.4219989988698698        9.8591862499133516        7.3151978641590727     
 C  -2.5860467919780215        12.126306926571859        6.9614400614091023     
 C  -1.4718623138529290        11.376399011349177        8.9658321249624020     
 H -0.32542898432805151        9.5564897680356804        8.7879961977252421     
 H  -4.4535280263132426        5.8220202044194371        2.0393387442727362     
 C  -4.5843959001900343        7.9267577956148889        1.5514095362035514     
 H  -4.3427114834324438        10.049707213782259        1.1988713892689102     
 H   3.1327919129746014        12.945386930433775        2.1283757200813085     
 C   2.1620297488984850        12.425204194333308       0.26928756694497447     
 H   1.0852648029750900        11.612794079126303       -1.4300410906089880     
 H   5.6389226568888278        7.6593673367044852        7.3270755869532547     
 H  -3.2216488714845100        12.845776658752099        6.4437052487054824     
 C  -2.3013325115008301        12.297822177901432        8.3200013737178136     
 H  -1.2272591693146666        11.487745108179828        10.023777723774165     
 H  -5.5446682281246726        7.8497358492314095        1.0442317643310024     
 H   2.5220993657588546        13.313256764850419      -0.24291074219874842     
 H  -2.7377035662512941        13.138729073195078        8.8507039293403338     
 Dy   2.4491189600964726E-002   8.3894370633525153        12.733747064623890     
 Cl   9.4082893139256885E-002   11.068205583308456        12.689397420838784     
 O -0.81070177746914329        7.9533234888278965        10.769177869311360     
 N  -1.4399274989027995        6.2919569622998983        13.180443841920448     
 N  -2.1956181771847487        8.9093178344810049        13.943660124834357     
 O  0.83795598561889761        7.8971030745242077        14.697198682198557     
 N   1.3655240713968262        6.2073060492860783        12.271450702588439     
 N   2.2495880477601902        8.7444721385382138        11.493029825753274     
 C  -1.2530027106705919        6.8882200315848587        10.098596214671838     
 C  -2.0851417365013409        6.5348736490247665        14.494729424710718     
 C -0.63029838127244187        5.0452693439942120        13.268363693172702     
 C  -2.5316411669258780        6.1596129770869821        12.157517934980337     
 C  -2.8065360090030200        10.112087149297187        14.021431859801840     
 C  -2.8039089410727245        7.8543459522305277        14.543873038771618     
 C   1.2870714160876897        6.8301554508097206        15.361812358017028     
 C   1.9903480703954437        6.3804651676134796        10.936777365483248     
 C  0.49806361441119451        4.9985606513655751        12.239507204355439     
 C   2.4783891740997261        6.0481861471568221        13.264704591174036     
 C   2.9177242258674108        9.9150505995734033        11.404227938106297     
 C   2.7501948385322188        7.6747288413334989        10.823542260919840     
 C  -2.0858564787945024        5.9296309215634881        10.742125024537858     
 C -0.89391656822455801        6.6635509322767836        8.7482028389142350     
 H  -2.7884655552283721        5.7247677948069855        14.754273724298576     
 H  -1.2907723343211959        6.5490511437691783        15.257379415785552     
 H  -1.2779317290541854        4.1599672657790698        13.137431203628466     
 H -0.20591112986470933        4.9932754298211304        14.276509496982445     
 H  -3.1060110257954343        7.0957920466352826        12.202409791823074     
 H  -3.1997968413623790        5.3370291072959439        12.461613383794811     
 H  -2.2721033582926706        10.933103745941516        13.546785120787595     
 C  -4.0272005223303191        10.306752754561810        14.667338420663441     
 C  -4.0247586769131116        7.9723190679870211        15.206541751804712     
 C   2.0732970430916917        5.8470120721572192        14.694942171657392     
 C  0.99187263391113212        6.6365833847481639        16.731307895533337     
 H   2.6661635399264272        5.5391077039071783        10.703089705464043     
 H   1.1842646327218822        6.3800926188839915        10.186616073764405     
 H   1.1030339260069961        4.0904832121258758        12.402530127185962     
 H   6.8318419869056360E-002   4.9287896558063169        11.235708481440428     
 H   3.0839594010248028        6.9628379023942433        13.193134252625423     
 H   3.1082249561268189        5.1996925976215937        12.950264056424666     
 H   2.4608527519819314        10.747573305482517        11.936464677394929     
 C   4.0979947382573050        10.064066318655470        10.679322180078538     
 C   3.9096254393581056        7.7557348270550914        10.050061179501967     
 C  -2.5389751933803386        4.8126262870904064        10.032361370070358     
 C  -1.3565744185270709        5.5373400784462303        8.0577837974422515     
 H -0.27038339746550788        7.3941612346762584        8.2352107101739307     
 H  -4.4673433955234296        11.299325791602568        14.717051093934336     
 C  -4.6609827713535035        9.2126740995411946        15.255900077842854     
 H  -4.4750531916499687        7.0931547607704992        15.663581467131465     
 C   2.5557118621199701        4.7416606089488527        15.402307896326983     
 C   1.4943724888610057        5.5282958564745561        17.422946783900482     
 H  0.40289204041818399        7.3847903616323398        17.259891803781457     
 H   4.6012871539466493        11.027167112569906        10.641850438779176     
 C   4.6094002370547349        8.9619471844749103        9.9940556030935959     
 H   4.2724700004736036        6.8734891985191719        9.5254249086822984     
 H  -3.1859829941875670        4.0964880615446075        10.539841564964869     
 C  -2.1859529681712964        4.6086872992543011        8.6935973838178331     
 H  -1.0688329429292074        5.4074601611466555        7.0127491601299203     
 H  -5.6286020202412077        9.3223349570679996        15.744349104390528     
 H   3.1629779160454827        4.0035913434819266        14.876030833137373     
 C   2.2847614826771503        4.5813249694433082        16.764899118604596     
 H   1.2664409357891639        5.4269597000414969        18.485907740622402     
 H   5.5428531088120589        9.0421102270700899        9.4381927909880421     
 H  -2.5659175304291697        3.7370371359611436        8.1677920095430760     
 H   2.7029106509561864        3.7289296717787557        17.289115226157200     
         256

 Dy   4.2978124831061608        9.4752414798707066E-002   4.1671237493745492     
 Cl   4.3528428214127635       -2.5862972848719932        4.1406273207890356     
 O   5.0933738793946040       0.55327170734427222        2.1879925290530799     
 N   5.6883680392377602        2.2484236041041616        4.5881831251534901     
 N   6.4944648934715996      -0.30625760168793154        5.4496286748502314     
 O   3.4647670224329565       0.56402542457277782        6.1245022261118631     
 N   2.8800421286749449        2.2128783204890432        3.6858032718489593     
 N   2.0427359651449093      -0.38707810712501056        3.0126420572591184     
 C   5.5596191109126236        1.6046956025126682        1.5106994225733694     
 C   6.3140921457127437        2.0820984426846181        5.9241614172913675     
 C   4.8481763103135567        3.4769230450377382        4.6035394318092475     
 C   6.7999954024482934        2.3630780906210949        3.5860682234924024     
 C   7.1252001735971300       -1.4943298987640588        5.5799630620624177     
 C   7.0524020856968095       0.77651034062076785        6.0481032785360895     
 C   3.0384798632417667        1.6442997916095854        6.7819493294920035     
 C   2.2276396344334355        1.9632631438067847        2.3765754020410310     
 C   3.7171686213879820        3.4394135174044704        3.5774867253758464     
 C   1.7923839820977063        2.3875203398304747        4.7060262313298278     
 C   1.3974835182767860       -1.5737785029845368        2.9768008263403960     
 C   1.4907920744089600       0.65254660544487308        2.3392771799461207     
 C   6.3876833495976264        2.5657330607207847        2.1579686588245952     
 C   5.2364713722265961        1.8105014870150149       0.14899185473746990     
 H   7.0009567977343012        2.9169441660017301        6.1490313463387665     
 H   5.5089881621144929        2.0990632038506440        6.6756156632147068     
 H   5.4730651612106653        4.3688617463542139        4.4250427304377080     
 H   4.4214550630828908        3.5696581438468198        5.6075578351466051     
 H   7.3774566963865880        1.4308198941887087        3.6633189463853633     
 H   7.4573635866613142        3.1946104268774409        3.8881099998301010     
 H   6.6232627841232237       -2.3365724479672441        5.1080951753993284     
 C   8.3265084485644767       -1.6475205319386994        6.2678284663699806     
 C   8.2448229537823927       0.69718164415812167        6.7650795062181270     
 C   2.2373902101828858        2.6183781306468732        6.1213870564667889     
 C   3.3793336691591338        1.8640042012907370        8.1367613226327062     
 H   1.5309766552491522        2.7782265589730888        2.1148037186372406     
 H   3.0176820903773294        1.9371388172895025        1.6097608723513754     
 H   3.0907428960153527        4.3410754133367586        3.6951107437237738     
 H   4.1398257219543027        3.4671605895112991        2.5676833855075949     
 H   1.1918234173483784        1.4678018159187263        4.6694424375672723     
 H   1.1484040834683553        3.2254944288837599        4.3925384290868337     
 H   1.8889122065455077       -2.3828788891544801        3.5127604006630428     
 C  0.19847792282722782       -1.7678537658759423        2.2938436154409421     
 C  0.30453166299154960       0.52865012625694552        1.6179389926541587     
 C   6.8860131871841190        3.6562126105094150        1.4378256158587959     
 C   5.7499920318792075        2.9068820055912510      -0.55390764020951266     
 H   4.6094879123114341        1.0850416795980691      -0.36649701935775453     
 H   8.7919309675056638       -2.6273303363603806        6.3486503842225499     
 C   8.9087264569207640      -0.52701133722213200        6.8566590929319027     
 H   8.6579681124373309        1.5922160887010994        7.2248623062436890     
 C   1.7967293648253708        3.7478762634810425        6.8192973990842871     
 C   2.9254543722334021        3.0005895757368624        8.8161722897697281     
 H   3.9745891076383026        1.1171061619641480        8.6603506845016991     
 H -0.27811029717313851       -2.7443808164879067        2.2895841959270093     
 C -0.36583793631958555      -0.69468734402625443        1.6067943670688132     
 H  -9.6389581938637253E-002   1.3925920999193433        1.0929893986942640     
 H   7.5270976203707312        4.3756087197950331        1.9487189460214889     
 C   6.5866434965516554        3.8281981657568935        8.2920473824756882E-002
 H   5.4929791204273934        3.0190044674929042       -1.6086578936819025     
 H   9.8635861105312195      -0.60606523574250004        7.3732865643693613     
 H   1.1743929888850735        4.4766999802684353        6.2992363224812111     
 C   2.1295241080387628        3.9461151506808685        8.1628406744562465     
 H   3.1926979823628190        3.1248960928806686        9.8666534713892649     
 H  -1.3121188458714930      -0.80783075214291800        1.0797533013568084     
 H   7.0163564024816329        4.6699057449195776      -0.45128991546174824     
 H   1.7573464752481669        4.8263076431187839        8.6786734155839831     
 Dy   4.2780469300010395        16.868343007645525        12.500537239350194     
 Cl   4.2106058234088035        19.547273474212613        12.533793022402758     
 O   3.4586131653783441        16.368674341882635        10.545812980205959     
 N   2.9360181809947430        14.687129827341890        12.973271469255106     
 N   2.0656950088983907        17.230330690101532        13.758923228657936     
 O   5.1276860952105618        16.441323512990419        14.464102933368954     
 N   5.7379926757432518        14.764234682420131        12.055437911140114     
 N   6.4989082879346212        17.375914930339849        11.290978953942551     
 C   3.0142648067935647        15.296463852226523        9.8858079230020088     
 C   2.3162496506719417        14.864924747565102        14.309487643630188     
 C   3.8014555256776745        13.476924119108023        13.006089526923528     
 C   1.8199515593396769        14.526398415101395        11.983627771505690     
 C   1.4016617975910115        18.402814630165377        13.852392674742221     
 C   1.5577989110085397        16.159649188746378        14.420657645857817     
 C   5.5691197883092869        15.377300876214637        15.137263376955207     
 C   6.3801417338304081        15.002533535609656        10.738691915489319     
 C   4.9268951026238783        13.518425662506161        11.974138303219505     
 C   6.8324710665177673        14.632296008620264        13.075322246196688     
 C   7.1174212142001814        18.575091332772146        11.221826543264562     
 C   7.1020046552291705        16.320368463363621        10.687488695196679     
 C   2.2249415276980842        14.317761623203065        10.554565056939088     
 C   3.3200863350512599        15.092565250893717        8.5204938245495754     
 H   1.6414340282717348        14.024527343425701        14.549220188985620     
 H   3.1256053528530821        14.867829508466016        15.056270462676984     
 H   3.1943417226696882        12.569586785553156        12.847083799565137     
 H   4.2341264378148304        13.409204337157098        14.008828293290742     
 H   1.2165737788007791        15.442629289695189        12.052647881424026     
 H   1.1890444361495209        13.680384832917374        12.302558070376218     
 H   1.8636272284551088        19.236157800606467        13.326768401389018     
 C  0.21962731743367933        18.552899149634776        14.573703071142651     
 C  0.39421030034760840        16.240485139614563        15.186935597070006     
 C   6.3920832494084694        14.410288755358918        14.493376869199610     
 C   5.2218880648616048        15.162587867266033        16.492182175991712     
 H   7.0819338275345407        14.190751870895429        10.480308949735900     
 H   5.5844775065231911        15.015132018566119        9.9774459695968307     
 H   5.5738355495565903        12.633129796859528        12.107157058285209     
 H   4.5003041385310061        13.462602415198504        10.967259708769884     
 H   7.4099210510215485        15.566248319077165        13.025303068611851     
 H   7.4966870007101232        13.806372892528524        12.772117539442631     
 H   6.5874571591303814        19.396372829778471        11.700061511202522     
 C   8.3409714581088750        18.765840589065554        10.580618353877831     
 C   8.3234227020961100        16.435634583171645        10.026047658574990     
 C   1.7489340289977677        13.206220051374636        9.8526336423251006     
 C   2.8265282391281765        13.976435197147898        7.8349114295893338     
 H   3.9118424444470996        15.837802821475472        7.9907096837555880     
 H -0.27828908117221995        19.518257303064086        14.617064128190423     
 C -0.30049863334837978        17.449063293912936        15.248009769537600     
 H   2.5352368261693667E-002   15.356695894943472        15.703749014563227     
 C   6.8464249759219102        13.295367908947153        15.205771516920127     
 C   5.6877329944504433        14.040153885918388        17.186089378728980     
 H   4.6057471267989927        15.898127727718570        17.006504816486466     
 H   8.7888584929138638        19.755062586453711        10.539371735707974     
 C   8.9676355951102202        17.672268672920769        9.9855346672395804     
 H   8.7690480792806902        15.556838458359772        9.5648044845784224     
 H   1.1392109592454118        12.471344538442029        10.380204230225505     
 C   2.0320663337972396        13.034072821911527        8.4942189404337203     
 H   3.0652155956307068        13.865650111035935        6.7755579480779708     
 H  -1.2352829852594118        17.529957793368133        15.801076093381244     
 H   7.4850656536479905        12.572758971281909        14.696627725577510     
 C   6.5066273297232913        13.102919694666101        16.549061313321296     
 H   5.4099365223279294        13.919093875751127        18.234481576539697     
 H   9.9373742152971385        17.779301431861093        9.5008719905362202     
 H   1.6208452280599106        12.175584204729924        7.9742681581576251     
 H   6.8886763741566348        12.234264666637918        17.077834940241335     
 Dy   2.1102381301121909E-002   8.5519964884433683        4.2541729676947257     
 Cl  -4.7495953130649110E-002   5.8700299251862198        4.2876223540609946     
 O  0.85832731578473409        9.0219848938706875        2.2946426170159402     
 N   1.4378787448032806        10.667827713314088        4.7282541909340212     
 N   2.2684860092884946        8.0738160098383034        5.4190388255122297     
 O -0.77564470896546900        9.0298337515933849        6.2248437583030460     
 N  -1.3749456727781899        10.707433994119960        3.8153508044553415     
 N  -2.1581194746271342        8.1415468079814133        2.9406171790689499     
 C   1.2784445622066356        10.104787369825182        1.6376666019534913     
 C   2.0866345486113609        10.426217132432832        6.0413312004722233     
 C  0.59850562678129204        11.894626795623660        4.8296625877491879     
 C   2.5286700168843890        10.842771581907410        3.7106614333954666     
 C   2.9141886522235283        6.8873748604269309        5.4554691584220762     
 C   2.8250939211152599        9.1170522806709897        6.0828269843745675     
 C  -1.2536236659802162        10.079374247657215        6.8977339104612829     
 C  -1.9944801646023140        10.536155454106588        2.4780505908688393     
 C -0.53094386746973687        11.932978338757978        3.8012419250989784     
 C  -2.4876486201606824        10.827833057842810        4.8137316478736594     
 C  -2.7876026089886552        6.9527684056438961        2.8071830360197221     
 C  -2.7257411311351545        9.2266482750716339        2.3535509808920936     
 C   2.0822297721469583        11.077754558598658        2.2968448792305458     
 C  0.92581522956222950        10.332593340260280       0.28664634239350795     
 H   2.7803609827766391        11.244151550544288        6.3015265706825554     
 H   1.2938619191488967        10.400596537098483        6.8052740574508563     
 H   1.2264092238420405        12.795050830532018        4.7105146021205382     
 H  0.17400295591591391        11.926339019372726        5.8385290074292051     
 H   3.1283900169299370        9.9224244383290525        3.7467183631728327     
 H   3.1721644420944690        11.680041425241738        4.0270143506933165     
 H   2.4187418849991085        6.0754107955226582        4.9277589870809262     
 C   4.1189164302820407        6.6979672633388043        6.1295399199365601     
 C   4.0165637743371647        8.9976051189758532        6.7953256472241144     
 C  -2.0793389315026425        11.036891375002257        6.2426123047297555     
 C -0.94594220096705284        10.283870248462824        8.2630300960625167     
 H  -2.6856137821253507        11.366368208075958        2.2487184557287216     
 H  -1.1870611559371349        10.556682997930693        1.7292411116843616     
 H  -1.1533298871870463        12.826736494050854        3.9805747734941863     
 H -0.10335384983897108        12.026440159328912        2.7977249501591039     
 H  -3.0663834702660626        9.8957312827521662        4.7396747919959816     
 H  -3.1442458470995125        11.658563303839175        4.5073082234042809     
 H  -2.2798684609879269        6.1088644127725162        3.2697578398104570     
 C  -3.9943823245367294        6.8002840341858528        2.1287731087928297     
 C  -3.9243301554426417        9.1475914520399346        1.6465844136494090     
 C   2.5128548460432270        12.214106910521831        1.6033066357298968     
 C   1.3679371815415851        11.477182092828878      -0.38828417643025726     
 H  0.32831656750904048        9.5877210913352791      -0.23742065207260019     
 H   4.5963967300930131        5.7220331119978241        6.1358533905736437     
 C   4.6877966711614389        7.7748906792278589        6.8066459770648455     
 H   4.4206423820925087        9.8643457636126488        7.3128788771085951     
 C  -2.5833752482265466        12.128724777625971        6.9572850312138863     
 C  -1.4681167918290905        11.379426344272904        8.9612953622959601     
 H -0.32430768604236460        9.5577714548232766        8.7841258481291771     
 H  -4.4560862602651774        5.8190266915342033        2.0450934186689080     
 C  -4.5861953553695054        7.9225010784772625        1.5526480818402066     
 H  -4.3440537639517887        10.044658350267403        1.1963637673284413     
 H   3.1355592688390961        12.942668768137262        2.1235865461822923     
 C   2.1660619940406698        12.421531246478922       0.26414054531629161     
 H   1.0893515239974536        11.608939187677549       -1.4351745625453569     
 H   5.6373122066052055        7.6645672054463541        7.3281939659978201     
 H  -3.2187740201590094        12.848325141175673        6.4395078249525621     
 C  -2.2969381684849970        12.301303913875042        8.3152990491905605     
 H  -1.2225470361402104        11.491391467033521        10.018921078301842     
 H  -5.5462187841549531        7.8446129115508088        1.0451480299925284     
 H   2.5280328900189151        13.308333228326712      -0.24865326769881427     
 H  -2.7314314071328050        13.143396902042705        8.8455189418697895     
 Dy   2.4903550837756055E-002   8.3891963688813291        12.727515475696315     
 Cl   9.0571747810874959E-002   11.068121271792222        12.684986742736744     
 O -0.80954031643918833        7.9514180854527448        10.763091952184446     
 N  -1.4362912561237047        6.2896700922262196        13.174833938924635     
 N  -2.1952030185960778        8.9050122359346364        13.938413929569391     
 O  0.83893318829158714        7.8987589163650389        14.691228023440738     
 N   1.3692128193864668        6.2095346799026006        12.265892525373259     
 N   2.2498664194043907        8.7487657795572549        11.487859630645206     
 C  -1.2521982172089818        6.8863157134540769        10.092707940436478     
 C  -2.0809501928644285        6.5308331738182002        14.489660588673312     
 C -0.62509073567389239        5.0440175386524109        13.261317733989928     
 C  -2.5285800239245160        6.1565658879718779        12.152713831534003     
 C  -2.8075636729660194        10.106976113881545        14.016455371775427     
 C  -2.8007333768373179        7.8496911166552366        14.540455216888903     
 C   1.2878122913514956        6.8318724411249985        15.356041999495080     
 C   1.9946419976219993        6.3844836155443492        10.931768239910445     
 C  0.50326836524218432        4.9997954755147553        12.232458842915678     
 C   2.4814758148260565        6.0511868135275160        13.260002792422771     
 C   2.9165076121691258        9.9201964780274352        11.399471922805967     
 C   2.7533682673884181        7.6794363339791039        10.820210960997743     
 C  -2.0839452743579496        5.9272347642443570        10.736914844267444     
 C -0.89488243811800228        6.6624221848095848        8.7418059389187484     
 H  -2.7835853447847736        5.7199432052171444        14.748562239014440     
 H  -1.2862645632937644        6.5446183357813270        15.251974464028416     
 H  -1.2715511727881756        4.1580825340643823        13.129558648537495     
 H -0.20055761336130359        4.9916035703305450        14.269350155888633     
 H  -3.1037522401430433        7.0921953813860572        12.198270575374492     
 H  -3.1957399658538330        5.3333419644645783        12.457158596295084     
 H  -2.2751286455141089        10.928254635013015        13.540264876093511     
 C  -4.0271567697076707        10.300526511800662        14.664435810939048     
 C  -4.0199704554650530        7.9667739120824406        15.206024292251833     
 C   2.0752560446658133        5.8493169284226294        14.689844537201740     
 C  0.99086997034738833        6.6375082472929980        16.725031428584213     
 H   2.6712129202934576        5.5439488871541691        10.697487318634357     
 H   1.1889032361996779        6.3844338793795714        10.181241880124174     
 H   1.1093615065066278        4.0923141771771459        12.394575425155121     
 H   7.3649612507527065E-002   4.9305493776217739        11.228548968101459     
 H   3.0862006108077082        6.9664188211261253        13.189115021013558     
 H   3.1123410950938286        5.2033773578309832        12.945897010054948     
 H   2.4575496211986718        10.752385090883438        11.930202037263616     
 C   4.0978984087121839        10.070445515289393        10.676756575258615     
 C   3.9144419648866267        7.7614604716890341        10.049697275075546     
 C  -2.5381100393182154        4.8106553602382807        10.027216464766655     
 C  -1.3588142665888039        5.5367688203806393        8.0513788688505539     
 H -0.27216355500416534        7.3934152995511919        8.2283931147437226     
 H  -4.4689006397853550        11.292361804455064        14.713789931943055     
 C  -4.6577917522770038        9.2062769308127113        15.255552920430073     
 H  -4.4680316830315494        7.0875543132878409        15.664836519687704     
 C   2.5568299340610245        4.7436572428620716        15.397316844125562     
 C   1.4922631998788474        5.5287565726706314        17.416682366621508     
 H  0.40097706119617432        7.3852674145148480        17.253176808392958     
 H   4.5995521122757728        11.034319614550437        10.639093558769746     
 C   4.6125492993360648        8.9685759728130741        9.9939815774939333     
 H   4.2796146032328872        6.8793211229234261        9.5268145427569149     
 H  -3.1842303871566426        4.0940858285159436        10.535198397177243     
 C  -2.1873420429675439        4.6078120314935482        8.6878127854274219     
 H  -1.0726886244381963        5.4075827496073572        7.0058705909915036     
 H  -5.6245129511811447        9.3152181919433676        15.745765810606816     
 H   3.1651100272588781        4.0061170664302459        14.871561700309091     
 C   2.2836708180362475        4.5822186925778707        16.759274697520141     
 H   1.2627125804213133        5.4267030114235233        18.479164420910696     
 H   5.5469318589693186        9.0495397499611379        9.4399512615518297     
 H  -2.5685358051171083        3.7367670274842415        8.1620619912987031     
 H   2.7007626662848083        3.7293164958114526        17.283565362664717     
         256

 Dy   4.2971506832058184        9.4368507293223339E-002   4.1696287992037409     
 Cl   4.3491391478342765       -2.5866542252013272        4.1440297889896449     
 O   5.0939590552615703       0.55307799238070154        2.1911099709612420     
 N   5.6885886466467737        2.2471159135983747        4.5921689733505184     
 N   6.4950879407287330      -0.30888026725526863        5.4490543640974405     
 O   3.4648450801311257       0.56368097883540125        6.1274043454667595     
 N   2.8803329316763371        2.2135820765229850        3.6895488156629064     
 N   2.0437175090701922      -0.38511769739028773        3.0114813068058339     
 C   5.5590679544730337        1.6052978751564089        1.5143343790137378     
 C   6.3149038836675908        2.0785849391465838        5.9274928583751798     
 C   4.8485777010239151        3.4756455804300859        4.6098493992420666     
 C   6.7996695081289431        2.3632014928477005        3.5896417037261577     
 C   7.1261700271195121       -1.4969442803160555        5.5769114930645056     
 C   7.0531338861692090       0.77284738483628068        6.0491370811174177     
 C   3.0376264668727795        1.6433677409146084        6.7852039720980031     
 C   2.2287588411482449        1.9661799359008523        2.3795457986609736     
 C   3.7176144234608719        3.4401353377542221        3.5837383090049659     
 C   1.7919153799533891        2.3868137498787814        4.7091376088337258     
 C   1.3987108896725200       -1.5717932239798404        2.9731909368992633     
 C   1.4917750998417956       0.65565621533682461        2.3399446796546699     
 C   6.3865077391699803        2.5666467306140741        2.1618930517398955     
 C   5.2352444638751185        1.8116108289364030       0.15287502547983270     
 H   7.0020297069546178        2.9128834229627452        6.1534007753532798     
 H   5.5101407554859101        2.0944096512478305        6.6792940341694456     
 H   5.4735898325989618        4.3677802258123126        4.4328990722911694     
 H   4.4219315175838414        3.5667943544608853        5.6140042769051268     
 H   7.3776266759595552        1.4311982612393361        3.6658403493750655     
 H   7.4567618769634629        3.1948351575564717        3.8920036195673173     
 H   6.6243241900108227       -2.3383899698579524        5.1036477310771442     
 C   8.3276280171942290       -1.6511433658143271        6.2643010883105372     
 C   8.2456414074444808       0.69242942363267046        6.7658024482171202     
 C   2.2359506309449477        2.6170920342998247        6.1248306406519673     
 C   3.3780426706947373        1.8629019849301405        8.1401521940642230     
 H   1.5324384755241993        2.7817180332134730        2.1186722786796159     
 H   3.0192665271952555        1.9411364490567524        1.6132067429651880     
 H   3.0912597130256110        4.3415699564180494        3.7029439566557865     
 H   4.1404241879012860        3.4695873518051159        2.5741045018682840     
 H   1.1919169427290242        1.4667886454065748        4.6715242993135346     
 H   1.1476691725923356        3.2246227372457734        4.3957785126708986     
 H   1.8902740651985352       -2.3817887764847865        3.5075801922428735     
 C  0.19969791599793738       -1.7647231721383900        2.2899930867608895     
 C  0.30541419820868576       0.53300452354267081        1.6185986670178167     
 C   6.8831976082738899        3.6582331136088921        1.4423752132333072     
 C   5.7470417595470291        2.9091475673084037      -0.54936591752009523     
 H   4.6090011613107986        1.0856697746815096      -0.36283228043787930     
 H   8.7932737129386833       -2.6309046771570261        6.3431788306712971     
 C   8.9096669005696114      -0.53176852448201362        6.8552868380412413     
 H   8.6586785546519245        1.5867362313677051        7.2269746847134844     
 C   1.7938762507739614        3.7457380013654293        6.8231256942073824     
 C   2.9227001288204355        2.9985990662514812        8.8199909374714114     
 H   3.9740326090750635        1.1165834881883621        8.6636678514182712     
 H -0.27669569207463085       -2.7412981027941341        2.2837738034310644     
 C -0.36490676495738633      -0.69029671213590693        1.6053544398427682     
 H  -9.5692131625379623E-002   1.3977842968516021        1.0952672519945825     
 H   7.5238346791890240        4.3778436749008645        1.9535045307369616     
 C   6.5827092902432298        3.8310645805092882        8.7843597190048167E-002
 H   5.4895715694147604        3.0216999294321871       -1.6039441370995744     
 H   9.8644595060683748      -0.61164437876791666        7.3719100529155073     
 H   1.1711482991692361        4.4743091352424109        6.3031716109822549     
 C   2.1257999744977205        3.9434686142319313        8.1669396915586780     
 H   3.1896706580037737        3.1227301086706314        9.8705675062787499     
 H  -1.3113744330175212      -0.80248877365720028        1.0784996615980966     
 H   7.0107533010548755        4.6738801130129346      -0.44586028657498444     
 H   1.7521997647343799        4.8227815683510737        8.6831129256959834     
 Dy   4.2796968410120924        16.869324070215217        12.506379716214074     
 Cl   4.2159677287916475        19.548120633923023        12.538110286719272     
 O   3.4594711511851024        16.371236372005821        10.551497748027851     
 N   2.9346795189339243        14.689928297745118        12.978588271052045     
 N   2.0672004507873689        17.234980589884781        13.763757971088051     
 O   5.1286159032544196        16.440312813846504        14.469687944959567     
 N   5.7366079327130706        14.762934201930124        12.060692319654553     
 N   6.5004169859215866        17.372809136059857        11.295546897806853     
 C   3.0153582607328113        15.299076003475051        9.8912916972963405     
 C   2.3143485728235005        14.869321818100374        14.314293886261845     
 C   3.7986621123622482        13.478753638079800        13.012687938422221     
 C   1.8191457940208060        14.529920166962430        11.988190071944263     
 C   1.4043832044192888        18.408166068217298        13.856802618245432     
 C   1.5568444766191765        16.164639141843800        14.423926868665717     
 C   5.5700561914587707        15.376079866597157        15.142574899391029     
 C   6.3781655304787188        14.999581664353563        10.743433309056579     
 C   4.9241288657225519        13.518026382678041        11.980756984651753     
 C   6.8316511606334469        14.630313203269138        13.079790098491317     
 C   7.1201764291168379        18.571254366429248        11.225710062616532     
 C   7.1010182641942166        16.316792430687865        10.690629871963530     
 C   2.2251126157593015        14.320759803130674        10.559462895692471     
 C   3.3225237986817455        15.094614450944066        8.5263622899357099     
 H   1.6388208258788606        14.029678583952050        14.554522264047531     
 H   3.1233471374612440        14.872469620417904        15.061456878183819     
 H   3.1904737275713719        12.572012468944648        12.854342073367073     
 H   4.2311448631417843        13.411313158898372        14.015545396007923     
 H   1.2164814696951802        15.446641125689901        12.056636725433803     
 H   1.1873317383356587        13.684479996194186        12.306780748583094     
 H   1.8681120717076027        19.241259977256107        13.332505256567405     
 C  0.22130990960958605        18.559249498227288        14.576135422462503     
 C  0.39175594798940794        16.246293669613753        15.187517657493894     
 C   6.3921348983302204        14.408701120244535        14.498117133582966     
 C   5.2238193246748486        15.161661628390142        16.497749120236616     
 H   7.0792425909937329        14.187033707923460        10.485558290900572     
 H   5.5821510314274585        15.011904999723557        9.9825578408136728     
 H   5.5700558343145579        12.632185567461777        12.114565457474919     
 H   4.4974171408292838        13.461775688387476        10.973978956821558     
 H   7.4097658979759071        15.563808724195100        13.029254323855637     
 H   7.4950095770095606        13.803854299732494        12.776219169151373     
 H   6.5919931284898041        19.392912196363000        11.705094756891270     
 C   8.3426981040417161        18.760840198728580        10.582468066429064     
 C   8.3209855336463256        16.431059471834335        10.026526749304157     
 C   1.7498712286423364        13.208941505087155        9.8574231142403725     
 C   2.8299196234377222        13.978116279656348        7.8407342157010369     
 H   3.9149280959333721        15.839537674299057        7.9969109399969440     
 H -0.27525770984598552        19.525239487732748        14.619640556746511     
 C -0.30161933736791424        17.455600985028884        15.248232431224398     
 H   2.0898854819377352E-002   15.362573915402169        15.702790180576381     
 C   6.8468768207651376        13.293801776016757        15.210248326757899     
 C   5.6902435506531965        14.039346519472922        17.191468367749593     
 H   4.6083083800601594        15.897447310084205        17.012468028714995     
 H   8.7919283067464278        19.749417842784059        10.541105886418642     
 C   8.9665822989929858        17.666923058552950        9.9854358083373818     
 H   8.7646023016984298        15.552075738817562        9.5639226239573976     
 H   1.1393487394428889        12.474455791511916        10.384560169401865     
 C   2.0347748785418371        13.035965171894219        8.4995112799096244     
 H   3.0698144412401116        13.866853817700605        6.7817390126180834     
 H  -1.2372981743450000        17.537125155308793        15.799567458321176     
 H   7.4846920667453247        12.570798186255136        14.700636065428759     
 C   6.5084459031942199        13.101891477995760        16.553911332964557     
 H   5.4133814578930446        13.918568769414952        18.240126553120827     
 H   9.9354542774861869        17.773187113918812        9.4990457011953193     
 H   1.6245377352788044        12.177029390639373        7.9794539697488682     
 H   6.8910940097868210        12.233438115402478        17.082483162955704     
 Dy   2.0853664212170692E-002   8.5520335041020701        4.2515893746172404     
 Cl  -4.4831749756724160E-002   5.8699954442480964        4.2840359024353836     
 O  0.85696198829669334        9.0218274905389837        2.2915297530928322     
 N   1.4368567886586538        10.668821311868861        4.7243127140543528     
 N   2.2668329324391339        8.0761164246083972        5.4198225236115496     
 O -0.77665981870627632        9.0299750469215301        6.2218520151473209     
 N  -1.3760093599460683        10.706553322424407        3.8115403019244893     
 N  -2.1599856189200715        8.1394603372880017        2.9416592948484528     
 C   1.2784440320562669        10.103728581151561        1.6339884933116307     
 C   2.0850562694440629        10.429468063797676        6.0380302601848781     
 C  0.59738935239899804        11.895659409144567        4.8233579365631218     
 C   2.5282100597797004        10.842302847323666        3.7071381434290518     
 C   2.9121442750499993        6.8896275436476575        5.4587088800486274     
 C   2.8234851368810792        9.1204018961837114        6.0818737273037584     
 C  -1.2532557425590931        10.080385779981814        6.8942525057134336     
 C  -1.9962606912744079        10.533131755045112        2.4749469376094595     
 C -0.53210761871030710        11.932056496749201        3.7949923361657016     
 C  -2.4880038101406443        10.828326702918208        4.8105377094251232     
 C  -2.7898717827615078        6.9507135047025690        2.8107513264352932     
 C  -2.7274966540720902        9.2234946300454315        2.3527292308314220     
 C   2.0827461798943494        11.076440975715400        2.2929213403677378     
 C  0.92695315106988341        10.330774144423597       0.28257416083275749     
 H   2.7786221293779372        11.247896262602938        6.2970613171335241     
 H   1.2919997807128469        10.405165366609678        6.8016842184369199     
 H   1.2252385751452606        12.795833370919128        4.7025938859971745     
 H  0.17284728843725203        11.929054437607576        5.8320955656720272     
 H   3.1274393332727182        9.9216968042052152        3.7442861297021195     
 H   3.1719783673336654        11.679475144839421        4.0231671434603546     
 H   2.4165131815158247        6.0768612140102887        4.9324820379042080     
 C   4.1167997119163724        6.7011875436810930        6.1331160043067516     
 C   4.0149636769962118        9.0020151174049730        6.7945261513727750     
 C  -2.0785605965969398        11.038152053441021        6.2390035992503243     
 C -0.94429349796888329        10.285596165070444        8.2591272511201552     
 H  -2.6876179401406088        11.362843684127293        2.2446336925382369     
 H  -1.1892180153072942        10.552487447645655        1.7257414157130082     
 H  -1.1545239071933215        12.826079634675807        3.9727387926722870     
 H -0.10464526611458380        12.023808688921751        2.7913059046058204     
 H  -3.0672080164846145        9.8964703026770451        4.7375867796239826     
 H  -3.1443993092273175        11.659155099914777        4.5039450219873762     
 H  -2.2823811083219310        6.1076382973962646        3.2749518606209871     
 C  -3.9966375571680222        6.7972115747699720        2.1325386815432279     
 C  -3.9259683100069394        9.1433188103099390        1.6457330988355530     
 C   2.5152861401130480        12.211548741848397        1.5986857726171246     
 C   1.3711604743003858        11.473992945549496      -0.39311967502857625     
 H  0.32882983993076048        9.5863387192777640      -0.24133980005190020     
 H   4.5939852015767348        5.7251571794312781        6.1413527553028855     
 C   4.6860185712524700        7.7792608690318668        6.8079331176334650     
 H   4.4192857653151476        9.8695052773119460        7.3105598900581183     
 C  -2.5807037044750718        12.131142628680085        6.9531300010186703     
 C  -1.4643712698052522        11.382453677196631        8.9567585996295183     
 H -0.32318638775667768        9.5590531416108711        8.7802554985331120     
 H  -4.4586444942171122        5.8160331786489703        2.0508480930650799     
 C  -4.5879948105489774        7.9182443613396369        1.5538866274768619     
 H  -4.3453960444711335        10.039609486752548        1.1938561453879724     
 H   3.1383266247035908        12.939950605840748        2.1187973722832760     
 C   2.1700942391828550        12.417858298624537       0.25899352368760875     
 H   1.0934382450198172        11.605084296228798       -1.4403080344817261     
 H   5.6357017563215832        7.6697670741882238        7.3293123450423856     
 H  -3.2158991688335092        12.850873623599247        6.4353104011996418     
 C  -2.2925438254691639        12.304785649848650        8.3105967246633075     
 H  -1.2178349029657545        11.495037825887215        10.014064432829517     
 H  -5.5477693401852335        7.8394899738702088        1.0460642956540547     
 H   2.5339664142789755        13.303409691803006      -0.25439579319888017     
 H  -2.7251592480143159        13.148064730890333        8.8403339543992470     
 Dy   2.5315912074547389E-002   8.3889556744101448        12.721283886768742     
 Cl   8.7060602482493005E-002   11.068036960275988        12.680576064634701     
 O -0.80837885540923349        7.9495126820775921        10.757006035057533     
 N  -1.4326550133446099        6.2873832221525410        13.169224035928822     
 N  -2.1947878600074069        8.9007066373882679        13.933167734304424     
 O  0.83991039096427678        7.9004147582058701        14.685257364682920     
 N   1.3729015673761076        6.2117633105191228        12.260334348158077     
 N   2.2501447910485912        8.7530594205762977        11.482689435537139     
 C  -1.2513937237473718        6.8844113953232950        10.086819666201118     
 C  -2.0767586492275156        6.5267926986116329        14.484591752635906     
 C -0.61988309007534281        5.0427657333106106        13.254271774807155     
 C  -2.5255188809231539        6.1535187988567737        12.147909728087670     
 C  -2.8085913369290183        10.101865078465904        14.011478883749016     
 C  -2.7975578126019114        7.8450362810799454        14.537037395006186     
 C   1.2885531666153014        6.8335894314402763        15.350271640973130     
 C   1.9989359248485548        6.3885020634752179        10.926759114337642     
 C  0.50847311607317403        5.0010302996639355        12.225410481475919     
 C   2.4845624555523864        6.0541874798982098        13.255300993671506     
 C   2.9152909984708413        9.9253423564814671        11.394715907505635     
 C   2.7565416962446170        7.6841438266247097        10.816879661075646     
 C  -2.0820340699213968        5.9248386069252268        10.731704663997030     
 C -0.89584830801144666        6.6612934373423851        8.7354090389232617     
 H  -2.7787051343411751        5.7151186156273033        14.742850753730306     
 H  -1.2817567922663331        6.5401855277934748        15.246569512271282     
 H  -1.2651706165221659        4.1561978023496939        13.121686093446522     
 H -0.19520409685789783        4.9899317108399588        14.262190814794820     
 H  -3.1014934544906518        7.0885987161368318        12.194131358925910     
 H  -3.1916830903452866        5.3296548216332127        12.452703808795357     
 H  -2.2781539327355476        10.923405524084515        13.533744631399427     
 C  -4.0271130170850222        10.294300269039514        14.661533201214658     
 C  -4.0151822340169945        7.9612287561778610        15.205506832698953     
 C   2.0772150462399348        5.8516217846880387        14.684746902746088     
 C  0.98986730678364454        6.6384331098378313        16.718754961635089     
 H   2.6762623006604875        5.5487900704011590        10.691884931804671     
 H   1.1935418396774735        6.3887751398751504        10.175867686483942     
 H   1.1156890870062597        4.0941451422284150        12.386620723124281     
 H   7.8980805145997784E-002   4.9323090994372309        11.221389454762488     
 H   3.0884418205906132        6.9699997398580074        13.185095789401695     
 H   3.1164572340608383        5.2070621180403736        12.941529963685229     
 H   2.4542464904154122        10.757196876284358        11.923939397132305     
 C   4.0978020791670628        10.076824711923315        10.674190970438691     
 C   3.9192584904151473        7.7671861163229767        10.049333370649128     
 C  -2.5372448852560923        4.8086844333861540        10.022071559462951     
 C  -1.3610541146505371        5.5361975623150483        8.0449739402588563     
 H -0.27394371254282285        7.3926693644261254        8.2215755193135163     
 H  -4.4704578840472795        11.285397817307560        14.710528769951773     
 C  -4.6546007332005033        9.1998797620842261        15.255205763017290     
 H  -4.4610101744131301        7.0819538658051835        15.666091572243943     
 C   2.5579480060020785        4.7456538767752896        15.392325791924142     
 C   1.4901539108966892        5.5292172888667075        17.410417949342538     
 H  0.39906208197416460        7.3857444673973562        17.246461813004462     
 H   4.5978170706048962        11.041472116530969        10.636336678760317     
 C   4.6156983616173939        8.9752047611512360        9.9939075518942690     
 H   4.2867592059921709        6.8851530473276803        9.5282041768315295     
 H  -3.1824777801257178        4.0916835954872806        10.530555229389618     
 C  -2.1887311177637914        4.6069367637327954        8.6820281870370088     
 H  -1.0765443059471855        5.4077053380680598        6.9989920218530868     
 H  -5.6204238821210808        9.3081014268187356        15.747182516823104     
 H   3.1672421384722740        4.0086427893785652        14.867092567480809     
 C   2.2825801533953447        4.5831124157124341        16.753650276435689     
 H   1.2589842250534624        5.4264463228055497        18.472421101198993     
 H   5.5510106091265783        9.0569692728521858        9.4417097321156174     
 H  -2.5711540798050465        3.7364969190073389        8.1563319730543302     
 H   2.6986146816134302        3.7297033198441496        17.278015499172231     
         256

 Dy   4.2964888833054760        9.3984599787739612E-002   4.1721338490329325     
 Cl   4.3454354742557904       -2.5870111655306607        4.1474322571902542     
 O   5.0945442311285367       0.55288427741713086        2.1942274128694046     
 N   5.6888092540557871        2.2458082230925882        4.5961548215475467     
 N   6.4957109879858663      -0.31150293282260577        5.4484800533446496     
 O   3.4649231378292944       0.56333653309802478        6.1303064648216559     
 N   2.8806237346777288        2.2142858325569272        3.6932943594768530     
 N   2.0446990529954752      -0.38315728765556495        3.0103205563525499     
 C   5.5585167980334429        1.6059001478001496        1.5179693354541062     
 C   6.3157156216224388        2.0750714356085496        5.9308242994589930     
 C   4.8489790917342726        3.4743681158224340        4.6161593666748866     
 C   6.7993436138095937        2.3633248950743067        3.5932151839599134     
 C   7.1271398806418942       -1.4995586618680523        5.5738599240665936     
 C   7.0538656866416085       0.76918442905179363        6.0501708836987458     
 C   3.0367730705037923        1.6424356902196313        6.7884586147040027     
 C   2.2298780478630538        1.9690967279949199        2.3825161952809162     
 C   3.7180602255337618        3.4408571581039737        3.5899898926340859     
 C   1.7914467778090721        2.3861071599270884        4.7122489863376247     
 C   1.3999382610682543       -1.5698079449751439        2.9695810474581301     
 C   1.4927581252746311       0.65876582522877614        2.3406121793632186     
 C   6.3853321287423341        2.5675604005073640        2.1658174446551959     
 C   5.2340175555236401        1.8127201708577909       0.15675819622219547     
 H   7.0031026161749343        2.9088226799237602        6.1577702043677922     
 H   5.5112933488573272        2.0897560986450170        6.6829724051241843     
 H   5.4741145039872583        4.3666987052704123        4.4407554141446299     
 H   4.4224079720847920        3.5639305650749509        5.6204507186636485     
 H   7.3777966555325225        1.4315766282899633        3.6683617523647674     
 H   7.4561601672656126        3.1950598882355030        3.8958972393045341     
 H   6.6253855958984209       -2.3402074917486613        5.0992002867549591     
 C   8.3287475858239794       -1.6547661996899550        6.2607737102510939     
 C   8.2464598611065707       0.68767720310721925        6.7665253902161133     
 C   2.2345110517070093        2.6158059379527763        6.1282742248371456     
 C   3.3767516722303412        1.8617997685695440        8.1435430654957379     
 H   1.5339002957992465        2.7852095074538568        2.1225408387219917     
 H   3.0208509640131815        1.9451340808240023        1.6166526135790005     
 H   3.0917765300358688        4.3420644994993411        3.7107771695877987     
 H   4.1410226538482693        3.4720141140989327        2.5805256182289731     
 H   1.1920104681096697        1.4657754748944234        4.6736061610597979     
 H   1.1469342617163161        3.2237510456077869        4.3990185962549626     
 H   1.8916359238515625       -2.3806986638150933        3.5023999838227047     
 C  0.20091790916864694       -1.7615925784008377        2.2861425580808374     
 C  0.30629673342582187       0.53735892082839598        1.6192583413814745     
 C   6.8803820293636608        3.6602536167083688        1.4469248106078185     
 C   5.7440914872148516        2.9114131290255560      -0.54482419483067790     
 H   4.6085144103101641        1.0862978697649501      -0.35916754151800401     
 H   8.7946164583717010       -2.6344790179536717        6.3377072771200451     
 C   8.9106073442184570      -0.53652571174189512        6.8539145831505799     
 H   8.6593889968665163        1.5812563740343109        7.2290870631832789     
 C   1.7910231367225520        3.7435997392498157        6.8269539893304776     
 C   2.9199458854074685        2.9966085567661001        8.8238095851730929     
 H   3.9734761105118244        1.1160608144125761        8.6669850183348434     
 H -0.27528108697612313       -2.7382153891003616        2.2779634109351194     
 C -0.36397559359518711      -0.68590608024555955        1.6039145126167229     
 H  -9.4994681312121992E-002   1.4029764937838607        1.0975451052949012     
 H   7.5205717380073160        4.3800786300066958        1.9582901154524344     
 C   6.5787750839348051        3.8339309952616833        9.2766720555339452E-002
 H   5.4861640184021283        3.0243953913714705       -1.5992303805172465     
 H   9.8653329016055302      -0.61722352179333340        7.3705335414616542     
 H   1.1679036094533988        4.4719182902163874        6.3071068994832986     
 C   2.1220758409566782        3.9408220777829941        8.1710387086611078     
 H   3.1866433336447280        3.1205641244605946        9.8744815411682350     
 H  -1.3106300201635492      -0.79714679517148268        1.0772460218393851     
 H   7.0051501996281180        4.6778544811062917      -0.44043065768822065     
 H   1.7470530542205929        4.8192554935833636        8.6875524358079854     
 Dy   4.2813467520231461        16.870305132784910        12.512222193077951     
 Cl   4.2213296341744924        19.548967793633434        12.542427551035786     
 O   3.4603291369918612        16.373798402129008        10.557182515849743     
 N   2.9333408568731052        14.692726768148347        12.983905072848982     
 N   2.0687058926763471        17.239630489668027        13.768592713518165     
 O   5.1295457112982774        16.439302114702592        14.475272956550182     
 N   5.7352231896828902        14.761633721440116        12.065946728168990     
 N   6.5019256839085529        17.369703341779864        11.300114841671157     
 C   3.0164517146720575        15.301688154723577        9.8967754715906739     
 C   2.3124474949750593        14.873718888635647        14.319100128893501     
 C   3.7958686990468222        13.480583157051576        13.019286349920915     
 C   1.8183400287019349        14.533441918823463        11.992752372382835     
 C   1.4071046112475658        18.413517506269223        13.861212561748641     
 C   1.5558900422298132        16.169629094941225        14.427196091473617     
 C   5.5709925946082546        15.374858856979676        15.147886421826851     
 C   6.3761893271270296        14.996629793097471        10.748174702623839     
 C   4.9213626288212255        13.517627102849922        11.987375666084004     
 C   6.8308312547491266        14.628330397918011        13.084257950785945     
 C   7.1229316440334944        18.567417400086352        11.229593581968500     
 C   7.1000318731592627        16.313216398012109        10.693771048730381     
 C   2.2252837038205193        14.323757983058281        10.564360734445856     
 C   3.3249612623122311        15.096663650994415        8.5322307553218444     
 H   1.6362076234859866        14.034829824478400        14.559824339109440     
 H   3.1210889220694060        14.877109732369792        15.066643293690653     
 H   3.1866057324730561        12.574438152336139        12.861600347169011     
 H   4.2281632884687381        13.413421980639644        14.022262498725103     
 H   1.2163891605895814        15.450652961684613        12.060625569443578     
 H   1.1856190405217966        13.688575159471000        12.311003426789970     
 H   1.8725969149600967        19.246362153905750        13.338242111745794     
 C  0.22299250178549274        18.565599846819801        14.578567773782357     
 C  0.38930159563120748        16.252102199612946        15.188099717917781     
 C   6.3921865472519723        14.407113485130150        14.502857397966320     
 C   5.2257505844880932        15.160735389514253        16.503316064481520     
 H   7.0765513544529250        14.183315544951492        10.490807632065245     
 H   5.5798245563317250        15.008677980880995        9.9876697120305167     
 H   5.5662761190725254        12.631241338064024        12.121973856664630     
 H   4.4945301431275606        13.460948961576449        10.980698204873230     
 H   7.4096107449302657        15.561369129313036        13.033205579099425     
 H   7.4933321533089980        13.801335706936467        12.780320798860116     
 H   6.5965290978492277        19.389451562947531        11.710128002580019     
 C   8.3444247499745554        18.755839808391606        10.584317778980296     
 C   8.3185483651965413        16.426484360497021        10.027005840033326     
 C   1.7508084282869047        13.211662958799677        9.8622125861556444     
 C   2.8333110077472679        13.979797362164799        7.8465570018127409     
 H   3.9180137474196441        15.841272527122642        8.0031121962383001     
 H -0.27222633851975109        19.532221672401409        14.622216985302599     
 C -0.30274004138744870        17.462138676144832        15.248455092911199     
 H   1.6445341377061037E-002   15.368451935860865        15.701831346589534     
 C   6.8473286656083650        13.292235643086359        15.214725136595669     
 C   5.6927541068559497        14.038539153027456        17.196847356770206     
 H   4.6108696333213270        15.896766892449840        17.018431240943524     
 H   8.7949981205789900        19.743773099114410        10.542840037129309     
 C   8.9655290028757513        17.661577444185127        9.9853369494351814     
 H   8.7601565241161694        15.547313019275352        9.5630407633363745     
 H   1.1394865196403658        12.477567044581804        10.388916108578226     
 C   2.0374834232864352        13.037857521876912        8.5048036193855285     
 H   3.0744132868495169        13.868057524365275        6.7879200771581960     
 H  -1.2393133634305884        17.544292517249453        15.798058823261107     
 H   7.4843184798426590        12.568837401228363        14.704644405280009     
 C   6.5102644766651476        13.100863261325422        16.558761352607817     
 H   5.4168263934581589        13.918043663078778        18.245771529701955     
 H   9.9335343396752336        17.767072795976528        9.4972194118544184     
 H   1.6282302424976982        12.178474576548822        7.9846397813401113     
 H   6.8935116454170080        12.232611564167039        17.087131385670077     
 Dy   2.0604947123219475E-002   8.5520705197607718        4.2490057815397559     
 Cl  -4.2167546382799209E-002   5.8699609633099730        4.2804494508097726     
 O  0.85559666080865260        9.0216700872072781        2.2884168891697247     
 N   1.4358348325140271        10.669814910423634        4.7203712371746853     
 N   2.2651798555897731        8.0784168393784928        5.4206062217108704     
 O -0.77767492844708364        9.0301163422496771        6.2188602719915957     
 N  -1.3770730471139465        10.705672650728854        3.8077297993936368     
 N  -2.1618517632130083        8.1373738665945901        2.9427014106279556     
 C   1.2784435019058984        10.102669792477940        1.6303103846697700     
 C   2.0834779902767653        10.432718995162519        6.0347293198975320     
 C  0.59627307801670404        11.896692022665476        4.8170532853770558     
 C   2.5277501026750122        10.841834112739921        3.7036148534626370     
 C   2.9100998978764698        6.8918802268683832        5.4619486016751786     
 C   2.8218763526468980        9.1237515116964349        6.0809204702329493     
 C  -1.2528878191379700        10.081397312306413        6.8907711009655843     
 C  -1.9980412179465015        10.530108055983634        2.4718432843500793     
 C -0.53327136995087721        11.931134654740424        3.7887427472324253     
 C  -2.4883590001206066        10.828820347993608        4.8073437709765861     
 C  -2.7921409565343605        6.9486586037612410        2.8143196168508644     
 C  -2.7292521770090259        9.2203409850192308        2.3519074807707501     
 C   2.0832625876417405        11.075127392832140        2.2889978015049293     
 C  0.92809107257753742        10.328954948586915       0.27850197927200704     
 H   2.7768832759792348        11.251640974661589        6.2925960635844937     
 H   1.2901376422767972        10.409734196120873        6.7980943794229836     
 H   1.2240679264484806        12.796615911306239        4.6946731698738109     
 H  0.17169162095859014        11.931769855842424        5.8256621239148494     
 H   3.1264886496154993        9.9209691700813796        3.7418538962314067     
 H   3.1717922925728614        11.678908864437101        4.0193199362273919     
 H   2.4142844780325410        6.0783116324979183        4.9372050887274899     
 C   4.1146829935507032        6.7044078240233826        6.1366920886769423     
 C   4.0133635796552580        9.0064251158340909        6.7937266555214348     
 C  -2.0777822616912376        11.039412731879784        6.2353948937708932     
 C -0.94264479497071363        10.287322081678067        8.2552244061777937     
 H  -2.6896220981558674        11.359319160178629        2.2405489293477525     
 H  -1.1913748746774533        10.548291897360615        1.7222417197416546     
 H  -1.1557179271995968        12.825422775300760        3.9649028118503877     
 H -0.10593668239019652        12.021177218514588        2.7848868590525369     
 H  -3.0680325627031668        9.8972093226019258        4.7354987672519835     
 H  -3.1445527713551225        11.659746895990379        4.5005818205704715     
 H  -2.2848937556559350        6.1064121820200139        3.2801458814315172     
 C  -3.9988927897993150        6.7941391153540911        2.1363042542936261     
 C  -3.9276064645712370        9.1390461685799416        1.6448817840216969     
 C   2.5177174341828685        12.208990573174962        1.5940649095043526     
 C   1.3743837670591867        11.470803798270113      -0.39795517362689531     
 H  0.32934311235248043        9.5849563472202473      -0.24525894803120019     
 H   4.5915736730604557        5.7282812468647322        6.1468521200321273     
 C   4.6842404713435011        7.7836310588358746        6.8092202582020844     
 H   4.4179291485377856        9.8746647910112433        7.3082409030076407     
 C  -2.5780321607235974        12.133560479734196        6.9489749708234543     
 C  -1.4606257477814137        11.385481010120360        8.9522218369630746     
 H -0.32206508947099077        9.5603348283984673        8.7763851489370470     
 H  -4.4612027281690469        5.8130396657637364        2.0566027674612517     
 C  -4.5897942657284494        7.9139876442020114        1.5551251731135169     
 H  -4.3467383249904792        10.034560623237692        1.1913485234475034     
 H   3.1410939805680855        12.937232443544232        2.1140081983842598     
 C   2.1741264843250399        12.414185350770154       0.25384650205892584     
 H   1.0975249660421809        11.601229404780044       -1.4454415064180952     
 H   5.6340913060379600        7.6749669429300926        7.3304307240869511     
 H  -3.2130243175080087        12.853422106022821        6.4311129774467224     
 C  -2.2881494824533304        12.308267385822260        8.3058944001360544     
 H  -1.2131227697912983        11.498684184740908        10.009207787357193     
 H  -5.5493198962155139        7.8343670361896081        1.0469805613155809     
 H   2.5398999385390355        13.298486155279299      -0.26013831869894599     
 H  -2.7188870888958268        13.152732559737959        8.8351489669287027     
 Dy   2.5728273311338718E-002   8.3887149799389586        12.715052297841169     
 Cl   8.3549457154111079E-002   11.067952648759753        12.676165386532661     
 O -0.80721739437927853        7.9476072787024394        10.750920117930619     
 N  -1.4290187705655153        6.2850963520788623        13.163614132933009     
 N  -2.1943727014187360        8.8964010388418977        13.927921539039458     
 O  0.84088759363696641        7.9020706000467014        14.679286705925101     
 N   1.3765903153657484        6.2139919411356450        12.254776170942897     
 N   2.2504231626927917        8.7573530615953388        11.477519240429071     
 C  -1.2505892302857615        6.8825070771925132        10.080931391965757     
 C  -2.0725671055906028        6.5227522234050666        14.479522916598500     
 C -0.61467544447679323        5.0415139279688095        13.247225815624381     
 C  -2.5224577379217918        6.1504717097416695        12.143105624641336     
 C  -2.8096190008920172        10.096754043050263        14.006502395722602     
 C  -2.7943822483665048        7.8403814455046543        14.533619573123469     
 C   1.2892940418791072        6.8353064217555541        15.344501282451182     
 C   2.0032298520751106        6.3925205114060875        10.921749988764839     
 C  0.51367786690416384        5.0022651238131157        12.218362120036160     
 C   2.4876490962787168        6.0571881462689028        13.250599194920241     
 C   2.9140743847725563        9.9304882349354973        11.389959892205304     
 C   2.7597151251008158        7.6888513192703147        10.813548361153551     
 C  -2.0801228654848440        5.9224424496060957        10.726494483726617     
 C -0.89681417790489093        6.6601646898751863        8.7290121389277768     
 H  -2.7738249238975765        5.7102940260374613        14.737139268446169     
 H  -1.2772490212389016        6.5357527198056236        15.241164560514148     
 H  -1.2587900602561561        4.1543130706350064        13.113813538355551     
 H -0.18985058035449209        4.9882598513493734        14.255031473701006     
 H  -3.0992346688382604        7.0850020508876064        12.189992142477326     
 H  -3.1876262148367402        5.3259676788018471        12.448249021295631     
 H  -2.2811792199569858        10.918556413156013        13.527224386705344     
 C  -4.0270692644623738        10.288074026278366        14.658630591490265     
 C  -4.0103940125689359        7.9556836002732805        15.204989373146073     
 C   2.0791740478140563        5.8539266409534481        14.679649268290435     
 C  0.98886464321990064        6.6393579723826646        16.712478494685968     
 H   2.6813116810275179        5.5536312536481498        10.686282544974985     
 H   1.1981804431552692        6.3931164003707295        10.170493492843709     
 H   1.1220166675058914        4.0959761072796850        12.378666021093441     
 H   8.4311997784468504E-002   4.9340688212526880        11.214229941423518     
 H   3.0906830303735182        6.9735806585898894        13.181076557789829     
 H   3.1205733730278475        5.2107468782497630        12.937162917315508     
 H   2.4509433596321530        10.762008661685277        11.917676757000992     
 C   4.0977057496219418        10.083203908557238        10.671625365618768     
 C   3.9240750159436679        7.7729117609569194        10.048969466222708     
 C  -2.5363797311939695        4.8067135065340274        10.016926654159249     
 C  -1.3632939627122702        5.5356263042494573        8.0385690116671586     
 H -0.27572387008148030        7.3919234293010589        8.2147579238833099     
 H  -4.4720151283092040        11.278433830160058        14.707267607960492     
 C  -4.6514097141240027        9.1934825933557427        15.254858605604509     
 H  -4.4539886657947108        7.0763534183225252        15.667346624800182     
 C   2.5590660779431329        4.7476505106885076        15.387334739722721     
 C   1.4880446219145309        5.5296780050627836        17.404153532063564     
 H  0.39714710275215492        7.3862215202798653        17.239746817615963     
 H   4.5960820289340205        11.048624618511500        10.633579798750887     
 C   4.6188474238987238        8.9818335494893979        9.9938335262946065     
 H   4.2939038087514545        6.8909849717319336        9.5295938109061460     
 H  -3.1807251730947934        4.0892813624586166        10.525912061601995     
 C  -2.1901201925600389        4.6060614959720434        8.6762435886465958     
 H  -1.0803999874561745        5.4078279265287623        6.9921134527146700     
 H  -5.6163348130610169        9.3009846616941037        15.748599223039392     
 H   3.1693742496856698        4.0111685123268854        14.862623434652525     
 C   2.2814894887544424        4.5840061388469966        16.748025855351237     
 H   1.2552558696856118        5.4261896341875762        18.465677781487287     
 H   5.5550893592838388        9.0643987957432337        9.4434682026794050     
 H  -2.5737723544929851        3.7362268105304368        8.1506019548099573     
 H   2.6964666969420517        3.7300901438768470        17.272465635679747     
         256

 Dy   4.2958270834051335        9.3600692282255885E-002   4.1746388988621241     
 Cl   4.3417318006773034       -2.5873681058599942        4.1508347253908626     
 O   5.0951294069955031       0.55269056245356019        2.1973448547775667     
 N   5.6890298614648005        2.2445005325868013        4.6001406697445759     
 N   6.4963340352429997      -0.31412559838994292        5.4479057425918596     
 O   3.4650011955274636       0.56299208736064821        6.1332085841765522     
 N   2.8809145376791210        2.2149895885908695        3.6970399032907997     
 N   2.0456805969207581      -0.38119687792084211        3.0091598058992655     
 C   5.5579656415938530        1.6065024204438900        1.5216042918944745     
 C   6.3165273595772859        2.0715579320705153        5.9341557405428063     
 C   4.8493804824446309        3.4730906512147817        4.6224693341077057     
 C   6.7990177194902444        2.3634482973009123        3.5967886641936686     
 C   7.1281097341642754       -1.5021730434200491        5.5708083550686815     
 C   7.0545974871140080       0.76552147326730657        6.0512046862800748     
 C   3.0359196741348051        1.6415036395246545        6.7917132573100032     
 C   2.2309972545778631        1.9720135200889874        2.3854865919008592     
 C   3.7185060276066517        3.4415789784537254        3.5962414762632053     
 C   1.7909781756647551        2.3854005699753955        4.7153603638415227     
 C   1.4011656324639883       -1.5678226659704473        2.9659711580169970     
 C   1.4937411507074667       0.66187543512072766        2.3412796790717674     
 C   6.3841565183146889        2.5684740704006539        2.1697418375704958     
 C   5.2327906471721626        1.8138295127791790       0.16064136696455827     
 H   7.0041755253952509        2.9047619368847752        6.1621396333823055     
 H   5.5124459422287444        2.0851025460422035        6.6866507760789231     
 H   5.4746391753755548        4.3656171847285119        4.4486117559980904     
 H   4.4228844265857425        3.5610667756890164        5.6268971604221711     
 H   7.3779666351054898        1.4319549953405906        3.6708831553544696     
 H   7.4555584575677614        3.1952846189145339        3.8997908590417509     
 H   6.6264470017860200       -2.3420250136393697        5.0947528424327739     
 C   8.3298671544537317       -1.6583890335655829        6.2572463321916505     
 C   8.2472783147686606       0.68292498258176804        6.7672483322151065     
 C   2.2330714724690712        2.6145198416057278        6.1317178090223239     
 C   3.3754606737659447        1.8606975522089475        8.1469339369272546     
 H   1.5353621160742934        2.7887009816942410        2.1264093987643671     
 H   3.0224354008311076        1.9491317125912522        1.6200984841928130     
 H   3.0922933470461271        4.3425590425806320        3.7186103825198114     
 H   4.1416211197952526        3.4744408763927495        2.5869467345896622     
 H   1.1921039934903155        1.4647623043822720        4.6756880228060602     
 H   1.1461993508402963        3.2228793539698000        4.4022586798390275     
 H   1.8929977825045898       -2.3796085511453997        3.4972197754025358     
 C  0.20213790233935650       -1.7584619846632854        2.2822920294007849     
 C  0.30717926864295803       0.54171331811412127        1.6199180157451323     
 C   6.8775664504534326        3.6622741198078459        1.4514744079823299     
 C   5.7411412148826733        2.9136786907427088      -0.54028247214126046     
 H   4.6080276593095286        1.0869259648483909      -0.35550280259812872     
 H   8.7959592038047205       -2.6380533587503172        6.3322357235687923     
 C   8.9115477878673026      -0.54128289900177673        6.8525423282599185     
 H   8.6600994390811099        1.5757765167009163        7.2311994416530743     
 C   1.7881700226711423        3.7414614771342025        6.8307822844535728     
 C   2.9171916419945019        2.9946180472807185        8.8276282328747744     
 H   3.9729196119485857        1.1155381406367899        8.6703021852514155     
 H -0.27386648187761542       -2.7351326754065886        2.2721530184391745     
 C -0.36304442223298794      -0.68151544835521205        1.6024745853906777     
 H  -9.4297230998864376E-002   1.4081686907161195        1.0998229585952199     
 H   7.5173087968256089        4.3823135851125281        1.9630757001679073     
 C   6.5748408776263796        3.8367974100140780        9.7689843920630737E-002
 H   5.4827564673894953        3.0270908533107534       -1.5945166239349187     
 H   9.8662062971426838      -0.62280266481875002        7.3691570300078011     
 H   1.1646589197375614        4.4695274451903630        6.3110421879843424     
 C   2.1183517074156359        3.9381755413340573        8.1751377257635394     
 H   3.1836160092856827        3.1183981402505574        9.8783955760577200     
 H  -1.3098856073095775      -0.79180481668576497        1.0759923820806736     
 H   6.9995470982013606        4.6818288491996487      -0.43500102880145686     
 H   1.7419063437068059        4.8157294188156534        8.6919919459199857     
 Dy   4.2829966630341998        16.871286195354603        12.518064669941829     
 Cl   4.2266915395573363        19.549814953343844        12.546744815352298     
 O   3.4611871227986200        16.376360432252195        10.562867283671633     
 N   2.9320021948122861        14.695525238551575        12.989221874645921     
 N   2.0702113345653252        17.244280389451276        13.773427455948280     
 O   5.1304755193421352        16.438291415558680        14.480857968140795     
 N   5.7338384466527099        14.760333240950109        12.071201136683429     
 N   6.5034343818955183        17.366597547499872        11.304682785535459     
 C   3.0175451686113042        15.304300305972104        9.9022592458850056     
 C   2.3105464171266181        14.878115959170920        14.323906371525156     
 C   3.7930752857313959        13.482412676023353        13.025884761419606     
 C   1.8175342633830640        14.536963670684496        11.997314672821409     
 C   1.4098260180758431        18.418868944321147        13.865622505251851     
 C   1.5549356078404499        16.174619048038647        14.430465314281514     
 C   5.5719289977577393        15.373637847362197        15.153197944262672     
 C   6.3742131237753403        14.993677921841380        10.752916096191099     
 C   4.9185963919198983        13.517227823021802        11.993994347516253     
 C   6.8300113488648062        14.626347592566887        13.088725803080573     
 C   7.1256868589501510        18.563580433743454        11.233477101320469     
 C   7.0990454821243087        16.309640365336353        10.696912225497233     
 C   2.2254547918817367        14.326756162985887        10.569258573199241     
 C   3.3273987259427167        15.098712851044764        8.5380992207079789     
 H   1.6335944210931124        14.039981065004751        14.565126414171351     
 H   3.1188307066775685        14.881749844321680        15.071829709197486     
 H   3.1827377373747399        12.576863835727629        12.868858620970947     
 H   4.2251817137956920        13.415530802380916        14.028979601442284     
 H   1.2162968514839825        15.454664797679325        12.064614413453356     
 H   1.1839063427079342        13.692670322747812        12.315226104996848     
 H   1.8770817582125905        19.251464330555390        13.343978966924182     
 C  0.22467509396139945        18.571950195412313        14.581000125102209     
 C  0.38684724327300701        16.257910729612135        15.188681778341671     
 C   6.3922381961737242        14.405525850015765        14.507597662349674     
 C   5.2276818443013369        15.159809150638361        16.508883008726425     
 H   7.0738601179121172        14.179597381979525        10.496056973229916     
 H   5.5774980812359924        15.005450962038433        9.9927815832473588     
 H   5.5624964038304920        12.630297108666273        12.129382255854340     
 H   4.4916431454258383        13.460122234765421        10.987417452924904     
 H   7.4094555918846243        15.558929534430971        13.037156834343211     
 H   7.4916547296084355        13.798817114140437        12.784422428568858     
 H   6.6010650672086504        19.385990929532060        11.715161248268767     
 C   8.3461513959073965        18.750839418054628        10.586167491531526     
 C   8.3161111967467587        16.421909249159707        10.027484930762492     
 C   1.7517456279314731        13.214384412512196        9.8670020580709163     
 C   2.8367023920568140        13.981478444673249        7.8523797879244448     
 H   3.9210993989059162        15.843007379946227        8.0093134524796561     
 H -0.26919496719351660        19.539203857070071        14.624793413858686     
 C -0.30386074540698316        17.468676367260780        15.248677754597999     
 H   1.1991827934744723E-002   15.374329956319562        15.700872512602690     
 C   6.8477805104515923        13.290669510155961        15.219201946433440     
 C   5.6952646630587029        14.037731786581990        17.202226345790816     
 H   4.6134308865824938        15.896086474815474        17.024394453172054     
 H   8.7980679344115522        19.738128355444758        10.544574187839977     
 C   8.9644757067585168        17.656231829817308        9.9852380905329827     
 H   8.7557107465339090        15.542550299733144        9.5621589027153515     
 H   1.1396242998378430        12.480678297651691        10.393272047754587     
 C   2.0401919680310328        13.039749871859605        8.5100959588614344     
 H   3.0790121324589221        13.869261231029945        6.7941011416983086     
 H  -1.2413285525161766        17.551459879190109        15.796550188201037     
 H   7.4839448929399923        12.566876616201590        14.708652745131257     
 C   6.5120830501360762        13.099835044655084        16.563611372251081     
 H   5.4202713290232740        13.917518556742605        18.251416506283082     
 H   9.9316144018642820        17.760958478034247        9.4953931225135175     
 H   1.6319227497165922        12.179919762458271        7.9898255929313544     
 H   6.8959292810471950        12.231785012931599        17.091779608384446     
 Dy   2.0356230034268258E-002   8.5521075354194735        4.2464221884622715     
 Cl  -3.9503343008874259E-002   5.8699264823718496        4.2768629991841625     
 O  0.85423133332061185        9.0215126838755744        2.2853040252466168     
 N   1.4348128763694004        10.670808508978407        4.7164297602950178     
 N   2.2635267787404123        8.0807172541485865        5.4213899198101911     
 O -0.77869003818789084        9.0302576375778223        6.2158685288358715     
 N  -1.3781367342818249        10.704791979033301        3.8039192968627846     
 N  -2.1637179075059452        8.1352873959011784        2.9437435264074585     
 C   1.2784429717555297        10.101611003804319        1.6266322760279095     
 C   2.0818997111094673        10.435969926527362        6.0314283796101860     
 C  0.59515680363441004        11.897724636186384        4.8107486341909897     
 C   2.5272901455703241        10.841365378156175        3.7000915634962221     
 C   2.9080555207029404        6.8941329100891098        5.4651883233017307     
 C   2.8202675684127168        9.1271011272091584        6.0799672131621394     
 C  -1.2525198957168471        10.082408844631013        6.8872896962177359     
 C  -1.9998217446185951        10.527084356922158        2.4687396310906995     
 C -0.53443512119144743        11.930212812731648        3.7824931582991486     
 C  -2.4887141901005685        10.829313993069007        4.8041498325280498     
 C  -2.7944101303072131        6.9466037028199139        2.8178879072664351     
 C  -2.7310076999459620        9.2171873399930284        2.3510857307100781     
 C   2.0837789953891317        11.073813809948883        2.2850742626421212     
 C  0.92922899408519133        10.327135752750232       0.27442979771125664     
 H   2.7751444225805328        11.255385686720238        6.2881308100354625     
 H   1.2882755038407474        10.414303025632069        6.7945045404090472     
 H   1.2228972777517004        12.797398451693349        4.6867524537504481     
 H  0.17053595347992828        11.934485274077273        5.8192286821576706     
 H   3.1255379659582805        9.9202415359575422        3.7394216627606940     
 H   3.1716062178120574        11.678342584034782        4.0154727289944301     
 H   2.4120557745492572        6.0797620509855488        4.9419281395507717     
 C   4.1125662751850340        6.7076281043656714        6.1402681730471338     
 C   4.0117634823143042        9.0108351142632106        6.7929271596700946     
 C  -2.0770039267855354        11.040673410318549        6.2317861882914629     
 C -0.94099609197254397        10.289047998285687        8.2513215612354305     
 H  -2.6916262561711255        11.355794636229964        2.2364641661572677     
 H  -1.1935317340476126        10.544096347075577        1.7187420237703013     
 H  -1.1569119472058720        12.824765915925711        3.9570668310284889     
 H -0.10722809866580923        12.018545748107426        2.7784678134992533     
 H  -3.0688571089217187        9.8979483425268047        4.7334107548799844     
 H  -3.1447062334829270        11.660338692065979        4.4972186191535668     
 H  -2.2874064029899390        6.1051860666437632        3.2853399022420473     
 C  -4.0011480224306082        6.7910666559382102        2.1400698270440248     
 C  -3.9292446191355350        9.1347735268499459        1.6440304692078409     
 C   2.5201487282526891        12.206432404501527        1.5894440463915804     
 C   1.3776070598179875        11.467614650990731      -0.40279067222521436     
 H  0.32985638477420043        9.5835739751627322      -0.24917809601050017     
 H   4.5891621445441775        5.7314053142981871        6.1523514847613701     
 C   4.6824623714345321        7.7880012486398824        6.8105073987707048     
 H   4.4165725317604245        9.8798243047105405        7.3059219159571631     
 C  -2.5753606169721226        12.135978330788308        6.9448199406282383     
 C  -1.4568802257575755        11.388508343044087        8.9476850742966327     
 H -0.32094379118530386        9.5616165151860635        8.7725147993409820     
 H  -4.4637609621209817        5.8100461528785035        2.0623574418574235     
 C  -4.5915937209079214        7.9097309270643859        1.5563637187501722     
 H  -4.3480806055098240        10.029511759722835        1.1888409015070345     
 H   3.1438613364325803        12.934514281247719        2.1092190244852436     
 C   2.1781587294672251        12.410512402915769       0.24869948043024298     
 H   1.1016116870645447        11.597374513331292       -1.4505749783544641     
 H   5.6324808557543378        7.6801668116719615        7.3315491031315165     
 H  -3.2101494661825081        12.855970588446395        6.4269155536938021     
 C  -2.2837551394374973        12.311749121795868        8.3011920756088013     
 H  -1.2084106366168421        11.502330543594601        10.004351141884868     
 H  -5.5508704522457943        7.8292440985090073        1.0478968269771072     
 H   2.5458334627990959        13.293562618755594      -0.26588084419901187     
 H  -2.7126149297773376        13.157400388585588        8.8299639794581584     
 Dy   2.6140634548130048E-002   8.3884742854677743        12.708820708913596     
 Cl   8.0038311825729125E-002   11.067868337243519        12.671754708430619     
 O -0.80605593334932357        7.9457018753272877        10.744834200803705     
 N  -1.4253825277864205        6.2828094820051827        13.158004229937195     
 N  -2.1939575428300651        8.8920954402955292        13.922675343774491     
 O  0.84186479630965594        7.9037264418875326        14.673316047167281     
 N   1.3802790633553890        6.2162205717521672        12.249217993727715     
 N   2.2507015343369923        8.7616467026143798        11.472349045321005     
 C  -1.2497847368241515        6.8806027590617314        10.075043117730399     
 C  -2.0683755619536903        6.5187117481985002        14.474454080561094     
 C -0.60946779887824365        5.0402621226270092        13.240179856441607     
 C  -2.5193965949204302        6.1474246206265653        12.138301521195002     
 C  -2.8106466648550161        10.091643007634621        14.001525907696189     
 C  -2.7912066841310983        7.8357266099293641        14.530201751240751     
 C   1.2900349171429131        6.8370234120708320        15.338730923929234     
 C   2.0075237793016658        6.3965389593369570        10.916740863192038     
 C  0.51888261773515354        5.0034999479622959        12.211313758596399     
 C   2.4907357370050471        6.0601888126395966        13.245897396168976     
 C   2.9128577710742718        9.9356341133895292        11.385203876904972     
 C   2.7628885539570147        7.6935588119159206        10.810217061231453     
 C  -2.0782116610482917        5.9200462922869646        10.721284303456205     
 C -0.89778004779833520        6.6590359424079875        8.7226152389322902     
 H  -2.7689447134539780        5.7054694364476202        14.731427783162033     
 H  -1.2727412502114703        6.5313199118177723        15.235759608757014     
 H  -1.2524095039901464        4.1524283389203180        13.105940983264578     
 H -0.18449706385108633        4.9865879918587872        14.247872132607194     
 H  -3.0969758831858694        7.0814053856383810        12.185852926028744     
 H  -3.1835693393281939        5.3222805359704815        12.443794233795902     
 H  -2.2842045071784240        10.913707302227513        13.520704142011260     
 C  -4.0270255118397253        10.281847783517218        14.655727981765875     
 C  -4.0056057911208782        7.9501384443687009        15.204471913593194     
 C   2.0811330493881779        5.8562314972188583        14.674551633834783     
 C  0.98786197965615685        6.6402828349274978        16.706202027736843     
 H   2.6863610613945479        5.5584724368951406        10.680680158145298     
 H   1.2028190466330648        6.3974576608663094        10.165119299203479     
 H   1.1283442480055232        4.0978070723309550        12.370711319062600     
 H   8.9643190422939223E-002   4.9358285430681450        11.207070428084549     
 H   3.0929242401564232        6.9771615773217706        13.177057326177966     
 H   3.1246895119948572        5.2144316384591534        12.932795870945789     
 H   2.4476402288488934        10.766820447086198        11.911414116869679     
 C   4.0976094200768198        10.089583105191162        10.669059760798845     
 C   3.9288915414721886        7.7786374055908620        10.048605561796290     
 C  -2.5355145771318464        4.8047425796819008        10.011781748855546     
 C  -1.3655338107740034        5.5350550461838663        8.0321640830754610     
 H -0.27750402762013782        7.3911774941759933        8.2079403284531036     
 H  -4.4735723725711294        11.271469843012554        14.704006445969213     
 C  -4.6482186950475031        9.1870854246272593        15.254511448191726     
 H  -4.4469671571762914        7.0707529708398678        15.668601677356421     
 C   2.5601841498841869        4.7496471446017265        15.382343687521301     
 C   1.4859353329323728        5.5301387212588597        17.397889114784590     
 H  0.39523212353014525        7.3866985731623735        17.233031822227467     
 H   4.5943469872631439        11.055777120492031        10.630822918741456     
 C   4.6219964861800538        8.9884623378275617        9.9937595006949440     
 H   4.3010484115107390        6.8968168961361878        9.5309834449807624     
 H  -3.1789725660638686        4.0868791294299536        10.521268893814369     
 C  -2.1915092673562868        4.6051862282112905        8.6704589902561846     
 H  -1.0842556689651637        5.4079505149894649        6.9852348835762532     
 H  -5.6122457440009539        9.2938678965694734        15.750015929255680     
 H   3.1715063608990652        4.0136942352752047        14.858154301824243     
 C   2.2803988241135396        4.5848998619815591        16.742401434266785     
 H   1.2515275143177611        5.4259329455696026        18.458934461775581     
 H   5.5591681094410985        9.0718283186342816        9.4452266732431909     
 H  -2.5763906291809233        3.7359567020535343        8.1448719365655862     
 H   2.6943187122706735        3.7304769679095440        17.266915772187264     
         256

 Dy   4.2951652835047911        9.3216784776772157E-002   4.1771439486913158     
 Cl   4.3380281270988164       -2.5877250461893277        4.1542371935914719     
 O   5.0957145828624695       0.55249684748998951        2.2004622966857288     
 N   5.6892504688738139        2.2431928420810143        4.6041265179416042     
 N   6.4969570825001330      -0.31674826395728006        5.4473314318390686     
 O   3.4650792532256327       0.56264764162327163        6.1361107035314486     
 N   2.8812053406805127        2.2156933446248113        3.7007854471047463     
 N   2.0466621408460410      -0.37923646818611934        3.0079990554459810     
 C   5.5574144851542631        1.6071046930876307        1.5252392483348429     
 C   6.3173390975321340        2.0680444285324810        5.9374871816266186     
 C   4.8497818731549884        3.4718131866071298        4.6287793015405256     
 C   6.7986918251708950        2.3635716995275184        3.6003621444274243     
 C   7.1290795876866575       -1.5047874249720459        5.5677567860707695     
 C   7.0553292875864075       0.76185851748281941        6.0522384888614029     
 C   3.0350662777658184        1.6405715888296775        6.7949678999160028     
 C   2.2321164612926720        1.9749303121830548        2.3884569885208018     
 C   3.7189518296795416        3.4423007988034771        3.6024930598923248     
 C   1.7905095735204382        2.3846939800237021        4.7184717413454216     
 C   1.4023930038597223       -1.5658373869657509        2.9623612685758638     
 C   1.4947241761403023       0.66498504501267908        2.3419471787803161     
 C   6.3829809078870428        2.5693877402939433        2.1736662304857961     
 C   5.2315637388206850        1.8149388547005672       0.16452453770692105     
 H   7.0052484346155675        2.9007011938457903        6.1665090623968180     
 H   5.5135985356001607        2.0804489934393899        6.6903291470336610     
 H   5.4751638467638513        4.3645356641866107        4.4564680978515510     
 H   4.4233608810866931        3.5582029863030820        5.6333436021806929     
 H   7.3781366146784571        1.4323333623912180        3.6734045583441715     
 H   7.4549567478699110        3.1955093495935651        3.9036844787789673     
 H   6.6275084076736182       -2.3438425355300785        5.0903053981105888     
 C   8.3309867230834822       -1.6620118674412105        6.2537189541322071     
 C   8.2480967684307487       0.67817276205631682        6.7679712742140987     
 C   2.2316318932311332        2.6132337452586789        6.1351613932075022     
 C   3.3741696753015487        1.8595953358483510        8.1503248083587714     
 H   1.5368239363493406        2.7921924559346247        2.1302779588067429     
 H   3.0240198376490337        1.9531293443585021        1.6235443548066253     
 H   3.0928101640563854        4.3430535856619228        3.7264435954518240     
 H   4.1422195857422359        3.4768676386865662        2.5933678509503513     
 H   1.1921975188709610        1.4637491338701205        4.6777698845523226     
 H   1.1454644399642766        3.2220076623318135        4.4054987634230924     
 H   1.8943596411576171       -2.3785184384757065        3.4920395669823665     
 C  0.20335789551006606       -1.7553313909257331        2.2784415007207328     
 C  0.30806180386009413       0.54606771539984655        1.6205776901087900     
 C   6.8747508715432035        3.6642946229073230        1.4560240053568412     
 C   5.7381909425504949        2.9159442524598616      -0.53574074945184313     
 H   4.6075409083088932        1.0875540599318314      -0.35183806367825349     
 H   8.7973019492377382       -2.6416276995469627        6.3267641700175394     
 C   8.9124882315161500      -0.54604008626165834        6.8511700733692580     
 H   8.6608098812957017        1.5702966593675221        7.2333118201228688     
 C   1.7853169086197329        3.7393232150185889        6.8346105795766681     
 C   2.9144373985815348        2.9926275377953373        8.8314468805764559     
 H   3.9723631133853465        1.1150154668610039        8.6736193521679876     
 H -0.27245187677910776       -2.7320499617128160        2.2663426259432295     
 C -0.36211325087078872      -0.67712481646486455        1.6010346581646324     
 H  -9.3599780685606745E-002   1.4133608876483781        1.1021008118955387     
 H   7.5140458556439018        4.3845485402183595        1.9678612848833801     
 C   6.5709066713179540        3.8396638247664727       0.10261296728592202     
 H   5.4793489163768623        3.0297863152500368       -1.5898028673525908     
 H   9.8670796926798392      -0.62838180784416675        7.3677805185539471     
 H   1.1614142300217238        4.4671366001643387        6.3149774764853861     
 C   2.1146275738745937        3.9355290048851201        8.1792367428659691     
 H   3.1805886849266369        3.1162321560405202        9.8823096109472051     
 H  -1.3091411944556057      -0.78646283820004736        1.0747387423219621     
 H   6.9939439967746040        4.6858032172930049      -0.42957139991469306     
 H   1.7367596331930186        4.8122033440479433        8.6964314560319878     
 Dy   4.2846465740452526        16.872267257924296        12.523907146805707     
 Cl   4.2320534449401803        19.550662113054255        12.551062079668812     
 O   3.4620451086053787        16.378922462375382        10.568552051493525     
 N   2.9306635327514670        14.698323708954804        12.994538676442859     
 N   2.0717167764543039        17.248930289234526        13.778262198378394     
 O   5.1314053273859921        16.437280716414769        14.486442979731407     
 N   5.7324537036225296        14.759032760460101        12.076455545197867     
 N   6.5049430798824837        17.363491753219883        11.309250729399762     
 C   3.0186386225505504        15.306912457220630        9.9077430201793391     
 C   2.3086453392781769        14.882513029706191        14.328712614156814     
 C   3.7902818724159695        13.484242194995129        13.032483172918299     
 C   1.8167284980641931        14.540485422545530        12.001876973259980     
 C   1.4125474249041203        18.424220382373068        13.870032448755062     
 C   1.5539811734510864        16.179609001136072        14.433734537089414     
 C   5.5728654009072232        15.372416837744717        15.158509466698494     
 C   6.3722369204236511        14.990726050585288        10.757657489758358     
 C   4.9158301550185719        13.516828543193681        12.000613028948504     
 C   6.8291914429804859        14.624364787215761        13.093193655375202     
 C   7.1284420738668075        18.559743467400558        11.237360620672437     
 C   7.0980590910893548        16.306064332660593        10.700053402264084     
 C   2.2256258799429540        14.329754342913496        10.574156411952623     
 C   3.3298361895732023        15.100762051095113        8.5439676860941134     
 H   1.6309812187002382        14.045132305531100        14.570428489233260     
 H   3.1165724912857304        14.886389956273568        15.077016124704320     
 H   3.1788697422764240        12.579289519119120        12.876116894772883     
 H   4.2222001391226458        13.417639624122188        14.035696704159466     
 H   1.2162045423783836        15.458676633674036        12.068603257463131     
 H   1.1821936448940720        13.696765486024626        12.319448783203724     
 H   1.8815666014650845        19.256566507205029        13.349715822102569     
 C  0.22635768613730617        18.578300544004826        14.583432476422061     
 C  0.38439289091480655        16.263719259611328        15.189263838765559     
 C   6.3922898450954762        14.403938214901380        14.512337926733029     
 C   5.2296131041145815        15.158882911762470        16.514449952971329     
 H   7.0711688813713094        14.175879219007557        10.501306314394588     
 H   5.5751716061402599        15.002223943195871        9.9978934544642026     
 H   5.5587166885884596        12.629352879268522        12.136790655044051     
 H   4.4887561477241151        13.459295507954392        10.994136700976576     
 H   7.4093004388389829        15.556489939548907        13.041108089586997     
 H   7.4899773059078729        13.796298521344408        12.788524058277600     
 H   6.6056010365680740        19.382530296116588        11.720194493957516     
 C   8.3478780418402376        18.745839027717654        10.588017204082758     
 C   8.3136740282969743        16.417334137822394        10.027964021491659     
 C   1.7526828275760418        13.217105866224717        9.8717915299861883     
 C   2.8400937763663596        13.983159527181698        7.8582025740361479     
 H   3.9241850503921887        15.844742232769812        8.0155147087210139     
 H -0.26616359586728217        19.546186041738736        14.627369842414772     
 C -0.30498144942651761        17.475214058376729        15.248900416284799     
 H   7.5383144924284079E-003   15.380207976778257        15.699913678615843     
 C   6.8482323552948188        13.289103377225565        15.223678756271211     
 C   5.6977752192614561        14.036924420136524        17.207605334811429     
 H   4.6159921398436614        15.895406057181111        17.030357665400583     
 H   8.8011377482441162        19.732483611775109        10.546308338550645     
 C   8.9634224106412823        17.650886215449486        9.9851392316307841     
 H   8.7512649689516486        15.537787580190933        9.5612770420943267     
 H   1.1397620800353201        12.483789550721578        10.397627986930948     
 C   2.0429005127756308        13.041642221842299        8.5153882983373386     
 H   3.0836109780683274        13.870464937694615        6.8002822062384221     
 H  -1.2433437416017648        17.558627241130768        15.795041553140967     
 H   7.4835713060373266        12.564915831174817        14.712661084982507     
 C   6.5139016236070040        13.098806827984744        16.568461391894342     
 H   5.4237162645883892        13.916993450406432        18.257061482864209     
 H   9.9296944640533304        17.754844160091963        9.4935668331726148     
 H   1.6356152569354860        12.181364948367719        7.9950114045225975     
 H   6.8983469166773821        12.230958461696158        17.096427831098815     
 Dy   2.0107512945317041E-002   8.5521445510781753        4.2438385953847861     
 Cl  -3.6839139634949308E-002   5.8698920014337261        4.2732765475585515     
 O  0.85286600583257099        9.0213552805438688        2.2821911613235089     
 N   1.4337909202247738        10.671802107533180        4.7124882834153494     
 N   2.2618737018910515        8.0830176689186803        5.4221736179095119     
 O -0.77970514792869816        9.0303989329059675        6.2128767856801463     
 N  -1.3792004214497033        10.703911307337746        3.8001087943319320     
 N  -2.1655840517988825        8.1332009252077651        2.9447856421869614     
 C   1.2784424416051610        10.100552215130698        1.6229541673860488     
 C   2.0803214319421697        10.439220857892204        6.0281274393228408     
 C  0.59404052925211603        11.898757249707291        4.8044439830049237     
 C   2.5268301884656359        10.840896643572430        3.6965682735298073     
 C   2.9060111435294109        6.8963855933098355        5.4684280449282818     
 C   2.8186587841785355        9.1304507427218802        6.0790139560913303     
 C  -1.2521519722957239        10.083420376955612        6.8838082914698866     
 C  -2.0016022712906887        10.524060657860680        2.4656359778313197     
 C -0.53559887243201754        11.929290970722871        3.7762435693658718     
 C  -2.4890693800805308        10.829807638144407        4.8009558940795136     
 C  -2.7966793040800653        6.9445488018785859        2.8214561976820063     
 C  -2.7327632228828977        9.2140336949668260        2.3502639806494061     
 C   2.0842954031365233        11.072500227065623        2.2811507237793132     
 C  0.93036691559284523        10.325316556913551       0.27035761615050619     
 H   2.7734055691818305        11.259130398778890        6.2836655564864321     
 H   1.2864133654046974        10.418871855143264        6.7909147013951099     
 H   1.2217266290549205        12.798180992080459        4.6788317376270845     
 H  0.16938028600126639        11.937200692312121        5.8127952404004928     
 H   3.1245872823010616        9.9195139018337066        3.7369894292899808     
 H   3.1714201430512539        11.677776303632463        4.0116255217614682     
 H   2.4098270710659735        6.0812124694731784        4.9466511903740535     
 C   4.1104495568193649        6.7108483847079601        6.1438442574173253     
 C   4.0101633849733505        9.0152451126923303        6.7921276638187553     
 C  -2.0762255918798331        11.041934088757312        6.2281774828120318     
 C -0.93934738897437442        10.290773914893309        8.2474187162930690     
 H  -2.6936304141863840        11.352270112281301        2.2323794029667834     
 H  -1.1956885934177717        10.539900796790539        1.7152423277989479     
 H  -1.1581059672121470        12.824109056550665        3.9492308502065896     
 H -0.10851951494142195        12.015914277700265        2.7720487679459698     
 H  -3.0696816551402710        9.8986873624516836        4.7313227425079853     
 H  -3.1448596956107320        11.660930488141581        4.4938554177366630     
 H  -2.2899190503239435        6.1039599512675125        3.2905339230525774     
 C  -4.0034032550619010        6.7879941965223303        2.1438353997944231     
 C  -3.9308827736998326        9.1305008851199485        1.6431791543939847     
 C   2.5225800223225101        12.203874235828092        1.5848231832788084     
 C   1.3808303525767884        11.464425503711348      -0.40762617082353336     
 H  0.33036965719592037        9.5821916031052172      -0.25309724398980016     
 H   4.5867506160278992        5.7345293817316412        6.1578508494906119     
 C   4.6806842715255632        7.7923714384438902        6.8117945393393242     
 H   4.4152159149830625        9.8849838184098378        7.3036029289066855     
 C  -2.5726890732206478        12.138396181842422        6.9406649104330222     
 C  -1.4531347037337370        11.391535675967814        8.9431483116301909     
 H -0.31982249289961695        9.5628982019736597        8.7686444497449152     
 H  -4.4663191960729165        5.8070526399932696        2.0681121162535954     
 C  -4.5933931760873934        7.9054742099267603        1.5576022643868275     
 H  -4.3494228860291697        10.024462896207980        1.1863332795665655     
 H   3.1466286922970750        12.931796118951205        2.1044298505862273     
 C   2.1821909746094099        12.406839455061384       0.24355245880156012     
 H   1.1056984080869083        11.593519621882539       -1.4557084502908333     
 H   5.6308704054707155        7.6853666804138312        7.3326674821760820     
 H  -3.2072746148570075        12.858519070869969        6.4227181299408818     
 C  -2.2793607964216642        12.315230857769476        8.2964897510815483     
 H  -1.2036985034423859        11.505976902448294        9.9994944964125434     
 H  -5.5524210082760748        7.8241211608284074        1.0488130926386332     
 H   2.5517669870591564        13.288639082231887      -0.27162336969907774     
 H  -2.7063427706588485        13.162068217433216        8.8247789919876141     
 Dy   2.6552995784921381E-002   8.3882335909965899        12.702589119986023     
 Cl   7.6527166497347199E-002   11.067784025727285        12.667344030328577     
 O -0.80489447231936873        7.9437964719521350        10.738748283676792     
 N  -1.4217462850073257        6.2805226119315041        13.152394326941382     
 N  -2.1935423842413937        8.8877898417491608        13.917429148509525     
 O  0.84284199898234557        7.9053822837283638        14.667345388409464     
 N   1.3839678113450298        6.2184492023686895        12.243659816512533     
 N   2.2509799059811928        8.7659403436334209        11.467178850212939     
 C  -1.2489802433625414        6.8786984409309495        10.069154843495038     
 C  -2.0641840183167774        6.5146712729919329        14.469385244523686     
 C -0.60426015327969407        5.0390103172852081        13.233133897258833     
 C  -2.5163354519190682        6.1443775315114610        12.133497417748668     
 C  -2.8116743288180150        10.086531972218980        13.996549419669776     
 C  -2.7880311198956917        7.8310717743540730        14.526783929358034     
 C   1.2907757924067187        6.8387404023861098        15.332960565407284     
 C   2.0118177065282214        6.4005574072678266        10.911731737619235     
 C  0.52408736856614335        5.0047347721114761        12.204265397156639     
 C   2.4938223777313770        6.0631894790102905        13.241195597417711     
 C   2.9116411573759868        9.9407799918435611        11.380447861604640     
 C   2.7660619828132136        7.6982663045615256        10.806885761309356     
 C  -2.0763004566117389        5.9176501349678334        10.716074123185791     
 C -0.89874591769177958        6.6579071949407878        8.7162183389368035     
 H  -2.7640645030103794        5.7006448468577791        14.725716297877899     
 H  -1.2682334791840391        6.5268871038299201        15.230354656999880     
 H  -1.2460289477241366        4.1505436072056305        13.098068428173606     
 H -0.17914354734768057        4.9849161323682019        14.240712791513381     
 H  -3.0947170975334779        7.0778087203891555        12.181713709580160     
 H  -3.1795124638196475        5.3185933931391167        12.439339446296175     
 H  -2.2872297943998627        10.908858191299013        13.514183897317176     
 C  -4.0269817592170769        10.275621540756070        14.652825372041482     
 C  -4.0008175696728197        7.9445932884641213        15.203954454040314     
 C   2.0830920509622994        5.8585363534842676        14.669453999379130     
 C  0.98685931609241306        6.6412076974723311        16.699925560787722     
 H   2.6914104417615778        5.5633136201421305        10.675077771315610     
 H   1.2074576501108607        6.4017989213618884        10.159745105563246     
 H   1.1346718285051549        4.0996380373822241        12.362756617031760     
 H   9.4974383061409942E-002   4.9375882648836020        11.199910914745578     
 H   3.0951654499393286        6.9807424960536526        13.173038094566101     
 H   3.1288056509618669        5.2181163986685428        12.928428824576070     
 H   2.4443370980656338        10.771632232487118        11.905151476738368     
 C   4.0975130905316988        10.095962301825084        10.666494155978922     
 C   3.9337080670007092        7.7843630502248047        10.048241657369870     
 C  -2.5346494230697232        4.8027716528297741        10.006636843551842     
 C  -1.3677736588357363        5.5344837881182753        8.0257591544837634     
 H -0.27928418515879527        7.3904315590509269        8.2011227330228955     
 H  -4.4751296168330539        11.264505855865050        14.700745283977932     
 C  -4.6450276759710025        9.1806882558987741        15.254164290778945     
 H  -4.4399456485578721        7.0651525233572103        15.669856729912658     
 C   2.5613022218252413        4.7516437785149446        15.377352635319880     
 C   1.4838260439502144        5.5305994374549359        17.391624697505620     
 H  0.39331714430813558        7.3871756260448818        17.226316826838968     
 H   4.5926119455922674        11.062929622472563        10.628066038732026     
 C   4.6251455484613828        8.9950911261657236        9.9936854750952815     
 H   4.3081930142700227        6.9026488205404419        9.5323730790553771     
 H  -3.1772199590329442        4.0844768964012896        10.516625726026744     
 C  -2.1928983421525343        4.6043109604505377        8.6646743918657716     
 H  -1.0881113504741526        5.4080731034501666        6.9783563144378364     
 H  -5.6081566749408900        9.2867511314448414        15.751432635471968     
 H   3.1736384721124611        4.0162199582235250        14.853685168995959     
 C   2.2793081594726368        4.5857935851161225        16.736777013182333     
 H   1.2477991589499104        5.4256762569516299        18.452191142063874     
 H   5.5632468595983591        9.0792578415253296        9.4469851438069785     
 H  -2.5790089038688619        3.7356865935766321        8.1391419183212133     
 H   2.6921707275992954        3.7308637919422409        17.261365908694778     
         256

 Dy   4.2945034836044487        9.2832877271288444E-002   4.1796489985205074     
 Cl   4.3343244535203294       -2.5880819865186617        4.1576396617920812     
 O   5.0962997587294367       0.55230313252641883        2.2035797385938909     
 N   5.6894710762828273        2.2418851515752278        4.6081123661386325     
 N   6.4975801297572664      -0.31937092952461721        5.4467571210862777     
 O   3.4651573109238019       0.56230319588589517        6.1390128228863450     
 N   2.8814961436819049        2.2163971006587535        3.7045309909186930     
 N   2.0476436847713235      -0.37727605845139650        3.0068383049926966     
 C   5.5568633287146723        1.6077069657313714        1.5288742047752111     
 C   6.3181508354869811        2.0645309249944468        5.9408186227104318     
 C   4.8501832638653468        3.4705357219994775        4.6350892689733447     
 C   6.7983659308515447        2.3636951017541241        3.6039356246611796     
 C   7.1300494412090387       -1.5074018065240424        5.5647052170728575     
 C   7.0560610880588071       0.75819556169833235        6.0532722914427310     
 C   3.0342128813968312        1.6396395381347004        6.7982225425220024     
 C   2.2332356680074814        1.9778471042771224        2.3914273851407444     
 C   3.7193976317524315        3.4430226191532287        3.6087446435214443     
 C   1.7900409713761209        2.3839873900720092        4.7215831188493196     
 C   1.4036203752554564       -1.5638521079610543        2.9587513791347306     
 C   1.4957072015731379       0.66809465490463060        2.3426146784888653     
 C   6.3818052974593966        2.5703014101872332        2.1775906234010964     
 C   5.2303368304692075        1.8160481966219550       0.16840770844928382     
 H   7.0063213438358840        2.8966404508068053        6.1708784914113313     
 H   5.5147511289715778        2.0757954408365764        6.6940075179883998     
 H   5.4756885181521477        4.3634541436447103        4.4643244397050115     
 H   4.4238373355876437        3.5553391969171475        5.6397900439392146     
 H   7.3783065942514243        1.4327117294418452        3.6759259613338737     
 H   7.4543550381720598        3.1957340802725960        3.9075780985161841     
 H   6.6285698135612172       -2.3456600574207869        5.0858579537884037     
 C   8.3321062917132327       -1.6656347013168384        6.2501915760727638     
 C   8.2489152220928386       0.67342054153086561        6.7686942162130919     
 C   2.2301923139931952        2.6119476489116304        6.1386049773926805     
 C   3.3728786768371521        1.8584931194877545        8.1537156797902881     
 H   1.5382857566243877        2.7956839301750085        2.1341465188491182     
 H   3.0256042744669602        1.9571269761257519        1.6269902254204378     
 H   3.0933269810666433        4.3435481287432145        3.7342768083838367     
 H   4.1428180516892184        3.4792944009803830        2.5997889673110404     
 H   1.1922910442516068        1.4627359633579691        4.6798517462985858     
 H   1.1447295290882569        3.2211359706938270        4.4087388470071573     
 H   1.8957214998106446       -2.3774283258060129        3.4868593585621976     
 C  0.20457788868077564       -1.7522007971881806        2.2745909720406803     
 C  0.30894433907723029       0.55042211268557173        1.6212373644724478     
 C   6.8719352926329744        3.6663151260067997        1.4605736027313525     
 C   5.7352406702183174        2.9182098141770143      -0.53119902676242581     
 H   4.6070541573082577        1.0881821550152719      -0.34817332475837826     
 H   8.7986446946707577       -2.6452020403436083        6.3212926164662866     
 C   8.9134286751649956      -0.55079727352153984        6.8497978184785966     
 H   8.6615203235102953        1.5648168020341275        7.2354241985926642     
 C   1.7824637945683233        3.7371849529029757        6.8384388746997633     
 C   2.9116831551685682        2.9906370283099561        8.8352655282781374     
 H   3.9718066148221074        1.1144927930852180        8.6769365190845598     
 H -0.27103727168060004       -2.7289672480190434        2.2605322334472846     
 C -0.36118207950858949      -0.67273418457451717        1.5995947309385872     
 H  -9.2902330372349115E-002   1.4185530845806369        1.1043786651958574     
 H   7.5107829144621947        4.3867834953241909        1.9726468695988530     
 C   6.5669724650095285        3.8425302395188674       0.10753609065121331     
 H   5.4759413653642293        3.0324817771893198       -1.5850891107702629     
 H   9.8679530882169928      -0.63396095086958337        7.3664040071000940     
 H   1.1581695403058865        4.4647457551383143        6.3189127649864298     
 C   2.1109034403335509        3.9328824684361829        8.1833357599684007     
 H   3.1775613605675912        3.1140661718304830        9.8862236458366901     
 H  -1.3083967816016340      -0.78112085971432965        1.0734851025632504     
 H   6.9883408953478465        4.6897775853863619      -0.42414177102792927     
 H   1.7316129226792316        4.8086772692802331        8.7008709661439880     
 Dy   4.2862964850563063        16.873248320493989        12.529749623669584     
 Cl   4.2374153503230252        19.551509272764665        12.555379343985326     
 O   3.4629030944121371        16.381484492498569        10.574236819315415     
 N   2.9293248706906478        14.701122179358032        12.999855478239798     
 N   2.0732222183432820        17.253580189017772        13.783096940808509     
 O   5.1323351354298499        16.436270017270857        14.492027991322022     
 N   5.7310689605923484        14.757732279970094        12.081709953712306     
 N   6.5064517778694491        17.360385958939890        11.313818673264064     
 C   3.0197320764897966        15.309524608469157        9.9132267944736725     
 C   2.3067442614297358        14.886910100241463        14.333518856788469     
 C   3.7874884591005431        13.486071713966906        13.039081584416992     
 C   1.8159227327453222        14.544007174406564        12.006439273698552     
 C   1.4152688317323974        18.429571820424993        13.874442392258270     
 C   1.5530267390617232        16.184598954233493        14.437003759897312     
 C   5.5738018040567070        15.371195828127238        15.163820989134315     
 C   6.3702607170719618        14.987774179329197        10.762398883325618     
 C   4.9130639181172455        13.516429263365561        12.007231710380752     
 C   6.8283715370961655        14.622381981864635        13.097661507669830     
 C   7.1311972887834640        18.555906501057660        11.241244140024406     
 C   7.0970727000544009        16.302488299984837        10.703194579030935     
 C   2.2257969680041718        14.332752522841103        10.579054250706008     
 C   3.3322736532036878        15.102811251145463        8.5498361514802479     
 H   1.6283680163073639        14.050283546057450        14.575730564295171     
 H   3.1143142758938924        14.891030068225456        15.082202540211155     
 H   3.1750017471781082        12.581715202510612        12.883375168574821     
 H   4.2192185644495996        13.419748445863460        14.042413806876647     
 H   1.2161122332727849        15.462688469668748        12.072592101472909     
 H   1.1804809470802098        13.700860649301438        12.323671461410601     
 H   1.8860514447175785        19.261668683854669        13.355452677280956     
 C  0.22804027831321286        18.584650892597338        14.585864827741915     
 C  0.38193853855660609        16.269527789610517        15.189845899189448     
 C   6.3923414940172281        14.402350579786996        14.517078191116385     
 C   5.2315443639278252        15.157956672886581        16.520016897216237     
 H   7.0684776448305016        14.172161056035588        10.506555655559261     
 H   5.5728451310445264        14.998996924353309        10.003005325681045     
 H   5.5549369733464262        12.628408649870771        12.144199054233761     
 H   4.4858691500223928        13.458468781143365        11.000855949028249     
 H   7.4091452857933415        15.554050344666841        13.045059344830783     
 H   7.4882998822073112        13.793779928548378        12.792625687986344     
 H   6.6101370059274975        19.379069662701117        11.725227739646266     
 C   8.3496046877730770        18.740838637380680        10.589866916633991     
 C   8.3112368598471900        16.412759026485080        10.028443112220828     
 C   1.7536200272206102        13.219827319937236        9.8765810019014602     
 C   2.8434851606759053        13.984840609690149        7.8640253601478518     
 H   3.9272707018784607        15.846477085593397        8.0217159649623699     
 H -0.26313222454104773        19.553168226407397        14.629946270970860     
 C -0.30610215344605207        17.481751749492673        15.249123077971600     
 H   3.0848010501120932E-003   15.386085997236954        15.698954844628997     
 C   6.8486842001380461        13.287537244295168        15.228155566108981     
 C   5.7002857754642093        14.036117053691058        17.212984323832043     
 H   4.6185533931048282        15.894725639546746        17.036320877629112     
 H   8.8042075620766784        19.726838868105457        10.548042489261313     
 C   8.9623691145240478        17.645540601081667        9.9850403727285855     
 H   8.7468191913693865        15.533024860648725        9.5603951814733037     
 H   1.1398998602327972        12.486900803791466        10.401983926107309     
 C   2.0456090575202284        13.043534571824992        8.5206806378132427     
 H   3.0882098236777327        13.871668644359287        6.8064632707785346     
 H  -1.2453589306873531        17.565794603071428        15.793532918080899     
 H   7.4831977191346599        12.562955046148046        14.716669424833757     
 C   6.5157201970779326        13.097778611314405        16.573311411537603     
 H   5.4271612001535043        13.916468344070259        18.262706459445337     
 H   9.9277745262423771        17.748729842149682        9.4917405438317139     
 H   1.6393077641543798        12.182810134277169        8.0001972161138415     
 H   6.9007645523075691        12.230131910460718        17.101076053813188     
 Dy   1.9858795856365824E-002   8.5521815667368770        4.2412550023073017     
 Cl  -3.4174936261024358E-002   5.8698575204956027        4.2696900959329405     
 O  0.85150067834453025        9.0211978772121650        2.2790782974004014     
 N   1.4327689640801471        10.672795706087953        4.7085468065356819     
 N   2.2602206250416907        8.0853180836887759        5.4229573160088327     
 O -0.78072025766950548        9.0305402282341127        6.2098850425244221     
 N  -1.3802641086175815        10.703030635642193        3.7962982918010799     
 N  -2.1674501960918193        8.1311144545143534        2.9458277579664638     
 C   1.2784419114547925        10.099493426457077        1.6192760587441881     
 C   2.0787431527748716        10.442471789257047        6.0248264990354947     
 C  0.59292425486982203        11.899789863228198        4.7981393318188577     
 C   2.5263702313609473        10.840427908988685        3.6930449835633925     
 C   2.9039667663558815        6.8986382765305612        5.4716677665548330     
 C   2.8170499999443543        9.1338003582346037        6.0780606990205204     
 C  -1.2517840488746008        10.084431909280211        6.8803268867220373     
 C  -2.0033827979627823        10.521036958799202        2.4625323245719395     
 C -0.53676262367258776        11.928369128714095        3.7699939804325955     
 C  -2.4894245700604927        10.830301283219805        4.7977619556309765     
 C  -2.7989484778529179        6.9424939009372588        2.8250244880975770     
 C  -2.7345187458198335        9.2108800499406236        2.3494422305887346     
 C   2.0848118108839144        11.071186644182365        2.2772271849165051     
 C  0.93150483710049914        10.323497361076868       0.26628543458975573     
 H   2.7716667157831285        11.262875110837541        6.2792003029374008     
 H   1.2845512269686477        10.423440684654459        6.7873248623811735     
 H   1.2205559803581405        12.798963532467569        4.6709110215037217     
 H  0.16822461852260451        11.939916110546971        5.8063617986433149     
 H   3.1236365986438432        9.9187862677098710        3.7345571958192680     
 H   3.1712340682904498        11.677210023230144        4.0077783145285064     
 H   2.4075983675826897        6.0826628879608089        4.9513742411973354     
 C   4.1083328384536966        6.7140686650502488        6.1474203417875160     
 C   4.0085632876323967        9.0196551111214500        6.7913281679674151     
 C  -2.0754472569741309        11.043194767196075        6.2245687773326006     
 C -0.93769868597620476        10.292499831500930        8.2435158713507075     
 H  -2.6956345722016422        11.348745588332637        2.2282946397762986     
 H  -1.1978454527879308        10.535705246505501        1.7117426318275946     
 H  -1.1592999872184222        12.823452197175618        3.9413948693846903     
 H -0.10981093121703467        12.013282807293102        2.7656297223926862     
 H  -3.0705062013588229        9.8994263823765642        4.7292347301359863     
 H  -3.1450131577385370        11.661522284217183        4.4904922163197583     
 H  -2.2924316976579475        6.1027338358912617        3.2957279438631075     
 C  -4.0056584876931938        6.7849217371064494        2.1476009725448213     
 C  -3.9325209282641302        9.1262282433899529        1.6423278395801286     
 C   2.5250113163923307        12.201316067154657        1.5802023201660365     
 C   1.3840536453355892        11.461236356431968      -0.41246166942185242     
 H  0.33088292961764038        9.5808092310477022      -0.25701639196910014     
 H   4.5843390875116201        5.7376534491650952        6.1633502142198537     
 C   4.6789061716165943        7.7967416282478981        6.8130816799079437     
 H   4.4138592982057014        9.8901433321091350        7.3012839418562079     
 C  -2.5700175294691729        12.140814032896534        6.9365098802378062     
 C  -1.4493891817098985        11.394563008891543        8.9386115489637490     
 H -0.31870119461392998        9.5641798887612541        8.7647741001488502     
 H  -4.4688774300248504        5.8040591271080366        2.0738667906497668     
 C  -4.5951926312668654        7.9012174927891339        1.5588408100234825     
 H  -4.3507651665485145        10.019414032693124        1.1838256576260966     
 H   3.1493960481615697        12.929077956654689        2.0996406766872111     
 C   2.1862232197515947        12.403166507206999       0.23840543717287727     
 H   1.1097851291092720        11.589664730433787       -1.4608419222272022     
 H   5.6292599551870932        7.6905665491557000        7.3337858612206475     
 H  -3.2043997635315074        12.861067553293543        6.4185207061879614     
 C  -2.2749664534058311        12.318712593743086        8.2917874265542935     
 H  -1.1989863702679298        11.509623261301988        9.9946378509402187     
 H  -5.5539715643063552        7.8189982231478066        1.0497293583001595     
 H   2.5577005113192164        13.283715545708180      -0.27736589519914362     
 H  -2.7000706115403594        13.166736046280842        8.8195940045170698     
 Dy   2.6965357021712710E-002   8.3879928965254038        12.696357531058450     
 Cl   7.3016021168965245E-002   11.067699714211050        12.662933352226537     
 O -0.80373301128941377        7.9418910685769823        10.732662366549878     
 N  -1.4181100422282311        6.2782357418578254        13.146784423945569     
 N  -2.1931272256527228        8.8834842432027923        13.912182953244558     
 O  0.84381920165503521        7.9070381255691951        14.661374729651644     
 N   1.3876565593346704        6.2206778329852117        12.238101639297353     
 N   2.2512582776253933        8.7702339846524620        11.462008655104871     
 C  -1.2481757499009314        6.8767941228001677        10.063266569259678     
 C  -2.0599924746798650        6.5106307977853666        14.464316408486280     
 C -0.59905250768114460        5.0377585119434078        13.226087938076059     
 C  -2.5132743089177061        6.1413304423963568        12.128693314302335     
 C  -2.8127019927810140        10.081420936803339        13.991572931643365     
 C  -2.7848555556602852        7.8264169387787819        14.523366107475317     
 C   1.2915166676705245        6.8404573927013876        15.327190206885335     
 C   2.0161116337547771        6.4045758551986962        10.906722612046432     
 C  0.52929211939713305        5.0059695962606563        12.197217035716879     
 C   2.4969090184577074        6.0661901453809843        13.236493798666446     
 C   2.9104245436777023        9.9459258702975930        11.375691846304310     
 C   2.7692354116694129        7.7029737972071306        10.803554461387259     
 C  -2.0743892521751861        5.9152539776487023        10.710863942915378     
 C -0.89971178758522385        6.6567784474735889        8.7098214389413187     
 H  -2.7591842925667809        5.6958202572679379        14.720004812593762     
 H  -1.2637257081566076        6.5224542958420688        15.224949705242745     
 H  -1.2396483914581269        4.1486588754909421        13.090195873082633     
 H -0.17379003084427480        4.9832442728776165        14.233553450419569     
 H  -3.0924583118810869        7.0742120551399301        12.177574493131578     
 H  -3.1754555883111015        5.3149062503077511        12.434884658796449     
 H  -2.2902550816213010        10.904009080370511        13.507663652623091     
 C  -4.0269380065944285        10.269395297994922        14.649922762317091     
 C  -3.9960293482247606        7.9390481325595408        15.203436994487435     
 C   2.0850510525364205        5.8608412097496769        14.664356364923478     
 C  0.98585665252866927        6.6421325600171643        16.693649093838598     
 H   2.6964598221286082        5.5681548033891213        10.669475384485924     
 H   1.2120962535886564        6.4061401818574684        10.154370911923015     
 H   1.1409994090047868        4.1014690024334941        12.354801915000920     
 H  0.10030557569988065        4.9393479866990591        11.192751401406609     
 H   3.0974066597222336        6.9843234147855346        13.169018862954237     
 H   3.1329217899288766        5.2218011588779332        12.924061778206351     
 H   2.4410339672823742        10.776444017888039        11.898888836607055     
 C   4.0974167609865777        10.102341498459007        10.663928551159000     
 C   3.9385245925292303        7.7900886948587473        10.047877752943451     
 C  -2.5337842690076000        4.8008007259776475        10.001491938248140     
 C  -1.3700135068974695        5.5339125300526844        8.0193542258920658     
 H -0.28106434269745273        7.3896856239258604        8.1943051375926892     
 H  -4.4766868610949784        11.257541868717546        14.697484121986651     
 C  -4.6418366568945029        9.1742910871702907        15.253817133366162     
 H  -4.4329241399394528        7.0595520758745520        15.671111782468897     
 C   2.5624202937662952        4.7536404124281626        15.372361583118460     
 C   1.4817167549680563        5.5310601536510120        17.385360280226646     
 H  0.39140216508612591        7.3876526789273900        17.219601831450468     
 H   4.5908769039213917        11.070082124453094        10.625309158722596     
 C   4.6282946107427128        9.0017199145038855        9.9936114494956172     
 H   4.3153376170293063        6.9084807449446961        9.5337627131299936     
 H  -3.1754673520020198        4.0820746633726257        10.511982558239120     
 C  -2.1942874169487818        4.6034356926897848        8.6588897934753604     
 H  -1.0919670319831418        5.4081956919108691        6.9714777452994188     
 H  -5.6040676058808261        9.2796343663202094        15.752849341688256     
 H   3.1757705833258569        4.0187456811718443        14.849216036167677     
 C   2.2782174948317344        4.5866873082506849        16.731152592097882     
 H   1.2440708035820596        5.4254195683336564        18.445447822352168     
 H   5.5673256097556187        9.0866873644163775        9.4487436143707662     
 H  -2.5816271785568001        3.7354164850997300        8.1334119000768403     
 H   2.6900227429279173        3.7312506159749383        17.255816045202295     
         256

 Dy   4.2938416837041062        9.2448969765804717E-002   4.1821540483496999     
 Cl   4.3306207799418424       -2.5884389268479953        4.1610421299926905     
 O   5.0968849345964031       0.55210941756284815        2.2066971805020534     
 N   5.6896916836918408        2.2405774610694409        4.6120982143356608     
 N   6.4982031770143998      -0.32199359509195435        5.4461828103334868     
 O   3.4652353686219710       0.56195875014851859        6.1419149422412413     
 N   2.8817869466832966        2.2171008566926953        3.7082765347326396     
 N   2.0486252286966065      -0.37531564871667372        3.0056775545394121     
 C   5.5563121722750823        1.6083092383751121        1.5325091612155795     
 C   6.3189625734418291        2.0610174214564125        5.9441500637942450     
 C   4.8505846545757043        3.4692582573918256        4.6413992364061647     
 C   6.7980400365321954        2.3638185039807302        3.6075091048949348     
 C   7.1310192947314208       -1.5100161880760392        5.5616536480749454     
 C   7.0567928885312066       0.75453260591384519        6.0543060940240592     
 C   3.0333594850278440        1.6387074874397236        6.8014771851280020     
 C   2.2343548747222903        1.9807638963711900        2.3943977817606874     
 C   3.7198434338253215        3.4437444395029804        3.6149962271505638     
 C   1.7895723692318040        2.3832808001203163        4.7246944963532185     
 C   1.4048477466511904       -1.5618668289563580        2.9551414896935975     
 C   1.4966902270059734       0.67120426479658213        2.3432821781974140     
 C   6.3806296870317514        2.5712150800805231        2.1815150163163968     
 C   5.2291099221177300        1.8171575385433432       0.17229087919164660     
 H   7.0073942530562006        2.8925797077678199        6.1752479204258446     
 H   5.5159037223429950        2.0711418882337629        6.6976858889431385     
 H   5.4762131895404442        4.3623726231028099        4.4721807815584720     
 H   4.4243137900885943        3.5524754075312130        5.6462364856977372     
 H   7.3784765738243916        1.4330900964924724        3.6784473643235756     
 H   7.4537533284742086        3.1959588109516273        3.9114717182534005     
 H   6.6296312194488154       -2.3474775793114957        5.0814105094662194     
 C   8.3332258603429850       -1.6692575351924661        6.2466641980133195     
 C   8.2497336757549284       0.66866832100541440        6.7694171582120850     
 C   2.2287527347552571        2.6106615525645820        6.1420485615778597     
 C   3.3715876783727561        1.8573909031271580        8.1571065512218048     
 H   1.5397475768994349        2.7991754044153927        2.1380150788914936     
 H   3.0271887112848863        1.9611246078930018        1.6304360960342503     
 H   3.0938437980769016        4.3440426718245053        3.7421100213158494     
 H   4.1434165176362017        3.4817211632741998        2.6062100836717299     
 H   1.1923845696322524        1.4617227928458176        4.6819336080448481     
 H   1.1439946182122371        3.2202642790558405        4.4119789305912223     
 H   1.8970833584636719       -2.3763382131363198        3.4816791501420288     
 C  0.20579788185148520       -1.7490702034506282        2.2707404433606282     
 C  0.30982687429436639       0.55477650997129702        1.6218970388361058     
 C   6.8691197137227453        3.6683356291062768        1.4651232001058638     
 C   5.7322903978861390        2.9204753758941671      -0.52665730407300837     
 H   4.6065674063076223        1.0888102500987125      -0.34450858583850297     
 H   8.7999874401037754       -2.6487763811402538        6.3158210629150338     
 C   8.9143691188138412      -0.55555446078142146        6.8484255635879352     
 H   8.6622307657248871        1.5593369447007333        7.2375365770624587     
 C   1.7796106805169138        3.7350466907873621        6.8422671698228585     
 C   2.9089289117556016        2.9886465188245745        8.8390841759798189     
 H   3.9712501162588683        1.1139701193094320        8.6802536860011319     
 H -0.26962266658209233       -2.7258845343252709        2.2547218409513397     
 C -0.36025090814639033      -0.66834355268416967        1.5981548037125421     
 H  -9.2204880059091499E-002   1.4237452815128955        1.1066565184961759     
 H   7.5075199732804876        4.3890184504300223        1.9774324543143258     
 C   6.5630382587011038        3.8453966542712625       0.11245921401650459     
 H   5.4725338143515962        3.0351772391286027       -1.5803753541879348     
 H   9.8688264837541482      -0.63954009389499999        7.3650274956462400     
 H   1.1549248505900491        4.4623549101122899        6.3228480534874736     
 C   2.1071793067925086        3.9302359319872457        8.1874347770708322     
 H   3.1745340362085459        3.1119001876204457        9.8901376807261752     
 H  -1.3076523687476622      -0.77577888122861205        1.0722314628045388     
 H   6.9827377939210891        4.6937519534797190      -0.41871214214116548     
 H   1.7264662121654446        4.8051511945125229        8.7053104762559883     
 Dy   4.2879463960673592        16.874229383063682        12.535592100533464     
 Cl   4.2427772557058692        19.552356432475076        12.559696608301838     
 O   3.4637610802188958        16.384046522621755        10.579921587137306     
 N   2.9279862086298287        14.703920649761260        13.005172280036735     
 N   2.0747276602322602        17.258230088801021        13.787931683238623     
 O   5.1332649434737077        16.435259318126946        14.497613002912635     
 N   5.7296842175621681        14.756431799480087        12.086964362226743     
 N   6.5079604758564145        17.357280164659898        11.318386617128366     
 C   3.0208255304290432        15.312136759717683        9.9187105687680042     
 C   2.3048431835812946        14.891307170776736        14.338325099420125     
 C   3.7846950457851167        13.487901232938682        13.045679995915684     
 C   1.8151169674264513        14.547528926267598        12.011001574137126     
 C   1.4179902385606746        18.434923258476918        13.878852335761481     
 C   1.5520723046723599        16.189588907330918        14.440272982705212     
 C   5.5747382072061908        15.369974818509757        15.169132511570137     
 C   6.3682845137202717        14.984822308073104        10.767140276892878     
 C   4.9102976812159191        13.516029983537441        12.013850391813003     
 C   6.8275516312118452        14.620399176513510        13.102129359964460     
 C   7.1339525037001206        18.552069534714764        11.245127659376374     
 C   7.0960863090194470        16.298912267309081        10.706335755797786     
 C   2.2259680560653892        14.335750702768710        10.583952089459391     
 C   3.3347111168341734        15.104860451195812        8.5557046168663824     
 H   1.6257548139144899        14.055434786583801        14.581032639357081     
 H   3.1120560605020549        14.895670180177344        15.087388955717989     
 H   3.1711337520797920        12.584140885902103        12.890633442376757     
 H   4.2162369897765535        13.421857267604734        14.049130909593828     
 H   1.2160199241671861        15.466700305663460        12.076580945482684     
 H   1.1787682492663474        13.704955812578250        12.327894139617477     
 H   1.8905362879700722        19.266770860504312        13.361189532459345     
 C  0.22972287048911955        18.591001241189851        14.588297179061767     
 C  0.37948418619840563        16.275336319609707        15.190427959613336     
 C   6.3923931429389800        14.400762944672611        14.521818455499739     
 C   5.2334756237410698        15.157030434010689        16.525583841461142     
 H   7.0657864082896937        14.168442893063620        10.511804996723932     
 H   5.5705186559487938        14.995769905510747        10.008117196897887     
 H   5.5511572581043938        12.627464420473018        12.151607453423473     
 H   4.4829821523206705        13.457642054332338        11.007575197079923     
 H   7.4089901327477001        15.551610749784777        13.049010600074569     
 H   7.4866224585067487        13.791261335752349        12.796727317695087     
 H   6.6146729752869202        19.375609029285648        11.730260985335015     
 C   8.3513313337059181        18.735838247043706        10.591716629185221     
 C   8.3087996913974056        16.408183915147767        10.028922202949994     
 C   1.7545572268651786        13.222548773649757        9.8813704738167321     
 C   2.8468765449854510        13.986521692198599        7.8698481462595558     
 H   3.9303563533647328        15.848211938416982        8.0279172212037260     
 H -0.26010085321481330        19.560150411076059        14.632522699526948     
 C -0.30722285746558653        17.488289440608622        15.249345739658398     
 H  -1.3687123922042216E-003   15.391964017695649        15.697996010642150     
 C   6.8491360449812735        13.285971111364770        15.232632375946752     
 C   5.7027963316669625        14.035309687245592        17.218363312852652     
 H   4.6211146463659949        15.894045221912380        17.042284089857642     
 H   8.8072773759092424        19.721194124435808        10.549776639971981     
 C   8.9613158184068116        17.640194986713848        9.9849415138263851     
 H   8.7423734137871261        15.528262141106515        9.5595133208522807     
 H   1.1400376404302743        12.490012056861353        10.406339865283670     
 C   2.0483176022648264        13.045426921807685        8.5259729772891468     
 H   3.0928086692871375        13.872872351023958        6.8126443353186472     
 H  -1.2473741197729413        17.572961965012087        15.792024283020830     
 H   7.4828241322319942        12.560994261121273        14.720677764685005     
 C   6.5175387705488612        13.096750394644067        16.578161431180863     
 H   5.4306061357186186        13.915943237734083        18.268351436026464     
 H   9.9258545884314255        17.742615524207398        9.4899142544908131     
 H   1.6430002713732739        12.184255320186617        8.0053830277050828     
 H   6.9031821879377553        12.229305359225279        17.105724276527557     
 Dy   1.9610078767414607E-002   8.5522185823955787        4.2386714092298172     
 Cl  -3.1510732887099407E-002   5.8698230395574793        4.2661036443073295     
 O  0.85013535085648950        9.0210404738804595        2.2759654334772934     
 N   1.4317470079355203        10.673789304642725        4.7046053296560144     
 N   2.2585675481923300        8.0876184984588697        5.4237410141081526     
 O -0.78173536741031280        9.0306815235622580        6.2068932993686969     
 N  -1.3813277957854599        10.702149963946640        3.7924877892702273     
 N  -2.1693163403847562        8.1290279838209418        2.9468698737459667     
 C   1.2784413813044238        10.098434637783456        1.6155979501023277     
 C   2.0771648736075736        10.445722720621889        6.0215255587481487     
 C  0.59180798048752803        11.900822476749108        4.7918346806327916     
 C   2.5259102742562591        10.839959174404941        3.6895216935969777     
 C   2.9019223891823525        6.9008909597512877        5.4749074881813842     
 C   2.8154412157101736        9.1371499737473272        6.0771074419497113     
 C  -1.2514161254534777        10.085443441604811        6.8768454819741880     
 C  -2.0051633246348759        10.518013259737726        2.4594286713125597     
 C -0.53792637491315787        11.927447286705318        3.7637443914993187     
 C  -2.4897797600404550        10.830794928295205        4.7945680171824403     
 C  -2.8012176516257705        6.9404389999959308        2.8285927785131482     
 C  -2.7362742687567692        9.2077264049144212        2.3486204805280626     
 C   2.0853282186313056        11.069873061299106        2.2733036460536971     
 C  0.93264275860815304        10.321678165240186       0.26221325302900528     
 H   2.7699278623844266        11.266619822896191        6.2747350493883705     
 H   1.2826890885325979        10.428009514165655        6.7837350233672371     
 H   1.2193853316613603        12.799746072854679        4.6629903053803581     
 H  0.16706895104394262        11.942631528781819        5.7999283568861362     
 H   3.1226859149866244        9.9180586335860337        3.7321249623485548     
 H   3.1710479935296458        11.676643742827826        4.0039311072955446     
 H   2.4053696640994060        6.0841133064484394        4.9560972920206172     
 C   4.1062161200880274        6.7172889453925375        6.1509964261577075     
 C   4.0069631902914438        9.0240651095505680        6.7905286721160758     
 C  -2.0746689220684287        11.044455445634838        6.2209600718531695     
 C -0.93604998297803521        10.294225748108550        8.2396130264083443     
 H  -2.6976387302169007        11.345221064383972        2.2242098765858143     
 H  -1.2000023121580901        10.531509696220462        1.7082429358562410     
 H  -1.1604940072246974        12.822795337800569        3.9335588885627910     
 H -0.11110234749264739        12.010651336885941        2.7592106768394027     
 H  -3.0713307475773752        9.9001654023014432        4.7271467177639881     
 H  -3.1451666198663415        11.662114080292785        4.4871290149028535     
 H  -2.2949443449919515        6.1015077205150110        3.3009219646736376     
 C  -4.0079137203244866        6.7818492776905686        2.1513665452952195     
 C  -3.9341590828284279        9.1219556016599572        1.6414765247662726     
 C   2.5274426104621512        12.198757898481222        1.5755814570532642     
 C   1.3872769380943901        11.458047209152586      -0.41729716802017147     
 H  0.33139620203936032        9.5794268589901854      -0.26093553994840013     
 H   4.5819275589953419        5.7407775165985493        6.1688495789490956     
 C   4.6771280717076253        7.8011118180519059        6.8143688204765631     
 H   4.4125026814283395        9.8953028458084322        7.2989649548057303     
 C  -2.5673459857176981        12.143231883950648        6.9323548500425902     
 C  -1.4456436596860602        11.397590341815270        8.9340747862973071     
 H -0.31757989632824307        9.5654615755488503        8.7609037505527851     
 H  -4.4714356639767852        5.8010656142228028        2.0796214650459386     
 C  -4.5969920864463374        7.8969607756515083        1.5600793556601378     
 H  -4.3521074470678593        10.014365169178269        1.1813180356856274     
 H   3.1521634040260644        12.926359794358175        2.0948515027881949     
 C   2.1902554648937800        12.399493559352615       0.23325841554419441     
 H   1.1138718501316358        11.585809838985035       -1.4659753941635714     
 H   5.6276495049034700        7.6957664178975698        7.3349042402652138     
 H  -3.2015249122060068        12.863616035717117        6.4143232824350411     
 C  -2.2705721103899981        12.322194329716694        8.2870851020270404     
 H  -1.1942742370934738        11.513269620155681        9.9897812054678941     
 H  -5.5555221203366356        7.8138752854672058        1.0506456239616857     
 H   2.5636340355792768        13.278792009184475      -0.28310842069920950     
 H  -2.6937984524218703        13.171403875128471        8.8144090170465272     
 Dy   2.7377718258504040E-002   8.3877522020542195        12.690125942130877     
 Cl   6.9504875840583305E-002   11.067615402694816        12.658522674124495     
 O -0.80257155025945881        7.9399856652018297        10.726576449422964     
 N  -1.4144737994491363        6.2759488717841467        13.141174520949756     
 N  -2.1927120670640519        8.8791786446564238        13.906936757979592     
 O  0.84479640432772474        7.9086939674100263        14.655404070893825     
 N   1.3913453073243112        6.2229064636017339        12.232543462082171     
 N   2.2515366492695943        8.7745276256715030        11.456838459996805     
 C  -1.2473712564393211        6.8748898046693849        10.057378295024318     
 C  -2.0558009310429521        6.5065903225788002        14.459247572448874     
 C -0.59384486208259502        5.0365067066016067        13.219041978893284     
 C  -2.5102131659163440        6.1382833532812526        12.123889210856001     
 C  -2.8137296567440129        10.076309901387697        13.986596443616952     
 C  -2.7816799914248787        7.8217621032034907        14.519948285592600     
 C   1.2922575429343304        6.8421743830166655        15.321419848363385     
 C   2.0204055609813327        6.4085943031295658        10.901713486473628     
 C  0.53449687022812276        5.0072044204098374        12.190168674277119     
 C   2.4999956591840378        6.0691908117516782        13.231791999915181     
 C   2.9092079299794174        9.9510717487516231        11.370935831003978     
 C   2.7724088405256118        7.7076812898527365        10.800223161465162     
 C  -2.0724780477386333        5.9128578203295721        10.705653762644964     
 C -0.90067765747866813        6.6556497000063892        8.7034245389458320     
 H  -2.7543040821231823        5.6909956676780959        14.714293327309626     
 H  -1.2592179371291763        6.5180214878542175        15.219544753485611     
 H  -1.2332678351921171        4.1467741437762546        13.082323317991662     
 H -0.16843651434086906        4.9815724133870303        14.226394109325755     
 H  -3.0901995262286954        7.0706153898907047        12.173435276682994     
 H  -3.1713987128025551        5.3112191074763855        12.430429871296722     
 H  -2.2932803688427392        10.899159969442010        13.501143407929007     
 C  -4.0268942539717800        10.263169055233774        14.647020152592699     
 C  -3.9912411267767021        7.9335029766549612        15.202919534934555     
 C   2.0870100541105421        5.8631460660150863        14.659258730467826     
 C  0.98485398896492549        6.6430574225619976        16.687372626889477     
 H   2.7015092024956382        5.5729959866361121        10.663872997656238     
 H   1.2167348570664520        6.4104814423530474        10.148996718282783     
 H   1.1473269895044185        4.1032999674847632        12.346847212970081     
 H  0.10563676833835137        4.9411077085145161        11.185591888067638     
 H   3.0996478695051386        6.9879043335174167        13.164999631342372     
 H   3.1370379288958858        5.2254859190873226        12.919694731836630     
 H   2.4377308364991146        10.781255803288959        11.892626196475742     
 C   4.0973204314414557        10.108720695092929        10.661362946339077     
 C   3.9433411180577509        7.7958143394926900        10.047513848517031     
 C  -2.5329191149454773        4.7988297991255209        9.9963470329444366     
 C  -1.3722533549592026        5.5333412719870934        8.0129492973003682     
 H -0.28284450023611024        7.3889396888007948        8.1874875421624829     
 H  -4.4782441053569029        11.250577881570043        14.694222959995370     
 C  -4.6386456378180023        9.1678939184418073        15.253469975953381     
 H  -4.4259026313210335        7.0539516283918946        15.672366835025136     
 C   2.5635383657073496        4.7556370463413815        15.367370530917041     
 C   1.4796074659858980        5.5315208698470881        17.379095862947672     
 H  0.38948718586411624        7.3881297318098991        17.212886836061973     
 H   4.5891418622505151        11.077234626433626        10.622552278713165     
 C   4.6314436730240427        9.0083487028420492        9.9935374238959547     
 H   4.3224822197885908        6.9143126693489503        9.5351523472046100     
 H  -3.1737147449710950        4.0796724303439627        10.507339390451495     
 C  -2.1956764917450293        4.6025604249290319        8.6531051950849474     
 H  -1.0958227134921308        5.4083182803715717        6.9645991761610020     
 H  -5.5999785368207631        9.2725176011955792        15.754266047904544     
 H   3.1779026945392523        4.0212714041201636        14.844746903339393     
 C   2.2771268301908316        4.5875810313852474        16.725528171013430     
 H   1.2403424482142089        5.4251628797156828        18.438704502640466     
 H   5.5714043599128793        9.0941168873074254        9.4505020849345538     
 H  -2.5842454532447388        3.7351463766228274        8.1276818818324692     
 H   2.6878747582565392        3.7316374400076353        17.250266181709812     
         256

 Dy   4.2931798838037638        9.2065062260320990E-002   4.1846590981788916     
 Cl   4.3269171063633554       -2.5887958671773288        4.1644445981932998     
 O   5.0974701104633695       0.55191570259927747        2.2098146224102155     
 N   5.6899122911008533        2.2392697705636544        4.6160840625326891     
 N   6.4988262242715322      -0.32461626065929150        5.4456084995806968     
 O   3.4653134263201397       0.56161430441114213        6.1448170615961386     
 N   2.8820777496846888        2.2178046127266375        3.7120220785465863     
 N   2.0496067726218894      -0.37335523898195089        3.0045168040861281     
 C   5.5557610158354924        1.6089115110188528        1.5361441176559478     
 C   6.3197743113966762        2.0575039179183783        5.9474815048780574     
 C   4.8509860452860627        3.4679807927841733        4.6477092038389847     
 C   6.7977141422128460        2.3639419062073359        3.6110825851286905     
 C   7.1319891482538029       -1.5126305696280360        5.5586020790770334     
 C   7.0575246890036061       0.75086965012935813        6.0553398966053873     
 C   3.0325060886588568        1.6377754367447466        6.8047318277340025     
 C   2.2354740814370997        1.9836806884652576        2.3973681783806300     
 C   3.7202892358982114        3.4444662598527316        3.6212478107796837     
 C   1.7891037670874870        2.3825742101686229        4.7278058738571165     
 C   1.4060751180469246       -1.5598815499516614        2.9515316002524643     
 C   1.4976732524388092       0.67431387468853365        2.3439496779059628     
 C   6.3794540766041052        2.5721287499738126        2.1854394092316967     
 C   5.2278830137662524        1.8182668804647313       0.17617404993400940     
 H   7.0084671622765171        2.8885189647288350        6.1796173494403570     
 H   5.5170563157144121        2.0664883356309494        6.7013642598978764     
 H   5.4767378609287407        4.3612911025609087        4.4800371234119325     
 H   4.4247902445895448        3.5496116181452786        5.6526829274562589     
 H   7.3786465533973589        1.4334684635430999        3.6809687673132778     
 H   7.4531516187763582        3.1961835416306581        3.9153653379906173     
 H   6.6306926253364145       -2.3492951012022041        5.0769630651440343     
 C   8.3343454289727354       -1.6728803690680940        6.2431368199538761     
 C   8.2505521294170165       0.66391610047996319        6.7701401002110781     
 C   2.2273131555173191        2.6093754562175335        6.1454921457630380     
 C   3.3702966799083596        1.8562886867665618        8.1604974226533198     
 H   1.5412093971744820        2.8026668786557765        2.1418836389338693     
 H   3.0287731481028124        1.9651222396602517        1.6338819666480628     
 H   3.0943606150871599        4.3445372149057970        3.7499432342478616     
 H   4.1440149835831850        3.4841479255680166        2.6126312000324190     
 H   1.1924780950128981        1.4607096223336662        4.6840154697911105     
 H   1.1432597073362174        3.2193925874178535        4.4152190141752872     
 H   1.8984452171166992       -2.3752481004666262        3.4764989417218595     
 C  0.20701787502219476       -1.7459396097130759        2.2668899146805757     
 C  0.31070940951150255       0.55913090725702230        1.6225567131997636     
 C   6.8663041348125171        3.6703561322057539        1.4696727974803752     
 C   5.7293401255539607        2.9227409376113198      -0.52211558138359104     
 H   4.6060806553069877        1.0894383451821530      -0.34084384691862774     
 H   8.8013301855367949       -2.6523507219368994        6.3103495093637809     
 C   8.9153095624626886      -0.56031164804130296        6.8470533086972738     
 H   8.6629412079394807        1.5538570873673387        7.2396489555322541     
 C   1.7767575664655042        3.7329084286717484        6.8460954649459529     
 C   2.9061746683426346        2.9866560093391934        8.8429028236815004     
 H   3.9706936176956296        1.1134474455336461        8.6835708529177040     
 H -0.26820806148358467       -2.7228018206314979        2.2489114484553943     
 C -0.35931973678419110      -0.66395292079382229        1.5967148764864969     
 H  -9.1507429745833868E-002   1.4289374784451543        1.1089343717964946     
 H   7.5042570320987796        4.3912534055358536        1.9822180390297985     
 C   6.5591040523926782        3.8482630690236572       0.11738233738179588     
 H   5.4691262633389632        3.0378727010678861       -1.5756615976056070     
 H   9.8696998792913035      -0.64511923692041673        7.3636509841923870     
 H   1.1516801608742118        4.4599640650862655        6.3267833419885173     
 C   2.1034551732514664        3.9275893955383090        8.1915337941732620     
 H   3.1715067118495002        3.1097342034104085        9.8940517156156620     
 H  -1.3069079558936902      -0.77043690274289434        1.0709778230458273     
 H   6.9771346924943316        4.6977263215730751      -0.41328251325440168     
 H   1.7213195016516576        4.8016251197448128        8.7097499863679904     
 Dy   4.2895963070784129        16.875210445633375        12.541434577397341     
 Cl   4.2481391610887131        19.553203592185486        12.564013872618352     
 O   3.4646190660256546        16.386608552744942        10.585606354959197     
 N   2.9266475465690096        14.706719120164490        13.010489081833674     
 N   2.0762331021212383        17.262879988584270        13.792766425668738     
 O   5.1341947515175654        16.434248618983034        14.503198014503248     
 N   5.7282994745319877        14.755131318990079        12.092218770741182     
 N   6.5094691738433799        17.354174370379909        11.322954560992670     
 C   3.0219189843682894        15.314748910966211        9.9241943430623376     
 C   2.3029421057328534        14.895704241312009        14.343131342051782     
 C   3.7819016324696904        13.489730751910459        13.052278407414377     
 C   1.8143112021075802        14.551050678128631        12.015563874575697     
 C   1.4207116453889517        18.440274696528842        13.883262279264692     
 C   1.5511178702829966        16.194578860428340        14.443542205513111     
 C   5.5756746103556756        15.368753808892277        15.174444034005958     
 C   6.3663083103685825        14.981870436817012        10.771881670460138     
 C   4.9075314443145919        13.515630703709322        12.020469073245252     
 C   6.8267317253275248        14.618416371162384        13.106597212259087     
 C   7.1367077186167771        18.548232568371866        11.249011178728344     
 C   7.0950999179844931        16.295336234633325        10.709476932564638     
 C   2.2261391441266070        14.338748882696319        10.588849928212776     
 C   3.3371485804646590        15.106909651246161        8.5615730822525187     
 H   1.6231416115216157        14.060586027110151        14.586334714418991     
 H   3.1097978451102168        14.900310292129232        15.092575371224822     
 H   3.1672657569814762        12.586566569293595        12.897891716178693     
 H   4.2132554151035073        13.423966089346006        14.055848012311008     
 H   1.2159276150615872        15.470712141658170        12.080569789492461     
 H   1.1770555514524852        13.709050975855064        12.332116817824355     
 H   1.8950211312225662        19.271873037153952        13.366926387637733     
 C  0.23140546266502626        18.597351589782367        14.590729530381619     
 C  0.37702983384020516        16.281144849608900        15.191010020037226     
 C   6.3924447918607319        14.399175309558226        14.526558719883093     
 C   5.2354068835543135        15.156104195134798        16.531150785706046     
 H   7.0630951717488859        14.164724730091653        10.517054337888604     
 H   5.5681921808530612        14.992542886668184        10.013229068114731     
 H   5.5473775428623613        12.626520191075267        12.159015852613184     
 H   4.4800951546189474        13.456815327521310        11.014294445131595     
 H   7.4088349797020578        15.549171154902712        13.052961855318355     
 H   7.4849450348061861        13.788742742956320        12.800828947403829     
 H   6.6192089446463438        19.372148395870177        11.735294231023763     
 C   8.3530579796387574        18.730837856706728        10.593566341736453     
 C   8.3063625229476212        16.403608803810453        10.029401293679161     
 C   1.7554944265097472        13.225270227362277        9.8861599457320040     
 C   2.8502679292949966        13.988202774707048        7.8756709323712588     
 H   3.9334420048510053        15.849946791240567        8.0341184774450820     
 H -0.25706948188857887        19.567132595744720        14.635099128083036     
 C -0.30834356148512099        17.494827131724570        15.249568401345199     
 H  -5.8222258345205433E-003   15.397842038154346        15.697037176655304     
 C   6.8495878898245008        13.284404978434374        15.237109185784522     
 C   5.7053068878697157        14.034502320800126        17.223742301873266     
 H   4.6236758996271625        15.893364804278015        17.048247302086171     
 H   8.8103471897418046        19.715549380766156        10.551510790682649     
 C   8.9602625222895771        17.634849372346025        9.9848426549241864     
 H   8.7379276362048657        15.523499421564306        9.5586314602312559     
 H   1.1401754206277515        12.493123309931240        10.410695804460030     
 C   2.0510261470094240        13.047319271790379        8.5312653167650510     
 H   3.0974075148965428        13.874076057688628        6.8188253998587598     
 H  -1.2493893088585297        17.580129326952747        15.790515647960760     
 H   7.4824505453293275        12.559033476094500        14.724686104536255     
 C   6.5193573440197889        13.095722177973727        16.583011450824127     
 H   5.4340510712837338        13.915418131397910        18.273996412607591     
 H   9.9239346506204740        17.736501206265118        9.4880879651499122     
 H   1.6466927785921677        12.185700506096067        8.0105688392963259     
 H   6.9055998235679423        12.228478807989839        17.110372499241926     
 Dy   1.9361361678463390E-002   8.5522555980542805        4.2360878161523328     
 Cl  -2.8846529513174457E-002   5.8697885586193568        4.2625171926817194     
 O  0.84877002336844865        9.0208830705487557        2.2728525695541855     
 N   1.4307250517908936        10.674782903197498        4.7006638527763460     
 N   2.2569144713429692        8.0899189132289635        5.4245247122074733     
 O -0.78275047715112001        9.0308228188904032        6.2039015562129718     
 N  -1.3823914829533384        10.701269292251087        3.7886772867393752     
 N  -2.1711824846776935        8.1269415131275302        2.9479119895254695     
 C   1.2784408511540550        10.097375849109834        1.6119198414604670     
 C   2.0755865944402760        10.448973651986732        6.0182246184608035     
 C  0.59069170610523403        11.901855090270015        4.7855300294467256     
 C   2.5254503171515710        10.839490439821196        3.6859984036305629     
 C   2.8998780120088230        6.9031436429720134        5.4781472098079353     
 C   2.8138324314759924        9.1404995892600489        6.0761541848789022     
 C  -1.2510482020323546        10.086454973929410        6.8733640772263396     
 C  -2.0069438513069700        10.514989560676248        2.4563250180531795     
 C -0.53909012615372809        11.926525444696543        3.7574948025660424     
 C  -2.4901349500204168        10.831288573370605        4.7913740787339032     
 C  -2.8034868253986232        6.9383840990546037        2.8321610689287193     
 C  -2.7380297916937049        9.2045727598882205        2.3477987304673906     
 C   2.0858446263786967        11.068559478415848        2.2693801071908890     
 C  0.93378068011580706        10.319858969403503       0.25814107146825488     
 H   2.7681890089857242        11.270364534954842        6.2702697958393392     
 H   1.2808269500965481        10.432578343676850        6.7801451843533007     
 H   1.2182146829645804        12.800528613241790        4.6550695892569953     
 H  0.16591328356528073        11.945346947016668        5.7934949151289583     
 H   3.1217352313294056        9.9173309994621981        3.7296927288778421     
 H   3.1708619187688423        11.676077462425507        4.0000839000625819     
 H   2.4031409606161223        6.0855637249360690        4.9608203428438991     
 C   4.1040994017223582        6.7205092257348262        6.1545725105278981     
 C   4.0053630929504900        9.0284751079796877        6.7897291762647356     
 C  -2.0738905871627265        11.045716124073602        6.2173513663737392     
 C -0.93440127997986555        10.295951664716172        8.2357101814659828     
 H  -2.6996428882321588        11.341696540435308        2.2201251133953295     
 H  -1.2021591715282491        10.527314145935422        1.7047432398848876     
 H  -1.1616880272309726        12.822138478425522        3.9257229077408917     
 H -0.11239376376826010        12.008019866478779        2.7527916312861187     
 H  -3.0721552937959271        9.9009044222263238        4.7250587053919890     
 H  -3.1453200819941465        11.662705876368385        4.4837658134859488     
 H  -2.2974569923259556        6.1002816051387603        3.3061159854841677     
 C  -4.0101689529557794        6.7787768182746877        2.1551321180456178     
 C  -3.9357972373927255        9.1176829599299598        1.6406252099524166     
 C   2.5298739045319723        12.196199729807788        1.5709605939404923     
 C   1.3905002308531911        11.454858061873203      -0.42213266661849047     
 H  0.33190947446108032        9.5780444869326704      -0.26485468792770012     
 H   4.5795160304790627        5.7439015840320033        6.1743489436783383     
 C   4.6753499717986564        7.8054820078559137        6.8156559610451835     
 H   4.4111460646509784        9.9004623595077295        7.2966459677552526     
 C  -2.5646744419662233        12.145649735004760        6.9281998198473742     
 C  -1.4418981376622217        11.400617674738998        8.9295380236308635     
 H -0.31645859804255616        9.5667432623364466        8.7570334009567201     
 H  -4.4739938979287199        5.7980721013375698        2.0853761394421104     
 C  -4.5987915416258085        7.8927040585138828        1.5613179012967930     
 H  -4.3534497275872051        10.009316305663413        1.1788104137451585     
 H   3.1549307598905587        12.923641632061662        2.0900623288891786     
 C   2.1942877100359648        12.395820611498230       0.22811139391551152     
 H   1.1179585711539994        11.581954947536282       -1.4711088660999405     
 H   5.6260390546198478        7.7009662866394386        7.3360226193097793     
 H  -3.1986500608805062        12.866164518140691        6.4101258586821217     
 C  -2.2661777673741650        12.325676065690304        8.2823827774997874     
 H  -1.1895621039190176        11.516915979009372        9.9849245599955694     
 H  -5.5570726763669160        7.8087523477866050        1.0515618896232120     
 H   2.5695675598393373        13.273868472660768      -0.28885094619927532     
 H  -2.6875262933033808        13.176071703976097        8.8092240295759829     
 Dy   2.7790079495295369E-002   8.3875115075830351        12.683894353203303     
 Cl   6.5993730512201365E-002   11.067531091178582        12.654111996022454     
 O -0.80141008922950396        7.9380802618266779        10.720490532296051     
 N  -1.4108375566700415        6.2736620017104681        13.135564617953943     
 N  -2.1922969084753809        8.8748730461100553        13.901690562714625     
 O  0.84577360700041437        7.9103498092508584        14.649433412136007     
 N   1.3950340553139520        6.2251350942182562        12.226985284866990     
 N   2.2518150209137948        8.7788212666905441        11.451668264888736     
 C  -1.2465667629777111        6.8729854865386031        10.051490020788959     
 C  -2.0516093874060397        6.5025498473722330        14.454178736411468     
 C -0.58863721648404543        5.0352549012598065        13.211996019710510     
 C  -2.5071520229149820        6.1352362641661484        12.119085107409667     
 C  -2.8147573207070122        10.071198865972056        13.981619955590538     
 C  -2.7785044271894721        7.8171072676282005        14.516530463709884     
 C   1.2929984181981362        6.8438913733319433        15.315649489841437     
 C   2.0246994882078884        6.4126127510604354        10.896704360900825     
 C  0.53970162105911257        5.0084392445590176        12.183120312837360     
 C   2.5030822999103677        6.0721914781223711        13.227090201163916     
 C   2.9079913162811324        9.9562176272056551        11.366179815703646     
 C   2.7755822693818106        7.7123887824983415        10.796891861543065     
 C  -2.0705668433020805        5.9104616630104410        10.700443582374550     
 C -0.90164352737211251        6.6545209525391904        8.6970276389503454     
 H  -2.7494238716795838        5.6861710780882548        14.708581842025492     
 H  -1.2547101661017448        6.5135886798663654        15.214139801728477     
 H  -1.2268872789261074        4.1448894120615671        13.074450762900689     
 H -0.16308299783746330        4.9799005538964449        14.219234768231942     
 H  -3.0879407405763040        7.0670187246414793        12.169296060234412     
 H  -3.1673418372940088        5.3075319646450199        12.425975083796995     
 H  -2.2963056560641779        10.894310858513510        13.494623163234923     
 C  -4.0268505013491316        10.256942812472627        14.644117542868308     
 C  -3.9864529053286439        7.9279578207503807        15.202402075381675     
 C   2.0889690556846636        5.8654509222804965        14.654161096012173     
 C  0.98385132540118170        6.6439822851068318        16.681096159940353     
 H   2.7065585828626686        5.5778371698831020        10.658270610826552     
 H   1.2213734605442477        6.4148227028486264        10.143622524642550     
 H   1.1536545700040504        4.1051309325360332        12.338892510939241     
 H  0.11096796097682209        4.9428674303299731        11.178432374728668     
 H   3.1018890792880440        6.9914852522492987        13.160980399730509     
 H   3.1411540678628955        5.2291706792967130        12.915327685466911     
 H   2.4344277057158550        10.786067588689880        11.886363556344431     
 C   4.0972241018963347        10.115099891726851        10.658797341519154     
 C   3.9481576435862715        7.8015399841266326        10.047149944090611     
 C  -2.5320539608833541        4.7968588722733942        9.9912021276407330     
 C  -1.3744932030209358        5.5327700139215024        8.0065443687086706     
 H -0.28462465777476770        7.3881937536757283        8.1806699467322748     
 H  -4.4798013496188283        11.243613894422539        14.690961798004089     
 C  -4.6354546187415018        9.1614967497133222        15.253122818540598     
 H  -4.4188811227026141        7.0483511809092363        15.673621887581374     
 C   2.5646564376484036        4.7576336802545995        15.362379478715621     
 C   1.4774981770037399        5.5319815860431643        17.372831445668702     
 H  0.38757220664210651        7.3886067846924073        17.206171840673473     
 H   4.5874068205796386        11.084387128414157        10.619795398703735     
 C   4.6345927353053717        9.0149774911802112        9.9934633982962922     
 H   4.3296268225478745        6.9201445937532045        9.5365419812792247     
 H  -3.1719621379401706        4.0772701973152987        10.502696222663870     
 C  -2.1970655665412768        4.6016851571682791        8.6473205966945343     
 H  -1.0996783950011200        5.4084408688322743        6.9577206070225852     
 H  -5.5958894677606992        9.2654008360709472        15.755682754120830     
 H   3.1800348057526482        4.0237971270684838        14.840277770511111     
 C   2.2760361655499288        4.5884747545198108        16.719903749928974     
 H   1.2366140928463583        5.4249061910977092        18.431961182928760     
 H   5.5754831100701390        9.1015464101984733        9.4522605554983397     
 H  -2.5868637279326774        3.7348762681459253        8.1219518635880963     
 H   2.6857267735851611        3.7320242640403323        17.244716318217325     
         256

 Dy   4.2925180839034214        9.1681154754837263E-002   4.1871641480080832     
 Cl   4.3232134327848692       -2.5891528075066623        4.1678470663939091     
 O   5.0980552863303359       0.55172198763570679        2.2129320643183776     
 N   5.6901328985098667        2.2379620800578675        4.6200699107297174     
 N   6.4994492715286656      -0.32723892622662865        5.4450341888279059     
 O   3.4653914840183089       0.56126985867376555        6.1477191809510350     
 N   2.8823685526860805        2.2185083687605793        3.7157676223605329     
 N   2.0505883165471723      -0.37139482924722811        3.0033560536328436     
 C   5.5552098593959016        1.6095137836625935        1.5397790740963162     
 C   6.3205860493515242        2.0539904143803440        5.9508129459618706     
 C   4.8513874359964202        3.4667033281765214        4.6540191712718038     
 C   6.7973882478934966        2.3640653084339420        3.6146560653624458     
 C   7.1329590017761841       -1.5152449511800326        5.5555505100791214     
 C   7.0582564894760056       0.74720669434487097        6.0563736991867154     
 C   3.0316526922898701        1.6368433860497695        6.8079864703400021     
 C   2.2365932881519086        1.9865974805593252        2.4003385750005730     
 C   3.7207350379711013        3.4451880802024832        3.6274993944088032     
 C   1.7886351649431700        2.3818676202169300        4.7309172513610154     
 C   1.4073024894426587       -1.5578962709469650        2.9479217108113311     
 C   1.4986562778716448       0.67742348458048518        2.3446171776145115     
 C   6.3782784661764591        2.5730424198671025        2.1893638021469970     
 C   5.2266561054147749        1.8193762223861194       0.18005722067637217     
 H   7.0095400714968337        2.8844582216898500        6.1839867784548703     
 H   5.5182089090858293        2.0618347830281358        6.7050426308526152     
 H   5.4772625323170372        4.3602095820190083        4.4878934652653939     
 H   4.4252666990904945        3.5467478287593441        5.6591293692147806     
 H   7.3788165329703270        1.4338468305937271        3.6834901703029796     
 H   7.4525499090785070        3.1964082723096894        3.9192589577278336     
 H   6.6317540312240135       -2.3511126230929129        5.0725156208218491     
 C   8.3354649976024877       -1.6765032029437219        6.2396094418944328     
 C   8.2513705830791064       0.65916387995451198        6.7708630422100704     
 C   2.2258735762793807        2.6080893598704851        6.1489357299482164     
 C   3.3690056814439631        1.8551864704059653        8.1638882940848365     
 H   1.5426712174495290        2.8061583528961607        2.1457521989762447     
 H   3.0303575849207385        1.9691198714275016        1.6373278372618754     
 H   3.0948774320974182        4.3450317579870879        3.7577764471798742     
 H   4.1446134495301683        3.4865746878618333        2.6190523163931081     
 H   1.1925716203935437        1.4596964518215148        4.6860973315373737     
 H   1.1425247964601977        3.2185208957798670        4.4184590977593521     
 H   1.8998070757697265       -2.3741579877969330        3.4713187333016906     
 C  0.20823786819290435       -1.7428090159755236        2.2630393860005236     
 C  0.31159194472863866       0.56348530454274748        1.6232163875634213     
 C   6.8634885559022880        3.6723766353052305        1.4742223948548865     
 C   5.7263898532217832        2.9250064993284726      -0.51757385869417361     
 H   4.6055939043063523        1.0900664402655937      -0.33717910799875245     
 H   8.8026729309698144       -2.6559250627335449        6.3048779558125281     
 C   8.9162500061115342      -0.56506883530118457        6.8456810538066124     
 H   8.6636516501540726        1.5483772300339445        7.2417613340020486     
 C   1.7739044524140948        3.7307701665561352        6.8499237600690481     
 C   2.9034204249296680        2.9846654998538122        8.8467214713831819     
 H   3.9701371191323904        1.1129247717578601        8.6868880198342762     
 H -0.26679345638507695       -2.7197191069377253        2.2431010559594493     
 C -0.35838856542199188      -0.65956228890347479        1.5952749492604517     
 H  -9.0809979432576238E-002   1.4341296753774129        1.1112122250968133     
 H   7.5009940909170725        4.3934883606416850        1.9870036237452715     
 C   6.5551698460842527        3.8511294837760519       0.12230546074708715     
 H   5.4657187123263311        3.0405681630071690       -1.5709478410232791     
 H   9.8705732748284571      -0.65069837994583335        7.3622744727385330     
 H   1.1484354711583744        4.4575732200602411        6.3307186304895611     
 C   2.0997310397104241        3.9249428590893718        8.1956328112756935     
 H   3.1684793874904549        3.1075682192003717        9.8979657505051470     
 H  -1.3061635430397185      -0.76509492425717673        1.0697241832871158     
 H   6.9715315910675741        4.7017006896664322      -0.40785288436763789     
 H   1.7161727911378706        4.7980990449771026        8.7141894964799906     
 Dy   4.2912462180894666        16.876191508203068        12.547277054261219     
 Cl   4.2535010664715571        19.554050751895897        12.568331136934866     
 O   3.4654770518324134        16.389170582868132        10.591291122781088     
 N   2.9253088845081909        14.709517590567717        13.015805883630613     
 N   2.0777385440102165        17.267529888367516        13.797601168098852     
 O   5.1351245595614232        16.433237919839119        14.508783026093862     
 N   5.7269147315018074        14.753830838500072        12.097473179255619     
 N   6.5109778718303453        17.351068576099916        11.327522504856972     
 C   3.0230124383075361        15.317361062214736        9.9296781173566693     
 C   2.3010410278844122        14.900101311847280        14.347937584683438     
 C   3.7791082191542640        13.491560270882236        13.058876818913070     
 C   1.8135054367887093        14.554572429989664        12.020126175014271     
 C   1.4234330522172289        18.445626134580763        13.887672222767900     
 C   1.5501634358936334        16.199568813525765        14.446811428321009     
 C   5.5766110135051594        15.367532799274798        15.179755556441780     
 C   6.3643321070168932        14.978918565560921        10.776623064027397     
 C   4.9047652074132655        13.515231423881200        12.027087754677503     
 C   6.8259118194432054        14.616433565811258        13.111065064553715     
 C   7.1394629335334336        18.544395602028970        11.252894698080313     
 C   7.0941135269495392        16.291760201957569        10.712618109331489     
 C   2.2263102321878243        14.341747062623925        10.593747766966160     
 C   3.3395860440951446        15.108958851296510        8.5674415476386532     
 H   1.6205284091287415        14.065737267636500        14.591636789480901     
 H   3.1075396297183788        14.904950404081120        15.097761786731656     
 H   3.1633977618831599        12.588992252685086        12.905149989980631     
 H   4.2102738404304612        13.426074911087278        14.062565115028191     
 H   1.2158353059559883        15.474723977652882        12.084558633502237     
 H   1.1753428536386230        13.713146139131876        12.336339496031231     
 H   1.8995059744750602        19.276975213803592        13.372663242816120     
 C  0.23308805484093298        18.603701938374879        14.593161881701473     
 C  0.37457548148200470        16.286953379608089        15.191592080461113     
 C   6.3924964407824838        14.397587674443843        14.531298984266448     
 C   5.2373381433675581        15.155177956258909        16.536717729950951     
 H   7.0604039352080781        14.161006567119685        10.522303679053277     
 H   5.5658657057573286        14.989315867825622        10.018340939331573     
 H   5.5435978276203279        12.625575961677516        12.166424251802894     
 H   4.4772081569172251        13.455988600710281        11.021013693183269     
 H   7.4086798266564164        15.546731560020648        13.056913110562141     
 H   7.4832676111056236        13.786224150160292        12.804930577112572     
 H   6.6237449140057674        19.368687762454705        11.740327476712512     
 C   8.3547846255715985        18.725837466369754        10.595416054287686     
 C   8.3039253544978369        16.399033692473139        10.029880384408328     
 C   1.7564316261543156        13.227991681074798        9.8909494176472759     
 C   2.8536593136045423        13.989883857215499        7.8814937184829628     
 H   3.9365276563372773        15.851681644064152        8.0403197336864380     
 H -0.25403811056234443        19.574114780413385        14.637675556639124     
 C -0.30946426550465544        17.501364822840518        15.249791063031999     
 H  -1.0275739276836858E-002   15.403720058613043        15.696078342668457     
 C   6.8500397346677273        13.282838845503976        15.241585995622293     
 C   5.7078174440724689        14.033694954354660        17.229121290893879     
 H   4.6262371528883293        15.892684386643650        17.054210514314700     
 H   8.8134170035743669        19.709904637096507        10.553244941393316     
 C   8.9592092261723426        17.629503757978206        9.9847437960219878     
 H   8.7334818586226053        15.518736702022096        9.5577495996102328     
 H   1.1403132008252286        12.496234563001128        10.415051743636392     
 C   2.0537346917540220        13.049211621773070        8.5365576562409551     
 H   3.1020063605059480        13.875279764353298        6.8250064643988724     
 H  -1.2514044979441179        17.587296688893403        15.789007012900692     
 H   7.4820769584266618        12.557072691067727        14.728694444387504     
 C   6.5211759174907176        13.094693961303388        16.587861470467388     
 H   5.4374960068488489        13.914893025061737        18.279641389188722     
 H   9.9220147128095206        17.730386888322833        9.4862616758090095     
 H   1.6503852858110617        12.187145692005515        8.0157546508875690     
 H   6.9080174591981294        12.227652256754400        17.115020721956299     
 Dy   1.9112644589512173E-002   8.5522926137129822        4.2335042230748474     
 Cl  -2.6182326139249507E-002   5.8697540776812334        4.2589307410561084     
 O  0.84740469588040790        9.0207256672170502        2.2697397056310780     
 N   1.4297030956462671        10.675776501752271        4.6967223758966785     
 N   2.2552613944936084        8.0922193279990573        5.4253084103067941     
 O -0.78376558689192732        9.0309641142185484        6.2009098130572475     
 N  -1.3834551701212165        10.700388620555534        3.7848667842085226     
 N  -2.1730486289706303        8.1248550424341186        2.9489541053049724     
 C   1.2784403210036865        10.096317060436213        1.6082417328186063     
 C   2.0740083152729780        10.452224583351576        6.0149236781734574     
 C  0.58957543172294002        11.902887703790922        4.7792253782606595     
 C   2.5249903600468828        10.839021705237450        3.6824751136641480     
 C   2.8978336348352935        6.9053963261927391        5.4813869314344865     
 C   2.8122236472418112        9.1438492047727724        6.0752009278080923     
 C  -1.2506802786112314        10.087466506254010        6.8698826724784903     
 C  -2.0087243779790636        10.511965861614771        2.4532213647937997     
 C -0.54025387739429820        11.925603602687765        3.7512452136327656     
 C  -2.4904901400003792        10.831782218446005        4.7881801402853670     
 C  -2.8057559991714753        6.9363291981132758        2.8357293593442900     
 C  -2.7397853146306410        9.2014191148620181        2.3469769804067186     
 C   2.0863610341260879        11.067245895532590        2.2654565683280810     
 C  0.93491860162346097        10.318039773566822       0.25406888990750442     
 H   2.7664501555870222        11.274109247013493        6.2658045422903088     
 H   1.2789648116604981        10.437147173188045        6.7765553453393643     
 H   1.2170440342678004        12.801311153628900        4.6471488731336317     
 H  0.16475761608661885        11.948062365251516        5.7870614733717805     
 H   3.1207845476721867        9.9166033653383625        3.7272604954071293     
 H   3.1706758440080383        11.675511182023188        3.9962366928296200     
 H   2.4009122571328385        6.0870141434236995        4.9655433936671809     
 C   4.1019826833566890        6.7237295060771149        6.1581485948980896     
 C   4.0037629956095362        9.0328851064088074        6.7889296804133963     
 C  -2.0731122522570238        11.046976802512365        6.2137426608943080     
 C -0.93275257698169589        10.297677581323793        8.2318073365236213     
 H  -2.7016470462474169        11.338172016486645        2.2160403502048451     
 H  -1.2043160308984084        10.523118595650384        1.7012435439135343     
 H  -1.1628820472372479        12.821481619050473        3.9178869269189924     
 H -0.11368518004387282        12.005388396071618        2.7463725857328352     
 H  -3.0729798400144790        9.9016434421512027        4.7229706930199900     
 H  -3.1454735441219515        11.663297672443987        4.4804026120690450     
 H  -2.2999696396599596        6.0990554897625096        3.3113100062946978     
 C  -4.0124241855870721        6.7757043588588068        2.1588976907960160     
 C  -3.9374353919570231        9.1134103181999642        1.6397738951385603     
 C   2.5323051986017928        12.193641561134353        1.5663397308277203     
 C   1.3937235236119918        11.451668914593821      -0.42696816521680953     
 H  0.33242274688280027        9.5766621148751554      -0.26877383590700010     
 H   4.5771045019627845        5.7470256514654574        6.1798483084075801     
 C   4.6735718718896875        7.8098521976599216        6.8169431016138029     
 H   4.4097894478736164        9.9056218732070267        7.2943269807047750     
 C  -2.5620028982147489        12.148067586058874        6.9240447896521582     
 C  -1.4381526156383835        11.403645007662726        8.9250012609644216     
 H -0.31533729975686925        9.5680249491240428        8.7531630513606533     
 H  -4.4765521318806547        5.7950785884523359        2.0911308138382823     
 C  -4.6005909968052805        7.8884473413762572        1.5625564469334481     
 H  -4.3547920081065499        10.004267442148558        1.1763027918046896     
 H   3.1576981157550534        12.920923469765146        2.0852731549901624     
 C   2.1983199551781500        12.392147663643845       0.22296437228682867     
 H   1.1220452921763631        11.578100056087530       -1.4762423380363094     
 H   5.6244286043362255        7.7061661553813083        7.3371409983543447     
 H  -3.1957752095550056        12.868713000564265        6.4059284349292014     
 C  -2.2617834243583319        12.329157801663913        8.2776804529725343     
 H  -1.1848499707445614        11.520562337863065        9.9800679145232447     
 H  -5.5586232323971965        7.8036294101060051        1.0524781552847380     
 H   2.5755010840993973        13.268944936137062      -0.29459347169934119     
 H  -2.6812541341848917        13.180739532823726        8.8040390421054386     
 Dy   2.8202440732086699E-002   8.3872708131118490        12.677662764275730     
 Cl   6.2482585183819418E-002   11.067446779662347        12.649701317920412     
 O -0.80024862819954901        7.9361748584515253        10.714404615169137     
 N  -1.4072013138909469        6.2713751316367894        13.129954714958130     
 N  -2.1918817498867100        8.8705674475636869        13.896444367449659     
 O  0.84675080967310401        7.9120056510916896        14.643462753378188     
 N   1.3987228033035926        6.2273637248347784        12.221427107651810     
 N   2.2520933925579953        8.7831149077095869        11.446498069780670     
 C  -1.2457622695161010        6.8710811684078212        10.045601746553599     
 C  -2.0474178437691268        6.4985093721656666        14.449109900374062     
 C -0.58342957088549585        5.0340030959180062        13.204950060527736     
 C  -2.5040908799136199        6.1321891750510442        12.114281003963333     
 C  -2.8157849846700111        10.066087830556414        13.976643467564125     
 C  -2.7753288629540656        7.8124524320529094        14.513112641827167     
 C   1.2937392934619421        6.8456083636472211        15.309879131319489     
 C   2.0289934154344440        6.4166311989913050        10.891695235328024     
 C  0.54490637189010227        5.0096740687081978        12.176071951397599     
 C   2.5061689406366980        6.0751921444930650        13.222388402412651     
 C   2.9067747025828479        9.9613635056596870        11.361423800403315     
 C   2.7787556982380095        7.7170962751439465        10.793560561620968     
 C  -2.0686556388655277        5.9080655056913098        10.695233402104137     
 C -0.90260939726555678        6.6533922050719916        8.6906307389548605     
 H  -2.7445436612359853        5.6813464884984137        14.702870356741355     
 H  -1.2502023950743135        6.5091558718785141        15.208734849971343     
 H  -1.2205067226600976        4.1430046803468787        13.066578207809718     
 H -0.15772948133405756        4.9782286944058587        14.212075427138130     
 H  -3.0856819549239130        7.0634220593922539        12.165156843785828     
 H  -3.1632849617854628        5.3038448218136542        12.421520296297269     
 H  -2.2993309432856162        10.889461747585008        13.488102918540839     
 C  -4.0268067487264831        10.250716569711479        14.641214933143916     
 C  -3.9816646838805854        7.9224126648458011        15.201884615828796     
 C   2.0909280572587852        5.8677557785459058        14.649063461556521     
 C  0.98284866183743791        6.6449071476516650        16.674819692991232     
 H   2.7116079632296985        5.5826783531300928        10.652668223996866     
 H   1.2260120640220435        6.4191639633442064        10.138248331002320     
 H   1.1599821505036823        4.1069618975873032        12.330937808908400     
 H  0.11629915361529281        4.9446271521454301        11.171272861389699     
 H   3.1041302890709490        6.9950661709811808        13.156961168118643     
 H   3.1452702068299052        5.2328554395061024        12.910960639097192     
 H   2.4311245749325958        10.790879374090800        11.880100916213118     
 C   4.0971277723512136        10.121479088360774        10.656231736699230     
 C   3.9529741691147926        7.8072656287605753        10.046786039664193     
 C  -2.5311888068212309        4.7948879454212676        9.9860572223370312     
 C  -1.3767330510826687        5.5321987558559114        8.0001394401169730     
 H -0.28640481531342515        7.3874478185506618        8.1738523513020684     
 H  -4.4813585938807527        11.236649907275035        14.687700636012808     
 C  -4.6322635996650021        9.1550995809848388        15.252775661127817     
 H  -4.4118596140841948        7.0427507334265789        15.674876940137612     
 C   2.5657745095894575        4.7596303141678176        15.357388426514200     
 C   1.4753888880215815        5.5324423022392395        17.366567028389728     
 H  0.38565722742009684        7.3890838375749155        17.199456845284978     
 H   4.5856717789087629        11.091539630394690        10.617038518694304     
 C   4.6377417975867017        9.0216062795183731        9.9933893726966296     
 H   4.3367714253071581        6.9259765181574586        9.5379316153538412     
 H  -3.1702095309092457        4.0748679642866357        10.498053054876245     
 C  -2.1984546413375243        4.6008098894075262        8.6415359983041231     
 H  -1.1035340765101089        5.4085634572929759        6.9508420378841684     
 H  -5.5918003987006353        9.2582840709463152        15.757099460337118     
 H   3.1821669169660440        4.0263228500168031        14.835808637682828     
 C   2.2749455009090265        4.5893684776543733        16.714279328844523     
 H   1.2328857374785076        5.4246495024797357        18.425217863217053     
 H   5.5795618602273995        9.1089759330895212        9.4540190260621273     
 H  -2.5894820026206156        3.7346061596690228        8.1162218453437234     
 H   2.6835787889137825        3.7324110880730292        17.239166454724842     
         256

 Dy   4.2918562840030789        9.1297247249353536E-002   4.1896691978372749     
 Cl   4.3195097592063822       -2.5895097478359963        4.1712495345945175     
 O   5.0986404621973023       0.55152827267213611        2.2160495062265397     
 N   5.6903535059188801        2.2366543895520805        4.6240557589267457     
 N   6.5000723187857989      -0.32986159179396574        5.4444598780751150     
 O   3.4654695417164780       0.56092541293638898        6.1506213003059313     
 N   2.8826593556874727        2.2192121247945216        3.7195131661744796     
 N   2.0515698604724553      -0.36943441951250527        3.0021953031795592     
 C   5.5546587029563117        1.6101160563063341        1.5434140305366846     
 C   6.3213977873063714        2.0504769108423093        5.9541443870456838     
 C   4.8517888267067786        3.4654258635688691        4.6603291387046237     
 C   6.7970623535741463        2.3641887106605477        3.6182295455962015     
 C   7.1339288552985662       -1.5178593327320293        5.5524989410812093     
 C   7.0589882899484051       0.74354373856038392        6.0574075017680444     
 C   3.0307992959208829        1.6359113353547927        6.8112411129460018     
 C   2.2377124948667180        1.9895142726533928        2.4033089716205156     
 C   3.7211808400439912        3.4459099005522349        3.6337509780379227     
 C   1.7881665627988528        2.3811610302652366        4.7340286288649134     
 C   1.4085298608383927       -1.5559109919422685        2.9443118213701980     
 C   1.4996393033044804       0.68053309447243671        2.3452846773230607     
 C   6.3771028557488130        2.5739560897603924        2.1932881950622973     
 C   5.2254291970632973        1.8204855643075073       0.18394039141873494     
 H   7.0106129807171502        2.8803974786508650        6.1883562074693828     
 H   5.5193615024572464        2.0571812304253223        6.7087210018073540     
 H   5.4777872037053337        4.3591280614771080        4.4957498071188544     
 H   4.4257431535914451        3.5438840393734097        5.6655758109733023     
 H   7.3789865125432943        1.4342251976443543        3.6860115732926819     
 H   7.4519481993806567        3.1966330029887202        3.9231525774650504     
 H   6.6328154371116117       -2.3529301449836213        5.0680681764996640     
 C   8.3365845662322382       -1.6801260368193496        6.2360820638349894     
 C   8.2521890367411963       0.65441165942906077        6.7715859842090635     
 C   2.2244339970414426        2.6068032635234366        6.1523793141333947     
 C   3.3677146829795670        1.8540842540453688        8.1672791655163532     
 H   1.5441330377245761        2.8096498271365444        2.1496207590186200     
 H   3.0319420217386646        1.9731175031947514        1.6407737078756879     
 H   3.0953942491076760        4.3455263010683787        3.7656096601118869     
 H   4.1452119154771516        3.4890014501556501        2.6254734327537972     
 H   1.1926651457741895        1.4586832813093633        4.6881791932836361     
 H   1.1417898855841779        3.2176492041418805        4.4216991813434170     
 H   1.9011689344227540       -2.3730678751272394        3.4661385248815213     
 C  0.20945786136361391       -1.7396784222379713        2.2591888573204710     
 C  0.31247447994577482       0.56783970182847276        1.6238760619270791     
 C   6.8606729769920589        3.6743971384047076        1.4787719922293978     
 C   5.7234395808896048        2.9272720610456253      -0.51303213600475628     
 H   4.6051071533057168        1.0906945353490343      -0.33351436907887722     
 H   8.8040156764028321       -2.6594994035301904        6.2994064022612752     
 C   8.9171904497603816      -0.56982602256106607        6.8443087989159510     
 H   8.6643620923686662        1.5428973727005499        7.2438737124718440     
 C   1.7710513383626851        3.7286319044405216        6.8537520551921434     
 C   2.9006661815167010        2.9826749903684306        8.8505401190848634     
 H   3.9695806205691513        1.1124020979820741        8.6902051867508501     
 H -0.26537885128656930       -2.7166363932439528        2.2372906634635044     
 C -0.35745739405979271      -0.65517165701312730        1.5938350220344064     
 H  -9.0112529119318607E-002   1.4393218723096717        1.1134900783971320     
 H   7.4977311497353654        4.3957233157475164        1.9917892084607443     
 C   6.5512356397758271        3.8539958985284470       0.12722858411237845     
 H   5.4623111613136981        3.0432636249464524       -1.5662340844409512     
 H   9.8714466703656125      -0.65627752297125008        7.3608979612846799     
 H   1.1451907814425371        4.4551823750342168        6.3346539189906048     
 C   2.0960069061693818        3.9222963226404346        8.1997318283781233     
 H   3.1654520631314091        3.1054022349903345        9.9018797853946321     
 H  -1.3054191301857467      -0.75975294577145902        1.0684705435284041     
 H   6.9659284896408167        4.7056750577597892      -0.40242325548087415     
 H   1.7110260806240836        4.7945729702093924        8.7186290065919927     
 Dy   4.2928961291005194        16.877172570772760        12.553119531125096     
 Cl   4.2588629718544020        19.554897911606307        12.572648401251380     
 O   3.4663350376391717        16.391732612991319        10.596975890602980     
 N   2.9239702224473718        14.712316060970947        13.021122685427551     
 N   2.0792439858991947        17.272179788150765        13.802435910528967     
 O   5.1360543676052810        16.432227220695207        14.514368037684475     
 N   5.7255299884716262        14.752530358010064        12.102727587770058     
 N   6.5124865698173107        17.347962781819923        11.332090448721274     
 C   3.0241058922467823        15.319973213463264        9.9351618916510027     
 C   2.2991399500359710        14.904498382382553        14.352743827315095     
 C   3.7763148058388376        13.493389789854012        13.065475230411764     
 C   1.8126996714698385        14.558094181850699        12.024688475452843     
 C   1.4261544590455060        18.450977572632688        13.892082166271111     
 C   1.5492090015042701        16.204558766623187        14.450080651128909     
 C   5.5775474166546433        15.366311789657319        15.185067078877601     
 C   6.3623559036652040        14.975966694304828        10.781364457594657     
 C   4.9019989705119391        13.514832144053081        12.033706436109751     
 C   6.8250919135588850        14.614450760460134        13.115532916848345     
 C   7.1422181484500902        18.540558635686072        11.256778217432281     
 C   7.0931271359145853        16.288184169281813        10.715759286098340     
 C   2.2264813202490421        14.344745242551532        10.598645605719543     
 C   3.3420235077256302        15.111008051346859        8.5733100130247877     
 H   1.6179152067358673        14.070888508162851        14.596938864542810     
 H   3.1052814143265408        14.909590516033008        15.102948202238490     
 H   3.1595297667848441        12.591417936076578        12.912408263782567     
 H   4.2072922657574150        13.428183732828550        14.069282217745371     
 H   1.2157429968503894        15.478735813647594        12.088547477512014     
 H   1.1736301558247608        13.717241302408688        12.340562174238109     
 H   1.9039908177275542        19.282077390453235        13.378400097994509     
 C  0.23477064701683967        18.610052286967392        14.595594233021325     
 C  0.37212112912380424        16.292761909607279        15.192174140885003     
 C   6.3925480897042357        14.396000039329458        14.536039248649804     
 C   5.2392694031808018        15.154251717383017        16.542284674195855     
 H   7.0577126986672702        14.157288404147716        10.527553020217949     
 H   5.5635392306615952        14.986088848983060        10.023452810548417     
 H   5.5398181123782955        12.624631732279765        12.173832650992605     
 H   4.4743211592155019        13.455161873899254        11.027732941234941     
 H   7.4085246736107750        15.544291965138584        13.060864365805926     
 H   7.4815901874050610        13.783705557364263        12.809032206821314     
 H   6.6282808833651901        19.365227129039237        11.745360722401260     
 C   8.3565112715044378        18.720837076032780        10.597265766838916     
 C   8.3014881860480543        16.394458581135826        10.030359475137496     
 C   1.7573688257988840        13.230713134787317        9.8957388895625478     
 C   2.8570506979140884        13.991564939723949        7.8873165045946667     
 H   3.9396133078235498        15.853416496887737        8.0465209899277941     
 H -0.25100673923611000        19.581096965082047        14.640251985195212     
 C -0.31058496952418990        17.507902513956466        15.250013724718800     
 H  -1.4729252719153173E-002   15.409598079071738        15.695119508681612     
 C   6.8504915795109547        13.281272712573578        15.246062805460063     
 C   5.7103280002752221        14.032887587909194        17.234500279914492     
 H   4.6287984061494960        15.892003969009284        17.060173726543230     
 H   8.8164868174069309        19.704259893426855        10.554979092103984     
 C   8.9581559300551081        17.624158143610384        9.9846449371197892     
 H   8.7290360810403449        15.513973982479888        9.5568677389892098     
 H   1.1404509810227057        12.499345816071015        10.419407682812752     
 C   2.0564432364986196        13.051103971755763        8.5418499957168610     
 H   3.1066052061153533        13.876483471017968        6.8311875289389850     
 H  -1.2534196870297061        17.594464050834063        15.787498377840622     
 H   7.4817033715239951        12.555111906040954        14.732702784238754     
 C   6.5229944909616453        13.093665744633050        16.592711490110648     
 H   5.4409409424139641        13.914367918725564        18.285286365769849     
 H   9.9200947749985691        17.724272570380553        9.4844353864681086     
 H   1.6540777930299555        12.188590877914963        8.0209404624788121     
 H   6.9104350948283164        12.226825705518960        17.119668944670668     
 Dy   1.8863927500560956E-002   8.5523296293716840        4.2309206299973630     
 Cl  -2.3518122765324556E-002   5.8697195967431099        4.2553442894304974     
 O  0.84603936839236715        9.0205682638853464        2.2666268417079700     
 N   1.4286811395016403        10.676770100307044        4.6927808990170101     
 N   2.2536083176442476        8.0945197427691529        5.4260921084061149     
 O -0.78478069663273464        9.0311054095466954        6.1979180699015224     
 N  -1.3845188572890950        10.699507948859981        3.7810562816776705     
 N  -2.1749147732635672        8.1227685717407070        2.9499962210844752     
 C   1.2784397908533178        10.095258271762590        1.6045636241767456     
 C   2.0724300361056804        10.455475514716419        6.0116227378861122     
 C  0.58845915734064602        11.903920317311831        4.7729207270745944     
 C   2.5245304029421942        10.838552970653705        3.6789518236977332     
 C   2.8957892576617641        6.9076490094134657        5.4846266530610386     
 C   2.8106148630076300        9.1471988202854959        6.0742476707372832     
 C  -1.2503123551901083        10.088478038578609        6.8664012677306410     
 C  -2.0105049046511572        10.508942162553295        2.4501177115344199     
 C -0.54141762863486842        11.924681760678988        3.7449956246994889     
 C  -2.4908453299803410        10.832275863521403        4.7849862018368299     
 C  -2.8080251729443280        6.9342742971719487        2.8392976497598612     
 C  -2.7415408375675767        9.1982654698358157        2.3461552303460471     
 C   2.0868774418734790        11.065932312649331        2.2615330294652729     
 C  0.93605652313111487        10.316220577730139       0.24999670834675397     
 H   2.7647113021883198        11.277853959072143        6.2613392887412775     
 H   1.2771026732244484        10.441716002699241        6.7729655063254279     
 H   1.2158733855710204        12.802093694016010        4.6392281570102689     
 H  0.16360194860795696        11.950777783486366        5.7806280316146017     
 H   3.1198338640149679        9.9158757312145251        3.7248282619364161     
 H   3.1704897692472347        11.674944901620869        3.9923894855966582     
 H   2.3986835536495548        6.0884645619113291        4.9702664444904627     
 C   4.0998659649910207        6.7269497864194037        6.1617246792682803     
 C   4.0021628982685824        9.0372951048379253        6.7881301845620561     
 C  -2.0723339173513216        11.048237480951130        6.2101339554148769     
 C -0.93110387398352634        10.299403497931415        8.2279044915812580     
 H  -2.7036512042626755        11.334647492537981        2.2119555870143603     
 H  -1.2064728902685675        10.518923045365346        1.6977438479421809     
 H  -1.1640760672435231        12.820824759675427        3.9100509460970931     
 H -0.11497659631948554        12.002756925664455        2.7399535401795516     
 H  -3.0738043862330313        9.9023824620760834        4.7208826806479909     
 H  -3.1456270062497564        11.663889468519589        4.4770394106521403     
 H  -2.3024822869939636        6.0978293743862588        3.3165040271052280     
 C  -4.0146794182183649        6.7726318994429260        2.1626632635464147     
 C  -3.9390735465213211        9.1091376764699667        1.6389225803247043     
 C   2.5347364926716134        12.191083392460918        1.5617188677149481     
 C   1.3969468163707928        11.448479767314439      -0.43180366381512858     
 H  0.33293601930452027        9.5752797428176386      -0.27269298388630009     
 H   4.5746929734465063        5.7501497188989124        6.1853476731368220     
 C   4.6717937719807185        7.8142223874639294        6.8182302421824224     
 H   4.4084328310962553        9.9107813869063239        7.2920079936542974     
 C  -2.5593313544632741        12.150485437112986        6.9198897594569422     
 C  -1.4344070936145450        11.406672340586454        8.9204644982979797     
 H -0.31421600147118234        9.5693066359116372        8.7492927017645883     
 H  -4.4791103658325895        5.7920850755671029        2.0968854882344541     
 C  -4.6023904519847525        7.8841906242386317        1.5637949925701033     
 H  -4.3561342886258947        9.9992185786337018        1.1737951698642206     
 H   3.1604654716195482        12.918205307468632        2.0804839810911462     
 C   2.2023522003203349        12.388474715789462       0.21781735065814578     
 H   1.1261320131987267        11.574245164638777       -1.4813758099726786     
 H   5.6228181540526032        7.7113660241231772        7.3382593773989102     
 H  -3.1929003582295055        12.871261482987839        6.4017310111762811     
 C  -2.2573890813424984        12.332639537637521        8.2729781284452812     
 H  -1.1801378375701053        11.524208696716759        9.9752112690509200     
 H  -5.5601737884274760        7.7985064724254043        1.0533944209462642     
 H   2.5814346083594577        13.264021399613355      -0.30033599719940707     
 H  -2.6749819750664026        13.185407361671352        8.7988540546348943     
 Dy   2.8614801968878029E-002   8.3870301186406646        12.671431175348157     
 Cl   5.8971439855437478E-002   11.067362468146111        12.645290639818372     
 O -0.79908716716959405        7.9342694550763726        10.708318698042223     
 N  -1.4035650711118521        6.2690882615631107        13.124344811962315     
 N  -2.1914665912980391        8.8662618490173184        13.891198172184692     
 O  0.84772801234579365        7.9136614929325209        14.637492094620370     
 N   1.4024115512932334        6.2295923554513006        12.215868930436628     
 N   2.2523717642021959        8.7874085487286280        11.441327874672604     
 C  -1.2449577760544908        6.8691768502770394        10.039713472318239     
 C  -2.0432263001322140        6.4944688969591002        14.444041064336655     
 C -0.57822192528694627        5.0327512905762051        13.197904101344962     
 C  -2.5010297369122583        6.1291420859359400        12.109476900517000     
 C  -2.8168126486330101        10.060976795140773        13.971666979537714     
 C  -2.7721532987186590        7.8077975964776183        14.509694819944450     
 C   1.2944801687257479        6.8473253539624990        15.304108772797539     
 C   2.0332873426609996        6.4206496469221745        10.886686109755221     
 C  0.55011112272109208        5.0109088928573779        12.169023589957840     
 C   2.5092555813630284        6.0781928108637588        13.217686603661386     
 C   2.9055580888845629        9.9665093841137189        11.356667785102983     
 C   2.7819291270942084        7.7218037677895524        10.790229261698872     
 C  -2.0667444344289754        5.9056693483721787        10.690023221833723     
 C -0.90357526715900105        6.6522634576047919        8.6842338389593738     
 H  -2.7396634507923867        5.6765218989085717        14.697158871457221     
 H  -1.2456946240468822        6.5047230638906628        15.203329898214209     
 H  -1.2141261663940879        4.1411199486321912        13.058705652718745     
 H -0.15237596483065180        4.9765568349152733        14.204916086044317     
 H  -3.0834231692715215        7.0598253941430285        12.161017627337246     
 H  -3.1592280862769164        5.3001576789822886        12.417065508797542     
 H  -2.3023562305070544        10.884612636656508        13.481582673846756     
 C  -4.0267629961038347        10.244490326950331        14.638312323419525     
 C  -3.9768764624325268        7.9168675089412215        15.201367156275916     
 C   2.0928870588329067        5.8700606348113151        14.643965827100869     
 C  0.98184599827369401        6.6458320101964983        16.668543226042107     
 H   2.7166573435967285        5.5875195363770835        10.647065837167180     
 H   1.2306506674998392        6.4235052238397854        10.132874137362087     
 H   1.1663097310033139        4.1087928626385724        12.322983106877560     
 H  0.12163034625376351        4.9463868739608872        11.164113348050728     
 H   3.1063714988538540        6.9986470897130628        13.152941936506780     
 H   3.1493863457969145        5.2365401997154928        12.906593592727472     
 H   2.4278214441493362        10.795691159491721        11.873838276081807     
 C   4.0970314428060925        10.127858284994696        10.653666131879307     
 C   3.9577906946433132        7.8129912733945179        10.046422135237773     
 C  -2.5303236527591078        4.7929170185691410        9.9809123170333276     
 C  -1.3789728991444019        5.5316274977903204        7.9937345115252763     
 H -0.28818497285208267        7.3867018834255953        8.1670347558718621     
 H  -4.4829158381426772        11.229685920127533        14.684439474021527     
 C  -4.6290725805885016        9.1487024122563554        15.252428503715034     
 H  -4.4048381054657755        7.0371502859439206        15.676131992693850     
 C   2.5668925815305119        4.7616269480810365        15.352397374312780     
 C   1.4732795990394234        5.5329030184353156        17.360302611110754     
 H  0.38374224819808717        7.3895608904574246        17.192741849896478     
 H   4.5839367372378863        11.098692132375222        10.614281638684874     
 C   4.6408908598680316        9.0282350678565368        9.9933153470969653     
 H   4.3439160280664417        6.9318084425617128        9.5393212494284576     
 H  -3.1684569238783213        4.0724657312579717        10.493409887088621     
 C  -2.1998437161337718        4.5999346216467734        8.6357513999137101     
 H  -1.1073897580190981        5.4086860457536785        6.9439634687457517     
 H  -5.5877113296405723        9.2511673058216832        15.758516166553406     
 H   3.1842990281794394        4.0288485729651233        14.831339504854546     
 C   2.2738548362681237        4.5902622007889367        16.708654907760071     
 H   1.2291573821106567        5.4243928138617621        18.418474543505347     
 H   5.5836406103846592        9.1164054559805692        9.4557774966259149     
 H  -2.5921002773085542        3.7343360511921206        8.1104918270993505     
 H   2.6814308042424044        3.7327979121057266        17.233616591232359     
         256

 Dy   4.2911944841027365        9.0913339743869823E-002   4.1921742476664665     
 Cl   4.3158060856278952       -2.5898666881653298        4.1746520027951268     
 O   5.0992256380642687       0.55133455770856543        2.2191669481347023     
 N   5.6905741133278935        2.2353466990462940        4.6280416071237740     
 N   6.5006953660429323      -0.33248425736130288        5.4438855673223241     
 O   3.4655475994146472       0.56058096719901251        6.1535234196608277     
 N   2.8829501586888644        2.2199158808284638        3.7232587099884262     
 N   2.0525514043977378      -0.36747400977778244        3.0010345527262747     
 C   5.5541075465167218        1.6107183289500748        1.5470489869770530     
 C   6.3222095252612194        2.0469634073042751        5.9574758281294971     
 C   4.8521902174171361        3.4641483989612167        4.6666391061374428     
 C   6.7967364592547970        2.3643121128871538        3.6218030258299567     
 C   7.1348987088209475       -1.5204737142840261        5.5494473720832973     
 C   7.0597200904208046       0.73988078277589686        6.0584413043493726     
 C   3.0299458995518957        1.6349792846598157        6.8144957555520014     
 C   2.2388317015815269        1.9924310647474603        2.4062793682404582     
 C   3.7216266421168811        3.4466317209019866        3.6400025616670422     
 C   1.7876979606545358        2.3804544403135437        4.7371400063688123     
 C   1.4097572322341267       -1.5539257129375719        2.9407019319290648     
 C   1.5006223287373159       0.68364270436438812        2.3459521770316094     
 C   6.3759272453211677        2.5748697596536818        2.1972125879775972     
 C   5.2242022887118198        1.8215949062288954       0.18782356216109775     
 H   7.0116858899374668        2.8763367356118801        6.1927256364838961     
 H   5.5205140958286636        2.0525276778225088        6.7123993727620919     
 H   5.4783118750936302        4.3580465409352067        4.5036061489723149     
 H   4.4262196080923957        3.5410202499874752        5.6720222527318249     
 H   7.3791564921162616        1.4346035646949817        3.6885329762823837     
 H   7.4513464896828054        3.1968577336677515        3.9270461972022672     
 H   6.6338768429992108       -2.3547476668743301        5.0636207321774789     
 C   8.3377041348619905       -1.6837488706949775        6.2325546857755461     
 C   8.2530074904032844       0.64965943890360955        6.7723089262080567     
 C   2.2229944178035046        2.6055171671763881        6.1558228983185730     
 C   3.3664236845151705        1.8529820376847723        8.1706700369478700     
 H   1.5455948579996233        2.8131413013769286        2.1534893190609958     
 H   3.0335264585565911        1.9771151349620013        1.6442195784895002     
 H   3.0959110661179343        4.3460208441496704        3.7734428730438996     
 H   4.1458103814241349        3.4914282124494669        2.6318945491144863     
 H   1.1927586711548350        1.4576701107972119        4.6902610550298984     
 H   1.1410549747081582        3.2167775125038940        4.4249392649274819     
 H   1.9025307930757813       -2.3719777624575462        3.4609583164613524     
 C  0.21067785453432347       -1.7365478285004190        2.2553383286404185     
 C  0.31335701516291092       0.57219409911419805        1.6245357362907369     
 C   6.8578573980818307        3.6764176415041847        1.4833215896039091     
 C   5.7204893085574264        2.9295376227627781      -0.50849041331533884     
 H   4.6046204023050814        1.0913226304324748      -0.32984963015900193     
 H   8.8053584218358516       -2.6630737443268360        6.2939348487100224     
 C   8.9181308934092272      -0.57458320982094768        6.8429365440252905     
 H   8.6650725345832580        1.5374175153671557        7.2459860909416385     
 C   1.7681982243112757        3.7264936423249084        6.8575803503152386     
 C   2.8979119381037344        2.9806844808830495        8.8543587667865449     
 H   3.9690241220059121        1.1118794242062882        8.6935223536674222     
 H -0.26396424618806158       -2.7135536795501802        2.2314802709675594     
 C -0.35652622269759349      -0.65078102512277991        1.5923950948083612     
 H  -8.9415078806060991E-002   1.4445140692419305        1.1157679316974507     
 H   7.4944682085536583        4.3979582708533478        1.9965747931762172     
 C   6.5473014334674025        3.8568623132808417       0.13215170747766972     
 H   5.4589036103010651        3.0459590868857354       -1.5615203278586234     
 H   9.8723200659027661      -0.66185666599666670        7.3595214498308259     
 H   1.1419460917266995        4.4527915300081924        6.3385892074916486     
 C   2.0922827726283395        3.9196497861914974        8.2038308454805549     
 H   3.1624247387723639        3.1032362507802973        9.9057938202841171     
 H  -1.3046747173317750      -0.75441096728574131        1.0672169037696926     
 H   6.9603253882140592        4.7096494258531454      -0.39699362659411036     
 H   1.7058793701102963        4.7910468954416832        8.7230685167039930     
 Dy   4.2945460401115731        16.878153633342453        12.558962007988974     
 Cl   4.2642248772372460        19.555745071316718        12.576965665567892     
 O   3.4671930234459305        16.394294643114506        10.602660658424870     
 N   2.9226315603865527        14.715114531374175        13.026439487224490     
 N   2.0807494277881733        17.276829687934015        13.807270652959081     
 O   5.1369841756491379        16.431216521551296        14.519953049275088     
 N   5.7241452454414459        14.751229877520059        12.107981996284495     
 N   6.5139952678042761        17.344856987539934        11.336658392585578     
 C   3.0251993461860289        15.322585364711790        9.9406456659453344     
 C   2.2972388721875299        14.908895452917825        14.357550069946750     
 C   3.7735213925234112        13.495219308825789        13.072073641910455     
 C   1.8118939061509676        14.561615933711732        12.029250775891416     
 C   1.4288758658737832        18.456329010684613        13.896492109774321     
 C   1.5482545671149068        16.209548719720612        14.453349873936808     
 C   5.5784838198041271        15.365090780039839        15.190378601313423     
 C   6.3603797003135147        14.973014823048738        10.786105851161919     
 C   4.8992327336106127        13.514432864224961        12.040325117542002     
 C   6.8242720076745647        14.612467955109008        13.120000769142973     
 C   7.1449733633667467        18.536721669343176        11.260661736784250     
 C   7.0921407448796314        16.284608136606053        10.718900462865189     
 C   2.2266524083102595        14.347743422479141        10.603543444472928     
 C   3.3444609713561158        15.113057251397208        8.5791784784109222     
 H   1.6153020043429933        14.076039748689201        14.602240939604721     
 H   3.1030231989347032        14.914230627984896        15.108134617745325     
 H   3.1556617716865278        12.593843619468069        12.919666537584503     
 H   4.2043106910843688        13.430292554569823        14.075999320462552     
 H   1.2156506877447908        15.482747649642306        12.092536321521790     
 H   1.1719174580108984        13.721336465685502        12.344784852444985     
 H   1.9084756609800479        19.287179567102875        13.384136953172897     
 C  0.23645323919274638        18.616402635559904        14.598026584341177     
 C  0.36966677676560383        16.298570439606472        15.192756201308891     
 C   6.3925997386259876        14.394412404215073        14.540779513033158     
 C   5.2412006629940464        15.153325478507126        16.547851618440760     
 H   7.0550214621264624        14.153570241175748        10.532802361382620     
 H   5.5612127555658626        14.982861830140498        10.028564681765259     
 H   5.5360383971362621        12.623687502882012        12.181241050182315     
 H   4.4714341615137796        13.454335147088226        11.034452189286615     
 H   7.4083695205651336        15.541852370256517        13.064815621049712     
 H   7.4799127637044993        13.781186964568233        12.813133836530056     
 H   6.6328168527246136        19.361766495623765        11.750393968090009     
 C   8.3582379174372790        18.715836685695805        10.599115479390148     
 C   8.2990510175982699        16.389883469798512        10.030838565866663     
 C   1.7583060254434524        13.233434588499838        9.9005283614778197     
 C   2.8604420822236341        13.993246022232398        7.8931392907063707     
 H   3.9426989593098218        15.855151349711321        8.0527222461691501     
 H -0.24797536790987554        19.588079149750708        14.642828413751300     
 C -0.31170567354372436        17.514440205072415        15.250236386405600     
 H  -1.9182766161469487E-002   15.415476099530435        15.694160674694766     
 C   6.8509434243541820        13.279706579643181        15.250539615297834     
 C   5.7128385564779753        14.032080221463728        17.239879268935102     
 H   4.6313596594106636        15.891323551374921        17.066136938771759     
 H   8.8195566312394931        19.698615149757202        10.556713242814654     
 C   8.9571026339378736        17.618812529242565        9.9845460782175888     
 H   8.7245903034580845        15.509211262937677        9.5559858783681850     
 H   1.1405887612201828        12.502457069140902        10.423763621989114     
 C   2.0591517812432176        13.052996321738457        8.5471423351927651     
 H   3.1112040517247586        13.877687177682640        6.8373685934790984     
 H  -1.2554348761152945        17.601631412774722        15.785989742780552     
 H   7.4813297846213294        12.553151121014182        14.736711124090002     
 C   6.5248130644325739        13.092637527962710        16.597561509753909     
 H   5.4443858779790792        13.913842812389390        18.290931342350977     
 H   9.9181748371876175        17.718158252438268        9.4826090971272077     
 H   1.6577703002488493        12.190036063824413        8.0261262740700552     
 H   6.9128527304585035        12.225999154283521        17.124317167385037     
 Dy   1.8615210411609739E-002   8.5523666450303857        4.2283370369198785     
 Cl  -2.0853919391399606E-002   5.8696851158049865        4.2517578378048864     
 O  0.84467404090432630        9.0204108605536408        2.2635139777848621     
 N   1.4276591833570136        10.677763698861817        4.6888394221373426     
 N   2.2519552407948868        8.0968201575392467        5.4268758065054357     
 O -0.78579580637354185        9.0312467048748406        6.1949263267457981     
 N  -1.3855825444569734        10.698627277164428        3.7772457791468179     
 N  -2.1767809175565045        8.1206821010472954        2.9510383368639777     
 C   1.2784392607029491        10.094199483088969        1.6008855155348851     
 C   2.0708517569383824        10.458726446081261        6.0083217975987662     
 C  0.58734288295835202        11.904952930832739        4.7666160758885283     
 C   2.5240704458375061        10.838084236069960        3.6754285337313184     
 C   2.8937448804882346        6.9099016926341914        5.4878663746875898     
 C   2.8090060787734488        9.1505484357982194        6.0732944136664733     
 C  -1.2499444317689852        10.089489570903208        6.8629198629827926     
 C  -2.0122854313232508        10.505918463491817        2.4470140582750397     
 C -0.54258137987543864        11.923759918670212        3.7387460357662126     
 C  -2.4912005199603033        10.832769508596803        4.7817922633882937     
 C  -2.8102943467171806        6.9322193962306207        2.8428659401754319     
 C  -2.7432963605045124        9.1951118248096133        2.3453334802853751     
 C   2.0873938496208706        11.064618729766073        2.2576094906024649     
 C  0.93719444463876878        10.314401381893457       0.24592452678600352     
 H   2.7629724487896179        11.281598671130794        6.2568740351922463     
 H   1.2752405347883986        10.446284832210436        6.7693756673114907     
 H   1.2147027368742402        12.802876234403120        4.6313074408869053     
 H  0.16244628112929510        11.953493201721214        5.7741945898574238     
 H   3.1188831803577495        9.9151480970906896        3.7223960284657034     
 H   3.1703036944864307        11.674378621218549        3.9885422783636959     
 H   2.3964548501662710        6.0899149803989596        4.9749894953137446     
 C   4.0977492466253516        6.7301700667616924        6.1653007636384718     
 C   4.0005628009276286        9.0417051032670450        6.7873306887107168     
 C  -2.0715555824456193        11.049498159389893        6.2065252499354457     
 C -0.92945517098535668        10.301129414539036        8.2240016466388965     
 H  -2.7056553622779336        11.331122968589316        2.2078708238238756     
 H  -1.2086297496387268        10.514727495080308        1.6942441519708273     
 H  -1.1652700872497983        12.820167900300380        3.9022149652751938     
 H -0.11626801259509825        12.000125455257294        2.7335344946262681     
 H  -3.0746289324515832        9.9031214820009623        4.7187946682759918     
 H  -3.1457804683775610        11.664481264595189        4.4736762092352356     
 H  -2.3049949343279681        6.0966032590100081        3.3216980479157581     
 C  -4.0169346508496577        6.7695594400270460        2.1664288362968129     
 C  -3.9407117010856187        9.1048650347399711        1.6380712655108483     
 C   2.5371677867414344        12.188525223787483        1.5570980046021761     
 C   1.4001701091295935        11.445290620035056      -0.43663916241344758     
 H  0.33344929172624022        9.5738973707601236      -0.27661213186560007     
 H   4.5722814449302271        5.7532737863323664        6.1908470378660638     
 C   4.6700156720717496        7.8185925772679372        6.8195173827510427     
 H   4.4070762143188942        9.9159409006056229        7.2896890066038198     
 C  -2.5566598107117993        12.152903288167099        6.9157347292617262     
 C  -1.4306615715907067        11.409699673510181        8.9159277356315378     
 H -0.31309470318549543        9.5705883226992334        8.7454223521685233     
 H  -4.4816685997845243        5.7890915626818691        2.1026401626306259     
 C  -4.6041899071642245        7.8799339071010053        1.5650335382067586     
 H  -4.3574765691452404        9.9941697151188471        1.1712875479237517     
 H   3.1632328274840429        12.915487145172118        2.0756948071921300     
 C   2.2063844454625201        12.384801767935077       0.21267032902946292     
 H   1.1302187342210905        11.570390273190025       -1.4865092819090475     
 H   5.6212077037689800        7.7165658928650469        7.3393777564434757     
 H  -3.1900255069040049        12.873809965411413        6.3975335874233608     
 C  -2.2529947383266653        12.336121273611131        8.2682758039180264     
 H  -1.1754257043956491        11.527855055570452        9.9703546235785954     
 H  -5.5617243444577564        7.7933835347448035        1.0543106866077905     
 H   2.5873681326195181        13.259097863089650      -0.30607852269947294     
 H  -2.6687098159479135        13.190075190518980        8.7936690671643500     
 Dy   2.9027163205669358E-002   8.3867894241694803        12.665199586420584     
 Cl   5.5460294527055538E-002   11.067278156629877        12.640879961716330     
 O -0.79792570613963920        7.9323640517012208        10.702232780915310     
 N  -1.3999288283327573        6.2668013914894320        13.118734908966502     
 N  -2.1910514327093678        8.8619562504709499        13.885951976919726     
 O  0.84870521501848317        7.9153173347733521        14.631521435862551     
 N   1.4061002992828742        6.2318209860678229        12.210310753221446     
 N   2.2526501358463964        8.7917021897476690        11.436157679564536     
 C  -1.2441532825928807        6.8672725321462575        10.033825198082878     
 C  -2.0390347564953015        6.4904284217525339        14.438972228299249     
 C -0.57301427968839680        5.0314994852344048        13.190858142162188     
 C  -2.4979685939108962        6.1260949968208358        12.104672797070666     
 C  -2.8178403125960090        10.055865759725132        13.966690491511301     
 C  -2.7689777344832525        7.8031427609023272        14.506276998061733     
 C   1.2952210439895537        6.8490423442777768        15.298338414275591     
 C   2.0375812698875553        6.4246680948530441        10.881676984182418     
 C  0.55531587355208178        5.0121437170065581        12.161975228518079     
 C   2.5123422220893588        6.0811934772344527        13.212984804910121     
 C   2.9043414751862784        9.9716552625677490        11.351911769802651     
 C   2.7851025559504072        7.7265112604351573        10.786897961776775     
 C  -2.0648332299924226        5.9032731910530476        10.684813041563309     
 C -0.90454113705244543        6.6511347101375931        8.6778369389638872     
 H  -2.7347832403487882        5.6716973093187306        14.691447386173085     
 H  -1.2411868530194508        6.5002902559028115        15.197924946457073     
 H  -1.2077456101280781        4.1392352169175028        13.050833097627773     
 H -0.14702244832724604        4.9748849754246871        14.197756744950503     
 H  -3.0811643836191305        7.0562287288938030        12.156878410888664     
 H  -3.1551712107683700        5.2964705361509239        12.412610721297815     
 H  -2.3053815177284931        10.879763525728007        13.475062429152672     
 C  -4.0267192434811863        10.238264084189183        14.635409713695132     
 C  -3.9720882409844682        7.9113223530366410        15.200849696723036     
 C   2.0948460604070283        5.8723654910767253        14.638868192645216     
 C  0.98084333470995022        6.6467568727413315        16.662266759092983     
 H   2.7217067239637589        5.5923607196240743        10.641463450337492     
 H   1.2352892709776349        6.4278464843353653        10.127499943721855     
 H   1.1726373115029458        4.1106238276898424        12.315028404846720     
 H  0.12696153889223424        4.9481465957763442        11.156953834711759     
 H   3.1086127086367594        7.0022280084449449        13.148922704894915     
 H   3.1535024847639241        5.2402249599248822        12.902226546357753     
 H   2.4245183133660766        10.800502944892640        11.867575635950494     
 C   4.0969351132609706        10.134237481628618        10.651100527059384     
 C   3.9626072201718339        7.8187169180284606        10.046058230811354     
 C  -2.5294584986969846        4.7909460917170144        9.9757674117296240     
 C  -1.3812127472061351        5.5310562397247294        7.9873295829335786     
 H -0.28996513039074012        7.3859559483005297        8.1602171604416540     
 H  -4.4844730824046026        11.222721932980029        14.681178312030246     
 C  -4.6258815615120019        9.1423052435278702        15.252081346302253     
 H  -4.3978165968473562        7.0315498384612631        15.677387045250089     
 C   2.5680106534715659        4.7636235819942545        15.347406322111359     
 C   1.4711703100572651        5.5333637346313918        17.354038193831784     
 H  0.38182726897607749        7.3900379433399328        17.186026854507983     
 H   4.5822016955670097        11.105844634355753        10.611524758675444     
 C   4.6440399221493607        9.0348638561946988        9.9932413214973028     
 H   4.3510606308257262        6.9376403669659670        9.5407108835030723     
 H  -3.1667043168473965        4.0700634982293087        10.488766719300996     
 C  -2.2012327909300193        4.5990593538860205        8.6299668015232989     
 H  -1.1112454395280871        5.4088086342143811        6.9370848996073349     
 H  -5.5836222605805084        9.2440505406970530        15.759932872769694     
 H   3.1864311393928353        4.0313742959134427        14.826870372026264     
 C   2.2727641716272209        4.5911559239234991        16.703030486675619     
 H   1.2254290267428061        5.4241361252437894        18.411731223793641     
 H   5.5877193605419189        9.1238349788716171        9.4575359671897026     
 H  -2.5947185519964924        3.7340659427152181        8.1047618088549793     
 H   2.6792828195710263        3.7331847361384236        17.228066727739876     
         256

 Dy   4.2905326842023950        9.0529432238386096E-002   4.1946792974956582     
 Cl   4.3121024120494083       -2.5902236284946634        4.1780544709957361     
 O   5.0998108139312350       0.55114084274499475        2.2222843900428644     
 N   5.6907947207369070        2.2340390085405071        4.6320274553208023     
 N   6.5013184133000657      -0.33510692292864003        5.4433112565695332     
 O   3.4656256571128163       0.56023652146163594        6.1564255390157241     
 N   2.8832409616902566        2.2206196368624056        3.7270042538023729     
 N   2.0535329483230207      -0.36551360004305966        2.9998738022729903     
 C   5.5535563900771310        1.6113206015938155        1.5506839434174213     
 C   6.3230212632160665        2.0434499037662408        5.9608072692133094     
 C   4.8525916081274945        3.4628709343535649        4.6729490735702628     
 C   6.7964105649354476        2.3644355151137595        3.6253765060637120     
 C   7.1358685623433296       -1.5230880958360229        5.5463958030853844     
 C   7.0604518908932032       0.73621782699140970        6.0594751069307007     
 C   3.0290925031829086        1.6340472339648389        6.8177503981580010     
 C   2.2399509082963363        1.9953478568415279        2.4092497648604012     
 C   3.7220724441897706        3.4473535412517382        3.6462541452961621     
 C   1.7872293585102188        2.3797478503618508        4.7402513838727103     
 C   1.4109846036298608       -1.5519404339328755        2.9370920424879317     
 C   1.5016053541701515       0.68675231425633965        2.3466196767401581     
 C   6.3747516348935216        2.5757834295469717        2.2011369808928976     
 C   5.2229753803603423        1.8227042481502835       0.19170673290346052     
 H   7.0127587991577833        2.8722759925728951        6.1970950654984094     
 H   5.5216666892000807        2.0478741252196953        6.7160777437168306     
 H   5.4788365464819266        4.3569650203933064        4.5114624908257754     
 H   4.4266960625933462        3.5381564606015412        5.6784686944903466     
 H   7.3793264716892288        1.4349819317456090        3.6910543792720860     
 H   7.4507447799849542        3.1970824643467823        3.9309398169394836     
 H   6.6349382488868089       -2.3565651887650385        5.0591732878552946     
 C   8.3388237034917410       -1.6873717045706054        6.2290273077161027     
 C   8.2538259440653743       0.64490721837815834        6.7730318682070498     
 C   2.2215548385655666        2.6042310708293397        6.1592664825037513     
 C   3.3651326860507744        1.8518798213241758        8.1740609083793867     
 H   1.5470566782746704        2.8166327756173124        2.1573578791033712     
 H   3.0351108953745172        1.9811127667292512        1.6476654491033127     
 H   3.0964278831281926        4.3465153872309612        3.7812760859759118     
 H   4.1464088473711183        3.4938549747432837        2.6383156654751754     
 H   1.1928521965354808        1.4566569402850604        4.6923429167761617     
 H   1.1403200638321385        3.2159058208659075        4.4281793485115468     
 H   1.9038926517288086       -2.3708876497878526        3.4557781080411836     
 C  0.21189784770503303       -1.7334172347628667        2.2514877999603664     
 C  0.31423955038004708       0.57654849639992323        1.6251954106543949     
 C   6.8550418191716016        3.6784381446036614        1.4878711869784205     
 C   5.7175390362252489        2.9318031844799308      -0.50394869062592151     
 H   4.6041336513044469        1.0919507255159153      -0.32618489123912670     
 H   8.8067011672688693       -2.6666480851234815        6.2884632951587696     
 C   8.9190713370580728      -0.57934039708082929        6.8415642891346291     
 H   8.6657829767978516        1.5319376580337611        7.2480984694114339     
 C   1.7653451102598661        3.7243553802092948        6.8614086454383338     
 C   2.8951576946907673        2.9786939713976679        8.8581774144882264     
 H   3.9684676234426730        1.1113567504305022        8.6968395205839943     
 H -0.26254964108955386       -2.7104709658564077        2.2256698784716145     
 C -0.35559505133539432      -0.64639039323243241        1.5909551675823161     
 H  -8.8717628492803360E-002   1.4497062661741891        1.1180457849977692     
 H   7.4912052673719502        4.4001932259591792        2.0013603778916900     
 C   6.5433672271589769        3.8597287280332364       0.13707483084296102     
 H   5.4554960592884321        3.0486545488250183       -1.5568065712762953     
 H   9.8731934614399215      -0.66743580902208333        7.3581449383769728     
 H   1.1387014020108621        4.4504006849821680        6.3425244959926923     
 C   2.0885586390872972        3.9170032497425602        8.2079298625829846     
 H   3.1593974144133181        3.1010702665702601        9.9097078551736022     
 H  -1.3039303044778032      -0.74906898880002371        1.0659632640109811     
 H   6.9547222867873018        4.7136237939465024      -0.39156399770734657     
 H   1.7007326595965093        4.7875208206739730        8.7275080268159932     
 Dy   4.2961959511226269        16.879134695912146        12.564804484852854     
 Cl   4.2695867826200899        19.556592231027128        12.581282929884406     
 O   3.4680510092526893        16.396856673237693        10.608345426246762     
 N   2.9212928983257336        14.717913001777404        13.031756289021427     
 N   2.0822548696771515        17.281479587717261        13.812105395389196     
 O   5.1379139836929957        16.430205822407384        14.525538060865703     
 N   5.7227605024112655        14.749929397030051        12.113236404798934     
 N   6.5155039657912415        17.341751193259942        11.341226336449880     
 C   3.0262928001252751        15.325197515960317        9.9461294402396678     
 C   2.2953377943390891        14.913292523453098        14.362356312578406     
 C   3.7707279792079849        13.497048827797565        13.078672053409148     
 C   1.8110881408320965        14.565137685572765        12.033813076329988     
 C   1.4315972727020603        18.461680448736534        13.900902053277530     
 C   1.5473001327255436        16.214538672818033        14.456619096744706     
 C   5.5794202229536110        15.363869770422358        15.195690123749245     
 C   6.3584034969618255        14.970062951792645        10.790847244729179     
 C   4.8964664967092864        13.514033584396842        12.046943798974251     
 C   6.8234521017902443        14.610485149757883        13.124468621437600     
 C   7.1477285782834024        18.532884703000278        11.264545256136218     
 C   7.0911543538446775        16.281032103930297        10.722041639632041     
 C   2.2268234963714773        14.350741602406748        10.608441283226313     
 C   3.3468984349866013        15.115106451447557        8.5850469437970567     
 H   1.6126888019501191        14.081190989215550        14.607543014666630     
 H   3.1007649835428652        14.918870739936784        15.113321033252159     
 H   3.1517937765882120        12.596269302859561        12.926924811386440     
 H   4.2013291164113236        13.432401376311097        14.082716423179733     
 H   1.2155583786391919        15.486759485637018        12.096525165531567     
 H   1.1702047601970362        13.725431628962314        12.349007530651862     
 H   1.9129605042325419        19.292281743752515        13.389873808351284     
 C  0.23813583136865307        18.622752984152417        14.600458935661031     
 C  0.36721242440740337        16.304378969605661        15.193338261732780     
 C   6.3926513875477395        14.392824769100688        14.545519777416512     
 C   5.2431319228072901        15.152399239631237        16.553418562685664     
 H   7.0523302255856546        14.149852078203780        10.538051702547293     
 H   5.5588862804701300        14.979634811297935        10.033676552982101     
 H   5.5322586818942296        12.622743273484261        12.188649449372026     
 H   4.4685471638120573        13.453508420277199        11.041171437338289     
 H   7.4082143675194922        15.539412775374453        13.068766876293498     
 H   7.4782353400039367        13.778668371772204        12.817235466238799     
 H   6.6373528220840372        19.358305862208294        11.755427213778759     
 C   8.3599645633701183        18.710836295358831        10.600965191941379     
 C   8.2966138491484855        16.385308358461199        10.031317656595830     
 C   1.7592432250880210        13.236156042212357        9.9053178333930916     
 C   2.8638334665331797        13.994927104740849        7.8989620768180737     
 H   3.9457846107960939        15.856886202534906        8.0589235024105061     
 H -0.24494399658364110        19.595061334419370        14.645404842307387     
 C -0.31282637756325882        17.520977896188359        15.250459048092399     
 H  -2.3636279603785802E-002   15.421354119989131        15.693201840707919     
 C   6.8513952691974094        13.278140446712785        15.255016425135604     
 C   5.7153491126807294        14.031272855018262        17.245258257955715     
 H   4.6339209126718304        15.890643133740555        17.072100151000292     
 H   8.8226264450720553        19.692970406087554        10.558447393525322     
 C   8.9560493378206392        17.613466914874742        9.9844472193153901     
 H   8.7201445258758241        15.504448543395469        9.5551040177471620     
 H   1.1407265414176599        12.505568322210790        10.428119561165474     
 C   2.0618603259878152        13.054888671721150        8.5524346746686692     
 H   3.1158028973341634        13.878890884347310        6.8435496580192110     
 H  -1.2574500652008826        17.608798774715382        15.784481107720485     
 H   7.4809561977186627        12.551190335987409        14.740719463941252     
 C   6.5266316379035025        13.091609311292371        16.602411529397170     
 H   5.4478308135441935        13.913317706053215        18.296576318932104     
 H   9.9162548993766642        17.712043934495988        9.4807828077863068     
 H   1.6614628074677433        12.191481249733862        8.0313120856612983     
 H   6.9152703660886896        12.225172603048081        17.128965390099410     
 Dy   1.8366493322658523E-002   8.5524036606890874        4.2257534438423932     
 Cl  -1.8189716017474655E-002   5.8696506348668631        4.2481713861792754     
 O  0.84330871341628555        9.0202534572219371        2.2604011138617546     
 N   1.4266372272123868        10.678757297416590        4.6848979452576751     
 N   2.2503021639455261        8.0991205723093405        5.4276595046047555     
 O -0.78681091611434917        9.0313880002029858        6.1919345835900730     
 N  -1.3866462316248516        10.697746605468875        3.7734352766159658     
 N  -2.1786470618494413        8.1185956303538838        2.9520804526434805     
 C   1.2784387305525806        10.093140694415348        1.5972074068930244     
 C   2.0692734777710848        10.461977377446104        6.0050208573114201     
 C  0.58622660857605802        11.905985544353646        4.7603114247024623     
 C   2.5236104887328179        10.837615501486216        3.6719052437649036     
 C   2.8917005033147056        6.9121543758549171        5.4911060963141409     
 C   2.8073972945392680        9.1538980513109411        6.0723411565956642     
 C  -1.2495765083478620        10.090501103227808        6.8594384582349432     
 C  -2.0140659579953444        10.502894764430339        2.4439104050156599     
 C -0.54374513111600875        11.922838076661435        3.7324964468329358     
 C  -2.4915557099402652        10.833263153672203        4.7785983249397566     
 C  -2.8125635204900332        6.9301644952892936        2.8464342305910031     
 C  -2.7450518834414481        9.1919581797834109        2.3445117302247032     
 C   2.0879102573682617        11.063305146882813        2.2536859517396568     
 C  0.93833236614642268        10.312582186056774       0.24185234522525309     
 H   2.7612335953909160        11.285343383189446        6.2524087816432159     
 H   1.2733783963523488        10.450853661721631        6.7657858282975543     
 H   1.2135320881774603        12.803658774790231        4.6233867247635425     
 H  0.16129061365063321        11.956208619956064        5.7677611481002451     
 H   3.1179324967005306        9.9144204629668540        3.7199637949949906     
 H   3.1701176197256267        11.673812340816232        3.9846950711307341     
 H   2.3942261466829873        6.0913653988865892        4.9797125461370273     
 C   4.0956325282596824        6.7333903471039811        6.1688768480086624     
 C   3.9989627035866753        9.0461151016961647        6.7865311928593766     
 C  -2.0707772475399171        11.050758837828656        6.2029165444560146     
 C -0.92780646798718702        10.302855331146656        8.2200988016965351     
 H  -2.7076595202931921        11.327598444640651        2.2037860606333912     
 H  -1.2107866090088859        10.510531944795268        1.6907444559994740     
 H  -1.1664641072560735        12.819511040925331        3.8943789844532946     
 H -0.11755942887071097        11.997493984850133        2.7271154490729845     
 H  -3.0754534786701355        9.9038605019258430        4.7167066559039927     
 H  -3.1459339305053660        11.665073060670791        4.4703130078183309     
 H  -2.3075075816619721        6.0953771436337574        3.3268920687262882     
 C  -4.0191898834809505        6.7664869806111652        2.1701944090472112     
 C  -3.9423498556499164        9.1005923930099755        1.6372199506969922     
 C   2.5395990808112550        12.185967055114048        1.5524771414894041     
 C   1.4033934018883945        11.442101472755676      -0.44147466101176663     
 H  0.33396256414796022        9.5725149987026086      -0.28053127984490006     
 H   4.5698699164139489        5.7563978537658205        6.1963464025953057     
 C   4.6682375721627807        7.8229627670719450        6.8208045233196621     
 H   4.4057195975415322        9.9211004143049202        7.2873700195533422     
 C  -2.5539882669603244        12.155321139221211        6.9115796990665102     
 C  -1.4269160495668682        11.412727006433910        8.9113909729650942     
 H -0.31197340489980852        9.5718700094868296        8.7415520025724582     
 H  -4.4842268337364590        5.7860980497966361        2.1083948370267978     
 C  -4.6059893623436965        7.8756771899633797        1.5662720838434137     
 H  -4.3588188496645852        9.9891208516039907        1.1687799259832827     
 H   3.1660001833485376        12.912768982875603        2.0709056332931137     
 C   2.2104166906047049        12.381128820080692       0.20752330740078007     
 H   1.1343054552434542        11.566535381741271       -1.4916427538454167     
 H   5.6195972534853578        7.7217657616069157        7.3404961354880411     
 H  -3.1871506555785043        12.876358447834987        6.3933361636704413     
 C  -2.2486003953108322        12.339603009584739        8.2635734793907734     
 H  -1.1707135712211931        11.531501414424145        9.9654979781062707     
 H  -5.5632749004880369        7.7882605970642036        1.0552269522693167     
 H   2.5933016568795781        13.254174326565943      -0.31182104819953882     
 H  -2.6624376568294243        13.194743019366607        8.7884840796938075     
 Dy   2.9439524442460691E-002   8.3865487296982941        12.658967997493011     
 Cl   5.1949149198673598E-002   11.067193845113643        12.636469283614289     
 O -0.79676424510968424        7.9304586483260682        10.696146863788396     
 N  -1.3962925855536628        6.2645145214157534        13.113125005970689     
 N  -2.1906362741206968        8.8576506519245815        13.880705781654761     
 O  0.84968241769117281        7.9169731766141833        14.625550777104731     
 N   1.4097890472725148        6.2340496166843460        12.204752576006266     
 N   2.2529285074905969        8.7959958307667101        11.430987484456470     
 C  -1.2433487891312707        6.8653682140154757        10.027936923847518     
 C  -2.0348432128583887        6.4863879465459666        14.433903392261843     
 C -0.56780663408984722        5.0302476798926037        13.183812182979414     
 C  -2.4949074509095341        6.1230479077057316        12.099868693624332     
 C  -2.8188679765590079        10.050754724309490        13.961714003484888     
 C  -2.7658021702478459        7.7984879253270361        14.502859176179015     
 C   1.2959619192533596        6.8507593345930546        15.292568055753643     
 C   2.0418751971141109        6.4286865427839137        10.876667858609615     
 C  0.56052062438307160        5.0133785411557383        12.154926867078320     
 C   2.5154288628156887        6.0841941436051457        13.208283006158856     
 C   2.9031248614879934        9.9768011410217809        11.347155754502321     
 C   2.7882759848066065        7.7312187530807623        10.783566661854678     
 C  -2.0629220255558698        5.9008770337339174        10.679602861292896     
 C -0.90550700694588970        6.6500059626703942        8.6714400389684023     
 H  -2.7299030299051896        5.6668727197288895        14.685735900888949     
 H  -1.2366790819920195        6.4958574479149593        15.192519994699939     
 H  -1.2013650538620684        4.1373504852028153        13.042960542536800     
 H -0.14166893182384027        4.9732131159341018        14.190597403856691     
 H  -3.0789055979667390        7.0526320636445776        12.152739194440080     
 H  -3.1511143352598237        5.2927833933195583        12.408155933798088     
 H  -2.3084068049499313        10.874914414799505        13.468542184458588     
 C  -4.0266754908585387        10.232037841428035        14.632507103970742     
 C  -3.9673000195364096        7.9057771971320614        15.200332237170157     
 C   2.0968050619811498        5.8746703473421347        14.633770558189564     
 C  0.97984067114620643        6.6476817352861648        16.655990292143862     
 H   2.7267561043307889        5.5972019028710642        10.635861063507805     
 H   1.2399278744554305        6.4321877448309444        10.122125750081624     
 H   1.1789648920025775        4.1124547927411124        12.307073702815879     
 H  0.13229273153070495        4.9499063175918012        11.149794321372790     
 H   3.1108539184196644        7.0058089271768269        13.144903473283051     
 H   3.1576186237309338        5.2439097201342726        12.897859499988034     
 H   2.4212151825828170        10.805314730293562        11.861312995819182     
 C   4.0968387837158495        10.140616678262541        10.648534922239461     
 C   3.9674237457003545        7.8244425626624032        10.045694326384934     
 C  -2.5285933446348619        4.7889751648648877        9.9706225064259222     
 C  -1.3834525952678682        5.5304849816591384        7.9809246543418810     
 H -0.29174528792939758        7.3852100131754632        8.1533995650114477     
 H  -4.4860303266665271        11.215757945832525        14.677917150038965     
 C  -4.6226905424355014        9.1359080747993868        15.251734188889470     
 H  -4.3907950882289359        7.0259493909786048        15.678642097806328     
 C   2.5691287254126203        4.7656202159074725        15.342415269909939     
 C   1.4690610210751069        5.5338244508274679        17.347773776552810     
 H  0.37991228975406777        7.3905149962224410        17.179311859119483     
 H   4.5804666538961341        11.112997136336284        10.608767878666013     
 C   4.6471889844306906        9.0414926445328625        9.9931672958976403     
 H   4.3582052335850099        6.9434722913702211        9.5421005175776887     
 H  -3.1649517098164721        4.0676612652006447        10.484123551513370     
 C  -2.2026218657262668        4.5981840861252676        8.6241822031328859     
 H  -1.1151011210370763        5.4089312226750836        6.9302063304689181     
 H  -5.5795331915204454        9.2369337755724210        15.761349578985982     
 H   3.1885632506062307        4.0339000188617620        14.822401239197980     
 C   2.2716735069863185        4.5920496470580616        16.697406065591167     
 H   1.2217006713749554        5.4238794366258158        18.404987904081938     
 H   5.5917981106991794        9.1312645017626650        9.4592944377534902     
 H  -2.5973368266844310        3.7337958342383160        8.0990317906106064     
 H   2.6771348348996482        3.7335715601711206        17.222516864247389     
         256

 Dy   4.2898708843020525        9.0145524732902368E-002   4.1971843473248498     
 Cl   4.3083987384709213       -2.5905805688239969        4.1814569391963454     
 O   5.1003959897982014       0.55094712778142407        2.2254018319510265     
 N   5.6910153281459204        2.2327313180347206        4.6360133035178306     
 N   6.5019414605571990      -0.33772958849597717        5.4427369458167432     
 O   3.4657037148109850       0.55989207572425947        6.1593276583706205     
 N   2.8835317646916483        2.2213233928963478        3.7307497976163195     
 N   2.0545144922483036      -0.36355319030833683        2.9987130518197063     
 C   5.5530052336375411        1.6119228742375562        1.5543188998577897     
 C   6.3238330011709145        2.0399364002282065        5.9641387102971226     
 C   4.8529929988378520        3.4615934697459125        4.6792590410030828     
 C   6.7960846706160982        2.3645589173403656        3.6289499862974677     
 C   7.1368384158657108       -1.5257024773880197        5.5433442340874723     
 C   7.0611836913656028       0.73255487120692264        6.0605089095120288     
 C   3.0282391068139218        1.6331151832698618        6.8210050407640015     
 C   2.2410701150111452        1.9982646489355955        2.4122201614803438     
 C   3.7225182462626605        3.4480753616014899        3.6525057289252816     
 C   1.7867607563659018        2.3790412604101574        4.7433627613766092     
 C   1.4122119750255950       -1.5499551549281789        2.9334821530467985     
 C   1.5025883796029871       0.68986192414829117        2.3472871764487069     
 C   6.3735760244658755        2.5766970994402616        2.2050613738081979     
 C   5.2217484720088647        1.8238135900716717       0.19558990364582329     
 H   7.0138317083780999        2.8682152495339102        6.2014644945129218     
 H   5.5228192825714979        2.0432205726168822        6.7197561146715694     
 H   5.4793612178702231        4.3558834998514060        4.5193188326792360     
 H   4.4271725170942968        3.5352926712156068        5.6849151362488684     
 H   7.3794964512621961        1.4353602987962362        3.6935757822617878     
 H   7.4501430702871039        3.1973071950258136        3.9348334366767004     
 H   6.6359996547744080       -2.3583827106557473        5.0547258435331095     
 C   8.3399432721214914       -1.6909945384462330        6.2254999296566593     
 C   8.2546443977274642       0.64015499785270724        6.7737548102060421     
 C   2.2201152593276285        2.6029449744822912        6.1627100666889296     
 C   3.3638416875863779        1.8507776049635793        8.1774517798109017     
 H   1.5485184985497173        2.8201242498576962        2.1612264391457470     
 H   3.0366953321924433        1.9851103984965008        1.6511113197171252     
 H   3.0969447001384509        4.3470099303122529        3.7891092989079245     
 H   4.1470073133181016        3.4962817370371004        2.6447367818358645     
 H   1.1929457219161264        1.4556437697729088        4.6944247785224240     
 H   1.1395851529561187        3.2150341292279205        4.4314194320956117     
 H   1.9052545103818359       -2.3697975371181594        3.4505978996210143     
 C  0.21311784087574259       -1.7302866410253144        2.2476372712803139     
 C  0.31512208559718319       0.58090289368564851        1.6258550850180526     
 C   6.8522262402613725        3.6804586477031385        1.4924207843529320     
 C   5.7145887638930706        2.9340687461970836      -0.49940696793650413     
 H   4.6036469003038114        1.0925788205993561      -0.32252015231925146     
 H   8.8080439127018888       -2.6702224259201275        6.2829917416075167     
 C   8.9200117807069201      -0.58409758434071080        6.8401920342439677     
 H   8.6664934190124434        1.5264578007003669        7.2502108478812284     
 C   1.7624919962084566        3.7222171180936812        6.8652369405614291     
 C   2.8924034512778007        2.9767034619122867        8.8619960621899079     
 H   3.9679111248794343        1.1108340766547162        8.7001566875005665     
 H -0.26113503599104620       -2.7073882521626347        2.2198594859756695     
 C -0.35466387997319510      -0.64199976134208503        1.5895152403562709     
 H  -8.8020178179545730E-002   1.4548984631064479        1.1203236382980879     
 H   7.4879423261902431        4.4024281810650105        2.0061459626071629     
 C   6.5394330208505513        3.8625951427856311       0.14199795420825229     
 H   5.4520885082757991        3.0513500107643017       -1.5520928146939674     
 H   9.8740668569770751      -0.67301495204750006        7.3567684269231197     
 H   1.1354567122950248        4.4480098399561436        6.3464597844937360     
 C   2.0848345055462549        3.9143567132936234        8.2120288796854162     
 H   3.1563700900542724        3.0989042823602229        9.9136218900630872     
 H  -1.3031858916238312      -0.74372701031430599        1.0647096242522696     
 H   6.9491191853605443        4.7175981620398595      -0.38613436882058277     
 H   1.6955859490827223        4.7839947459062628        8.7319475369279953     
 Dy   4.2978458621336797        16.880115758481843        12.570646961716731     
 Cl   4.2749486880029339        19.557439390737539        12.585600194200920     
 O   3.4689089950594481        16.399418703360880        10.614030194068652     
 N   2.9199542362649145        14.720711472180632        13.037073090818366     
 N   2.0837603115661296        17.286129487500510        13.816940137819312     
 O   5.1388437917368535        16.429195123263472        14.531123072456316     
 N   5.7213757593810852        14.748628916540044        12.118490813313372     
 N   6.5170126637782069        17.338645398979949        11.345794280314184     
 C   3.0273862540645213        15.327809667208843        9.9516132145340013     
 C   2.2934367164906480        14.917689593988369        14.367162555210063     
 C   3.7679345658925585        13.498878346769342        13.085270464907842     
 C   1.8102823755132256        14.568659437433798        12.038375376768560     
 C   1.4343186795303375        18.467031886788458        13.905311996780741     
 C   1.5463456983361803        16.219528625915459        14.459888319552606     
 C   5.5803566261030957        15.362648760804879        15.201001646185068     
 C   6.3564272936101363        14.967111080536554        10.795588638296438     
 C   4.8937002598079591        13.513634304568720        12.053562480406502     
 C   6.8226321959059240        14.608502344406757        13.128936473732230     
 C   7.1504837932000589        18.529047736657382        11.268428775488188     
 C   7.0901679628097236        16.277456071254541        10.725182816398892     
 C   2.2269945844326946        14.353739782334355        10.613339121979696     
 C   3.3493358986170865        15.117155651497905        8.5909154091831912     
 H   1.6100755995572449        14.086342229741900        14.612845089728541     
 H   3.0985067681510272        14.923510851888672        15.118507448758992     
 H   3.1479257814898962        12.598694986251052        12.934183085188376     
 H   4.1983475417382774        13.434510198052369        14.089433525896915     
 H   1.2154660695335930        15.490771321631730        12.100514009541342     
 H   1.1684920623831740        13.729526792239128        12.353230208858738     
 H   1.9174453474850359        19.297383920402154        13.395610663529672     
 C  0.23981842354455979        18.629103332744929        14.602891286980883     
 C  0.36475807204920291        16.310187499604854        15.193920322156668     
 C   6.3927030364694915        14.391237133986303        14.550260041799866     
 C   5.2450631826205347        15.151473000755345        16.558985506930568     
 H   7.0496389890448468        14.146133915231813        10.543301043711965     
 H   5.5565598053743974        14.976407792455372        10.038788424198945     
 H   5.5284789666521963        12.621799044086510        12.196057848561736     
 H   4.4656601661103341        13.452681693466170        11.047890685389961     
 H   7.4080592144738509        15.536973180492389        13.072718131537284     
 H   7.4765579163033742        13.776149778976174        12.821337095947541     
 H   6.6418887914434599        19.354845228792822        11.760460459467508     
 C   8.3616912093029594        18.705835905021853        10.602814904492611     
 C   8.2941766806987012        16.380733247123885        10.031796747324996     
 C   1.7601804247325894        13.238877495924879        9.9101073053083653     
 C   2.8672248508427254        13.996608187249299        7.9047848629297777     
 H   3.9488702622823664        15.858621055358491        8.0651247586518622     
 H -0.24191262525740664        19.602043519088035        14.647981270863475     
 C -0.31394708158279327        17.527515587304308        15.250681709779199     
 H  -2.8089793046102117E-002   15.427232140447828        15.692243006721073     
 C   6.8518471140406358        13.276574313782387        15.259493234973375     
 C   5.7178596688834826        14.030465488572796        17.250637246976328     
 H   4.6364821659329980        15.889962716106190        17.078063363228821     
 H   8.8256962589046193        19.687325662417901        10.560181544235990     
 C   8.9549960417034047        17.608121300506923        9.9843483604131915     
 H   8.7156987482935637        15.499685823853259        9.5542221571261390     
 H   1.1408643216151371        12.508679575280675        10.432475500341836     
 C   2.0645688707324132        13.056781021703843        8.5577270141445734     
 H   3.1204017429435686        13.880094591011980        6.8497307225593236     
 H  -1.2594652542864710        17.615966136656038        15.782972472660415     
 H   7.4805826108159970        12.549229550960636        14.744727803792502     
 C   6.5284502113744303        13.090581094622033        16.607261549040434     
 H   5.4512757491093087        13.912792599717042        18.302221295513231     
 H   9.9143349615657126        17.705929616553703        9.4789565184454041     
 H   1.6651553146866371        12.192926435643312        8.0364978972525414     
 H   6.9176880017188767        12.224346051812642        17.133613612813779     
 Dy   1.8117776233707306E-002   8.5524406763477892        4.2231698507649087     
 Cl  -1.5525512643549705E-002   5.8696161539287397        4.2445849345536653     
 O  0.84194338592824480        9.0200960538902315        2.2572882499386466     
 N   1.4256152710677603        10.679750895971363        4.6809564683780067     
 N   2.2486490870961648        8.1014209870794343        5.4284432027040763     
 O -0.78782602585515649        9.0315292955311310        6.1889428404343487     
 N  -1.3877099187927300        10.696865933773323        3.7696247740851132     
 N  -2.1805132061423782        8.1165091596604722        2.9531225684229834     
 C   1.2784382004022119        10.092081905741727        1.5935292982511637     
 C   2.0676951986037868        10.465228308810946        6.0017199170240749     
 C  0.58511033419376401        11.907018157874553        4.7540067735163962     
 C   2.5231505316281297        10.837146766902469        3.6683819537984887     
 C   2.8896561261411762        6.9144070590756437        5.4943458179406921     
 C   2.8057885103050868        9.1572476668236646        6.0713878995248542     
 C  -1.2492085849267389        10.091512635552407        6.8559570534870939     
 C  -2.0158464846674380        10.499871065368863        2.4408067517562797     
 C -0.54490888235657897        11.921916234652659        3.7262468578996595     
 C  -2.4919108999202275        10.833756798747602        4.7754043864912203     
 C  -2.8148326942628854        6.9281095943479656        2.8500025210065738     
 C  -2.7468074063783843        9.1888045347572103        2.3436899801640312     
 C   2.0884266651156529        11.061991563999555        2.2497624128768487     
 C  0.93947028765407670        10.310762990220093       0.23778016366450264     
 H   2.7594947419922136        11.289088095248095        6.2479435280941846     
 H   1.2715162579162989        10.455422491232827        6.7621959892836179     
 H   1.2123614394806803        12.804441315177339        4.6154660086401789     
 H  0.16013494617197133        11.958924038190911        5.7613277063430672     
 H   3.1169818130433118        9.9136928288430166        3.7175315615242774     
 H   3.1699315449648231        11.673246060413913        3.9808478638977722     
 H   2.3919974431997031        6.0928158173742197        4.9844355969603091     
 C   4.0935158098940132        6.7366106274462698        6.1724529323788540     
 C   3.9973626062457219        9.0505251001252844        6.7857316970080364     
 C  -2.0699989126342149        11.052019516267420        6.1993078389765843     
 C -0.92615776498901747        10.304581247754278        8.2161959567541718     
 H  -2.7096636783084502        11.324073920691989        2.1997012974429064     
 H  -1.2129434683790450        10.506336394510230        1.6872447600281206     
 H  -1.1676581272623487        12.818854181550284        3.8865430036313953     
 H -0.11885084514632369        11.994862514442971        2.7206964035197010     
 H  -3.0762780248886874        9.9045995218507219        4.7146186435319937     
 H  -3.1460873926331709        11.665664856746393        4.4669498064014270     
 H  -2.3100202289959761        6.0941510282575067        3.3320860895368183     
 C  -4.0214451161122433        6.7634145211952843        2.1739599817976094     
 C  -3.9439880102142140        9.0963197512799780        1.6363686358831360     
 C   2.5420303748810755        12.183408886440613        1.5478562783766319     
 C   1.4066166946471954        11.438912325476293      -0.44631015961008569     
 H  0.33447583656968016        9.5711326266450936      -0.28445042782420005     
 H   4.5674583878976698        5.7595219211992745        6.2018457673245484     
 C   4.6664594722538126        7.8273329568759529        6.8220916638882816     
 H   4.4043629807641711        9.9262599280042174        7.2850510325028646     
 C  -2.5513167232088496        12.157738990275323        6.9074246688712941     
 C  -1.4231705275430298        11.415754339357637        8.9068542102986523     
 H -0.31085210661412160        9.5731516962744259        8.7376816529763914     
 H  -4.4867850676883938        5.7831045369114022        2.1141495114229696     
 C  -4.6077888175231685        7.8714204728257542        1.5675106294800689     
 H  -4.3601611301839309        9.9840719880891342        1.1662723040428138     
 H   3.1687675392130323        12.910050820579089        2.0661164593940975     
 C   2.2144489357468897        12.377455872226307       0.20237628577209721     
 H   1.1383921762658178        11.562680490292520       -1.4967762257817856     
 H   5.6179868032017355        7.7269656303487846        7.3416145145326066     
 H  -3.1842758042530037        12.878906930258561        6.3891387399175210     
 C  -2.2442060522949991        12.343084745558349        8.2588711548635203     
 H  -1.1660014380467369        11.535147773277838        9.9606413326339478     
 H  -5.5648254565183173        7.7831376593836028        1.0561432179308428     
 H   2.5992351811396386        13.249250790042236      -0.31756357369960470     
 H  -2.6561654977109352        13.199410848214235        8.7832990922232632     
 Dy   2.9851885679252021E-002   8.3863080352271098        12.652736408565438     
 Cl   4.8438003870291652E-002   11.067109533597408        12.632058605512247     
 O -0.79560278407972929        7.9285532449509155        10.690060946661482     
 N  -1.3926563427745680        6.2622276513420747        13.107515102974876     
 N  -2.1902211155320259        8.8533450533782130        13.875459586389795     
 O  0.85065962036386245        7.9186290184550145        14.619580118346914     
 N   1.4134777952621556        6.2362782473008682        12.199194398791084     
 N   2.2532068791347974        8.8002894717857512        11.425817289348402     
 C  -1.2425442956696606        6.8634638958846939        10.022048649612159     
 C  -2.0306516692214762        6.4823474713394003        14.428834556224437     
 C -0.56259898849129764        5.0289958745508034        13.176766223796641     
 C  -2.4918463079081721        6.1200008185906274        12.095064590177998     
 C  -2.8198956405220068        10.045643688893849        13.956737515458475     
 C  -2.7626266060124394        7.7938330897517458        14.499441354296298     
 C   1.2967027945171654        6.8524763249083334        15.286797697231693     
 C   2.0461691243406666        6.4327049907147833        10.871658733036814     
 C  0.56572537521406130        5.0146133653049185        12.147878505638559     
 C   2.5185155035420190        6.0871948099758395        13.203581207407590     
 C   2.9019082477897085        9.9819470194758129        11.342399739201989     
 C   2.7914494136628054        7.7359262457263682        10.780235361932581     
 C  -2.0610108211193170        5.8984808764147862        10.674392681022482     
 C -0.90647287683933397        6.6488772152031945        8.6650431389729157     
 H  -2.7250228194615911        5.6620481301390484        14.680024415604814     
 H  -1.2321713109645880        6.4914246399271081        15.187115042942805     
 H  -1.1949844975960584        4.1354657534881278        13.035087987445829     
 H -0.13631541532043454        4.9715412564435164        14.183438062762878     
 H  -3.0766468123143480        7.0490353983953522        12.148599977991498     
 H  -3.1470574597512773        5.2890962504881927        12.403701146298362     
 H  -2.3114320921713696        10.870065303871005        13.462021939764504     
 C  -4.0266317382358903        10.225811598666887        14.629604494246349     
 C  -3.9625117980883511        7.9002320412274809        15.199814777617277     
 C   2.0987640635552713        5.8769752036075440        14.628672923733911     
 C  0.97883800758246264        6.6486065978309981        16.649713825194738     
 H   2.7318054846978193        5.6020430861180550        10.630258676678119     
 H   1.2445664779332264        6.4365290053265243        10.116751556441391     
 H   1.1852924725022094        4.1142857577923815        12.299119000785039     
 H  0.13762392416917568        4.9516660394072591        11.142634808033819     
 H   3.1130951282025694        7.0093898459087089        13.140884241671186     
 H   3.1617347626979435        5.2475944803436620        12.893492453618315     
 H   2.4179120517995574        10.810126515694481        11.855050355687871     
 C   4.0967424541707285        10.146995874896463        10.645969317419539     
 C   3.9722402712288751        7.8301682072963459        10.045330421958514     
 C  -2.5277281905727387        4.7870042380127611        9.9654776011222186     
 C  -1.3856924433296012        5.5299137235935474        7.9745197257501834     
 H -0.29352544546805509        7.3844640780503967        8.1465819695812414     
 H  -4.4875875709284516        11.208793958685021        14.674655988047684     
 C  -4.6194995233590017        9.1295109060709034        15.251387031476689     
 H  -4.3837735796105166        7.0203489434959474        15.679897150362565     
 C   2.5702467973536742        4.7676168498206914        15.337424217708518     
 C   1.4669517320929486        5.5342851670235440        17.341509359273836     
 H  0.37799731053205810        7.3909920491049492        17.172596863730984     
 H   4.5787316122252575        11.120149638316816        10.606010998656583     
 C   4.6503380467120206        9.0481214328710244        9.9930932702979778     
 H   4.3653498363442935        6.9493042157744753        9.5434901516523052     
 H  -3.1631991027855477        4.0652590321719808        10.479480383725745     
 C  -2.2040109405225143        4.5973088183645148        8.6183976047424746     
 H  -1.1189568025460652        5.4090538111357853        6.9233277613305013     
 H  -5.5754441224603815        9.2298170104477890        15.762766285202270     
 H   3.1906953618196265        4.0364257418100822        14.817932106369698     
 C   2.2705828423454157        4.5929433701926250        16.691781644506715     
 H   1.2179723160071048        5.4236227480078423        18.398244584370232     
 H   5.5958768608564391        9.1386940246537129        9.4610529083172761     
 H  -2.5999551013723696        3.7335257257614138        8.0933017723662335     
 H   2.6749868502282701        3.7339583842038175        17.216967000754906     
         256

 Dy   4.2892090844017101        8.9761617227418641E-002   4.1996893971540414     
 Cl   4.3046950648924343       -2.5909375091533309        4.1848594073969547     
 O   5.1009811656651678       0.55075341281785339        2.2285192738591890     
 N   5.6912359355549338        2.2314236275289336        4.6399991517148589     
 N   6.5025645078143324      -0.34035225406331432        5.4421626350639523     
 O   3.4657817725091542       0.55954762998688290        6.1622297777255168     
 N   2.8838225676930405        2.2220271489302896        3.7344953414302666     
 N   2.0554960361735866      -0.36159278057361405        2.9975523013664218     
 C   5.5524540771979511        1.6125251468812967        1.5579538562981581     
 C   6.3246447391257616        2.0364228966901723        5.9674701513809358     
 C   4.8533943895482103        3.4603160051382607        4.6855690084359018     
 C   6.7957587762967480        2.3646823195669713        3.6325234665312229     
 C   7.1378082693880929       -1.5283168589400162        5.5402926650895603     
 C   7.0619154918380023       0.72889191542243548        6.0615427120933569     
 C   3.0273857104449347        1.6321831325748848        6.8242596833700011     
 C   2.2421893217259545        2.0011814410296629        2.4151905581002864     
 C   3.7229640483355504        3.4487971819512415        3.6587573125544011     
 C   1.7862921542215846        2.3783346704584645        4.7464741388805072     
 C   1.4134393464213291       -1.5479698759234826        2.9298722636056658     
 C   1.5035714050358227       0.69297153404024270        2.3479546761572561     
 C   6.3724004140382302        2.5776107693335515        2.2089857667234978     
 C   5.2205215636573863        1.8249229319930595       0.19947307438818607     
 H   7.0149046175984164        2.8641545064949252        6.2058339235274351     
 H   5.5239718759429151        2.0385670200140686        6.7234344856263082     
 H   5.4798858892585196        4.3548019793095056        4.5271751745326965     
 H   4.4276489715952474        3.5324288818296723        5.6913615780073910     
 H   7.3796664308351634        1.4357386658468634        3.6960971852514901     
 H   7.4495413605892526        3.1975319257048445        3.9387270564139167     
 H   6.6370610606620062       -2.3602002325464557        5.0502783992109244     
 C   8.3410628407512437       -1.6946173723218609        6.2219725515972160     
 C   8.2554628513895540       0.63540277732725603        6.7744777522050352     
 C   2.2186756800896905        2.6016588781352423        6.1661536508741079     
 C   3.3625506891219819        1.8496753886029829        8.1808426512424184     
 H   1.5499803188247645        2.8236157240980804        2.1650949991881223     
 H   3.0382797690103693        1.9891080302637507        1.6545571903309377     
 H   3.0974615171487088        4.3475044733935437        3.7969425118399371     
 H   4.1476057792650849        3.4987084993309172        2.6511578981965536     
 H   1.1930392472967721        1.4546305992607573        4.6965066402686864     
 H   1.1388502420800992        3.2141624375899340        4.4346595156796758     
 H   1.9066163690348634       -2.3687074244484658        3.4454176912008454     
 C  0.21433783404645218       -1.7271560472877621        2.2437867426002618     
 C  0.31600462081431935       0.58525729097137380        1.6265147593817104     
 C   6.8494106613511443        3.6824791508026156        1.4969703817274433     
 C   5.7116384915608922        2.9363343079142363      -0.49486524524708675     
 H   4.6031601493031760        1.0932069156827966      -0.31885541339937618     
 H   8.8093866581349065       -2.6737967667167730        6.2775201880562639     
 C   8.9209522243557657      -0.58885477160059241        6.8388197793533063     
 H   8.6672038612270370        1.5209779433669723        7.2523232263510238     
 C   1.7596388821570470        3.7200788559780680        6.8690652356845243     
 C   2.8896492078648337        2.9747129524269056        8.8658147098915911     
 H   3.9673546263161952        1.1103114028789300        8.7034738544171386     
 H -0.25972043089253849       -2.7043055384688621        2.2140490934797246     
 C -0.35373270861099587      -0.63760912945173753        1.5880753131302257     
 H  -8.7322727866288113E-002   1.4600906600387065        1.1226014915984066     
 H   7.4846793850085360        4.4046631361708428        2.0109315473226355     
 C   6.5354988145421267        3.8654615575380262       0.14692107757354358     
 H   5.4486809572631660        3.0540454727035846       -1.5473790581116396     
 H   9.8749402525142305      -0.67859409507291668        7.3553919154692657     
 H   1.1322120225791874        4.4456189949301201        6.3503950729947798     
 C   2.0811103720052126        3.9117101768446862        8.2161278967878459     
 H   3.1533427656952271        3.0967382981501856        9.9175359249525723     
 H  -1.3024414787698595      -0.73838503182858839        1.0634559844935578     
 H   6.9435160839337868        4.7215725301332165      -0.38070473993381898     
 H   1.6904392385689353        4.7804686711385527        8.7363870470399956     
 Dy   4.2994957731447334        16.881096821051536        12.576489438580609     
 Cl   4.2803105933857788        19.558286550447949        12.589917458517432     
 O   3.4697669808662064        16.401980733484066        10.619714961890544     
 N   2.9186155742040953        14.723509942583862        13.042389892615304     
 N   2.0852657534551078        17.290779387283759        13.821774880249427     
 O   5.1397735997807112        16.428184424119561        14.536708084046928     
 N   5.7199910163509040        14.747328436050037        12.123745221827811     
 N   6.5185213617651732        17.335539604699957        11.350362224178486     
 C   3.0284797080037680        15.330421818457371        9.9570969888283329     
 C   2.2915356386422068        14.922086664523642        14.371968797841719     
 C   3.7651411525771326        13.500707865741118        13.091868876406533     
 C   1.8094766101943547        14.572181189294833        12.042937677207133     
 C   1.4370400863586146        18.472383324840383        13.909721940283951     
 C   1.5453912639468170        16.224518579012880        14.463157542360506     
 C   5.5812930292525795        15.361427751187399        15.206313168620889     
 C   6.3544510902584470        14.964159209280462        10.800330031863698     
 C   4.8909340229066327        13.513235024740601        12.060181161838750     
 C   6.8218122900216036        14.606519539055631        13.133404326026858     
 C   7.1532390081167154        18.525210770314484        11.272312294840155     
 C   7.0891815717747697        16.273880038578785        10.728323993165743     
 C   2.2271656724939124        14.356737962261962        10.618236960733080     
 C   3.3517733622475721        15.119204851548254        8.5967838745693257     
 H   1.6074623971643709        14.091493470268251        14.618147164790450     
 H   3.0962485527591896        14.928150963840560        15.123693864265826     
 H   3.1440577863915800        12.601120669642542        12.941441358990312     
 H   4.1953659670652312        13.436619019793641        14.096150628614096     
 H   1.2153737604279942        15.494783157626442        12.104502853551120     
 H   1.1667793645693116        13.733621955515940        12.357452887065616     
 H   1.9219301907375297        19.302486097051798        13.401347518708061     
 C  0.24150101572046648        18.635453681337442        14.605323638300735     
 C  0.36230371969100245        16.315996029604044        15.194502382580557     
 C   6.3927546853912425        14.389649498871918        14.555000306183222     
 C   5.2469944424337784        15.150546761879454        16.564552451175473     
 H   7.0469477525040389        14.142415752259843        10.548550384876636     
 H   5.5542333302786639        14.973180773612810        10.043900295415787     
 H   5.5246992514101638        12.620854814688757        12.203466247751447     
 H   4.4627731684086118        13.451854966655143        11.054609933441634     
 H   7.4079040614282095        15.534533585610324        13.076669386781070     
 H   7.4748804926028116        13.773631186180145        12.825438725656284     
 H   6.6464247608028835        19.351384595377354        11.765493705156256     
 C   8.3634178552357987        18.700835514684879        10.604664617043843     
 C   8.2917395122489168        16.376158135786575        10.032275838054165     
 C   1.7611176243771578        13.241598949637398        9.9148967772236372     
 C   2.8706162351522710        13.998289269757748        7.9106076490414816     
 H   3.9519559137686384        15.860355908182076        8.0713260148932182     
 H -0.23888125393117221        19.609025703756696        14.650557699419563     
 C -0.31506778560232773        17.534053278420256        15.250904371466000     
 H  -3.2543306488418439E-002   15.433110160906523        15.691284172734226     
 C   6.8522989588838632        13.275008180851989        15.263970044811147     
 C   5.7203702250862358        14.029658122127330        17.256016235996938     
 H   4.6390434191941647        15.889282298471825        17.084026575457351     
 H   8.8287660727371815        19.681680918748253        10.561915694946657     
 C   8.9539427455861702        17.602775686139100        9.9842495015109911     
 H   8.7112529707113033        15.494923104311050        9.5533402965051160     
 H   1.1410021018126140        12.511790828350563        10.436831439518196     
 C   2.0672774154770108        13.058673371686536        8.5630193536204775     
 H   3.1250005885529739        13.881298297676651        6.8559117870994362     
 H  -1.2614804433720592        17.623133498596697        15.781463837600345     
 H   7.4802090239133303        12.547268765933863        14.748736143643750     
 C   6.5302687848453589        13.089552877951695        16.612111568683694     
 H   5.4547206846744238        13.912267493380869        18.307866272094358     
 H   9.9124150237547610        17.699815298611423        9.4771302291045032     
 H   1.6688478219055309        12.194371621552760        8.0416837088437845     
 H   6.9201056373490637        12.223519500577202        17.138261835528148     
 Dy   1.7869059144756089E-002   8.5524776920064909        4.2205862576874242     
 Cl  -1.2861309269624753E-002   5.8695816729906163        4.2409984829280543     
 O  0.84057805844020406        9.0199386505585277        2.2541753860155387     
 N   1.4245933149231336        10.680744494526136        4.6770149914983392     
 N   2.2469960102468041        8.1037214018495298        5.4292269008033971     
 O -0.78884113559596369        9.0316705908592763        6.1859510972786236     
 N  -1.3887736059606084        10.695985262077770        3.7658142715542611     
 N  -2.1823793504353151        8.1144226889670605        2.9541646842024862     
 C   1.2784376702518432        10.091023117068106        1.5898511896093033     
 C   2.0661169194364892        10.468479240175789        5.9984189767367289     
 C  0.58399405981147001        11.908050771395462        4.7477021223303302     
 C   2.5226905745234411        10.836678032318725        3.6648586638320739     
 C   2.8876117489676467        6.9166597422963694        5.4975855395672433     
 C   2.8041797260709056        9.1605972823363881        6.0704346424540452     
 C  -1.2488406615056160        10.092524167877006        6.8524756487392455     
 C  -2.0176270113395316        10.496847366307385        2.4377030984968999     
 C -0.54607263359714908        11.920994392643882        3.7199972689663827     
 C  -2.4922660899001894        10.834250443823001        4.7722104480426832     
 C  -2.8171018680357380        6.9260546934066385        2.8535708114221450     
 C  -2.7485629293153200        9.1856508897310079        2.3428682301033597     
 C   2.0889430728630440        11.060677981116296        2.2458388740140403     
 C  0.94060820916173060        10.308943794383410       0.23370798210375221     
 H   2.7577558885935116        11.292832807306747        6.2434782745451542     
 H   1.2696541194802491        10.459991320744022        6.7586061502696815     
 H   1.2111907907839001        12.805223855564449        4.6075452925168161     
 H  0.15897927869330944        11.961639456425761        5.7548942645858894     
 H   3.1160311293860929        9.9129651947191810        3.7150993280535647     
 H   3.1697454702040191        11.672679780011594        3.9770006566648100     
 H   2.3897687397164193        6.0942662358618493        4.9891586477835910     
 C   4.0913990915283449        6.7398309077885585        6.1760290167490446     
 C   3.9957625089047681        9.0549350985544024        6.7849322011566970     
 C  -2.0692205777285126        11.053280194706183        6.1956991334971532     
 C -0.92450906199084781        10.306307164361899        8.2122931118118103     
 H  -2.7116678363237088        11.320549396743324        2.1956165342524221     
 H  -1.2151003277492043        10.502140844225192        1.6837450640567670     
 H  -1.1688521472686240        12.818197322175237        3.8787070228094964     
 H -0.12014226142193640        11.992231044035808        2.7142773579664174     
 H  -3.0771025711072397        9.9053385417756026        4.7125306311599946     
 H  -3.1462408547609755        11.666256652821993        4.4635866049845223     
 H  -2.3125328763299802        6.0929249128812550        3.3372801103473484     
 C  -4.0237003487435361        6.7603420617794034        2.1777255545480076     
 C  -3.9456261647785116        9.0920471095499824        1.6355173210692799     
 C   2.5444616689508961        12.180850717767179        1.5432354152638599     
 C   1.4098399874059961        11.435723178196911      -0.45114565820840474     
 H  0.33498910899140016        9.5697502545875768      -0.28836957580350009     
 H   4.5650468593813915        5.7626459886327286        6.2073451320537902     
 C   4.6646813723448437        7.8317031466799607        6.8233788044569019     
 H   4.4030063639868091        9.9314194417035147        7.2827320454523878     
 C  -2.5486451794573748        12.160156841329437        6.9032696386760781     
 C  -1.4194250055191915        11.418781672281364        8.9023174476322104     
 H -0.30973080832843469        9.5744333830620203        8.7338113033803264     
 H  -4.4893433016403286        5.7801110240261693        2.1199041858191414     
 C  -4.6095882727026405        7.8671637556881286        1.5687491751167242     
 H  -4.3615034107032757        9.9790231245742795        1.1637646821023448     
 H   3.1715348950775271        12.907332658282575        2.0613272854950813     
 C   2.2184811808890750        12.373782924371923       0.19722926414341432     
 H   1.1424788972881816        11.558825598843766       -1.5019096977181547     
 H   5.6163763529181123        7.7321654990906543        7.3427328935771721     
 H  -3.1814009529275036        12.881455412682135        6.3849413161646007     
 C  -2.2398117092791661        12.346566481531957        8.2541688303362672     
 H  -1.1612893048722808        11.538794132131532        9.9557846871616231     
 H  -5.5663760125485977        7.7780147217030020        1.0570594835923690     
 H   2.6051687053996990        13.244327253518531      -0.32330609919967057     
 H  -2.6498933385924461        13.204078677061862        8.7781141047527189     
 Dy   3.0264246916043350E-002   8.3860673407559254        12.646504819637865     
 Cl   4.4926858541909712E-002   11.067025222081174        12.627647927410207     
 O -0.79444132304977433        7.9266478415757637        10.683975029534569     
 N  -1.3890200999954732        6.2599407812683951        13.101905199979063     
 N  -2.1898059569433550        8.8490394548318427        13.870213391124828     
 O  0.85163682303655197        7.9202848602958458        14.613609459589094     
 N   1.4171665432517964        6.2385068779173904        12.193636221575902     
 N   2.2534852507789980        8.8045831128047922        11.420647094240335     
 C  -1.2417398022080504        6.8615595777539120        10.016160375376799     
 C  -2.0264601255845633        6.4783069961328339        14.423765720187031     
 C -0.55739134289274805        5.0277440692090023        13.169720264613867     
 C  -2.4887851649068100        6.1169537294755232        12.090260486731665     
 C  -2.8209233044850057        10.040532653478207        13.951761027432063     
 C  -2.7594510417770328        7.7891782541764547        14.496023532413581     
 C   1.2974436697809713        6.8541933152236112        15.281027338709745     
 C   2.0504630515672218        6.4367234386456520        10.866649607464010     
 C  0.57093012604505111        5.0158481894540987        12.140830144198800     
 C   2.5216021442683494        6.0901954763465334        13.198879408656325     
 C   2.9006916340914239        9.9870928979298430        11.337643723901657     
 C   2.7946228425190043        7.7406337383719732        10.776904062010484     
 C  -2.0590996166827642        5.8960847190956551        10.669182500752068     
 C -0.90743874673277825        6.6477484677359957        8.6586462389774290     
 H  -2.7201426090179925        5.6572235405492064        14.674312930320678     
 H  -1.2276635399371567        6.4869918319392568        15.181710091185671     
 H  -1.1886039413300487        4.1335810217734394        13.027215432354856     
 H -0.13096189881702877        4.9698693969529302        14.176278721669064     
 H  -3.0743880266619565        7.0454387331461268        12.144460761542915     
 H  -3.1430005842427313        5.2854091076568270        12.399246358798633     
 H  -2.3144573793928078        10.865216192942505        13.455501695070421     
 C  -4.0265879856132418        10.219585355905739        14.626701884521959     
 C  -3.9577235766402925        7.8946868853229013        15.199297318064398     
 C   2.1007230651293929        5.8792800598729542        14.623575289278259     
 C  0.97783534401871885        6.6495314603758313        16.643437358245617     
 H   2.7368548650648492        5.6068842693650458        10.624656289848433     
 H   1.2492050814110220        6.4408702658221033        10.111377362801159     
 H   1.1916200530018410        4.1161167228436515        12.291164298754198     
 H  0.14295511680764639        4.9534257612227162        11.135475294694849     
 H   3.1153363379854744        7.0129707646405901        13.136865010059323     
 H   3.1658509016649528        5.2512792405530524        12.889125407248594     
 H   2.4146089210162978        10.814938301095403        11.848787715556558     
 C   4.0966461246256065        10.153375071530387        10.643403712599616     
 C   3.9770567967573962        7.8358938519302885        10.044966517532096     
 C  -2.5268630365106155        4.7850333111606353        9.9603326958185150     
 C  -1.3879322913913343        5.5293424655279564        7.9681147971584858     
 H -0.29530560300671255        7.3837181429253311        8.1397643741510350     
 H  -4.4891448151903770        11.201829971537519        14.671394826056405     
 C  -4.6163085042825012        9.1231137373424200        15.251039874063906     
 H  -4.3767520709920973        7.0147484960132891        15.681152202918804     
 C   2.5713648692947286        4.7696134837339095        15.332433165507098     
 C   1.4648424431107905        5.5347458832196201        17.335244941994862     
 H  0.37608233131004842        7.3914691019874583        17.165881868342488     
 H   4.5769965705543809        11.127302140297347        10.603254118647152     
 C   4.6534871089933505        9.0547502212091864        9.9930192446983135     
 H   4.3724944391035780        6.9551361401787295        9.5448797857269216     
 H  -3.1614464957546229        4.0628567991433178        10.474837215938122     
 C  -2.2054000153187623        4.5964335506037628        8.6126130063520616     
 H  -1.1228124840550544        5.4091763995964879        6.9164491921920845     
 H  -5.5713550534003176        9.2227002453231588        15.764182991418558     
 H   3.1928274730330224        4.0389514647584015        14.813462973541414     
 C   2.2694921777045129        4.5938370933271875        16.686157223422263     
 H   1.2142439606392539        5.4233660593898687        18.391501264658526     
 H   5.5999556110136997        9.1461235475447609        9.4628113788810637     
 H  -2.6025733760603078        3.7332556172845113        8.0875717541218624     
 H   2.6728388655568920        3.7343452082365149        17.211417137262423     
         256

 Dy   4.2885472845013677        8.9377709721934914E-002   4.2021944469832331     
 Cl   4.3009913913139473       -2.5912944494826644        4.1882618755975640     
 O   5.1015663415321342       0.55055969785428271        2.2316367157673511     
 N   5.6914565429639472        2.2301159370231467        4.6439849999118872     
 N   6.5031875550714657      -0.34297491963065146        5.4415883243111614     
 O   3.4658598302073234       0.55920318424950632        6.1651318970804132     
 N   2.8841133706944322        2.2227309049642319        3.7382408852442133     
 N   2.0564775800988695      -0.35963237083889121        2.9963915509131374     
 C   5.5519029207583603        1.6131274195250374        1.5615888127385265     
 C   6.3254564770806097        2.0329093931521380        5.9708015924647482     
 C   4.8537957802585678        3.4590385405306083        4.6918789758687218     
 C   6.7954328819773986        2.3648057217935774        3.6360969467649782     
 C   7.1387781229104750       -1.5309312404920130        5.5372410960916483     
 C   7.0626472923104018       0.72522895963794842        6.0625765146746851     
 C   3.0265323140759475        1.6312510818799080        6.8275143259760007     
 C   2.2433085284407634        2.0040982331237305        2.4181609547202294     
 C   3.7234098504084403        3.4495190023009932        3.6650088961835205     
 C   1.7858235520772676        2.3776280805067715        4.7495855163844061     
 C   1.4146667178170631       -1.5459845969187860        2.9262623741645326     
 C   1.5045544304686582       0.69608114393219422        2.3486221758658048     
 C   6.3712248036105841        2.5785244392268409        2.2129101596387981     
 C   5.2192946553059087        1.8260322739144477       0.20335624513054887     
 H   7.0159775268187330        2.8600937634559398        6.2102033525419484     
 H   5.5251244693143313        2.0339134674112551        6.7271128565810461     
 H   5.4804105606468161        4.3537204587676044        4.5350315163861570     
 H   4.4281254260961980        3.5295650924437378        5.6978080197659127     
 H   7.3798364104081307        1.4361170328974908        3.6986185882411919     
 H   7.4489396508914014        3.1977566563838757        3.9426206761511335     
 H   6.6381224665496052       -2.3620177544371646        5.0458309548887392     
 C   8.3421824093809942       -1.6982402061974886        6.2184451735377717     
 C   8.2562813050516421       0.63065055680180482        6.7752006942040284     
 C   2.2172361008517525        2.6003727817881939        6.1695972350592871     
 C   3.3612596906575853        1.8485731722423864        8.1842335226739351     
 H   1.5514421390998117        2.8271071983384641        2.1689635592304977     
 H   3.0398642058282954        1.9931056620310006        1.6580030609447503     
 H   3.0979783341589671        4.3479990164748346        3.8047757247719498     
 H   4.1482042452120682        3.5011352616247340        2.6575790145572427     
 H   1.1931327726774177        1.4536174287486059        4.6985885020149496     
 H   1.1381153312040795        3.2132907459519475        4.4378995992637407     
 H   1.9079782276878907       -2.3676173117787727        3.4402374827806765     
 C  0.21555782721716174       -1.7240254535502098        2.2399362139202093     
 C  0.31688715603145545       0.58961168825709898        1.6271744337453682     
 C   6.8465950824409152        3.6844996539020922        1.5015199791019547     
 C   5.7086882192287147        2.9385998696313891      -0.49032352255766937     
 H   4.6026733983025405        1.0938350107662371      -0.31519067447950094     
 H   8.8107294035679260       -2.6773711075134186        6.2720486345050110     
 C   8.9218926680046113      -0.59361195886047402        6.8374475244626449     
 H   8.6679143034416288        1.5154980860335781        7.2544356048208183     
 C   1.7567857681056376        3.7179405938624543        6.8728935308076196     
 C   2.8868949644518671        2.9727224429415240        8.8696333575932726     
 H   3.9667981277529560        1.1097887291031441        8.7067910213337107     
 H -0.25830582579403077       -2.7012228247750896        2.2082387009837796     
 C -0.35280153724879670      -0.63321849756139004        1.5866353859041804     
 H  -8.6625277553030483E-002   1.4652828569709653        1.1248793448987253     
 H   7.4814164438268289        4.4068980912766742        2.0157171320381084     
 C   6.5315646082337011        3.8683279722904209       0.15184420093883486     
 H   5.4452734062505330        3.0567409346428676       -1.5426653015293117     
 H   9.8758136480513858      -0.68417323809833330        7.3540154040154126     
 H   1.1289673328633500        4.4432281499040958        6.3543303614958235     
 C   2.0773862384641699        3.9090636403957491        8.2202269138902775     
 H   3.1503154413361814        3.0945723139401484        9.9214499598420574     
 H  -1.3016970659158877      -0.73304305334287068        1.0622023447348463     
 H   6.9379129825070303        4.7255468982265727      -0.37527511104705519     
 H   1.6852925280551483        4.7769425963708425        8.7408265571519959     
 Dy   4.3011456841557862        16.882077883621228        12.582331915444486     
 Cl   4.2856724987686228        19.559133710158360        12.594234722833946     
 O   3.4706249666729652        16.404542763607253        10.625399729712436     
 N   2.9172769121432762        14.726308412987089        13.047706694412243     
 N   2.0867711953440859        17.295429287067005        13.826609622679541     
 O   5.1407034078245690        16.427173724975649        14.542293095637543     
 N   5.7186062733207237        14.746027955560029        12.128999630342248     
 N   6.5200300597521386        17.332433810419968        11.354930168042788     
 C   3.0295731619430142        15.333033969705896        9.9625807631226664     
 C   2.2896345607937656        14.926483735058914        14.376775040473374     
 C   3.7623477392617062        13.502537384712895        13.098467287905226     
 C   1.8086708448754838        14.575702941155866        12.047499977645705     
 C   1.4397614931868918        18.477734762892304        13.914131883787160     
 C   1.5444368295574535        16.229508532110305        14.466426765168404     
 C   5.5822294324020634        15.360206741569920        15.211624691056711     
 C   6.3524748869067569        14.961207338024369        10.805071425430958     
 C   4.8881677860053063        13.512835744912481        12.066799843271001     
 C   6.8209923841372833        14.604536733704506        13.137872178321487     
 C   7.1559942230333720        18.521373803971589        11.276195814192125     
 C   7.0881951807398158        16.270304005903029        10.731465169932594     
 C   2.2273367605551297        14.359736142189570        10.623134799486465     
 C   3.3542108258780576        15.121254051598603        8.6026523399554602     
 H   1.6048491947714967        14.096644710794600        14.623449239852361     
 H   3.0939903373673516        14.932791075792448        15.128880279772661     
 H   3.1401897912932641        12.603546353034034        12.948699632792250     
 H   4.1923843923921851        13.438727841534913        14.102867731331276     
 H   1.2152814513223953        15.498794993621154        12.108491697560895     
 H   1.1650666667554495        13.737717118792752        12.361675565272492     
 H   1.9264150339900237        19.307588273701437        13.407084373886448     
 C  0.24318360789637319        18.641804029929954        14.607755989620589     
 C  0.35984936733280198        16.321804559603233        15.195084443004445     
 C   6.3928063343129944        14.388061863757533        14.559740570566577     
 C   5.2489257022470230        15.149620523003565        16.570119395420381     
 H   7.0442565159632311        14.138697589287876        10.553799726041309     
 H   5.5519068551829314        14.969953754770248        10.049012166632629     
 H   5.5209195361681314        12.619910585291006        12.210874646941157     
 H   4.4598861707068895        13.451028239844115        11.061329181493308     
 H   7.4077489083825681        15.532093990728260        13.080620642024856     
 H   7.4732030689022491        13.771112593384116        12.829540355365028     
 H   6.6509607301623062        19.347923961961882        11.770526950845005     
 C   8.3651445011686398        18.695835124347905        10.606514329595074     
 C   8.2893023437991324        16.371583024449262        10.032754928783332     
 C   1.7620548240217264        13.244320403349919        9.9196862491389091     
 C   2.8740076194618167        13.999970352266200        7.9164304351531847     
 H   3.9550415652549105        15.862090761005661        8.0775272711345760     
 H -0.23584988260493778        19.616007888425358        14.653134127975649     
 C -0.31618848962186219        17.540590969536204        15.251127033152800     
 H  -3.6996819930734753E-002   15.438988181365220        15.690325338747380     
 C   6.8527508037270906        13.273442047921593        15.268446854648918     
 C   5.7228807812889890        14.028850755681864        17.261395225017552     
 H   4.6416046724553315        15.888601880837459        17.089989787685880     
 H   8.8318358865697455        19.676036175078600        10.563649845657325     
 C   8.9528894494689357        17.597430071771281        9.9841506426087925     
 H   8.7068071931290412        15.490160384768840        9.5524584358840912     
 H   1.1411398820100911        12.514902081420450        10.441187378694556     
 C   2.0699859602216089        13.060565721669230        8.5683116930963816     
 H   3.1295994341623792        13.882502004341321        6.8620928516395487     
 H  -1.2634956324576474        17.630300860537357        15.779955202540277     
 H   7.4798354370106646        12.545307980907092        14.752744483495000     
 C   6.5320873583162875        13.088524661281355        16.616961588326955     
 H   5.4581656202395390        13.911742387044695        18.313511248675486     
 H   9.9104950859438077        17.693700980669139        9.4753039397636023     
 H   1.6725403291244250        12.195816807462208        8.0468695204350276     
 H   6.9225232729792507        12.222692949341761        17.142910058242521     
 Dy   1.7620342055804872E-002   8.5525147076651926        4.2180026646099389     
 Cl  -1.0197105895699802E-002   5.8695471920524929        4.2374120313024433     
 O  0.83921273095216320        9.0197812472268222        2.2510625220924312     
 N   1.4235713587785068        10.681738093080908        4.6730735146186717     
 N   2.2453429333974433        8.1060218166196236        5.4300105989027179     
 O -0.78985624533677101        9.0318118861874215        6.1829593541228984     
 N  -1.3898372931284866        10.695104590382215        3.7620037690234085     
 N  -2.1842454947282524        8.1123362182736471        2.9552067999819891     
 C   1.2784371401014747        10.089964328394485        1.5861730809674426     
 C   2.0645386402691912        10.471730171540631        5.9951180364493828     
 C  0.58287778542917601        11.909083384916370        4.7413974711442641     
 C   2.5222306174187530        10.836209297734980        3.6613353738656591     
 C   2.8855673717941173        6.9189124255170960        5.5008252611937944     
 C   2.8025709418367244        9.1639468978491099        6.0694813853832361     
 C  -1.2484727380844929        10.093535700201606        6.8489942439913962     
 C  -2.0194075380116252        10.493823667245909        2.4345994452375201     
 C -0.54723638483771930        11.920072550635105        3.7137476800331060     
 C  -2.4926212798801517        10.834744088898400        4.7690165095941470     
 C  -2.8193710418085907        6.9239997924653105        2.8571391018377161     
 C  -2.7503184522522557        9.1824972447048054        2.3420464800426877     
 C   2.0894594806104352        11.059364398233038        2.2419153351512322     
 C  0.94174613066938451        10.307124598546729       0.22963580054300176     
 H   2.7560170351948097        11.296577519365396        6.2390130209961230     
 H   1.2677919810441993        10.464560150255219        6.7550163112557451     
 H   1.2100201420871202        12.806006395951560        4.5996245763934525     
 H  0.15782361121464755        11.964354874660609        5.7484608228287106     
 H   3.1150804457288741        9.9122375605953437        3.7126670945828515     
 H   3.1695593954432151        11.672113499609274        3.9731534494318481     
 H   2.3875400362331356        6.0957166543494798        4.9938816986068728     
 C   4.0892823731626757        6.7430511881308473        6.1796051011192361     
 C   3.9941624115638144        9.0593450969835221        6.7841327053053568     
 C  -2.0684422428228104        11.054540873144946        6.1920904280177220     
 C -0.92286035899267826        10.308033080969519        8.2083902668694471     
 H  -2.7136719943389669        11.317024872794660        2.1915317710619373     
 H  -1.2172571871193634        10.497945293940154        1.6802453680854137     
 H  -1.1700461672748992        12.817540462800189        3.8708710419875971     
 H -0.12143367769754912        11.989599573628647        2.7078583124131335     
 H  -3.0779271173257916        9.9060775617004815        4.7104426187879964     
 H  -3.1463943168887805        11.666848448897595        4.4602234035676176     
 H  -2.3150455236639842        6.0916987975050043        3.3424741311578785     
 C  -4.0259555813748289        6.7572696023635226        2.1814911272984059     
 C  -3.9472643193428092        9.0877744678199868        1.6346660062554239     
 C   2.5468929630207171        12.178292549093744        1.5386145521510877     
 C   1.4130632801647971        11.432534030917529      -0.45598115680672374     
 H  0.33550238141312011        9.5683678825300618      -0.29228872378280008     
 H   4.5626353308651133        5.7657700560661826        6.2128444967830321     
 C   4.6629032724358748        7.8360733364839685        6.8246659450255214     
 H   4.4016497472094480        9.9365789554028119        7.2804130584019102     
 C  -2.5459736357059000        12.162574692383549        6.8991146084808621     
 C  -1.4156794834953530        11.421809005205093        8.8977806849657686     
 H -0.30860951004274778        9.5757150698496165        8.7299409537842614     
 H  -4.4919015355922625        5.7771175111409354        2.1256588602153128     
 C  -4.6113877278821125        7.8629070385505031        1.5699877207533792     
 H  -4.3628456912226206        9.9739742610594231        1.1612570601618757     
 H   3.1743022509420218        12.904614495986060        2.0565381115960650     
 C   2.2225134260312598        12.370109976517538       0.19208224251473147     
 H   1.1465656183105453        11.554970707395015       -1.5070431696545239     
 H   5.6147659026344900        7.7373653678325232        7.3438512726217384     
 H  -3.1785261016020030        12.884003895105709        6.3807438924116804     
 C  -2.2354173662633330        12.350048217505565        8.2494665058090142     
 H  -1.1565771716978246        11.542440490985225        9.9509280416892985     
 H  -5.5679265685788781        7.7728917840224021        1.0579757492538953     
 H   2.6111022296597590        13.239403716994824      -0.32904862469973645     
 H  -2.6436211794739570        13.208746505909490        8.7729291172821746     
 Dy   3.0676608152834680E-002   8.3858266462847393        12.640273230710292     
 Cl   4.1415713213527772E-002   11.066940910564940        12.623237249308165     
 O -0.79327986201981948        7.9247424382006111        10.677889112407655     
 N  -1.3853838572163786        6.2576539111947165        13.096295296983250     
 N  -2.1893907983546841        8.8447338562854743        13.864967195859862     
 O  0.85261402570924161        7.9219407021366770        14.607638800831275     
 N   1.4208552912414369        6.2407355085339127        12.188078044360722     
 N   2.2537636224231989        8.8088767538238333        11.415476899132269     
 C  -1.2409353087464403        6.8596552596231293        10.010272101141439     
 C  -2.0222685819476505        6.4742665209262666        14.418696884149623     
 C -0.55218369729419847        5.0264922638672020        13.162674305431091     
 C  -2.4857240219054479        6.1139066403604190        12.085456383285331     
 C  -2.8219509684480046        10.035421618062566        13.946784539405650     
 C  -2.7562754775416263        7.7845234186011636        14.492605710530864     
 C   1.2981845450447769        6.8559103055388890        15.275256980187795     
 C   2.0547569787937774        6.4407418865765216        10.861640481891207     
 C  0.57613487687604081        5.0170830136032798        12.133781782759041     
 C   2.5246887849946793        6.0931961427172272        13.194177609905060     
 C   2.8994750203931390        9.9922387763838749        11.332887708601326     
 C   2.7977962713752031        7.7453412310175791        10.773572762088387     
 C  -2.0571884122462114        5.8936885617765240        10.663972320481655     
 C -0.90840461662622263        6.6466197202687960        8.6522493389819441     
 H  -2.7152623985743940        5.6523989509593653        14.668601445036542     
 H  -1.2231557689097254        6.4825590239514046        15.176305139428537     
 H  -1.1822233850640389        4.1316962900587519        13.019342877263885     
 H -0.12560838231362303        4.9681975374623448        14.169119380575252     
 H  -3.0721292410095651        7.0418420678969014        12.140321545094332     
 H  -3.1389437087341849        5.2817219648254614        12.394791571298907     
 H  -2.3174826666142465        10.860367082014003        13.448981450376335     
 C  -4.0265442329905934        10.213359113144591        14.623799274797566     
 C  -3.9529353551922339        7.8891417294183217        15.198779858511518     
 C   2.1026820667035140        5.8815849161383635        14.618477654822607     
 C  0.97683268045497507        6.6504563229206646        16.637160891296492     
 H   2.7419042454318792        5.6117254526120357        10.619053903018747     
 H   1.2538436848888177        6.4452115263176823        10.106003169160928     
 H   1.1979476335014729        4.1179476878949206        12.283209596723360     
 H  0.14828630944611709        4.9551854830381732        11.128315781355878     
 H   3.1175775477683798        7.0165516833724721        13.132845778447457     
 H   3.1699670406319624        5.2549640007624419        12.884758360878875     
 H   2.4113057902330381        10.819750086496322        11.842525075425245     
 C   4.0965497950804854        10.159754268164310        10.640838107779693     
 C   3.9818733222859168        7.8416194965642312        10.044602613105676     
 C  -2.5259978824484923        4.7830623843085087        9.9551877905148132     
 C  -1.3901721394530675        5.5287712074623654        7.9617098685667882     
 H -0.29708576054537006        7.3829722078002646        8.1329467787208269     
 H  -4.4907020594523015        11.194865984390015        14.668133664065124     
 C  -4.6131174852060006        9.1167165686139349        15.250692716651125     
 H  -4.3697305623736780        7.0091480485306317        15.682407255475043     
 C   2.5724829412357826        4.7716101176471284        15.327442113305679     
 C   1.4627331541286321        5.5352065994156963        17.328980524715892     
 H  0.37416735208803875        7.3919461548699665        17.159166872953989     
 H   4.5752615288835052        11.134454642277879        10.600497238637722     
 C   4.6566361712746795        9.0613790095473501        9.9929452190986510     
 H   4.3796390418628617        6.9609680645829837        9.5462694198015363     
 H  -3.1596938887236985        4.0604545661146538        10.470194048150496     
 C  -2.2067890901150098        4.5955582828430099        8.6068284079616486     
 H  -1.1266681655640434        5.4092989880571904        6.9095706230536669     
 H  -5.5672659843402545        9.2155834801985268        15.765599697634846     
 H   3.1949595842464178        4.0414771877067208        14.808993840713132     
 C   2.2684015130636106        4.5947308164617500        16.680532802337812     
 H   1.2105156052714032        5.4231093707718951        18.384757944946820     
 H   5.6040343611709593        9.1535530704358088        9.4645698494448514     
 H  -2.6051916507482464        3.7329855088076092        8.0818417358774894     
 H   2.6706908808855139        3.7347320322692119        17.205867273769936     
         256

 Dy   4.2878854846010253        8.8993802216451187E-002   4.2046994968124247     
 Cl   4.2972877177354611       -2.5916513898119979        4.1916643437981724     
 O   5.1021515173991006       0.55036598289071204        2.2347541576755132     
 N   5.6916771503729597        2.2288082465173602        4.6479708481089155     
 N   6.5038106023285982      -0.34559758519798855        5.4410140135583704     
 O   3.4659378879054925       0.55885873851212986        6.1680340164353105     
 N   2.8844041736958244        2.2234346609981737        3.7419864290581599     
 N   2.0574591240241524      -0.35767196110416843        2.9952308004598529     
 C   5.5513517643187704        1.6137296921687780        1.5652237691788948     
 C   6.3262682150354568        2.0293958896141038        5.9741330335485614     
 C   4.8541971709689262        3.4577610759229565        4.6981889433015409     
 C   6.7951069876580492        2.3649291240201831        3.6396704269987339     
 C   7.1397479764328562       -1.5335456220440098        5.5341895270937362     
 C   7.0633790927828013       0.72156600385346126        6.0636103172560141     
 C   3.0256789177069603        1.6303190311849309        6.8307689685820003     
 C   2.2444277351555728        2.0070150252177981        2.4211313513401720     
 C   3.7238556524813302        3.4502408226507448        3.6712604798126400     
 C   1.7853549499329506        2.3769214905550782        4.7526968938883041     
 C   1.4158940892127971       -1.5439993179140896        2.9226524847233994     
 C   1.5055374559014938       0.69919075382414575        2.3492896755743535     
 C   6.3700491931829379        2.5794381091201308        2.2168345525540984     
 C   5.2180677469544312        1.8271416158358358       0.20723941587291164     
 H   7.0170504360390495        2.8560330204169548        6.2145727815564609     
 H   5.5262770626857485        2.0292599148084416        6.7307912275357848     
 H   5.4809352320351126        4.3526389382257040        4.5428878582396184     
 H   4.4286018805971485        3.5267013030578034        5.7042544615244344     
 H   7.3800063899810979        1.4364953999481180        3.7011399912308942     
 H   7.4483379411935511        3.1979813870629066        3.9465142958883499     
 H   6.6391838724372034       -2.3638352763278729        5.0413835105665541     
 C   8.3433019780107465       -1.7018630400731165        6.2149177954783283     
 C   8.2570997587137320       0.62589833627635361        6.7759236362030215     
 C   2.2157965216138140        2.5990866854411454        6.1730408192444655     
 C   3.3599686921931893        1.8474709558817899        8.1876243941054518     
 H   1.5529039593748588        2.8305986725788483        2.1728321192728735     
 H   3.0414486426462215        1.9971032937982505        1.6614489315585628     
 H   3.0984951511692254        4.3484935595561263        3.8126089377039625     
 H   4.1488027111590515        3.5035620239185508        2.6640001309179318     
 H   1.1932262980580635        1.4526042582364544        4.7006703637612119     
 H   1.1373804203280597        3.2124190543139610        4.4411396828478056     
 H   1.9093400863409180       -2.3665271991090790        3.4350572743605072     
 C  0.21677782038787130       -1.7208948598126574        2.2360856852401572     
 C  0.31776969124859161       0.59396608554282426        1.6278341081090260     
 C   6.8437795035306861        3.6865201570015693        1.5060695764764660     
 C   5.7057379468965364        2.9408654313485418      -0.48578179986825204     
 H   4.6021866473019051        1.0944631058496777      -0.31152593555962566     
 H   8.8120721490009437       -2.6809454483100641        6.2665770809537582     
 C   8.9228331116534587      -0.59836914612035552        6.8360752695719835     
 H   8.6686247456562224        1.5100182287001835        7.2565479832906137     
 C   1.7539326540542279        3.7158023317468412        6.8767218259307139     
 C   2.8841407210389001        2.9707319334561428        8.8734520052949541     
 H   3.9662416291897169        1.1092660553273581        8.7101081882502829     
 H -0.25689122069552311       -2.6981401110813170        2.2024283084878347     
 C -0.35187036588659748      -0.62882786567104265        1.5851954586781352     
 H  -8.5927827239772853E-002   1.4704750539032239        1.1271571981990440     
 H   7.4781535026451218        4.4091330463825056        2.0205027167535814     
 C   6.5276304019252755        3.8711943870428156       0.15676732430412615     
 H   5.4418658552379009        3.0594363965821509       -1.5379515449469838     
 H   9.8766870435885394      -0.68975238112375004        7.3526388925615587     
 H   1.1257226431475127        4.4408373048780714        6.3582656499968673     
 C   2.0736621049231276        3.9064171039468119        8.2243259309927073     
 H   3.1472881169771361        3.0924063297301116        9.9253639947315442     
 H  -1.3009526530619160      -0.72770107485715307        1.0609487049761348     
 H   6.9323098810802728        4.7295212663199298      -0.36984548216029139     
 H   1.6801458175413613        4.7734165216031323        8.7452660672639979     
 Dy   4.3027955951668400        16.883058946190921        12.588174392308364     
 Cl   4.2910344041514668        19.559980869868770        12.598551987150460     
 O   3.4714829524797239        16.407104793730440        10.631084497534326     
 N   2.9159382500824576        14.729106883390319        13.053023496209182     
 N   2.0882766372330641        17.300079186850255        13.831444365109656     
 O   5.1416332158684268        16.426163025831734        14.547878107228156     
 N   5.7172215302905434        14.744727475070022        12.134254038856687     
 N   6.5215387577391040        17.329328016139975        11.359498111907092     
 C   3.0306666158822608        15.335646120954424        9.9680645374169980     
 C   2.2877334829453244        14.930880805594187        14.381581283105032     
 C   3.7595543259462798        13.504366903684671        13.105065699403919     
 C   1.8078650795566129        14.579224693016899        12.052062278084279     
 C   1.4424829000151689        18.483086200944228        13.918541827290371     
 C   1.5434823951680903        16.234498485207727        14.469695987976303     
 C   5.5831658355515472        15.358985731952441        15.216936213492533     
 C   6.3504986835550676        14.958255466768279        10.809812818998218     
 C   4.8854015491039799        13.512436465084361        12.073418524703250     
 C   6.8201724782529629        14.602553928353380        13.142340030616115     
 C   7.1587494379500285        18.517536837628690        11.280079333544093     
 C   7.0872087897048619        16.266727973227272        10.734606346699445     
 C   2.2275078486163475        14.362734322117177        10.628032638239848     
 C   3.3566482895085432        15.123303251648952        8.6085208053415965     
 H   1.6022359923786225        14.101795951320950        14.628751314914270     
 H   3.0917321219755136        14.937431187744336        15.134066695279495     
 H   3.1363217961949479        12.605972036425525        12.955957906594186     
 H   4.1894028177191389        13.440836663276185        14.109584834048457     
 H   1.2151891422167964        15.502806829615864        12.112480541570672     
 H   1.1633539689415873        13.741812282069565        12.365898243479370     
 H   1.9308998772425177        19.312690450351077        13.412821229064836     
 C  0.24486620007227988        18.648154378522470        14.610188340940441     
 C  0.35739501497460152        16.327613089602426        15.195666503428335     
 C   6.3928579832347463        14.386474228643150        14.564480834949931     
 C   5.2508569620602668        15.148694284127673        16.575686339665285     
 H   7.0415652794224233        14.134979426315908        10.559049067205981     
 H   5.5495803800871988        14.966726735927686        10.054124037849473     
 H   5.5171398209260980        12.618966355893255        12.218283046130868     
 H   4.4569991730051663        13.450201513033088        11.068048429544980     
 H   7.4075937553369258        15.529654395846196        13.084571897268642     
 H   7.4715256452016865        13.768594000588088        12.833641985073770     
 H   6.6554966995217297        19.344463328546411        11.775560196533753     
 C   8.3668711471014792        18.690834734010931        10.608364042146306     
 C   8.2868651753493499        16.367007913111948        10.033234019512498     
 C   1.7629920236662948        13.247041857062438        9.9244757210541810     
 C   2.8773990037713628        14.001651434774649        7.9222532212648886     
 H   3.9581272167411830        15.863825613829245        8.0837285273759321     
 H -0.23281851127870334        19.622990073094019        14.655710556531737     
 C -0.31730919364139665        17.547128660652152        15.251349694839600     
 H  -4.1450333373051068E-002   15.444866201823915        15.689366504760535     
 C   6.8532026485703179        13.271875914991195        15.272923664486688     
 C   5.7253913374917422        14.028043389236398        17.266774214038165     
 H   4.6441659257164991        15.887921463203094        17.095952999914410     
 H   8.8349057004023077        19.670391431408952        10.565383996367993     
 C   8.9518361533517012        17.592084457403459        9.9840517837065939     
 H   8.7023614155467808        15.485397665226632        9.5515765752630681     
 H   1.1412776622075682        12.518013334490337        10.445543317870918     
 C   2.0726945049662064        13.062458071651921        8.5736040325722875     
 H   3.1341982797717844        13.883705711005991        6.8682739161796613     
 H  -1.2655108215432358        17.637468222478017        15.778446567480207     
 H   7.4794618501079979        12.543347195880319        14.756752823346249     
 C   6.5339059317872152        13.087496444611016        16.621811607970216     
 H   5.4616105558046542        13.911217280708522        18.319156225256616     
 H   9.9085751481328561        17.687586662726858        9.4734776504227014     
 H   1.6762328363433188        12.197261993371658        8.0520553320262707     
 H   6.9249409086094378        12.221866398106322        17.147558280956890     
 Dy   1.7371624966853655E-002   8.5525517233238944        4.2154190715324544     
 Cl  -7.5329025217748518E-003   5.8695127111143703        4.2338255796768323     
 O  0.83784740346412245        9.0196238438951184        2.2479496581693232     
 N   1.4225494026338801        10.682731691635681        4.6691320377390033     
 N   2.2436898565480825        8.1083222313897174        5.4307942970020386     
 O -0.79087135507757833        9.0319531815155685        6.1799676109671742     
 N  -1.3909009802963650        10.694223918686662        3.7581932664925564     
 N  -2.1861116390211892        8.1102497475802355        2.9562489157614920     
 C   1.2784366099511060        10.088905539720864        1.5824949723255819     
 C   2.0629603611018936        10.474981102905476        5.9918170961620376     
 C  0.58176151104688201        11.910115998437277        4.7350928199581981     
 C   2.5217706603140648        10.835740563151235        3.6578120838992443     
 C   2.8835229946205878        6.9211651087378216        5.5040649828203465     
 C   2.8009621576025432        9.1672965133618334        6.0685281283124262     
 C  -1.2481048146633698        10.094547232526205        6.8455128392435469     
 C  -2.0211880646837193        10.490799968184431        2.4314957919781399     
 C -0.54840013607828941        11.919150708626329        3.7074980910998296     
 C  -2.4929764698601136        10.835237733973800        4.7658225711456099     
 C  -2.8216402155814433        6.9219448915239834        2.8607073922532869     
 C  -2.7520739751891914        9.1793435996786030        2.3412247299820157     
 C   2.0899758883578263        11.058050815349779        2.2379917962884242     
 C  0.94288405217703841        10.305305402710045       0.22556361898225133     
 H   2.7542781817961073        11.300322231424047        6.2345477674470926     
 H   1.2659298426081496        10.469128979766413        6.7514264722418087     
 H   1.2088494933903402        12.806788936338670        4.5917038602700897     
 H  0.15666794373598569        11.967070292895459        5.7420273810715328     
 H   3.1141297620716553        9.9115099264715081        3.7102348611121387     
 H   3.1693733206824115        11.671547219206955        3.9693062421988858     
 H   2.3853113327498519        6.0971670728371095        4.9986047494301546     
 C   4.0871656547970066        6.7462714684731360        6.1831811854894267     
 C   3.9925623142228610        9.0637550954126418        6.7833332094540175     
 C  -2.0676639079171077        11.055801551583711        6.1884817225382909     
 C -0.92121165599450860        10.309758997577141        8.2044874219270856     
 H  -2.7156761523542254        11.313500348845995        2.1874470078714530     
 H  -1.2194140464895227        10.493749743655115        1.6767456721140603     
 H  -1.1712401872811744        12.816883603425142        3.8630350611656978     
 H -0.12272509397316184        11.986968103221486        2.7014392668598499     
 H  -3.0787516635443439        9.9068165816253622        4.7083546064159973     
 H  -3.1465477790165854        11.667440244973196        4.4568602021507129     
 H  -2.3175581709979882        6.0904726821287536        3.3476681519684086     
 C  -4.0282108140061217        6.7541971429476417        2.1852567000488046     
 C  -3.9489024739071072        9.0835018260899894        1.6338146914415679     
 C   2.5493242570905377        12.175734380420309        1.5339936890383157     
 C   1.4162865729235978        11.429344883638146      -0.46081665540504280     
 H  0.33601565383484011        9.5669855104725467      -0.29620787176210006     
 H   4.5602238023488342        5.7688941234996376        6.2183438615122739     
 C   4.6611251725269058        7.8404435262879764        6.8259530855941408     
 H   4.4002931304320860        9.9417384691021091        7.2780940713514326     
 C  -2.5433020919544256        12.164992543437663        6.8949595782856461     
 C  -1.4119339614715147        11.424836338128820        8.8932439222993267     
 H -0.30748821175706087        9.5769967566372127        8.7260706041881964     
 H  -4.4944597695441972        5.7741239982557024        2.1314135346114846     
 C  -4.6131871830615836        7.8586503214128776        1.5712262663900345     
 H  -4.3641879717419663        9.9689253975445684        1.1587494382214067     
 H   3.1770696068065165        12.901896333689546        2.0517489376970488     
 C   2.2265456711734450        12.366437028663153       0.18693522088604861     
 H   1.1506523393329089        11.551115815946261       -1.5121766415908928     
 H   5.6131554523508678        7.7425652365743929        7.3449696516663039     
 H  -3.1756512502765024        12.886552377529283        6.3765464686587601     
 C  -2.2310230232474995        12.353529953479175        8.2447641812817611     
 H  -1.1518650385233684        11.546086849838916        9.9460713962169738     
 H  -5.5694771246091586        7.7677688463418013        1.0588920149154215     
 H   2.6170357539198195        13.234480180471119      -0.33479115019980227     
 H  -2.6373490203554675        13.213414334757116        8.7677441298116303     
 Dy   3.1088969389626010E-002   8.3855859518135549        12.634041641782719     
 Cl   3.7904567885145832E-002   11.066856599048705        12.618826571206124     
 O -0.79211840098986452        7.9228370348254584        10.671803195280742     
 N  -1.3817476144372838        6.2553670411210378        13.090685393987435     
 N  -2.1889756397660132        8.8404282577391058        13.859721000594895     
 O  0.85359122838193124        7.9235965439775082        14.601668142073457     
 N   1.4245440392310778        6.2429641391504349        12.182519867145540     
 N   2.2540419940673995        8.8131703948428761        11.410306704024201     
 C  -1.2401308152848303        6.8577509414923474        10.004383826906079     
 C  -2.0180770383107380        6.4702260457197003        14.413628048112217     
 C -0.54697605169564889        5.0252404585254009        13.155628346248317     
 C  -2.4826628789040863        6.1108595512453148        12.080652279838997     
 C  -2.8229786324110040        10.030310582646925        13.941808051379237     
 C  -2.7530999133062197        7.7798685830258725        14.489187888648148     
 C   1.2989254203085827        6.8576272958541669        15.269486621665846     
 C   2.0590509060203330        6.4447603345073912        10.856631356318404     
 C  0.58133962770703063        5.0183178377524600        12.126733421319280     
 C   2.5277754257210097        6.0961968090879211        13.189475811153795     
 C   2.8982584066948545        9.9973846548379068        11.328131693300994     
 C   2.8009697002314020        7.7500487236631841        10.770241462166291     
 C  -2.0552772078096591        5.8912924044573929        10.658762140211241     
 C -0.90937048651966690        6.6454909728015972        8.6458524389864575     
 H  -2.7103821881307955        5.6475743613695242        14.662889959752407     
 H  -1.2186479978822939        6.4781262159635533        15.170900187671403     
 H  -1.1758428287980291        4.1298115583440635        13.011470322172912     
 H -0.12025486581021727        4.9665256779717586        14.161960039481439     
 H  -3.0698704553571741        7.0382454026476760        12.136182328645749     
 H  -3.1348868332256385        5.2780348219940958        12.390336783799180     
 H  -2.3205079538356848        10.855517971085503        13.442461205682251     
 C  -4.0265004803679449        10.207132870383443        14.620896665073175     
 C  -3.9481471337441758        7.8835965735137412        15.198262398958638     
 C   2.1046410682776355        5.8838897724037729        14.613380020366954     
 C  0.97583001689123117        6.6513811854654987        16.630884424347371     
 H   2.7469536257989096        5.6165666358590265        10.613451516189061     
 H   1.2584822883666134        6.4495527868132623        10.100628975520696     
 H   1.2042752140011046        4.1197786529461906        12.275254894692520     
 H  0.15361750208458783        4.9569452048536302        11.121156268016909     
 H   3.1198187575512848        7.0201326021043542        13.128826546835594     
 H   3.1740831795989721        5.2586487609718322        12.880391314509156     
 H   2.4080026594497790        10.824561871897243        11.836262435293934     
 C   4.0964534655353644        10.166133464798232        10.638272502959769     
 C   3.9866898478144375        7.8473451411981738        10.044238708679257     
 C  -2.5251327283863692        4.7810914574563821        9.9500428852111096     
 C  -1.3924119875148007        5.5281999493967744        7.9553049399750915     
 H -0.29886591808402752        7.3822262726751982        8.1261291832906206     
 H  -4.4922593037142260        11.187901997242511        14.664872502073843     
 C  -4.6099264661295010        9.1103193998854515        15.250345559238342     
 H  -4.3627090537552586        7.0035476010479734        15.683662308031282     
 C   2.5736010131768370        4.7736067515603464        15.322451061104259     
 C   1.4606238651464740        5.5356673156117715        17.322716107436918     
 H  0.37225237286602908        7.3924232077524747        17.152451877565493     
 H   4.5735264872126287        11.141607144258410        10.597740358628291     
 C   4.6597852335560095        9.0680077978855120        9.9928711934989884     
 H   4.3867836446221453        6.9667999889872378        9.5476590538761528     
 H  -3.1579412816927737        4.0580523330859908        10.465550880362871     
 C  -2.2081781649112573        4.5946830150822571        8.6010438095712374     
 H  -1.1305238470730326        5.4094215765178930        6.9026920539152501     
 H  -5.5631769152801906        9.2084667150738948        15.767016403851132     
 H   3.1970916954598136        4.0440029106550410        14.804524707884848     
 C   2.2673108484227078        4.5956245395963133        16.674908381253356     
 H   1.2067872499035526        5.4228526821539216        18.378014625235114     
 H   5.6081131113282199        9.1609825933268567        9.4663283200086390     
 H  -2.6078099254361846        3.7327154003307066        8.0761117176331165     
 H   2.6685428962141353        3.7351188563019089        17.200317410277453     
         256

 Dy   4.2872236847006828        8.8609894710967474E-002   4.2072045466416164     
 Cl   4.2935840441569741       -2.5920083301413315        4.1950668119987817     
 O   5.1027366932660669       0.55017226792714136        2.2378715995836753     
 N   5.6918977577819732        2.2275005560115733        4.6519566963059438     
 N   6.5044336495857316      -0.34822025076532570        5.4404397028055804     
 O   3.4660159456036612       0.55851429277475328        6.1709361357902068     
 N   2.8846949766972161        2.2241384170321159        3.7457319728721066     
 N   2.0584406679494349      -0.35571155136944560        2.9940700500065689     
 C   5.5508006078791805        1.6143319648125187        1.5688587256192632     
 C   6.3270799529903048        2.0258823860760695        5.9774644746323746     
 C   4.8545985616792837        3.4564836113153041        4.7044989107343609     
 C   6.7947810933386998        2.3650525262467892        3.6432439072324891     
 C   7.1407178299552383       -1.5361600035960064        5.5311379580958242     
 C   7.0641108932552008       0.71790304806897420        6.0646441198373422     
 C   3.0248255213379736        1.6293869804899539        6.8340236111880008     
 C   2.2455469418703817        2.0099318173118657        2.4241017479601146     
 C   3.7243014545542201        3.4509626430004965        3.6775120634417600     
 C   1.7848863477886336        2.3762149006033852        4.7558082713922030     
 C   1.4171214606085314       -1.5420140389093930        2.9190425952822663     
 C   1.5065204813343294       0.70230036371609716        2.3499571752829023     
 C   6.3688735827552918        2.5803517790134207        2.2207589454693988     
 C   5.2168408386029537        1.8282509577572239       0.21112258661527442     
 H   7.0181233452593661        2.8519722773779699        6.2189422105709742     
 H   5.5274296560571656        2.0246063622056281        6.7344695984905236     
 H   5.4814599034234091        4.3515574176838037        4.5507442000930789     
 H   4.4290783350980991        3.5238375136718689        5.7107009032829561     
 H   7.3801763695540652        1.4368737669987452        3.7036613942205960     
 H   7.4477362314956999        3.1982061177419379        3.9504079156255667     
 H   6.6402452783248025       -2.3656527982185818        5.0369360662443698     
 C   8.3444215466404970       -1.7054858739487444        6.2113904174188850     
 C   8.2579182123758219       0.62114611575090239        6.7766465782020138     
 C   2.2143569423758760        2.5978005890940969        6.1764844034296438     
 C   3.3586776937287928        1.8463687395211934        8.1910152655369668     
 H   1.5543657796499057        2.8340901468192321        2.1767006793152488     
 H   3.0430330794641480        2.0011009255655003        1.6648948021723751     
 H   3.0990119681794837        4.3489881026374171        3.8204421506359747     
 H   4.1494011771060348        3.5059887862123675        2.6704212472786208     
 H   1.1933198234387090        1.4515910877243030        4.7027522255074743     
 H   1.1366455094520400        3.2115473626759741        4.4443797664318705     
 H   1.9107019449939453       -2.3654370864393859        3.4298770659403384     
 C  0.21799781355858089       -1.7177642660751051        2.2322351565601046     
 C  0.31865222646572772       0.59832048282854955        1.6284937824726839     
 C   6.8409639246204570        3.6885406601010464        1.5106191738509773     
 C   5.7027876745643580        2.9431309930656946      -0.48124007717883466     
 H   4.6016998963012705        1.0950912009331184      -0.30786119663975042     
 H   8.8134148944339632       -2.6845197891067096        6.2611055274025054     
 C   8.9237735553023043      -0.60312633338023713        6.8347030146813230     
 H   8.6693351878708143        1.5045383713667893        7.2586603617604082     
 C   1.7510795400028185        3.7136640696312275        6.8805501210538091     
 C   2.8813864776259335        2.9687414239707617        8.8772706529966356     
 H   3.9656851306264782        1.1087433815515721        8.7134253551668550     
 H -0.25547661559701540       -2.6950573973875440        2.1966179159918897     
 C -0.35093919452439826      -0.62443723378069516        1.5837555314520901     
 H  -8.5230376926515222E-002   1.4756672508354827        1.1294350514993625     
 H   7.4748905614634138        4.4113680014883370        2.0252883014690544     
 C   6.5236961956168500        3.8740608017952103       0.16169044766941743     
 H   5.4384583042252679        3.0621318585214339       -1.5332377883646557     
 H   9.8775604391256948      -0.69533152414916666        7.3512623811077056     
 H   1.1224779534316751        4.4384464598520470        6.3622009384979110     
 C   2.0699379713820854        3.9037705674978751        8.2284249480951388     
 H   3.1442607926180903        3.0902403455200744        9.9292780296210292     
 H  -1.3002082402079440      -0.72235909637143536        1.0596950652174233     
 H   6.9267067796535153        4.7334956344132868      -0.36441585327352760     
 H   1.6749991070275740        4.7698904468354222        8.7497055773759982     
 Dy   4.3044455061778937        16.884040008760614        12.594016869172243     
 Cl   4.2963963095343107        19.560828029579181        12.602869251466974     
 O   3.4723409382864827        16.409666823853627        10.636769265356218     
 N   2.9145995880216384        14.731905353793547        13.058340298006119     
 N   2.0897820791220427        17.304729086633504        13.836279107539770     
 O   5.1425630239122837        16.425152326687822        14.553463118818769     
 N   5.7158367872603630        14.743426994580014        12.139508447371124     
 N   6.5230474557260694        17.326222221859982        11.364066055771394     
 C   3.0317600698215070        15.338258272202950        9.9735483117113315     
 C   2.2858324050968832        14.935277876129458        14.386387525736687     
 C   3.7567609126308534        13.506196422656448        13.111664110902613     
 C   1.8070593142377418        14.582746444877932        12.056624578522850     
 C   1.4452043068434461        18.488437638996153        13.922951770793581     
 C   1.5425279607787270        16.239488438305152        14.472965210784203     
 C   5.5841022387010320        15.357764722334959        15.222247735928354     
 C   6.3485224802033784        14.955303595512186        10.814554212565477     
 C   4.8826353122026527        13.512037185256240        12.080037206135501     
 C   6.8193525723686426        14.600571123002254        13.146807882910743     
 C   7.1615046528666850        18.513699871285795        11.283962852896062     
 C   7.0862223986699080        16.263151940551513        10.737747523466297     
 C   2.2276789366775649        14.365732502044784        10.632930476993232     
 C   3.3590857531390288        15.125352451699301        8.6143892707277310     
 H   1.5996227899857483        14.106947191847301        14.634053389976181     
 H   3.0894739065836756        14.942071299696224        15.139253110786328     
 H   3.1324538010966321        12.608397719817017        12.963216180396122     
 H   4.1864212430460928        13.442945485017459        14.116301936765639     
 H   1.2150968331111978        15.506818665610576        12.116469385580448     
 H   1.1616412711277251        13.745907445346377        12.370120921686246     
 H   1.9353847204950116        19.317792627000717        13.418558084243223     
 C  0.24654879224818660        18.654504727114983        14.612620692260293     
 C  0.35494066261640106        16.333421619601616        15.196248563852222     
 C   6.3929096321564982        14.384886593528766        14.569221099333285     
 C   5.2527882218735114        15.147768045251782        16.581253283910190     
 H   7.0388740428816154        14.131261263343941        10.564298408370654     
 H   5.5472539049914662        14.963499717085124        10.059235909066315     
 H   5.5133601056840655        12.618022126495504        12.225691445320578     
 H   4.4541121753034441        13.449374786222059        11.074767677596654     
 H   7.4074386022912844        15.527214800964130        13.088523152512428     
 H   7.4698482215011248        13.766075407792059        12.837743614782513     
 H   6.6600326688811533        19.341002695130939        11.780593442222504     
 C   8.3685977930343203        18.685834343673953        10.610213754697538     
 C   8.2844280068995655        16.362432801774634        10.033713110241665     
 C   1.7639292233108632        13.249763310774959        9.9292651929694529     
 C   2.8807903880809085        14.003332517283098        7.9280760073765926     
 H   3.9612128682274550        15.865560466652830        8.0899297836172881     
 H -0.22978713995246891        19.629972257762685        14.658286985087825     
 C -0.31842989766093110        17.553666351768097        15.251572356526399     
 H  -4.5903846815367383E-002   15.450744222282612        15.688407670773689     
 C   6.8536544934135444        13.270309782060798        15.277400474324459     
 C   5.7279018936944954        14.027236022790932        17.272153203058778     
 H   4.6467271789776659        15.887241045568731        17.101916212142939     
 H   8.8379755142348699        19.664746687739299        10.567118147078661     
 C   8.9507828572344668        17.586738843035640        9.9839529248043952     
 H   8.6979156379645204        15.480634945684422        9.5506947146420451     
 H   1.1414154424050453        12.521124587560225        10.449899257047278     
 C   2.0754030497108045        13.064350421634614        8.5788963720481917     
 H   3.1387971253811893        13.884909417670663        6.8744549807197748     
 H  -1.2675260106288240        17.644635584418673        15.776937932420138     
 H   7.4790882632053322        12.541386410853546        14.760761163197499     
 C   6.5357245052581439        13.086468227940678        16.626661627613480     
 H   5.4650554913697684        13.910692174372347        18.324801201837744     
 H   9.9066552103219045        17.681472344784574        9.4716513610817987     
 H   1.6799253435622126        12.198707179281106        8.0572411436175138     
 H   6.9273585442396239        12.221039846870882        17.152206503671259     
 Dy   1.7122907877902438E-002   8.5525887389825961        4.2128354784549700     
 Cl  -4.8686991478499005E-003   5.8694782301762469        4.2302391280512222     
 O  0.83648207597608171        9.0194664405634128        2.2448367942462153     
 N   1.4215274464892536        10.683725290190454        4.6651905608593358     
 N   2.2420367796987217        8.1106226461598112        5.4315779951013585     
 O -0.79188646481838565        9.0320944768437137        6.1769758678114490     
 N  -1.3919646674642434        10.693343246991109        3.7543827639617038     
 N  -2.1879777833141261        8.1081632768868239        2.9572910315409944     
 C   1.2784360798007373        10.087846751047243        1.5788168636837212     
 C   2.0613820819345956        10.478232034270318        5.9885161558746915     
 C  0.58064523666458800        11.911148611958184        4.7287881687721320     
 C   2.5213107032093767        10.835271828567489        3.6542887939328295     
 C   2.8814786174470588        6.9234177919585473        5.5073047044468977     
 C   2.7993533733683624        9.1706461288745569        6.0675748712416171     
 C  -1.2477368912422466        10.095558764850804        6.8420314344956976     
 C  -2.0229685913558129        10.487776269122953        2.4283921387187601     
 C -0.54956388731885963        11.918228866617552        3.7012485021665529     
 C  -2.4933316598400759        10.835731379049200        4.7626286326970737     
 C  -2.8239093893542955        6.9198899905826554        2.8642756826688580     
 C  -2.7538294981261275        9.1761899546524024        2.3404029799213437     
 C   2.0904922961052179        11.056737232466521        2.2340682574256161     
 C  0.94402197368469243        10.303486206873364       0.22149143742150088     
 H   2.7525393283974053        11.304066943482699        6.2300825138980613     
 H   1.2640677041720996        10.473697809277608        6.7478366332278714     
 H   1.2076788446935602        12.807571476725780        4.5837831441467261     
 H  0.15551227625732381        11.969785711130307        5.7355939393143549     
 H   3.1131790784144369        9.9107822923476725        3.7078026276414260     
 H   3.1691872459216075        11.670980938804638        3.9654590349659240     
 H   2.3830826292665681        6.0986174913247400        5.0033278002534365     
 C   4.0850489364313374        6.7494917488154247        6.1867572698596183     
 C   3.9909622168819072        9.0681650938417615        6.7825337136026773     
 C  -2.0668855730114055        11.057062230022474        6.1848730170588606     
 C -0.91956295299633894        10.311484914184762        8.2005845769847241     
 H  -2.7176803103694835        11.309975824897332        2.1833622446809682     
 H  -1.2215709058596818        10.489554193370076        1.6732459761427070     
 H  -1.1724342072874496        12.816226744050095        3.8551990803437985     
 H -0.12401651024877455        11.984336632814324        2.6950202213065664     
 H  -3.0795762097628958        9.9075556015502411        4.7062665940439983     
 H  -3.1467012411443904        11.668032041048798        4.4534970007338091     
 H  -2.3200708183319927        6.0892465667525029        3.3528621727789387     
 C  -4.0304660466374145        6.7511246835317618        2.1890222727992028     
 C  -3.9505406284714049        9.0792291843599937        1.6329633766277116     
 C   2.5517555511603582        12.173176211746874        1.5293728259255437     
 C   1.4195098656823988        11.426155736358766      -0.46565215400336185     
 H  0.33652892625656006        9.5656031384150317      -0.30012701974140005     
 H   4.5578122738325559        5.7720181909330917        6.2238432262415166     
 C   4.6593470726179369        7.8448137160919842        6.8272402261627603     
 H   4.3989365136547249        9.9468979828014064        7.2757750843009550     
 C  -2.5406305482029508        12.167410394491775        6.8908045480904301     
 C  -1.4081884394476762        11.427863671052547        8.8887071596328830     
 H -0.30636691347137396        9.5782784434248089        8.7222002545921296     
 H  -4.4970180034961320        5.7711304853704686        2.1371682090076565     
 C  -4.6149866382410556        7.8543936042752511        1.5724648120266898     
 H  -4.3655302522613111        9.9638765340297120        1.1562418162809378     
 H   3.1798369626710112        12.899178171393032        2.0469597637980326     
 C   2.2305779163156298        12.362764080808768       0.18178819925736575     
 H   1.1547390603552725        11.547260924497509       -1.5173101135272620     
 H   5.6115450020672455        7.7477651053162617        7.3460880307108694     
 H  -3.1727763989510018        12.889100859952856        6.3723490449058406     
 C  -2.2266286802316664        12.357011689452783        8.2400618567545063     
 H  -1.1471529053489125        11.549733208692610        9.9412147507446491     
 H  -5.5710276806394390        7.7626459086612005        1.0598082805769475     
 H   2.6229692781798799        13.229556643947411      -0.34053367569986814     
 H  -2.6310768612369784        13.218082163604745        8.7625591423410878     
 Dy   3.1501330626417343E-002   8.3853452573423706        12.627810052855146     
 Cl   3.4393422556763892E-002   11.066772287532471        12.614415893104082     
 O -0.79095693995990957        7.9209316314503058        10.665717278153828     
 N  -1.3781113716581890        6.2530801710473591        13.085075490991622     
 N  -2.1885604811773418        8.8361226591927373        13.854474805329929     
 O  0.85456843105462088        7.9252523858183395        14.595697483315638     
 N   1.4282327872207186        6.2451927697669571        12.176961689930359     
 N   2.2543203657116000        8.8174640358619172        11.405136508916135     
 C  -1.2393263218232202        6.8558466233615656        9.9984955526707200     
 C  -2.0138854946738252        6.4661855705131339        14.408559212074811     
 C -0.54176840609709942        5.0239886531836007        13.148582387065543     
 C  -2.4796017359027243        6.1078124621302106        12.075848176392663     
 C  -2.8240062963740029        10.025199547231283        13.936831563352824     
 C  -2.7499243490708132        7.7752137474505822        14.485770066765431     
 C   1.2996662955723886        6.8593442861694447        15.263716263143898     
 C   2.0633448332468887        6.4487787824382607        10.851622230745603     
 C  0.58654437853802033        5.0195526619016402        12.119685059879520     
 C   2.5308620664473400        6.0991974754586140        13.184774012402530     
 C   2.8970417929965695        10.002530533291939        11.323375678000662     
 C   2.8041431290876013        7.7547562163087891        10.766910162244194     
 C  -2.0533660033731063        5.8888962471382627        10.653551959940827     
 C -0.91033635641311117        6.6443622253343984        8.6394555389909709     
 H  -2.7055019776871969        5.6427497717796831        14.657178474468271     
 H  -1.2141402268548627        6.4736934079757020        15.165495235914268     
 H  -1.1694622725320194        4.1279268266293760        13.003597767081940     
 H -0.11490134930681152        4.9648538184811732        14.154800698387627     
 H  -3.0676116697047826        7.0346487373984505        12.132043112197167     
 H  -3.1308299577170926        5.2743476791627311        12.385881996299453     
 H  -2.3235332410571230        10.850668860157002        13.435940960988168     
 C  -4.0264567277452965        10.200906627622295        14.617994055348783     
 C  -3.9433589122961172        7.8780514176091616        15.197744939405759     
 C   2.1066000698517571        5.8861946286691822        14.608282385911302     
 C  0.97482735332748738        6.6523060480103320        16.624607957398247     
 H   2.7520030061659395        5.6214078191060173        10.607849129359373     
 H   1.2631208918444092        6.4538940473088413        10.095254781880463     
 H   1.2106027945007365        4.1216096179974606        12.267300192661679     
 H  0.15894869472305853        4.9587049266690872        11.113996754677940     
 H   3.1220599673341898        7.0237135208362362        13.124807315223729     
 H   3.1781993185659818        5.2623335211812217        12.876024268139437     
 H   2.4046995286665194        10.829373657298163        11.829999795162621     
 C   4.0963571359902433        10.172512661432155        10.635706898139846     
 C   3.9915063733429585        7.8530707858321165        10.043874804252837     
 C  -2.5242675743242464        4.7791205306042555        9.9448979799074060     
 C  -1.3946518355765336        5.5276286913311834        7.9489000113833939     
 H -0.30064607562268497        7.3814803375501317        8.1193115878604143     
 H  -4.4938165479761505        11.180938010095007        14.661611340082562     
 C  -4.6067354470530004        9.1039222311569681        15.249998401825561     
 H  -4.3556875451368393        6.9979471535653159        15.684917360587519     
 C   2.5747190851178909        4.7756033854735644        15.317460008902838     
 C   1.4585145761643157        5.5361280318078476        17.316451690157944     
 H  0.37033739364401935        7.3929002606349830        17.145736882176994     
 H   4.5717914455417521        11.148759646238942        10.594983478618861     
 C   4.6629342958373394        9.0746365862236740        9.9927971678993259     
 H   4.3939282473814290        6.9726319133914920        9.5490486879507692     
 H  -3.1561886746618493        4.0556501000573268        10.460907712575246     
 C  -2.2095672397075048        4.5938077473215042        8.5952592111808244     
 H  -1.1343795285820215        5.4095441649785947        6.8958134847768333     
 H  -5.5590878462201267        9.2013499499492628        15.768433110067420     
 H   3.1992238066732095        4.0465286336033603        14.800055575056566     
 C   2.2662201837818050        4.5965182627308758        16.669283960168904     
 H   1.2030588945357019        5.4225959935359489        18.371271305523411     
 H   5.6121918614854795        9.1684121162179046        9.4680867905724249     
 H  -2.6104282001241232        3.7324452918538045        8.0703816993887436     
 H   2.6663949115427572        3.7355056803346058        17.194767546784970     
         256

 Dy   4.2865618848003404        8.8225987205483747E-002   4.2097095964708080     
 Cl   4.2898803705784871       -2.5923652704706655        4.1984692801993910     
 O   5.1033218691330333       0.54997855296357068        2.2409890414918379     
 N   5.6921183651909866        2.2261928655057868        4.6559425445029721     
 N   6.5050566968428649      -0.35084291633266285        5.4398653920527895     
 O   3.4660940033018304       0.55816984703737682        6.1738382551451032     
 N   2.8849857796986083        2.2248421730660577        3.7494775166860532     
 N   2.0594222118747179      -0.35375114163472282        2.9929092995532844     
 C   5.5502494514395897        1.6149342374562594        1.5724936820596316     
 C   6.3278916909451519        2.0223688825380353        5.9807959157161870     
 C   4.8549999523896421        3.4552061467076522        4.7108088781671800     
 C   6.7944551990193496        2.3651759284733949        3.6468173874662448     
 C   7.1416876834776195       -1.5387743851480031        5.5280863890979122     
 C   7.0648426937276003       0.71424009228448704        6.0656779224186703     
 C   3.0239721249689864        1.6284549297949771        6.8372782537940004     
 C   2.2466661485851911        2.0128486094059332        2.4270721445800576     
 C   3.7247472566271100        3.4516844633502481        3.6837636470708794     
 C   1.7844177456443164        2.3755083106516919        4.7589196488961010     
 C   1.4183488320042654       -1.5400287599046967        2.9154327058411331     
 C   1.5075035067671649       0.70540997360804869        2.3506246749914514     
 C   6.3676979723276466        2.5812654489067102        2.2246833383846987     
 C   5.2156139302514761        1.8293602996786118       0.21500575735763722     
 H   7.0191962544796827        2.8479115343389849        6.2233116395854866     
 H   5.5285822494285828        2.0199528096028145        6.7381479694452615     
 H   5.4819845748117055        4.3504758971419024        4.5586005419465394     
 H   4.4295547895990497        3.5209737242859345        5.7171473450414787     
 H   7.3803463491270325        1.4372521340493727        3.7061827972102983     
 H   7.4471345217978495        3.1984308484209687        3.9543015353627831     
 H   6.6413066842124007       -2.3674703201092901        5.0324886219221847     
 C   8.3455411152702492       -1.7091087078243721        6.2078630393594416     
 C   8.2587366660379100       0.61639389522545118        6.7773695202010069     
 C   2.2129173631379380        2.5965144927470485        6.1799279876148221     
 C   3.3573866952643967        1.8452665231605969        8.1944061369684835     
 H   1.5558275999249529        2.8375816210596163        2.1805692393576246     
 H   3.0446175162820741        2.0050985573327504        1.6683406727861876     
 H   3.0995287851897415        4.3494826457187088        3.8282753635679874     
 H   4.1499996430530182        3.5084155485061843        2.6768423636393099     
 H   1.1934133488193548        1.4505779172121516        4.7048340872537375     
 H   1.1359105985760203        3.2106756710379876        4.4476198500159354     
 H   1.9120638036469728       -2.3643469737696923        3.4246968575201691     
 C  0.21921780672929045       -1.7146336723375528        2.2283846278800525     
 C  0.31953476168286388       0.60267488011427472        1.6291534568363417     
 C   6.8381483457102288        3.6905611632005231        1.5151687712254887     
 C   5.6998374022321805        2.9453965547828473      -0.47669835448941728     
 H   4.6012131453006351        1.0957192960165589      -0.30419645771987514     
 H   8.8147576398669809       -2.6880941299033552        6.2556339738512525     
 C   8.9247139989511517      -0.60788352064011864        6.8333307597906616     
 H   8.6700456300854079        1.4990585140333947        7.2607727402302036     
 C   1.7482264259514089        3.7115258075156143        6.8843784161769044     
 C   2.8786322342129664        2.9667509144853801        8.8810893006983171     
 H   3.9651286320632391        1.1082207077757862        8.7167425220834271     
 H -0.25406201049850774       -2.6919746836937715        2.1908075234959448     
 C -0.35000802316219909      -0.62004660189034777        1.5823156042260449     
 H  -8.4532926613257606E-002   1.4808594477677413        1.1317129047996812     
 H   7.4716276202817067        4.4136029565941683        2.0300738861845269     
 C   6.5197619893084253        3.8769272165476054       0.16661357103470872     
 H   5.4350507532126349        3.0648273204607173       -1.5285240317823279     
 H   9.8784338346628484      -0.70091066717458339        7.3498858696538516     
 H   1.1192332637158378        4.4360556148260226        6.3661362269989548     
 C   2.0662138378410431        3.9011240310489379        8.2325239651975686     
 H   3.1412334682590450        3.0880743613100372        9.9331920645105143     
 H  -1.2994638273539723      -0.71701711788571776        1.0584414254587116     
 H   6.9211036782267579        4.7374700025066430      -0.35898622438676381     
 H   1.6698523965137870        4.7663643720677120        8.7541450874880002     
 Dy   4.3060954171889465        16.885021071330307        12.599859346036121     
 Cl   4.3017582149171556        19.561675189289591        12.607186515783486     
 O   3.4731989240932410        16.412228853976814        10.642454033178108     
 N   2.9132609259608193        14.734703824196776        13.063657099803057
[truncated: 1,281,471 more chars]
